# Supplementary material for: Comparison between Electrocardiographic and Earlobe Pulse Photoplethysmographic Detection for Evaluating Heart Rate Variability in Healthy Subjects in Short- and Long-Term Recordings
Source: Sensors (Basel). 2018 Mar 13;18(3):844. doi: 10.3390/s18030844 (PMC5877367; doi:10.3390/s18030844)
Supplement: Supplementary file 1 [file sensors-18-00844-s001.zip]

Archive with 43 entries (30 files):
- DATA/
- DATA/20_minutes/
- DATA/20_minutes/data_p01.mat
- DATA/20_minutes/data_p02.mat
- DATA/20_minutes/data_p03.mat
- DATA/20_minutes/data_p04.mat
- DATA/20_minutes/data_p05.mat
- DATA/20_minutes/data_p06.mat
- DATA/20_minutes/data_p07.mat
- DATA/20_minutes/data_p08.mat
- DATA/20_minutes/data_p09.mat
- DATA/20_minutes/data_p10.mat
- DATA/24_hours/
- DATA/24_hours/1/
- DATA/24_hours/1/hrv_data.txt
- DATA/24_hours/1/ppg_data.txt
- DATA/24_hours/10/
- DATA/24_hours/10/hrv_data.txt
- DATA/24_hours/10/ppg_data.txt
- DATA/24_hours/2/
- DATA/24_hours/2/hrv_data.txt
- DATA/24_hours/2/ppg_data.txt
- DATA/24_hours/3/
- DATA/24_hours/3/hrv_data.txt
- DATA/24_hours/3/ppg_data.txt
- DATA/24_hours/4/
- DATA/24_hours/4/hrv_data.txt
- DATA/24_hours/4/ppg_data.txt
- DATA/24_hours/5/
- DATA/24_hours/5/hrv_data.txt
- DATA/24_hours/5/ppg_data.txt
- DATA/24_hours/6/
- DATA/24_hours/6/hrv_data.txt
- DATA/24_hours/6/ppg_data.txt
- DATA/24_hours/7/
- DATA/24_hours/7/hrv_data.txt
- DATA/24_hours/7/ppg_data.txt
- DATA/24_hours/8/
- DATA/24_hours/8/hrv_data.txt
- DATA/24_hours/8/ppg_data.txt
- DATA/24_hours/9/
- DATA/24_hours/9/hrv_data.txt
- DATA/24_hours/9/ppg_data.txt
