# Supplementary material for: Comparison between Electrocardiographic and Earlobe Pulse Photoplethysmographic Detection for Evaluating Heart Rate Variability in Healthy Subjects in Short- and Long-Term Recordings
Source: Sensors (Basel). 2018 Mar 13;18(3):844. doi: 10.3390/s18030844 (PMC5877367; doi:10.3390/s18030844)
Supplement: Supplementary file 1 [file sensors-18-00844-s001.zip › DATA/24_hours/1/hrv_data.txt]

959
898
839
907
916
898
926
929
937
873
955
956
926
955
807
953
918
916
926
918
935
950
946
931
906
919
928
927
910
889
886
880
881
918
922
903
912
910
894
898
790
702
910
890
740
940
846
739
927
891
746
931
903
724
924
894
726
853
779
845
832
717
882
844
719
868
811
671
703
646
671
684
661
912
891
813
779
979
968
795
799
1003
917
740
733
715
932
874
753
953
950
806
980
949
778
972
981
845
983
1049
1010
881
1024
1041
905
1029
962
862
1042
1078
917
793
1008
969
978
1026
988
975
808
1065
1096
1082
1022
1028
987
1019
1105
945
1057
1115
1052
1130
1158
979
1123
1043
867
1095
1147
1048
1069
1100
1155
915
1089
1062
877
1107
958
777
1073
1121
1164
1111
1059
932
771
1108
1151
1097
1119
945
906
1065
1019
806
1089
1133
1102
1064
1015
829
1093
1134
984
1121
1059
845
1097
1039
861
1098
1025
1003
1116
1011
1056
1055
1090
889
811
1069
1090
1084
1050
982
1137
1165
1026
965
1127
1072
830
781
1060
1109
1089
1066
1093
1093
1096
1065
1087
1090
953
944
1140
1133
951
1120
1096
955
1116
1104
983
927
819
792
1042
972
788
760
758
986
895
721
705
700
707
878
826
704
644
661
704
992
923
869
766
772
967
944
763
727
935
830
683
703
732
975
988
817
781
721
943
918
763
984
918
774
999
974
849
1026
1050
986
890
1047
969
758
982
958
792
1034
1052
959
1026
930
759
966
842
686
637
649
964
1039
1115
1115
942
897
885
1089
1044
829
786
1080
1090
819
736
1010
1149
1102
949
1163
1174
965
928
1153
1155
916
832
793
743
754
1064
1086
1049
1034
1153
1179
970
900
932
1118
1158
910
1150
1154
1077
987
1147
1136
895
917
1103
1123
969
1150
1168
934
892
786
1077
1061
859
1124
1098
852
1097
1083
886
1137
1136
940
1126
1111
910
1117
1102
967
1131
1114
1037
944
908
1090
1057
846
1082
1070
855
1105
1084
1015
1072
1050
1057
1027
876
1077
1064
856
785
766
782
795
977
976
818
818
1008
988
824
1032
959
788
827
988
1007
867
1038
991
812
1063
1017
816
1062
1051
867
841
774
1019
1015
870
1035
1012
808
1029
939
769
995
877
722
952
926
797
1040
1024
941
882
873
854
833
1049
1009
803
807
1035
934
772
750
980
985
953
888
1038
1011
990
1028
1033
868
1072
1064
901
905
1043
1055
1006
938
915
847
1059
1043
848
846
1043
1046
874
791
1003
921
735
687
898
898
985
1018
850
836
800
1014
917
739
949
851
722
770
976
994
1006
986
975
797
988
940
758
987
947
773
1006
968
788
1029
994
896
1001
1005
828
1048
969
755
987
991
877
1070
974
816
854
1010
915
723
923
829
720
896
822
715
887
880
788
977
987
800
977
914
777
949
922
760
948
948
937
955
960
957
973
972
791
1016
984
750
764
1010
994
953
1011
1047
936
1032
995
813
1011
892
727
906
861
934
973
810
1026
1005
809
807
1023
935
776
982
895
767
947
935
923
937
960
903
768
1042
1001
810
839
1041
967
741
948
847
900
787
845
824
950
1077
1046
1033
1023
987
834
1060
1000
850
1087
1059
908
1051
1058
869
1071
1021
881
1060
1032
807
993
934
953
982
978
1032
1002
1006
833
962
859
963
983
843
1030
947
753
938
875
953
960
964
992
998
1004
865
996
944
736
922
857
933
1021
980
961
980
961
764
1048
928
933
852
731
750
1003
991
1033
915
908
1015
986
795
749
982
987
953
999
1002
845
771
729
960
923
768
1027
1014
1006
1012
1054
971
1052
1017
822
1031
876
704
710
907
852
716
1041
1024
875
807
1046
1026
795
822
1044
1016
808
1071
1025
822
748
736
980
969
789
1043
898
717
973
1040
917
1051
1056
886
1085
986
774
1010
982
746
996
1003
1077
1090
1058
1060
1050
828
815
1049
1056
857
1098
1059
917
1091
1105
922
1090
1005
802
1018
976
843
1045
931
745
973
923
744
769
1007
1020
1012
1032
975
789
1025
935
765
989
901
743
967
931
763
1013
929
747
986
999
771
801
980
921
739
928
841
755
930
843
725
872
780
678
655
670
956
1046
1112
1081
1096
952
894
1112
1012
810
1041
999
792
1049
994
818
1070
1012
818
1077
1064
904
1106
1117
884
1091
1089
861
1107
1049
814
1059
965
987
971
994
1071
1010
986
840
944
879
942
976
960
919
729
1008
981
796
1064
1045
840
1009
970
961
934
932
923
945
996
989
1035
955
876
1111
1055
850
1022
927
957
955
989
1057
943
1008
1031
1011
983
753
1006
973
782
1122
1040
854
1062
1034
866
1054
1041
823
772
1014
974
800
1027
1004
795
1056
1000
833
987
939
747
951
868
747
965
994
944
913
957
986
771
999
873
740
932
890
929
964
786
1005
1027
932
1010
955
747
714
986
939
988
981
752
999
983
801
1001
987
785
1033
996
836
1043
1061
919
1047
944
752
966
865
930
871
909
858
728
1041
1002
895
1001
964
806
995
852
729
919
911
940
974
809
1028
1012
848
742
1008
1016
1001
1029
1029
1048
893
815
1050
983
836
1105
1117
1048
1040
896
741
1036
952
974
1087
1055
1013
991
766
829
1060
1013
857
1058
927
771
1052
1042
841
1085
1053
870
1062
1005
806
1044
953
989
959
973
997
842
1046
1066
910
1068
1078
859
1095
1082
869
1067
1024
973
943
963
1000
952
836
832
1030
936
737
912
821
889
862
756
970
1012
1005
1018
1074
1047
1038
810
1009
880
933
881
920
951
983
1038
1006
1001
843
1036
941
752
963
1001
1022
1072
1023
1007
990
977
761
1027
1075
1044
1057
1015
961
971
969
1003
1046
865
1102
1149
1070
1053
999
913
955
904
931
963
953
1025
1042
1034
1032
1014
1006
993
972
972
982
990
1028
1037
1063
1051
973
816
999
947
980
988
967
933
963
1005
980
969
981
987
992
1062
1001
984
1019
1003
987
785
1032
889
929
870
947
935
915
874
747
972
893
760
984
1017
1018
1046
800
1017
981
975
927
948
909
948
965
1006
1064
1028
1002
1003
998
998
1027
1028
1087
1023
840
975
978
970
942
740
988
967
813
1016
1033
864
1025
915
756
966
1026
1000
999
999
817
1034
960
778
1013
988
999
987
850
1033
985
833
756
738
997
1016
824
873
1049
1039
821
787
1038
1024
841
809
849
1083
1121
898
824
822
1082
1074
884
901
1120
1108
903
884
1125
1125
888
903
1155
1182
930
955
975
1179
1155
949
896
908
1188
1201
953
926
1170
1119
896
936
1183
1222
969
941
1232
1177
931
888
1170
1055
834
816
1170
1169
887
874
909
1151
1128
875
909
1161
1100
879
955
1118
1093
867
827
1147
1144
928
907
1160
1125
877
901
1151
1135
894
918
926
1175
1091
852
823
757
743
1023
922
764
770
1041
1110
929
1121
1081
908
965
1174
1091
901
868
1158
1192
1013
1025
1001
889
970
1151
1160
916
871
1162
1222
1124
1061
1013
924
859
1160
1246
1037
957
948
1015
1211
1174
946
953
1213
1181
967
996
1209
1195
988
952
1232
1173
982
1048
888
866
1202
1127
851
790
747
713
740
734
1022
958
769
762
1018
962
779
782
1030
989
782
819
1051
953
807
1058
1027
895
831
1076
1077
836
776
814
1044
1048
838
841
1097
1077
845
843
1134
1174
931
903
1012
1185
1102
916
939
926
1181
1180
958
941
953
1217
1220
971
931
945
995
1192
1152
890
909
1187
1189
932
877
912
1168
1126
902
868
1215
1213
1046
993
913
1068
1043
923
1007
1071
1034
1007
956
1027
1228
1172
1167
1119
992
989
1218
1116
992
937
947
1318
1152
985
933
935
1007
1212
1232
1059
1011
1032
1100
1032
1113
1046
1022
1004
992
1050
993
1002
978
961
1013
1017
957
888
935
940
827
788
1159
1167
958
937
992
1029
987
1020
1034
1019
1019
1002
917
869
914
1231
1204
942
905
1025
1375
1279
1053
947
929
955
1094
1217
1178
926
928
938
1232
1245
1093
1003
997
1088
1052
993
947
896
944
950
1182
1195
981
930
1081
1230
1247
1039
926
933
1001
1264
1223
1104
1043
977
981
1006
1097
1082
1021
1049
1038
986
996
1033
1006
939
946
986
1012
960
943
900
976
1205
1149
902
884
941
992
1159
1143
911
890
929
971
1236
1231
1039
987
1003
1019
1158
1026
982
1006
1119
961
1030
906
908
980
838
1193
1206
932
839
848
887
1185
1171
945
921
879
939
1223
1100
869
772
764
828
1198
1185
1011
989
959
945
979
952
897
944
963
1187
1170
957
959
959
1201
1187
979
957
946
1208
1187
966
961
983
1204
1181
973
894
836
1173
1185
1003
978
1005
1004
1034
1005
1005
1022
1015
970
956
916
991
915
1011
1001
1205
1154
911
884
903
1021
1195
1200
971
948
951
1034
1206
1174
962
946
956
1013
1203
1194
944
934
947
1007
1236
1236
992
959
936
1058
1232
1174
951
911
937
1270
1245
1008
929
980
1065
955
1223
1235
956
919
926
1012
953
950
1208
1067
813
746
727
765
737
742
713
724
704
708
691
673
665
655
651
640
625
613
600
601
598
613
939
866
703
667
665
662
669
683
678
664
655
653
652
644
645
642
636
640
640
610
631
647
667
905
943
779
753
729
739
731
716
916
832
730
953
862
705
695
663
690
713
986
963
904
857
952
856
788
789
808
1063
1022
816
771
784
727
752
1008
891
727
718
721
1019
998
783
755
786
787
1060
949
761
723
712
706
730
1009
921
758
736
930
854
719
889
823
714
729
743
731
877
732
732
762
982
954
787
749
764
727
984
926
745
736
739
1065
1048
802
734
699
692
696
654
661
639
652
656
712
697
676
664
658
652
648
645
601
600
595
594
607
624
743
1005
888
730
758
717
685
680
678
659
656
650
641
633
625
593
602
599
598
618
694
919
797
741
866
813
765
696
727
967
973
754
701
693
686
687
681
722
697
692
677
691
700
999
914
737
687
701
692
686
701
1034
1037
885
866
1088
1075
872
837
869
1166
1260
1103
975
1189
1113
884
764
1146
1168
948
896
1139
1122
866
819
825
1132
1165
917
930
1123
1128
862
762
774
1241
1231
1102
1013
1014
1006
1205
1206
986
1028
1209
1241
1155
967
954
1194
1219
1033
929
1199
1189
1003
1033
1119
972
1218
1157
1002
966
941
858
794
1210
1215
1017
895
856
837
845
1185
1117
881
836
1136
1136
1003
909
865
779
778
1134
1137
892
862
849
931
890
1183
1096
882
866
887
1238
1217
1021
1004
1002
1016
1061
1050
1004
1084
1012
952
941
949
986
1016
1052
1029
1024
980
982
975
962
954
1000
983
975
983
971
962
968
959
945
1769
891
817
837
1228
1281
1045
1096
1130
1002
908
879
868
870
925
1682
890
816
836
1209
1172
947
981
1251
1211
1009
983
945
924
814
843
1231
1142
917
888
949
1242
1148
843
788
810
1231
1188
1011
920
943
1034
1228
1206
967
959
1232
1233
1047
995
1263
1171
982
1015
999
1249
1219
918
885
1242
1179
992
981
1001
1244
1152
977
957
918
817
1668
926
905
1166
1210
1026
1075
1170
979
1274
1174
975
934
999
1276
1230
1012
997
942
947
1249
1228
1022
945
986
1102
947
1256
1186
947
911
914
1279
1242
1015
1052
1085
980
967
993
1002
1265
1183
975
987
962
979
859
830
1291
1195
993
948
940
1239
1167
960
959
1217
1188
941
941
1238
1182
1004
1007
1032
1268
1200
983
978
990
1269
1219
962
929
1282
1227
1007
1119
1122
1095
1297
1198
959
933
1234
1202
1018
1002
1274
1228
958
891
916
1232
1217
970
960
1002
1233
1151
973
952
1228
1198
958
942
1249
1193
913
816
826
1235
1244
992
973
973
986
1243
1154
935
904
1205
1265
1019
1006
1260
1180
1001
978
1008
1280
1225
1012
986
1020
1290
1277
1019
1013
1090
975
1293
1212
969
961
1254
1257
1059
961
913
878
1208
1185
970
1002
994
1257
1193
955
911
1250
1165
942
1233
1178
980
960
1249
1227
963
966
1252
1174
955
954
1210
1244
1014
948
873
933
1257
1182
949
932
960
1240
1198
1034
998
969
1265
1241
1017
983
961
1036
1306
1205
1020
1004
1009
1287
1240
1039
998
933
1274
1210
1002
961
1017
1276
1207
1008
992
941
1276
1215
990
944
954
1284
1203
1004
990
1240
1198
994
978
1258
1208
954
967
1235
1241
1028
979
1288
1240
1015
983
995
1268
1215
977
941
1267
1198
987
1025
1271
1222
961
960
1256
1147
963
970
1246
1238
985
948
977
1226
1210
977
947
1254
1178
968
932
1223
1224
986
974
1264
1195
971
993
1257
1219
983
962
1274
1242
1035
995
977
1256
1249
982
968
974
1253
1253
1002
933
933
1246
1247
1035
1026
1019
981
990
1286
1180
984
984
985
1237
1180
945
1002
1238
1192
981
967
988
1287
1206
972
967
1008
1271
1203
996
966
1255
1233
1033
995
1278
1226
976
966
1250
1207
976
980
1274
1231
979
1011
1275
1218
993
991
1249
1223
968
976
1246
1209
1019
1014
951
1248
1148
975
978
956
1248
1172
969
946
946
1230
1201
957
943
1220
1127
933
1254
1237
1045
1078
1042
1019
1271
1192
964
969
1251
1226
961
841
815
1175
1185
941
943
974
957
1232
1147
925
923
1211
1178
983
988
959
1216
1176
958
927
1243
1274
1059
1000
1257
1237
1028
1065
1269
1221
1023
1008
1113
1254
1202
1004
993
1255
1237
1025
997
1299
1222
1003
1007
1244
1135
946
1251
1200
1025
1064
1277
1226
993
983
1097
1246
1230
1057
1007
1058
1279
1196
1042
1026
998
1288
1243
1021
991
997
1031
1283
1216
1021
1011
1007
1084
1266
1130
916
883
904
1242
1258
1026
1028
1032
1022
1021
987
970
965
971
956
986
994
979
981
980
956
995
953
953
1000
960
929
975
1217
1125
902
889
1186
1226
978
1235
1217
992
1005
1256
1201
1036
1083
1117
1301
1269
1037
1058
1055
1043
1296
1245
1034
1029
1086
1258
1246
1048
1016
1295
1256
1020
1029
1286
1236
1078
1060
1059
1308
1251
1015
991
1070
1265
1279
1077
1018
1077
1288
1234
1041
1016
1047
1286
1241
1046
1049
1042
1071
1285
1225
1025
1029
1103
1012
1295
1230
988
968
1264
1221
1042
1071
1271
1258
1029
986
1261
1215
991
1023
1255
1233
1048
1059
1261
1233
995
997
1257
1239
1040
1041
1026
1257
1187
895
860
903
1226
1234
996
1243
1187
974
965
958
1006
1228
1184
964
956
1224
1198
1004
997
1220
1201
957
937
1234
1211
1046
1022
1228
1201
940
872
863
1213
1193
977
1224
1189
974
1021
1224
1200
1027
1021
1021
1250
1214
1016
1014
1232
1204
1014
1021
1253
1191
998
999
1060
1255
1233
994
979
1014
1243
1239
990
982
1245
1173
993
1034
1226
1241
1024
994
1051
1233
1236
1048
997
1066
1259
1192
1011
1022
1251
1252
1018
988
1249
1219
1019
1049
1229
1200
1032
1014
1235
1221
1031
988
1269
1231
1045
1035
1084
1245
1207
985
960
1240
1203
1015
968
888
889
869
831
804
1226
1182
1003
989
974
977
1000
1245
1122
936
935
1240
1173
921
895
1203
1213
983
999
1251
1216
1022
933
946
1215
1154
966
1233
1123
944
918
1211
1231
1027
991
1267
1222
995
1002
1256
1285
1018
885
965
1300
1308
1157
1087
1029
965
922
941
1214
1201
1022
1020
1243
1239
1080
1047
1035
993
1006
1072
1236
1196
1009
979
1239
1204
1012
1006
1244
1200
977
962
1235
1208
1012
1011
1254
1247
1027
1008
969
1246
1214
956
934
1214
1154
951
937
1200
1254
1004
953
940
1216
1231
1002
921
902
882
920
946
932
1232
1170
940
936
1021
1222
1202
953
910
958
1207
1133
960
955
1215
1186
961
934
1222
1196
991
976
1008
1241
1201
967
958
984
1222
1211
1001
964
1238
1201
971
966
1225
1132
938
930
1210
1218
974
922
838
797
1225
1250
1040
1000
1232
1148
931
920
946
1200
1199
959
957
987
1222
1219
991
1025
1257
1231
1084
1041
1056
1270
1243
1029
1018
1033
1231
1219
979
978
1188
1187
991
1235
1246
1034
996
1253
1181
987
971
1244
1213
1033
1048
1253
1240
1017
976
1249
1230
1016
1061
1267
1229
1053
1066
1261
1237
1021
973
1242
1196
980
1033
1215
1206
991
978
1254
1247
1042
1048
1061
1084
1257
1203
985
979
1247
1179
994
1039
1234
1243
1025
1022
1266
1232
1040
1060
1095
1075
1282
1229
1001
1003
1255
1215
1043
1063
1093
1265
1205
932
840
873
1207
1209
1032
1024
1071
1079
1083
1037
1006
1024
1035
1032
1080
1072
1018
1037
1249
1207
976
963
1229
1191
987
937
1207
1109
927
1191
1122
951
960
1209
1182
956
955
1223
1166
977
965
938
1214
1188
959
955
953
1227
1183
962
949
1013
1212
1204
984
939
970
961
1217
1172
934
927
953
1217
1191
975
951
1247
1201
984
960
983
1245
1246
1003
988
1031
1221
1191
975
949
1223
1170
975
1002
1230
1252
1035
964
930
920
1205
1176
942
918
1197
1156
956
949
1213
1151
876
804
812
1263
1230
1040
1019
996
1021
1215
1141
952
938
1209
1253
1034
1008
1247
1186
973
936
1231
1218
1035
1235
1243
1061
1023
1256
1272
1094
1071
1279
1268
1025
1039
1089
1237
1265
1085
1052
1078
1068
1243
1225
1002
967
1024
1247
1204
1012
1012
1229
1219
946
914
1208
1159
985
1242
1194
1003
972
940
1238
1180
949
948
1230
1204
1023
1047
1219
1199
983
952
1209
1188
974
1227
1213
978
1230
1221
989
983
963
1200
1207
957
954
1214
1141
977
1210
1168
1009
1218
1158
983
991
1188
1163
946
956
1193
1103
923
1177
1133
972
1180
1159
994
1189
1164
1000
1033
1206
1185
948
915
1208
1184
978
1214
1184
994
1247
1187
981
982
1199
1194
997
955
1200
1199
931
855
923
1206
1164
927
897
957
1209
1152
961
933
1183
1157
964
982
1208
1164
945
927
1205
1177
980
1228
1180
987
972
1220
1210
975
970
921
867
897
907
1243
1195
942
923
990
1214
1169
977
947
1224
1215
995
1036
1212
1193
1000
988
1225
1208
958
982
1263
1204
1012
1025
1225
1204
978
952
1229
1137
960
957
1210
1190
934
909
970
1225
1221
1013
994
1025
1237
1179
993
980
1233
1217
974
953
1231
1230
1032
1071
1231
1185
988
975
1221
1221
993
972
1235
1220
1038
987
1212
1210
1037
973
1232
1205
1003
964
1215
1201
1007
1212
1155
971
991
1205
1202
976
937
1205
1186
1037
996
1031
1192
1163
963
941
1211
1199
968
958
1211
1199
1033
946
932
830
865
1226
1221
992
970
989
993
1215
1183
969
950
1226
1145
974
1235
1194
1063
1047
1052
1255
1189
1004
1003
1246
1231
1076
1039
1245
1241
1033
998
1255
1217
1002
1252
1253
1034
1268
1244
1031
1049
1242
1187
1015
1232
1200
1070
1111
1209
1211
1006
971
1269
1281
1143
1092
1030
976
1254
1176
945
872
860
1164
1197
949
958
988
954
1209
1143
932
909
938
1194
1179
951
944
1187
1072
845
857
1167
1135
899
894
1153
1107
931
939
1213
1221
1019
989
1042
1229
1188
999
986
1216
1234
1012
980
1219
1188
1011
1237
1220
1055
1040
1238
1162
980
960
1242
1217
995
1019
1236
1221
1075
1073
1258
1235
1035
987
1239
1231
1032
1241
1203
1014
1033
1221
1213
1000
974
1238
1186
969
1001
1230
1190
1004
987
1219
1217
976
1009
1219
1169
979
1222
1179
1010
1231
1188
943
933
1220
1200
1020
1049
1222
1194
996
963
1227
1173
953
981
1209
1219
1060
1214
1190
984
966
1205
1171
950
1194
1134
949
1240
1185
965
1196
1164
990
1255
1248
1080
1107
1203
1167
973
988
1202
1215
986
978
1232
1242
1027
1004
953
916
1208
1160
945
923
1182
1176
977
970
1213
1178
970
988
972
1182
1197
979
1184
1199
986
972
1202
1183
980
987
912
1164
1120
938
1191
1159
993
1191
1161
987
1201
1158
959
1196
1164
952
948
1169
1198
990
990
1218
1165
953
941
1187
1134
957
1184
1154
986
1203
1150
970
988
1174
1220
1000
1003
1218
1169
926
954
1174
1150
1008
1176
1204
1034
1005
1176
1167
931
1162
1187
979
1193
1193
971
1187
1161
960
993
1171
1077
845
782
782
1121
1162
985
1135
1115
915
890
1153
1114
901
1172
1166
957
1192
1174
960
1202
1164
988
1006
978
1218
1177
953
923
886
881
1168
1179
950
1205
1146
958
1171
1148
964
1194
1164
983
1200
1173
991
1199
1171
989
1198
1197
1003
1219
1204
997
1208
1179
968
1008
1199
1187
974
1196
1176
984
1175
1160
943
1178
1126
913
1178
1158
967
1200
1185
1026
985
946
1181
1120
928
1165
1102
933
1201
1151
971
1182
1131
952
1176
1135
919
1161
1204
1048
1153
1214
992
990
1189
1140
917
940
1207
1085
830
826
1125
1130
997
1155
1146
939
909
1170
1100
900
895
1173
1162
964
975
1183
1165
953
955
1179
1160
960
1198
1150
952
954
1192
1154
923
940
1200
1193
1003
1039
1212
1203
970
968
950
1201
1202
978
979
1216
1150
967
1188
1157
969
1233
1173
993
1222
1205
1046
1116
1229
1243
1038
991
1259
1217
999
1014
1246
1252
1041
1008
1244
1242
1047
1239
1198
1013
1229
1157
955
916
1175
1151
959
1201
1199
984
1195
1147
940
957
1192
1058
865
839
868
784
790
1153
1148
969
944
1174
1126
934
905
960
1194
1186
967
934
1198
1177
1017
1183
1153
996
1178
1142
972
1195
1107
901
872
1169
1190
1011
1033
1229
1173
997
981
1012
1210
1182
1104
1055
1082
1057
1057
1053
1023
1018
942
978
1024
922
931
961
1214
1143
949
937
1184
1190
993
970
1235
1179
1015
1006
1206
1190
985
976
1254
1233
1018
1254
1244
1065
1239
1233
1030
1247
1201
993
1242
1189
991
1248
1210
1050
1045
1211
1198
989
1198
1192
966
1193
1151
907
1174
1185
1146
1171
1163
1128
1120
1095
965
1187
1132
959
1180
1135
943
1202
1145
962
1174
1146
992
1187
1177
1049
1183
1132
954
1186
1162
990
1185
1159
975
997
1213
1205
958
940
1203
1168
992
1228
1182
1046
1206
1164
989
1031
1180
1124
841
808
1141
1181
987
1189
1142
966
981
1169
1180
989
944
1223
1185
1010
1237
1186
976
920
1173
1151
904
1189
1156
1010
1174
1186
995
1174
1120
928
1175
1158
962
1191
1176
956
1202
1179
987
1203
1174
988
1168
1149
932
1175
1174
1031
1187
1226
1025
986
1182
1161
974
1215
1194
1005
1215
1141
989
1222
1180
1005
1247
1198
1012
1239
1211
1023
1254
1234
1095
1035
1248
1234
1004
986
1258
1210
1023
1251
1183
1010
1241
1229
1059
1232
1190
1007
1234
1160
962
1234
1236
1111
1062
1246
1223
1006
1008
1251
1190
999
1054
1223
1260
1051
997
1275
1231
1047
1015
1237
1257
1089
1146
1262
1245
1039
1002
1265
1225
990
1009
1268
1237
1077
1091
1244
1270
1105
1026
1031
1249
1206
1014
1026
1254
1259
1039
1004
1255
1230
954
856
927
1265
1263
1047
966
983
1026
1028
1260
1199
974
956
996
1198
1181
990
939
1195
1177
962
951
1201
1157
996
1193
1151
960
1212
1160
982
976
1190
1175
899
858
863
1147
1047
894
950
1170
1137
912
901
884
875
928
940
1184
1149
931
900
906
926
1174
1154
922
889
1159
1124
918
925
1153
1149
943
920
1189
1161
950
975
1205
1155
943
938
1204
1184
964
980
1195
1140
944
930
887
1194
1177
957
936
1174
1171
979
960
1230
1208
978
965
1196
1186
999
1000
1212
1216
978
971
1229
1171
971
959
1197
1213
991
949
1227
1196
966
985
950
1199
1187
957
911
879
1156
1160
971
931
1195
1126
902
916
1196
1178
1028
1229
1160
965
940
947
864
819
784
776
1185
1172
970
931
918
953
945
886
891
883
885
902
1142
1116
897
879
1157
1112
943
1171
1119
980
975
1151
1164
962
933
1181
1163
998
1002
1193
1182
994
989
1184
1204
1002
966
1229
1182
1018
1011
1228
1221
1050
1012
992
1252
1217
1019
991
1238
1198
1015
1014
1210
1209
995
970
1225
1175
999
979
1219
1178
1061
1059
992
1220
1181
966
946
1183
1145
1001
991
917
863
1203
1215
1075
943
883
870
871
1178
1104
931
930
952
1197
1141
941
925
976
1202
1205
967
917
966
1202
1189
1017
976
1220
1166
949
977
1230
1224
1099
1063
1235
1212
999
1017
1254
1203
1013
1006
1224
1216
1023
1008
1244
1214
976
940
1239
1231
1102
1089
1248
1187
1017
1044
1013
1233
1239
1007
1012
1240
1183
943
928
1215
1192
994
1032
1028
1225
1229
1025
1033
1044
1036
1233
1185
972
981
1206
1181
1002
995
1221
1101
933
928
963
1220
1155
964
966
1215
1192
982
990
1229
1202
970
957
1005
1223
1226
1014
1060
1272
1221
1057
1047
1055
1280
1228
992
985
1239
1235
1051
1241
1246
1034
1023
1249
1207
988
1235
1216
1045
1014
1221
1178
989
1218
1184
986
1003
1175
1177
946
918
1208
1187
1008
1228
1208
1059
992
1008
1188
1183
962
943
1189
1182
965
1006
1217
1182
1003
995
1203
1205
963
931
1202
1185
1013
1229
1196
1008
996
957
883
873
933
1203
1177
963
944
979
1176
1160
979
979
1214
1217
1044
1065
1074
1067
1251
1187
993
981
1054
1208
1241
1023
995
1232
1186
1019
1079
1221
1243
1019
963
932
972
1255
1233
997
974
997
1024
1247
1203
959
960
1279
1226
1042
1030
1000
1219
1182
945
937
1205
1194
1003
1209
1199
1011
981
1225
1183
959
994
1256
1207
1031
1037
1037
1260
1241
1009
989
1232
1175
1005
1249
1215
1000
998
1218
1180
912
911
1247
1238
1030
1027
1064
1222
1197
981
949
993
1235
1207
1026
1011
1027
1230
1207
992
997
1238
1227
1035
1029
1191
1219
994
940
1216
1179
947
832
797
832
1104
1074
854
798
806
829
835
1114
1063
869
817
809
805
815
1084
1039
839
845
1091
1069
961
1138
1085
1011
960
925
948
890
922
1150
1082
819
769
770
1074
1139
1008
933
982
930
916
931
915
861
883
934
919
1165
1143
922
927
973
903
1180
1093
901
866
844
855
909
1191
1215
966
938
937
949
933
967
1014
1226
1199
1004
985
985
1014
1254
1201
990
948
878
891
875
1189
1138
898
864
851
877
1197
1182
963
923
925
1187
1189
1008
1025
1053
1201
1181
1140
1090
1123
1099
1109
1178
1124
998
986
1004
1052
1036
971
1207
1199
1056
1133
1134
1155
1044
964
987
1268
1183
995
989
965
1256
1236
1024
1015
1017
1236
1222
925
876
903
1253
1247
1011
999
1021
1249
1252
1057
1021
1039
1043
1068
1280
1227
1012
979
1011
1012
1003
984
1032
1036
1077
1018
1009
907
918
932
941
972
920
897
836
827
843
902
884
939
881
900
947
891
903
1188
1103
876
867
1201
1133
893
798
791
1161
1163
923
881
902
872
897
1209
1194
1015
983
966
993
1046
1199
1197
976
947
1216
1210
988
978
1240
1243
1033
972
1043
1216
1181
963
947
1222
1218
996
1005
1006
1209
1183
953
956
1190
1180
980
965
1229
1190
1027
984
989
1228
1179
962
969
1047
1199
1224
969
993
1196
1196
1030
1034
1048
1218
1198
1012
940
950
921
1229
1239
1042
1010
1051
1010
1249
1243
985
961
1004
995
1292
1221
1021
1035
1046
999
913
867
847
848
895
1187
1131
913
867
844
850
877
979
954
1004
963
971
952
976
975
926
953
963
949
990
968
941
953
1188
1132
930
949
979
1204
1231
986
965
866
797
818
1227
1233
1117
1003
1015
1002
998
977
958
939
970
1017
942
1037
969
1000
960
967
955
943
978
986
906
992
929
925
1195
1136
898
888
1164
1156
988
1071
1175
1164
941
932
943
932
1188
1243
1013
1035
1061
974
1051
1246
1193
991
964
1207
1266
1095
1110
1052
1002
1053
1234
1162
973
978
962
1228
1245
1062
1048
1088
1026
1078
1084
998
1033
1038
995
1070
1052
1006
987
1002
962
1021
1024
1198
1195
969
955
943
1177
1259
1067
1002
1218
1168
955
968
1201
1216
1081
1041
1064
1098
1021
986
971
994
949
1052
1236
1172
957
912
902
986
1178
1216
1039
966
969
975
957
1197
1181
949
940
960
1013
1218
1175
953
964
1215
1190
1103
1092
1016
1015
922
953
1195
1141
962
955
1010
1171
1199
982
948
1190
1186
1039
1010
1057
991
1064
1031
1003
1232
1178
915
904
927
1236
1222
1021
1018
1021
1022
1141
1012
963
1038
1073
937
919
978
977
1022
1019
997
983
958
990
1005
1013
962
974
996
1001
996
1029
1027
981
1023
1039
998
1051
1052
986
1011
1054
984
934
980
986
1035
996
975
960
881
822
801
841
1193
1173
950
960
1001
998
1019
1237
1199
1007
1020
1094
1238
1249
1032
986
1034
1209
1221
1016
927
945
978
923
997
925
949
945
949
952
953
931
910
931
938
943
928
927
926
941
978
939
975
921
958
912
966
945
1177
1199
982
922
978
1183
1172
1033
990
978
978
1016
1132
1155
922
899
919
1144
1138
964
944
968
1157
1132
959
932
1001
1141
1163
992
923
1008
1154
1139
1026
936
900
1163
1171
983
965
1043
946
970
1006
1022
1145
1186
973
918
954
1184
1152
979
980
916
1019
977
857
856
798
779
818
1151
1182
950
916
908
863
862
1146
1134
973
959
1031
1168
1207
1021
960
1056
1274
1222
1136
1094
1085
1128
1047
1045
1225
1199
990
977
1189
1226
1047
1050
1044
1239
1234
990
978
1002
1012
1237
1232
1014
1005
1076
1012
1245
1252
1027
1053
1067
1004
1032
1087
1031
1070
1067
1023
1060
1077
1016
1076
1070
1048
1160
1116
999
1016
1071
1230
1233
1072
1045
952
878
1210
1283
1139
1062
1078
1076
1001
999
1022
1020
996
1011
1063
992
1100
993
990
1017
1063
1028
1211
1216
973
951
1020
1224
1217
1052
1096
1006
1055
1148
973
1045
1058
1013
1261
1235
1029
1013
1026
992
1258
1236
1002
972
932
890
1247
1243
1151
1080
1045
932
955
985
954
974
983
945
1034
999
948
964
938
876
890
879
1152
1167
964
922
942
1188
1136
978
993
971
1233
1233
1075
1073
1051
1024
1117
1224
1172
1004
1009
967
1217
1214
1128
1054
1035
992
1019
992
1001
1030
999
1038
983
1006
980
999
960
951
989
967
955
1183
1151
943
924
998
1127
1199
1041
1018
1217
1149
960
977
1021
999
1216
1206
1014
1014
1028
1043
1122
1104
1085
1057
1068
996
1040
1079
1027
1061
1081
1008
1030
994
934
1005
1236
1184
995
990
973
1003
1096
1007
1244
1223
983
980
1051
982
1247
1255
1048
1042
1031
1019
1244
1232
999
964
1200
1226
1087
1214
1093
1124
1085
1074
1080
1026
1034
1037
1029
976
1055
1059
966
1210
1215
979
997
1013
957
1204
980
860
956
1239
1124
959
981
990
995
1059
1084
1001
1231
1182
953
961
1067
954
1228
1074
871
902
1211
1146
958
953
957
934
1001
1047
998
945
845
845
865
1157
1169
925
911
907
899
906
920
939
970
979
946
941
934
880
877
936
945
1178
1149
918
896
906
916
1174
1194
1083
1059
1009
1011
1003
997
998
1032
991
1180
1177
980
929
1163
1164
1035
1049
1051
1169
1200
956
933
994
1191
1220
1099
926
885
871
882
1187
1183
930
943
973
966
976
961
1003
928
970
995
929
981
1000
944
943
950
947
881
868
904
931
1168
1172
949
947
949
911
917
897
951
1186
1145
966
949
927
991
1178
1172
987
985
981
1182
1130
952
995
1182
1251
993
965
1202
1180
1068
1012
1221
1240
1025
999
1014
994
1203
1226
1017
1020
1083
1203
1223
1069
1032
974
988
1194
1210
1023
1022
1143
1083
1041
1058
1078
1029
1084
1063
1046
1064
1070
1023
1014
1049
1002
1106
978
1024
1190
1175
981
993
1203
1213
1035
1060
1083
1220
1190
1009
982
993
1195
1264
1053
1010
1055
1189
1066
1103
1077
1008
1082
1032
1002
1028
1034
1047
1073
996
995
1043
1005
1031
1016
972
984
996
984
1223
1156
988
963
867
854
857
806
784
816
1098
1094
875
859
859
868
932
942
924
1000
953
951
958
972
918
928
949
970
1166
1153
951
917
956
1122
1170
988
941
974
1142
1115
919
920
925
1145
1128
1019
1009
941
1035
921
975
1151
1139
945
943
957
1144
1185
981
922
1012
1153
1177
967
872
835
870
1154
1212
1063
966
975
940
869
911
1151
1110
923
907
947
949
970
908
947
909
914
955
896
897
951
926
881
949
879
939
915
941
944
930
933
880
1149
1119
911
899
1146
1114
941
986
1147
1184
949
912
912
1159
976
804
823
1165
1145
910
865
882
951
1153
1186
961
942
1014
1175
1175
997
997
1037
1196
1177
958
941
930
1188
1178
935
931
972
1176
1153
940
912
901
1182
1154
852
771
814
1124
1140
941
894
944
1012
992
951
955
938
982
1157
1160
969
945
1147
1119
1075
1033
994
1160
1128
951
902
861
1119
1128
977
1016
902
816
792
899
1112
1103
915
893
909
926
870
910
890
928
916
861
874
869
860
920
917
886
1136
1117
884
880
915
1117
1164
947
978
1152
1089
934
1178
1146
1001
1035
1001
1189
1219
1004
1022
1208
1197
1013
1033
1198
1178
936
913
1172
1174
953
952
1007
1179
1209
958
928
948
1174
1205
1030
1031
1204
1188
960
985
1247
1181
1045
1121
1196
1254
1086
992
1006
1063
1194
1201
967
947
1203
1170
1090
1229
1210
1049
1053
994
1068
1204
1219
1013
974
1232
1241
1032
1068
1254
1251
1048
908
916
1226
1220
1067
1074
988
1233
1155
958
937
1003
1197
1231
1084
974
946
1222
1235
1009
983
1040
1007
971
909
909
897
957
1182
1183
957
961
1025
878
896
1170
1185
996
963
1054
1211
1158
1099
1056
1122
1277
1201
977
1015
1069
1244
1184
1035
1013
1091
1248
1253
1044
1063
1035
973
1064
1244
1257
1099
1040
996
1015
987
1229
1217
1003
974
982
1006
973
1030
1212
1172
1017
1040
1004
998
1091
1055
947
988
1029
1200
1149
957
921
886
931
991
1184
1190
996
1003
1241
1188
984
925
952
1003
946
1176
1169
987
1014
1168
1204
1086
1059
1086
1038
1045
1031
1053
1065
1000
1016
960
984
1009
951
1051
1229
1225
1003
906
910
931
958
1202
1178
1052
999
1004
1207
1193
1023
995
1002
1191
1218
1019
1000
1020
1000
1235
1287
1046
990
971
1242
1173
992
1002
977
951
941
951
1005
948
962
895
846
837
859
1144
1154
939
978
1162
1188
1028
977
979
1021
948
985
961
1173
1036
817
848
1117
1201
1098
1069
1042
1015
1016
986
980
972
992
992
1027
968
987
987
971
949
1172
1137
941
927
1201
1164
1005
948
1002
1007
993
1191
1177
966
949
985
1053
956
855
861
1183
1197
996
961
960
985
1040
992
1212
1179
962
921
963
1208
1148
966
975
971
980
945
884
934
1029
1021
1204
1189
960
952
944
1172
1229
1075
1041
1021
1034
996
1215
1149
970
969
934
885
918
1248
1064
850
797
766
741
731
723
726
718
704
714
716
688
662
647
641
627
632
655
677
705
714
752
795
831
842
931
970
928
838
825
788
776
783
802
828
870
896
856
859
862
913
953
925
885
912
939
891
907
899
917
970
1001
972
944
1016
1003
897
836
896
1115
1040
1063
1033
965
915
973
981
1179
997
1341
1206
1041
1040
1062
1188
1356
1259
1105
1035
1003
1073
1335
1312
1214
1108
1118
1123
1087
1340
1228
1090
1091
1054
1123
1142
1279
1088
1066
1081
1340
1311
1157
1170
1152
1261
1071
1000
957
1113
1272
1284
1217
1101
1112
1097
1196
1181
1089
1131
1132
1148
1157
1026
1037
1053
1088
1051
1023
1079
1057
1154
976
1034
1030
1121
1055
1013
1022
1033
1102
1090
1017
1023
1000
1037
1041
1023
1066
1005
1007
1019
960
981
1001
1006
1062
1025
1053
944
971
976
981
899
927
931
953
967
936
887
893
914
978
994
940
831
802
858
1024
1040
946
948
887
892
980
1006
998
1023
970
1011
999
1035
1054
1026
1077
1038
1060
1042
1013
1055
1011
1022
1027
979
965
1094
1042
1018
943
957
999
1003
1041
1054
1069
1035
1082
1019
1179
1055
1084
1107
1023
1131
1077
1021
1102
1083
1348
1205
1067
990
1052
1343
1278
1103
1093
1120
1146
1111
1146
1099
1090
956
1021
1165
1048
1105
1023
1036
1028
1059
1126
1079
1115
1070
1113
1129
1144
1104
1089
1044
1186
1264
1152
1114
1100
1073
1065
1114
1191
1029
1079
1080
1052
1076
1009
1067
1052
1017
1050
996
1024
1019
1030
1038
1103
1113
1013
1063
1032
1021
999
951
962
1013
1075
1039
1029
1023
1016
991
1006
1004
1049
1079
1005
1030
1026
980
1054
982
1023
922
876
1369
1257
1081
1039
1008
937
1016
1220
1066
1014
1026
958
993
994
955
829
804
773
769
751
755
749
724
711
671
672
668
665
638
644
650
677
772
960
906
860
986
936
878
904
878
861
809
795
835
818
789
795
788
800
817
802
814
797
805
822
794
767
779
1136
1114
891
859
833
845
842
835
1110
1052
859
843
885
857
1119
1063
865
849
1109
1098
915
929
835
872
818
787
798
793
1078
1073
891
904
1101
1076
867
883
1110
1115
914
1133
1142
924
858
848
1111
1063
876
866
790
753
799
1082
1057
865
825
821
874
1086
1091
888
812
764
784
1178
1075
1053
892
834
789
792
807
1134
1169
1047
931
960
1092
1028
973
982
982
985
1021
1042
1101
1093
1075
1014
981
1001
1045
1008
1021
927
863
876
901
944
905
933
927
933
919
857
842
847
958
903
988
910
922
926
912
932
917
848
842
903
1166
1156
979
963
921
961
934
927
1179
1192
1009
988
1007
1026
946
989
947
1046
952
1003
1065
955
825
842
1194
1243
1022
1025
974
1053
974
996
1068
1054
1042
1029
1044
945
1023
1033
1024
1033
1122
1068
1061
1008
1053
1070
991
1016
979
1035
1056
1079
1051
1035
988
991
962
1073
989
1161
918
906
872
1022
1186
1238
1063
973
1028
992
896
914
996
1095
930
880
925
972
1028
971
982
983
988
973
964
856
845
888
944
957
927
902
841
811
829
860
970
1031
972
933
966
999
961
930
915
972
989
1136
1074
1022
994
957
906
884
901
1148
1105
925
943
1025
959
926
960
1020
927
932
924
1005
984
1152
1128
919
889
917
977
1127
1144
1065
1031
1061
1049
1031
978
892
892
914
860
925
881
963
901
927
897
916
913
944
887
833
838
830
987
962
1138
1188
1004
979
1001
944
1194
1252
1060
989
963
913
929
930
975
1031
1192
1171
980
992
1052
1013
1004
1018
1168
1106
1045
1027
982
971
960
882
966
1204
1187
954
903
871
803
836
1329
1255
1148
1058
1031
1045
983
958
981
989
989
962
990
1002
990
950
930
988
907
877
898
858
853
781
778
781
749
741
727
749
742
719
717
713
680
694
681
674
667
681
699
736
768
738
772
1047
1011
845
809
780
746
745
750
789
815
836
1092
1017
832
774
765
795
1164
1088
880
847
844
860
866
881
873
845
833
830
812
802
796
834
842
1512
841
763
750
791
1562
1115
1122
1142
1149
964
980
875
872
847
805
783
784
819
1471
852
809
1099
1183
1199
1249
1126
1069
1005
974
966
883
862
846
822
771
767
788
793
1104
1143
934
1178
1136
922
858
777
762
835
1171
1151
957
973
1180
1121
919
895
880
1144
1161
921
1159
1121
876
892
1224
1262
1058
1031
1053
1221
1163
958
954
885
1153
1209
1079
1260
1209
1001
982
960
918
1202
1155
943
955
1195
1179
931
932
1191
1094
901
864
844
920
1175
1114
886
836
823
851
1137
1043
846
781
789
784
781
776
812
1076
1042
858
826
831
846
860
864
867
843
809
818
836
872
818
834
791
776
795
1101
1064
896
908
819
855
1114
1048
797
808
889
1147
1103
878
804
808
845
883
871
821
816
801
818
823
828
846
817
824
812
783
747
781
829
1123
1076
898
881
872
887
1145
1163
1049
987
1042
899
925
885
837
790
836
1271
1171
944
862
888
979
1189
1163
976
972
1004
1221
1235
1145
988
942
963
914
931
918
892
912
920
925
895
885
878
1159
1139
914
874
832
869
878
1182
1155
945
936
929
878
897
1185
1129
908
872
820
843
871
836
898
863
904
961
919
964
923
924
968
970
975
1016
1027
1041
1033
999
987
986
1224
1263
1038
1022
1049
1130
1092
1052
1018
1064
1054
1083
1063
1069
1072
1050
1063
1025
993
962
864
783
785
751
737
757
775
790
860
842
835
849
845
849
856
860
864
879
902
1163
1078
875
799
805
1155
1214
997
966
922
895
862
875
920
888
1152
1093
899
915
1160
1118
941
975
1162
1133
927
907
887
1145
1099
836
759
734
755
1091
1099
870
822
818
815
808
820
827
822
871
885
840
847
875
842
1117
1052
837
810
816
1160
1178
967
983
892
889
936
860
920
915
1127
1058
860
843
830
1141
1112
875
866
883
832
876
792
854
1094
1048
855
841
781
782
793
742
755
707
711
738
766
1073
1076
872
832
772
757
755
773
790
868
857
909
873
912
926
895
905
919
947
965
932
885
826
821
802
827
890
1098
1131
897
882
882
904
954
999
1035
875
805
808
897
1175
1202
960
960
931
1021
1005
1160
1005
1007
956
987
985
1073
973
1015
1036
1124
1025
1017
1076
1130
1153
1082
1164
1072
1037
923
959
990
1105
1030
1115
1022
1064
1064
1154
1072
1086
1128
1132
1044
1401
1206
1094
1057
1186
1367
1275
1150
1120
1143
1015
1063
1049
1114
1116
1055
1082
1047
1105
1048
1007
1060
1071
1085
1137
1105
1108
1058
1089
1063
1118
1064
1029
1063
1390
1235
1142
1086
1090
1380
1249
1158
1144
1346
1289
1276
1112
1312
1222
1057
1026
1125
1050
1027
1035
1023
1101
1029
1017
1050
1041
1008
1009
953
1005
1092
1051
1378
1214
1019
922
1031
1439
1261
1096
1002
1041
1101
1425
1230
1105
1061
1208
1155
1265
1117
995
1037
1387
1259
1140
1140
1055
1190
1219
1191
1176
1123
1105
1137
1154
1053
1146
1045
1082
1085
1094
973
1042
1061
1099
1069
1089
996
1004
978
926
826
911
1376
1174
1131
1055
1002
1004
1179
1114
1132
1137
1044
1094
1053
1349
1236
1042
1098
1240
1285
1156
1244
1127
1010
945
1039
976
1024
1084
1031
1048
1041
1000
1030
985
1053
1010
1061
1030
1107
1056
1034
1113
1004
1065
996
1092
1012
1179
1056
1082
1124
1058
1184
1028
1006
1031
1389
1268
1190
1118
1128
1308
1087
1049
1036
1077
1036
1399
1244
1081
956
844
951
1400
1254
1158
1174
1121
1069
1078
1041
1064
1058
1091
1127
1084
1122
1101
1092
1087
1020
1050
995
1056
1083
1023
906
832
858
1347
1192
1011
925
914
904
1042
1032
979
1052
1075
1129
1045
1052
1039
1008
1096
1108
1029
1060
1067
1071
1071
1068
1100
1018
974
1001
1026
959
883
875
879
858
895
921
912
903
917
929
908
943
934
912
935
936
918
973
1010
977
958
947
930
934
922
917
880
844
887
949
1106
1017
1082
1039
1076
1048
1001
1030
1004
1091
1133
1031
985
978
940
1052
1034
1060
1003
1055
998
1035
1026
1020
1065
964
1069
1025
1038
1113
1070
1073
1117
1075
1038
1084
1017
1430
1219
1057
1099
1057
1468
1250
1149
1033
1003
916
1009
1116
1422
1252
1054
1041
1003
1395
1303
1106
1238
1133
1110
1149
1068
1401
1230
1114
1116
1052
1176
1092
1112
1122
1061
1104
1094
1014
1061
1067
1029
1066
979
1080
1050
1080
1142
1068
1069
1021
1039
1046
1095
1405
1242
1059
1054
1023
1377
1251
1152
1115
1088
1097
1091
1207
1131
1090
1104
1043
1091
1086
1061
1131
1030
940
926
956
967
925
970
1024
954
977
980
929
939
929
891
930
1045
1019
1079
1052
1002
1042
1036
1015
1069
1049
1000
1059
1121
1029
1097
1069
1104
1145
1022
1095
1034
1063
1005
1102
1124
1165
1151
1024
1034
1041
981
1144
1027
1054
1106
1033
1079
1053
1055
1080
999
1025
1024
1052
1126
1064
1029
1045
993
1091
1114
1023
995
949
839
821
937
1109
982
1004
850
846
904
1030
981
985
953
1012
978
1098
1066
1020
1077
1039
1075
1034
1125
1092
1028
1056
1003
1044
1053
1063
1046
1086
1047
1035
1079
1034
1021
1069
1014
1063
1041
1060
1058
1008
1058
1018
1024
1007
1010
1075
1001
1106
1072
1120
1106
1079
1059
1060
1194
1052
1090
1013
1066
1093
1397
1242
1084
1018
1117
1350
1288
1095
1051
1016
1058
955
921
985
965
985
966
981
1046
994
994
985
922
963
1001
944
943
968
943
970
945
909
925
942
924
974
946
909
913
891
841
858
910
1007
1093
1042
999
1004
996
996
1013
975
1084
1023
857
903
1119
1067
1051
1002
877
777
798
772
749
737
760
826
865
791
766
801
821
855
847
849
874
935
962
922
878
882
893
864
810
758
763
828
1159
1109
929
883
874
889
906
942
928
902
966
990
937
966
975
931
985
979
924
936
944
957
1005
1026
1027
1014
986
967
982
953
1019
1000
991
1031
1018
1060
1024
983
969
963
958
988
949
987
1016
996
1026
971
1012
987
963
978
1011
1000
1044
1001
1010
1037
987
984
1002
1006
993
1050
1009
1040
1015
1001
1012
953
967
977
960
1010
1050
982
993
968
983
999
962
1033
1040
988
978
936
895
842
873
938
1012
995
981
936
974
961
938
909
893
913
920
912
954
934
898
891
894
911
922
882
889
896
918
941
915
943
940
919
955
944
912
912
827
808
780
757
742
781
894
1143
1089
896
847
874
877
894
964
940
963
918
961
1012
935
928
899
914
912
934
963
1001
948
948
896
933
1000
1001
993
1029
1073
1036
1002
974
867
816
775
755
752
764
754
746
735
716
716
714
708
705
704
700
697
695
697
715
764
1042
983
844
886
860
837
850
850
843
835
811
823
825
805
815
835
843
829
834
841
817
821
831
820
830
884
844
840
841
852
815
806
848
849
814
865
1123
1021
837
829
902
1558
876
799
817
1133
1196
1090
1175
1188
966
911
888
869
836
844
825
774
735
730
717
710
709
1552
962
832
1109
1057
881
881
918
1145
1080
880
878
1156
1100
930
899
794
880
840
810
765
745
731
727
740
794
845
856
1137
1103
910
877
1172
1173
965
1048
1181
1126
893
825
818
801
815
825
837
841
842
836
876
895
880
886
874
852
827
814
798
789
779
783
782
778
801
768
765
763
743
754
744
750
729
732
774
1121
1068
869
852
839
828
834
857
892
866
877
900
878
878
858
866
843
797
806
782
808
1104
1045
852
822
824
806
808
810
825
846
902
848
852
861
855
836
836
837
842
859
841
839
848
881
1580
876
793
790
805
1589
912
892
938
1619
883
827
844
1182
1146
934
973
1210
1175
955
924
962
1207
1106
902
880
1184
1088
844
824
838
1220
1156
957
950
962
1227
1085
883
851
851
1191
1129
919
915
1186
1123
932
955
1206
1156
938
892
892
1187
1141
929
916
929
898
880
883
1188
1094
884
840
847
1136
1057
883
834
800
749
721
735
774
1156
1104
899
880
851
842
846
855
890
854
849
814
829
1153
1059
870
865
848
1162
1112
914
1181
1127
929
916
935
1197
1140
927
914
1170
1107
926
1164
1164
951
1165
1147
913
906
1163
1084
888
893
1161
1106
910
947
1175
1148
940
917
1176
1101
918
921
959
1194
1134
915
913
913
1214
1182
951
950
1184
1145
948
926
1216
1129
940
946
919
1218
1114
913
906
1180
1160
934
936
1200
1135
935
922
943
1212
1096
907
870
896
1208
1193
973
941
913
934
940
1174
1113
896
875
846
844
1131
1059
849
848
1142
1098
901
917
1146
1146
920
911
935
1157
1135
957
950
965
1195
1132
917
913
1200
1154
956
1003
1190
1162
957
939
894
860
841
831
867
870
845
909
878
864
860
834
808
807
800
789
785
782
773
779
789
819
834
1089
1018
837
832
869
865
1106
1065
891
874
854
899
847
829
776
815
1108
1076
874
849
893
1164
1119
948
955
1208
1166
965
978
1222
1130
939
941
1212
1186
966
941
910
1190
1158
952
943
893
828
803
812
834
1138
1122
918
887
883
870
871
893
874
870
896
905
920
915
895
894
903
888
1199
1127
905
870
864
1160
1136
910
914
968
1198
1166
943
954
1056
940
1242
1148
942
895
873
1208
1144
976
978
1019
965
962
909
920
921
920
1220
1126
896
869
866
1175
1138
972
1009
1203
1195
983
976
971
927
919
964
1234
1173
957
929
937
940
928
1227
1150
933
907
928
1207
1164
960
960
955
927
1214
1134
918
887
895
1173
1181
963
942
981
949
1171
1076
866
849
823
834
1132
1110
905
886
903
1138
1108
878
854
872
929
1166
1131
923
880
862
925
1152
1059
872
849
844
1138
1091
880
890
1130
1070
886
856
834
838
1127
1114
911
876
877
921
853
836
773
766
842
1121
1083
872
824
816
1112
1042
856
859
1116
1111
896
1150
1178
936
941
1151
1102
911
894
1171
1200
970
964
1184
1102
911
901
1134
1100
901
912
1157
1195
1015
1140
1110
902
1164
1103
893
852
838
1122
1138
931
1158
1137
919
904
1144
1168
973
960
894
895
890
914
908
902
843
821
828
1142
1059
877
916
1137
1124
903
899
1160
1117
924
919
1173
1167
1007
1015
1206
1117
896
882
1161
1135
942
1204
1136
934
1174
1140
958
1176
1112
948
1170
1136
951
931
879
854
839
852
1145
1054
862
836
811
813
820
812
801
817
813
777
782
779
750
727
723
725
720
771
813
751
721
710
728
753
716
710
728
729
731
728
719
717
702
699
691
691
691
686
676
678
678
678
677
692
690
683
701
707
683
689
691
690
702
708
692
679
670
663
657
651
647
645
641
647
640
628
620
615
605
606
640
1162
1050
920
842
798
724
713
698
715
704
722
719
690
698
693
685
695
717
772
752
781
1046
980
835
814
748
737
752
1059
1001
872
773
1106
1060
928
853
788
743
770
1069
1106
892
884
1098
1052
807
760
768
1082
1086
905
1091
1090
1057
1005
977
991
1014
1016
1031
1054
1621
1074
914
817
786
808
1149
1162
945
869
1151
1059
841
828
1130
1082
845
791
753
1128
1159
1095
1092
890
1199
1091
910
1163
1088
913
1200
1132
1137
1196
970
1199
1118
919
894
1197
1169
948
932
1195
1217
1013
1014
1003
959
906
1210
1124
921
917
1177
1225
1052
1087
1234
1138
943
908
882
1190
1206
972
1011
1205
1196
993
944
900
872
1155
1141
937
908
915
1183
1089
895
862
852
1146
1077
872
1148
1143
958
1205
1151
965
931
939
898
895
1198
1144
922
898
947
1188
1151
946
911
969
1216
1170
955
935
887
918
904
1185
1090
896
924
1158
1101
938
1153
1083
902
1156
1085
894
859
894
1149
1077
871
815
763
761
843
1152
1080
906
908
939
876
876
854
826
830
820
1569
857
813
824
1647
1093
959
1180
1119
926
923
1223
1196
969
921
910
1253
1109
895
872
855
1191
1106
913
926
1199
1201
1017
1032
992
909
887
899
1219
1110
879
839
844
1171
1132
909
911
1240
1260
998
896
843
826
817
1158
1087
894
909
879
853
1197
1251
1017
969
944
939
924
903
895
880
1193
1129
916
899
1208
1204
1046
1225
1148
930
934
1224
1168
986
969
975
1252
1186
1009
987
1248
1123
944
913
889
1209
1157
960
954
938
943
1209
1150
880
823
794
720
734
735
773
831
1147
1137
1076
956
934
962
1007
994
982
966
997
1016
972
955
917
943
924
972
909
846
815
820
834
815
816
859
866
917
922
937
947
962
908
932
958
968
989
991
946
960
1017
984
984
1112
1078
1162
1086
1143
1346
1154
1085
1092
1175
1154
1182
1381
1193
1090
1156
1381
1307
1222
1150
1371
1251
1163
1325
1160
1377
1253
1145
1219
1108
1170
1402
1328
1176
1322
1375
1329
1376
1303
1320
1316
1335
1184
1091
968
1274
1298
1310
1001
1012
1371
1268
1131
948
907
1056
1371
1297
1172
1152
1011
987
1182
1419
1298
1160
1118
1124
1130
1212
1399
1254
1155
1358
1236
1291
1107
995
1438
1375
1339
1300
1352
1317
1222
1230
1364
1265
1241
1307
1277
1204
1214
1313
1163
1157
1143
1409
1288
1257
1268
1192
1325
1126
1139
1378
1027
839
811
916
1336
1233
1174
1098
1301
1119
1072
1110
1160
1055
1362
1315
1170
1141
1187
1249
1365
1278
1090
1060
1099
1407
1190
1069
1057
1092
984
933
1109
1219
1225
1047
971
1039
1221
1146
1254
1393
1141
1019
956
977
1440
1307
1187
1169
1039
1383
1280
1128
1163
1412
1253
1248
989
1058
1448
1251
1181
1109
1401
1294
1212
1273
1184
1278
1351
1359
1263
1156
1155
1236
1116
1109
1091
1118
1045
1416
1330
1199
1411
1282
1253
1225
1117
1131
1223
1275
1235
1106
1165
1018
1024
1480
1290
1254
1097
953
1135
1451
1308
1234
1154
1161
1116
1274
1118
1149
1408
1272
1143
1092
1238
1035
1237
1168
1173
1047
1039
1034
943
1428
1303
1124
1127
1017
1047
1213
1046
1065
1102
1169
1215
1206
1126
1104
1092
1000
1207
1059
1027
947
981
1142
1424
1232
1038
989
965
928
906
1068
1159
1108
1068
981
886
884
904
966
947
702
1037
938
1034
883
807
788
840
1218
1232
990
980
1155
1350
1283
1122
1086
1049
1123
1308
1240
1165
1139
1069
1040
1148
1126
1308
1109
1124
1066
1479
1332
1192
1196
1056
1121
1261
1393
1128
1043
1080
1481
1360
1333
1104
1083
999
1111
1433
1277
1157
1250
1181
1395
1300
1159
1158
1157
1076
1417
1362
1189
1169
1108
1029
1021
1429
1269
1168
1169
1363
1125
1049
1022
981
1127
1461
1276
1015
1009
1060
1088
1250
1136
1198
1137
1079
1131
1097
1045
1087
1124
1074
1059
1103
1088
1047
1101
1028
1047
1081
1023
1036
999
1045
1126
1023
1023
1036
1017
1001
999
1110
1131
1213
1088
1027
1007
1028
967
956
971
985
993
1083
1039
1143
1105
1043
1053
1049
1078
1048
950
1077
1469
1237
1054
951
976
1426
1286
1076
1067
1050
1432
1199
983
1000
1175
1114
1196
1129
1215
1061
930
940
890
921
984
1028
949
963
974
973
998
998
1044
1094
1121
1107
1097
1059
995
1008
1062
954
1021
1119
1218
1138
1075
1176
1136
1078
1088
1124
1167
1081
1190
1083
923
972
1118
1470
1259
1043
1017
1139
1169
1375
1224
997
996
1043
1151
1280
1144
1128
1247
1265
1236
1122
1150
1099
1437
1292
1072
986
948
986
1065
1220
1094
1075
975
938
944
992
1102
1042
1001
1024
1025
960
1025
1131
1085
1049
999
941
928
839
806
988
1419
1234
1031
982
968
1059
1402
1308
1149
1100
1086
1084
1130
1078
1126
1105
1131
1122
1036
1149
1089
1005
1025
1145
1100
1205
1063
1064
1168
1143
1016
1077
1050
1040
1012
948
953
934
1106
1118
1015
993
1023
1132
1090
1027
961
937
995
1025
1065
1069
1035
1066
1124
1055
1005
974
1013
951
1371
1285
1077
1066
1077
1214
1245
1126
1087
1048
1082
1045
1044
1016
969
946
964
998
1031
1051
1057
1118
1106
1100
1081
1079
1102
1060
1136
1164
1109
1106
1115
1032
1021
972
1044
1076
1105
1082
1077
1048
1068
1069
1007
1065
1059
1083
1048
1040
1038
1075
1052
1073
1094
1068
1041
1037
1043
1001
1087
1046
1197
1114
1038
1098
1035
1031
991
1100
1015
1067
1119
1033
1076
1029
1183
1054
1048
1020
1126
1040
1096
1051
1195
1068
1024
1004
1094
1000
1051
1051
1140
999
1012
971
932
916
1011
1000
1039
1036
1033
1052
1053
969
996
989
956
958
986
975
987
954
887
901
1065
963
1023
1002
1008
980
1008
1012
1045
1048
1035
1003
1029
1046
1048
1024
1059
1009
1043
1017
1016
1050
1102
1051
1046
958
1015
1141
1023
1142
1103
966
1264
1283
1051
997
1069
1279
1316
1099
970
953
1018
1092
1157
1057
1128
1117
1058
1056
1057
1445
1173
942
921
1024
1339
1252
1033
963
978
1061
1105
1136
1139
914
890
1366
1256
1081
944
968
843
854
1393
1231
1084
1057
1082
1244
1201
1119
1018
1058
1106
1095
1073
1079
1095
1080
1030
1067
1411
1284
1162
1141
1069
1045
986
1059
1005
1076
1412
1344
1169
1168
1126
994
967
1009
1032
1076
1105
1051
1063
1143
1103
1085
1102
1051
979
986
1022
1066
993
939
949
950
1041
1012
1038
1078
1129
1091
1070
1012
976
944
909
851
872
882
1182
1228
1030
1014
1064
1048
1072
944
832
873
1222
1203
974
933
932
1224
1252
1028
973
937
937
971
1079
1225
1208
978
951
959
1224
1283
1042
1019
1063
1051
1106
1039
1038
971
1004
991
952
987
1018
1039
1111
1061
1086
1068
1020
1024
973
967
966
1017
1050
1047
1066
1072
1023
1007
1013
998
1009
1033
1016
987
1032
1100
1100
1095
1050
1054
1034
1075
1059
1061
1068
1099
1056
1070
1105
1132
1006
1038
1073
1123
1074
1062
1076
1161
1180
1141
1064
1132
1071
1096
1028
1190
1164
1078
1057
1009
1094
1168
1080
1091
1221
1076
1039
1141
1084
1062
1045
1027
1087
1135
1024
1059
982
1040
1093
1351
1244
1091
1046
1038
1128
1136
1080
1019
1013
981
992
974
1023
992
1001
973
1006
944
950
1021
1080
1022
1066
1022
1003
1002
968
943
967
970
912
894
901
936
951
934
958
1025
937
933
930
943
930
932
938
974
1032
993
1015
1021
991
989
1018
989
990
1018
1036
1036
1020
1032
1030
1030
1062
995
1033
1056
1106
1021
1014
1040
1024
1346
1220
1061
1037
1063
1088
1246
1071
1091
1064
1131
1086
1039
1125
1019
1040
874
849
1036
872
802
827
970
1039
975
1004
1019
1013
1028
1056
1016
1108
1169
986
966
1283
1274
1150
1079
1005
983
983
1164
1103
1079
1084
1024
903
937
1062
1047
1014
951
874
920
957
1049
1041
1037
1005
979
970
958
910
910
945
998
965
937
926
924
887
871
901
921
920
957
903
901
869
853
834
878
878
849
865
884
1014
1142
929
891
1017
819
872
1203
1156
942
854
823
769
750
733
711
732
727
695
714
708
704
685
683
671
648
652
660
670
683
749
1106
1072
981
938
887
847
787
748
769
778
811
801
791
817
897
930
888
856
796
770
727
716
730
1038
1024
975
1055
920
1243
1163
1009
898
867
846
804
774
778
1040
874
740
700
687
681
730
1077
1100
827
845
782
743
747
1073
1071
912
930
879
1140
1057
825
796
816
1110
1178
1137
1113
1164
931
954
1161
1132
915
1144
1103
871
786
739
762
1071
1152
1149
1052
1069
983
1003
1158
1139
941
998
887
1108
1059
829
772
786
1126
1158
981
966
866
1161
1097
888
1168
1170
984
1180
1184
938
855
814
819
861
1170
1147
1022
913
869
827
802
797
785
777
802
828
820
844
1111
1075
860
813
777
769
801
823
1086
977
810
808
816
807
1099
1028
865
847
1106
1082
899
954
1178
1120
934
949
1120
1148
915
876
844
1109
1114
845
777
796
1090
1057
883
559
1148
882
552
746
828
817
813
1107
1079
899
1116
1047
806
776
808
1139
1211
1224
1095
1073
1031
1014
1185
1134
879
818
835
1205
1205
1001
1009
1212
1177
912
872
1186
1150
953
880
897
1196
1126
868
825
832
1199
1164
891
845
852
1175
1240
1019
1065
1187
1061
861
837
869
851
1172
1166
976
1187
1135
889
812
762
751
748
724
704
751
1127
1160
922
846
807
841
854
822
1125
1104
855
846
831
815
802
784
805
862
826
843
831
808
766
770
880
899
868
851
822
798
789
786
799
800
799
805
1070
1087
902
1073
982
763
781
764
747
732
756
1050
907
781
810
1083
1052
867
818
798
778
768
786
855
1099
1042
832
816
840
1156
1138
938
1160
1115
885
843
845
832
827
868
824
804
812
1110
1043
837
792
776
768
762
760
727
728
789
1074
1008
801
759
746
744
755
772
793
808
841
814
830
836
870
901
1155
1033
826
787
772
823
1164
1163
923
857
815
811
801
821
1122
1162
1131
1063
861
792
755
711
687
690
743
996
1025
829
811
781
757
750
777
809
787
1055
997
842
907
853
756
696
535
2570
1089
1004
773
738
738
753
763
776
781
839
784
782
783
765
753
747
750
788
771
787
798
797
748
742
735
733
742
748
744
757
738
743
721
696
694
702
559
589
966
701
705
702
696
697
708
744
747
696
473
450
614
709
689
706
722
739
772
760
1054
963
767
747
730
723
727
749
1021
1022
842
1077
1037
831
819
855
1058
1058
849
878
1154
1101
905
850
786
782
1117
1144
964
1065
1026
822
786
767
744
747
756
744
742
745
774
743
746
718
703
691
678
660
652
664
663
641
645
660
666
650
665
673
679
693
691
654
635
631
613
613
622
629
631
635
647
669
694
457
889
662
650
677
723
767
849
726
708
672
665
663
655
678
679
700
714
705
698
695
677
680
676
663
678
661
634
634
623
628
621
627
665
693
923
876
707
706
702
694
717
714
696
736
737
727
962
877
716
689
678
718
972
931
854
757
1004
953
784
748
739
746
1014
981
803
1027
1006
842
1095
1078
893
1110
1040
880
1076
1036
868
1064
1029
893
1107
1123
939
865
842
1051
980
778
753
741
763
1034
1053
839
814
865
765
765
736
1054
1065
913
855
839
759
761
796
737
712
720
1038
899
739
732
751
756
1024
917
757
739
755
1063
1014
815
767
732
1050
1039
845
863
1088
1052
866
1071
1016
815
804
793
1121
1088
1048
1160
1190
993
910
906
873
859
1123
1033
804
754
729
740
745
767
792
768
770
738
728
1068
997
893
836
797
830
806
779
789
789
770
741
741
725
712
715
735
709
720
701
688
687
695
733
759
727
693
668
670
646
643
634
621
631
672
694
699
708
663
639
620
609
606
608
611
621
626
634
635
645
655
684
673
670
675
694
702
689
688
701
707
706
702
717
726
720
715
694
685
688
675
672
672
672
688
995
878
690
681
666
678
704
768
1019
1046
821
799
801
792
1046
1046
794
774
776
784
1066
1036
812
875
831
1040
992
743
702
733
1102
1156
943
918
840
1046
1075
832
876
1064
1097
967
903
1142
1125
951
968
1084
1058
813
794
1095
1058
840
810
1041
1099
856
1087
1078
981
906
1104
1143
903
956
1112
1148
878
1118
1128
969
910
1106
1174
930
1136
1132
955
1119
1146
876
902
1105
1127
912
1101
1187
999
1106
1133
996
1067
1012
927
1092
1132
871
1100
1136
909
982
1109
1113
1000
924
1131
1123
1069
994
1039
995
1090
1121
916
922
977
899
1095
1141
882
865
951
1156
1163
1067
1012
1045
1071
1034
1073
1021
1044
933
1153
1144
928
947
1142
1224
1013
1096
1035
1236
1181
1057
1043
1051
1282
1184
1050
1115
1093
1059
1085
1311
1178
1031
951
980
1326
1056
818
908
1317
1196
1069
1033
1059
1330
1174
1029
1008
1180
1317
1183
1107
1072
1073
1283
1199
1028
1054
1074
1334
1190
1044
1058
1182
1321
1041
1145
1019
1322
1139
974
1052
1005
1148
1123
1089
1070
1040
1090
1095
1042
1010
985
968
1006
1186
1113
947
962
1160
1227
978
1015
1024
1108
987
1225
1210
1060
1026
969
1056
990
1030
1037
996
1003
964
1017
1137
1090
1027
1017
1158
1060
1004
1003
1108
1298
1156
967
951
1008
1316
1216
961
966
1023
1022
994
1005
944
988
990
1000
979
1038
924
990
977
880
956
978
960
939
1010
1197
1145
983
970
929
1259
1188
1049
1069
1029
1142
1033
1147
1100
1034
1046
927
1038
992
1167
1021
918
927
941
933
1188
1106
937
921
875
1006
1174
1168
970
915
930
1271
1200
1079
1006
842
912
1350
1199
996
928
922
1087
1284
1206
1021
1019
1049
955
992
1198
1076
801
760
832
1276
1210
1036
983
916
936
958
931
951
998
949
992
1027
971
998
982
953
981
935
973
952
931
950
997
978
997
989
966
964
968
957
968
934
1006
1047
960
1007
1002
989
995
980
930
991
980
1000
971
953
990
962
1206
1176
963
954
1196
1198
993
954
1036
1264
1230
1085
1077
1123
1059
1229
1190
1053
1000
1094
1037
1092
1253
1142
975
1008
1036
1287
1192
1079
1056
1048
1095
1058
1091
1049
1084
1025
1009
953
921
940
893
894
925
927
1013
947
977
938
947
947
965
996
1176
1116
904
860
898
1198
1149
985
990
969
820
845
1186
1140
962
918
969
968
939
1177
1108
870
853
835
1134
1118
860
841
849
848
902
878
885
1144
1118
879
837
853
1090
1128
924
935
1145
1109
902
886
890
1135
1128
969
927
958
1135
1162
900
895
1140
1178
996
939
1149
1178
932
944
939
1007
988
898
1165
1129
950
925
942
1024
950
1193
1186
969
904
898
1194
1127
951
974
1068
1014
923
974
904
910
978
1196
1116
934
900
916
982
1184
1149
913
881
931
1170
1191
967
981
1115
1031
1062
1055
1013
1027
997
1063
944
971
945
954
955
971
935
1020
950
930
946
982
974
1192
1174
960
927
1018
1201
1205
974
1004
1000
935
904
909
1161
1116
887
828
836
1142
1087
885
849
844
1142
1147
890
882
990
952
1162
1139
966
981
1045
1163
1173
954
930
959
1163
1243
1066
1004
988
1197
1285
1217
1130
1274
1168
996
891
929
1010
1238
1196
995
1011
945
916
981
1259
1184
982
917
1037
1087
1009
1029
956
923
975
1004
954
914
914
935
938
1196
1124
899
881
911
1180
1214
969
956
966
907
1020
1145
1177
919
871
786
789
1168
1176
989
946
1120
974
970
977
928
966
977
976
996
973
983
967
916
904
894
905
937
917
914
896
851
857
859
945
927
892
901
991
898
859
791
743
762
801
790
742
710
719
747
773
786
788
775
794
801
801
823
835
892
847
835
831
824
891
926
862
845
860
846
839
845
812
826
846
801
820
718
701
690
677
680
691
674
685
682
688
666
658
643
645
633
604
609
616
627
642
658
740
985
962
835
819
805
776
744
711
727
731
730
765
768
773
790
820
807
812
780
708
703
691
662
652
638
642
636
629
623
630
622
626
608
620
622
613
595
592
587
577
583
591
601
605
621
605
633
614
612
606
598
600
588
589
583
588
590
532
637
574
585
568
572
560
560
558
555
552
549
547
549
542
538
532
533
526
530
526
527
523
521
516
522
524
524
521
459
575
517
513
514
509
515
507
509
511
503
506
504
504
510
512
514
516
516
513
511
514
513
509
513
512
514
515
516
522
528
531
531
544
532
528
531
523
516
514
516
516
513
509
509
516
520
520
526
531
545
555
550
548
541
539
533
528
524
523
525
522
522
526
527
531
522
519
519
520
521
514
516
516
520
527
524
529
534
546
550
546
545
547
541
534
530
534
528
525
533
533
533
551
556
560
569
561
558
552
559
565
566
562
574
569
605
620
633
659
667
652
624
605
589
575
579
586
601
583
601
602
598
621
640
944
838
644
630
640
681
961
923
903
822
1077
972
755
734
698
721
1012
1002
738
840
1151
1089
812
768
799
1112
1024
751
681
703
1442
751
709
1113
1080
897
1166
1247
989
957
1193
1132
896
808
866
1227
1136
976
958
967
1224
1181
946
839
816
809
837
1113
1030
824
833
1148
1123
937
964
918
1193
1162
913
886
895
915
848
839
831
816
825
800
783
745
694
685
723
1086
1097
937
865
1140
1093
862
895
984
948
953
905
1146
1116
859
822
855
1123
1122
887
916
971
959
858
863
837
924
992
887
860
841
847
839
835
866
891
917
951
899
902
832
828
870
850
814
833
880
838
867
857
890
873
813
769
755
744
774
1087
954
808
807
848
862
793
893
916
822
786
771
745
738
729
717
723
748
796
506
1128
866
841
801
777
784
763
757
783
755
777
787
776
758
726
710
695
661
661
713
737
728
716
707
701
689
691
699
702
693
735
756
708
681
690
652
650
674
676
708
732
508
922
690
696
705
721
703
694
660
639
636
664
667
749
1081
1060
875
786
781
785
761
766
753
714
696
642
669
652
665
709
1041
938
760
766
783
800
806
805
1065
838
926
734
743
727
758
1011
1014
823
775
899
802
832
882
817
1093
1023
788
759
728
745
782
1088
1062
879
866
839
792
810
1122
1069
830
795
771
793
1150
1117
919
874
870
923
1166
1118
844
791
796
1210
1132
981
908
940
927
861
874
1158
1040
843
794
787
843
1244
1126
896
889
860
781
791
774
602
542
496
783
782
797
885
799
824
828
827
776
776
783
771
778
765
812
812
813
796
715
982
883
835
824
794
739
735
750
823
1132
1008
811
766
764
796
1162
1141
936
902
945
949
947
861
833
820
817
831
787
774
727
697
707
717
775
839
1121
994
791
737
711
736
757
1102
1039
835
795
803
824
833
805
792
756
725
709
706
694
714
730
733
747
742
756
754
727
714
698
700
703
703
711
724
773
806
744
697
697
632
767
719
709
723
749
751
758
758
722
684
666
653
646
647
637
639
639
656
652
643
643
648
640
654
649
662
635
629
629
642
769
979
950
762
721
730
737
754
753
723
690
683
674
680
683
689
691
719
1046
968
894
778
778
798
801
771
753
759
722
729
701
686
704
684
716
1397
746
701
689
686
752
1033
1016
913
803
737
701
727
1047
1051
807
777
759
746
756
759
787
795
813
902
903
856
827
791
768
758
761
756
764
780
774
811
1132
1055
812
792
821
871
1594
883
745
749
754
766
1255
1242
1078
1047
932
941
922
887
894
831
794
796
856
852
830
811
823
788
818
574
1107
902
879
870
800
775
754
744
705
700
724
743
813
752
791
764
772
760
750
749
768
834
807
834
851
821
823
821
824
1125
1095
899
869
1148
1176
1002
978
994
1057
1191
1122
915
900
932
944
896
1151
1119
923
925
1169
1070
852
805
788
786
895
1176
1087
834
749
736
730
752
796
1063
1021
819
763
717
693
704
736
772
841
1078
1065
807
762
725
742
770
800
1114
1071
896
905
916
661
1330
1043
852
817
825
1119
1069
855
856
844
1134
1098
953
929
618
772
575
501
413
461
325
288
282
282
343
601
277
996
793
803
817
1040
1067
807
811
817
829
817
623
530
508
398
394
275
360
303
788
411
790
831
1024
1193
872
847
853
1105
1062
825
839
1140
1092
898
866
905
1117
1055
856
817
821
840
833
865
1132
1058
834
795
779
742
724
782
1162
1098
857
811
759
751
744
705
755
929
835
851
803
791
775
743
745
744
757
753
822
927
846
864
855
842
789
725
764
796
901
972
970
848
881
879
859
922
964
1044
972
862
968
982
1078
988
886
941
1070
978
899
951
990
903
946
929
880
957
983
905
990
973
929
991
939
837
876
896
908
1010
963
931
968
989
916
863
920
964
1178
1106
904
922
972
1087
958
1048
1049
1031
1067
929
952
791
750
750
764
853
795
788
752
735
732
718
691
682
673
676
676
663
630
651
635
634
635
666
950
893
805
765
734
807
1059
990
865
753
752
762
767
756
732
712
720
711
694
692
693
686
692
685
660
660
672
735
1044
758
1173
834
824
757
785
798
818
802
1155
1128
1007
989
931
908
872
862
800
764
593
888
721
686
699
701
695
712
722
713
738
759
746
758
756
720
740
766
747
743
723
718
705
682
674
675
675
694
702
989
1012
898
1075
1083
941
860
819
787
759
777
768
756
777
753
708
721
727
759
781
805
1035
1001
805
770
787
861
1099
1097
906
889
1124
1053
860
807
808
1093
1139
902
814
811
797
867
1075
1094
875
825
786
777
773
773
771
772
781
747
717
750
1051
1064
840
804
781
784
1038
1016
843
1058
1056
939
1030
992
825
1082
1093
882
858
1124
1125
966
1075
1087
1013
1041
1083
930
1087
1109
929
1061
1016
899
1060
1072
994
1031
1059
1037
1015
1007
816
1048
1052
887
1041
1077
943
1006
930
757
744
718
712
758
1014
941
782
746
727
760
807
756
756
774
783
780
749
737
744
748
770
798
771
802
803
868
866
829
803
783
780
841
811
1129
1081
834
785
772
771
774
789
786
783
800
1043
911
756
738
731
1060
1091
1071
1124
1064
865
809
823
883
791
819
830
892
815
830
790
763
735
692
713
732
1088
1123
887
866
804
796
804
829
760
793
757
713
737
1076
956
803
796
770
779
1046
950
791
792
1092
1146
984
954
840
852
855
766
730
722
729
777
1049
1079
911
893
811
814
827
856
830
763
740
749
781
754
1001
949
782
742
774
1066
1096
951
905
968
838
845
830
803
769
769
775
814
769
1054
991
809
811
1088
1088
903
827
852
1105
1101
887
776
766
1063
1042
836
813
753
751
764
768
1035
1027
852
868
908
832
812
816
786
779
784
787
813
818
771
737
739
764
1000
501
1207
781
1048
1032
819
840
1065
992
837
835
839
761
763
761
819
1071
1090
892
880
1095
1084
880
835
837
1082
1075
890
837
897
1099
1148
931
1124
1089
923
934
1144
1103
898
819
797
812
1103
1116
902
847
804
804
1067
971
760
748
760
1042
1108
931
893
913
1104
1045
799
774
784
1035
1001
867
855
838
851
859
889
827
819
762
750
763
806
789
757
775
1033
1040
911
1111
1076
834
796
797
1074
1044
834
773
752
766
1043
996
797
755
738
764
772
1034
1074
925
1046
1011
822
787
808
786
746
774
1032
922
765
744
761
712
742
952
863
720
713
719
1007
1053
865
805
791
813
790
770
730
728
745
763
983
888
731
688
693
723
1080
1130
1078
881
852
809
799
777
743
735
728
534
947
729
763
753
787
760
755
760
740
723
707
701
700
703
705
710
708
718
723
704
706
700
701
707
715
748
713
733
719
701
705
734
746
762
990
986
807
825
828
1039
984
805
795
774
836
1086
1080
862
816
780
734
726
735
752
1034
948
771
763
772
1005
908
764
753
1005
994
765
752
779
1118
1090
889
827
802
810
1064
1000
809
787
788
1075
1058
904
1129
1111
882
847
828
829
756
767
815
1065
1072
821
792
807
1085
1135
940
985
1117
1000
819
803
808
824
750
1132
980
790
732
716
746
1039
951
743
760
1057
990
831
801
802
820
812
1072
1039
855
844
1092
1102
927
1100
1137
965
1099
1118
942
1096
1107
957
1067
1088
972
1125
1164
936
850
838
878
1100
1067
870
874
1145
1173
973
1103
1115
899
1126
1066
869
850
858
1091
1076
909
823
829
836
1096
1091
879
859
895
1086
1091
883
854
852
895
842
841
870
1101
1074
875
846
834
896
1142
1081
837
786
776
763
807
1052
990
822
1094
1014
810
797
861
1138
1081
833
808
799
813
1100
1027
840
774
760
780
1084
1146
979
841
812
800
805
868
1093
978
762
736
745
1075
1090
864
827
774
766
791
879
1121
1045
787
728
716
1048
1119
1069
1041
1079
1096
946
914
1149
1043
821
809
1134
1132
899
862
846
1087
1072
874
842
822
1123
1119
925
938
831
893
875
1070
1031
848
867
1112
1081
864
873
1135
1150
939
869
866
893
1108
1109
916
940
1102
1034
850
1118
1116
1043
1148
716
1557
1086
1076
998
824
862
804
796
797
1089
1091
889
879
874
1135
1079
871
827
798
815
772
764
1031
1058
898
782
774
810
1074
996
792
759
776
1056
1109
984
1108
1070
812
751
745
780
1161
1077
920
872
844
879
1121
1091
898
924
1169
1152
936
881
854
836
802
750
752
1053
1049
840
1131
1143
949
905
890
827
819
812
845
757
767
786
824
1055
974
808
785
812
1009
873
741
769
1007
1013
872
1025
975
800
770
748
1017
1019
785
763
801
1072
1034
856
817
770
736
744
1017
1013
856
1069
1029
824
1071
929
757
752
1044
1054
951
1061
1048
782
732
738
1059
1101
937
1105
1104
910
911
1121
1106
860
844
1127
1114
896
874
834
831
783
797
1072
952
780
794
1098
1085
892
830
804
1108
1102
894
838
853
1108
1053
827
820
1090
1096
845
1087
1090
895
850
1085
1024
806
778
1062
1112
1074
1069
1049
1050
1064
850
857
1079
1058
866
845
857
1049
903
768
754
769
1054
1057
890
1140
1078
871
823
785
774
806
1079
591
491
893
1111
1091
921
1170
1143
902
873
1145
1102
948
1116
1119
951
1155
1095
891
894
1124
1021
845
817
827
755
785
1112
1120
904
873
911
835
819
819
1084
590
1188
764
820
1023
1068
920
1051
989
822
830
809
1057
1025
844
1096
1028
825
820
1157
1125
919
883
945
1128
982
822
783
785
1084
1058
861
854
845
846
814
825
873
1077
1000
837
827
850
854
791
1052
1011
832
841
1065
1069
856
809
794
826
1062
1030
864
1096
984
810
800
804
833
1082
1042
818
801
851
1114
1071
825
804
810
797
1069
1031
853
794
795
1085
1108
922
1088
969
786
757
1035
1064
1013
1063
1057
1032
1004
839
816
1081
996
818
835
1075
1060
864
899
1069
1063
847
804
834
1074
976
770
759
1055
1109
886
876
864
1091
1072
856
839
1119
1076
872
879
1108
1106
888
897
1113
1078
871
902
874
1096
1096
852
816
824
1100
1097
901
857
852
836
1114
1090
893
870
894
1115
1123
889
831
782
772
782
798
832
809
818
799
794
790
765
750
743
743
743
739
762
789
791
759
754
732
707
696
692
706
700
748
988
921
763
762
850
831
787
797
796
825
827
827
841
814
1106
974
797
785
779
790
799
780
759
729
727
977
992
835
1084
1022
823
767
731
783
1086
1063
878
882
1110
1071
875
860
882
1147
1143
915
924
854
840
1109
1078
830
796
797
1097
1066
891
892
1093
1053
848
1109
1128
907
840
837
1119
1064
857
817
774
761
1048
1047
1024
1079
1056
1059
1063
1073
861
1102
1047
862
1106
1090
882
1118
1043
873
1087
1085
869
914
1155
1081
889
888
858
846
829
805
811
1065
946
783
773
1052
1057
848
1062
1055
842
872
1096
1041
848
828
1068
1025
842
813
1050
1017
821
781
790
1064
967
812
713
715
717
746
767
797
1061
778
750
746
738
736
738
739
737
752
980
961
799
763
744
705
701
747
773
1059
991
813
767
733
727
716
702
652
687
710
1145
1083
994
861
831
861
1095
1046
868
868
883
858
857
826
778
771
763
788
1131
1069
833
781
761
730
729
722
738
771
791
790
766
738
741
751
735
721
738
706
706
693
712
745
1082
1021
870
817
823
787
776
751
719
721
723
1095
1036
834
765
741
726
732
751
1068
991
826
830
1084
999
788
762
1053
1059
830
897
1092
1053
848
748
714
732
1027
1016
797
773
781
748
737
729
733
1012
996
780
799
767
779
1024
896
710
706
689
691
767
1103
974
880
825
854
872
775
783
786
763
801
743
709
710
734
1035
1080
912
816
794
1065
1035
848
804
775
752
739
764
1102
1000
808
777
770
736
711
720
761
1126
984
809
803
785
778
753
728
705
720
714
1020
951
742
764
1061
1064
860
827
792
769
730
735
743
1030
992
808
786
759
1023
1031
904
1068
1119
997
899
875
870
1126
1093
867
836
1071
965
807
1096
1035
857
780
750
696
713
735
754
1031
981
787
762
746
733
719
738
761
1018
931
790
764
762
799
1086
1037
836
812
802
787
797
1051
926
775
771
1064
1056
845
801
827
1113
1097
883
842
809
795
1066
1021
821
1062
1087
894
891
788
826
1115
1101
907
868
811
770
780
1123
1149
948
886
841
812
782
729
723
736
765
1082
1116
875
846
786
786
1064
1028
852
757
759
806
1056
987
751
702
704
700
738
742
1047
1004
812
786
766
787
1047
977
799
795
1039
1005
814
811
807
780
814
824
1079
1052
832
759
736
743
746
827
750
781
795
803
796
797
785
741
757
765
746
763
778
767
770
761
757
738
714
694
699
706
734
771
732
744
731
791
757
715
731
727
748
763
778
772
1015
1021
841
818
803
858
1052
981
820
1082
1019
936
850
833
1072
1093
863
785
800
1077
1105
851
795
825
841
1110
1031
816
736
720
716
710
700
703
730
734
789
733
729
736
700
727
733
778
767
779
744
746
808
1081
1098
892
802
760
735
780
1195
1093
997
963
993
1001
954
872
758
795
1147
1185
939
885
905
1143
1176
914
972
1175
1162
966
935
1148
942
802
826
1196
1099
996
935
1014
1171
1159
959
940
1180
1170
851
865
1197
1237
1027
983
953
1194
1107
890
902
847
761
847
1307
1119
856
860
929
1064
966
1181
1191
929
951
1214
1234
1074
1030
955
873
841
826
790
757
833
1167
1086
905
862
831
823
855
806
741
787
1137
1118
898
866
827
881
976
1193
1196
931
843
819
809
818
763
778
889
1096
1089
874
834
828
850
853
802
820
807
766
810
827
839
945
1122
1087
875
817
843
944
1206
1202
1105
1032
964
931
1023
1126
1003
1038
993
958
1005
1015
976
962
814
768
824
1164
1245
1031
972
894
877
1186
1224
988
959
939
981
1214
1235
991
920
888
946
1259
1206
917
861
863
1181
1196
921
880
860
896
989
897
828
805
858
877
878
855
836
805
757
758
783
804
811
816
801
798
742
752
788
1100
1066
876
841
837
849
866
865
846
868
902
947
900
926
890
803
779
803
875
979
895
946
946
914
908
856
809
818
834
861
1133
1095
864
844
835
842
798
777
818
867
890
868
861
816
756
766
784
827
848
835
844
772
769
811
1151
1047
839
821
830
859
857
1155
1098
861
853
913
1175
1117
813
768
768
847
1159
1128
902
848
772
770
804
861
875
875
866
789
774
803
835
852
847
806
795
779
747
721
752
1110
1038
839
786
778
791
872
920
1104
1052
804
760
746
740
749
751
753
853
860
853
840
836
861
808
788
867
848
890
899
870
849
848
837
768
780
1097
1084
845
830
825
1132
1195
1000
950
932
814
802
929
1174
1127
852
844
882
1173
1189
956
906
876
1188
1206
962
853
755
759
804
1182
1233
1193
1085
1016
937
898
911
921
858
893
1202
1166
930
919
931
998
1138
1122
1068
990
1010
1012
1032
1009
948
907
931
889
853
836
771
747
760
1071
1049
858
832
830
904
1133
1104
876
829
849
1146
1148
944
944
910
832
869
1144
1113
903
885
843
826
853
1142
1098
824
771
806
1115
1114
890
858
788
806
864
877
841
829
822
772
767
808
884
889
837
832
804
804
756
770
857
817
865
855
851
831
840
825
836
843
844
921
875
876
799
770
838
1181
1090
860
845
859
845
1137
1193
994
986
951
977
967
1202
1137
862
800
769
773
776
1179
1204
978
944
846
836
832
790
779
1150
1140
901
877
874
1170
1152
884
873
905
1173
1135
874
832
824
824
845
781
793
883
1128
1106
856
771
768
778
805
843
801
755
806
1152
1112
917
842
815
827
829
823
871
938
1152
1113
912
849
830
856
1163
1109
921
901
905
949
930
823
812
934
1180
1141
885
873
912
1194
1131
925
910
920
926
1194
1203
1006
960
901
893
911
938
905
937
945
918
917
900
816
781
739
778
1167
1231
998
883
839
838
821
846
874
1161
1074
851
831
828
843
792
843
1150
1092
921
898
888
872
817
812
830
873
821
829
802
809
850
870
814
814
883
827
819
796
759
755
783
1146
1104
888
855
870
916
824
791
909
1174
1102
900
879
808
778
826
1169
1139
892
808
796
820
1146
1082
886
845
791
767
815
1135
1119
925
890
883
916
1137
1074
865
875
1166
1181
958
966
1173
1132
887
830
810
906
1230
1172
910
812
810
857
1170
1192
984
942
962
914
856
871
859
889
903
892
844
835
866
867
882
877
866
834
852
1162
1156
929
878
839
865
1162
1101
846
827
834
1133
1093
889
820
790
809
1179
1146
581
1174
790
804
834
874
845
853
836
859
847
827
817
789
824
799
1098
1024
845
811
834
1144
1174
930
849
813
860
1134
1114
879
858
885
1057
1048
1031
1015
1014
1074
1133
1088
1116
1023
821
760
734
715
700
689
662
681
692
692
702
695
696
658
663
654
652
650
654
639
655
669
699
730
976
943
813
759
748
757
753
685
709
681
701
662
686
695
701
713
708
708
738
742
765
788
798
775
785
791
772
769
775
1046
1010
828
803
797
1080
1076
844
790
760
1109
1123
1000
929
939
888
888
841
883
848
861
844
867
872
1129
1031
827
793
809
1080
1131
980
926
949
910
887
843
769
817
1105
1034
850
848
841
851
853
847
811
818
846
836
1120
1042
831
849
1168
1223
1014
939
867
889
952
857
778
795
857
1143
1088
877
841
855
1170
1066
816
844
1155
1127
957
938
1175
1172
940
959
1184
1176
958
949
1163
1103
906
791
832
1142
1135
891
883
914
890
920
1124
1130
872
815
853
1155
1117
993
924
971
999
911
927
974
1060
900
912
871
879
879
916
912
972
867
858
826
809
799
746
768
1117
1119
885
842
830
865
1147
1118
879
857
857
812
838
869
900
896
919
868
830
838
845
860
847
802
807
805
745
748
806
1129
1074
859
804
807
851
921
1149
1142
953
928
928
896
938
986
1155
1141
894
839
851
1140
1146
914
906
842
815
863
1145
1152
1028
962
973
1029
951
943
925
890
803
770
816
1104
977
807
787
826
1188
1151
1002
1026
1012
972
1001
940
882
877
836
810
800
813
826
854
869
848
834
820
828
839
827
830
843
807
813
768
742
783
855
880
822
838
862
844
835
830
821
800
826
832
836
831
812
779
740
766
831
1114
1040
831
799
795
855
1152
1140
900
883
842
861
875
891
929
894
882
885
862
838
834
786
748
757
767
772
801
865
886
855
864
835
806
806
809
853
857
862
890
844
825
814
821
861
825
814
1110
1049
789
711
717
756
1133
1116
922
918
1168
1041
819
831
1172
1135
934
1017
1188
1135
873
700
1028
835
912
1167
1121
909
909
1180
1111
868
834
847
819
1149
1114
823
756
765
854
1212
1197
1017
929
919
920
1182
1164
959
938
951
891
1210
1122
863
828
825
828
791
1219
1111
1018
1005
948
915
901
871
881
864
858
835
813
802
799
749
747
820
1163
1122
906
904
1196
1074
855
797
766
751
762
798
1169
1139
886
855
864
871
1159
1124
882
831
813
826
768
767
1113
1140
989
942
934
881
886
940
1155
1120
901
846
801
799
800
1181
1141
975
923
901
852
864
831
832
870
871
844
855
820
781
818
1166
1123
904
851
838
846
883
779
798
801
799
765
788
827
1105
1051
828
797
788
816
1122
1091
844
769
789
1125
1064
844
843
911
1182
1157
871
855
916
1182
1139
914
912
903
948
869
1158
1063
861
823
786
758
871
1194
1157
923
871
871
875
900
1155
1108
900
874
903
1173
1121
898
861
883
898
1146
1148
904
887
869
896
1169
1136
888
828
784
793
1177
1155
889
854
874
851
841
832
829
837
836
1152
1116
898
835
826
846
790
753
773
1143
1052
823
798
818
837
1169
1140
899
867
837
818
802
756
775
1136
1097
880
837
828
825
853
891
860
839
767
769
829
901
825
825
814
847
1134
1100
830
780
777
810
1118
1144
907
865
782
754
725
725
1098
1131
908
863
839
860
839
1132
1112
867
795
774
802
1149
1145
879
835
872
1133
1122
893
826
823
851
889
888
843
890
802
836
1178
1134
917
852
851
901
857
1169
1125
869
851
889
1157
1024
807
788
812
1166
1220
1126
1037
1000
962
888
890
884
1156
1046
867
832
1130
1068
875
866
914
1175
1082
870
877
1159
1140
879
867
1142
1097
819
767
803
1128
1191
998
998
870
892
1167
1042
845
835
822
1114
1135
889
833
1131
1170
962
927
1140
1115
901
845
1118
985
816
836
1054
1035
954
921
927
945
1092
1078
1019
994
887
826
820
820
843
1058
1072
875
1084
1067
885
835
769
757
1050
1053
776
758
1070
1018
790
783
1078
989
814
1081
1118
849
1102
1075
886
1160
1104
862
862
1139
1105
893
923
851
858
1092
1122
954
1115
1119
938
1150
1090
882
876
786
1091
1074
858
1117
994
791
776
798
1119
1091
890
1126
993
777
777
1076
1080
853
834
831
1104
1091
865
833
782
737
776
1149
1146
920
901
883
844
835
850
770
804
1116
1106
903
881
926
1120
989
774
765
782
1152
1142
1010
981
941
876
898
863
866
843
793
747
762
1123
1080
850
818
816
828
1115
1080
849
829
839
836
888
861
844
784
753
796
1136
1086
836
798
787
857
1121
1005
811
830
1121
1089
907
871
1164
1129
863
824
805
858
1149
1126
905
859
858
909
1183
1142
871
849
847
1162
1069
823
768
739
727
1063
1172
1100
1006
968
910
844
850
852
885
1153
1017
826
816
1081
1063
882
893
1079
1060
833
816
1119
1071
842
832
864
1179
1076
820
747
721
760
1209
1149
921
844
818
829
1140
1051
850
815
815
1146
1083
890
1125
1027
818
779
847
1111
1182
1097
902
838
800
780
749
779
1117
1103
876
841
880
804
786
778
801
1113
1068
840
791
849
1128
1072
832
760
828
1186
1140
920
873
880
822
790
783
741
728
793
1118
1091
894
881
809
751
759
1127
1021
815
814
1095
1119
896
939
1153
1175
971
929
929
844
851
1151
1155
936
886
838
817
752
787
1143
1156
971
928
933
894
1170
1129
882
842
846
783
1138
1088
877
1134
1042
834
818
1113
1090
862
868
1138
1078
853
851
1152
1163
867
826
818
768
750
1150
1111
865
808
811
834
1155
1056
819
746
739
792
1136
1144
877
839
844
1143
1100
908
909
899
1174
1152
910
884
917
1125
1155
926
914
850
821
864
1123
931
783
809
1115
1078
908
947
1139
1094
875
830
803
808
879
818
843
846
1124
1067
847
794
795
803
865
846
1106
908
780
832
1142
1070
878
862
1129
1063
827
791
852
1206
1176
937
896
958
1215
1135
902
867
887
1161
1047
855
865
903
1172
1133
870
783
778
1107
1071
851
845
924
1118
1124
923
883
850
902
1172
1063
876
857
893
888
829
1172
1098
886
818
819
1160
1136
875
861
917
1190
1147
879
866
932
804
775
1156
1189
981
946
920
942
858
836
1156
1083
881
880
1199
1240
1016
982
982
950
1212
1187
951
898
872
789
862
1260
1203
1009
928
922
906
905
928
1195
1099
912
890
936
871
860
875
1163
1139
951
874
922
1144
1163
1101
1033
894
883
921
1211
1082
839
838
1171
1221
988
903
896
1200
1152
862
843
1168
1144
922
889
928
795
806
1181
1098
918
905
875
1133
1108
867
866
1196
1139
953
997
918
868
1192
1133
915
857
848
823
1170
1070
858
857
1544
810
754
1446
826
764
1119
1130
872
1196
1128
887
823
830
1139
1035
792
752
761
1115
1068
853
820
801
737
720
752
764
782
1061
1029
841
824
868
1094
971
861
902
927
924
1089
1057
869
813
855
1155
1157
1033
925
954
989
922
970
1168
1180
958
951
1002
1180
1042
875
873
1160
1140
926
884
844
850
1149
1159
947
893
888
881
868
831
759
754
1509
873
845
1134
1054
846
791
864
1198
1117
901
872
948
1186
1070
871
858
902
1133
1184
970
976
976
851
827
821
1182
1141
929
910
886
841
842
1169
1091
904
879
885
898
1175
1117
907
854
829
1172
1156
950
964
849
812
862
1181
1128
904
875
826
769
767
1180
1162
964
957
941
965
1206
1061
879
852
828
796
805
1132
1061
853
819
875
1149
1143
947
923
912
1175
1064
891
952
1211
1230
1050
972
963
1192
1139
967
976
1196
1113
894
926
1195
1138
857
832
867
1128
1030
833
838
1141
1115
928
965
857
1119
1075
885
919
1132
1089
872
833
1157
1132
934
1186
1072
817
789
797
1080
922
857
1187
1031
863
1141
1054
856
1137
1027
810
800
1145
1218
1091
1039
978
995
1031
1200
1153
933
905
1165
1136
927
853
849
1178
1169
947
969
846
829
852
1198
1161
952
878
845
874
1190
1139
882
815
871
1204
1197
995
951
867
853
1194
1131
931
900
862
1165
1062
824
793
1091
1134
938
1169
1072
865
780
790
1203
1140
919
897
888
832
851
1150
1097
901
876
862
1132
1095
936
1175
1124
932
910
1197
1056
854
818
864
1235
1225
1008
947
922
899
1218
1040
813
780
781
1124
1119
949
1185
1090
830
791
792
1151
1108
916
1198
1045
861
826
796
763
760
1141
1149
954
1206
1098
902
879
861
842
1205
1035
823
816
1189
1150
908
943
861
886
1165
1121
896
881
889
1177
1140
918
911
1203
1149
912
875
900
1222
1181
923
896
948
1175
1148
946
909
914
852
849
1199
1153
953
892
904
1634
877
805
791
739
728
1612
1190
1122
944
961
1192
1152
965
910
932
1173
1154
950
949
915
1173
1139
923
827
901
1085
997
960
895
902
975
900
957
1130
1096
1095
1063
1023
917
860
856
902
1135
1150
940
847
870
1122
1082
883
861
1151
1038
834
767
743
740
1524
919
1112
1115
870
932
1173
1109
918
911
1201
1068
875
827
1148
1143
883
881
1151
1110
909
824
794
1116
1117
879
1114
1065
878
899
846
1135
1168
962
1175
1123
891
867
1137
1143
959
1176
1197
1008
968
1171
1134
862
816
857
1137
1185
1036
1158
1143
910
858
911
1157
1216
1013
1043
1170
1092
834
825
1176
1179
943
945
920
778
1141
1163
986
1182
1156
915
860
862
1146
1146
960
977
1174
1117
903
872
881
788
825
1075
1097
938
1154
1098
884
864
1148
1173
1003
1045
1155
1072
877
953
1183
1214
999
994
1178
1146
960
1160
1052
890
1188
1170
959
1179
1135
914
787
750
778
1146
1210
1075
1156
1079
926
1159
1109
904
942
1211
1227
1028
1021
902
1166
1067
881
1150
1154
954
1123
1136
932
1141
1124
941
963
860
1121
1106
859
841
1107
1031
865
1092
1083
926
1166
1130
940
851
843
1184
1113
882
869
1140
1201
998
923
1127
1123
919
879
1118
1141
1025
983
879
1144
968
840
1151
1160
967
897
1151
1145
939
1153
1144
989
1186
1171
895
916
1177
1089
914
1158
1139
933
1167
1147
932
884
1147
1126
937
1155
1156
953
1168
1097
879
909
1129
976
799
1126
1198
1123
1056
1172
1133
928
860
819
792
1102
1205
979
954
1161
1155
910
1153
1137
932
953
1148
1176
1001
995
1183
1153
930
885
810
795
1118
1215
1209
1118
1019
919
938
1199
1159
916
892
965
1183
1175
939
899
1160
1196
973
948
1195
1206
998
989
1033
867
867
821
845
1170
1182
973
842
800
883
1154
1181
1000
999
985
958
908
976
1238
1274
1134
1056
955
949
1052
1216
1171
960
929
990
1179
1166
1028
1016
1186
1042
997
976
979
1203
1164
938
912
906
971
840
809
834
1136
1038
951
890
848
811
786
793
819
1124
998
923
936
1116
1079
868
782
876
1198
1153
1035
969
972
1042
1180
1189
951
895
986
1164
1193
1021
981
901
862
861
1114
1082
895
850
928
1140
1154
927
918
936
903
1162
1128
900
859
910
1199
1196
954
900
867
1140
1134
889
890
1188
1200
1014
945
981
1210
1183
982
946
1158
1113
869
797
790
1134
1145
1004
1148
1067
872
837
797
801
1095
1026
777
727
775
1074
1162
1001
959
960
1130
1111
929
898
877
844
904
1138
1168
938
870
859
822
818
835
1089
1087
920
1273
1204
1000
884
845
819
797
805
1091
1078
881
901
815
1107
1098
900
906
829
799
807
1051
1037
848
850
1090
1034
851
796
771
819
1077
1128
919
919
1115
1039
810
798
1054
1012
828
877
1076
1101
939
842
1095
1115
913
1131
1035
860
812
1046
981
846
1136
1043
807
860
1101
1152
1024
1043
1096
1018
875
1109
1084
914
1056
1080
989
1035
1055
1044
1023
837
1094
1078
865
796
813
1083
1087
879
826
832
813
1044
961
829
1063
1010
836
1069
1125
988
1098
1120
1018
1131
1104
901
1099
1115
986
1106
1167
1081
1093
1084
1107
1004
851
1062
1058
857
1104
1102
890
850
1085
1035
846
831
1071
1088
886
834
1063
1064
843
1072
1088
891
1089
1022
856
1058
1036
1033
1067
877
798
1085
1084
826
742
1043
1128
1078
1125
1124
1017
1140
1108
934
1186
1146
944
914
1193
1244
1079
1026
956
1002
1153
1142
953
895
1149
1197
997
971
972
1129
1126
943
967
1169
1221
1003
967
1194
1166
962
932
1151
1091
901
1171
1220
1001
999
949
1165
1160
970
879
806
789
1177
1177
977
952
885
955
1168
1147
951
937
991
1156
1099
931
937
961
956
1149
1116
940
906
885
852
854
1153
1158
1115
973
981
1024
1049
1081
975
937
947
961
1150
1069
849
852
1094
1036
847
883
1114
1064
884
917
1136
1137
937
959
1173
1152
952
921
918
875
779
784
1023
934
774
756
748
714
723
751
994
925
763
799
834
1019
988
793
776
1084
1132
1039
938
1111
964
782
1062
1081
982
1109
1122
933
885
1139
1172
983
895
824
798
1126
1109
887
889
1139
1159
961
1182
1160
961
938
1151
1007
816
850
1116
1170
988
1158
1127
851
781
1109
1126
1085
1016
1186
1167
971
1016
1188
1189
975
969
1202
1167
930
897
1144
1091
892
925
1167
1176
982
1008
1007
1163
1186
1020
969
1062
1170
1086
872
836
823
1083
922
795
1109
1122
921
1120
1129
941
936
1134
1095
902
911
1122
1170
990
918
1148
1082
918
941
1178
1216
1020
940
899
1137
1107
906
1120
1076
946
1152
1110
941
931
1120
1115
938
937
1157
1105
882
876
1121
1107
903
886
869
808
1079
1056
898
861
805
1128
1166
992
964
972
965
979
1149
1152
935
920
1163
1158
979
958
987
1171
1149
978
966
996
1192
1152
923
914
1157
1162
996
1050
1171
1151
912
894
1184
1160
1024
1056
1154
1189
949
932
991
882
939
855
797
1121
1122
946
923
1147
1123
913
945
1144
1092
938
1158
1120
963
972
1152
1149
947
869
1145
1083
906
915
1180
1181
970
967
1189
1132
959
990
1156
1159
973
978
1164
1182
961
991
1201
1137
989
1036
1161
1172
952
973
1177
1169
957
1200
1170
1008
1191
1128
966
980
1139
1151
935
934
1154
1152
1000
969
1179
1170
954
899
839
830
1116
1143
968
909
903
1111
1107
926
883
1135
1121
923
948
960
1124
1137
927
930
1148
1116
972
1129
1117
1003
1010
1145
1141
963
998
1119
1117
921
1132
1095
944
1125
1086
878
831
784
1066
1096
1046
915
816
792
800
784
780
732
733
717
711
883
793
737
718
903
937
810
1003
1017
883
853
1060
1037
852
815
1002
972
817
1072
1089
986
1073
1107
953
1106
1072
897
1146
1131
1136
1050
1053
920
1145
1100
915
876
784
1011
972
797
997
860
727
695
913
822
696
880
795
690
668
653
659
654
663
626
652
654
656
633
661
667
644
655
647
673
646
656
681
678
891
829
691
675
688
660
680
661
882
838
695
675
676
664
710
706
896
811
706
700
713
714
662
680
674
687
696
680
696
689
687
935
893
713
739
729
979
850
724
964
891
728
970
911
736
1034
916
727
697
697
979
838
700
969
1008
955
938
970
923
765
1399
1013
906
788
1458
1106
1054
1029
1138
1074
1057
1071
1040
1003
790
1024
967
808
1064
1059
1071
1097
940
1076
1080
873
1121
1021
840
1115
1000
782
738
1029
1041
988
977
775
785
1009
991
794
758
1068
1036
823
1086
1048
843
1037
1036
891
1068
1074
839
1057
1017
857
1059
1106
1089
1067
1047
1066
1050
848
1087
1078
922
1127
1060
874
852
1063
1044
817
755
723
734
1086
1026
875
1078
1011
794
756
726
710
731
963
916
756
729
784
1143
746
728
712
752
718
1011
1002
805
764
740
770
806
848
861
794
783
805
864
896
829
777
796
1011
965
790
784
1030
868
737
1039
990
841
1054
982
796
1026
886
733
711
754
739
708
720
904
810
709
863
749
675
661
664
687
928
826
743
754
939
887
722
725
951
837
695
694
879
903
903
947
942
767
734
990
989
833
1037
1018
809
729
977
982
1035
1103
1092
1090
1008
828
1100
1011
1019
1030
802
730
1026
1099
1128
1167
1098
1107
1099
1113
1132
1088
1017
768
1451
1067
1036
976
1017
1101
1033
965
906
785
759
987
914
829
1048
1000
999
951
789
1027
1030
813
1033
992
800
1058
1019
870
1099
1098
847
756
799
1115
1128
968
1165
1098
913
1169
1135
1133
1163
1075
1184
1107
1131
1124
940
1178
1129
891
1115
1071
877
1122
1056
869
1115
1093
884
1135
1116
1080
1085
1097
1063
884
1162
1090
887
1136
1058
903
1130
1085
863
1123
1087
912
1118
1076
915
1125
1094
1094
1112
1097
1104
1008
1142
1109
885
1151
1104
881
1160
1117
838
769
1076
1019
1058
1046
1027
1008
798
1098
1057
830
1076
1028
844
1059
1106
1054
1022
1059
1058
902
1063
958
774
962
939
971
1001
1001
1000
832
1015
969
818
1063
1108
1035
1044
1029
1017
1001
874
1077
1019
819
761
962
899
974
991
831
1043
1024
815
1036
1052
1011
991
1027
1075
1063
1048
837
1048
1021
1025
1035
847
1054
1026
1008
1033
1041
1061
844
1046
1033
856
1127
1108
1063
1083
1078
1106
1018
1086
1070
914
1117
1022
779
996
1034
1039
1080
1077
1097
1092
1019
1053
1074
1038
1031
1009
1016
993
1076
1091
1083
1047
1060
1068
1081
1044
1070
1074
1055
1065
1028
1065
1074
1081
1061
1061
1045
1051
1041
1052
1040
1040
1028
1046
1019
1050
1044
1056
1054
1047
1058
1046
1026
1054
1042
1023
1020
1050
1027
1027
1016
1026
1031
1051
1026
1015
1005
1001
1021
1024
874
986
852
759
915
850
932
986
977
969
969
936
777
1002
942
800
804
1015
946
666
979
781
1063
1019
926
910
883
1071
1025
862
817
1067
1013
825
787
783
1022
971
800
1041
978
813
1046
950
793
749
755
1033
1008
821
783
1052
942
778
796
1016
975
788
761
1053
964
776
1037
939
768
795
778
1063
961
776
1061
950
783
1058
951
789
1058
978
846
1091
1042
864
808
772
863
1112
990
768
724
748
1160
1117
935
887
910
1134
1095
871
867
849
1121
1082
851
809
1102
985
803
815
1072
1078
846
781
724
698
702
707
690
931
702
832
717
898
836
707
714
701
708
719
714
941
864
731
730
734
728
710
700
945
887
738
756
971
942
764
730
752
742
1048
1052
823
782
1041
956
780
772
1030
925
765
781
1017
931
747
767
1004
938
749
1013
955
766
1038
988
787
1037
982
820
1072
910
947
1055
626
1202
771
757
719
1045
1024
1026
987
800
787
1249
797
1055
995
793
765
1087
1004
821
1102
1002
819
778
1062
987
787
1060
988
806
1110
996
799
826
1054
963
794
1066
873
627
1299
748
776
1036
963
775
737
1028
969
828
1042
984
797
1087
1024
827
1051
974
803
1075
987
797
779
1055
1008
841
1055
978
803
1036
936
795
1041
990
759
717
976
922
802
970
963
761
1011
965
764
1011
965
755
989
978
771
1030
953
778
1031
901
738
747
985
976
761
1015
990
785
1023
960
796
1043
962
826
1008
927
768
1011
932
754
1023
999
811
1035
971
793
1043
946
788
1008
929
769
764
1016
1039
872
1071
1032
816
1061
983
796
801
1056
664
1148
1059
1010
788
1053
1017
815
1064
1014
999
999
762
743
726
725
1041
1120
1027
1049
1067
884
1100
1002
811
1108
962
802
1080
1011
850
1099
1061
897
1103
1059
842
1096
1054
1033
1005
793
1106
1055
890
1090
1000
809
793
1081
1050
880
1101
1037
872
1066
1006
812
1050
1026
1025
1062
1070
1079
903
814
1111
1005
805
1100
978
1049
1079
863
1104
1059
870
1065
729
1052
1048
691
563
510
338
506
762
1077
699
392
301
739
996
808
1083
1022
846
1081
1000
816
1057
1013
828
1078
1018
813
1058
988
797
1027
942
784
1037
1047
992
1004
795
1032
938
762
1005
892
743
1008
927
782
1024
953
785
1009
953
776
1029
1013
843
1058
962
801
777
760
1021
969
819
1029
1008
834
805
965
946
851
901
805
812
782
780
759
734
751
1009
891
773
1022
976
1009
1072
1012
1040
1042
1033
860
1080
1007
817
1065
990
800
1067
998
819
1062
1000
1018
1055
1020
1032
826
1079
789
652
531
799
951
804
1074
1017
750
740
1018
1001
824
1017
940
743
1028
987
807
1092
1002
792
758
734
1094
752
1028
956
747
1038
981
790
1081
957
790
1022
1011
829
1039
983
786
1038
1025
794
831
1236
796
1081
972
787
1067
1003
1034
998
825
1112
998
820
783
803
1107
1007
805
795
796
1091
981
833
1077
966
805
1054
990
807
1081
975
800
1105
1021
1061
1062
857
786
787
756
758
1080
975
810
797
1096
1034
830
1074
968
795
1106
1083
1051
1033
795
1096
777
1025
1055
970
798
800
1094
994
763
723
1050
970
790
1055
966
788
1068
1010
910
1149
994
821
806
1082
1051
828
792
1104
1030
824
836
1063
1036
817
800
836
1115
1041
850
864
1116
1066
869
816
1123
1040
802
1085
1009
837
809
1069
1020
786
756
773
1105
1034
823
767
747
763
760
1044
967
778
738
733
724
764
788
759
1046
961
760
743
723
720
719
745
1101
1000
799
763
719
713
706
1011
920
733
703
680
670
678
724
1009
966
741
718
711
706
952
922
773
747
712
721
714
981
897
728
720
736
717
731
747
735
741
735
747
755
748
751
750
766
715
711
693
713
738
744
756
763
717
743
752
756
749
729
1048
909
723
691
696
1058
1070
881
798
1101
993
773
732
748
1432
773
713
744
1085
1043
812
1100
1067
821
791
792
980
866
700
931
916
965
1006
911
1001
973
759
713
971
950
750
735
781
722
1047
922
751
1031
927
741
761
1062
957
779
1074
942
803
1142
1059
841
793
1082
972
783
741
739
759
751
766
1062
1013
803
774
748
781
1075
974
769
709
694
712
1084
1038
851
862
1075
1032
809
773
776
1061
1041
816
814
1146
1072
878
1134
1125
912
850
1099
1013
816
789
1065
1011
806
1098
1021
848
1095
967
772
721
719
714
945
866
772
993
941
779
734
734
1356
1022
906
771
1040
1108
946
1091
1106
835
761
762
1411
1053
962
835
1041
944
758
678
778
1052
1025
822
787
752
724
691
689
1039
1027
802
794
769
891
1167
815
780
839
811
815
826
1088
1093
867
832
817
866
1084
1084
853
860
970
1019
1045
997
936
894
885
771
757
811
1194
1130
926
903
916
1180
1061
877
863
1157
1193
961
951
964
1076
974
979
1003
952
921
876
864
791
777
1143
1196
949
891
845
877
954
1161
1107
885
892
934
1195
1160
994
984
957
989
1029
1023
1069
999
1030
986
1001
1022
983
1038
1037
999
1001
971
997
1005
953
1041
975
949
967
942
976
939
950
963
951
1002
963
937
950
944
924
959
936
926
882
853
880
920
967
976
930
980
974
923
960
961
947
963
926
970
988
1001
1004
965
971
982
970
986
977
985
992
943
966
977
929
925
913
978
921
868
909
928
998
944
947
912
816
830
1162
1095
802
764
818
1204
1201
1036
938
924
978
956
1028
998
1014
1022
990
1008
992
1037
961
1067
935
1029
942
968
988
1048
1017
959
865
883
961
1219
1170
972
914
911
935
1243
1233
1061
996
980
1042
1128
1045
1009
998
1007
1037
1030
1059
968
1007
1043
1031
926
937
1054
933
1014
979
958
933
934
909
940
1215
1171
894
849
909
1225
1161
983
908
974
1236
1159
953
872
900
917
1182
1195
962
971
1049
905
964
933
961
971
941
926
818
815
911
1176
1130
951
902
881
920
922
1014
890
991
912
971
1001
927
941
881
886
902
896
922
886
1181
1109
922
889
888
1206
1191
1011
966
951
1024
964
1239
1134
923
922
1005
1362
1167
1027
965
970
968
1021
1043
1024
1025
967
938
951
950
1064
990
1003
990
928
982
1076
1020
1045
972
984
970
934
927
989
1182
1121
943
914
1053
1175
1184
1001
941
1023
1065
1225
1170
960
926
967
1178
1176
998
942
986
1019
992
1053
941
992
992
975
994
940
939
904
893
856
893
1156
1117
881
850
850
1115
1087
893
880
901
939
950
1138
1136
928
895
883
933
1005
1163
1140
948
925
915
998
957
1154
1121
922
886
925
1156
1181
941
974
974
1067
1070
988
1078
1033
991
1026
997
988
1031
1004
993
967
936
954
971
982
1015
971
944
966
969
963
968
961
960
964
928
974
941
945
958
956
945
988
947
935
964
948
964
974
934
1028
1010
982
966
950
963
1014
1000
960
975
954
971
998
942
951
948
958
954
865
800
779
806
1149
1132
901
882
902
879
968
945
953
983
1170
1103
916
883
888
968
1146
1102
897
854
926
1150
1128
907
881
944
1181
1172
1009
971
1032
1026
958
978
999
968
1012
980
965
959
954
944
1023
925
1003
939
944
1151
1120
891
887
916
1129
1203
957
979
971
970
1030
953
982
946
921
979
1003
917
940
980
910
936
911
932
970
983
936
938
902
889
937
932
968
1013
940
925
937
940
931
972
903
932
986
935
910
981
941
903
981
901
955
980
950
906
985
977
920
977
904
896
940
962
932
1160
1116
902
880
911
1155
1197
958
909
881
922
1172
1138
948
904
970
1167
1141
974
950
940
1201
1149
965
986
966
967
1025
1041
1193
1118
915
901
987
1173
1216
1077
980
1013
1019
1036
1026
977
994
997
993
933
975
1038
979
1002
926
969
949
913
1004
957
921
1031
937
908
942
1149
1123
916
862
943
1161
1094
909
913
948
1186
1225
990
932
934
976
1013
983
1161
1159
907
870
860
927
1160
1177
995
987
1008
968
973
977
940
990
1022
1005
1011
981
933
964
965
956
952
952
926
924
929
925
929
946
915
955
940
897
923
905
931
1138
1122
892
863
871
915
1158
1093
917
863
865
1155
1081
882
839
839
789
782
1122
1174
972
890
904
956
967
1014
990
936
1188
1119
932
904
906
1156
1193
989
947
940
935
1171
1147
940
904
908
976
1182
1185
1012
960
956
1010
1015
939
1057
966
957
998
923
935
1027
967
998
974
1000
990
1043
963
917
925
1000
974
1010
946
947
986
944
959
1015
959
924
928
959
888
930
959
952
967
959
913
909
904
919
1138
1112
902
865
865
921
1159
1141
959
936
915
980
1002
956
1026
946
957
1006
938
942
1009
921
979
988
949
1005
985
955
1175
1150
920
898
947
968
1177
1156
958
937
944
998
990
971
1025
1039
938
972
994
955
844
868
1155
1229
1035
1001
975
1065
1042
996
1049
1051
1009
1039
1019
999
1002
995
1040
998
1046
1038
1001
1003
973
1025
1015
1043
1001
979
980
996
965
1068
960
989
968
920
930
983
993
985
1044
938
958
968
1060
1084
996
960
977
971
1007
991
986
966
925
916
923
970
947
934
949
902
857
785
1113
1101
916
887
893
909
998
1029
898
888
907
985
929
1000
919
934
938
957
978
968
1004
999
965
973
957
942
982
944
1041
975
952
995
943
966
951
947
998
971
949
942
965
931
998
943
928
948
986
947
1003
905
915
948
948
1166
1138
923
895
900
1169
1180
977
971
976
1200
1160
953
952
996
1002
1213
1160
927
900
943
1208
1202
1051
1006
982
1061
974
986
999
966
1011
987
952
1061
960
979
991
1006
978
974
951
950
991
976
1052
958
960
1015
947
1003
984
941
999
1018
914
1057
976
954
917
949
1185
1154
918
887
950
1167
1185
927
929
1073
968
1018
951
969
969
935
957
987
983
915
913
894
946
949
955
948
932
963
899
924
940
887
939
1159
1089
894
859
886
1194
1129
926
939
954
1060
1058
948
1036
947
974
1023
927
1016
1007
983
1210
1158
958
928
953
1232
1226
1000
977
964
1058
1198
1189
1027
962
1012
1028
1304
1195
1004
1011
1118
1055
1063
1064
1086
1068
1051
1017
1023
987
989
978
953
943
963
945
962
939
925
1184
1090
894
863
857
1178
1161
956
945
925
982
1008
990
1037
947
936
935
966
970
1062
951
965
974
995
967
1010
982
963
973
949
980
1004
963
958
989
948
958
973
947
982
930
927
977
947
950
1024
944
960
975
961
939
955
976
924
967
954
965
1034
960
994
993
945
978
995
954
1048
985
981
977
941
919
967
977
917
1029
965
955
1015
965
943
963
948
939
990
981
984
1068
957
953
924
909
963
979
1189
1166
938
931
954
1017
1210
1150
985
953
930
1021
1010
1176
1189
994
1020
983
944
1024
1054
1042
987
904
814
828
918
1219
1188
989
973
984
983
1037
1016
997
926
927
987
909
930
952
990
1083
1041
1014
1029
1046
1009
1009
1032
1002
1026
1040
1027
1083
1075
1034
1065
970
995
1034
1059
1082
971
1051
991
979
1036
1041
1009
1024
1034
1007
1090
1023
1011
990
983
933
946
983
1213
1167
1000
979
968
1208
1199
1004
988
996
1040
1049
1199
1212
984
978
1048
1011
1260
1173
987
969
976
1050
1062
975
1212
1178
990
972
948
1032
1180
1177
1029
957
965
1023
1165
1203
998
985
950
951
1186
1134
954
964
976
1207
1181
991
980
981
951
928
930
1165
1011
792
782
842
1086
944
804
854
895
957
1008
949
996
1013
1001
1016
1051
1013
1023
1005
1018
1009
964
979
984
1045
961
929
942
1021
940
950
953
930
917
910
987
968
954
970
933
942
946
947
953
984
961
939
912
875
899
959
1202
1176
960
872
887
1202
1143
938
928
992
1183
1129
946
1002
1046
979
1043
1234
1210
1076
1094
1058
1025
965
990
994
947
869
815
863
1061
1015
998
1082
998
995
1031
1076
1052
948
959
998
1121
1057
1041
1016
995
1055
1088
1056
1098
1090
1028
1012
1079
1120
1082
1043
1082
1088
1048
1089
1059
1056
1039
985
1012
1016
991
1039
1037
1053
1053
1070
1039
1041
1031
996
1014
1014
1042
1041
1007
1046
1007
1014
1078
1029
1020
1002
998
1047
1063
1056
1072
1021
1010
1001
990
1006
1046
1028
1072
1036
1015
1005
1016
985
1038
986
984
1014
1044
1034
1055
997
1021
1029
1022
1017
1055
1011
1023
1023
966
991
991
971
1024
1020
1017
1016
944
846
810
909
1221
1239
1019
958
956
958
1036
1257
1178
1009
1039
1013
1137
1001
1033
1050
1006
988
1050
1022
1059
1020
1018
986
1057
981
992
1014
1037
975
974
982
992
1059
1004
1039
1004
990
980
980
997
1083
978
984
989
967
954
994
995
1029
985
1027
1031
1019
1011
1021
1016
1067
1044
1077
1077
1046
1026
1058
1001
1085
1069
998
1066
1053
1000
1072
1018
1070
1042
1006
1009
1064
1007
1033
1045
1029
1060
1018
965
1039
1025
1063
1072
1008
1023
1006
1042
1141
1008
1000
989
1040
1056
1063
999
1244
1187
959
968
1051
1224
1259
1018
1003
952
950
1054
1213
1197
1005
935
960
1199
1206
1029
1011
1052
1108
991
1026
974
978
1059
961
1008
1001
1034
997
1042
976
992
1200
1157
985
935
920
1200
1188
985
990
1031
1011
1204
1178
984
950
959
1053
1201
1165
1012
1013
999
1234
1227
990
987
1097
1023
1042
1100
992
1107
1022
994
1037
1100
1006
1045
1027
1005
1027
1028
993
953
934
953
1024
977
983
1045
985
1002
994
982
972
1018
1015
979
1001
1004
1018
1066
986
1014
1014
1011
1037
1027
1023
1064
991
959
996
998
1238
1222
980
843
815
864
1232
1207
1022
1008
970
976
1024
1014
1011
999
983
1057
1014
1057
1056
975
998
1047
952
1070
944
963
1035
976
1064
960
958
993
1019
951
1023
1011
974
1053
975
972
989
976
948
1032
971
1037
984
967
1003
1041
976
1049
960
995
1035
953
968
1044
1021
1015
1207
1165
963
926
947
1218
1215
996
975
995
971
1034
1009
993
1017
1042
1188
1169
945
931
1025
1205
1218
998
973
1004
1016
1245
1164
975
1007
1008
1077
1233
1153
1007
998
1058
1241
1202
1017
1003
990
1232
1215
1008
1023
1042
1008
916
828
938
1294
1227
1010
984
989
1007
1034
1028
1030
1342
1214
1028
977
1002
1000
1113
1039
1048
991
1012
1009
1010
1014
1030
1016
1003
1063
1044
1037
1051
1024
1035
1060
1043
1059
1026
1006
1039
994
1034
1060
993
1070
1018
1016
1080
1060
1016
1049
1006
991
1031
955
918
1205
1168
981
975
1003
976
1200
1167
987
965
1078
1010
1232
1195
1013
984
1005
1237
1201
992
998
1102
1090
1251
1197
1023
1018
983
1062
1253
1196
1019
1003
973
1265
1219
1027
1017
997
988
1241
1183
1044
996
995
1039
1089
1021
1090
1028
1036
1044
982
977
1055
1030
1004
1057
997
975
1049
969
1011
1024
992
974
1040
970
958
1027
1037
946
840
811
819
797
867
1307
1184
1005
979
994
1028
1051
1078
1064
1111
1105
1062
1098
1052
1024
1059
1039
999
1036
1061
1016
1012
1003
979
1011
1014
1004
995
1013
985
994
1001
992
1030
1050
1010
998
1003
978
973
1004
987
1071
1024
1035
1034
1018
974
984
1004
1026
1074
987
1062
952
932
985
1000
1045
997
974
1008
1032
1024
1101
1085
1058
1105
1073
1026
1077
1058
1027
1088
1086
1042
1087
1092
1038
1056
1041
1035
1103
992
1018
1092
1003
997
985
1005
1220
1193
1005
999
1006
920
904
931
1208
1188
974
977
1035
972
1219
1200
1014
984
1031
1092
1066
1018
1048
1071
1014
993
966
948
952
1002
1009
997
1004
1039
989
1002
1003
966
944
931
958
1019
975
994
988
993
1041
957
986
1044
1026
1071
1017
1012
1016
994
968
996
1090
1018
1036
1010
982
991
1016
1010
1039
1033
1027
1087
1097
1031
1057
1056
1023
1000
979
997
1043
965
901
825
813
918
1198
1151
936
917
941
959
1239
1204
1013
993
1054
1025
1124
1131
1025
1040
1024
977
1038
1006
989
1007
1067
1022
1066
1047
998
1027
1067
1047
1068
1041
1006
1019
1051
998
1042
1025
1009
1064
1045
1025
1064
1024
1003
1048
1004
951
992
1053
946
1025
973
940
1210
1166
972
953
1010
1013
1189
1131
986
1034
996
1090
1050
975
1056
1059
976
1238
1200
997
982
1029
1056
1247
1226
1042
1003
989
1049
1222
1191
1040
1037
1008
1120
1096
1014
1121
1058
1019
1024
1049
984
1018
1023
1015
1050
1023
993
985
955
1008
1029
941
935
909
929
1056
1043
969
1036
979
1001
1075
1012
991
990
1026
991
1051
963
957
963
958
994
1035
987
1042
959
951
955
938
997
1009
996
1145
1046
1013
1012
1005
1003
1029
1029
971
985
1009
965
950
974
1077
962
874
855
848
1142
1097
923
931
927
1028
986
931
1070
966
991
995
1000
992
974
959
1214
1195
1005
986
989
1083
1057
1001
1057
946
984
1005
918
930
938
875
823
805
876
1162
1148
948
936
957
976
1023
976
1065
1025
983
959
974
962
1079
1078
1025
1108
1046
1017
1034
1057
1000
1023
1050
1030
1089
1011
958
1034
1214
1172
1015
1015
1001
1219
1157
990
1001
1020
1226
1209
993
999
992
980
1215
1188
988
970
987
983
1197
1188
982
965
984
1040
1223
1113
927
873
867
1157
1203
1002
985
984
1002
1086
1045
1005
954
906
910
1008
1020
1047
1005
973
976
979
938
959
1046
960
1040
1019
983
1001
1000
972
999
1016
1023
1038
1025
973
997
1024
944
1028
992
1018
1070
1009
888
854
942
1233
1221
1042
1019
1059
1037
1104
1104
1174
1134
1192
1079
1065
1069
1064
1111
1128
1058
1061
1056
1038
1052
1017
1079
1057
1005
928
937
1080
1032
1076
1043
982
997
995
922
906
873
943
943
953
940
888
815
819
933
959
981
928
959
961
917
941
1054
989
1055
997
1000
1040
1089
1041
1034
1078
1105
1064
970
1009
1094
1001
1080
1027
994
1109
1010
994
1035
1030
987
1038
1005
973
991
1083
997
980
923
969
1243
1194
1028
1002
992
1002
1020
1032
1005
1114
1035
1021
1014
1057
1035
1069
1066
999
1014
1017
996
1021
1094
1040
1100
1020
1027
1030
1052
996
1026
1069
1031
1107
1072
1042
1065
1055
1005
1065
1051
988
1081
1065
990
1021
1069
970
1010
1039
960
1093
1060
965
1001
1063
945
1043
968
991
1092
1003
998
1010
1025
995
1058
982
1051
997
926
938
1197
1144
1000
1016
1011
1080
1219
1227
1082
1060
979
1024
953
914
956
912
1191
1195
942
879
914
996
903
963
966
1212
1213
1024
1019
1019
979
1004
1023
1012
1048
1036
977
922
891
943
1014
969
1076
1007
995
1011
1011
957
965
974
960
1055
1064
1011
978
978
990
1054
1040
1008
1045
1005
962
981
983
1017
1058
1065
1048
1095
1016
996
1039
1031
1028
1046
1055
1013
1040
1000
919
954
1067
973
1011
1042
992
1039
1017
997
1024
1012
1023
1049
1014
1030
1034
996
1019
1021
984
887
860
808
779
826
1146
1182
978
985
994
985
994
1011
1029
1094
1018
1015
1033
1024
1048
1050
1004
1053
1089
1022
1039
1040
1010
987
944
962
1015
993
994
1010
1022
1002
1026
1026
981
1022
1051
1005
996
965
895
848
930
1206
1219
1039
1009
967
1007
1040
1020
1021
1013
997
1030
1030
1008
1043
1004
1036
1023
992
1058
1011
1002
1005
1005
997
986
966
984
1023
952
1009
981
939
1176
1138
939
922
972
991
1177
1145
958
949
945
1008
1010
939
1016
990
958
1017
962
975
1023
1013
999
1023
949
947
997
1045
979
1004
963
938
968
965
944
1183
1158
971
964
971
1209
1166
1001
984
1017
1073
1057
1011
1020
1031
997
1036
1037
992
1009
1054
1004
1015
1018
1028
1041
1027
1005
1039
1033
996
964
961
953
1021
987
992
996
1011
993
1044
1004
977
999
1017
984
1069
1031
980
1035
1058
961
1033
919
902
940
1006
1210
1201
991
1006
1069
1021
1066
1029
1011
1014
1012
993
1029
1020
1000
1000
967
979
974
1000
992
1039
970
1038
1029
964
1045
1008
981
1017
1039
1004
1064
1006
984
989
977
962
983
1025
978
1027
1048
989
966
950
960
1041
999
992
985
973
993
996
975
959
1002
1044
960
1051
1172
1156
1010
967
1191
1172
1004
1048
1186
1194
1051
1024
1074
1190
1141
980
975
973
1180
1154
1009
979
946
998
984
966
1179
1150
950
943
944
965
1170
1173
997
981
956
944
996
1005
976
1184
1203
1029
989
969
1052
1194
1176
1032
1060
1023
1233
1189
1014
1020
1075
1004
1226
1184
974
989
1058
1001
1083
1028
960
1073
1044
947
968
981
963
1043
959
944
975
1011
983
1020
954
956
1025
1037
944
999
910
919
1158
1189
972
953
937
1018
1160
1118
925
828
788
844
1185
1224
1006
1001
1033
1031
1116
1067
999
1062
1081
1001
988
984
1069
1113
1094
1033
1067
1035
1013
1030
1089
1016
1067
1052
1000
1020
1036
976
962
1001
1030
1126
1063
1019
998
984
952
991
1040
974
1064
994
993
1070
996
1002
1071
1038
988
1058
972
958
1016
1043
933
1183
1153
931
895
949
1172
1176
971
969
1073
1068
1198
1157
963
955
1026
954
1216
1205
1005
1006
1069
1005
1096
1065
1006
1034
1031
997
1052
1041
1001
1043
1047
1026
1025
1002
1010
1085
1163
1058
1065
1019
985
1006
1097
1045
1096
1014
970
1013
1048
1012
1043
1038
998
1035
990
956
937
961
892
902
910
907
917
889
949
989
1028
966
987
986
943
976
1025
990
1002
997
969
960
991
970
992
996
965
958
965
938
1004
990
945
1029
928
995
975
941
1069
985
939
921
955
955
1194
1172
969
950
983
961
1205
1167
974
965
1004
986
1084
1073
982
1056
985
989
1057
1067
1035
1047
1086
1064
1049
1097
1034
975
924
950
1171
1144
988
970
964
1213
1189
1000
1002
1034
1012
1043
1067
978
1086
1009
982
996
1016
1000
1067
1003
974
995
1086
981
1037
945
843
811
1165
1189
1024
1006
969
1013
1028
987
1001
1001
940
964
983
1005
1008
1015
1016
970
1003
1034
997
1071
1037
1017
1045
1033
1021
1048
1046
980
1023
1031
1006
1008
1016
972
1007
1025
980
1037
1059
970
1007
1028
975
991
1009
984
1016
1027
974
1037
973
975
1014
1017
955
1021
1009
974
1042
993
963
986
986
969
1002
1013
947
980
1006
924
964
1033
929
924
944
900
944
991
930
946
973
937
963
968
952
950
927
935
964
953
927
939
968
924
980
992
950
997
970
924
830
861
926
1171
1129
947
916
946
965
905
981
881
940
1152
1139
940
921
981
971
1136
1144
946
911
896
1188
1190
990
899
900
879
858
1132
1105
931
914
909
984
1001
1012
1024
1038
1004
1022
1020
1009
1036
979
975
1201
1150
972
962
969
1191
1183
995
1002
1062
1044
1202
1144
971
972
1059
1194
1190
973
963
1048
1000
1219
1205
994
992
1009
1025
1196
1186
995
964
984
1185
1143
946
927
992
1115
1156
1003
1031
1036
1020
1148
1112
930
940
976
1141
1164
978
964
1018
1051
1096
1014
1054
992
1025
1152
1127
987
994
993
1069
1017
966
973
943
929
972
886
934
1131
1125
939
902
917
955
910
1120
1096
888
949
1090
1112
944
949
1098
1105
881
867
1137
1083
943
957
986
1132
1127
923
915
859
879
1116
1105
975
983
959
1135
1104
929
912
914
1144
1143
933
916
1000
1163
1164
961
952
992
1125
1174
979
959
1173
1160
954
971
1160
1185
1089
1019
1075
1076
1044
1062
946
935
1165
1140
960
962
997
1185
1179
986
980
1031
1144
1177
966
970
1064
1023
1182
1151
976
957
951
1016
903
914
842
805
923
1163
1188
995
929
936
962
1028
1059
979
978
992
961
957
896
926
1183
1185
984
967
982
969
1025
1002
981
1004
963
918
957
1028
966
1031
999
952
944
1002
1023
1089
978
933
951
952
998
1161
1147
992
953
934
999
1122
1075
910
944
1148
1173
1081
1040
996
935
1039
918
1129
1126
907
911
1134
1121
1010
960
1021
1129
1108
944
924
999
1129
1121
925
940
991
1123
1119
922
974
989
1013
1067
1064
1017
1122
1084
907
904
958
1110
1127
930
918
901
1123
1112
909
904
999
1127
1177
956
923
946
1116
1181
979
945
1163
1132
1011
971
1063
1022
926
985
926
947
1106
1106
913
904
930
956
1137
1152
955
943
952
1007
1153
1133
958
923
930
1161
1154
972
955
966
1023
1166
1137
959
928
915
1182
1194
988
1005
1039
974
1074
949
943
1169
1144
970
934
885
887
909
957
1183
1173
960
946
965
1037
1179
1150
964
941
955
1185
1176
980
973
988
957
1195
1167
994
950
950
1065
1180
1154
973
960
944
1188
1153
984
998
1002
1073
1045
962
988
1060
975
982
990
978
975
1000
982
935
953
948
963
1013
952
948
990
998
928
928
957
929
943
947
939
938
955
942
979
940
942
912
908
949
892
927
1161
1098
930
914
909
992
1131
1112
918
884
892
1169
1160
961
939
956
1162
1143
934
938
937
926
1041
955
998
1004
987
968
968
958
935
917
921
886
802
795
761
755
859
1152
1169
976
912
904
916
926
941
982
971
968
955
955
941
926
942
924
942
948
990
948
948
917
905
908
953
890
998
931
915
914
925
885
936
888
904
945
938
896
963
911
1009
973
974
903
928
923
915
966
901
911
977
897
891
931
893
935
917
930
920
917
877
856
1146
1088
892
880
924
1131
1125
904
908
1163
1144
957
919
1167
1161
940
927
1000
1006
1170
1139
966
954
939
980
998
978
1020
964
945
961
920
876
841
822
846
812
819
851
853
857
1119
1085
871
848
868
897
898
1122
1131
911
889
909
995
1132
1066
896
982
1024
1023
1041
934
980
971
1148
1147
930
918
950
996
1174
1174
949
912
896
1008
1182
1182
983
954
976
1024
936
1190
1156
982
969
981
1057
967
972
913
923
1015
1006
935
1020
966
958
1008
937
938
913
900
948
965
903
947
971
946
983
1004
961
965
984
950
950
1002
924
935
917
960
935
945
1003
965
956
982
1006
961
948
947
938
1028
944
927
921
919
915
961
967
944
985
1002
976
988
995
1013
998
958
912
907
951
964
969
923
931
954
919
925
934
933
914
951
955
930
948
916
917
968
960
951
978
933
874
878
926
951
923
946
967
909
921
930
915
945
944
897
971
984
916
991
1040
957
955
958
915
939
974
982
1183
1139
924
893
965
994
1199
1176
1006
987
980
978
938
936
1036
981
966
1015
961
959
1026
946
980
1146
1109
907
887
940
994
1166
1180
986
892
838
841
1134
1140
937
919
968
985
977
977
926
933
916
883
889
868
859
1137
1134
925
904
933
1014
1170
1170
949
928
887
961
1183
1188
1009
951
943
982
973
949
1005
984
901
816
791
821
862
966
924
886
902
931
919
932
963
926
940
956
932
930
946
928
950
954
918
907
922
923
965
946
934
931
919
942
984
961
1011
965
954
957
1005
948
945
929
919
986
935
954
1059
950
949
932
932
960
967
946
966
960
937
944
967
938
1003
986
953
967
950
966
991
944
973
943
907
907
928
890
890
933
948
932
963
952
927
927
948
945
944
963
923
948
971
884
861
910
1162
1098
902
834
773
774
1166
1227
1034
957
964
969
987
968
976
928
943
1030
933
951
996
914
957
931
983
901
927
874
885
839
862
896
883
908
923
920
989
942
930
923
932
923
953
991
930
976
971
928
958
939
907
937
941
917
974
952
909
913
909
902
885
906
892
845
864
859
845
857
895
869
868
883
930
855
895
898
907
903
943
970
912
966
980
921
943
875
852
880
821
771
821
1168
1146
917
866
873
882
882
944
972
894
1152
1140
917
887
955
904
1154
1145
928
918
983
962
1163
1146
913
882
999
1138
1189
1018
972
1001
991
982
1038
991
926
814
820
845
1137
1147
949
920
931
944
946
927
917
959
1025
922
946
943
943
936
902
984
928
919
921
912
877
904
962
899
953
935
908
910
930
877
794
751
759
810
1086
1008
801
746
743
739
770
818
782
767
779
790
778
754
734
703
709
689
666
673
663
637
666
636
633
632
619
625
622
610
616
629
645
670
694
688
706
726
751
729
673
661
669
656
657
655
645
621
646
640
634
610
635
660
714
1087
974
863
719
688
709
746
756
831
801
787
809
782
782
866
819
805
786
739
702
672
713
699
1056
902
743
712
701
757
1021
910
727
695
718
1022
1058
980
855
830
1084
986
765
757
757
1012
1016
899
831
842
662
1036
927
957
926
891
758
718
694
682
672
662
675
704
745
1006
985
780
743
759
797
1085
1023
843
811
807
1101
1077
915
835
793
808
1068
999
814
809
846
808
820
1091
1086
827
826
1069
997
794
787
745
763
928
850
938
1017
1068
936
916
811
758
805
1110
1082
921
916
908
960
1045
955
865
826
981
995
925
877
886
891
999
854
870
842
843
876
910
1129
1098
848
790
776
818
1127
1120
1013
989
963
938
1051
963
895
829
695
754
751
750
762
793
765
749
811
872
844
786
764
748
704
691
702
681
663
646
643
638
633
610
603
606
621
651
730
885
780
682
651
686
719
783
814
857
817
950
829
823
796
792
767
737
709
686
694
691
887
775
669
661
649
646
657
693
975
958
786
847
1069
1007
842
1086
999
793
767
825
1178
1120
932
937
1120
1068
857
813
1050
1008
825
1060
1027
847
1054
1021
857
1079
1026
825
819
1058
1034
850
1049
979
793
766
766
744
722
724
759
984
850
732
749
732
736
1010
969
790
748
724
705
720
750
754
749
719
700
707
764
1080
999
784
738
735
739
802
841
1099
986
792
773
778
1112
1050
846
825
1099
1057
828
782
760
757
800
814
782
780
781
777
1109
946
746
727
712
717
719
753
718
683
669
675
457
414
496
714
711
756
705
699
692
682
688
690
699
698
693
701
712
730
782
836
743
743
762
1082
999
771
702
670
703
707
668
658
651
583
754
646
686
670
679
676
649
642
636
665
670
663
665
678
690
700
717
703
709
722
702
664
658
664
685
706
714
769
1026
964
746
572
826
712
712
726
754
1035
1013
808
773
759
728
749
772
786
886
774
756
758
747
762
730
692
719
709
733
728
751
521
1017
751
584
888
784
825
800
713
700
711
705
698
684
697
732
766
758
770
790
773
738
737
754
771
796
783
777
818
926
866
844
832
832
841
813
828
805
820
798
808
849
843
827
826
852
831
820
996
940
865
874
932
881
854
820
813
858
893
877
967
947
862
829
849
1024
1014
873
785
771
829
1244
1139
989
936
969
973
930
857
915
994
1009
967
885
871
959
1038
958
887
896
892
832
763
749
771
1117
1126
967
877
883
910
1057
958
893
860
911
1069
1089
999
989
1015
1074
1024
1027
1067
1073
1001
953
935
974
1055
993
1017
1071
1023
955
896
820
767
752
748
809
1130
1100
948
878
890
909
901
911
937
959
926
961
981
995
908
842
833
823
826
858
901
915
980
1060
992
990
998
975
977
990
987
1030
1019
986
1032
1033
992
1008
990
963
1003
1050
1010
1035
1008
1007
1033
1031
1028
1032
1003
965
1016
1064
1037
1052
997
973
1015
1021
997
1036
1005
976
1005
990
1008
1025
1009
1026
1005
988
1011
1015
990
1005
987
912
861
797
773
824
1017
1075
1048
991
1006
965
967
984
980
1000
977
949
970
975
945
990
974
968
1014
977
980
992
968
978
960
937
967
948
960
967
978
972
979
975
974
1028
996
990
1016
993
998
979
940
968
1025
1009
1018
995
977
1005
986
978
1035
983
922
882
891
947
1001
968
965
966
952
1003
1010
989
1004
977
998
986
965
976
987
975
976
947
960
994
975
985
987
964
978
975
986
990
970
984
981
972
1010
1000
971
988
978
963
938
949
986
996
988
1008
985
983
1018
989
986
975
970
968
970
961
998
969
981
975
958
989
1008
997
1004
977
989
983
970
988
973
988
990
951
973
962
952
944
965
975
949
968
974
950
969
988
970
1006
1002
973
993
975
961
986
969
950
980
980
975
993
1002
988
1006
976
960
977
959
964
1019
1008
1001
1012
959
951
982
989
999
989
975
977
979
976
996
979
963
985
986
963
994
973
963
970
973
972
995
1001
995
1013
1004
990
995
986
962
905
850
800
784
806
855
894
914
944
985
963
958
952
978
974
961
985
1018
1006
994
976
999
978
970
1004
979
959
973
949
981
989
993
987
964
974
979
990
1034
992
992
995
986
1009
1010
992
1006
1002
1020
1011
1016
1044
1033
1035
1000
976
994
998
1044
1018
1008
1016
1011
1048
1013
990
1006
983
1005
991
1032
981
952
994
1007
1024
1005
983
1019
1018
1002
1015
998
985
1001
1002
1024
1002
985
1011
991
971
981
1001
982
983
979
964
993
971
931
960
987
974
977
984
948
954
968
971
981
994
978
993
1007
976
981
979
949
990
973
935
920
942
942
937
981
972
974
986
982
954
977
976
965
937
958
970
966
993
984
964
952
975
946
936
825
822
911
1094
1062
1027
982
937
936
994
1007
967
949
997
1047
984
951
913
952
1007
965
918
910
915
958
998
947
936
929
913
906
894
952
970
980
992
901
867
886
890
903
892
884
914
934
896
863
845
852
846
864
867
907
912
909
885
839
863
898
925
947
957
913
933
974
950
918
897
878
898
927
991
976
948
946
940
926
961
970
962
974
991
955
942
964
957
917
932
956
931
939
959
950
928
947
989
956
959
977
983
937
922
953
953
940
962
970
976
957
953
976
981
960
954
967
977
949
914
959
998
970
954
967
993
966
891
813
790
795
819
912
1023
975
961
1009
1041
998
977
993
1008
1005
976
963
997
1014
997
978
955
996
1000
971
953
987
997
960
1007
1039
1024
970
990
1012
1004
982
984
1007
1016
981
986
1008
987
982
1004
988
974
1008
1014
959
956
974
974
955
1001
1006
980
998
1015
988
986
1001
969
936
953
990
929
940
983
958
956
833
803
829
937
983
976
862
800
808
865
937
1008
995
941
919
947
945
945
965
978
952
952
968
961
963
989
986
980
1012
996
968
985
976
979
1018
1027
999
1000
995
995
1017
979
971
966
975
982
988
991
943
951
937
934
959
980
938
958
964
940
942
935
924
942
904
847
790
811
910
1023
1023
974
945
958
971
964
1003
1004
980
990
1003
1000
971
990
1009
1002
975
992
981
948
945
970
963
974
1005
971
983
969
952
972
980
969
974
987
962
952
1010
954
925
935
929
937
958
987
975
981
1008
978
970
998
991
976
984
999
960
975
978
953
946
951
958
932
912
940
993
980
964
935
972
1005
991
951
895
818
882
1017
1063
1021
980
977
989
950
911
922
973
970
971
954
930
922
905
903
952
1002
977
947
925
904
891
942
979
972
974
985
991
985
976
930
900
913
1010
1022
990
941
933
983
1010
987
960
950
974
1000
974
960
1000
1014
994
936
929
975
977
963
937
914
924
927
936
916
917
973
972
957
949
904
889
913
953
943
926
949
967
972
980
968
927
926
960
973
979
939
917
931
991
1014
998
978
933
935
952
1018
1020
1006
985
934
956
1012
1041
1020
985
930
909
944
975
993
952
922
941
992
990
967
947
968
962
923
908
955
991
968
924
942
941
945
928
905
919
970
980
951
937
942
988
1012
1003
968
928
917
945
965
944
931
918
918
991
1013
1012
955
910
902
936
968
978
1007
958
914
933
970
991
983
950
923
939
1007
1040
1037
997
977
1027
1035
1033
1032
1008
1020
1021
988
950
930
1015
1032
997
985
991
980
933
869
841
785
770
788
839
967
1113
1070
1100
1052
1021
1010
984
981
956
924
943
979
994
981
992
971
932
935
997
996
968
943
928
931
917
945
976
956
950
980
946
928
960
977
963
989
998
992
953
963
961
937
942
939
976
934
945
978
955
933
952
959
983
953
933
950
975
959
901
885
897
946
922
946
1020
1025
1040
988
961
997
1057
1016
968
945
964
1004
1007
995
952
978
1028
1035
1019
997
1057
1079
1041
1037
1007
962
990
1044
1028
979
949
991
1018
1004
971
950
1022
1041
1017
975
933
980
990
999
988
979
973
1015
925
857
795
780
812
989
993
1014
1058
1033
1003
973
979
978
938
869
855
899
1006
1048
1019
989
954
947
992
1047
1021
1031
1023
974
939
942
975
1009
993
944
942
978
972
950
962
923
918
960
996
947
894
920
945
943
923
900
920
990
973
958
914
920
938
939
887
893
914
882
874
923
965
940
914
922
943
915
931
940
905
881
904
919
923
941
967
949
921
933
951
953
925
947
966
922
907
907
910
901
912
960
964
923
921
947
922
924
975
970
912
902
918
926
914
920
966
949
914
902
924
964
907
896
926
938
919
917
944
955
926
911
939
952
917
852
816
830
881
973
955
950
839
809
783
768
754
737
728
724
726
743
740
721
717
727
763
808
847
844
816
807
816
874
969
973
885
813
770
746
749
799
944
881
880
915
930
922
919
879
866
877
945
988
953
901
875
908
932
945
920
904
910
906
904
926
933
938
904
881
893
879
880
916
928
916
884
892
869
865
907
938
960
915
909
922
906
900
935
956
959
937
936
973
956
929
945
934
877
890
902
923
939
950
966
981
936
921
937
955
966
955
945
978
1003
974
964
946
919
928
985
989
962
970
965
937
905
945
969
978
906
840
790
809
880
957
908
927
968
941
927
920
928
916
925
926
943
977
920
878
905
948
945
919
927
971
976
958
934
948
986
1003
945
924
937
955
973
970
991
964
922
916
923
916
928
922
841
839
831
842
815
783
758
749
768
790
860
1025
954
909
899
900
876
868
894
927
918
910
946
957
932
943
945
909
892
908
915
905
885
918
967
935
910
942
965
964
937
914
936
949
958
936
953
968
966
960
944
975
985
928
946
956
952
914
920
966
994
979
964
978
1000
930
898
904
948
984
946
919
933
933
884
893
939
1002
987
945
904
922
937
952
924
907
931
1020
1007
958
955
1028
1058
1015
994
983
965
933
970
1018
1055
1002
966
921
895
941
1035
1069
1013
941
903
943
1003
1037
1028
968
952
970
1084
1064
1038
1008
953
933
996
1126
1084
1050
1016
962
991
1048
1060
1042
1005
982
1014
1044
1047
1059
987
957
1017
1080
1053
1049
1020
1006
1032
1064
1060
1054
1044
987
937
963
1000
1044
1031
1003
966
945
1025
1077
1071
1085
1013
975
1016
1050
1024
1033
1007
1002
1041
1047
1033
1035
1002
1013
1037
1024
979
1008
1065
1015
1019
1043
1003
969
1015
1060
1029
987
1013
1043
1017
1004
1031
1040
1023
1034
1048
1022
992
1015
1038
1007
1014
1035
1042
1002
996
1030
995
1014
1048
1015
979
1003
1028
1038
976
967
966
1018
926
827
804
867
1110
1071
1018
1051
1050
1039
1005
960
1016
1027
1027
991
1026
1015
994
1016
1024
986
1063
1154
1088
1019
977
984
1013
974
989
1027
1015
984
1000
1029
994
1000
1024
994
1033
1040
988
993
1017
1013
991
998
1010
991
1012
1052
1017
1007
1034
1011
971
983
1024
1000
1005
1043
1040
1029
1060
1078
1034
1021
1060
1007
1011
1056
1067
1030
1036
1055
1014
1038
1033
1008
1040
1018
986
1030
1069
1046
1053
1051
1007
1022
993
972
998
1058
1034
1044
1043
967
970
970
996
1010
1042
1058
1014
1013
1003
973
984
890
816
824
870
982
1102
1050
1006
999
1025
1021
1000
1010
1046
1021
1024
1023
994
999
1028
1007
1037
1048
1025
1045
1056
1039
1063
1041
1028
1035
1036
993
980
1010
991
1028
1052
1038
1000
971
918
903
917
985
1049
1009
1044
1040
1020
1039
1032
1016
1047
1020
1033
1089
1064
1086
1059
1022
1057
1055
1036
1057
1098
1045
1030
1019
999
981
1061
1102
1128
1130
1069
1003
1023
1076
1094
1137
1107
1047
1056
1028
992
1008
1115
1074
1151
1119
1063
1060
1086
1079
1048
1116
1127
1145
1165
1137
1048
1055
1036
1034
1108
1059
1038
1065
1061
1030
1047
1080
1065
1085
1068
1046
1052
1035
985
964
946
921
888
884
883
925
967
1064
1163
1136
1083
1104
1095
1042
1033
1112
1105
1112
1152
1088
1047
1075
1072
1080
1089
1051
1060
1071
1064
1053
1018
992
968
1029
1027
1048
1066
1093
1066
1056
1047
1074
1046
1055
1008
1012
987
990
1004
1017
992
1021
1021
987
967
877
834
843
800
813
939
1259
1173
1078
1072
1074
1060
1085
1044
1103
1140
1098
1124
1109
1144
1167
1090
1042
1042
1066
1057
1106
1137
1119
1133
1145
1098
1108
1086
1086
1094
1061
1097
1037
1013
1052
1055
1023
1090
1087
1068
1046
1082
1001
953
934
913
973
1129
1125
1171
1144
1118
1095
1050
1068
1068
1079
1122
1124
1080
1069
1044
1016
1084
1079
1059
1101
1072
1079
1128
1133
1091
1101
1116
1075
1089
1097
1081
1121
1141
1090
1117
1098
1066
1076
1098
1001
953
922
940
1102
1093
1128
1195
1152
1160
1124
1096
1103
1075
1036
1022
986
953
931
964
966
957
939
953
1055
1033
1018
967
924
935
977
1123
1158
1129
1155
1129
1154
1153
1114
1096
1108
1079
1073
1058
1066
1066
1117
1121
1061
1045
1091
1034
991
975
963
1025
1097
1082
1147
1161
1170
1153
1114
1077
1109
1152
1141
1137
1144
1119
1107
1070
1046
1109
1113
1094
1077
1083
1054
1074
1112
1076
1069
1093
1076
1051
1051
1058
1003
1020
1015
999
1059
1064
1017
1010
1012
986
1051
1048
1026
1026
1041
1011
1093
1068
1028
1025
1020
977
992
1099
1078
1048
1061
1068
1032
1042
1092
1058
1086
1111
1055
1072
1094
1083
1083
1093
1080
1050
1068
1091
1062
1056
1098
1040
1034
1068
1053
1002
1025
994
980
969
926
876
837
870
867
1031
1093
1049
983
965
886
845
852
862
878
860
861
927
953
926
934
975
1002
1007
1009
1022
1008
1035
1052
982
966
998
1005
1043
1091
1085
1084
1079
1111
1057
1026
1006
965
970
1048
1123
1075
1072
1034
1008
1029
1102
1121
1097
1114
1074
1005
985
976
976
1007
1077
1081
1006
1017
995
961
904
915
933
986
996
1097
1122
1071
1076
1085
1066
1088
1079
1051
1074
1111
1091
1073
1107
1100
1038
1039
1055
1067
1080
1083
1138
1083
1052
1083
1089
1015
1004
1028
1004
1053
1076
1036
1019
999
974
958
937
941
1038
1096
1072
1120
1076
1053
1050
1024
917
910
947
981
1100
1131
1089
1119
1127
1113
1142
1125
1103
1105
1087
1043
1084
1079
1055
1058
1082
1041
1062
1004
933
890
881
902
904
974
1038
1080
1127
1096
1085
1067
1034
1029
987
956
962
1034
1042
1026
1104
1127
1107
1073
1028
992
1027
1098
1083
1118
1144
1098
1106
1051
1028
1048
1126
1124
1108
1096
1033
985
996
1007
951
947
988
1044
1112
1132
1084
1117
1104
1082
1063
1016
969
988
1052
1051
1070
1101
1066
1044
1015
974
956
1057
1138
1071
1073
1061
1011
1006
1027
1008
968
987
1002
1028
1121
1081
1073
1096
1081
1035
1024
1016
1000
970
986
1031
1028
1089
1113
1049
1079
1092
1042
1060
1056
1044
1079
1077
1056
1073
1082
1049
1040
1042
1004
1034
1044
1008
946
964
1032
1040
1084
1166
1117
1144
1110
1049
1034
1062
1093
1072
1087
1100
1120
1098
1087
1153
1157
1047
1078
1110
1047
1024
1112
1130
1160
1135
1093
1096
1164
1134
1161
1067
1049
1076
1089
1068
1067
1111
1062
1028
1016
973
1013
1100
1069
1110
1112
1081
1113
1086
1053
1067
1069
1025
1049
1055
1048
1086
1081
1029
1037
1085
1061
1030
1109
1075
1069
1109
1079
1051
1091
1113
1063
1026
1075
1049
1056
1054
1004
949
919
878
908
1018
1019
1013
1052
1103
1126
1124
1082
1090
1144
1127
1164
1129
1106
1151
1124
1128
1086
1068
963
927
1007
1227
1182
1137
1123
1133
1068
1049
1033
1004
1091
1072
1095
1072
1104
1063
1138
1154
1084
1053
1076
1037
1030
1051
1023
1021
1064
1069
1060
1043
988
939
931
932
912
954
983
993
1017
1045
1081
1065
1099
1091
1027
1033
1092
1101
1073
1074
1126
1054
1085
1148
1140
1035
992
935
888
824
793
832
844
784
798
840
906
976
955
931
886
825
804
817
857
932
1052
1105
1049
1022
1012
1017
1018
1090
1070
1061
1071
1119
1107
1078
1081
1052
996
979
1064
1162
1079
1090
1089
1045
1046
1056
1057
1041
1068
1152
1105
1136
1111
1079
1119
1126
1105
1156
1159
1093
1095
1068
986
932
962
989
979
1001
1024
1071
1102
1121
1085
1136
1124
1117
1163
1182
1150
1160
1161
1078
1122
1093
1064
1082
1118
1056
1085
1074
1038
1122
1087
1070
1142
1139
1115
1137
1122
1080
1085
1081
1040
1049
1065
1031
1059
1092
1067
1087
1108
1060
1050
1083
1061
1114
1115
1075
1050
1040
1029
991
1024
1051
1048
1066
1161
1112
1144
1152
1069
1068
1087
1085
1095
1113
1093
1058
1117
1104
1037
1006
999
986
996
1076
1083
1073
1096
1067
1071
1061
1039
1007
1046
1024
952
982
1009
1008
1067
1143
1090
1117
1138
1117
1137
1095
1045
1057
1107
1067
1048
1089
1077
1117
1091
1034
1081
1085
1052
1112
1129
1064
1062
1078
1052
1125
1090
1061
1136
1138
1084
1070
1063
1045
1005
1048
1072
1044
1050
1107
1069
1054
1103
1109
1029
1031
1034
997
1025
1099
1126
1052
1113
1098
1011
998
961
905
912
946
936
931
969
1014
1022
1101
1077
1088
1175
1148
1085
1109
1105
1057
1098
1152
1113
1149
1160
1100
1100
1080
1030
1070
1095
1083
1077
1066
893
883
917
1045
1162
1133
1079
1082
1055
1033
1086
1076
1079
1079
1036
1008
1034
1014
1051
1095
1055
1070
1094
1091
1033
1015
1033
1012
1001
1043
1095
1060
1058
1071
1023
1000
958
917
889
880
899
950
1248
1117
1058
1016
987
937
957
1029
1034
1124
1117
1161
1133
1061
1048
1018
1028
1075
1103
1077
1102
1109
1079
1084
1036
1007
1028
1127
1144
1122
1161
1159
1105
1088
1121
1045
1053
1066
1050
1051
1115
1083
1112
1105
1089
1109
1102
1076
1099
1110
1089
1069
1099
1095
1090
1095
1099
1072
1083
1117
1105
1102
1112
1078
1090
1090
1077
1115
1098
1048
1060
1078
1064
1095
1133
1076
1142
1125
1098
1114
1127
1085
1086
1111
1078
1149
1113
1069
1102
1095
1068
1078
1086
1047
1043
1054
1012
1006
1046
1060
1063
1096
1040
1028
1047
1039
1007
1028
1087
1065
1093
1134
1073
1079
1109
1078
1111
1139
1108
1133
1142
1079
1069
1085
1044
1058
1138
1096
1115
1132
1089
1087
1108
1028
1009
1019
987
1006
1064
1039
1010
1085
1116
1025
1036
1073
1059
1064
1103
1109
1075
1094
1126
1070
1091
1114
1070
1120
1090
1039
1047
1100
1097
1046
1089
1056
955
894
904
915
954
1028
1070
1217
1169
1135
1181
1147
1092
1088
1115
1071
1100
1152
1071
1072
1116
1118
1093
1118
1135
1089
1070
1131
1027
968
926
966
985
912
837
825
869
935
1010
1005
1010
1099
1134
1097
1105
1112
1057
1108
1130
1122
1185
1192
1129
1171
1127
1104
1146
1110
1034
1055
1086
1049
1136
1142
1102
1116
1078
1095
1098
1042
1036
1041
1038
1073
1078
1059
1110
1115
1071
1076
1083
1044
1041
1057
1051
1070
1148
1086
1130
1113
1063
1047
1047
1010
1039
1093
1078
1085
1099
1052
1090
1125
1083
1107
1092
1085
1085
1105
1085
1072
1078
1047
1082
1117
1078
1115
1123
1082
1052
1068
1091
1043
1053
1072
1064
1037
1058
1004
986
1034
1061
1014
1048
1042
1010
972
976
960
992
1146
1118
1113
1182
1140
1030
1003
1031
982
997
1122
1041
981
998
1024
988
1053
1069
1028
968
997
1027
1011
1037
1049
1061
1033
1056
1064
1024
1016
1072
1072
1129
1144
1074
1085
1034
1005
1009
1058
1110
1158
1177
1127
1104
1091
1089
1127
1117
1064
1084
1085
1018
1031
1079
1070
1089
1094
1088
1091
1113
1057
1075
1075
1089
1063
1098
1072
1091
1105
1072
1111
1094
1037
1052
1054
1055
1082
1086
1023
991
1064
1075
1065
1077
1117
1076
1087
1108
1079
1076
1126
1066
1096
1118
1098
1114
1101
1054
1083
1073
1082
1121
1129
1048
1026
1029
1033
1080
1102
1057
1065
1055
1040
1081
1075
1043
1059
1065
1060
1108
1098
1088
1123
1076
1073
1090
1080
1051
1055
1096
1071
1063
1042
1024
1051
1112
1070
1056
1115
1090
1056
1084
1103
1064
1073
1113
1067
1036
1035
1040
1069
1123
1089
1101
1087
1037
1083
1086
1026
1030
1036
1025
1074
1109
1054
1055
1061
1029
1052
1040
1007
1040
1071
1037
1057
1113
1059
1042
1069
1092
1029
1069
1108
1055
1068
1079
1066
1119
1127
1088
1099
1081
1046
1059
1077
1049
1070
1092
1058
1042
1086
1073
1047
1094
1081
1039
1018
1056
1040
1031
1065
1088
1038
1036
1050
1043
1054
1024
1021
1036
1006
1024
1070
1060
1017
1042
1073
1034
1023
1045
1015
1014
1074
1053
1011
1045
1069
1042
1046
1097
1076
1021
1066
1114
1035
1015
1047
995
1022
1075
1052
1010
1042
1044
1006
1032
1063
1039
1059
1089
1055
1077
1105
1053
1034
1091
1067
1029
1050
1038
1014
1028
1058
1030
1042
1056
1031
1024
1045
1055
1013
1011
1038
1026
1046
1088
1039
1004
1045
1029
989
1013
1044
1018
1026
1093
1076
1025
1048
1037
991
1053
1071
1086
1100
1104
1051
1058
1100
1058
1062
1107
1068
1053
1114
1071
1024
1052
1060
1033
1054
1087
1049
1037
1063
1049
1038
1082
1052
1014
1019
1078
1037
1026
1028
1011
1003
1016
1026
1041
1060
1080
1062
1061
1112
1058
1039
1025
1068
1052
993
1034
1068
971
971
1028
1009
991
1015
944
902
916
926
919
951
958
926
915
958
986
1070
1133
1124
1129
1124
1110
1123
1112
1058
1104
1156
1147
1180
1175
1121
1116
1119
1099
1117
1138
1103
1136
1132
1080
1121
1141
1101
1099
1094
1058
1072
1080
1058
1065
1095
1068
1031
1093
1073
1014
986
1002
1027
1012
1078
1034
1003
1035
1046
1065
1135
1135
1103
1117
1097
1066
1126
1128
1112
1167
1142
1066
1034
1069
1072
1074
1086
1097
1068
1109
1119
1070
1088
1093
1077
1085
1145
1113
1114
1106
1065
1043
1067
1059
1039
1059
1087
1062
1108
1116
1067
1069
1103
1065
1014
1035
1070
1058
1112
1086
1030
1042
1049
1015
1031
1106
1208
1160
1144
1092
1058
1120
1146
1098
1097
1122
1077
1087
1127
1111
1060
1114
1077
1049
1088
1129
1069
1075
1078
1040
1054
1088
1042
1055
1095
1050
1068
1075
1062
1052
1069
1055
1038
1086
1075
1049
1092
1096
1060
1096
1110
1075
1101
1118
1078
1073
1098
1053
1070
1092
1054
1060
1113
1092
1059
1076
1098
1060
1087
1112
1058
1052
1088
1076
1084
1094
1032
1015
1030
1035
1033
1090
1112
1065
1105
1123
1072
1081
1091
1064
1049
1113
1075
1028
1038
1042
1019
1055
1082
1037
1049
1107
1078
1073
1133
1083
1070
1121
1116
1066
1081
1114
1082
1054
1071
1056
1032
1067
1091
1063
1046
1060
1039
1058
1103
1053
1086
1081
1065
1098
1101
1043
1081
1146
1106
1102
1130
1083
1066
1080
1084
1069
1132
1105
1061
1103
1119
1058
1086
1107
1078
1040
1068
1062
1027
1060
1054
1052
1079
1139
1103
1092
1136
1109
1083
1101
1091
1047
1034
1082
1038
1059
1126
1128
1063
1040
1030
981
1027
1099
1129
1110
1157
1129
1088
1112
1107
1071
1113
1081
1052
1123
1115
1084
1087
1089
1066
1053
1088
1051
1041
1075
1052
1030
1027
1051
1007
987
997
1041
1116
1140
1093
1122
1140
1092
1079
1104
1078
1082
1104
1079
1048
1062
1060
1039
1056
1096
1054
1058
1107
1064
1029
1068
1099
1056
1065
1084
1042
1037
1109
1050
1053
1107
1095
1058
1078
1090
1049
995
1014
1016
1064
1139
1100
1077
1088
1096
1130
1125
1104
1107
1079
1055
1070
1079
1050
1051
1101
1078
1060
1068
1058
1008
1052
1110
1065
1064
1110
1105
1066
1097
1104
1068
1068
1112
1073
1042
1066
1052
1047
1106
1115
1072
1089
1098
1052
1074
1115
1067
1082
1102
1084
1049
1079
1061
1020
1048
1121
1046
1081
1085
1061
1028
1041
1062
1022
1083
1139
1053
1067
1115
1088
1082
1098
1069
1080
1080
1038
1046
1056
1055
1098
1167
1075
1058
1054
1046
1032
1068
1095
1063
1049
1086
1044
1040
1046
1020
991
921
894
821
813
845
911
969
967
983
1048
1074
1090
1101
1072
1080
1108
1116
1128
1159
1111
1111
1156
1123
1081
1134
1148
1117
1092
1093
1097
1054
1055
1087
1087
1086
1095
1072
1052
1068
1024
1029
1041
1001
1005
1060
1055
1063
1098
1095
1114
1137
1092
1065
1099
1102
1066
1136
1159
1137
1164
1139
1081
1086
1132
1105
1128
1083
1093
1097
1133
1107
1096
1152
1105
1079
1094
1086
1043
1071
1104
1070
1066
1077
1056
1072
1071
1036
1043
1085
1076
1076
1132
1084
1082
1089
1062
1053
1063
1075
1053
1071
1064
1030
1038
1042
1050
1036
1063
1076
1056
1064
1073
1049
1093
1095
1074
1048
1060
1038
1005
1019
1059
1043
1071
1093
1043
1017
1061
1015
1048
1091
1054
1047
1073
1086
1064
1107
1085
1049
1102
1106
1076
1079
1099
1053
1047
1059
1041
1008
1045
1080
1047
1018
1011
1008
1008
1063
1065
1044
1038
1071
1030
1069
1095
1071
1038
1084
1082
1064
1054
1071
1066
1081
1121
1066
1084
1111
1100
1085
1125
1071
1032
1074
1075
1035
1059
1087
1077
1104
1109
1084
1085
1084
1062
1093
1138
1089
1053
1094
1083
1063
1099
1074
1085
1126
1111
1059
1079
1108
1077
1077
1100
1053
1077
1112
1113
1093
1047
1038
1020
1064
1150
1087
1109
1176
1080
1118
1132
1108
1116
1120
1082
1083
1085
1099
1104
1109
1064
1068
1113
1105
1086
1133
1082
1057
1077
1098
1089
1064
1080
1051
1065
1115
1052
1070
1097
1064
1039
1068
1087
1047
1046
1055
1015
1007
1081
1073
1028
1031
1123
1102
1151
1139
1087
1126
1119
1098
1046
1047
1034
1054
1121
1064
1085
1149
1091
1053
1079
1072
1057
1133
1114
1094
1139
1107
1080
1074
1072
1040
1030
1123
1077
1042
1054
1056
1009
966
931
913
924
929
991
1114
1093
1216
1193
1102
1173
1185
1114
1131
1165
1116
1157
1174
1113
1115
1157
1091
1107
1123
1094
1126
1142
1086
1105
1107
1051
1039
1030
1003
1020
1093
1140
1088
1087
1110
1080
1071
1116
1109
1082
1130
1127
1095
1108
1128
1087
1110
1108
1072
1059
1063
1093
1119
1121
1083
1122
1129
1092
1093
1118
1083
1067
1084
1081
1040
1083
1141
1114
1142
1133
1085
1106
1092
1079
1091
1115
1059
1057
1104
1111
1108
1161
1107
1116
1129
1093
1078
1136
1084
1101
1138
1093
1095
1094
1084
1111
1123
1083
1075
1152
1123
1082
1116
1140
1062
1087
1121
1108
1106
1140
1129
1136
1136
1082
1107
1097
1127
1104
1116
1086
1096
1146
1095
1117
1154
1123
1142
1171
1116
1145
1125
1115
1118
1147
1100
1090
1082
1060
1035
1059
1075
1053
1070
1070
1032
1049
1115
1093
1062
1079
1111
1109
1166
1157
1123
1162
1128
1107
1117
1119
1093
1104
1117
1098
1145
1129
1097
1085
1090
1074
1066
1121
1114
1097
1135
1088
1093
1104
1129
1090
1103
1076
1084
1133
1104
1069
1104
1131
1071
1105
1126
1106
1102
1131
1154
1077
1075
1045
1056
1078
1144
1101
1150
1135
1111
1110
1130
1083
1093
1106
1125
1058
1115
1114
1048
1079
1047
1181
1192
1122
1128
1160
1105
1141
1162
1119
1121
1146
1128
1147
1154
1111
1100
1135
1096
1098
1141
1122
1111
1132
1100
1073
1095
1091
1069
1068
1078
1067
1159
1158
1125
1101
1101
1068
1055
1129
1070
1112
1163
1099
1087
1072
1084
1089
1111
1110
1120
1168
1107
1092
1117
1094
1119
1113
1081
1101
1151
1072
1053
1089
1090
1079
1140
1143
1140
1155
1158
1104
1077
1095
1114
1074
1098
1115
1056
1074
1140
1072
1076
1073
1069
1088
1154
1111
1089
1117
1112
1078
1089
1135
1103
1096
1096
1056
1089
1140
1087
1091
1088
1086
1093
1147
1128
1131
1140
1143
1107
1100
1103
1037
1042
1105
1078
1058
1110
1110
1077
1092
1145
1070
1062
1125
1129
1110
1205
1148
1083
1131
1094
1075
1084
1105
1053
1049
1107
1089
1083
1109
1084
1059
1088
1102
1078
1071
1085
1059
1067
1093
1082
1057
1058
1133
1093
1047
1065
1119
1059
1047
1113
1126
1060
1084
1102
1058
1070
1107
1101
1076
1113
1123
1078
1044
1059
1078
1108
1164
1089
1039
1075
1103
1073
1095
1116
1100
1112
1175
1100
1091
1122
1108
1071
1053
1102
1036
989
963
921
941
950
932
981
1054
1136
1076
1008
970
977
961
973
990
977
972
1010
1050
1164
1150
1135
1141
1127
1087
1127
1138
1083
1135
1148
1116
1144
1163
1114
1107
1159
1150
1158
1171
1169
1112
1142
1159
1132
1168
1149
1088
1092
1111
1068
1114
1112
1070
1096
1103
1062
1129
1130
1098
1122
1090
1087
1126
1174
1135
1172
1199
1143
1134
1186
1177
1147
1130
1165
1142
1192
1181
1142
1184
1142
1110
1122
1126
1102
1093
1127
1124
1128
1133
1153
1133
1141
1122
1103
1141
1096
1099
1114
1118
1117
1141
1086
1081
1133
1063
1033
1062
1127
1104
1065
1114
1055
1052
1063
1139
1139
1172
1167
1124
1144
1122
1075
1088
1129
1105
1130
1174
1151
1113
1128
1109
1079
1037
1052
1071
1128
1154
1114
1125
1138
1100
1078
1144
1106
1091
1060
1074
1077
1138
1109
1081
1098
1072
1066
1009
973
985
1032
1248
1226
1141
1047
1020
982
966
996
1002
997
1012
1037
1111
1195
1164
1127
1156
1150
1102
1097
1125
1116
1073
1092
1110
1082
1125
1152
1101
1103
1110
1135
1116
1094
1112
1068
1082
1123
1110
1130
1161
1123
1090
1101
1074
1044
1047
1047
1056
1074
1061
1047
1074
1075
1032
1043
1071
1030
1050
1050
1046
1021
1011
1009
1073
1164
1100
1051
1049
1074
1018
1022
1052
1027
1036
1096
1121
1129
1140
1150
1112
1079
1042
1077
1123
1082
1071
1070
1026
1027
1031
1013
1020
1021
995
986
974
970
995
1004
966
951
967
970
956
952
947
901
871
860
853
869
911
924
924
918
898
886
876
869
882
894
931
960
966
968
998
1045
1029
1041
1030
1029
1010
1003
1037
1033
964
963
992
1037
1093
1089
1090
1029
1017
1029
1020
1046
1061
1065
1049
1057
1037
1021
1009
1067
1048
1045
1055
1068
1043
1035
1036
994
970
936
944
977
1050
1029
1042
1027
997
1017
1006
993
1033
1094
1049
1046
1070
1066
1092
1114
1093
1057
1078
1057
1050
1076
1067
1053
1052
1036
1063
1053
1021
958
968
965
1033
1158
1154
1098
1098
1165
1138
1067
1090
1073
1031
1024
1065
1045
1070
1003
1070
1074
1050
1078
1112
1084
1081
1139
1096
1126
1143
1087
1113
1180
1111
1080
1072
1087
1029
1057
1107
1052
1055
1093
1156
1087
1098
1119
1126
1122
1101
1092
1065
1085
1109
1106
1067
1135
1060
1066
1069
1087
1091
1059
1140
1126
1162
1148
1101
1058
1020
1018
1024
1016
980
996
998
949
909
909
923
937
945
970
1010
986
998
1045
1067
1021
1030
1037
1039
990
993
979
953
941
961
1008
1041
1035
1035
1075
993
960
946
940
950
949
968
986
954
978
975
959
922
894
866
847
829
818
815
808
801
808
797
790
777
771
768
767
757
747
727
723
721
713
710
699
691
690
684
676
673
672
669
668
673
682
700
730
780
844
921
973
1061
1108
1179
1201
1227
1275
1166
1039
1074
1134
1107
1156
1075
1006
1025
1007
973
1042
1084
1048
1182
1164
1087
1106
1154
1186
1205
1211
1114
1057
1045
1056
1297
1204
1208
1233
1209
1164
1160
1144
1179
1139
1205
1188
1169
1188
1205
1043
1033
1054
1059
1073
1129
1117
1020
934
883
855
836
836
849
920
1008
1007
1128
1204
1169
1203
1238
1181
1242
1259
1190
1215
1244
1191
1174
1225
1112
1087
1080
1043
1081
1160
1140
1229
1163
1120
1150
1183
1165
1163
1196
1147
1133
1216
1237
1212
1217
1210
1149
1112
1111
1092
1163
1214
1190
1227
1245
1172
1214
1218
1185
1241
1255
1195
1161
1160
1139
1245
1214
1162
1191
1126
1102
1079
1112
1084
1120
1150
1108
1107
1094
1045
1031
1048
988
924
871
849
825
827
875
913
971
979
984
1023
1054
1081
1138
1167
1141
1173
1216
1230
1176
1187
1213
1175
1238
1260
1211
1235
1253
1172
1155
1139
1170
1267
1203
1132
1127
1142
1134
1296
1294
1230
1267
1220
1159
1173
1154
1091
1110
1148
1121
1141
1164
1094
1075
1124
1170
1198
1302
1288
1232
1262
1251
1180
1176
1162
1173
1231
1275
1210
1199
1201
1148
1167
1202
1195
1202
1249
1221
1157
1225
1216
1145
1137
1088
1048
1086
1127
1096
1166
1250
1169
1215
1258
1230
1274
1286
1199
1185
1155
1119
1193
1218
1172
1195
1219
1201
1225
1182
1187
1245
1255
1194
1215
1231
1184
1237
1253
1188
1238
1237
1194
1228
1269
1171
1201
1222
1216
1288
1269
1171
1216
1254
1205
1264
1233
1191
1244
1220
1155
1194
1235
1171
1214
1230
1182
1217
1227
1184
1175
1187
1148
1056
1068
1051
1034
1089
1112
1072
1116
1150
1186
1201
1120
1058
1064
1082
1088
1143
1142
1156
1186
1157
1107
1131
1174
1188
1271
1303
1291
1297
1298
1281
1312
1306
1215
1217
1230
1156
1186
1272
1247
1311
1277
1208
1229
1223
1201
1263
1241
1229
1263
1262
1219
1253
1251
1168
1246
1254
1182
1229
1242
1206
1232
1228
1180
1210
1138
1039
976
1036
1140
1127
1100
1100
1137
1150
1123
1189
1273
1221
1257
1251
1218
1236
1239
1193
1257
1268
1224
1256
1234
1213
1221
1211
1167
1214
1239
1198
1211
1203
1152
1226
1258
1217
1276
1232
1197
1278
1279
1244
1296
1263
1183
1213
1209
1172
1226
1266
1162
1164
1231
1171
1245
1222
1139
1149
1205
1157
1198
1215
1174
1254
1273
1217
1236
1222
1180
1171
1179
1119
1100
1063
1035
1100
1097
948
904
940
1034
1103
1109
1097
1072
1098
1057
1042
1092
1072
1102
1209
1198
1176
1258
1264
1216
1253
1283
1254
1290
1289
1220
1241
1240
1185
1213
1263
1219
1210
1178
1106
1082
1158
1111
1142
1318
1199
1264
1270
1196
1257
1262
1234
1307
1273
1190
1256
1228
1164
1250
1230
1215
1245
1253
1235
1265
1264
1233
1263
1218
1214
1268
1246
1186
1118
1075
1072
1167
1275
1233
1339
1314
1240
1263
1236
1221
1300
1260
1230
1274
1239
1221
1285
1262
1246
1273
1191
1235
1208
1196
1191
1229
1260
1189
1196
1190
1170
1220
1225
1166
1211
1215
1185
1262
1270
1111
1086
1086
1081
1172
1340
1260
1340
1275
1239
1288
1225
1197
1208
1272
1229
1260
1249
1186
1217
1200
1140
1154
1208
1203
1168
1223
1216
1169
1152
1194
1105
1146
1260
1210
1223
1240
1189
1155
1146
1098
1076
1171
1331
1258
1295
1267
1229
1284
1249
1203
1273
1217
1203
1269
1235
1186
1282
1256
1217
1288
1250
1223
1266
1263
1191
1219
1226
1162
1210
1283
1219
1287
1257
1208
1266
1253
1194
1239
1226
1202
1260
1273
1179
1185
1227
1187
1237
1247
1193
1229
1198
1159
1215
1220
1162
1219
1252
1209
1226
1226
1175
1220
1257
1197
1221
1227
1179
1245
1237
1187
1218
1234
1170
1238
1244
1195
1223
1241
1199
1239
1195
1157
1220
1203
1174
1218
1197
1105
1130
1221
1160
1244
1326
1220
1276
1235
1164
1219
1242
1193
1244
1280
1197
1242
1268
1179
1230
1222
1160
1190
1190
1139
1224
1258
1185
1210
1224
1162
1209
1205
1149
1225
1233
1177
1212
1253
1188
1227
1227
1173
1220
1252
1186
1247
1240
1178
1209
1220
1176
1220
1206
1136
1211
1230
1160
1233
1218
1150
1182
1161
1130
1183
1231
1179
1206
1238
1177
1234
1216
1137
1166
1254
1211
1269
1279
1221
1238
1228
1175
1250
1272
1186
1215
1237
1189
1244
1258
1188
1236
1230
1176
1201
1232
1171
1209
1225
1167
1191
1251
1179
1222
1241
1200
1223
1231
1164
1204
1209
1149
1184
1230
1187
1204
1191
1147
1186
1222
1162
1196
1221
1177
1198
1223
1168
1202
1227
1164
1151
1216
1159
1201
1291
1214
1153
1207
1197
1144
1172
1161
1125
1177
1205
1162
1215
1233
1179
1208
1224
1184
1245
1245
1184
1231
1255
1179
1228
1227
1197
1220
1179
1160
1206
1213
1108
1095
1128
1066
1149
1173
1149
1143
1183
1154
1237
1221
1172
1204
1223
1161
1188
1194
1153
1221
1238
1197
1244
1215
1198
1237
1250
1162
1210
1220
1179
1197
1252
1157
1209
1223
1174
1194
1218
1164
1192
1266
1213
1213
1267
1171
1192
1313
1208
1251
1232
1177
1259
1219
1166
1219
1221
1178
1256
1213
1170
1187
1200
1151
1172
1217
1170
1202
1245
1148
1083
1105
1106
1142
1278
1229
1244
1278
1214
1161
1261
1280
1199
1247
1256
1169
1175
1211
1170
1217
1256
1179
1197
1230
1152
1200
1230
1111
1126
1168
1166
1290
1312
1241
1289
1260
1203
1245
1254
1203
1222
1201
1176
1195
1178
1135
1166
1196
1135
1155
1187
1137
1159
1201
1146
1157
1166
1106
1117
1124
1114
1202
1196
1133
1155
1218
1153
1185
1243
1171
1192
1208
1182
1215
1222
1150
1175
1203
1174
1226
1243
1157
1190
1211
1160
1185
1176
1123
1166
1191
1138
1145
1181
1144
1202
1243
1138
1125
1132
1110
1091
1131
1175
1111
1131
1127
1124
1173
1137
1099
1122
1203
1155
1167
1192
1160
1150
1192
1144
1114
1183
1172
1105
1111
1175
1117
1159
1252
1157
1165
1184
1175
1152
1209
1179
1147
1174
1241
1156
1167
1232
1200
1225
1235
1170
1190
1220
1157
1201
1176
1146
1206
1235
1153
1162
1180
1126
1155
1181
1162
1206
1166
1094
1123
1197
1147
1128
1147
1147
1144
1206
1186
1154
1193
1177
1150
1172
1163
1144
1212
1200
1132
1163
1182
1145
1203
1190
1136
1220
1251
1200
1229
1216
1148
1168
1173
1121
1185
1189
1160
1206
1211
1178
1182
1205
1151
1189
1230
1169
1176
1208
1167
1170
1179
1178
1132
1184
1185
1129
1179
1209
1155
1158
1183
1144
1141
1154
1074
1014
953
932
986
1006
1039
1096
1075
1079
1021
991
913
891
914
966
1045
1070
1066
1045
1025
1006
1007
1002
996
1054
1168
1199
1232
1212
1154
1186
1173
1063
1029
984
1008
1083
1103
1179
1191
1272
1256
1198
1246
1260
1205
1132
1119
1121
1260
1321
1219
1265
1261
1222
1236
1245
1176
1164
1266
1198
1247
1253
1186
1101
1073
1009
1036
1132
1218
1354
1272
1173
1120
1108
1053
1089
1101
1105
1209
1199
1176
1232
1240
1204
1209
1120
1063
1125
1214
1198
1186
1232
1208
1231
1276
1197
1214
1227
1169
1225
1234
1164
1184
1230
1185
1173
1204
1177
1173
1186
1142
1170
1163
1094
1151
1170
1098
1128
1173
1131
1155
1181
1141
1115
1157
1217
1150
1169
1159
1164
1250
1219
1138
1143
1171
1159
1190
1252
1176
1193
1215
1142
1196
1181
1118
1193
1241
1189
1222
1255
1181
1177
1159
1096
1111
1105
1106
1239
1232
1164
1202
1230
1170
1237
1241
1179
1221
1175
1149
1220
1250
1175
1210
1228
1170
1255
1274
1225
1319
1297
1220
1245
1255
1188
1202
1220
1161
1200
1206
1169
1220
1211
1162
1178
1210
1184
1250
1235
1194
1201
1187
1138
1193
1204
1152
1199
1201
1145
1191
1183
1139
1164
1186
1124
1172
1148
1149
1203
1194
1174
1187
1189
1165
1236
1198
1154
1275
1278
1215
1271
1260
1160
1189
1223
1184
1213
1192
1177
1175
1170
1124
1146
1159
1098
1136
1208
1182
1214
1216
1131
1187
1203
1185
1246
1259
1213
1155
1184
1150
1220
1248
1226
1265
1288
1199
1233
1200
1159
1210
1210
1178
1209
1248
1199
1214
1211
1173
1210
1212
1190
1173
1190
1134
1194
1206
1158
1193
1203
1170
1184
1198
1118
1142
1153
1100
1151
1188
1138
1143
1142
1106
1144
1180
1140
1176
1235
1211
1215
1193
1183
1244
1216
1150
1160
1203
1184
1246
1217
1223
1282
1202
1174
1214
1226
1156
1212
1217
1172
1191
1167
1108
1184
1197
1160
1185
1190
1158
1200
1205
1160
1169
1162
1139
1167
1244
1179
1131
1157
1115
1159
1202
1175
1212
1192
1118
1108
1159
1124
1170
1231
1188
1235
1259
1175
1200
1205
1175
1228
1207
1179
1208
1220
1172
1224
1222
1179
1189
1254
1198
1229
1267
1222
1249
1245
1212
1226
1234
1165
1202
1200
1155
1194
1208
1163
1200
1203
1163
1174
1199
1161
1194
1218
1180
1212
1257
1191
1268
1282
1207
1241
1237
1211
1255
1240
1204
1254
1244
1186
1229
1204
1190
1213
1205
1129
1176
1193
1140
1152
1151
1140
1201
1194
1188
1226
1213
1159
1191
1221
1162
1174
1186
1133
1142
1185
1137
1062
1024
968
990
1022
1036
1112
1115
1107
1107
1038
1047
1051
1032
1086
1120
1208
1269
1256
1222
1241
1220
1199
1243
1209
1182
1263
1250
1203
1224
1261
1202
1214
1217
1188
1202
1217
1131
1150
1212
1144
1177
1197
1141
1171
1200
1179
1214
1249
1175
1194
1206
1169
1208
1205
1185
1206
1296
1215
1193
1237
1181
1225
1282
1217
1251
1255
1202
1224
1257
1213
1283
1253
1193
1253
1194
1158
1228
1230
1205
1230
1274
1195
1205
1183
1114
1164
1270
1234
1286
1313
1217
1151
1117
1048
1049
1106
1098
1131
1146
1106
1123
991
939
963
977
1016
1038
1014
969
939
907
899
877
872
851
841
852
880
916
960
967
975
1018
1092
1157
1217
1242
1224
1259
1252
1249
1246
1262
1176
1105
1061
1046
1178
1110
1176
1199
1128
1207
1216
1228
1261
1245
1217
1311
1280
1190
1220
1252
1207
1284
1267
1135
1115
1060
997
924
914
1121
1168
1183
1172
1095
1129
1114
1091
1154
1188
1227
1272
1208
1159
1148
1224
1168
1126
1132
1095
1143
1246
1230
1298
1307
1235
1240
1230
1171
1193
1248
1216
1154
1207
1237
1203
1284
1305
1237
1298
1253
1209
1242
1258
1211
1266
1329
1225
1216
1261
1272
1247
1282
1291
1236
1179
1115
1048
1050
1122
1128
1169
1142
1124
1147
1108
1125
1187
1239
1166
1189
1272
1195
1221
1224
1180
1235
1253
1196
1180
1206
1192
1239
1273
1261
1226
1195
1161
1184
1265
1201
1235
1311
1236
1100
1085
1053
1030
1105
1117
1131
1195
1234
1133
1238
1254
1203
1219
1225
1209
1233
1241
1126
1076
1115
1133
1161
1351
1287
1283
1342
1322
1274
1300
1296
1265
1326
1281
1237
1273
1205
1114
1114
1141
1152
1184
1202
1184
1253
1254
1227
1285
1247
1232
1331
1283
1237
1298
1276
1237
1303
1274
1234
1269
1275
1219
1263
1191
1160
1253
1248
1206
1270
1240
1214
1269
1236
1188
1240
1244
1181
1247
1267
1183
1201
1207
1147
1158
1283
1205
1162
1126
1059
1006
1062
1110
1108
1295
1310
1265
1299
1245
1219
1260
1310
1278
1323
1357
1254
1272
1280
1228
1248
1203
1172
1279
1314
1273
1308
1303
1263
1287
1253
1240
1254
1187
1104
1064
1098
1107
1150
1315
1268
1235
1276
1290
1241
1274
1285
1195
1234
1243
1203
1236
1275
1192
1238
1226
1186
1233
1175
1216
1216
1181
1206
1285
1194
1217
1237
1161
1200
1193
1226
1297
1343
1270
1277
1311
1225
1203
1296
1259
1214
1263
1276
1184
1246
1272
1205
1259
1318
1218
1243
1245
1193
1213
1280
1210
1203
1262
1208
1237
1234
1159
1190
1247
1190
1161
1214
1234
1140
1227
1283
1199
1263
1302
1239
1279
1278
1179
1227
1222
1166
1213
1250
1171
1162
1238
1189
1138
1211
1291
1182
1165
1221
1200
1226
1291
1253
1194
1279
1261
1168
1233
1266
1201
1240
1246
1196
1176
1271
1256
1202
1266
1261
1173
1247
1292
1227
1223
1284
1178
1162
1171
1233
1170
1277
1301
1244
1282
1325
1252
1276
1254
1193
1195
1222
1153
1170
1278
1216
1238
1275
1233
1178
1214
1236
1175
1234
1256
1208
1216
1239
1164
1157
1199
1166
1216
1271
1207
1207
1247
1212
1168
1230
1223
1160
1202
1196
1163
1222
1213
1143
1171
1252
1178
1208
1202
1141
1146
1200
1179
1186
1266
1262
1133
1163
1213
1178
1200
1218
1160
1217
1256
1204
1261
1268
1195
1239
1216
1157
1183
1196
1139
1187
1230
1170
1152
1172
1132
1159
1237
1173
1127
1208
1210
1163
1196
1217
1152
1193
1233
1169
1152
1216
1213
1143
1170
1197
1174
1222
1216
1207
1267
1250
1175
1243
1224
1167
1178
1195
1167
1303
1298
1238
1292
1270
1208
1254
1223
1153
1201
1245
1172
1240
1252
1171
1224
1248
1186
1229
1225
1142
1156
1168
1139
1168
1233
1177
1220
1235
1171
1188
1257
1209
1163
1205
1250
1166
1159
1211
1150
1139
1192
1193
1144
1201
1213
1143
1193
1231
1157
1157
1252
1238
1164
1187
1208
1174
1204
1224
1142
1163
1200
1166
1132
1231
1208
1153
1213
1210
1127
1139
1191
1166
1222
1280
1268
1234
1267
1236
1184
1234
1257
1206
1241
1229
1167
1168
1224
1153
1151
1218
1206
1148
1210
1205
1147
1176
1193
1160
1184
1263
1182
1219
1229
1151
1198
1214
1181
1186
1204
1151
1166
1193
1161
1114
1193
1199
1142
1163
1198
1168
1186
1239
1175
1152
1201
1221
1153
1192
1215
1167
1173
1224
1164
1152
1125
1138
1084
979
1020
1043
1048
1110
1101
1176
1201
1198
1262
1212
1212
1260
1252
1235
1210
1199
1128
1193
1245
1244
1265
1289
1249
1272
1198
1159
1232
1238
1214
1229
1210
1159
1196
1231
1185
1221
1200
1105
1124
1137
1133
1191
1141
1153
1204
1196
1134
1166
1183
1117
1145
1209
1156
1194
1254
1153
1173
1257
1244
1301
1292
1197
1226
1255
1211
1246
1259
1204
1161
1199
1186
1303
1276
1197
1256
1256
1234
1273
1275
1239
1248
1228
1173
1224
1221
1180
1178
1166
1134
1138
1175
1152
1196
1188
1125
1157
1164
1103
1133
1161
1113
1174
1163
1150
1221
1239
1182
1184
1248
1185
1202
1135
1097
1128
1168
1198
1304
1236
1167
1205
1199
1209
1242
1215
1177
1228
1228
1166
1217
1205
1149
1177
1212
1194
1231
1305
1210
1233
1231
1146
1170
1208
1168
1214
1196
1199
1224
1176
1167
1158
1129
1207
1228
1192
1186
1231
1173
1265
1283
1181
1212
1178
1177
1217
1215
1168
1188
1225
1151
1190
1208
1164
1199
1250
1177
1188
1199
1167
1236
1258
1194
1160
1189
1182
1156
1193
1181
1140
1176
1178
1118
1136
1164
1120
1160
1189
1164
1177
1235
1180
1191
1207
1187
1219
1272
1179
1202
1246
1167
1205
1258
1228
1251
1252
1178
1207
1227
1156
1169
1181
1126
1127
1182
1146
1197
1228
1191
1206
1252
1187
1236
1234
1173
1191
1172
1110
1152
1223
1191
1209
1224
1167
1231
1244
1175
1171
1209
1164
1127
1165
1142
1124
1157
1198
1145
1178
1154
1140
1149
1168
1170
1195
1208
1171
1189
1229
1161
1183
1191
1177
1172
1233
1186
1189
1238
1217
1165
1182
1198
1142
1165
1194
1161
1185
1187
1169
1173
1208
1143
1146
1220
1165
1143
1209
1087
1076
1181
1185
1147
1203
1246
1180
1241
1244
1156
1168
1001
995
1082
1091
1118
1183
1173
1224
1247
1225
1257
1243
1168
1213
1201
1141
1202
1214
1157
1197
1264
1205
1167
1186
1208
1160
1177
1262
1195
1238
1275
1175
1186
1246
1182
1231
1234
1163
1181
1231
1151
1182
1253
1183
1160
1201
1162
1140
1163
1208
1174
1182
1186
1160
1138
1227
1252
1202
1262
1267
1200
1266
1281
1205
1242
1298
1197
1226
1271
1214
1267
1279
1220
1229
1221
1178
1210
1196
1151
1205
1236
1150
1197
1204
1153
1158
1269
1287
1209
1197
1113
1045
987
994
984
1025
1126
1109
1141
1111
1104
1097
1064
1047
1058
1045
1065
1166
1244
1190
1220
1219
1225
1224
1187
1143
1082
1064
1013
1001
1028
1011
1042
1041
1013
1001
949
887
846
867
857
836
827
828
817
810
789
539
1046
778
776
756
759
746
758
748
742
737
723
727
722
714
720
717
716
724
725
728
730
730
738
771
854
971
1061
1115
1167
1179
1210
1282
1342
1318
1149
1119
1163
1073
1160
1236
1052
1061
1008
960
918
882
883
953
1079
1140
1110
1145
1158
1061
987
1006
1021
1021
948
940
923
911
943
948
981
1039
1096
1123
1072
1129
1180
1215
1224
1243
1300
1279
1135
1133
1178
1153
1142
1208
1153
1117
1157
1106
990
953
916
902
916
990
1072
996
940
912
924
934
944
939
917
911
893
859
838
831
814
804
829
895
907
944
962
1001
1080
1111
1151
1157
1212
1290
1263
1241
1232
1155
1178
1132
1219
1352
1275
1216
1216
1217
1123
1206
1224
1169
1166
1251
1236
1209
1313
1303
1244
1197
1222
1182
1150
1303
1289
1218
1248
1265
1223
1296
1309
1183
1128
1165
1288
1240
1243
1262
1248
1198
1260
1251
1201
1149
1141
1275
1212
1166
1255
1252
1227
1218
1259
1242
1212
1253
1224
1190
1252
1311
1287
1242
1254
1265
1188
1196
1297
1178
1203
1269
1218
1219
1271
1229
1155
1140
1188
1124
1122
1156
1155
1114
1164
1176
1140
1164
1250
1214
1225
1287
1290
1247
1302
1298
1175
1132
1232
1347
1269
1256
1317
1285
1228
1268
1304
1235
1276
1292
1179
1204
1319
1224
1190
1268
1253
1218
1273
1181
1140
1096
1137
1141
1134
1173
1237
1213
1287
1303
1224
1189
1172
1147
1142
1206
1301
1223
1269
1311
1271
1338
1291
1256
1306
1296
1253
1221
1200
1160
1341
1321
1266
1299
1341
1299
1259
1305
1286
1252
1310
1301
1234
1259
1295
1249
1276
1296
1308
1261
1290
1278
1154
1119
1151
1131
1176
1237
1216
1217
1339
1296
1230
1282
1291
1246
1315
1274
1205
1283
1270
1230
1251
1310
1270
1227
1268
1285
1237
1321
1287
1239
1286
1243
1204
1185
1196
1209
1187
1284
1274
1254
1349
1316
1289
1347
1305
1242
1298
1291
1258
1329
1277
1196
1229
1296
1246
1239
1259
1203
1155
1158
1231
1210
1357
1299
1300
1332
1300
1305
1322
1319
1260
1321
1305
1322
1346
1330
1282
1327
1311
1243
1285
1289
1277
1272
1297
1208
1202
1237
1165
1151
1279
1284
1313
1302
1226
1288
1333
1287
1296
1317
1271
1286
1216
1281
1374
1212
1148
1200
1371
1282
1357
1339
1364
1371
1321
1333
1281
1267
1238
1342
1323
1247
1250
1272
1247
1212
1277
1312
1218
1264
1298
1215
1176
1272
1251
1323
1248
1254
1316
1249
1240
1328
1296
1271
1303
1312
1276
1314
1300
1297
1291
1266
1291
1290
1241
1273
1292
1240
1355
1288
1280
1316
1295
1290
1285
1343
1285
1246
1272
1244
1217
1259
1222
1183
1210
1206
1154
1225
1284
1223
1212
1187
1218
1196
1162
1244
1218
1174
1212
1206
1208
1231
1125
1116
1183
1195
1200
1287
1305
1271
1230
1192
1206
1197
1195
1197
1180
1218
1211
1224
1244
1265
1239
1235
1202
1178
1223
1232
1208
1220
1194
1207
1221
1143
1146
1154
1133
1170
1170
1132
1082
1060
1013
976
984
1025
1053
1077
1096
1097
1088
1092
1123
1141
1112
1124
1150
1128
1151
1158
1148
1137
1133
1163
1106
1132
1159
1144
1108
1195
1237
1211
1201
1202
1146
1142
1197
1168
1195
1213
1204
1198
1218
1144
1168
1174
1168
1237
1277
1225
1242
1186
1178
1228
1208
1230
1239
1222
1253
1217
1188
1230
1211
1195
1226
1214
1164
1219
1235
1271
1278
1233
1223
1236
1201
1201
1236
1215
1184
1190
1181
1127
1154
1192
1123
1064
1033
1015
1012
1135
1166
1088
1105
1098
1124
1249
1272
1247
1259
1231
1203
1216
1239
1166
1190
1223
1201
1192
1203
1212
1176
1219
1230
1195
1189
1165
1204
1178
1177
1192
1135
1127
1126
1111
1159
1145
1145
1180
1183
1188
1161
1144
1159
1124
1140
1092
1042
1043
1042
1058
1058
1053
1064
1048
1049
1030
1010
1012
988
970
967
969
972
962
966
1002
1003
1009
1021
1004
998
1008
1004
1001
982
971
978
977
985
1025
1014
1009
1019
1008
974
969
958
941
938
957
976
990
1002
1020
1010
997
978
956
951
933
926
943
954
968
988
977
946
947
940
939
965
1022
981
947
957
986
969
990
1027
1013
981
991
1010
996
967
958
964
953
932
919
919
913
897
879
886
893
902
906
909
943
963
970
967
980
1018
944
914
894
879
857
834
832
832
839
901
953
934
912
906
898
893
881
863
842
826
818
810
797
797
788
782
791
801
805
822
834
829
813
822
808
786
760
744
726
717
721
752
1056
1009
1058
1010
909
892
880
828
823
781
767
794
764
761
759
756
727
711
714
716
729
730
759
758
744
745
732
727
715
703
702
701
695
692
496
894
694
705
717
724
716
497
921
702
691
691
698
728
739
714
708
705
707
712
717
736
742
775
785
773
798
800
814
822
839
857
897
909
921
877
856
877
841
839
883
851
821
847
849
839
861
863
855
854
844
845
838
859
871
858
850
838
832
839
848
859
836
854
845
848
841
850
844
829
830
825
858
921
914
881
884
882
868
849
850
851
858
857
908
953
925
882
890
882
864
862
863
864
863
880
908
901
880
884
897
908
899
947
978
935
948
943
939
926
932
934
920
943
914
853
823
836
852
923
960
905
844
844
830
801
843
827
807
782
766
764
738
729
706
695
675
665
662
665
691
745
1001
898
860
1029
986
909
1162
1134
1019
817
773
763
752
775
778
778
776
768
519
461
527
736
734
721
719
721
701
737
782
784
817
907
935
952
961
939
883
836
811
823
858
901
913
973
954
944
931
902
867
832
814
824
799
807
789
772
767
763
787
774
747
737
733
726
713
703
700
688
684
662
677
731
1017
951
790
723
721
705
702
715
713
728
721
753
811
852
886
894
927
911
856
821
839
861
933
940
935
873
891
896
610
953
516
1260
810
839
892
924
994
854
1042
1002
932
902
854
867
852
866
846
856
847
832
848
876
936
915
928
934
823
970
1089
607
303
311
274
551
759
1154
908
953
965
891
916
983
1089
1201
1041
928
913
929
1136
1256
1260
1253
1148
1024
1009
1030
1143
1059
932
959
1029
994
993
903
922
992
1058
1035
1008
1039
1066
1072
1101
955
1029
1131
1205
1240
1213
1181
1179
1166
1117
1164
1227
1145
1147
1190
1137
1190
1207
1201
1064
1090
1097
1265
1225
1071
956
917
986
1063
1096
1136
1162
1119
1130
1139
1169
1180
1265
1214
1140
1076
1112
1196
1196
1188
1157
1174
1176
1226
1154
1130
1136
1074
1067
1125
1154
975
932
960
958
962
896
896
947
1100
1174
1085
1141
1183
1132
1159
1173
1108
1081
951
926
1064
1175
1194
1192
1121
1182
1219
1185
1215
1211
1164
1176
1162
1153
1164
1230
1255
1163
1193
1176
1105
1161
1183
1157
1199
1251
1200
1203
1209
1156
1195
1201
1185
1203
1201
1184
1201
1174
1138
1190
1167
1148
1165
1186
1139
1183
1188
1104
955
953
1032
1101
1185
1184
1143
1186
1172
1142
1167
1216
1205
1235
1235
1208
1232
1291
1234
1264
1292
1277
1242
1267
1258
1217
1256
1243
1209
1254
1219
1193
1240
1220
1190
1240
1217
1185
1237
1236
1210
1244
1253
1216
1245
1268
1235
1189
1217
1253
1222
1228
1320
1269
1278
1292
1284
1265
1284
1267
1239
1220
1272
1279
1228
1240
1261
1267
1249
1193
1271
1267
1311
1257
1264
1307
1318
1299
1263
1236
1276
1275
1200
1217
1205
1175
1140
1192
1250
1247
1195
1188
1177
1134
1136
1194
1210
1213
1135
1193
1228
1234
1163
1184
1244
1162
991
986
1131
1166
1122
1135
1130
1121
1183
1226
1145
1168
1212
1230
1239
1338
1365
1273
1298
1321
1294
1232
1275
1269
1237
1279
1281
1225
1228
1236
1199
1217
1238
1185
1220
1281
1289
1302
1277
1210
1205
1250
1247
1250
1285
1253
1257
1305
1316
1295
1300
1304
1268
1250
1277
1264
1256
1288
1276
1250
1286
1291
1262
1324
1319
1314
1335
1349
1318
1264
1296
1252
1184
1220
1264
1238
1284
1246
1289
1311
1291
1308
1331
1304
1265
1271
1295
1242
1213
1244
1247
1186
1196
1255
1203
1211
1218
1104
1034
977
951
930
916
947
997
1009
1028
701
614
711
957
918
867
871
829
828
804
812
812
795
780
741
837
974
911
911
918
914
899
878
892
960
1028
1054
1072
1062
1102
1101
1160
1202
1209
1204
1238
1300
1241
1228
1242
1236
1212
1267
1262
1206
1242
1253
1228
1305
1290
1266
1299
1247
1200
1196
1140
1255
1195
1212
1242
1221
1258
1263
1260
1295
1197
1164
1063
1124
1216
1236
1148
1069
998
959
984
1067
1149
1130
1165
1183
1185
1168
1171
1194
1192
1223
1217
1232
1269
1232
1252
1226
1215
1225
1225
1292
1252
1258
1238
1232
1286
1230
1260
1286
1269
1291
1230
1219
1226
1249
1271
1205
1275
1308
1285
1375
1341
1336
1359
1328
1315
1281
1194
1226
1232
1237
1318
1287
1257
1240
1325
1371
1358
1380
1349
1311
1315
1285
1201
1301
1326
1302
1330
1267
1303
1277
1262
1282
1290
1290
1319
1310
1318
1310
1313
1343
1336
1309
1321
1317
1300
1330
1329
1310
1287
1216
1214
1310
1278
1279
1242
1309
1334
1330
1380
1359
1368
1335
1326
1289
1205
1275
1221
1257
1453
1361
1398
1359
1378
1411
1361
1410
1386
1368
1379
1342
1315
1343
1318
1337
1336
1325
1372
1358
1290
1302
1228
1157
1232
1275
1344
1381
1320
1304
1247
1343
1382
1331
1380
1365
1368
1340
1251
1233
1232
1174
1174
1317
1418
1330
1409
1322
1389
1436
1434
1454
1434
1358
1371
1325
1248
1327
1286
1384
1359
1397
1459
1419
1421
1422
1392
1316
1297
1252
1378
1366
1302
1388
1375
1414
1413
1392
1400
1402
1391
1412
1382
1365
1413
1398
1416
1366
1310
1322
1271
1213
1210
1206
1443
1359
1409
1412
1362
1400
1383
1372
1394
1346
1280
1271
1237
1257
1244
1293
1299
1311
1394
1333
1333
1382
1403
1396
1431
1405
1384
1428
1364
1338
1382
1377
1348
1423
1377
1378
1399
1385
1414
1386
1421
1421
1387
1422
1400
1329
1329
1217
1171
1276
1393
1369
1289
1360
1368
1421
1459
1407
1450
1416
1358
1402
1392
1347
1393
1348
1339
1384
1284
1258
1294
1264
1363
1309
1403
1395
1384
1416
1395
1344
1326
1241
1341
1393
1425
1420
1420
1465
1377
1363
1384
1378
1388
1430
1392
1391
1393
1358
1371
1386
1376
1417
1357
1323
1345
1320
1292
1339
1301
1273
1170
1138
1229
1411
1338
1361
1394
1392
1469
1360
1351
1278
1187
1182
1226
1405
1412
1453
1495
1409
1381
1409
1421
1370
1432
1391
1380
1425
1372
1332
1357
1353
1269
1291
1221
1264
1293
1296
1352
1338
1386
1422
1408
1452
1408
1411
1414
1402
1366
1393
1361
1368
1406
1353
1341
1393
1356
1367
1369
1325
1348
1288
1355
1378
1338
1357
1256
1160
1209
1266
1406
1310
1346
1285
1280
1231
1166
1070
1031
989
975
946
927
933
920
925
921
910
924
927
927
916
920
931
947
964
963
970
979
996
1018
1036
1056
1049
997
1031
1054
1085
1072
1030
997
965
953
907
916
926
940
968
975
974
994
1049
1098
1099
1147
1187
1202
1177
1191
1306
1393
1444
1441
1447
1450
1432
1427
1434
1372
1252
1244
1207
1259
1397
1305
1380
1337
1344
1353
1311
1302
1290
1307
1323
1318
1389
1376
1340
1353
1340
1367
1410
1413
1354
1390
1384
1350
1402
1370
1354
1380
1336
1338
1346
1342
1341
1333
1350
1393
1377
1387
1364
1383
1386
1336
1347
1353
1350
1369
1354
1321
1368
1345
1318
1343
1312
1331
1354
1334
1332
1368
1330
1297
1348
1326
1321
1352
1329
1308
1352
1342
1346
1382
1343
1335
1360
1327
1297
1334
1314
1276
1305
1248
1220
1369
1229
1290
1294
1291
1317
1302
1354
1423
1415
1432
1370
1397
1397
1339
1378
1374
1345
1364
1373
1340
1383
1363
1328
1380
1309
1285
1135
1011
985
1094
1390
1314
1260
1207
1157
1213
1222
1215
1262
1319
1432
1453
1415
1485
1430
1410
1427
1411
1369
1402
1385
1318
1333
1272
1175
1194
1169
1322
1223
1127
1107
1107
1140
1152
1255
1285
1325
1342
1372
1351
1402
1381
1370
1391
1390
1344
1349
1340
1247
1251
1184
1269
1393
1302
1247
1236
1195
1149
1191
1037
1044
1227
1338
1363
1435
1397
1452
1419
1435
1457
1425
1278
1268
1342
1365
1442
1420
1402
1441
1415
1400
1422
1416
1367
1390
1401
1359
1400
1378
1353
1384
1345
1351
1404
1336
1358
1398
1365
1385
1387
1377
1394
1349
1371
1355
1340
1375
1363
1355
1405
1360
1351
1350
1313
1226
1188
1251
1463
1395
1438
1464
1438
1476
1443
1429
1434
1380
1382
1418
1384
1353
1407
1385
1379
1409
1381
1382
1422
1406
1397
1436
1399
1401
1436
1411
1360
1410
1370
1391
1417
1382
1399
1386
1365
1390
1284
1229
1257
1258
1453
1391
1437
1418
1396
1433
1403
1413
1432
1391
1419
1371
1313
1252
1202
1229
1388
1284
1325
1325
1358
1422
1367
1386
1366
1345
1440
1382
1407
1418
1386
1379
1403
1380
1386
1440
1335
1291
1231
1224
1321
1266
1324
1307
1238
1180
1108
1119
1205
1259
1347
1378
1401
1469
1429
1407
1444
1455
1408
1417
1404
1415
1410
1378
1354
1407
1401
1380
1389
1375
1327
1314
1251
1349
1356
1410
1402
1406
1447
1429
1418
1429
1426
1411
1415
1382
1339
1375
1347
1344
1371
1364
1323
1374
1344
1348
1399
1373
1369
1420
1364
1388
1406
1348
1354
1372
1326
1368
1368
1352
1398
1376
1396
1420
1387
1391
1428
1375
1421
1362
1391
1427
1374
1373
1412
1357
1354
1394
1336
1348
1405
1372
1360
1380
1359
1361
1302
1252
1275
1246
1241
1301
1280
1050
1056
1152
1192
1266
1303
1440
1430
1386
1473
1466
1403
1423
1402
1374
1394
1381
1389
1426
1373
1372
1411
1389
1363
1410
1409
1383
1404
1399
1353
1379
1389
1325
1342
1297
1254
1397
1368
1431
1445
1400
1471
1416
1383
1440
1396
1401
1411
1382
1373
1388
1337
1352
1374
1362
1397
1382
1368
1395
1351
1375
1369
1308
1332
1329
1331
1375
1349
1324
1342
1186
1161
1259
1254
1380
1310
1451
1461
1434
1495
1436
1430
1441
1382
1428
1407
1340
1348
1318
1321
1417
1411
1444
1469
1404
1373
1389
1399
1397
1426
1384
1396
1405
1361
1395
1339
1391
1411
1375
1394
1360
1361
1376
1349
1342
1372
1353
1341
1338
1340
1388
1370
1338
1368
1323
1319
1348
1303
1309
1293
1177
1213
1264
1283
1442
1402
1463
1432
1430
1456
1403
1392
1412
1386
1364
1380
1357
1347
1388
1377
1330
1394
1386
1367
1418
1387
1366
1390
1349
1223
1232
1186
1263
1427
1386
1443
1405
1448
1395
1376
1465
1378
1435
1416
1398
1452
1373
1329
1365
1370
1345
1400
1388
1378
1435
1380
1355
1394
1387
1365
1409
1374
1357
1392
1331
1355
1384
1344
1362
1412
1381
1370
1367
1241
1172
1114
1172
1329
1242
1305
1346
1439
1490
1304
1317
1359
1385
1545
1465
1437
1448
1412
1414
1456
1399
1410
1402
1376
1383
1339
1265
1240
1223
1189
1218
1148
1183
1228
1247
1252
1213
1293
1353
1372
1439
1388
1391
1462
1356
1353
1363
1345
1315
1397
1360
1324
1417
1379
1382
1396
1338
1371
1332
1316
1381
1364
1317
1402
1405
1369
1393
1374
1373
1401
1394
1395
1447
1381
1381
1378
1343
1347
1357
1300
1356
1333
1309
1343
1388
1361
1420
1369
1375
1407
1341
1346
1381
1378
1383
1419
1365
1391
1361
1333
1399
1323
1325
1389
1306
1325
1368
1335
1330
1388
1287
1264
1180
1134
1201
1228
1278
1364
1343
1504
1407
1394
1445
1380
1382
1421
1347
1416
1406
1319
1350
1355
1344
1427
1382
1331
1433
1391
1373
1432
1380
1373
1377
1341
1403
1405
1349
1387
1356
1386
1404
1358
1386
1385
1353
1413
1390
1358
1408
1364
1357
1399
1391
1401
1437
1355
1358
1367
1363
1400
1328
1345
1353
1334
1387
1355
1344
1405
1316
1382
1344
1317
1374
1353
1341
1383
1343
1329
1402
1318
1329
1365
1326
1320
1354
1329
1324
1364
1308
1343
1395
1344
1389
1409
1324
1349
1367
1354
1379
1374
1385
1371
1381
1427
1383
1352
1388
1355
1338
1382
1341
1354
1392
1327
1362
1392
1339
1354
1294
1269
1201
1144
1221
1217
1185
1260
1194
1316
1343
1350
1444
1419
1234
1264
1287
1462
1477
1469
1494
1420
1414
1479
1385
1340
1395
1332
1319
1401
1315
1334
1422
1357
1381
1372
1329
1404
1379
1374
1424
1379
1392
1415
1382
1403
1433
1381
1405
1364
1330
1332
1324
1377
1388
1349
1404
1390
1385
1423
1374
1396
1410
1355
1390
1374
1346
1394
1351
1355
1376
1325
1375
1377
1386
1360
1391
1381
1374
1409
1388
1362
1403
1355
1364
1395
1348
1390
1411
1332
1370
1403
1320
1372
1331
1261
1340
1388
1322
1268
1177
1169
1223
1444
1375
1390
1444
1369
1401
1382
1429
1380
1343
1402
1381
1363
1437
1330
1298
1427
1341
1321
1411
1342
1343
1458
1351
1377
1411
1330
1348
1399
1361
1417
1382
1353
1393
1370
1370
1406
1354
1392
1383
1356
1413
1368
1366
1431
1383
1359
1363
1343
1428
1388
1371
1438
1398
1393
1403
1376
1418
1333
1341
1406
1330
1355
1399
1350
1399
1319
1309
1357
1313
1337
1388
1269
1245
1202
1249
1341
1394
1436
1414
1419
1440
1376
1267
1308
1282
1291
1471
1362
1449
1446
1400
1452
1387
1389
1449
1393
1376
1416
1362
1363
1399
1353
1350
1406
1328
1355
1418
1316
1336
1411
1325
1325
1405
1297
1324
1394
1310
1367
1352
1319
1393
1383
1353
1414
1365
1353
1405
1366
1360
1397
1324
1341
1407
1303
1326
1384
1331
1360
1423
1331
1379
1405
1313
1368
1329
1305
1386
1327
1314
1343
1344
1222
1263
1222
1195
1232
1247
1347
1365
1413
1495
1396
1430
1449
1379
1462
1344
1310
1413
1360
1354
1411
1416
1382
1407
1408
1378
1406
1371
1389
1407
1377
1352
1376
1329
1316
1427
1344
1369
1435
1326
1364
1393
1299
1404
1362
1332
1390
1376
1348
1390
1348
1363
1423
1360
1394
1398
1340
1419
1368
1345
1399
1367
1356
1402
1334
1359
1356
1312
1362
1328
1359
1348
1341
1300
1376
1331
1308
1395
1347
1347
1331
1297
1401
1357
1329
1385
1341
1317
1359
1324
1315
1384
1331
1389
1349
1379
1374
1355
1399
1359
1303
1373
1325
1346
1397
1365
1372
1411
1366
1358
1367
1324
1288
1376
1369
1307
1397
1355
1337
1399
1333
1315
1410
1357
1340
1412
1384
1352
1399
1352
1367
1396
1322
1374
1364
1369
1347
1365
1317
1270
1347
1337
1286
1243
1251
1208
1360
1459
1418
1465
1394
1376
1398
1302
1414
1276
1216
1423
1440
1417
1470
1413
1408
1425
1370
1385
1416
1311
1372
1383
1334
1406
1326
1316
1359
1335
1328
1361
1319
1321
1331
1240
1259
1288
1236
1290
1268
1247
1325
1319
1392
1346
1360
1393
1349
1360
1362
1347
1377
1342
1319
1339
1325
1290
1346
1324
1295
1355
1289
1287
1341
1322
1298
1353
1309
1314
1372
1328
1308
1341
1274
1323
1345
1326
1403
1330
1339
1384
1310
1278
1305
1057
1075
1058
1056
1121
1187
1361
1363
1388
1442
1387
1413
1428
1349
1381
1415
1368
1427
1441
1346
1360
1361
1285
1359
1330
1396
1351
1337
1360
1313
1260
1288
1298
1309
1421
1256
1164
1141
1191
1248
1465
1428
1413
1404
1405
1452
1471
1404
1493
1399
1320
1373
1395
1382
1417
1369
1379
1395
1370
1370
1389
1353
1326
1352
1328
1317
1357
1323
1320
1399
1294
1306
1364
1279
1258
1371
1324
1302
1340
1331
1296
1392
1355
1326
1362
1361
1264
1395
1387
1283
1381
1372
1303
1368
1362
1349
1434
1337
1348
1363
1331
1353
1390
1297
1337
1381
1306
1300
1376
1330
1193
1198
1134
1178
1505
1374
1402
1435
1392
1437
1375
1385
1420
1316
1308
1377
1334
1316
1365
1307
1343
1347
1272
1298
1330
1287
1279
1353
1315
1275
1321
1284
1240
1303
1320
1294
1337
1331
1304
1325
1297
1249
1328
1313
1274
1335
1331
1279
1338
1367
1301
1367
1349
1260
1262
1318
1318
1423
1409
1355
1427
1375
1380
1355
1329
1385
1352
1294
1374
1330
1298
1410
1335
1317
1389
1315
1361
1386
1363
1357
1404
1345
1351
1414
1345
1352
1380
1359
1329
1384
1364
1313
1383
1329
1284
1373
1329
1271
1360
1295
1288
1396
1340
1314
1399
1340
1334
1392
1356
1344
1421
1320
1338
1353
1310
1292
1361
1327
1312
1388
1305
1293
1387
1326
1329
1402
1302
1334
1338
1312
1251
1266
1330
1273
1340
1367
1300
1327
1312
1251
1377
1344
1320
1405
1336
1340
1418
1302
1353
1410
1287
1337
1322
1281
1391
1347
1293
1321
1299
1291
1370
1317
1304
1351
1325
1304
1338
1345
1258
1236
1243
1200
1282
1358
1319
1388
1308
1324
1360
1301
1247
1300
1336
1278
1292
1315
1281
1365
1340
1317
1394
1337
1335
1351
1320
1278
1392
1339
1350
1422
1339
1355
1382
1291
1245
1313
1338
1288
1278
1265
1225
1169
1230
1212
1309
1243
1262
1274
1347
1387
1350
1401
1331
1340
1417
1385
1436
1391
1333
1407
1378
1300
1361
1349
1342
1393
1299
1345
1340
1323
1294
1341
1277
1256
1336
1329
1277
1297
1289
1302
1410
1342
1331
1345
1332
1352
1403
1289
1337
1373
1332
1411
1287
1344
1395
1337
1398
1338
1335
1400
1321
1338
1356
1322
1310
1405
1301
1314
1373
1317
1295
1301
1300
1263
1328
1309
1286
1365
1338
1306
1349
1313
1232
1256
1241
1213
1293
1278
1264
1281
1301
1257
1357
1366
1426
1417
1358
1392
1335
1331
1386
1319
1323
1374
1356
1377
1373
1307
1288
1347
1326
1264
1301
1255
1265
1353
1268
1271
1324
1252
1242
1265
1203
1262
1273
1261
1314
1287
1254
1288
1283
1243
1351
1343
1285
1336
1336
1249
1400
1344
1361
1386
1342
1319
1364
1335
1316
1380
1313
1259
1339
1285
1263
1361
1352
1282
1352
1320
1278
1358
1315
1280
1342
1312
1264
1295
1259
1250
1291
1319
1264
1280
1257
1243
1314
1383
1276
1374
1322
1271
1300
1264
1247
1311
1284
1337
1371
1266
1298
1350
1315
1375
1355
1309
1331
1341
1302
1305
1250
1202
1260
1308
1288
1370
1304
1330
1350
1323
1388
1331
1334
1395
1330
1365
1310
1303
1336
1322
1308
1366
1328
1303
1313
1288
1234
1313
1321
1264
1332
1326
1265
1318
1347
1305
1303
1290
1262
1340
1312
1258
1347
1315
1318
1384
1319
1248
1249
1263
1293
1335
1358
1315
1398
1296
1243
1321
1304
1269
1299
1324
1297
1350
1298
1264
1277
1277
1243
1384
1320
1324
1391
1326
1276
1324
1301
1249
1332
1348
1295
1305
1307
1302
1344
1324
1308
1363
1312
1312
1378
1304
1243
1320
1328
1253
1350
1325
1258
1290
1273
1231
1330
1369
1280
1404
1333
1271
1383
1336
1289
1388
1322
1295
1353
1312
1254
1281
1282
1220
1234
1258
1229
1304
1339
1278
1374
1336
1277
1285
1256
1225
1295
1323
1293
1360
1293
1265
1338
1315
1253
1343
1314
1272
1311
1359
1266
1321
1333
1276
1345
1360
1258
1331
1326
1265
1304
1305
1241
1318
1360
1276
1335
1302
1249
1341
1301
1271
1320
1285
1296
1370
1318
1238
1341
1307
1282
1355
1313
1302
1364
1268
1320
1319
1272
1253
1340
1325
1307
1377
1270
1263
1278
1332
1261
1281
1291
1249
1317
1322
1278
1319
1294
1299
1280
1304
1358
1290
1217
1257
1347
1278
1345
1351
1261
1274
1296
1275
1305
1273
1240
1278
1362
1275
1338
1356
1301
1373
1323
1241
1325
1347
1304
1383
1316
1321
1364
1273
1190
1123
1105
1231
1283
1274
1340
1288
1120
1183
1243
1221
1261
1312
1445
1421
1402
1399
1338
1312
1393
1348
1360
1395
1374
1306
1331
1327
1284
1305
1346
1297
1299
1201
1143
1129
1202
1221
1284
1260
1228
1109
1050
1025
1027
1006
1006
1003
945
953
953
934
928
915
906
901
890
887
877
862
856
879
941
1063
1165
1261
1361
1400
1360
1355
1436
1400
1270
1310
1227
1336
1180
1200
1204
1332
1220
1395
1362
1355
1449
1424
1495
1498
1435
1424
1460
1402
1465
1377
1394
1397
1377
1410
1397
1396
1420
1393
1380
1408
1393
1382
1420
1402
1408
1434
1396
1390
1425
1381
1372
1418
1369
1405
1394
1358
1387
1362
1375
1374
1349
1318
1360
1348
1351
1379
1369
1379
1403
1371
1394
1393
1351
1328
1302
1270
1303
1202
1126
1109
1163
1225
1219
1248
1235
1205
1250
1123
1047
1055
1020
977
972
987
1017
1027
1014
1029
1035
1004
1010
626
1352
688
1188
894
880
867
844
839
810
799
818
846
864
875
889
902
939
950
950
985
1008
1010
1040
1026
1060
1106
1158
1191
1228
1302
1303
1338
1346
1315
1234
1171
1190
1155
1182
1344
1268
1355
1320
1278
1328
1308
1267
1283
1306
1267
1244
1251
1298
1208
1096
1047
1140
1143
1188
1236
1214
1338
1444
1396
1387
1397
1349
1344
1370
1344
1343
1367
1340
1317
1356
1339
1282
1305
1329
1273
1292
1340
1341
1287
1305
1310
1266
1323
1373
1376
1376
1399
1393
1330
1370
1375
1300
1292
1296
1237
1284
1321
1337
1341
1420
1439
1359
1391
1382
1326
1350
1353
1347
1326
1363
1350
1313
1353
1341
1304
1326
1308
1268
1317
1321
1261
1309
1297
1227
1259
1274
1267
1233
1249
1225
1227
1249
1235
1203
1256
1306
1319
1381
1344
1340
1375
1404
1317
1336
1356
1355
1309
1337
1337
1308
1372
1367
1328
1306
1293
1256
1234
1261
1236
1211
1128
1086
1054
1050
1055
1067
1180
1254
1260
1230
1213
1220
1355
1439
1368
1339
1369
1354
1367
1397
1360
1324
1366
1386
1317
1340
1319
1253
1277
1299
1206
1258
1273
1241
1332
1358
1341
1393
1367
1334
1368
1327
1303
1389
1328
1304
1358
1347
1281
1333
1350
1322
1304
1339
1286
1289
1295
1302
1286
1325
1333
1329
1300
1325
1329
1297
1302
1275
1285
1412
1359
1384
1421
1423
1378
1448
1405
1379
1440
1393
1435
1425
1369
1427
1436
1411
1388
1377
1353
1285
1407
1346
1374
1371
1392
1415
1415
1428
1364
1322
1361
1353
1403
1410
1389
1393
1349
1370
1342
1271
1209
1269
1317
1341
1316
1386
1278
1285
1263
1287
1337
1303
1267
1332
1331
1280
1332
1292
1272
1295
1268
1189
1180
1188
1149
1186
1230
1217
1217
1272
1277
1250
1247
1255
1247
1262
1271
1261
1304
1234
1222
1228
1227
1255
1262
1261
1240
1234
1218
1214
1252
1215
1189
1232
1251
1226
1288
1268
1263
1280
1256
1265
1306
1307
1304
1298
1280
1261
1242
1220
1257
1246
1202
1214
1240
1225
1244
1309
1269
1254
1207
1209
1153
1207
1219
1253
1243
1199
1181
1186
1184
1173
1175
1163
1134
1156
1137
1118
1121
1123
1149
1204
1217
1261
1223
1203
1219
1186
1161
1130
1104
1167
1302
1333
1328
1247
1255
1236
1204
1178
1169
1165
1160
1182
1182
1190
1218
1217
1252
1278
1249
1249
1256
1232
1256
1258
1258
1245
1231
1212
1194
1195
1114
1102
1077
1065
1224
1472
1355
1426
1386
1378
1401
1347
1320
1297
1348
1350
1366
1315
1330
1289
1335
1383
1326
1328
1284
1302
1295
1227
1313
1254
1335
1345
1340
1379
1284
1264
1271
1265
1297
1252
1242
1249
1274
1258
1241
1180
1196
1185
1188
1236
1187
1200
1241
1217
1227
1163
1163
1164
1156
1154
1168
1166
1136
1152
1111
1099
1105
1096
1098
1100
1105
1107
1054
1050
1032
1047
1119
1241
1147
1150
1184
1227
1273
1239
1222
1212
1189
1173
1150
1124
1120
1106
1102
1105
1098
1116
1138
1150
1179
1181
1191
1208
1204
1200
1178
1188
1172
1190
1184
1130
1134
1133
1193
1191
1190
1178
1167
1167
1165
1196
1237
1219
1212
1189
1186
1180
1190
1173
1168
1167
1178
1180
1112
1072
1058
1051
1044
1101
1323
1311
1357
1339
1242
1227
1274
1266
1285
1371
1410
1357
1313
1279
1235
1219
1203
1216
1248
1325
1364
1321
1397
1305
1297
1257
1261
1257
1255
1274
1243
1211
1081
1073
1083
1120
1453
1479
1400
1404
1416
1338
1362
1290
1209
1183
1189
1156
1112
1112
1142
1227
1268
1312
1281
1293
1305
1264
1254
1284
1326
1338
1292
1319
1340
1359
1301
1338
1336
1360
1315
1397
1378
1355
1264
1289
1358
1363
1411
1382
1368
1398
1357
1420
1292
1294
1298
1309
1324
1313
1328
1325
1296
1292
1178
1142
1083
1076
1137
1208
1219
1167
1110
1145
1086
1188
1061
1049
1037
1008
1011
1006
994
1010
996
984
979
975
962
970
983
1015
1031
1067
1016
998
996
979
953
955
959
982
1053
1082
1050
1105
1102
1060
1061
1016
999
991
999
986
984
982
967
967
960
947
960
973
971
988
1003
1012
1025
1066
1121
1173
1139
1180
1237
1271
1277
1273
1329
1331
1230
1155
1137
1219
1301
1291
1391
1360
1250
1215
1238
1230
1294
1397
1360
1333
1411
1338
1281
1293
1208
1181
1404
1375
1363
1437
1433
1366
1409
1379
1368
1378
1355
1275
1382
1309
1299
1414
1357
1321
1348
1333
1313
1386
1328
1357
1359
1368
1372
1378
1353
1385
1382
1410
1424
1338
1403
1393
1347
1369
1296
1389
1361
1242
1278
1246
1232
1283
1242
1208
1242
1206
1189
1224
1317
1361
1378
1309
1358
1422
1319
1400
1366
1349
1381
1350
1292
1406
1307
1370
1381
1341
1390
1343
1310
1336
1290
1240
1243
1251
1229
1262
1313
1257
1318
1315
1268
1361
1360
1351
1335
1358
1302
1377
1290
1276
1206
1175
1074
1100
1215
1197
1092
1093
1069
1027
1020
1008
997
1008
989
1020
1049
1018
1042
1126
1259
1275
1336
1363
1335
1307
1290
1343
1339
1323
1382
1367
1378
1382
1305
1370
1297
1312
1353
1337
1400
1298
1366
1299
1328
1300
1299
1297
1263
1315
1262
1307
1226
1150
1208
1367
1356
1427
1380
1408
1391
1354
1317
1366
1328
1322
1354
1307
1365
1316
1321
1333
1339
1321
1338
1329
1313
1360
1276
1344
1315
1386
1295
1323
1306
1207
1101
1136
1258
1242
1372
1377
1348
1403
1370
1347
1362
1329
1293
1261
1211
1149
1125
1187
1280
1302
1327
1359
1344
1371
1328
1375
1357
1282
1285
1317
1339
1307
1356
1339
1369
1357
1398
1372
1399
1347
1325
1309
1319
1365
1342
1363
1324
1354
1344
1350
1360
1377
1391
1393
1375
1371
1335
1310
1303
1325
1292
1352
1323
1334
1322
1164
1125
1216
1320
1336
1310
1331
1359
1325
1350
1337
1318
1341
1261
1235
1216
1182
1303
1336
1314
1313
1259
1248
1288
1249
1239
1235
1234
1307
1284
1270
1277
1223
1203
1106
1061
1038
1202
1304
1363
1384
1333
1347
1363
1357
1364
1363
1326
1344
1322
1289
1254
1136
1070
1034
1034
1053
1382
1335
1302
1361
1364
1332
1353
1351
1343
1323
1283
1311
1305
1333
1352
1297
1141
1080
1024
1006
767
1228
997
1013
1011
999
1000
982
990
974
971
959
957
981
1041
1192
1322
1376
1350
1371
1397
1308
1321
1362
1340
1342
1375
1316
1327
1314
1273
1322
1403
1275
1343
1339
1332
1342
1320
1327
1311
1297
1338
1282
1371
1345
1309
1315
1269
1216
1252
1191
1121
1069
1035
1130
1273
1302
1383
1321
1381
1394
1341
1395
1372
1369
1360
1298
1361
1348
1307
1331
1301
1305
1329
1297
1315
1318
1311
1317
1320
1309
1294
1334
1299
1312
1303
1289
1316
1263
1183
1171
1092
1157
1356
1318
1356
1391
1317
1382
1390
1322
1339
1348
1315
1315
1318
1260
1231
1143
1082
1041
1031
1040
1081
1332
1282
1315
1388
1286
1320
1358
1291
1297
1303
1282
1269
1282
1257
1266
1305
1267
1309
1262
1260
1286
1195
1237
1244
1214
1287
1143
1087
1096
1119
1340
1340
1332
1427
1388
1408
1382
1380
1392
1416
1354
1420
1362
1423
1349
1394
1304
1387
1273
1378
1265
1365
1247
1362
1261
1284
1138
1071
1056
1282
1196
1174
1071
1034
1044
1021
1020
1057
1106
1212
1293
1279
1268
1315
1325
1311
1384
1322
1396
1301
1286
1313
1322
1322
1368
1344
1356
1351
1361
1298
1253
1313
1409
1262
1250
1446
1320
1285
1404
1365
1296
1342
1287
1290
1351
1325
1353
1338
1329
1328
1284
1240
1305
1361
1303
1296
1381
1332
1302
1321
1223
1281
1313
1223
1282
1284
1220
1238
1179
1175
1199
1177
1217
1273
1198
1318
1301
1223
1275
1224
1219
1251
1207
1257
1183
1229
1199
1152
1183
1149
1128
1106
1059
1032
1022
976
1045
1106
1138
1244
1293
1144
1078
1093
1122
1068
1082
1071
1029
987
975
942
921
919
915
922
913
915
937
945
932
936
987
1056
1088
1156
1094
1014
1006
977
961
992
1045
1081
1020
1003
977
938
605
1211
577
1125
838
878
882
817
794
783
794
805
839
896
899
905
947
982
966
993
983
1049
989
930
935
966
985
1038
991
994
989
1004
1057
1064
1097
1114
1136
1169
1203
1221
1313
1328
1259
1282
1311
1267
1317
1297
1349
1361
1298
1312
1296
1372
1334
1305
1391
1261
1299
1372
1374
1331
1364
1324
1291
1361
1248
1253
1314
1275
1228
1274
1336
1389
1284
1328
1352
1361
1325
1334
1342
1329
1295
1285
1277
1400
1333
1335
1303
1347
1425
1322
1373
1401
1413
1411
1420
1443
1389
1401
1397
1374
1370
1345
1325
1363
1343
1326
1412
1377
1348
1335
1342
1303
1320
1312
1314
1376
1314
1321
1338
1352
1306
1395
1307
1361
1360
1337
1338
1276
1285
1344
1436
1396
1470
1443
1428
1469
1416
1358
1374
1345
1329
1414
1349
1342
1359
1375
1336
1366
1439
1329
1408
1299
1347
1397
1401
1273
1366
1376
1351
1381
1342
1329
1365
1331
1314
1414
1356
1374
1431
1408
1271
1350
1382
1357
1393
1379
1372
1411
1353
1318
1372
1219
1321
1366
1322
1330
1280
1349
1321
1424
1411
1424
1447
1432
1385
1429
1417
1415
1420
1385
1347
1386
1420
1371
1374
1385
1355
1446
1381
1384
1422
1371
1362
1399
1361
1357
1401
1360
1429
1410
1340
1231
1145
1258
1253
1247
1312
1381
1469
1431
1413
1445
1419
1466
1458
1406
1453
1423
1397
1412
1401
1378
1396
1375
1356
1446
1332
1342
1377
1349
1353
1388
1334
1308
1396
1350
1347
1448
1304
1325
1356
1355
1380
1346
1292
1376
1174
1125
1112
1148
1131
1113
1090
1072
1122
1163
1273
1349
1420
1475
1464
1451
1464
1443
1411
1398
1382
1428
1386
1363
1436
1428
1382
1413
1413
1390
1377
1278
1316
1362
1329
1314
1361
1360
1350
1384
1338
1359
1269
1347
1410
1217
1236
1348
1407
1447
1476
1469
1469
1480
1485
1432
1444
1432
1395
1396
1379
1352
1373
1376
1334
1375
1285
1192
1233
1312
1336
1417
1404
1431
1438
1366
1376
1395
1357
1387
1403
1381
1398
1407
1405
1405
1403
1362
1390
1389
1374
1377
1377
1349
1351
1314
1307
1359
1397
1361
1433
1402
1401
1447
1396
1397
1390
1359
1384
1363
1353
1378
1342
1394
1369
1331
1339
1343
1320
1460
1407
1399
1451
1397
1387
1438
1419
1388
1456
1403
1401
1371
1315
1359
1249
1367
1446
1412
1506
1462
1450
1514
1450
1426
1460
1398
1369
1429
1399
1387
1435
1403
1404
1409
1382
1407
1370
1362
1403
1402
1373
1375
1350
1313
1351
1362
1325
1415
1334
1414
1451
1406
1451
1363
1286
1452
1386
1366
1420
1305
1339
1425
1377
1413
1389
1363
1413
1298
1398
1419
1371
1411
1400
1379
1421
1399
1397
1411
1384
1364
1411
1371
1354
1399
1371
1362
1430
1380
1383
1438
1360
1383
1396
1366
1429
1374
1372
1399
1361
1424
1422
1404
1476
1452
1415
1471
1399
1381
1435
1398
1404
1385
1327
1372
1265
1373
1396
1366
1471
1445
1356
1354
1304
1324
1294
1364
1427
1381
1459
1446
1412
1438
1456
1442
1510
1451
1450
1483
1451
1430
1458
1396
1421
1446
1418
1430
1443
1387
1429
1377
1368
1449
1402
1385
1411
1396
1415
1382
1426
1397
1387
1426
1380
1421
1404
1370
1404
1374
1373
1396
1363
1354
1402
1367
1333
1429
1315
1316
1364
1344
1362
1392
1347
1401
1377
1348
1453
1315
1377
1391
1362
1399
1399
1413
1457
1378
1440
1412
1365
1434
1401
1403
1432
1388
1386
1408
1365
1393
1363
1361
1403
1362
1383
1402
1372
1400
1369
1353
1422
1310
1366
1346
1333
1385
1377
1362
1396
1356
1343
1384
1352
1399
1389
1367
1406
1369
1391
1438
1370
1344
1371
1222
1248
1401
1398
1457
1404
1465
1495
1436
1498
1435
1425
1479
1407
1443
1454
1387
1409
1440
1394
1468
1421
1409
1437
1385
1411
1393
1379
1434
1386
1411
1413
1370
1436
1315
1339
1441
1330
1368
1352
1360
1396
1364
1390
1403
1361
1404
1437
1375
1395
1374
1353
1390
1346
1349
1445
1314
1383
1358
1351
1400
1374
1357
1457
1335
1373
1413
1362
1409
1354
1344
1402
1366
1372
1420
1373
1426
1408
1375
1429
1374
1356
1405
1369
1365
1425
1369
1384
1398
1348
1387
1377
1363
1421
1354
1340
1446
1303
1346
1368
1335
1398
1342
1350
1387
1344
1344
1445
1355
1398
1412
1355
1419
1394
1377
1408
1353
1318
1326
1309
1384
1349
1359
1415
1322
1345
1461
1304
1355
1383
1357
1424
1434
1417
1459
1427
1394
1426
1369
1383
1436
1358
1367
1402
1349
1391
1427
1376
1439
1402
1387
1457
1426
1364
1410
1361
1419
1434
1385
1438
1404
1373
1442
1370
1382
1406
1350
1388
1394
1362
1396
1386
1357
1410
1368
1356
1451
1339
1338
1451
1300
1356
1393
1342
1425
1394
1368
1454
1383
1379
1431
1315
1357
1491
1345
1304
1357
1265
1212
1284
1321
1439
1487
1339
1429
1468
1393
1445
1443
1389
1438
1358
1409
1444
1356
1364
1427
1402
1407
1447
1408
1448
1431
1388
1434
1384
1389
1420
1383
1385
1397
1342
1432
1471
1351
1467
1459
1408
1463
1350
1406
1427
1400
1396
1400
1370
1388
1438
1316
1429
1434
1318
1352
1458
1318
1415
1431
1372
1399
1381
1393
1434
1374
1388
1394
1345
1386
1368
1384
1430
1332
1420
1379
1345
1394
1354
1359
1440
1349
1365
1367
1364
1420
1383
1373
1425
1303
1360
1392
1330
1372
1470
1349
1422
1389
1353
1436
1372
1374
1406
1307
1350
1409
1354
1352
1448
1291
1349
1378
1346
1428
1336
1318
1452
1339
1394
1422
1384
1418
1401
1364
1410
1387
1396
1450
1381
1396
1418
1384
1422
1397
1391
1431
1373
1363
1398
1350
1375
1397
1365
1397
1383
1368
1415
1373
1352
1440
1365
1391
1394
1360
1400
1365
1330
1380
1371
1320
1397
1362
1350
1410
1348
1362
1429
1349
1342
1392
1347
1329
1385
1321
1402
1361
1360
1399
1374
1317
1418
1370
1360
1438
1385
1375
1438
1303
1348
1448
1291
1384
1404
1344
1413
1426
1313
1386
1371
1334
1428
1379
1335
1365
1327
1306
1393
1339
1343
1409
1297
1377
1401
1358
1404
1398
1348
1382
1295
1395
1435
1297
1351
1379
1351
1412
1372
1348
1472
1340
1363
1417
1386
1355
1409
1382
1358
1442
1323
1384
1415
1319
1400
1430
1364
1355
1385
1340
1350
1408
1288
1409
1434
1338
1391
1384
1332
1390
1382
1356
1407
1382
1375
1430
1315
1339
1460
1312
1341
1462
1372
1384
1394
1344
1397
1395
1312
1387
1382
1379
1501
1358
1362
1468
1324
1399
1414
1371
1367
1423
1399
1368
1393
1355
1336
1396
1356
1356
1385
1335
1346
1384
1336
1360
1402
1354
1395
1379
1341
1426
1375
1368
1403
1341
1349
1375
1329
1348
1338
1325
1362
1281
1211
1223
1265
1401
1402
1385
1325
1286
1198
1232
1361
1436
1437
1441
1433
1471
1433
1428
1418
1353
1382
1457
1402
1444
1408
1369
1422
1368
1395
1413
1320
1399
1383
1354
1393
1254
1232
1337
1370
1214
1241
1322
1402
1530
1383
1490
1459
1422
1452
1387
1354
1435
1277
1154
1228
1296
1403
1389
1414
1450
1347
1387
1425
1401
1392
1403
1370
1387
1411
1364
1412
1351
1413
1425
1290
1397
1366
1351
1378
1350
1312
1304
1315
1435
1456
1493
1478
1337
1400
1418
1301
1192
1132
1134
1148
1121
1114
1059
1055
1053
1053
1091
1187
1276
1430
1472
1441
1455
1432
1392
1387
1370
1301
1308
1348
1362
1259
1442
1438
1357
1469
1459
1380
1413
1411
1321
1326
1286
1317
1250
1227
1137
1130
1082
1073
1078
1104
1175
1187
1257
1268
1419
1460
1489
1462
1418
1413
1421
1376
1361
1416
1312
1366
1379
1345
1342
1443
1280
1387
1399
1292
1379
1393
1268
1394
1398
1252
1370
1350
1309
1374
1323
1310
1366
1265
1332
1267
1261
1321
1268
1325
1403
1391
1363
1417
1388
1288
1368
1230
1370
1383
1392
1498
1428
1406
1401
1365
1376
1419
1381
1402
1438
1319
1356
1330
1300
1248
1400
1353
1367
1442
1430
1384
1428
1377
1333
1362
1342
1293
1411
1284
1324
1352
1328
1279
1387
1437
1366
1437
1408
1343
1422
1421
1371
1396
1366
1304
1407
1309
1175
1310
1381
1181
1431
1408
1218
1329
1360
1331
1307
1371
1200
1306
1190
1245
1256
1214
1328
1308
1438
1331
1418
1453
1353
1432
1458
1327
1397
1426
1317
1414
1420
1319
1349
1403
1299
1308
1362
1309
1314
1361
1320
1320
1378
1383
1329
1378
1376
1225
1187
1245
1186
1222
1364
1273
1310
1410
1294
1210
1292
1265
1224
1255
1221
1281
1264
1265
1287
1276
1302
1311
1275
1241
1230
1222
1249
1281
1319
1371
1286
1376
1405
1320
1332
1421
1374
1291
1394
1362
1360
1374
1358
1333
1384
1297
1235
1282
1221
1348
1314
1323
1384
1383
1463
1349
1430
1454
1376
1426
1395
1397
1399
1309
1279
1260
1231
1301
1172
1121
1084
1040
1035
1026
1026
1017
1000
982
967
931
917
881
859
841
813
806
809
826
951
863
966
1086
1187
1104
1104
1100
1142
1186
1230
1406
1418
1418
1478
1449
1441
1448
1417
1376
1387
1275
1341
1227
1396
1319
1419
1455
1356
1412
1355
1313
1416
1276
1350
1436
1403
1384
1353
1316
1384
1359
1430
1447
1258
1331
1386
1342
1472
1399
1386
1419
1290
1305
1420
1213
1360
1385
1338
1438
1417
1413
1458
1373
1398
1440
1331
1369
1401
1354
1236
1375
1240
1329
1326
1302
1363
1300
1435
1406
1407
1472
1403
1405
1434
1401
1384
1364
1298
1268
1297
1285
1423
1457
1391
1442
1409
1392
1366
1334
1255
1376
1357
1405
1460
1392
1394
1396
1391
1225
1274
1401
1293
1430
1454
1385
1415
1439
1376
1384
1424
1404
1410
1418
1352
1358
1390
1336
1354
1334
1252
1238
1262
1254
1290
1277
1364
1258
1396
1420
1390
1427
1400
1344
1403
1372
1310
1358
1339
1281
1345
1339
1256
1252
1273
1224
1296
1318
1242
1279
1226
1279
1295
1311
1411
1302
1451
1453
1278
1264
1439
1381
1266
1224
1227
1229
1284
1310
1392
1302
1388
1429
1349
1382
1399
1334
1308
1338
1289
1212
1301
1239
1292
1412
1267
1357
1408
1296
1305
1377
1275
1308
1430
1338
1286
1293
1191
1163
1168
1228
1291
1362
1435
1357
1376
1422
1368
1387
1403
1342
1345
1360
1359
1323
1354
1385
1271
1225
1236
1231
1387
1324
1359
1410
1408
1374
1382
1304
1294
1326
1260
1338
1422
1356
1453
1419
1381
1433
1351
1324
1349
1342
1324
1391
1267
1276
1246
1267
1305
1310
1426
1291
1361
1449
1338
1323
1211
1271
1235
1335
1445
1291
1358
1435
1352
1361
1438
1274
1299
1196
1098
1089
1158
1071
1075
1096
1079
1070
1071
1031
1008
1160
1101
1028
999
977
962
963
942
927
910
903
885
887
877
860
857
866
871
877
883
897
906
943
976
1005
1032
1096
1176
1279
1327
1334
1353
1412
1346
1294
1229
1149
1336
1252
1297
1343
1303
1348
1355
1270
1274
1260
1263
1369
1363
1380
1415
1384
1372
1388
1338
1375
1392
1363
1379
1326
1332
1389
1309
1351
1360
1349
1365
1357
1334
1355
1289
1337
1333
1316
1350
1295
1307
1270
1248
1305
1249
1351
1345
1307
1398
1235
1369
1408
1365
1426
1431
1367
1385
1329
1373
1335
1322
1396
1248
1289
1333
1209
1245
1311
1316
1330
1408
1242
1309
1393
1408
1396
1465
1394
1382
1432
1364
1399
1390
1344
1373
1329
1258
1301
1295
1287
1388
1414
1431
1494
1423
1484
1455
1415
1457
1400
1392
1428
1398
1417
1415
1365
1385
1459
1366
1422
1426
1365
1426
1380
1374
1395
1338
1355
1358
1264
1272
1324
1234
1296
1278
1290
1250
1301
1297
1371
1330
1377
1474
1382
1417
1412
1373
1408
1367
1348
1419
1410
1319
1381
1377
1323
1389
1403
1361
1411
1366
1371
1428
1387
1352
1398
1361
1338
1389
1401
1374
1445
1369
1366
1410
1347
1310
1332
1260
1303
1278
1306
1290
1241
1211
1194
1191
1234
1354
1373
1421
1459
1415
1485
1396
1392
1439
1369
1408
1445
1355
1370
1399
1348
1408
1420
1346
1403
1399
1330
1373
1323
1256
1330
1438
1366
1434
1483
1356
1407
1391
1294
1350
1287
1358
1292
1352
1265
1283
1232
1268
1365
1389
1462
1429
1451
1445
1415
1485
1425
1409
1486
1438
1349
1408
1390
1357
1413
1389
1342
1427
1336
1267
1333
1265
1264
1323
1343
1415
1350
1404
1439
1397
1390
1426
1373
1391
1399
1361
1390
1336
1347
1398
1371
1366
1404
1357
1348
1397
1383
1346
1396
1435
1377
1433
1376
1299
1309
1437
1400
1422
1396
1321
1369
1313
1365
1386
1404
1491
1418
1450
1398
1380
1425
1423
1406
1497
1397
1363
1432
1368
1360
1423
1392
1385
1412
1347
1356
1367
1338
1351
1388
1329
1361
1390
1354
1348
1375
1276
1299
1238
1358
1275
1325
1364
1228
1343
1244
1249
1288
1233
1258
1248
1362
1430
1491
1440
1447
1466
1345
1357
1326
1313
1401
1309
1258
1211
1229
1267
1265
1279
1263
1237
1260
1245
1275
1291
1412
1300
1396
1421
1428
1421
1435
1385
1393
1420
1347
1376
1353
1315
1350
1320
1308
1329
1281
1327
1267
1300
1326
1324
1267
1288
1209
1177
1202
1213
1339
1339
1375
1423
1387
1391
1439
1401
1400
1435
1363
1377
1376
1318
1350
1377
1314
1373
1365
1330
1342
1346
1340
1454
1447
1370
1389
1324
1282
1265
1256
1340
1212
1314
1175
1152
1143
1151
1245
1274
1359
1377
1394
1435
1380
1369
1403
1364
1367
1396
1389
1350
1406
1352
1349
1399
1380
1375
1400
1363
1367
1380
1382
1316
1374
1391
1372
1433
1389
1366
1371
1378
1291
1299
1278
1260
1361
1235
1370
1363
1361
1381
1296
1347
1296
1260
1280
1228
1224
1223
1267
1154
1181
1214
1218
1283
1303
1413
1421
1403
1446
1391
1403
1441
1359
1372
1383
1346
1376
1371
1347
1377
1360
1353
1381
1352
1336
1368
1335
1328
1366
1316
1327
1332
1290
1255
1323
1311
1328
1226
1325
1289
1270
1392
1363
1429
1426
1416
1470
1388
1414
1414
1296
1287
1299
1277
1393
1267
1402
1331
1358
1416
1366
1409
1382
1393
1424
1365
1403
1402
1356
1398
1376
1356
1393
1378
1365
1430
1335
1377
1366
1330
1393
1375
1360
1398
1369
1384
1412
1340
1393
1308
1267
1279
1318
1343
1326
1410
1321
1362
1402
1406
1479
1376
1406
1400
1384
1441
1380
1391
1439
1351
1378
1367
1320
1364
1308
1318
1414
1270
1322
1366
1267
1292
1267
1261
1314
1317
1333
1335
1401
1320
1437
1433
1419
1435
1403
1452
1391
1409
1415
1308
1381
1264
1324
1420
1408
1410
1454
1327
1352
1340
1335
1382
1348
1365
1427
1384
1477
1415
1397
1411
1342
1415
1415
1360
1372
1385
1378
1335
1375
1375
1334
1405
1394
1371
1411
1405
1336
1365
1319
1269
1320
1266
1400
1274
1326
1288
1231
1182
1176
1209
1194
1185
1130
1129
1151
1181
1238
1266
1330
1375
1352
1436
1416
1380
1421
1418
1382
1412
1395
1352
1405
1403
1389
1457
1376
1358
1450
1369
1384
1415
1389
1433
1438
1378
1424
1407
1333
1395
1352
1328
1328
1292
1380
1397
1375
1474
1405
1397
1418
1356
1366
1434
1332
1376
1380
1288
1271
1253
1261
1266
1238
1305
1185
1178
1177
1232
1312
1303
1393
1399
1417
1406
1395
1466
1373
1345
1411
1361
1375
1386
1345
1335
1390
1386
1346
1404
1397
1353
1385
1401
1337
1397
1391
1317
1366
1355
1301
1316
1365
1258
1340
1251
1249
1225
1334
1241
1312
1265
1187
1154
1059
966
1014
1026
1022
1015
992
965
944
922
891
864
861
851
840
832
821
799
812
798
804
800
816
861
857
894
899
872
884
912
952
977
968
995
1005
1041
1053
1083
1062
1057
1099
1149
1254
1217
1196
1234
1284
1327
1241
1227
1298
1346
1305
1359
1320
1314
1290
1252
1335
1270
1349
1359
1362
1413
1363
1414
1386
1345
1380
1312
1279
1291
1241
1308
1319
1393
1381
1365
1426
1417
1325
1338
1311
1295
1332
1316
1406
1381
1395
1443
1364
1357
1377
1349
1291
1283
1221
1238
1222
1252
1317
1271
1344
1352
1348
1441
1375
1404
1410
1371
1422
1395
1359
1438
1359
1339
1340
1339
1253
1301
1224
1233
1266
1252
1329
1306
1353
1389
1349
1406
1412
1368
1370
1357
1328
1372
1358
1339
1394
1365
1316
1327
1277
1336
1375
1371
1471
1425
1358
1360
1318
1305
1344
1291
1398
1369
1343
1374
1305
1341
1368
1280
1295
1312
1233
1157
1056
1074
1300
1289
1231
1301
1319
1286
1372
1373
1361
1413
1398
1328
1324
1219
1280
1200
1217
1307
1146
1066
1056
1060
1049
1078
1065
1062
1073
1032
1012
1002
988
981
954
966
960
970
997
998
988
994
989
1011
1037
1068
1059
1070
1069
1093
1178
1202
1232
1287
1360
1343
1365
1344
1323
1377
1370
1334
1362
1334
1341
1304
1230
1234
1236
1223
1324
1298
1356
1355
1396
1412
1390
1444
1348
1389
1399
1300
1359
1371
1317
1348
1304
1244
1249
1229
1324
1329
1391
1410
1404
1456
1353
1388
1383
1340
1332
1317
1275
1338
1248
1301
1247
1318
1307
1329
1291
1256
1280
1258
1344
1379
1415
1459
1412
1429
1396
1324
1316
1382
1352
1446
1414
1387
1447
1376
1353
1387
1338
1330
1347
1316
1345
1366
1339
1365
1353
1286
1309
1325
1259
1260
1227
1310
1335
1297
1329
1304
1371
1361
1426
1408
1419
1431
1378
1433
1385
1349
1396
1319
1340
1321
1217
1214
1191
1206
1309
1260
1364
1306
1363
1384
1383
1493
1429
1422
1457
1380
1376
1414
1351
1412
1380
1332
1348
1290
1281
1328
1323
1384
1313
1350
1319
1303
1259
1288
1297
1325
1386
1359
1409
1419
1419
1470
1421
1422
1464
1398
1383
1403
1369
1346
1393
1349
1330
1372
1321
1246
1252
1240
1337
1332
1432
1434
1401
1463
1377
1411
1452
1377
1442
1387
1405
1427
1391
1422
1401
1327
1325
1312
1237
1171
1119
1221
1348
1398
1356
1409
1429
1408
1466
1416
1407
1438
1323
1379
1344
1301
1344
1342
1349
1404
1362
1337
1390
1342
1337
1330
1289
1255
1237
1244
1310
1258
1349
1313
1386
1351
1409
1422
1381
1435
1369
1401
1389
1367
1393
1353
1336
1375
1348
1333
1328
1258
1239
1338
1204
1343
1331
1273
1310
1303
1359
1310
1389
1396
1356
1431
1384
1376
1400
1329
1344
1395
1356
1383
1351
1332
1389
1359
1345
1335
1280
1239
1297
1264
1346
1386
1291
1258
1333
1257
1356
1388
1384
1432
1391
1485
1404
1411
1442
1375
1400
1395
1326
1371
1332
1232
1305
1151
1244
1244
1263
1290
1302
1435
1388
1409
1481
1440
1427
1451
1375
1397
1366
1332
1390
1306
1264
1275
1228
1350
1216
1357
1319
1332
1331
1258
1300
1255
1367
1393
1382
1437
1408
1427
1438
1387
1419
1382
1329
1337
1322
1298
1350
1344
1359
1358
1299
1328
1409
1366
1397
1398
1327
1309
1350
1242
1327
1202
1266
1257
1259
1342
1243
1349
1333
1362
1410
1367
1422
1385
1384
1411
1366
1430
1403
1307
1363
1349
1302
1377
1340
1341
1398
1359
1344
1380
1364
1354
1424
1363
1354
1426
1426
1342
1400
1346
1245
1241
1195
1339
1257
1323
1322
1387
1327
1318
1371
1332
1375
1309
1366
1382
1385
1451
1388
1415
1438
1340
1389
1313
1236
1268
1169
1240
1234
1213
1178
1108
1104
1125
1261
1199
1192
1254
1283
1195
1063
1019
999
982
974
960
951
947
935
925
740
551
510
366
524
858
840
824
792
775
782
777
765
761
793
900
1009
1038
1000
968
1007
1003
1005
1058
1079
1056
1074
1115
1148
1165
1260
1240
1268
1258
1297
1316
1327
1293
1354
1359
1311
1368
1316
1217
1227
1213
1179
1284
1277
1246
1286
1311
1301
1359
1387
1318
1379
1397
1330
1367
1347
1336
1364
1339
1291
1362
1293
1257
1289
1294
1279
1345
1390
1346
1373
1360
1325
1338
1302
1288
1368
1381
1351
1374
1365
1357
1368
1331
1290
1334
1328
1335
1394
1383
1354
1417
1394
1330
1381
1374
1307
1332
1337
1321
1369
1347
1348
1367
1342
1357
1388
1327
1345
1347
1314
1314
1351
1283
1299
1333
1327
1399
1411
1375
1398
1420
1356
1307
1315
1309
1354
1413
1389
1398
1462
1415
1384
1426
1397
1368
1354
1330
1300
1409
1400
1390
1454
1429
1354
1387
1417
1354
1370
1420
1382
1311
1352
1329
1380
1440
1401
1428
1431
1369
1370
1389
1314
1331
1336
1257
1320
1370
1342
1442
1440
1423
1470
1405
1406
1416
1373
1377
1379
1370
1294
1353
1394
1342
1372
1389
1320
1338
1359
1327
1388
1382
1393
1439
1384
1368
1386
1324
1393
1379
1335
1374
1395
1347
1400
1345
1372
1374
1366
1361
1310
1338
1339
1268
1340
1294
1248
1290
1325
1266
1295
1330
1283
1351
1294
1275
1292
1282
1187
1247
1290
1260
1328
1348
1323
1395
1379
1386
1392
1388
1426
1378
1389
1371
1407
1385
1355
1377
1323
1359
1299
1315
1340
1314
1362
1365
1379
1353
1381
1323
1347
1339
1293
1317
1300
1270
1309
1303
1294
1286
1330
1246
1297
1312
1231
1317
1279
1346
1319
1229
1320
1316
1226
1351
1336
1276
1278
1307
1304
1250
1331
1215
1327
1283
1275
1320
1234
1305
1302
1202
1306
1264
1183
1125
1091
1065
1031
1060
1263
1257
1329
1257
1257
1336
1302
1227
1239
1273
1276
1342
1268
1323
1326
1341
1359
1261
1377
1276
1360
1325
1232
1359
1266
1363
1330
1240
1367
1258
1341
1343
1241
1330
1298
1190
1289
1252
1284
1290
1238
1306
1339
1316
1332
1294
1356
1286
1319
1289
1228
1208
1237
1188
1221
1264
1249
1300
1227
1281
1225
1245
1256
1224
1244
1221
1191
1191
1176
1238
1311
1290
1249
1224
1174
1196
1112
1124
1187
1356
1337
1301
1314
1285
1301
1150
1139
1137
1132
1282
1204
1205
1202
1175
1194
1174
1170
1225
1212
1407
1350
1302
1291
1202
1222
1225
1254
1248
1207
1258
1193
1221
1258
1238
1263
1233
1234
1203
1189
1197
1152
1178
1209
1258
1250
1247
1252
1232
1199
1194
1182
1218
1197
1196
1231
1187
1213
1181
1194
1208
1249
1262
1258
1306
1292
1260
1223
1221
1242
1270
1215
1105
1091
1068
1076
1061
1017
1021
1070
1030
1055
1117
1157
1392
1342
1316
1337
1276
1250
1274
1315
1275
1298
1287
1330
1353
1339
1384
1340
1357
1380
1351
1352
1340
1290
1310
1301
1227
1263
1269
1246
1292
1301
1273
1301
1282
1244
1263
1250
1225
1253
1243
1219
1237
1193
1223
1261
1249
1294
1278
1288
1286
1265
1300
1256
1238
1315
1326
1336
1346
1328
1352
1376
1376
1379
1411
1392
1368
1402
1387
1403
1361
1350
1387
1343
1406
1403
1381
1362
1383
1368
1399
1377
1370
1353
1323
1342
1320
1342
1303
1345
1355
1312
1338
1314
1358
1345
1328
1339
1270
1305
1265
1307
1275
1229
1239
1277
1226
1232
1251
1242
1129
1073
1054
1064
1120
1151
1239
1243
1236
1253
1233
1224
1182
1196
1193
1201
1240
1269
1273
1289
1292
1284
1279
1309
1298
1309
1299
1323
1318
1289
1308
1287
1297
1331
1242
1282
1282
1261
1306
1306
1326
1305
1271
1296
1262
1279
1233
1200
1145
1166
1201
1208
1228
1234
1172
1177
1130
1127
1129
1120
1162
1162
1154
1236
1196
1187
1229
1207
1180
1195
1153
1072
1090
1134
1163
1166
1140
1148
1173
1169
1211
1181
1172
1148
1131
1173
1247
1283
1225
1173
1146
1146
1164
1143
1185
1176
1178
1073
1023
1024
1048
1051
1055
1108
1423
1387
1331
1344
1268
1110
1054
1025
1020
1032
1090
1140
1161
1416
1346
1344
1353
1320
1261
1101
1037
1003
972
948
950
989
1011
1044
1070
1064
1101
1166
1270
1216
1267
1403
1375
1379
1370
1357
1336
1342
1337
1336
1346
1324
1335
1349
1315
1360
1339
1318
1343
1338
1291
1318
1290
1279
1283
1256
1271
1306
1307
1322
1311
1285
1302
1290
1345
1302
1289
1317
1289
1305
1293
1268
1338
1313
1235
1333
1298
1228
1335
1328
1258
1376
1275
1298
1327
1333
1311
1342
1336
1310
1313
1316
1295
1285
1363
1343
1223
1354
1315
1307
1291
1265
1266
1306
1317
1178
1242
1200
1190
1239
1168
1149
1251
1221
1254
1249
1274
1256
1325
1315
1308
1340
1300
1321
1333
1328
1360
1356
1408
1417
1411
1409
1415
1371
1382
1345
1360
1349
1331
1388
1317
1355
1303
1295
1333
1385
1367
1427
1368
1399
1380
1341
1350
1298
1322
1297
1291
1327
1309
1302
1278
1180
1154
1266
1319
1444
1383
1394
1383
1372
1380
1341
1339
1325
1290
1289
1254
1297
1214
1187
1201
1252
1216
1263
1250
1271
1290
1265
1344
1291
1182
1267
1186
1166
1161
1103
1110
1329
1293
1250
1337
1337
1271
1291
1355
1228
1269
1343
1362
1340
1369
1342
1325
1356
1323
1343
1346
1301
1308
1322
1323
1348
1362
1352
1394
1360
1347
1375
1338
1343
1335
1313
1333
1334
1283
1319
1305
1261
1286
1295
1247
1271
1272
1276
1264
1193
1143
1048
1005
1094
1422
1304
1387
1371
1343
1396
1357
1360
1339
1299
1304
1255
1253
1238
1223
1168
1251
1217
1259
1295
1273
1315
1310
1323
1312
1307
1297
1268
1280
1277
1300
1350
1337
1345
1323
1283
1245
1229
1294
1279
1275
1334
1255
1237
1198
1225
1320
1259
1202
1259
1207
1258
1350
1310
1177
1081
1041
1022
1119
1405
1308
1388
1410
1369
1382
1382
1337
1319
1264
1292
1270
1257
1290
1269
1309
1293
1269
1296
1284
1251
1277
1270
1231
1272
1250
1286
1276
1283
1329
1300
1347
1322
1357
1359
1327
1357
1330
1341
1333
1351
1360
1320
1335
1299
1295
1331
1207
1287
1321
1294
1349
1310
1323
1314
1245
1312
1296
1203
1309
1267
1259
1245
1263
1266
1258
1302
1209
1316
1222
1229
1275
1280
1295
1270
1293
1287
1274
1334
1299
1318
1302
1266
1294
1291
1322
1323
1312
1340
1316
1331
1291
1352
1239
1220
1149
1074
1028
1146
1497
1309
1396
1341
1344
1365
1299
1366
1325
1247
1308
1250
1277
1288
1261
1302
1290
1307
1303
1274
1325
1303
1339
1357
1305
1330
1314
1317
1260
1176
1254
1298
1383
1417
1441
1352
1425
1430
1343
1387
1370
1307
1316
1327
1331
1315
1324
1289
1320
1317
1249
1133
1040
975
983
1170
1374
1402
1361
1354
1387
1366
1366
1386
1346
1361
1373
1323
1340
1330
1277
1316
1336
1313
1333
1291
1324
1322
1287
1324
1351
1311
1335
1349
1281
1296
1267
1305
1354
1307
1368
1327
1324
1333
1276
1314
1306
1267
1293
1273
1292
1300
1260
1281
1259
1254
1293
1298
1299
1306
1283
1308
1276
1296
1261
1309
1307
1328
1340
1273
1287
1251
1262
1282
1281
1304
1374
1347
1372
1353
1380
1308
1358
1307
1318
1294
1333
1320
1350
1330
1341
1337
1279
1279
1226
1198
1128
1104
1157
1160
1309
1334
1274
1295
1244
1290
1283
1239
1254
1232
1194
1281
1239
1253
1259
1165
1153
1267
1241
1107
1052
1024
998
1042
1078
1033
1276
1129
1048
1072
1065
1211
1326
1213
1319
1367
1256
1315
1280
1244
1253
1264
1244
1276
1236
1273
1288
1252
1284
1275
1262
1305
1241
1289
1281
1296
1278
1301
1269
1313
1322
1280
1329
1294
1308
1311
1255
1267
1259
1228
1298
1287
1301
1303
1268
1300
1245
1285
1255
1171
1207
1162
1099
1053
1042
1117
1321
1301
1325
1260
1293
1245
1188
1082
1054
1090
1272
1287
1284
1305
1269
1293
1263
1253
1203
1137
1046
1019
1053
1322
1258
1287
1304
1286
1290
1289
1277
1275
1251
1199
1261
1202
1200
1295
1352
1302
1347
1332
1274
1285
1275
1257
1313
1261
1215
1222
1222
1246
1296
1302
1264
1182
1129
1225
1324
1320
1301
1294
1299
1289
1249
1273
1276
1264
1285
1299
1270
1275
1246
1290
1297
1285
1312
1314
1325
1290
1265
1082
987
947
929
930
966
1017
1001
981
961
944
936
933
935
936
928
956
967
963
931
906
907
921
923
904
898
884
861
849
833
823
809
786
773
758
754
748
756
754
775
806
833
890
941
1012
1088
1092
1117
1138
1203
1241
1198
1253
1228
1242
1309
1317
1333
1332
1325
1321
1323
1283
1259
1360
1260
1312
1369
1315
1340
1362
1330
1318
1321
1281
1285
1374
1252
1348
1392
1397
1351
1417
1392
1380
1406
1341
1291
1362
1316
1281
1372
1402
1358
1401
1377
1333
1392
1358
1310
1398
1352
1224
1319
1342
1257
1343
1402
1366
1384
1398
1363
1296
1339
1350
1308
1353
1356
1313
1378
1302
1275
1276
1318
1248
1300
1330
1227
1283
1334
1336
1341
1373
1355
1282
1352
1259
1281
1332
1283
1267
1353
1333
1253
1272
1251
1200
1266
1193
1285
1311
1303
1334
1323
1266
1304
1324
1231
1297
1332
1257
1237
1330
1234
1236
1337
1245
1167
1227
1319
1297
1367
1335
1319
1366
1356
1250
1299
1273
1329
1373
1270
1275
1393
1293
1322
1367
1354
1318
1388
1354
1284
1365
1261
1077
1061
1054
996
1012
1033
1071
1211
1377
1372
1439
1404
1391
1425
1415
1359
1402
1389
1367
1367
1305
1331
1337
1260
1284
1366
1379
1334
1388
1356
1304
1375
1241
1232
1191
1294
1253
1414
1439
1389
1443
1382
1335
1373
1341
1278
1312
1346
1336
1435
1412
1331
1389
1377
1340
1351
1397
1353
1320
1356
1342
1306
1368
1326
1307
1268
1347
1270
1254
1301
1321
1276
1265
1325
1321
1277
1326
1356
1288
1344
1378
1317
1328
1370
1342
1299
1393
1343
1263
1295
1241
1291
1310
1342
1378
1441
1392
1372
1420
1376
1332
1411
1383
1322
1384
1382
1314
1367
1320
1062
1056
1088
1417
1374
1301
1359
1348
1294
1325
1363
1289
1392
1359
1239
1251
1365
1197
1185
1332
1273
1339
1349
1332
1388
1420
1378
1390
1431
1369
1353
1381
1323
1380
1392
1351
1380
1388
1333
1314
1349
1304
1291
1352
1315
1239
1323
1318
1208
1281
1272
1156
1101
1196
1107
1186
1223
1162
1416
1371
1347
1417
1360
1382
1405
1291
1350
1362
1245
1374
1354
1238
1349
1343
1249
1366
1351
1234
1394
1319
1292
1398
1289
1340
1348
1267
1272
1378
1285
1273
1387
1307
1294
1333
1304
1294
1387
1262
1305
1091
1075
1357
1280
1437
1401
1366
1446
1392
1357
1409
1387
1323
1453
1450
1285
1363
1385
1284
1362
1390
1280
1381
1394
1262
1334
1362
1300
1273
1413
1299
1330
1364
1299
1285
1303
1280
1241
1351
1361
1225
1354
1354
1249
1319
1360
1262
1274
1304
1285
1187
1174
1156
1065
1090
1230
1354
1382
1419
1375
1426
1450
1378
1369
1415
1350
1346
1376
1363
1330
1363
1318
1272
1395
1328
1326
1360
1378
1305
1264
1351
1346
1265
1323
1356
1284
1269
1374
1246
1315
1319
1207
1195
1420
1226
1320
1359
1219
1381
1319
1311
1382
1366
1313
1360
1308
1293
1330
1322
1353
1364
1221
1323
1322
1210
1307
1324
1235
1315
1338
1238
1292
1333
1257
1301
1364
1272
1329
1365
1255
1304
1350
1282
1275
1417
1309
1338
1386
1295
1334
1379
1269
1309
1391
1280
1377
1429
1269
1358
1405
1285
1347
1382
1306
1339
1346
1277
1299
1399
1330
1296
1449
1304
1301
1352
1328
1264
1347
1341
1242
1314
1324
1248
1234
1295
1277
1221
1319
1261
1262
1333
1271
1269
1372
1326
1195
1299
1294
1205
1256
1344
1271
1246
1366
1289
1254
1393
1377
1242
1364
1371
1242
1255
1339
1238
1153
1220
1032
1018
1131
1119
1252
1320
1179
1145
1272
1186
1072
1046
991
940
964
1016
1093
1186
1435
1364
1400
1432
1365
1275
1332
1349
1284
1449
1334
1273
1434
1349
1278
1450
1285
1133
1006
1046
1225
1207
1504
1401
1355
1429
1437
1368
1437
1433
1347
1379
1446
1306
1345
1401
1321
1297
1417
1389
1229
1372
1352
1225
1379
1378
1259
1360
1385
1272
1304
1336
1303
1280
1397
1393
1244
1385
1385
1237
1413
1409
1263
1414
1425
1258
1389
1393
1285
1273
1397
1298
1262
1369
1270
1233
1344
1294
1233
1319
1284
1245
1326
1255
1278
1326
1304
1204
1311
1335
1246
1286
1339
1274
1247
1375
1291
1245
1335
1319
1201
1290
1337
1241
1307
1339
1290
1266
1364
1322
1215
1302
1312
1244
1337
1259
1303
1340
1253
1300
1333
1262
1181
1270
1294
1211
1325
1249
1164
1389
1286
1154
1278
1285
1159
1341
1320
1236
1394
1304
1247
1362
1276
1245
1363
1365
1220
1339
1356
1223
1263
1307
1206
1285
1239
1157
1042
1027
1120
994
927
905
943
1004
991
883
1132
965
778
1081
602
848
1216
861
846
837
819
805
790
778
764
742
710
701
668
646
648
670
949
1140
918
939
912
948
959
934
999
988
1000
1045
1034
1116
1130
1069
1128
1110
1110
1278
1180
1247
1273
1306
1357
1378
1328
1315
1355
1373
1389
1392
1367
1390
1394
1296
1324
1339
1411
1406
1461
1463
1467
1459
1482
1467
1500
1416
1451
1400
1507
1407
1368
1324
1311
1220
1188
1176
1133
1055
1262
1259
1169
1101
1040
1026
1051
1101
1196
1407
1359
1410
1394
1334
1379
1425
1442
1464
1423
1465
1496
1406
1342
1434
1402
1505
1431
1308
1367
1306
1423
1460
1508
1504
1450
1544
1481
1436
1380
1381
1337
1427
1379
1443
1440
1411
1455
1390
1416
1444
1348
1312
1311
1319
1418
1357
1409
1342
1351
1389
1399
1501
1481
1478
1520
1482
1408
1436
1430
1467
1530
1434
1383
1416
1423
1434
1369
1288
1316
1322
1383
1366
1373
1355
1305
1240
1130
1164
1179
1391
1425
1411
1469
1437
1466
1451
1417
1372
1428
1374
1437
1448
1396
1466
1398
1353
1361
1300
1285
1314
1375
1375
1407
1367
1436
1306
1336
1409
1414
1507
1478
1406
1449
1426
1389
1393
1360
1328
1417
1412
1401
1446
1320
1295
1205
1177
1445
1325
1434
1333
1474
1465
1439
1464
1403
1431
1444
1427
1449
1371
1391
1349
1351
1330
1287
1152
1149
1456
1406
1420
1420
1453
1480
1428
1446
1429
1409
1446
1366
1303
1176
1091
1147
1132
1448
1381
1392
1328
1398
1374
1205
1342
1293
1211
1300
1350
1484
1275
1135
1072
1062
1186
1483
1484
1497
1511
1535
1537
1508
1502
1496
1411
1320
1343
1314
1254
1314
1235
1265
1251
1269
1129
1199
1194
1298
1302
1382
1467
1401
1324
1238
1300
1460
1438
1492
1471
1416
1407
1381
1435
1437
1351
1362
1155
1171
1239
1432
1417
1436
1565
1483
1468
1528
1480
1350
1362
1265
1296
1416
1323
1463
1434
1403
1498
1358
1390
1460
1357
1432
1388
1390
1422
1410
1273
1262
1194
1442
1580
1500
1607
1514
1509
1538
1455
1501
1532
1466
1538
1501
1472
1488
1438
1421
1476
1426
1429
1499
1412
1383
1414
1326
1296
1263
1214
1266
1279
1220
1228
1194
1212
1220
1384
1322
1358
1349
1329
1392
1355
1380
1424
1329
1420
1405
1335
1393
1327
1317
1396
1339
1449
1380
1368
1457
1386
1431
1427
1303
1412
1398
1366
1401
1315
1323
1366
1341
1300
1369
1337
1344
1394
1368
1353
1348
1274
1279
1355
1272
1333
1324
1359
1465
1345
1393
1438
1369
1423
1545
1405
1390
1520
1470
1356
1385
1266
1271
1266
1307
1352
1385
1426
1368
1495
1426
1467
1523
1425
1472
1476
1419
1506
1359
1470
1408
1380
1465
1374
1391
1494
1363
1371
1449
1389
1381
1474
1416
1375
1438
1411
1315
1303
1149
1108
1391
1379
1506
1277
1277
1174
1033
1011
985
972
975
987
1031
1024
1002
979
956
936
917
897
878
851
836
826
819
810
799
790
781
767
764
756
728
720
700
686
660
710
824
884
874
851
854
837
900
1091
1154
1161
1171
1184
1188
1198
1113
1126
1155
1206
1333
1459
1445
1503
1419
1360
1442
1356
1252
1362
1421
1358
1484
1386
1428
1509
1387
1299
1352
1275
1342
1400
1478
1558
1403
1454
1499
1437
1359
1380
1391
1404
1363
1301
1306
1360
1330
1363
1476
1432
1431
1433
1416
1378
1382
1330
1267
1320
1318
1354
1353
1341
1390
1380
1411
1458
1396
1482
1483
1372
1393
1327
1243
1271
1334
1367
1511
1403
1404
1516
1366
1429
1397
1307
1447
1355
1265
1333
1347
1380
1452
1388
1446
1454
1382
1397
1432
1349
1457
1404
1295
1322
1401
1396
1520
1568
1511
1544
1511
1420
1450
1437
1430
1447
1471
1466
1509
1367
1364
1267
1362
1466
1442
1429
1511
1479
1541
1514
1397
1418
1290
1393
1327
1329
1441
1350
1425
1469
1365
1386
1325
1230
1280
1331
1354
1393
1430
1553
1536
1466
1569
1389
1425
1497
1533
1491
1518
1464
1372
1410
1348
1434
1438
1461
1486
1425
1340
1444
1378
1393
1451
1392
1425
1535
1397
1461
1458
1412
1431
1502
1390
1389
1436
1450
1421
1515
1402
1440
1464
1371
1356
1288
1279
1413
1418
1489
1469
1438
1507
1371
1467
1407
1370
1382
1358
1362
1406
1389
1377
1379
1343
1404
1346
1290
1266
1217
1203
1284
1415
1422
1450
1528
1464
1527
1541
1456
1444
1460
1375
1390
1467
1343
1291
1341
1349
1389
1220
1172
1169
1146
1135
1178
1554
1479
1473
1502
1464
1417
1440
1454
1403
1452
1394
1369
1462
1359
1382
1480
1415
1458
1488
1431
1453
1438
1389
1461
1486
1416
1454
1528
1472
1435
1505
1421
1457
1495
1428
1344
1339
1267
1340
1430
1481
1536
1406
1508
1521
1380
1403
1387
1422
1523
1452
1485
1503
1438
1454
1496
1469
1418
1435
1373
1297
1301
1256
1359
1552
1445
1548
1518
1461
1477
1431
1398
1513
1440
1369
1302
1296
1408
1538
1495
1545
1503
1530
1536
1417
1433
1465
1359
1476
1455
1398
1440
1389
1448
1473
1394
1441
1386
1396
1451
1395
1389
1400
1403
1370
1397
1361
1337
1375
1315
1386
1360
1359
1366
1398
1419
1379
1435
1382
1349
1338
1248
1214
1224
1299
1338
1443
1405
1465
1446
1416
1460
1436
1481
1539
1422
1520
1523
1455
1505
1484
1434
1459
1456
1423
1462
1438
1403
1453
1404
1350
1381
1368
1305
1302
1222
1172
1305
1368
1405
1510
1425
1487
1508
1455
1493
1471
1460
1493
1445
1485
1451
1423
1453
1408
1423
1415
1373
1398
1364
1316
1210
1100
1223
1409
1342
1569
1374
1512
1501
1446
1516
1407
1461
1521
1375
1475
1473
1380
1500
1492
1393
1542
1487
1427
1491
1451
1403
1431
1418
1388
1482
1432
1434
1475
1424
1381
1412
1400
1340
1343
1332
1438
1522
1438
1515
1471
1468
1482
1453
1426
1448
1422
1410
1466
1433
1413
1421
1418
1386
1441
1421
1378
1431
1388
1332
1391
1387
1331
1348
1339
1390
1452
1361
1386
1417
1348
1365
1404
1364
1422
1463
1354
1417
1221
1211
1158
1077
1090
1376
1352
1375
1335
1412
1493
1481
1357
1227
1068
979
939
940
1002
1016
987
969
943
932
905
889
864
837
828
808
799
817
866
960
1054
1106
1159
1183
1135
1131
1256
1371
1332
1212
1310
1346
1360
1433
1355
1277
1349
1376
1400
1487
1446
1403
1435
1451
1446
1519
1465
1461
1481
1438
1361
1387
1370
1394
1452
1410
1444
1383
1394
1429
1391
1320
1368
1376
1352
1432
1367
1308
1299
1236
1322
1350
1409
1471
1439
1478
1504
1468
1446
1452
1451
1383
1338
1285
1349
1349
1336
1423
1391
1466
1445
1451
1476
1445
1411
1418
1450
1403
1419
1424
1390
1351
1284
1226
1218
1341
1337
1428
1468
1459
1493
1474
1414
1459
1394
1401
1440
1446
1410
1414
1319
1299
1397
1451
1470
1442
1414
1448
1418
1422
1471
1450
1407
1496
1432
1390
1434
1380
1394
1352
1372
1361
1388
1351
1357
1331
1307
1379
1334
1355
1408
1356
1368
1393
1345
1391
1339
1394
1430
1355
1402
1371
1305
1349
1352
1333
1429
1383
1357
1410
1385
1424
1402
1325
1243
1246
1249
1248
1456
1427
1421
1474
1492
1376
1367
1381
1410
1502
1463
1351
1340
1318
1265
1338
1314
1217
1253
1220
1129
1105
1097
1110
1361
1407
1406
1440
1433
1455
1460
1443
1438
1425
1425
1329
1312
1262
1236
1301
1313
1411
1478
1414
1473
1411
1462
1476
1383
1433
1449
1423
1426
1360
1242
1292
1146
1158
1289
1453
1487
1486
1456
1475
1443
1406
1467
1426
1398
1414
1362
1344
1385
1316
1330
1302
1319
1299
1264
1325
1263
1222
1010
950
923
923
907
893
860
842
876
886
715
1069
886
885
885
871
863
849
835
655
469
254
334
683
732
434
308
726
695
725
727
774
865
970
1031
1053
1067
1050
1117
1120
1113
1151
1211
1251
1307
1289
1332
1261
1282
1312
1318
1287
1311
1358
1346
1414
1417
1341
1362
1350
1360
1372
1290
1365
1434
1363
1392
1338
1224
1254
1242
1217
1348
1468
1289
1403
1439
1344
1351
1451
1401
1403
1442
1352
1360
1408
1382
1361
1431
1364
1269
1366
1294
1283
1423
1434
1433
1459
1346
1327
1357
1287
1376
1458
1416
1438
1433
1351
1348
1446
1433
1432
1472
1430
1386
1393
1344
1269
1276
1322
1322
1364
1331
1359
1425
1366
1307
1375
1253
1251
1243
1216
1264
1367
1322
1353
1445
1350
1339
1402
1271
1228
1317
1387
1401
1455
1450
1389
1422
1371
1320
1445
1509
1478
1533
1483
1464
1481
1402
1299
1328
1356
1320
1384
1357
1386
1421
1364
1383
1429
1371
1383
1383
1372
1337
1367
1342
1328
1337
1246
1271
1259
1161
1122
1117
1224
1386
1370
1419
1469
1430
1367
1404
1414
1418
1463
1435
1397
1454
1419
1331
1362
1385
1376
1423
1378
1351
1368
1368
1345
1379
1358
1341
1389
1342
1335
1352
1338
1245
1301
1367
1273
1368
1439
1386
1394
1457
1312
1362
1376
1301
1360
1350
1312
1428
1526
1455
1466
1493
1414
1397
1392
1313
1329
1356
1335
1381
1428
1397
1367
1431
1301
1403
1421
1310
1367
1435
1325
1364
1369
1332
1374
1367
1265
1374
1297
1220
1257
1276
1235
1229
1179
1110
1086
1071
1094
1247
1402
1329
1432
1452
1317
1424
1418
1349
1371
1340
1308
1426
1415
1355
1407
1339
1382
1382
1311
1347
1369
1298
1213
1281
1221
1099
1104
1358
1392
1449
1363
1339
1447
1354
1384
1416
1388
1325
1362
1368
1330
1396
1378
1335
1438
1416
1359
1443
1429
1438
1491
1397
1332
1314
1300
1341
1390
1280
1382
1314
1345
1409
1368
1383
1441
1369
1380
1355
1317
1356
1405
1370
1384
1394
1366
1358
1363
1397
1204
1328
1320
1257
1430
1353
1356
1417
1386
1392
1401
1353
1361
1411
1259
1381
1326
1225
1326
1350
1268
1388
1354
1326
1365
1232
1235
1199
1147
1357
1298
1225
1270
1237
1248
1115
1050
1071
1181
1231
1305
1070
1028
994
957
958
967
965
988
985
1001
1088
1325
1391
1338
1401
1399
1257
1346
1326
1229
1098
1075
1115
1046
1013
1056
1098
1170
1284
1378
1504
1396
1401
1458
1404
1323
1412
1360
1263
1180
1173
1248
1270
1173
1371
1405
1385
1422
1401
1216
1299
1214
1218
1362
1409
1325
1451
1436
1400
1254
1379
1347
1361
1359
1346
1330
1428
1333
1425
1443
1324
1313
1387
1325
1340
1382
1316
1323
1344
1346
1304
1289
1257
1229
1228
1225
1201
1220
1180
1215
1262
1234
1250
1298
1285
1218
1150
1055
1040
1017
995
1037
1126
1338
1134
1033
969
973
1037
1452
1428
1412
1455
1379
1360
1278
1227
1176
1180
1207
1135
1127
1340
1301
1402
1407
1301
1398
1371
1357
1312
1321
1324
1212
1346
1340
1312
1242
1227
1139
1039
1065
1208
1112
1217
1227
1374
1388
1323
1420
1424
1314
1423
1371
1263
1310
1315
1335
1293
1266
1189
1132
1104
1119
1129
1207
1213
1163
1222
1189
1252
1330
1389
1422
1400
1342
1375
1357
1299
1328
1277
1264
1292
1289
1255
1300
1313
1284
1337
1356
1213
1334
1298
1260
1256
1240
1165
1177
1284
1250
1291
1235
1187
1255
1305
1323
1395
1384
1355
1387
1314
1344
1367
1336
1309
1373
1274
1275
1315
1132
1046
1063
1102
1101
1232
1353
1347
1379
1308
1357
1382
1390
1216
1302
1276
1281
1248
1206
1081
995
978
912
877
897
992
1187
1021
957
933
893
872
839
770
824
840
835
831
820
806
808
805
794
782
775
780
779
784
796
827
880
1029
1181
1271
1288
1193
1146
1176
1353
1377
1282
1182
1266
1270
1231
1279
1227
1154
1269
1343
1362
1381
1402
1420
1270
1408
1360
1239
1213
1244
1245
1259
1372
1314
1427
1381
1334
1298
1375
1385
1382
1409
1366
1312
1343
1231
1396
1376
1296
1432
1375
1285
1401
1327
1293
1318
1385
1301
1362
1287
1255
1343
1370
1318
1371
1311
1206
1256
1298
1275
1346
1346
1372
1406
1394
1343
1362
1302
1213
1184
1126
1344
1421
1384
1392
1414
1389
1388
1419
1349
1316
1376
1349
1313
1288
1263
1233
1332
1297
1326
1430
1336
1178
1186
1357
1374
1387
1293
1348
1366
1332
1226
1158
1161
1168
1420
1363
1334
1423
1298
1367
1362
1280
1349
1451
1316
1342
1435
1377
1369
1400
1312
1226
1192
1285
1353
1433
1283
1299
1449
1351
1390
1411
1364
1277
1375
1319
1218
1396
1396
1368
1412
1289
1308
1407
1348
1332
1385
1310
1295
1276
1127
1088
1201
1364
1427
1435
1350
1331
1405
1398
1248
1369
1362
1290
1389
1395
1354
1408
1365
1346
1399
1290
1346
1382
1359
1340
1335
1328
1273
1296
1277
1137
1120
1127
1330
1362
1279
1451
1426
1283
1418
1374
1261
1398
1402
1254
1378
1350
1399
1461
1357
1327
1402
1374
1337
1403
1328
1273
1260
1095
1144
1413
1228
1320
1395
1374
1431
1308
1463
1452
1315
1397
1410
1363
1401
1386
1365
1355
1380
1345
1326
1357
1280
1195
1148
1114
1379
1333
1258
1458
1449
1318
1486
1438
1334
1311
1380
1287
1255
1399
1377
1302
1361
1335
1258
1179
1165
1198
1451
1378
1325
1378
1368
1272
1291
1337
1387
1397
1320
1306
1361
1364
1189
1375
1376
1338
1311
1349
1296
1222
1192
1307
1243
1322
1322
1255
1296
1194
1084
1032
995
1032
1071
1056
1086
1097
1106
1136
1116
1082
1085
1098
1092
1092
1113
1100
1115
1112
1074
1130
1196
1180
1231
1131
1052
1063
1181
1247
1336
1282
1141
1143
1180
1254
1311
1424
1322
1152
1316
1427
1302
1399
1387
1361
1243
1275
1346
1252
1379
1360
1249
1372
1327
1211
1098
1133
1306
1348
1373
1254
1430
1383
1210
1242
1183
1098
1129
1427
1379
1408
1433
1355
1218
1196
1326
1326
1378
1377
1331
1341
1341
1322
1362
1367
1290
1307
1281
1219
1269
1291
1240
1231
1263
1178
1027
1071
1336
1237
1390
1347
1332
1369
1327
1244
1159
1150
1157
1476
1373
1279
1256
1133
1033
1025
1089
1129
1237
1375
1326
1327
1337
1241
1155
979
943
882
838
810
802
854
871
873
877
892
876
865
826
762
839
862
876
857
835
810
797
771
750
740
724
706
710
707
701
696
736
813
881
912
996
987
1023
1099
1167
1184
1191
1093
1256
1392
1342
1175
1148
1352
1285
1217
1350
1378
1371
1206
1269
1317
1347
1296
1227
1180
1218
1190
1216
1241
1209
1181
1198
1102
1048
939
907
913
928
973
1011
942
890
898
896
899
902
909
910
923
907
906
919
921
900
912
947
940
967
967
942
915
893
870
833
802
783
767
779
819
911
927
956
997
1037
1026
920
907
970
1000
1018
1083
1071
1122
1099
1066
1062
1064
964
977
1097
1106
1062
1068
1044
998
945
889
809
847
886
912
902
891
879
859
843
851
863
889
925
968
992
940
887
856
846
883
908
974
1063
1106
1058
1069
1045
1036
1063
1092
1134
1098
1092
1072
1126
1127
1084
992
991
1002
1009
1051
1107
1056
1054
1036
1037
1014
1054
1029
999
1028
1034
1009
1033
1062
1062
1016
1043
1057
1016
1001
929
892
856
851
871
920
819
989
849
830
812
789
769
751
710
688
655
649
635
620
633
679
1072
971
1117
1121
1131
1125
1141
1164
1123
1063
1004
949
894
902
1088
1156
1102
889
856
848
830
837
861
860
871
929
1036
1043
965
894
876
886
926
961
945
950
919
864
836
827
818
833
867
949
938
907
899
885
553
601
629
899
883
858
851
863
1005
1019
926
910
940
868
851
880
936
1007
978
950
934
927
936
910
911
929
1004
968
920
919
956
904
666
1232
868
838
830
824
791
757
642
905
796
779
740
751
736
731
735
931
1165
756
1557
1160
1064
935
897
873
873
904
908
893
847
820
808
793
807
843
891
863
837
834
815
804
806
828
874
916
970
948
942
928
931
924
925
903
877
857
855
848
924
975
913
916
950
962
895
874
883
895
913
862
849
874
973
1049
1077
1159
1136
1149
1134
1152
1139
1254
1127
1112
1153
1137
1126
1169
1187
1120
1081
1093
1089
1058
1071
1011
1006
1030
1116
1201
1242
1270
1275
1234
1201
1184
1163
1203
1221
1217
1233
1232
1249
1215
1165
1154
1168
1304
1265
1229
1206
1207
1200
1310
1214
1270
1274
1268
1292
1284
1298
1317
1286
1259
1271
1240
1246
1302
1310
1292
1316
1310
1274
1254
1221
1202
1186
1161
1178
1132
1241
1198
1157
1161
1070
1092
1109
1171
1313
1342
1334
1374
1377
1369
1361
1374
1325
1375
1393
1367
1393
1357
1248
1263
1205
1214
1251
1205
1243
1244
1226
1124
1123
1125
1103
1131
1137
1200
1188
1182
1198
1203
1225
1184
1031
965
955
967
1011
1065
1079
1125
1101
1133
1163
1151
1173
1185
1167
1160
1134
1186
1165
1154
1171
1143
1207
1223
1236
1241
1214
1228
1208
1202
1288
1242
1192
1179
1144
1129
1160
1162
1160
1200
1181
1173
1197
1162
1236
1244
1236
1204
1199
1255
1289
1400
1382
1347
1358
1336
1336
1376
1378
1324
1344
1317
1322
1317
1281
1287
1350
1333
1427
1370
1303
1332
1306
1323
1361
1323
1255
1282
1237
1284
1298
1300
1341
1370
1366
1376
1330
1338
1295
1308
1309
1306
1323
1226
1219
1134
1090
1183
1274
1391
1371
1350
1336
1332
1314
1332
1311
1283
1257
1257
1303
1299
1205
1229
1189
1196
1219
1169
1081
1074
1089
1135
1229
1332
1382
1350
1356
1353
1348
1320
1295
1278
1288
1280
1249
1276
1210
1113
1051
1032
1102
1250
1185
1257
1352
1386
1433
1340
1338
1285
1209
1160
1117
1144
1172
1230
1229
1307
1290
1349
1373
1333
1328
1374
1348
1331
1305
1319
1292
1345
1417
1372
1399
1405
1396
1364
1391
1370
1305
1300
1242
1226
1170
1183
1195
1325
1382
1365
1433
1424
1400
1461
1448
1392
1367
1335
1304
1272
1266
1289
1350
1339
1324
1277
1348
1399
1354
1295
1268
1218
1284
1339
1391
1470
1403
1393
1419
1387
1428
1414
1347
1359
1327
1225
1244
1217
1217
1259
1261
1331
1335
1345
1406
1373
1354
1408
1417
1374
1390
1342
1342
1395
1353
1241
1257
1222
1302
1414
1397
1390
1409
1337
1337
1378
1319
1319
1404
1400
1377
1357
1388
1355
1291
1270
1206
1269
1358
1423
1487
1436
1396
1384
1342
1382
1370
1320
1367
1332
1340
1333
1348
1346
1305
1338
1365
1330
1314
1242
1170
1165
1264
1260
1369
1364
1474
1411
1375
1392
1309
1322
1368
1342
1385
1393
1380
1397
1363
1312
1336
1265
1259
1329
1334
1307
1353
1273
1302
1354
1316
1246
1224
1131
1083
1164
1253
1172
1139
1224
1392
1451
1419
1383
1402
1402
1392
1403
1393
1323
1294
1281
1217
1182
1139
1192
1314
1290
1372
1342
1290
1308
1221
1240
1148
1179
1273
1298
1339
1113
1031
975
938
924
939
985
1070
1108
1115
1118
1162
1194
1258
1374
1403
1379
1384
1395
1390
1354
1245
1234
1223
1286
1342
1245
1258
1216
1258
1331
1289
1347
1334
1292
1291
1292
1313
1393
1391
1396
1438
1437
1381
1428
1411
1378
1374
1302
1269
1186
1204
1238
1212
1296
1271
1298
1342
1351
1403
1393
1427
1471
1468
1438
1460
1448
1388
1377
1351
1355
1345
1276
1192
1238
1203
1278
1240
1200
1215
1224
1302
1330
1383
1357
1345
1339
1289
1275
1320
1360
1340
1366
1342
1278
1307
1219
1199
1139
1119
1158
1146
1087
1106
1147
1188
1257
1342
1424
1397
1386
1406
1399
1405
1376
1347
1323
1224
1181
1099
1138
1215
1123
1140
1148
1426
1294
1358
1283
1079
1030
1005
1058
1152
1395
1419
1430
1376
1365
1364
1402
1390
1424
1382
1320
1276
1374
1382
1355
1381
1331
1235
1202
1233
1341
1354
1360
1394
1372
1310
1359
1356
1351
1360
1335
1363
1358
1314
1341
1305
1283
1277
1264
1241
1244
1198
1156
1270
1241
1394
1351
1326
1368
1296
1257
1240
1174
1282
1323
1363
1422
1397
1392
1429
1398
1372
1392
1353
1309
1345
1356
1321
1313
1249
1216
1255
1188
1280
1353
1308
1367
1371
1378
1371
1348
1301
1302
1266
1281
1327
1328
1335
1364
1353
1319
1306
1261
1293
1340
1323
1317
1295
1278
1348
1334
1292
1332
1279
1235
1233
1198
1209
1253
1233
1298
1339
1306
1361
1331
1292
1301
1236
1252
1298
1336
1399
1414
1408
1426
1408
1389
1387
1320
1275
1307
1253
1251
1275
1239
1209
1236
1098
1023
996
981
1139
1117
1312
1315
1315
1321
1283
1334
1339
1353
1378
1349
1391
1376
1318
1322
1328
1304
1332
1306
1267
1268
1276
1269
1317
1258
1257
1269
1251
1296
1266
1349
1285
1342
1342
1342
1365
1339
1405
1355
1333
1349
1306
1329
1300
1250
1304
1235
1176
1135
1105
1334
1285
1395
1346
1395
1364
1340
1342
1331
1274
1300
1259
1304
1304
1326
1383
1399
1381
1364
1370
1365
1387
1356
1336
1318
1300
1128
1114
1036
1012
1076
1205
1359
1285
1310
1352
1284
1356
1358
1310
1337
1267
1235
1182
1035
1044
1185
1418
1376
1339
1319
1351
1296
1301
1249
1229
1239
1264
1212
1245
1360
1305
1316
1308
1287
1327
1291
1306
1302
1301
1308
1289
1329
1247
1281
1225
1236
1171
1155
1208
1117
1100
1164
1073
1075
1173
1020
1021
1005
1024
1138
1205
1184
1195
1182
1187
1241
1224
1182
1217
1111
1106
1276
1247
1261
1325
1319
1308
1369
1320
1349
1310
1328
1301
1270
1285
1214
1315
1318
1276
1341
1307
1344
1310
1302
1295
1219
1172
1244
1220
1182
1187
1138
1077
1137
1033
991
996
942
947
987
1000
1218
1196
1158
1220
1181
1139
1112
1123
1138
1114
1113
1075
1046
1047
1038
1025
1214
1292
1275
1192
1209
1144
1188
1209
1158
1142
1085
1100
1120
1147
1192
1146
1162
1087
1121
1226
1048
967
945
930
968
1055
1013
1035
1100
1058
1111
1140
1091
1093
1159
1161
1180
1244
1199
1156
1150
1119
1117
1127
1096
1057
1091
1093
1079
1041
1019
1011
1099
1330
1212
1148
1091
1058
1089
1108
1072
1070
1092
1077
1090
1087
1106
1058
1027
1084
1032
991
955
937
893
878
903
1012
1156
1186
1208
1275
1270
1226
1247
1325
1259
1257
1250
1230
1241
1244
1340
1282
1251
1322
1261
1275
1412
1282
1269
1199
1274
1260
1221
1208
1172
1273
1262
1302
1232
1265
1190
1264
1253
1198
1274
1231
1165
1159
1110
1123
1168
1137
1227
1099
1073
1133
1330
1245
1279
1249
1248
1261
1231
1215
1247
1240
1254
1195
1166
1180
1152
1187
1231
1180
1154
1128
1053
1067
1210
1137
1094
1151
1155
1327
1243
1227
1279
1277
1278
1297
1276
1291
1281
1214
1242
1283
1244
1291
1287
1289
1301
1268
1298
1315
1261
1309
1282
1310
1317
1269
1333
1294
1292
1305
1264
1237
1108
1068
1178
1322
1167
1216
1076
1009
1003
1012
1089
1201
1232
1321
1272
1277
1314
1260
1234
1248
1248
1209
1210
1273
1202
1229
1226
1229
1259
1248
1281
1301
1267
1290
1247
1286
1251
1245
1233
1208
1313
1289
1334
1339
1280
1312
1279
1230
1252
1233
1220
1280
1248
1296
1267
1277
1273
1290
1289
1299
1291
1263
1286
1246
1250
1258
1194
1170
1216
1191
1179
1235
1208
1185
1201
1128
1027
983
954
941
935
942
976
1035
1070
1173
1224
1186
1205
1263
1205
1192
1148
1161
1268
1276
1257
1306
1265
1213
1299
1245
1188
1282
1272
1243
1241
1234
1332
1207
1152
1420
1281
1127
1165
1154
1180
1412
1336
1274
1300
1252
1292
1312
1324
1323
1382
1354
1323
1386
1355
1321
1358
1322
1367
1335
1340
1347
1311
1343
1311
1323
1344
1243
1167
1042
992
1128
1039
1159
1142
936
901
910
903
850
840
842
843
841
825
820
809
810
795
785
790
806
825
866
933
1002
1085
1105
1134
1160
1115
1034
1007
1075
1119
1211
1266
1302
1329
1239
1233
1175
1096
1166
1217
1131
1216
1382
1367
1230
1154
1189
1273
1226
1237
1317
1326
1304
1249
1129
1116
1312
1343
1309
1355
1320
1353
1353
1370
1345
1361
1330
1360
1342
1327
1362
1365
1323
1353
1301
1295
1325
1179
1069
1020
1167
1403
1348
1419
1345
1334
1346
1285
1195
1069
975
957
972
1039
1374
1347
1340
1359
1358
1337
1337
1340
1338
1286
1313
1288
1281
1296
1290
1250
1301
1308
1310
1314
1356
1330
1345
1288
1290
1152
980
944
1134
1286
1231
1144
990
929
913
902
892
895
855
833
813
837
837
836
825
820
820
820
818
821
811
810
796
778
763
748
748
736
752
831
950
1035
1067
1103
1157
1153
1160
1097
1087
1140
1249
1150
1140
1327
1251
1184
1337
1306
1136
1166
1343
1335
1392
1378
1312
1353
1361
1329
1361
1325
1247
1318
1299
1259
1319
1310
1299
1312
1305
1240
1173
1290
1334
1328
1353
1365
1328
1299
1294
1312
1332
1330
1371
1362
1293
1292
1261
1255
1297
1272
1286
1327
1323
1350
1371
1318
1317
1282
1258
1272
1258
1230
1263
1263
1263
1294
1283
1298
1352
1337
1341
1333
1308
1337
1312
1292
1313
1266
1154
1147
1317
1219
1328
1367
1359
1378
1326
1277
1286
1265
1318
1376
1368
1292
1285
1249
1289
1320
1338
1335
1324
1287
1311
1225
1009
839
864
904
922
918
883
875
869
862
851
840
825
811
808
796
789
789
789
780
777
780
807
844
865
893
894
894
886
890
893
914
876
867
889
959
1031
1002
956
955
970
968
1018
1051
986
956
967
975
1026
1020
938
948
977
1002
1044
1065
1027
1022
999
915
846
826
851
938
1151
1118
1142
1148
1105
1043
1000
920
863
831
822
854
987
1089
1078
960
889
842
821
814
798
788
812
810
813
792
806
796
794
777
764
743
721
715
704
708
799
1113
1169
1036
953
946
900
826
823
810
819
821
808
832
847
862
860
835
802
777
740
733
724
729
738
782
845
818
833
858
864
843
870
885
890
867
828
819
822
844
878
920
918
917
896
875
817
589
974
763
802
797
794
791
781
750
727
722
710
714
760
731
728
720
709
715
703
700
696
709
757
796
770
777
761
748
760
758
758
760
762
793
803
793
786
791
788
768
747
750
726
716
704
695
693
707
749
721
718
728
763
784
787
781
752
746
741
734
723
727
516
925
690
706
695
715
836
998
932
755
746
745
725
924
808
784
744
734
728
726
728
731
729
739
756
776
786
798
790
798
818
774
726
785
879
984
832
802
783
782
767
746
886
1128
1094
1088
992
900
898
888
943
965
897
938
897
911
890
848
825
780
769
771
841
862
899
910
873
866
890
841
765
743
748
748
765
768
773
777
760
813
1008
1012
920
912
1003
1025
1074
1065
1015
1037
1004
1029
1059
1015
1027
933
904
838
914
1078
1120
1048
951
991
970
1017
1015
1044
1082
978
999
983
976
1006
964
968
895
927
912
834
868
1028
869
827
787
761
742
716
689
673
659
640
617
620
603
626
673
921
896
873
984
947
941
888
1104
894
775
805
942
892
825
844
887
773
744
758
776
785
837
851
841
791
783
779
760
766
778
805
815
827
834
804
793
799
775
785
807
833
901
1103
966
816
822
901
1116
1085
913
881
886
924
848
837
848
830
896
864
886
901
883
877
905
878
855
869
847
831
840
884
849
932
939
947
976
984
975
982
971
980
1024
1011
991
1015
1021
989
1024
1022
950
875
853
850
866
864
905
873
1116
1029
856
808
778
773
780
1068
1062
864
856
841
838
841
895
894
898
874
876
859
841
851
847
838
847
854
823
843
859
717
991
877
892
870
894
873
829
785
768
771
747
743
737
751
740
715
717
733
721
731
746
767
790
792
800
798
794
772
759
755
762
767
774
781
824
870
842
843
837
835
829
824
827
819
821
817
809
789
801
825
852
821
834
818
801
776
767
768
763
758
764
770
811
791
811
791
763
765
762
754
733
735
726
715
703
704
713
765
962
975
870
858
856
844
833
799
761
744
736
726
716
708
723
722
714
744
810
785
857
869
849
841
827
800
775
764
748
733
723
718
729
710
720
738
798
773
799
809
818
801
797
794
776
773
769
760
748
741
751
780
760
779
824
784
777
770
765
750
750
743
753
728
756
737
716
727
746
995
1005
911
896
828
822
814
819
799
765
763
753
743
735
752
744
722
729
773
737
749
749
768
739
736
738
768
759
747
754
758
729
722
738
728
719
721
737
767
768
773
810
743
714
705
703
716
735
736
744
701
700
719
711
709
694
690
690
697
712
710
781
836
775
731
712
734
730
711
691
679
683
660
656
648
662
660
660
669
763
962
969
865
846
887
892
789
732
717
1008
1032
968
1038
992
880
825
772
756
792
1059
775
782
1149
774
1397
1318
749
711
709
696
704
664
642
675
669
675
681
698
729
740
740
763
784
808
820
823
789
759
721
712
715
738
1004
945
799
769
769
781
1021
1040
837
810
798
776
610
527
1153
841
810
790
786
800
817
832
929
1112
963
798
767
771
775
1052
1032
856
833
788
784
802
914
842
896
1087
1051
816
755
736
760
1028
1099
1054
920
926
945
870
941
864
975
755
687
635
502
526
815
840
841
812
800
804
1074
1096
886
789
754
674
531
966
518
440
521
535
1067
283
362
253
1090
272
739
751
773
819
808
811
777
487
1028
743
498
488
459
713
543
875
650
820
436
308
486
711
386
561
428
320
671
716
712
718
711
697
702
722
712
702
698
726
724
703
705
722
813
835
535
1185
813
802
802
781
775
743
721
709
729
729
1004
1068
926
891
933
956
703
854
642
879
860
836
823
712
816
619
883
922
837
1085
1032
710
578
830
553
803
1046
825
794
793
833
782
805
831
873
875
918
841
907
838
862
914
937
900
830
781
755
733
643
856
727
480
645
413
423
419
484
864
749
749
741
756
773
882
829
825
839
859
813
814
767
536
985
746
781
533
479
762
567
293
311
261
1306
316
323
284
292
287
347
282
294
257
388
367
352
813
798
801
847
1036
979
831
795
773
757
750
777
1011
1009
850
663
1038
555
628
476
837
882
837
836
882
1067
1032
841
767
729
721
749
996
971
938
788
760
787
1030
1022
630
972
743
736
733
763
1005
1022
834
814
797
845
815
789
826
795
850
782
795
855
847
805
819
821
804
779
623
995
837
822
788
855
806
800
825
786
753
746
739
712
695
732
706
705
692
708
756
969
982
777
750
747
756
757
763
780
1042
956
802
770
794
849
842
814
1073
1039
832
823
832
794
842
1065
1049
901
888
871
1078
1072
891
864
848
875
878
832
889
837
856
875
822
798
801
831
834
839
774
772
492
1061
757
643
500
436
777
763
398
402
764
761
768
823
838
1025
1041
829
813
798
785
782
817
775
782
786
804
806
810
770
776
796
756
787
807
802
761
740
736
951
898
766
776
731
745
850
690
1275
885
915
833
939
1036
1015
851
827
766
709
724
745
998
975
827
800
882
836
871
860
1079
1013
846
835
836
843
858
809
795
779
1115
994
825
773
764
746
726
728
737
712
715
710
742
587
469
968
770
739
726
703
697
755
777
746
744
716
688
691
699
707
699
706
699
703
705
707
725
723
726
725
734
751
799
802
777
764
760
755
772
813
816
774
760
771
758
772
787
770
760
789
819
829
808
806
743
715
710
692
682
688
708
1014
1009
807
773
788
777
787
797
795
775
757
738
714
715
759
769
777
773
806
1076
1002
806
764
720
684
657
645
631
638
651
682
727
749
995
940
870
766
734
732
773
819
826
844
820
776
559
550
455
331
449
770
735
740
761
749
754
762
783
775
804
860
788
828
836
819
859
810
879
807
766
762
770
769
768
797
537
1014
747
747
763
796
761
750
790
1051
1053
832
800
828
857
825
918
945
862
977
917
987
905
906
1005
802
760
748
713
697
680
673
664
671
666
664
660
664
664
663
671
683
694
691
695
715
736
763
778
746
720
731
751
793
770
800
800
822
845
803
795
844
819
846
826
864
856
849
821
779
760
736
725
715
697
686
684
680
682
680
693
701
709
721
728
730
712
698
691
690
681
684
685
692
684
694
692
699
699
725
729
725
716
720
726
719
723
743
735
721
726
732
741
746
757
805
771
762
773
774
733
732
730
710
698
706
702
700
694
673
685
685
669
695
679
748
791
791
819
795
794
748
717
708
711
704
690
696
718
728
762
969
949
758
749
757
637
1125
993
803
786
725
715
720
726
763
1007
913
743
713
711
750
986
964
580
934
711
713
718
698
694
695
762
813
1017
1028
836
799
778
795
1051
999
832
809
790
787
824
585
496
452
803
803
1039
1040
513
1142
795
774
823
1055
982
820
779
761
779
1043
1068
910
840
1060
973
809
780
771
757
792
1014
976
822
797
771
756
770
778
772
1027
999
815
817
1044
976
812
771
784
1046
1061
904
912
896
1085
1069
874
832
748
960
1062
1092
912
596
463
526
379
389
1301
336
352
365
345
514
340
317
294
573
521
353
484
1118
872
380
293
336
342
366
346
534
295
552
871
861
827
823
821
549
492
502
722
463
274
281
291
316
514
1049
362
371
357
351
333
321
1136
793
540
304
825
402
309
339
351
364
441
308
355
1034
762
770
765
469
383
487
372
565
763
501
915
516
617
802
472
313
421
869
422
324
771
752
745
344
400
728
457
1012
772
621
543
436
537
344
684
478
286
361
406
762
769
771
748
756
766
771
765
774
784
780
760
769
762
742
744
754
741
751
738
719
703
705
700
697
712
693
692
679
658
659
674
669
680
684
665
673
686
697
693
719
728
754
742
739
729
725
728
730
724
738
746
790
765
769
1026
914
769
728
702
708
931
918
788
1003
962
771
802
814
803
1042
1017
824
774
751
765
1021
1036
871
806
836
1040
1000
816
811
774
805
735
747
1009
950
786
783
753
780
773
771
750
753
723
733
712
945
950
786
742
712
736
957
932
775
804
1001
960
835
859
795
1040
1039
853
810
785
773
1018
979
810
800
1019
997
782
780
852
1068
1092
1010
959
924
919
894
861
790
764
753
750
740
974
892
731
718
728
717
690
705
696
717
745
762
793
787
776
746
733
756
1027
1003
814
788
809
760
796
777
738
767
725
733
730
986
966
787
785
792
1026
1034
805
845
834
1045
981
818
790
800
778
755
982
909
761
764
766
760
999
1024
842
877
807
797
782
779
755
777
492
431
472
491
679
387
330
861
739
745
709
718
710
713
709
698
758
978
938
766
727
709
736
723
741
778
738
733
948
831
728
730
717
711
921
928
757
749
801
783
749
793
738
732
726
733
986
934
756
744
759
1005
1016
836
771
758
769
775
769
744
727
751
959
826
711
708
898
894
916
905
796
823
780
1019
1019
870
819
856
1056
1015
832
795
749
735
752
726
728
993
1014
840
802
801
823
792
1036
1034
807
803
1013
937
787
1019
1016
894
991
956
816
1025
991
830
825
1057
1110
914
906
824
818
814
826
1065
1051
845
799
787
758
872
1189
1114
852
797
776
754
768
790
780
1029
996
815
794
796
784
850
801
805
798
853
796
784
764
733
722
705
724
942
885
721
699
703
694
706
727
784
1005
992
793
778
784
814
830
854
781
761
758
765
742
769
1058
938
765
723
707
565
858
946
987
835
810
774
831
1061
946
778
732
691
690
687
759
723
472
435
439
1157
811
767
1157
853
838
809
787
765
754
733
745
972
905
753
745
966
970
817
1015
1006
841
891
842
882
1062
1075
818
767
720
708
705
988
1009
841
791
810
688
794
1204
975
803
754
748
726
711
915
870
728
768
971
937
777
764
753
801
1017
987
790
764
781
787
1026
996
773
746
1024
1011
878
843
811
840
816
787
1064
1048
830
838
1044
1045
932
1035
1000
891
987
919
794
992
1002
813
792
1025
1030
861
881
804
1037
1027
857
909
816
869
782
755
742
758
1130
1105
1043
912
878
872
869
881
1106
1069
868
828
853
1075
1060
805
786
780
774
816
1151
975
876
812
784
767
761
763
979
905
757
748
740
816
808
804
1016
991
804
783
772
805
806
797
825
1016
961
798
770
762
784
1008
971
777
757
743
749
765
778
748
781
759
746
937
859
726
741
737
746
704
717
974
946
769
722
718
908
780
488
834
337
429
285
478
1609
734
732
721
702
699
683
695
743
959
966
819
778
771
778
1005
950
778
742
728
725
916
832
705
723
704
728
952
951
815
780
755
777
838
781
761
752
752
748
739
737
950
866
735
742
979
947
950
823
850
1006
956
814
791
808
1012
991
792
791
792
974
961
773
768
955
935
764
975
951
861
797
735
975
890
764
767
987
943
748
721
741
907
808
696
678
716
738
997
1391
993
818
813
1016
973
819
790
742
771
724
966
920
735
725
740
942
879
720
700
685
698
702
700
707
724
912
864
720
717
720
737
786
574
1254
761
721
722
765
758
716
777
762
972
940
791
757
735
990
946
770
745
1000
941
788
807
754
1012
1033
842
864
1029
924
773
741
954
946
832
975
984
866
997
974
777
779
970
906
756
959
942
774
748
929
878
787
966
936
769
750
740
744
974
964
777
761
764
782
995
942
783
741
759
719
977
932
760
723
749
750
979
874
726
698
695
711
714
896
818
708
699
702
694
677
682
684
686
684
706
927
909
709
732
747
736
756
755
742
790
978
970
806
775
783
844
1028
1022
940
895
870
901
898
880
866
869
884
871
917
935
908
908
853
767
713
695
688
693
689
663
673
698
693
908
812
698
689
683
669
659
663
666
654
653
638
652
657
684
693
938
924
801
747
742
744
968
946
805
799
1016
936
775
1001
958
772
749
971
868
754
733
938
935
759
968
907
732
757
965
900
745
983
948
783
1019
971
797
780
803
1011
926
764
731
699
707
714
719
962
977
777
769
791
1004
975
776
742
960
883
729
723
952
945
763
973
871
740
756
992
943
769
730
726
958
899
779
968
932
787
854
1009
982
770
741
958
884
724
708
917
907
917
900
786
962
929
740
947
928
763
738
726
727
733
949
888
744
732
766
740
728
774
744
731
726
728
958
878
712
689
736
913
986
1006
939
977
865
808
783
762
765
770
1014
994
813
774
808
531
475
910
771
734
750
958
952
801
803
964
907
748
779
971
915
766
793
751
974
966
777
804
792
736
985
976
810
1014
935
785
760
747
998
1036
981
933
984
1002
895
1039
1030
867
826
1056
1039
845
833
1035
993
827
824
1040
1025
847
789
764
768
783
839
1043
1014
876
817
787
782
1027
964
809
753
745
984
897
771
787
1003
1035
853
793
819
782
1006
929
791
810
987
945
774
773
968
922
785
969
935
773
794
754
821
744
751
1105
1032
852
777
740
746
980
936
782
769
723
750
1208
1151
1036
869
792
748
724
719
710
683
748
733
742
747
742
747
737
740
733
729
718
934
895
734
733
786
772
999
991
791
778
758
810
992
901
765
759
745
943
903
748
777
770
768
805
971
914
762
760
750
952
922
767
977
936
778
808
988
958
803
781
992
771
1020
796
980
935
764
781
977
947
787
969
954
862
983
979
819
807
1018
997
820
829
1006
995
839
1017
1022
885
907
855
1045
1032
855
871
1054
1038
849
838
845
1047
1044
845
839
795
1021
985
805
1004
955
808
1011
991
857
850
1031
1023
850
837
1035
1030
843
874
1025
1000
829
839
806
1049
1048
854
877
1032
1010
840
1026
977
817
1013
972
860
1007
995
872
1012
966
770
747
772
971
963
835
985
981
809
825
757
727
715
1014
962
793
736
715
902
833
741
723
895
825
715
703
702
689
699
703
716
748
730
939
885
741
724
941
856
742
733
768
747
947
907
748
947
930
766
957
972
847
977
979
800
996
977
791
983
943
813
986
976
877
968
919
763
990
972
842
978
959
825
997
998
811
827
971
729
804
1216
805
964
957
813
986
979
870
822
946
593
932
540
332
998
699
895
876
882
911
832
754
944
884
727
911
865
737
926
919
799
924
775
891
951
925
780
737
959
913
770
957
891
796
748
781
724
936
893
723
920
861
746
893
847
740
719
724
878
815
719
709
867
855
748
926
934
763
735
919
800
713
869
780
711
858
796
716
909
916
836
770
744
1021
966
943
754
775
934
865
760
774
913
918
933
896
957
988
744
1132
734
693
679
928
928
833
960
952
835
1019
960
755
673
527
1116
870
724
706
701
696
726
724
727
725
717
724
727
719
722
720
712
724
722
705
977
931
750
731
740
786
765
1032
1011
779
719
706
692
684
704
910
854
702
699
693
745
688
698
970
930
755
781
995
969
794
786
795
1043
1007
747
720
688
716
870
783
684
673
653
656
657
652
663
682
671
657
669
666
657
660
662
661
655
660
674
679
673
685
702
691
679
682
662
628
643
1014
981
796
716
699
704
677
856
764
683
845
757
681
839
777
678
883
869
732
915
894
741
734
741
985
934
740
726
938
829
706
918
871
711
922
904
739
757
699
940
939
756
936
944
772
729
742
993
901
736
695
676
690
694
971
957
825
776
738
767
762
962
956
756
755
987
990
775
979
913
787
768
993
1009
874
973
1014
957
1027
1000
812
774
1007
971
797
789
995
947
800
989
936
765
757
756
1035
1015
920
822
794
821
784
1025
955
801
801
776
653
911
1068
1015
860
855
784
1049
1013
837
855
1054
1021
833
801
1057
1046
837
846
1033
1005
800
763
766
737
723
740
1002
1004
833
778
772
799
756
980
911
741
746
954
907
783
972
941
785
794
730
750
747
778
765
1025
1020
827
761
744
752
795
1001
943
774
659
832
948
891
746
747
730
1004
950
757
744
750
776
773
1011
968
798
763
764
747
744
751
738
716
714
952
904
741
713
729
926
846
689
711
676
694
696
708
716
730
754
714
726
943
836
725
703
719
892
827
692
666
695
670
706
725
944
953
784
784
733
733
724
704
905
828
712
718
936
912
751
760
740
948
884
729
739
678
695
672
685
682
685
707
689
677
668
677
677
860
771
659
652
654
628
637
637
649
640
636
682
906
906
781
707
766
602
884
700
721
687
700
907
826
701
672
673
678
890
849
702
718
708
711
708
701
670
664
664
661
651
659
642
635
628
618
613
607
606
592
596
594
613
1044
866
794
682
689
707
725
701
682
721
961
948
771
724
709
699
939
936
523
903
671
682
878
824
766
922
971
974
954
953
768
746
707
699
978
982
757
729
800
952
961
820
961
960
748
725
964
901
732
729
734
758
953
951
822
875
936
897
905
882
875
893
863
847
648
1069
836
810
766
760
762
982
993
821
991
913
760
951
859
709
874
795
855
854
874
845
731
911
831
711
903
842
718
887
854
695
679
693
690
683
907
891
712
717
960
929
757
735
721
923
788
682
675
880
816
688
676
679
692
885
831
696
900
849
709
937
898
726
707
928
856
720
725
958
967
803
959
914
755
963
914
746
950
936
799
971
961
776
975
920
750
740
731
966
699
586
852
612
947
698
907
881
716
709
693
722
700
729
713
687
689
673
693
660
686
669
666
675
655
661
875
789
670
648
650
639
647
645
684
658
869
769
663
650
679
644
640
632
667
702
676
680
901
784
671
657
639
637
638
637
636
648
655
669
700
922
864
698
669
686
681
913
847
688
695
696
654
695
872
823
704
789
716
511
906
624
640
916
912
793
704
693
674
672
669
730
689
935
900
729
653
666
645
647
638
484
791
669
671
682
690
688
695
703
701
710
702
712
732
728
778
759
744
1036
936
744
703
711
523
1222
952
772
744
777
726
739
781
623
1431
773
756
762
1058
1007
828
1042
963
774
743
1039
995
797
1032
1046
832
867
814
1068
1088
842
1066
1053
813
838
1051
1074
837
790
1058
1035
837
867
1044
1042
808
795
1082
1044
921
851
1105
1107
945
844
826
1063
1075
875
899
1109
1097
963
920
1010
1161
1119
1009
947
1009
1166
1130
1048
933
951
1082
954
994
993
917
933
950
952
943
922
1150
1193
921
901
932
962
1204
1161
997
945
954
958
952
936
932
871
918
972
945
978
917
969
963
925
945
986
940
985
1039
957
980
970
938
1055
950
945
960
932
864
950
978
930
939
946
970
974
922
912
898
902
943
945
906
933
955
927
929
907
900
902
884
895
988
885
887
891
990
877
967
868
864
923
990
963
954
953
925
936
959
937
995
963
916
941
955
929
1030
992
972
924
889
853
918
879
924
923
884
886
862
865
932
917
1103
1104
870
848
1097
1093
1029
971
1045
983
998
996
914
930
898
857
872
790
1056
663
834
1338
861
885
853
845
815
755
737
1017
1073
929
872
836
840
830
865
879
831
881
833
811
816
808
782
746
780
953
918
934
863
861
867
859
846
898
903
929
905
901
894
866
1089
1023
814
762
744
770
1033
1041
989
871
855
861
856
856
881
1100
1097
838
794
787
838
1070
1078
942
906
925
956
950
886
953
940
978
904
1139
1098
886
857
872
1138
1116
1027
911
852
852
933
1103
1146
945
919
965
933
1034
961
969
1021
1040
1000
932
967
963
987
970
1003
990
934
942
912
963
953
941
1138
1159
980
912
911
944
1002
874
1131
1130
993
962
1009
914
1003
926
961
924
943
977
894
936
941
903
918
864
876
890
879
882
889
908
861
1100
1086
850
841
830
871
1098
1054
888
843
870
885
872
1099
1055
863
844
853
1100
1080
873
833
840
1085
1133
986
923
914
909
936
901
925
962
1028
936
968
956
923
928
926
915
943
922
882
981
948
895
897
954
897
980
975
892
951
849
916
926
966
1115
1173
946
878
845
820
1102
1157
925
933
1120
1071
899
925
911
1129
1114
874
903
1139
1118
1113
1004
967
1002
996
1021
1017
937
925
921
933
890
921
916
871
952
889
897
1115
1161
938
951
956
898
1138
1105
993
927
899
1127
1119
974
931
949
938
950
1000
1104
1114
900
889
1130
1108
1021
1013
1076
1089
1046
942
1003
985
961
1154
1151
999
924
926
921
1158
1172
1067
961
961
969
1018
946
1004
951
1038
937
973
908
879
975
1148
1143
919
901
950
932
1178
1188
961
894
894
870
1135
1123
879
858
1101
1057
915
927
934
872
1111
1107
892
861
912
1092
1179
978
941
917
882
888
934
899
890
893
858
1091
1091
886
851
885
881
885
935
917
900
898
880
862
922
906
863
924
1099
1040
841
800
804
1057
1133
900
921
956
900
935
951
901
903
851
895
1087
1084
943
899
897
950
1113
1092
883
867
924
900
1125
1162
924
930
953
906
1134
1130
875
890
1109
1101
918
1001
947
1119
1121
906
930
1110
1119
934
992
946
1145
1167
927
918
1149
1149
1056
976
933
990
908
1014
1156
1143
941
922
923
970
1175
1167
935
912
947
966
1170
1219
966
973
1078
1005
1005
1056
1010
987
1004
1020
955
983
974
947
965
956
977
932
1008
960
929
918
923
944
953
977
983
930
987
951
922
944
955
927
968
964
981
950
997
1003
948
991
994
940
954
956
920
936
896
811
779
1056
1094
896
867
862
919
918
923
896
951
894
935
879
943
934
958
922
964
930
910
943
893
939
872
938
941
955
958
942
925
930
904
853
857
866
857
889
895
872
864
862
893
839
825
805
784
788
814
837
868
891
870
828
867
857
867
865
887
891
873
891
900
873
901
904
884
958
929
871
930
927
891
921
913
1074
1086
887
897
851
819
842
882
1080
1085
886
833
865
873
878
1077
1117
918
896
930
894
917
926
932
850
907
883
864
1074
1049
879
855
843
887
888
871
1081
1038
845
828
814
1091
1093
911
848
887
825
1075
1127
906
934
922
871
905
876
863
911
903
933
868
914
911
867
911
926
897
889
840
829
838
892
827
848
831
807
835
789
825
840
801
848
807
778
793
832
771
792
769
766
802
783
831
778
808
1023
1058
855
833
877
1042
1015
895
868
895
909
824
884
802
792
813
784
1035
605
1293
836
815
865
850
829
850
803
862
882
806
847
840
791
840
836
849
793
890
788
868
823
800
780
803
778
778
818
812
770
764
757
759
733
732
745
747
770
747
729
715
755
732
737
764
725
534
863
686
668
666
668
718
739
756
717
726
739
728
702
753
796
736
723
705
705
747
726
729
743
835
780
1015
975
769
705
691
682
702
961
950
802
756
740
715
697
754
1064
981
848
741
719
706
694
691
717
961
991
814
822
787
759
725
715
722
699
691
696
687
658
681
659
656
622
629
631
637
641
645
670
645
657
669
598
700
639
635
618
646
673
686
681
677
683
656
684
579
768
672
667
702
713
746
715
765
978
878
707
659
654
648
657
664
673
708
928
899
744
717
689
694
690
692
713
701
733
725
695
926
843
695
663
645
644
646
641
659
654
642
639
648
677
673
676
690
679
890
801
678
661
642
647
638
648
673
639
652
650
646
666
668
683
667
673
669
700
681
701
664
666
698
664
676
662
676
665
664
669
667
653
655
650
642
656
649
634
659
672
671
653
657
644
648
660
661
697
691
700
714
661
669
684
686
713
704
724
759
724
702
736
733
729
765
748
727
683
665
643
626
621
624
614
648
655
661
657
674
667
654
871
802
667
647
632
680
845
863
719
704
899
879
717
723
922
912
718
711
940
967
974
854
963
914
790
953
928
736
725
743
968
944
777
921
890
730
740
954
937
768
755
959
955
759
724
684
720
983
977
865
795
786
741
726
735
983
917
729
690
712
934
651
1150
800
1002
986
827
1004
925
732
725
1001
966
938
764
682
679
713
819
979
892
881
791
776
960
875
723
694
696
701
714
754
794
745
770
818
777
796
790
759
763
765
736
738
739
722
728
740
744
737
735
726
709
937
889
718
697
678
701
686
687
697
704
704
741
745
723
721
709
711
453
466
471
688
695
724
740
716
710
728
699
688
675
661
686
655
661
675
681
692
685
702
713
701
911
857
710
678
674
696
728
934
870
691
682
689
694
723
733
707
915
841
695
697
689
699
722
908
899
752
762
712
929
856
707
696
697
719
912
922
849
927
940
815
758
765
933
867
729
927
882
737
955
940
823
981
984
869
981
932
751
964
924
801
947
964
881
955
937
761
763
940
869
717
679
695
657
651
813
989
898
907
766
732
730
747
984
986
908
815
760
755
776
744
774
797
745
798
807
734
980
970
753
723
745
936
879
719
717
675
713
904
837
702
718
704
673
687
927
886
725
766
753
946
903
727
743
729
946
934
746
760
972
940
772
964
930
764
711
739
719
616
774
696
682
680
708
705
755
572
858
704
687
726
736
750
748
719
928
847
706
703
724
922
925
782
802
968
917
751
723
700
731
949
948
933
861
808
781
1011
939
782
793
784
1004
989
813
833
759
805
991
976
823
840
1031
1026
843
877
1045
1025
847
1037
1058
877
1078
1071
940
1048
958
765
987
949
792
821
1001
990
823
1010
932
735
935
954
833
980
1028
937
872
1013
989
814
805
1008
1057
960
1008
1018
979
885
1062
1095
921
834
1065
998
834
848
1008
1053
974
920
1059
1038
845
1033
1008
851
1012
1041
969
996
1001
999
1018
953
863
1042
1026
816
764
1011
1014
855
1032
994
783
790
754
979
982
776
823
1023
1025
918
900
819
857
789
1019
962
782
708
702
758
956
967
780
766
776
967
972
893
840
831
851
1023
983
802
805
787
978
1003
869
799
829
814
753
733
930
894
784
776
951
917
763
771
740
934
743
906
947
933
842
850
990
982
848
849
766
767
767
752
744
955
801
757
744
770
726
957
897
740
756
625
1029
914
746
722
776
777
763
756
782
754
765
971
961
787
805
795
786
817
987
968
787
794
780
1001
1006
846
1026
1036
852
826
1036
993
855
1037
1027
818
771
813
758
1046
1076
907
909
1064
1073
946
1047
1058
860
854
788
1065
1019
939
996
910
801
1039
1022
830
795
795
993
932
765
756
728
742
976
933
759
755
782
980
944
757
771
734
787
732
1012
984
873
791
784
1007
938
779
767
736
973
968
782
799
992
957
772
772
756
938
926
794
785
776
971
912
732
704
725
691
913
896
783
955
958
809
824
975
938
791
986
967
785
951
901
768
978
958
805
787
955
1015
987
983
904
993
1002
807
752
774
967
1008
981
989
986
954
966
969
963
972
1002
1044
950
889
795
1024
948
788
743
736
709
694
688
720
943
894
776
769
730
721
706
665
666
663
652
657
513
775
621
657
666
638
610
649
636
621
614
607
649
661
639
632
626
610
585
591
604
571
583
593
608
580
582
603
574
622
621
615
613
595
617
626
614
602
757
672
612
620
620
590
583
597
557
603
612
607
649
842
770
656
645
649
644
610
806
753
670
847
763
643
622
818
778
669
862
872
826
695
696
863
788
680
856
820
673
836
751
679
875
844
720
710
839
784
721
929
918
752
902
874
752
912
904
749
944
987
911
803
1003
942
764
951
902
744
930
886
753
1009
1089
898
780
753
1016
984
814
757
685
638
634
654
674
602
1270
909
916
906
785
954
922
741
732
979
938
762
959
896
713
669
696
1005
979
835
743
909
820
737
895
862
718
958
936
720
669
896
823
646
656
930
883
929
925
764
756
930
849
693
626
648
674
917
851
713
694
875
785
660
667
830
728
618
621
605
608
632
884
834
791
793
913
895
763
768
750
746
938
930
794
705
699
921
880
731
671
666
900
793
633
641
653
903
895
913
944
898
804
834
751
689
922
895
752
978
891
737
976
985
879
970
871
958
920
842
737
951
965
853
803
984
908
740
895
783
709
880
867
761
959
945
832
721
688
905
841
710
873
806
700
884
846
722
902
883
700
893
869
760
946
927
754
716
908
849
745
704
636
660
959
999
975
938
829
799
1027
982
836
838
1002
995
781
961
957
845
977
1000
794
755
980
930
787
976
979
836
815
1001
997
820
841
734
1002
942
750
733
937
802
693
891
872
742
905
873
817
930
914
784
966
927
750
926
826
724
948
890
807
764
762
998
935
798
748
780
981
974
826
750
769
945
945
772
950
843
711
918
908
760
759
692
926
858
722
715
899
853
713
922
853
718
905
720
871
909
834
728
737
934
918
714
912
855
674
883
824
710
908
845
732
931
921
887
769
702
705
697
942
889
791
729
726
669
687
915
890
715
715
639
654
666
910
904
739
699
715
715
673
910
890
710
701
905
846
697
682
720
952
952
1002
845
863
829
1017
969
760
667
655
697
953
969
953
862
999
998
852
807
1018
1003
870
807
1024
1031
834
791
1019
996
978
957
835
842
762
982
839
703
898
868
715
1012
943
715
942
918
781
1008
1006
826
809
742
997
923
742
732
969
995
877
968
938
759
724
951
948
812
981
953
737
734
975
986
834
824
1010
992
816
780
710
918
824
729
969
982
904
928
828
764
1011
995
867
819
754
734
977
961
825
981
952
754
783
989
1012
831
961
940
957
986
947
834
1043
1032
818
841
1009
910
771
814
1043
1026
974
866
958
1051
1044
949
862
1080
1062
970
865
1071
1001
861
1037
1016
941
895
1015
1024
858
885
1034
1014
909
851
1034
1010
907
889
807
811
1029
1009
775
765
775
730
991
976
820
748
690
674
657
656
647
630
674
695
905
917
752
734
787
761
971
963
808
748
767
984
945
850
794
730
799
801
978
993
884
800
818
777
1007
1004
811
765
769
779
1045
997
920
851
831
1051
1030
898
877
853
1061
1058
995
918
909
907
1073
1045
945
816
816
862
1009
1017
978
937
893
775
1010
981
800
736
977
957
866
862
1023
1000
860
806
1012
1002
879
768
757
995
942
1002
863
768
841
1017
988
924
832
1020
1010
827
820
1012
925
764
1009
932
861
851
1023
974
1001
832
833
851
1018
1013
796
746
1000
994
937
861
1051
1026
939
859
1077
1033
931
865
990
1084
1079
982
901
885
944
1090
1115
1082
904
891
920
939
1102
1088
989
926
985
990
1119
1060
1006
891
998
1034
1007
1048
878
938
1090
1049
1030
895
1028
968
868
991
1105
1095
933
775
728
971
1033
940
823
827
866
857
825
771
772
850
1092
786
774
986
954
774
716
772
1011
1025
1055
1032
990
919
917
930
1011
1028
1023
1000
858
971
917
871
1057
1007
983
851
808
1018
945
827
814
1002
964
844
853
811
1025
996
802
838
841
771
1002
983
911
901
967
943
811
768
999
1006
824
841
1053
1036
828
782
818
1028
1038
861
812
1045
1044
1013
905
970
1078
1056
925
882
1062
1045
995
893
917
1085
1049
989
910
912
1112
1084
990
910
949
1106
1076
961
888
906
1081
1097
1069
931
923
980
1116
1091
1024
937
901
1012
1126
1120
1067
928
969
1046
1011
1127
1106
895
892
938
935
1112
1096
1066
950
960
1048
1031
947
1026
969
920
1085
1067
899
869
888
1088
1015
800
778
1042
1018
1031
881
854
953
854
1045
1040
852
830
880
846
1061
1040
973
875
846
1074
1042
919
883
978
1097
1066
947
907
905
1092
1083
1089
943
992
932
871
834
1062
1081
994
934
896
933
914
905
1077
1056
874
877
1074
1056
1070
1046
1034
923
966
879
1078
1044
1056
934
973
951
949
1071
1052
960
895
956
1061
1065
983
900
982
842
1087
1009
818
812
1072
1005
907
823
812
1050
1067
1060
997
926
943
941
993
963
833
1064
1023
877
798
1041
1025
945
846
936
888
1022
1029
899
854
1051
1018
990
934
1046
1010
882
814
812
1014
958
843
861
782
992
997
822
781
812
1003
984
801
829
1031
998
829
821
1013
909
766
997
999
948
882
817
1040
987
947
839
874
1042
1029
859
819
1051
1045
799
762
730
969
996
1004
953
1038
1028
820
843
1039
975
857
1010
949
850
1026
1018
1007
927
1010
1068
1011
869
1076
1055
965
865
1061
1069
1025
873
845
816
766
700
671
671
681
693
713
908
809
755
709
719
682
638
656
646
640
678
690
738
929
885
863
842
831
794
818
822
755
752
799
810
821
821
842
854
787
1015
1015
841
736
719
715
702
851
782
728
924
929
801
732
924
874
761
965
926
734
924
834
754
946
906
805
983
998
1032
1033
900
896
791
988
938
749
768
997
1033
866
993
989
858
1029
1034
971
1072
1062
951
1051
1031
855
862
1007
884
757
933
913
928
892
981
852
796
826
1031
962
796
991
933
746
925
855
786
999
1009
864
1007
980
816
776
970
937
744
1002
1035
976
1036
1003
900
1060
1020
811
1007
956
743
943
940
946
1028
1009
1024
1003
996
832
1004
972
768
725
737
983
1009
814
723
757
1008
992
927
824
839
830
808
813
1016
1003
827
787
768
1008
964
836
792
1020
991
910
833
918
794
1012
963
852
849
757
989
932
731
763
965
984
908
848
1028
973
807
785
1002
978
888
850
838
1006
1008
948
916
929
1043
1025
841
745
723
946
908
757
780
992
981
867
810
789
997
980
787
724
916
857
754
727
739
918
900
754
964
956
794
753
977
948
801
964
874
725
695
682
703
690
683
908
871
706
677
668
672
636
626
691
661
666
651
643
636
644
631
502
777
659
642
637
646
636
655
644
647
647
652
650
631
636
600
613
596
590
581
579
585
617
662
757
807
751
728
726
723
924
844
693
666
679
685
728
737
748
726
760
778
719
939
902
707
683
673
697
682
732
694
732
745
742
713
927
880
721
725
694
843
748
669
842
808
674
884
880
804
735
932
920
768
942
926
754
760
951
909
809
942
936
789
748
754
722
968
923
773
743
973
962
782
762
973
946
784
736
777
983
979
925
820
1012
968
803
744
975
988
821
784
1000
964
813
1008
971
786
740
1016
1013
819
786
1002
989
858
848
1016
977
795
778
1030
985
810
771
795
1019
1005
834
773
747
757
1023
999
805
760
806
768
1015
962
770
753
757
1022
996
876
807
852
819
842
791
1058
1022
873
800
777
987
914
758
997
1008
850
1031
1045
839
850
1058
968
823
802
1041
992
785
771
1022
1007
820
1060
1003
960
841
1064
1033
837
1060
1081
884
1102
1101
897
1084
1114
941
1151
1111
889
875
1074
1036
875
1104
1088
869
826
773
1030
982
816
1061
1063
847
862
779
743
726
990
1038
917
1028
1050
879
1056
1131
958
813
784
799
1070
1057
927
916
1060
1090
932
838
796
775
801
1016
1011
850
799
993
977
821
807
775
979
954
773
731
723
727
695
716
975
1008
812
800
1014
975
803
797
989
971
809
1045
1001
817
803
1001
1022
862
1027
1056
931
1053
1029
870
890
794
779
764
993
991
845
1052
1049
865
795
805
780
985
914
743
729
735
924
869
775
784
986
971
782
792
758
966
916
786
985
992
836
830
1014
995
810
1020
970
805
789
715
749
942
891
786
1011
1061
925
902
860
1027
927
730
710
690
934
916
818
1029
1047
925
879
1066
1050
836
825
1028
990
832
1016
986
831
1003
984
825
1003
1004
837
997
968
817
782
768
967
974
880
1042
1013
826
1007
1000
831
1017
1056
933
1020
1022
870
1036
984
784
754
973
913
732
700
919
854
722
939
942
795
780
772
777
984
940
765
736
698
932
890
730
717
898
896
794
962
962
818
977
945
771
972
976
959
980
977
1007
995
981
958
973
968
800
1011
936
763
778
985
1010
846
994
1046
956
1035
1035
805
763
742
743
701
712
712
942
910
817
1002
971
780
731
772
762
982
990
827
988
953
764
736
778
778
974
953
769
772
967
955
803
988
987
819
996
980
808
824
1007
1013
824
1022
1003
806
1023
1003
834
982
1031
950
1001
958
970
937
938
916
821
791
745
736
731
961
932
790
981
981
781
756
990
961
829
971
985
823
955
931
755
968
935
773
983
956
754
772
941
894
730
734
723
957
970
786
769
994
1002
850
1022
975
784
749
972
951
805
989
982
890
976
988
827
1020
992
782
974
908
762
945
955
823
966
985
835
995
972
803
808
753
776
965
975
780
790
766
985
988
786
799
778
993
995
796
798
1026
981
806
788
771
795
732
1016
1083
1020
930
1082
1054
871
878
1074
1083
885
1037
1102
985
1071
1070
913
1067
1058
880
1047
1019
844
1020
1007
871
1027
1028
866
802
780
994
980
863
772
744
731
982
984
799
1002
956
780
1007
1016
862
1010
972
807
1025
1010
843
1008
995
801
763
739
975
1044
1103
1102
1070
1068
1040
1028
837
1073
1071
909
1070
1111
1029
1067
1066
1077
1042
1007
805
778
800
784
1032
1029
972
857
1028
994
827
1011
1002
869
1012
987
783
995
974
821
981
1028
956
997
954
840
1006
1010
849
845
1017
1021
901
1027
1033
862
985
973
879
1036
1056
889
1016
997
858
1023
1022
897
833
1019
1001
832
733
1220
779
969
897
724
743
902
907
916
949
1034
1109
978
918
884
1060
1046
875
1049
960
807
987
931
799
972
980
915
969
942
987
1086
976
944
1062
1080
906
1019
928
770
982
986
991
1049
1056
1011
992
892
1006
993
801
766
736
970
987
857
949
909
791
998
985
774
776
722
951
879
715
920
906
914
888
742
950
958
766
755
965
987
838
1002
954
798
991
930
757
966
911
761
927
927
796
753
958
968
834
794
984
978
821
972
951
810
940
926
722
718
941
968
913
990
975
971
967
942
768
808
1022
1058
1097
1072
1001
927
837
1024
989
821
1014
1042
965
1019
1000
1027
1024
1029
1031
994
982
902
957
988
1021
1076
1060
1065
1052
1033
1018
1018
1024
1005
965
770
1007
975
779
783
767
987
979
907
788
971
913
792
759
937
923
755
909
864
716
698
714
677
893
881
839
922
885
742
914
803
727
872
829
740
916
913
860
924
892
804
749
969
964
885
860
782
736
691
879
783
884
891
903
855
901
864
746
931
877
731
949
969
971
1033
1002
1007
979
959
871
987
966
770
732
946
915
772
744
713
955
977
906
966
976
793
741
963
982
816
1014
968
935
867
994
983
788
977
1012
991
988
984
957
804
1010
1027
943
1019
1067
1014
1005
1005
976
750
1043
999
1033
867
778
752
717
955
917
739
917
830
722
861
802
713
880
879
747
925
898
732
772
704
948
944
873
762
732
952
920
733
788
945
893
732
692
688
882
906
861
927
850
794
980
940
775
757
953
955
814
927
938
965
942
983
976
848
1006
983
799
993
899
784
803
973
958
839
956
936
846
954
983
852
760
799
959
942
836
949
865
727
732
922
954
877
769
806
987
1003
789
748
980
987
829
826
991
980
783
766
1013
932
875
1023
1043
909
845
1016
989
828
838
1003
960
806
762
978
965
793
787
968
932
859
778
1001
934
842
744
711
710
707
692
898
812
686
667
644
673
639
625
653
649
662
645
644
648
644
643
643
633
635
632
638
641
630
639
634
476
398
374
322
295
517
268
291
303
622
633
609
603
614
612
603
608
607
648
703
913
869
746
702
725
723
918
879
708
715
899
879
716
744
918
910
736
763
930
865
684
671
714
893
871
711
723
726
886
862
717
900
892
844
936
932
908
928
922
852
939
941
789
983
948
784
954
943
822
929
904
819
938
857
712
711
678
680
1025
1048
993
919
872
933
823
1065
1021
887
847
1049
1057
902
857
880
1068
1064
1067
966
883
907
1086
1093
1066
926
940
1117
1117
1031
897
902
1106
1103
1044
893
851
1088
1096
1014
935
1019
928
1106
1101
907
888
1085
1092
1059
982
1040
1076
1070
1000
942
978
960
1083
1058
921
859
1062
1051
877
778
752
700
703
692
686
708
688
907
842
698
694
682
720
723
744
762
960
954
770
755
758
728
941
877
741
740
736
747
941
933
779
801
795
1028
1010
1031
987
983
1062
1104
840
813
820
735
1022
1013
884
796
847
730
734
730
982
821
905
804
733
949
852
710
688
704
881
813
690
707
905
892
737
754
749
741
759
766
949
922
743
744
925
860
732
916
864
754
957
924
763
750
736
716
704
718
721
770
778
746
737
968
901
739
701
698
674
693
708
936
933
746
714
741
924
863
720
693
902
818
692
682
672
675
715
916
902
754
713
713
723
935
917
759
717
733
711
739
727
741
751
931
886
726
693
679
668
697
675
904
885
711
706
722
709
753
926
876
710
693
684
695
701
894
917
737
708
700
930
878
744
740
930
867
713
689
670
688
916
878
796
709
703
703
732
709
939
910
805
733
746
753
755
940
886
739
708
897
862
715
724
729
689
715
901
872
716
705
708
884
867
715
754
941
923
737
722
701
920
877
711
752
946
935
844
736
711
926
935
824
948
935
783
971
994
899
837
1015
912
820
731
704
718
942
941
828
769
754
742
768
802
761
784
760
991
939
739
716
689
685
686
683
765
706
931
899
758
723
723
936
917
783
724
761
715
748
927
898
724
705
712
921
913
869
806
772
950
867
733
922
908
789
943
863
738
940
931
780
953
973
855
804
998
974
775
934
901
770
979
1015
892
834
947
896
734
724
922
869
730
927
894
860
771
774
756
764
749
931
840
690
687
659
739
906
902
726
706
690
928
919
814
807
967
927
811
815
975
958
820
948
962
968
846
986
1008
1007
1024
952
787
1018
1000
871
829
981
994
1007
1011
1008
919
969
819
1011
965
813
758
750
969
946
807
758
985
974
844
835
737
728
969
997
942
811
800
974
973
801
819
976
945
799
800
974
965
804
810
970
943
846
972
949
893
961
976
805
830
1002
984
872
856
1029
1037
976
895
841
1005
993
799
993
994
844
989
1024
923
874
1005
1008
827
827
997
991
836
816
992
968
876
961
948
827
978
979
812
978
993
884
845
999
976
826
968
954
923
979
892
834
772
988
973
847
853
992
994
837
821
779
981
949
863
990
974
875
802
727
758
955
980
930
800
980
894
776
958
979
761
766
961
996
997
937
922
916
967
910
774
963
924
752
935
905
747
770
965
926
779
927
889
729
917
899
750
916
906
751
761
700
711
922
949
923
798
760
798
922
892
726
705
705
882
852
761
942
927
781
714
712
950
949
811
966
945
790
958
939
788
958
986
856
982
979
853
986
944
775
949
916
750
699
752
934
944
952
846
960
920
757
732
949
914
793
923
968
955
957
941
848
940
922
762
779
954
928
780
784
746
761
954
941
853
798
736
962
898
751
939
887
717
719
922
893
862
940
948
783
968
967
894
1011
1016
1003
982
977
996
1000
820
958
992
1046
1042
978
814
1036
1005
858
1009
984
839
1012
1061
1014
876
1027
1065
999
863
740
986
951
756
736
937
886
755
743
935
901
775
772
731
913
859
701
708
663
695
657
849
745
667
671
652
670
652
681
678
669
682
684
675
662
681
667
861
814
675
667
497
813
642
652
668
696
767
858
759
730
740
714
866
782
696
721
851
858
848
939
924
886
917
813
931
859
702
701
857
795
705
836
788
691
671
645
599
634
624
679
670
705
863
776
716
682
842
784
695
707
687
686
811
739
672
806
777
700
696
712
853
819
718
696
820
741
663
774
706
679
690
822
773
661
668
815
800
692
683
682
660
804
735
652
656
655
655
684
822
807
690
692
660
642
681
662
816
754
633
652
635
628
623
635
638
648
618
637
647
704
697
674
695
699
679
660
660
672
640
636
783
728
656
648
783
726
666
668
667
788
793
706
732
836
790
680
815
771
663
798
754
674
779
725
682
795
793
747
717
837
815
707
833
797
704
802
754
799
727
779
749
814
824
837
821
727
821
784
681
805
749
673
784
700
644
660
678
675
853
812
704
651
639
645
645
840
817
684
691
685
651
854
817
665
649
640
655
649
824
785
643
672
653
633
650
650
844
817
682
689
660
835
806
706
831
794
664
653
865
799
691
659
664
858
815
688
660
639
647
845
809
656
822
784
686
809
721
796
724
819
807
655
813
722
798
701
780
714
787
752
643
824
811
811
860
807
693
908
827
709
851
877
884
888
821
889
895
787
949
989
887
939
937
787
958
1029
1029
1084
1026
891
787
991
998
824
993
951
743
974
1019
1031
979
978
951
843
897
884
929
878
882
928
956
937
735
938
907
908
912
731
973
937
776
975
725
1306
1049
1036
788
954
941
754
967
1040
1071
1056
1049
1016
986
972
947
953
1002
988
983
973
981
974
989
1032
1046
995
872
1041
972
807
965
956
940
875
893
936
972
985
964
973
914
977
1013
976
962
897
753
968
942
771
953
965
970
970
993
997
994
882
987
991
818
996
980
913
939
1002
999
1011
972
948
927
916
909
905
869
875
955
819
934
820
912
890
902
895
917
959
780
997
999
877
1000
997
906
1016
1022
912
999
961
789
996
1018
964
973
970
948
938
969
962
967
991
984
1025
1032
1046
1014
982
1007
1030
996
1042
1046
1037
988
971
955
960
1036
1036
1011
1015
1016
974
765
937
906
934
939
954
950
952
960
935
907
752
948
902
778
986
968
937
976
960
963
949
944
901
924
930
779
962
978
861
950
965
829
951
910
929
913
841
976
1007
958
975
981
972
970
839
1020
1015
876
1000
999
917
1013
958
777
924
873
938
986
988
979
970
944
963
942
980
1009
969
956
938
834
757
951
905
746
913
904
771
927
920
812
960
920
796
943
959
869
975
966
900
938
937
940
960
945
950
911
823
973
948
770
946
963
968
972
908
952
978
868
937
825
903
856
900
925
973
1059
1022
1006
997
981
970
954
978
985
1011
993
980
980
805
1025
969
780
705
696
941
966
938
867
938
912
754
777
756
944
884
741
728
704
729
703
694
679
715
713
693
674
678
661
636
644
622
629
645
681
665
662
641
668
663
635
652
653
656
661
635
646
648
656
641
664
639
659
644
645
657
674
670
678
666
673
816
732
647
641
617
622
616
560
576
626
850
775
734
675
666
676
876
824
686
656
663
685
473
837
867
794
663
692
641
638
622
613
615
615
606
594
569
609
590
573
574
602
594
589
588
612
604
613
620
614
606
583
607
609
598
591
580
596
593
579
599
603
574
576
572
592
574
597
592
586
614
609
604
602
571
601
607
646
818
827
677
661
823
744
644
799
751
688
842
791
657
625
624
830
747
663
652
695
930
864
782
710
695
683
951
909
762
688
676
895
912
953
872
944
906
946
965
981
873
963
941
907
989
1041
1010
890
1005
959
807
972
960
749
981
981
837
716
726
1100
1050
880
764
788
1039
1050
1017
883
1063
1106
1040
925
857
1132
1135
1110
988
901
795
741
713
982
1011
821
826
1033
1005
866
838
1100
1030
852
800
1050
1048
904
1074
1061
966
862
940
1076
1106
897
794
1073
1117
999
902
992
797
793
748
1127
1179
1120
1003
907
971
941
831
1169
1152
998
941
961
1163
1152
961
857
853
1135
1164
1083
986
954
992
973
1000
1102
1154
946
783
795
1210
1174
1135
960
835
769
1102
1145
1118
1141
1092
1099
1183
1117
1156
1132
1065
1045
1068
1112
1111
1113
1097
1082
1089
949
837
853
1133
1128
922
874
866
1127
1192
988
974
975
1002
1023
1012
986
962
1004
1012
976
1007
999
949
995
1008
958
1055
1081
967
917
903
974
1111
988
963
911
973
995
956
1042
1025
960
1020
981
865
800
874
1206
1194
1013
984
974
1085
1086
1048
1134
1063
1040
1030
958
1042
1004
1079
1040
989
1020
1004
997
1204
1029
944
963
1015
1027
1123
1039
1016
1055
1017
981
975
1028
992
1057
1111
1042
1151
1033
968
1059
1067
1100
1032
1054
1042
1047
1051
1021
1030
937
914
1020
1076
1033
1012
969
963
987
1013
1009
1014
1008
954
1000
957
942
980
960
939
870
832
915
985
969
1007
937
900
804
808
860
1137
1148
945
970
999
973
1047
979
906
952
965
965
1031
1007
971
999
985
917
933
924
939
968
1018
965
967
979
938
1064
1033
964
975
949
970
927
958
968
907
1147
1108
871
926
1117
1106
949
901
1003
1149
1122
999
969
966
969
966
942
1056
1017
966
982
986
961
1036
1127
1056
995
993
1025
1002
1071
1048
944
1029
1047
1018
1027
1005
944
973
1055
859
797
1070
1011
872
914
833
890
905
878
899
911
848
866
1091
1134
914
946
1109
1110
1128
1007
954
1066
1164
1157
1090
974
982
977
1084
1068
1009
1058
1044
984
1030
1039
948
957
878
867
1108
1124
918
810
791
820
1086
1141
912
942
965
917
1158
1204
1027
1034
983
1030
1149
1140
1086
1012
1030
1066
960
993
1040
1025
1003
1201
1206
986
987
1076
1032
1077
1050
1033
1010
1037
1046
1029
1048
1038
978
1040
1068
1036
1009
1040
1089
1011
1055
1067
1011
1055
1061
1019
1021
1052
1063
1012
1068
1039
974
986
934
923
964
955
979
973
945
972
1000
1001
925
998
974
921
989
1002
978
951
989
979
972
1009
993
906
1005
942
973
962
1170
1136
849
796
1055
1103
1021
1079
1136
1074
1093
1071
1080
1049
970
988
979
972
946
833
798
1087
1136
1001
946
942
923
921
977
1132
1121
939
966
975
1001
1026
1006
995
1000
950
965
943
992
994
958
975
940
930
994
1040
967
972
975
1039
1070
1017
1002
986
956
967
988
1039
1012
986
943
950
937
927
986
966
1135
1140
930
917
914
975
1165
1177
1024
987
971
949
1012
969
970
992
1059
995
990
956
945
943
978
1045
976
1015
997
899
924
1135
1150
984
1000
1024
916
992
972
937
979
955
899
1021
981
953
952
960
913
843
1096
1130
912
952
985
1000
1113
1146
969
954
958
938
908
1160
1162
1016
962
960
897
997
931
1118
1168
1046
915
930
916
1095
1166
988
922
990
1134
1126
1051
1026
991
985
928
952
981
978
979
929
960
901
981
981
915
926
944
864
941
1134
1154
996
938
899
981
1123
1114
945
894
868
1141
1135
1003
964
939
993
972
967
985
949
892
983
1142
1127
933
929
920
1131
1138
986
912
980
978
1143
1176
980
939
1015
993
890
868
1133
1192
1068
1012
1042
1042
1020
1026
1007
970
990
1008
903
969
1141
1147
1101
1024
985
1060
1071
1002
1007
1026
966
1060
965
920
897
814
829
1077
1153
1020
946
964
968
1009
940
1059
1043
1009
1033
1081
996
1002
1013
1046
1011
1051
1068
973
1044
1022
957
1011
1002
960
1033
1076
974
1015
1001
953
870
794
839
1064
1104
929
966
896
981
1001
922
946
914
952
873
941
954
962
970
986
1023
966
1033
1041
979
948
927
941
1004
1049
929
988
964
1006
1044
1037
967
983
973
984
1007
926
998
966
947
898
931
987
1112
1150
902
902
906
909
1120
1152
984
980
976
964
1006
1030
960
1028
1004
1000
1030
1051
983
976
995
941
959
1145
1153
970
933
928
892
1100
1145
958
911
950
1151
1139
1010
1006
1106
1025
1058
1015
1016
1049
1038
1085
1009
1039
1049
955
931
987
895
1024
1038
986
1061
1031
964
981
998
1025
960
979
949
913
951
989
1023
898
1005
968
910
988
948
1114
1107
853
858
1067
1048
913
974
1104
1128
992
897
936
938
1127
1131
968
1017
1097
1061
993
990
954
1010
1062
1054
1018
979
1051
984
1035
1020
1012
1028
1016
1013
1000
1034
1080
1021
1035
1052
1095
993
1010
1019
949
940
947
927
991
930
1008
892
919
909
885
1108
1126
904
936
949
916
1127
1093
922
874
999
1154
1121
1000
1012
988
1056
1041
995
939
971
912
1040
1023
914
969
971
951
959
949
890
1086
1097
914
870
952
909
863
1100
1126
982
887
932
1130
1104
1031
974
933
993
1151
1117
839
813
1083
1093
831
782
1047
1103
997
976
987
1020
1028
986
890
907
870
1094
1120
889
815
843
893
1123
1165
1146
1045
1045
1015
980
996
1052
1091
1043
1029
994
917
903
911
959
873
946
920
941
881
891
1099
1076
891
867
903
1080
1076
1021
1002
940
979
966
1010
901
970
1019
973
995
1016
1010
983
985
1008
936
904
878
879
1101
1133
973
969
928
972
974
1009
999
973
978
934
969
954
982
957
1181
1177
941
951
1002
984
1027
1059
1058
990
1037
1008
965
949
958
924
951
966
998
971
1000
1027
933
967
914
1008
1006
931
959
1127
1146
935
951
1134
1116
972
987
904
1138
1144
994
941
987
953
1121
1141
934
959
977
939
1003
1134
1146
972
926
912
1136
1164
1075
970
967
970
964
1037
1173
1061
932
953
902
999
1133
1119
971
911
947
897
1125
1138
914
931
947
970
994
1159
1182
919
837
788
755
736
823
1042
1003
863
846
796
840
827
821
1039
1038
906
919
892
908
895
866
1088
1117
906
889
1061
1064
969
1094
1061
945
939
910
1101
1128
948
951
1134
1118
983
1011
1154
1116
979
1023
952
1137
1163
1022
927
986
1147
1138
1032
1011
971
1025
1057
1024
948
1123
1018
819
851
1084
1140
1029
994
983
1018
1020
997
1022
1024
994
957
1150
1127
888
917
1113
1117
1012
1019
976
1000
1146
1087
908
936
940
1103
1126
905
864
1086
1090
952
991
954
1111
1128
935
928
947
1124
1123
981
950
964
986
922
1106
1060
854
883
1076
1071
962
959
1097
1062
959
1072
1090
975
1029
1030
983
1127
1131
956
917
1109
1080
990
988
948
1089
1103
930
975
1137
1048
860
789
1020
1042
999
963
1099
1058
915
1090
1056
949
966
1078
1133
1014
926
933
884
1119
1101
944
950
881
1055
1087
957
934
1114
1129
951
958
1109
1090
1006
1005
1022
1032
1157
1131
950
974
1127
1097
969
971
891
1112
1110
915
932
1112
1092
1017
983
978
1005
1010
972
1157
1132
965
959
930
1122
1140
942
969
1160
1162
1030
1012
1031
1026
1075
1057
1015
988
897
961
1151
1134
1008
993
899
944
1142
1133
1001
975
957
1040
1170
1197
1090
971
937
905
1137
1167
953
888
1117
1135
958
922
958
1100
1110
928
887
1114
1135
973
958
1111
1108
1048
970
939
985
1124
1093
947
984
940
1140
1140
923
930
1109
1070
902
898
824
1069
1108
994
1010
1030
987
930
1098
1103
938
989
992
1099
1114
971
944
1124
1087
999
1032
992
1141
1117
927
995
1130
1090
957
997
1108
1137
986
1006
1123
1103
974
1018
936
1127
1130
979
998
1009
986
1133
1120
1025
976
985
1114
1154
989
963
1102
1095
954
1093
1055
895
1107
1108
945
965
989
1115
1134
929
939
1105
1102
979
950
1100
1115
925
959
1122
1094
975
973
912
808
1087
1134
1013
1001
1012
1025
972
1034
1148
1122
950
986
1124
1089
949
981
903
1124
1147
1008
933
945
970
1127
1123
955
910
908
1133
1152
1032
1008
1002
974
1036
1023
940
1140
1146
952
978
1127
1097
972
1116
1098
998
1017
995
1109
1136
1003
938
973
979
928
1125
1148
967
982
1025
988
1149
1161
962
978
1010
958
1158
1156
1000
952
1001
960
1146
1144
1023
971
1034
991
1144
1171
1064
972
1047
1055
979
1148
1168
983
954
997
1021
982
1143
1133
951
956
1131
1105
973
1010
994
1138
1152
1008
989
1035
961
1018
1143
1113
972
854
797
817
1038
1111
1018
962
972
962
1124
1115
929
937
1120
1120
1006
1016
1004
1033
1152
1128
976
973
1002
991
1176
1175
980
987
1045
990
1162
1101
864
884
1096
1071
972
1013
1016
1138
1139
1000
948
993
1146
1122
964
991
993
1137
1143
1034
953
1004
1042
977
1135
1135
972
991
1149
1120
977
987
956
1142
1147
1010
969
1016
985
1023
1149
1116
950
980
984
1135
1147
1040
1000
1008
994
1162
1152
1000
981
1086
1016
1095
1060
1022
1010
1050
1014
1158
1167
979
953
946
1131
1152
1020
992
1138
1122
958
1009
1122
1157
1014
984
1014
1036
1147
1188
1019
959
1012
1175
1141
1007
1051
1040
1022
1203
1130
951
891
1008
1171
1146
994
1007
1032
1019
1193
1194
1019
1015
937
892
1132
1166
1014
998
994
959
1154
1112
964
1002
1165
1147
1023
936
911
1101
1099
995
1023
884
830
1030
1054
939
1059
1077
1078
1067
1038
1074
1031
1049
1078
997
1033
956
769
775
1029
1003
1020
1001
932
1069
992
847
1057
1018
847
1038
1029
924
1079
1079
1016
1000
949
1121
1095
974
991
1047
1025
988
1055
1076
1052
1057
1027
958
983
945
860
786
842
823
820
963
923
865
978
888
995
1007
1030
1058
935
1044
1062
991
1115
1143
1034
1034
1140
1128
965
984
877
1154
1158
971
1001
1139
1061
852
825
1004
993
1062
1093
958
1091
1090
973
1126
1126
984
1051
1038
1137
1173
988
997
1155
1115
982
964
1114
1146
1036
970
1148
1169
967
969
1121
1111
961
1126
1101
946
1129
1128
1012
1051
1135
1073
1108
1060
957
1169
1172
926
896
1135
1131
1003
963
995
1133
1157
1025
970
1131
1097
964
962
1095
1130
964
918
1129
1115
974
989
1120
1139
1052
1041
996
1153
1135
946
954
1137
1101
1040
988
998
1138
1116
1006
906
1121
1110
896
924
899
1138
1136
993
970
955
1145
1145
953
993
1139
1092
960
977
1117
1134
936
1150
1140
968
1159
1176
1001
1050
1055
1141
1161
937
951
1123
1096
1020
1012
1116
1186
1067
966
970
970
1112
1152
1031
995
1163
1131
986
1133
1138
1025
1064
1172
1148
989
998
1182
1191
998
1007
1182
1131
1005
967
972
1165
1142
985
888
1104
1108
926
1101
1070
952
1105
1132
917
942
1101
1112
987
1118
1132
1042
1046
1129
1182
964
1018
1118
1098
950
1102
1150
1050
977
1160
1068
838
1065
1112
1018
1020
1117
1146
977
937
1147
1120
934
1137
1155
1011
1053
1123
1100
948
887
1110
1116
976
992
1131
1110
935
858
1087
1062
954
1108
1087
995
1086
1066
944
1104
1086
963
1104
1154
1011
1115
1093
1077
1141
957
947
1135
1112
987
1016
1100
1181
1029
1032
1029
1125
1186
1025
962
1154
1163
996
1018
1149
1154
960
928
926
1154
1125
962
972
1123
1159
1007
960
1167
1180
962
1011
1166
1193
1040
924
1160
1191
1029
1025
1176
1117
1034
1091
1179
1197
995
988
1190
1196
1037
1048
1093
983
1032
1244
1162
1012
1007
964
1048
1195
1137
980
989
953
1174
1120
977
1023
980
1167
1196
989
1027
1122
1060
1052
1043
1072
1001
1067
942
1035
1241
1224
1016
988
1034
1030
1236
1212
1008
999
1009
1252
1201
1018
1030
1064
977
1064
1059
959
1057
1034
954
897
1316
1197
1030
1006
986
957
1024
985
1173
1141
932
938
897
825
1087
1121
914
1130
1163
952
849
866
1095
1098
930
922
1082
1031
890
792
1039
1095
934
1096
1142
1015
936
881
1092
1112
975
884
852
1084
1093
906
1078
1101
1024
1040
1103
1103
958
1019
1135
1165
1008
989
1183
1185
1105
969
1047
1168
1041
906
1144
1126
962
945
887
1142
1127
1017
1041
1010
1176
1185
991
976
1165
1161
983
1031
1184
1164
993
924
1156
1158
1090
1083
983
1152
1170
962
1117
1162
1048
1102
1147
1038
1100
1039
1081
1139
1221
1166
1065
1081
998
1158
1120
994
933
836
1098
1090
913
1050
1068
905
1075
1064
916
1096
1103
967
964
1102
1097
881
808
1014
1049
1045
932
1101
1114
921
1117
1092
937
1120
1094
953
937
1166
1137
1134
1047
977
1177
1168
943
1014
1134
1119
1021
1033
1139
1187
1074
1047
1073
1031
1183
1101
966
1187
1151
1012
964
1164
1187
1152
1085
1031
1137
1190
1077
1044
1141
1130
955
900
1092
1103
933
1140
1179
1013
1049
1119
1125
1095
1239
1236
1052
1051
1131
1059
962
1271
1263
1160
1102
1097
1089
1046
1102
1123
1056
1117
1071
1079
1095
1064
1126
1146
1076
1078
1099
1020
1102
1098
1089
1088
1076
974
933
996
899
1185
1183
959
940
1155
1164
1005
1004
1217
1244
1161
1085
1119
1034
1066
1097
1186
1069
1059
1079
1011
1069
1034
896
1180
1245
1043
1046
1010
1087
1235
1195
1098
1103
1072
1092
1038
1052
1044
1030
1078
1031
1003
1185
1194
978
1016
1163
1117
1019
1041
1130
1096
913
1089
1083
896
1125
1143
993
973
1125
1095
1019
1053
1137
1136
1037
1007
1136
1170
995
979
1168
1172
1075
1040
1055
1027
1098
1056
1088
1085
1007
1044
1001
918
831
1091
1209
1039
999
1155
1135
1014
1044
999
1200
1209
1047
1014
1077
1014
1212
1237
1059
977
1029
966
905
1198
1221
1056
1042
1056
1005
1083
1112
1058
1128
1137
1091
1103
1108
1144
1161
1109
1043
1063
1083
1054
1068
1104
1008
1034
1031
1013
1101
996
1085
1071
1010
1191
1144
918
949
1152
1167
1004
992
1047
1101
1083
1075
1084
1035
1054
1055
1028
1054
1080
1007
1001
1203
1193
1040
1010
973
1195
1180
1028
1046
1048
1149
1112
918
1148
1142
1008
1058
1053
1174
1196
1018
952
1046
1060
1151
1177
973
1011
1049
1160
1197
1114
1056
1031
974
936
1153
1149
981
982
962
1134
1125
933
970
1093
1164
902
915
1147
1138
971
1002
1029
1198
1202
1038
1129
1091
1049
1184
1150
1068
1018
1043
1182
1110
996
1152
1083
979
1158
1113
998
1136
1100
972
1124
1164
1055
994
1177
1106
917
1136
1178
1033
1060
1043
1162
1187
985
1010
1165
1125
977
1145
1137
951
838
804
1225
1154
1067
976
980
983
979
1125
1079
884
1114
1133
936
912
1088
1106
886
815
1037
1062
980
1095
1122
966
956
1119
1099
908
1116
1155
945
1138
1110
915
1167
1185
1014
1081
1092
1028
1082
1029
1057
1051
1068
1109
1140
1109
1102
1087
1039
953
960
1143
1135
949
1156
1154
943
1160
1188
969
1022
1210
1184
1058
1052
1054
1038
1064
1057
936
971
1181
1200
989
954
1004
1163
1171
1012
1004
947
1200
1210
970
995
1160
1163
1010
1049
1184
1234
1059
996
1054
1067
1067
1079
969
1178
1169
974
1003
1058
1033
1218
1227
1018
967
983
1194
1210
972
1009
951
1176
1233
1041
982
1038
1172
1162
988
978
1200
1187
1012
1017
902
1181
1172
1063
1064
1153
1050
1123
1128
1002
1165
1161
1014
1046
902
1123
1151
974
940
1147
1170
967
1023
1175
1146
1005
1035
967
1181
1234
1061
1038
1031
1001
1042
953
1198
1198
990
986
966
1173
1226
998
1028
1087
1058
1184
1184
1036
990
994
1196
1155
886
912
1131
1130
972
1059
1032
1201
1192
973
992
1162
1155
1023
1035
1043
1199
1205
1004
994
1053
1113
1045
1092
1046
1036
1043
1064
1034
1049
1044
1014
1067
1088
1035
1085
1055
1086
1056
1040
1063
1039
1085
1074
1039
1061
1070
1017
1048
1055
1035
1132
1012
1066
1014
1043
1054
971
1197
1199
966
1013
1196
1180
1025
1051
1039
1227
1196
980
921
958
1199
1205
1043
1001
1046
1091
1057
1243
1167
1057
1063
1022
1037
1214
1196
1042
1000
1082
1199
1178
1011
1002
1125
1211
1168
1054
1134
1018
1033
982
1075
1041
1035
1169
1161
1043
1060
1033
1071
1104
1023
1226
1166
998
1007
1063
1209
1162
1002
967
1212
1195
1017
859
862
1145
1247
1142
1009
1002
1080
1025
1245
1228
1012
1025
1031
1064
1262
1150
1002
1082
1087
1098
1159
1049
1030
1126
1090
1072
1084
1099
1100
1064
1037
1107
1067
1027
1229
1243
1033
1011
1101
1096
1226
1227
1034
1087
1088
1192
1155
936
882
838
1164
1208
991
895
1115
1106
952
1128
1108
915
847
1059
988
899
1092
1067
999
1080
1018
902
1076
1094
952
888
1108
1154
959
941
1129
1104
905
1103
1111
919
1096
1144
987
1146
1136
919
1146
1181
1006
1029
1166
1127
1001
1024
1117
1143
972
1122
1132
1120
970
1111
1051
907
1096
1075
965
1091
1071
1004
1083
1064
1096
1059
1061
1027
853
1117
1122
953
1103
1111
1002
1138
1145
981
1171
1118
996
1164
1180
1047
1154
1039
1019
1159
1183
1056
1039
964
912
921
1140
1135
974
1021
1180
1200
1044
1046
964
991
1200
1223
1024
1001
944
1151
1159
926
1025
1172
1154
1050
1055
1188
1203
1007
1017
998
1197
1197
1024
953
932
1175
1149
996
1045
964
1189
1186
1072
935
969
1178
1172
1096
1017
1003
1070
1205
1083
933
1150
1083
965
1164
1160
1134
1088
1060
1029
1156
1118
1070
1148
1113
1048
1109
1112
1117
998
1045
1067
995
1205
1207
1043
1034
1049
1003
1113
1098
1071
1122
1072
944
979
942
1181
1178
1045
1002
988
1135
1106
1059
1098
1038
1198
1233
1025
1010
1043
1045
1234
1185
1040
1098
1045
1092
1111
1094
1066
1095
1115
1060
1094
1041
978
1107
1067
1191
1226
1009
1037
1095
1184
1241
1087
1116
1165
1079
1114
1151
1038
1081
1187
1044
1060
1086
1070
1182
1120
1054
1091
1087
1036
1067
1073
1055
1125
1091
1039
1047
999
929
960
1161
1181
981
1003
1051
978
1081
1147
1023
1099
1152
1045
1091
1096
1065
1099
1101
1043
1056
1122
1034
1111
1130
1066
1038
1105
1088
1029
1044
972
856
868
1082
1124
901
921
957
933
1128
1161
960
978
1043
1013
1151
1198
1062
984
1038
996
850
811
830
1015
1095
958
951
1126
1118
1000
1048
1017
1181
1183
1050
1165
1216
1070
1078
1061
1158
1156
1140
1055
1119
1027
1098
1115
966
1115
1125
930
1110
1139
973
1132
1138
1041
1146
1082
1110
1127
930
849
1056
982
799
1031
962
799
762
750
724
734
923
884
744
733
722
711
703
683
671
649
632
640
653
663
1034
1030
963
828
804
994
1077
1017
992
949
861
789
895
1132
1123
900
937
833
786
1050
1121
1061
1004
1141
1097
908
1136
1124
1067
872
842
1166
1214
1135
1011
1040
1199
1170
997
1155
1134
1093
1143
1090
1183
1093
1149
1119
1075
1103
1078
1089
1156
995
1121
1144
1023
1152
1134
1168
1231
1131
1087
1142
1047
1131
1042
1083
1097
988
1170
1131
1134
1017
879
796
1059
1071
1003
973
1052
1097
920
942
1100
1083
908
1090
1060
1048
1099
1080
1120
1132
1044
1113
1133
955
933
1110
1048
942
1131
1113
1099
1075
1141
1165
1039
1031
1143
1111
1197
1146
1128
1140
1075
1156
1072
1149
1072
1092
1158
1083
1086
1091
1008
1111
1136
948
881
1143
1128
1039
1006
1006
1149
1088
921
841
1054
1059
942
1066
1138
966
999
1101
1105
952
1137
1134
1019
1044
846
1085
1009
831
1097
1096
963
1012
903
1110
1110
933
942
1101
1120
949
916
1127
1117
959
953
1118
1151
926
963
1138
1145
1037
1005
992
1146
1139
961
991
1118
1158
1032
998
1183
1146
1100
1094
1047
1046
1090
1115
1038
1056
1056
958
925
1033
1158
1158
1018
969
1141
1155
976
1006
1165
1173
1116
1039
1097
1202
1019
1035
1173
1155
994
990
1198
1176
1084
1017
1043
1188
1195
1117
1072
1077
1018
1091
1091
990
1175
1179
1022
1054
1029
1182
1200
1012
996
933
1152
1167
1071
1064
1062
1163
1199
1014
1006
1072
1127
1187
1017
1050
1175
1109
954
968
936
1112
1097
851
825
1043
1040
955
1090
1117
1007
955
1121
1085
1036
1025
1113
1125
995
890
1111
1149
987
927
1108
1053
928
898
810
1096
1148
1150
1077
1015
928
881
1096
1068
895
1092
1124
1056
1060
1115
1046
1095
1037
1100
1111
1032
1134
1084
997
1137
1151
1084
991
1148
1161
1029
1113
1156
1050
1003
1110
1163
1001
954
1086
1128
963
1127
1094
946
1117
1080
966
1108
1125
1028
1085
1111
1108
1081
1101
1095
938
1057
1101
1041
1081
994
893
1090
1101
992
1026
1038
1044
1059
1030
1020
999
1005
845
806
1023
1033
995
1035
1048
1034
991
866
1062
1055
945
904
831
842
787
1022
1108
1057
1027
987
949
1088
1104
969
901
1117
1149
984
923
910
1123
1156
1121
1065
1028
1045
1165
1114
899
1128
1076
950
1131
1098
1057
1011
954
1167
1217
1023
944
1157
1157
987
1152
1154
1050
1008
1024
1185
1164
950
1047
1196
1175
1122
1037
937
1163
1202
968
846
796
1087
1161
1094
1035
1082
1159
1168
1020
991
1030
1066
1183
1148
991
1137
1122
945
1129
1123
1106
958
925
1076
978
836
1075
1084
938
838
890
1076
1110
919
891
1052
1089
993
1091
956
810
857
1047
952
797
1000
1049
1081
1092
1101
1098
1070
970
891
1124
1106
891
912
1077
1069
888
840
756
772
1100
1163
1172
1131
1077
991
932
974
971
860
1102
1133
944
933
1074
1010
805
760
1028
1054
1089
1078
1063
1066
1091
1020
984
880
989
1112
1103
923
888
895
1118
1166
1059
994
1012
1022
1003
992
1096
1140
949
892
1119
1138
943
1016
1141
1129
1040
1036
984
1175
1165
1047
1030
997
1123
1161
1044
1090
1109
1061
1084
1071
1010
1057
1004
1080
1007
978
1060
1035
987
1077
979
1026
1056
1028
1067
1026
955
1168
1164
980
1005
986
1211
1164
1032
1011
996
1093
1108
1025
1197
1107
939
1035
1024
1207
1142
997
1097
1206
1139
1154
1008
1154
1070
1098
1102
1035
1063
1200
1194
1064
1020
1093
1061
1189
1170
1065
1081
1031
1085
1096
1037
1106
1112
1018
1019
1074
962
1139
1155
933
958
1149
1163
1196
1150
1055
1003
1002
887
1128
1117
896
960
1007
1140
1161
1014
1037
1071
1009
1207
1145
1008
1062
1043
1068
1120
1039
1115
1116
1072
1010
1031
1034
1018
1065
977
972
1140
1151
977
990
915
1140
1148
1171
1093
1031
1078
1091
1019
1053
1116
1072
1201
1140
1106
1115
1087
1035
1101
1106
1084
1124
941
819
831
1060
1163
1190
1130
1154
1139
1097
1140
1157
1142
1136
1189
1221
1172
1200
1138
1111
1100
1116
1074
1161
1138
1082
1067
1003
976
998
938
1008
984
948
994
946
1123
1148
941
964
1017
1004
1074
1010
1108
1051
1007
1026
1018
1049
1065
1016
1052
1042
1038
1029
1074
1083
1066
1118
1097
999
1008
911
1004
934
1058
990
1008
1012
987
1080
1036
1109
1043
986
1033
989
1049
1022
1004
1159
1129
981
994
1019
1018
1182
1175
1051
1028
962
1070
1047
1028
976
866
1124
1168
962
1009
929
873
831
895
1077
1109
976
948
879
823
785
838
1086
1141
1046
998
1011
1088
1068
1037
1061
1075
1044
1096
999
1082
1105
1012
1117
1083
951
1067
1033
1084
1104
1134
1142
1092
1107
1032
1051
1095
1013
1068
1020
908
912
867
962
1169
1191
1053
969
978
955
961
1001
912
970
1153
1150
905
907
1156
1095
982
1140
1092
882
1113
1168
996
973
1128
1162
992
1037
1018
1189
1151
880
826
884
1078
949
808
839
774
1002
959
816
836
849
817
809
1006
1091
959
948
875
925
1090
1041
883
882
872
846
769
773
1006
983
835
841
802
763
1007
991
827
935
1108
1137
1058
982
916
964
987
1119
1147
1091
1053
954
1090
1150
1093
950
906
1112
1085
910
847
1105
1114
954
944
1103
1092
820
778
781
749
785
1021
926
795
805
804
752
833
843
1038
1038
815
772
749
744
778
1045
1087
837
813
845
1090
1136
1005
988
879
915
1113
1138
966
863
1053
1060
892
1050
1010
829
811
1067
1118
926
900
1077
1143
1061
985
1152
1184
1158
1074
1081
1191
1169
975
1167
1212
1031
864
887
1131
1189
1085
915
902
875
846
816
1133
1228
1059
1016
1051
1175
1232
1078
1046
954
1182
1238
1169
1078
1066
1181
1228
1008
837
908
1216
1248
970
839
867
905
852
817
801
1024
1095
838
822
1071
1136
991
919
911
1111
1153
944
1161
1164
865
1105
1125
907
837
1127
1176
920
855
854
858
823
1052
1070
930
1097
1119
950
1099
1143
919
896
1064
1057
887
830
851
1074
1122
944
1134
1150
931
872
1068
1128
938
781
808
1069
1110
1000
1093
1054
884
795
775
1016
1112
1062
1081
964
794
1020
995
871
1068
1119
1071
1070
1089
986
1085
1108
991
974
1117
1094
1003
1125
1174
1106
1128
853
879
1088
1103
968
1134
1142
927
1111
1144
1067
1127
1094
1072
1092
1074
1112
996
865
1119
1152
1014
925
1112
1094
960
1096
1088
968
1129
1172
1010
1131
1118
1002
1153
1229
1173
1090
1091
1022
1051
1208
1270
1197
1169
1113
1038
935
1204
1294
1080
1113
1231
1209
1009
1186
1249
1030
1137
1229
1093
1139
1160
1146
1170
1028
1171
1158
1090
1169
1177
1141
1186
1168
1054
1191
1240
1077
961
1170
1190
974
1104
1109
844
1089
1155
1126
1079
942
1134
1197
1044
1050
1175
1214
1071
1104
1214
1229
1124
1031
1207
1230
1078
1041
1174
1180
1103
1186
1093
882
1136
1129
830
780
1056
1159
1141
1101
1164
980
966
1133
1169
1005
1014
1153
1175
1002
1077
1008
1208
1179
1015
1210
1184
975
936
1149
1238
1131
1083
974
901
1148
1202
1021
1016
1122
1117
985
1172
1127
990
1180
1149
1021
1025
1148
1173
1046
1160
1211
1094
1080
1015
1220
1116
998
957
1000
1191
1097
1154
1146
978
1184
1251
1211
1162
1195
1186
1201
1268
1287
1167
1024
1251
1190
1077
1209
1213
1177
1151
1060
1158
1248
1073
990
1196
1173
941
1169
1198
1064
1096
1139
1203
1200
964
838
1109
1188
1169
1037
1062
1053
1199
1146
1029
1056
1210
1173
934
833
1116
1212
1191
950
1000
1163
1129
948
1150
1111
998
1161
1181
1103
1098
1032
1167
1089
938
1107
1185
1097
1159
1158
1150
1085
1183
1094
1160
1110
1153
1197
1123
1092
1003
1185
1159
1095
1041
1224
1178
1088
1039
1215
1257
1167
1164
1098
1329
1221
1258
1119
1164
1110
1152
1170
1062
1175
1161
1098
1113
1053
1082
1060
1001
1073
997
960
1136
1178
1041
1084
1101
1072
1265
1179
1060
1164
1197
1198
1202
1124
1180
1220
1158
1167
1090
1003
1100
1294
1177
1134
1059
1121
1103
1092
1262
1245
1087
1109
1083
1053
1046
1298
1246
1092
1110
1149
1120
1176
1124
1047
1076
1166
1290
1081
1099
1119
1069
1227
1251
1036
1073
1088
1258
1260
1102
1173
1157
1161
1064
1157
1168
1136
1356
1202
1151
1130
1035
1049
1025
1373
1258
1085
1062
1020
1047
971
1009
1187
1214
1059
1048
1180
1130
1124
1161
1163
1130
1150
1173
1099
1164
1162
1141
998
1026
1258
1193
1126
978
1018
1242
1255
1201
1123
1095
1143
1191
1081
1200
1193
1176
1174
1160
1142
1068
1100
1071
1187
1102
1040
1094
1098
1065
1141
1088
1033
1050
1077
1186
1208
1002
1034
1176
1172
1055
1094
996
1176
1177
939
826
1088
1217
1181
1100
1070
1091
1059
1145
1148
1024
874
955
1237
1286
1140
1108
1127
1100
1106
1093
1126
1097
1109
1018
1101
1251
1118
1199
1162
1167
1126
1099
1221
1162
1030
1035
1128
1140
925
1013
1006
1170
1270
1033
977
1065
1234
1174
1049
1096
1081
1235
1232
1047
1108
1137
1046
1240
1189
1083
1281
1212
1151
1168
1019
1091
1260
1275
1113
1116
1114
1223
1174
1057
1256
1243
1058
1139
1243
1246
1174
1076
1264
1198
1056
1243
1222
1089
1025
1180
1265
1121
1135
1142
1090
1112
1106
1091
1245
1155
1067
1219
1222
1102
1085
1219
1213
1016
1238
1189
1095
1243
1216
1123
1233
1263
1062
1129
1078
1207
1269
1062
1049
1180
1206
1060
1131
1100
1229
1157
1048
1216
1199
1058
963
1170
1177
1103
1223
1145
1134
1006
1211
1226
1050
994
954
1189
1213
1051
1058
1050
1210
1206
1046
972
1157
1266
1108
1139
1233
1157
1024
1012
1228
1242
1052
1078
1074
1223
1213
995
1167
1134
1032
1174
1162
1030
996
1165
1241
1098
1138
1103
1063
1180
1172
1082
1217
1208
1067
1055
1245
1254
1062
1038
1023
1244
1237
1062
1080
1022
1243
1213
994
1237
1174
1126
1218
1105
991
1136
1182
988
938
1124
963
839
1081
1221
1055
1062
1178
1134
1027
968
876
1129
1155
1014
993
1158
1135
966
936
1139
1215
1001
1039
1002
1208
1223
1090
1078
1079
1186
1169
1097
1123
1135
1101
1131
1098
1099
962
983
1149
1215
1028
1026
1184
1196
1072
1087
1205
1202
1029
1057
1051
1228
1190
1053
1109
1216
1148
927
1037
1166
1252
1055
1113
1254
1162
1122
1062
1228
1242
1053
1104
1212
1290
1195
1141
1157
1164
1161
1167
1160
1138
1048
1077
1258
1225
1109
1141
1131
1098
1259
1308
1138
1110
1131
1110
1154
1056
1105
1113
1002
1023
1233
1268
1092
1055
1080
1238
1241
1131
1086
1096
1258
1198
1077
1119
1266
1221
1109
1276
1258
1040
1059
1128
1056
1186
1230
1110
1059
1105
1259
1270
1128
1122
1143
1151
1193
1089
1211
1236
1058
1153
1089
1320
1223
1151
1197
1187
1188
1238
1149
1118
1087
1094
1177
1171
1255
1286
1076
1060
1022
1260
1155
1062
1109
1029
1267
1276
1129
1071
1028
1250
1222
1084
1046
1297
1216
1114
1182
1172
1198
1225
1190
1164
1204
1226
1139
1145
1154
1098
1132
1072
1140
1135
1240
1121
1046
1140
1090
1276
1110
1016
1215
1208
1107
1242
1133
1161
1060
1033
1188
1179
1016
986
1192
1136
889
1126
980
809
1143
1089
887
883
879
813
801
787
790
781
779
771
774
752
754
764
795
750
761
729
716
734
1033
1085
950
930
887
859
817
894
875
1107
1082
936
821
774
806
1064
1148
986
959
835
887
1098
1139
986
941
1128
1120
931
1129
1159
1015
1177
1173
1090
863
810
1105
1178
1074
1014
1193
1183
1059
1034
1148
1208
1028
1219
1232
1231
1193
1225
1139
1171
1102
1147
1129
1100
1056
1055
1158
1240
1208
1180
959
902
1149
1200
1055
1163
1179
1062
1052
1224
1273
1082
1149
1275
1261
1085
1057
1251
1215
1091
1204
1286
1316
1153
1080
1094
1092
892
842
1371
1278
1073
1038
1050
1106
1030
1051
969
1170
1168
997
927
1148
1262
1083
1227
1147
984
1198
1130
1020
1200
1250
1013
1183
1169
994
1177
1243
1163
1231
1053
1112
1250
1108
933
1158
1239
1133
1202
1159
1167
1127
1180
1178
1038
1048
1038
1217
1192
1030
1030
1192
1219
971
1049
1164
1254
1142
1166
1107
1234
1205
1023
1048
1021
1236
1261
1146
1047
1159
1256
1241
1073
979
1189
1245
1139
1037
1213
1157
1017
989
1174
1239
1016
1049
1014
1241
1322
1142
1103
1141
1162
1164
1178
1188
1179
988
1043
1187
1231
1145
1192
1166
1155
1105
1151
1271
1235
1132
1161
1073
1267
1147
1081
1186
1234
1131
1097
1273
1203
1012
1213
1278
1038
1146
1274
1066
1203
1292
1091
1158
1247
1195
1124
1262
1198
1047
1258
1243
1077
1115
1048
1225
1217
1049
1222
1221
1073
1008
1177
1196
948
1174
1153
1005
1246
1196
981
1042
1213
1141
1037
1169
1144
1009
1139
1176
978
956
1190
1202
1158
1142
1145
1058
1207
1199
993
990
992
1151
1212
985
1049
1061
1171
1213
1063
1072
980
1186
1192
1070
1095
1008
1215
1238
1023
1083
1032
1037
1161
1214
1074
1048
1204
1200
1089
1027
1201
1247
1060
1194
1155
1045
1215
1246
1135
1129
1276
1183
1178
1156
1098
1255
1234
886
881
1243
1317
1150
1121
1064
1147
1084
1135
1108
1097
1043
1031
1261
1250
930
906
1241
1295
1233
1144
1136
1154
1116
1023
1133
1295
1255
1133
1163
1164
1231
1227
1164
1238
1201
1172
1167
972
1171
1311
1143
1091
1222
1189
1044
1177
1201
1048
1129
1139
970
1079
1076
1073
1091
1078
1028
1109
1113
949
906
1055
1086
944
1079
1101
984
1068
1022
961
1073
1043
926
938
1049
1076
895
903
905
851
1073
1058
889
878
837
1036
1001
841
861
800
826
1023
971
863
843
840
1007
1033
825
1048
1002
883
1027
989
879
855
1072
1086
980
1059
1016
1053
998
915
1080
1112
976
1095
1097
1006
1078
1116
1007
1101
1171
1008
1113
1023
1067
1084
969
1130
1150
1111
1009
1151
1150
1074
1108
1147
1026
1124
1087
916
1102
1199
1015
1168
1203
1001
1166
1176
1114
1104
1176
1231
1084
1105
1155
1268
1090
1098
1223
1193
1048
1208
1234
1233
1172
1162
1158
1135
1000
1114
1208
1057
1127
1199
1088
1194
1195
1154
1229
1182
1212
1209
1117
1186
1106
1300
1234
1117
1231
1142
1242
1187
1266
1227
1056
1103
1241
1190
1033
1217
1201
1012
1257
1247
1124
1150
1035
843
840
1152
996
878
1216
1211
1075
1113
1064
1217
1208
1055
1081
1177
1159
1040
1181
1264
1148
1089
1224
1246
1090
1021
1153
1320
1125
1153
1278
1262
1113
1092
1100
1217
1204
1096
1067
1216
1148
892
1159
1217
1112
1145
1095
1259
1199
1052
1080
1239
1314
1206
1169
1155
1227
1173
1161
1124
1113
1273
1212
1051
1269
1244
1161
1362
1299
1181
1124
1179
1105
1165
1237
1152
1178
1141
1152
1234
1128
1061
1227
1215
1160
1189
1099
1255
1232
1018
1103
1227
1211
1064
1202
1239
1016
1238
1214
1074
1222
1236
1100
1058
1231
1199
1019
1060
1186
1250
1025
1233
1228
1090
1080
1021
1222
1250
1017
1019
931
1156
1238
1009
1096
1231
1206
1066
957
1184
1225
1018
955
1139
1166
959
1181
1240
1159
1074
939
1135
1181
1004
1190
1218
1044
1149
1279
1230
1142
1203
1141
1166
1187
1111
1165
1185
1152
1201
1101
1240
1123
1112
1087
1222
1285
1104
1153
1093
1246
1269
1029
1132
1135
1230
1265
1037
1254
1145
1007
1194
1153
1072
1191
1175
1154
1250
1260
1022
1036
1031
1244
1296
1160
1153
1218
1205
1087
1134
1125
1056
1098
1128
1156
1165
1217
1103
1184
1154
1162
1155
1085
1050
1029
1144
1238
1002
1045
1210
1198
1029
1020
1168
1126
880
866
1290
1255
1127
1030
1085
1132
1117
1107
1032
1224
1286
1085
1104
1214
1235
1118
1116
1264
1228
1062
992
1158
1307
1111
1105
1225
1187
1088
1062
1164
1242
1094
1081
1226
1261
1059
1118
1236
1094
1160
1226
1050
1198
1225
1111
987
1024
1182
1167
1030
940
1145
1241
1082
1085
1114
1233
1213
1049
1067
1253
1323
1121
1176
1218
1128
1306
1042
1250
1219
1077
1230
1228
1140
1086
1232
1133
1068
968
900
1149
1207
996
1124
1036
820
824
1069
1137
1109
1006
972
1037
1197
1164
1085
1040
1053
1107
1109
1061
1017
936
913
1132
1216
1091
974
937
938
904
899
891
1050
1012
869
1051
1035
891
1122
1160
1036
1133
1065
936
933
1101
1173
978
1144
1118
1003
988
1146
1160
981
1135
1133
996
960
1162
1204
997
1151
1191
1070
1049
1186
1137
872
1094
1160
1134
1181
1167
1040
1047
1012
1173
1096
938
1117
1150
1042
1139
1180
1035
1024
1154
1196
1023
1036
1157
1116
991
1004
1167
1180
1078
1197
1119
1145
1154
1043
1209
1175
1041
1218
1255
1086
1183
1174
1043
1159
1238
1092
1186
1177
1075
1206
1066
1154
1217
959
834
1097
1126
1131
1173
1177
1038
1154
1110
1013
1190
1220
1120
1205
1097
1191
1123
1184
1150
1171
979
1170
1164
1100
1025
1184
1178
1094
1162
1152
995
830
840
1144
1257
1163
1122
1024
1204
1231
1024
1027
1035
1184
1173
1045
1004
1159
1231
1060
1088
1033
1179
1214
1048
1194
1182
1118
1185
1189
1185
1183
1152
1060
1149
1215
1015
1219
1167
1080
1221
1187
1111
1154
1176
1061
1211
1250
1119
1138
1118
1277
1081
1228
1158
1059
1184
1249
1105
1141
1066
1208
1189
1046
1011
1185
1240
1022
1183
1219
1094
1067
1223
1205
1082
1059
1147
1185
1014
1187
1198
1070
1188
1201
1026
1212
1211
1084
1155
1224
1175
1002
1208
1230
1064
1009
1178
1254
1130
1100
1171
1242
993
1049
1194
1218
1037
985
1155
1276
1114
1051
1211
1239
1125
1132
1029
1180
1245
1110
1187
1279
1107
1070
1221
1195
1101
1221
1190
1030
1170
1229
1127
1116
1109
1092
1191
1170
1066
1094
1068
1210
1190
1035
1189
1130
999
1172
1150
1014
994
1147
1211
1032
1183
1158
1002
1118
1104
962
1119
1198
1158
1059
897
1126
1146
1044
1059
1207
1163
1090
994
1178
1221
1070
1078
1214
1155
1022
1169
1207
1174
1073
1133
1178
1128
1030
1043
1128
1150
935
1169
1051
836
852
1138
1231
1148
1051
1041
1028
1035
1016
1173
1190
981
989
932
1123
1175
975
1148
1131
1025
1169
1160
1101
1194
1193
1125
1027
1183
1206
1053
1087
1038
1159
1212
1050
1193
1207
1030
1186
1206
1003
1154
1198
1066
1160
1149
1113
1139
1044
1115
1136
939
1118
1087
903
1130
1147
1132
1060
1060
991
1155
1195
983
1023
1179
1163
1061
1013
1154
1207
1022
1182
1173
1052
1184
1134
1038
1200
1177
1084
1066
1152
1213
1055
1074
1192
1144
1054
991
1139
1191
979
1161
1194
1158
1073
1153
1191
1029
1156
1147
970
1124
1160
1149
1145
1101
1142
1023
1131
1125
998
1086
1145
1024
1154
1169
1000
1177
1217
1065
1067
1212
1290
1146
1124
1153
1122
1203
1179
1058
1003
1142
1251
1119
1113
1134
1216
1226
1003
1197
1205
1019
1180
1180
1087
1185
1203
1082
941
867
1070
1192
1004
1031
1136
1121
1031
1016
1126
1140
1000
1177
1202
1020
1162
1207
1228
1189
1139
1130
1221
1168
1210
1225
1214
1207
1170
1333
1235
1176
1235
1138
1186
1147
1161
1226
1248
1104
1110
1076
1259
1253
1085
1189
1171
1067
1173
1211
1036
1137
1184
1026
1158
1156
1036
1154
1148
1040
1141
1133
1123
1056
1103
1153
1034
1127
1115
929
1178
1199
1026
1145
1155
999
1186
1211
1057
1023
1149
1223
1011
1044
1177
1158
1034
1156
1228
993
1189
1224
1093
1295
1244
1105
1136
1005
1035
1150
1183
1013
1213
1212
939
798
849
1076
1108
1006
883
1074
1084
938
1060
1065
970
1106
1124
1007
1108
1139
1066
1030
1147
1128
972
1120
1080
977
960
1159
1136
1011
963
1134
1099
978
965
1158
1171
1057
974
1160
1140
988
1120
1133
983
1130
1147
975
1114
1183
1024
1158
1093
968
1164
1144
990
978
1188
1226
1118
1071
1208
1162
974
1147
1180
985
1173
1173
1094
1132
1028
904
1137
1150
1080
1007
1179
1150
950
880
1177
1184
995
970
1103
1034
910
1119
1081
924
909
864
1078
1049
951
940
1095
1134
1008
1102
1052
924
911
863
1067
1069
885
883
1073
1074
959
1060
1022
1080
1128
1099
1117
1137
985
882
1102
1112
914
807
815
769
790
1076
1123
914
871
893
786
781
786
793
785
772
812
751
742
1040
1061
895
914
937
1122
1125
976
1173
1186
1051
948
823
1149
1247
1144
1035
1027
951
1118
1159
977
1163
1207
1077
1046
1228
1232
1056
1070
1229
1260
1062
1045
1225
1286
993
933
832
1353
1303
1162
1191
1165
1079
1086
1041
1217
1199
1020
999
1248
1267
1169
1176
1171
1190
1101
1251
1201
1074
1080
1114
1248
1247
1037
1039
1184
1187
951
1183
1254
1167
1128
1083
1037
1178
1170
974
964
1137
1189
1020
1185
1122
1043
1175
1160
1061
1056
1005
1155
1168
962
1159
1195
1046
1026
990
1155
1149
1009
988
1103
1117
890
904
1076
1137
997
1164
1142
947
970
1128
1134
1007
999
995
1164
1161
1019
882
830
905
959
1122
1126
1016
980
1009
1026
1062
1077
1092
1086
1074
985
948
1037
1169
1159
968
1122
1184
1062
1134
1183
1170
1130
1110
1134
1122
987
1154
1195
1048
1085
1170
1146
867
796
826
1070
1175
990
1155
1111
950
1111
1101
950
1126
1126
1014
1140
1198
1013
959
1167
1228
1071
1151
1255
1075
1226
1180
1087
1239
1224
1116
1202
1084
1169
1240
1013
1193
1087
1129
1114
1048
1171
1103
987
1168
1185
1070
1006
1172
1235
1101
1069
1213
1150
1020
1174
1187
1019
1176
1154
1048
1194
1158
1033
972
1155
1171
1018
1151
1150
987
826
1074
1210
1066
1049
1028
1169
1127
1014
1151
1189
995
986
1199
1165
1044
1151
1117
954
1127
1181
964
826
1096
1169
1107
1254
1086
1081
1203
1151
1064
1213
1045
809
1083
1261
1274
1208
1009
1034
1218
1227
1093
1114
1219
1155
1002
1148
1177
1005
1175
1199
1093
1066
984
1157
1205
1004
1160
1155
996
1187
1204
1051
1041
993
1201
1194
1074
1112
1038
1170
1126
997
975
1183
1199
1064
1072
1185
1250
1034
1049
1080
1222
1227
1027
1065
1098
1231
1181
1015
1012
1175
1292
1098
1109
1058
1198
1224
988
1016
982
1223
1234
1090
1044
1066
1234
1211
1064
1014
1221
1227
949
1005
1197
1240
1043
1023
1211
1251
1105
1095
1198
1227
1011
1207
1128
1032
1236
1244
1089
1112
1067
1206
1158
1002
1186
1219
1064
993
1089
1208
1063
1186
1190
1060
1180
1189
1001
1184
1167
970
1159
1201
1056
1115
1085
1185
1191
1008
1054
1070
1043
1205
1198
1037
1064
1035
1024
1206
1212
1086
1038
1203
1184
1050
1274
1084
1076
1180
1174
1038
998
1202
1198
1031
1192
1105
946
1138
1124
998
1155
1178
1034
989
1162
1171
1010
1166
1134
1013
1164
1174
1044
1198
1153
1051
1056
1189
1216
1008
1050
1232
1222
1081
1070
1075
1230
1178
991
987
1258
1283
1074
1079
1024
1247
1233
1034
1059
1174
1190
910
911
921
1155
1206
982
1002
959
1145
1138
965
1158
1192
1063
1062
1172
1209
1046
1149
1150
1106
1122
1039
1084
1221
1178
1057
1120
1025
1196
1172
1025
968
1207
1202
1053
1046
1052
1202
1162
987
1139
1154
1033
1169
1094
932
1186
1181
1056
1032
1132
1201
1004
1140
1169
977
965
1157
1142
997
1125
1097
964
1128
1172
1021
916
1152
1197
1050
1092
1049
971
1190
1169
939
1020
1185
1191
956
845
871
1130
1186
1065
1008
1018
1004
1134
1190
991
1015
1182
1186
1085
1037
1006
1222
1264
1085
1116
1120
1133
1056
1040
1163
1131
1108
1276
1182
1113
1131
1106
1066
906
946
1251
1211
1085
1103
1082
1115
1170
1079
1056
1030
1003
1163
1203
1041
1218
1190
1050
1213
1213
1045
1037
1056
1195
1183
1020
926
1152
1117
969
1152
1143
1003
965
1162
1160
987
1006
1165
1188
1021
1013
1201
1249
1054
1074
1129
1233
1212
1017
1037
1235
1252
1122
1120
1099
1111
1056
1055
1217
1212
1050
1020
997
1166
1186
1010
936
1134
1173
960
1010
1148
1153
1041
961
873
854
1172
1243
1032
1075
1053
1070
1100
1045
1101
1119
1234
1250
1043
1030
1194
1313
1170
1169
1327
1167
1147
1122
1176
1281
1208
1207
1257
1149
1102
1177
1168
1243
1133
1162
1102
1131
1189
1194
1259
1181
1165
1170
1203
1161
1178
1108
1157
1093
1147
1142
1092
1269
1173
1085
1074
1015
1233
1228
1084
1044
1020
918
1169
1184
1025
966
1153
1119
931
905
1089
1124
933
1112
1132
934
1119
1149
944
958
1115
1227
1146
1086
1015
938
1145
1152
1011
1023
1009
1174
1091
954
1142
1170
1011
1037
1023
1199
1219
1025
1056
971
1025
1197
1203
1045
1005
1176
1179
1011
1034
1203
1217
1076
1021
1203
1176
1050
1056
987
1170
1221
1106
1079
976
1156
1218
1038
1033
1163
1132
1019
1140
1110
976
1105
1181
1015
1019
1171
1182
1009
1028
1186
1281
1148
1137
1093
1098
1179
1207
1157
1139
1093
1088
977
872
846
1130
1225
1078
1057
995
1187
1167
929
1126
1171
1015
1175
1122
1185
1177
1125
1101
1243
1237
1184
1223
1190
1136
1185
1159
1062
1287
1180
1125
1105
1247
1295
1082
1185
1181
1137
1163
1137
1079
1098
1070
1268
1271
1080
1047
1172
1185
1077
1126
1153
1050
1113
1089
1172
1009
1047
1024
1173
1247
1024
1048
1199
971
798
1087
1147
1189
1094
995
1024
1061
1083
1086
1086
1061
1047
1025
1034
1029
1140
1180
1025
1068
1134
1128
972
963
1105
1169
924
992
1151
1189
1111
1004
1173
1198
969
975
978
1140
1119
969
944
1097
1103
1006
1126
1124
1018
1114
1049
931
1061
1039
861
1072
1111
916
844
855
827
809
1007
1071
939
1083
1068
943
1097
1085
978
1104
1114
982
1133
1138
1002
1121
1103
982
966
1138
1089
986
984
1149
1175
986
968
1124
1122
998
1156
1148
1011
930
1126
1131
1000
1146
1178
1096
1050
1174
1132
993
1162
1163
1035
1153
1117
1012
1164
1231
1164
1040
1184
1198
1123
1189
1180
1149
1173
1150
1041
1159
1171
1092
1161
1171
1035
1121
1203
1024
1161
1153
1031
1147
1194
1126
1074
1158
1089
977
1153
1160
1088
998
1163
1182
1021
1140
1151
1018
1120
1140
1045
1141
1126
1040
1131
1091
910
1103
1180
1055
1048
916
819
1063
1101
1010
1101
1115
896
1085
1065
891
1073
1126
1074
1049
1119
1118
998
1110
1130
1015
1108
1159
1050
1112
1175
1059
1008
1165
1173
1055
1170
1171
1135
1145
1118
1137
1192
1028
1209
1189
1029
1003
904
1123
1220
1253
1222
1102
1075
1143
1201
1059
1169
1248
1190
1019
1055
1213
1260
1168
1061
1112
1157
1166
1159
1058
1195
1115
1002
897
878
1135
1228
1249
1151
1079
1046
1035
1062
1058
1191
1202
1053
1121
1217
1122
1208
1205
1200
1196
1167
1138
1158
1279
1203
1222
1222
1201
1257
1179
1186
1207
1079
1147
1072
1237
1198
1076
1072
1221
1164
1112
1165
1077
1228
1206
1075
1069
981
1210
1217
925
828
831
1037
1002
854
1045
1011
871
856
835
1001
998
843
814
1015
1074
954
901
1071
984
793
1049
1085
1020
1025
1174
1149
1032
1027
1060
1216
1054
1148
1211
1045
1141
1161
1096
1179
1057
1010
1173
1218
1053
1191
1186
1109
1207
1139
1169
1154
1077
1198
1205
1063
1073
1247
1233
1113
1053
1155
1170
976
1154
1195
1280
1318
1205
1144
1172
1115
1075
1007
949
1123
1128
991
1010
1167
1153
903
1138
1067
972
1169
1070
853
897
1106
1149
983
1130
1121
1017
1174
1148
1027
1179
1189
993
1148
1072
904
1150
1143
948
1113
1192
1015
1189
1179
983
956
1118
1030
859
1114
1201
1156
1130
1119
1095
1092
1272
1164
1025
1009
1168
1176
1053
1024
1015
1231
1189
1017
1027
1185
1189
1049
1033
956
1174
1221
1131
1177
1137
1106
1022
878
1056
1193
1204
1170
1136
1117
1025
1142
1137
1042
1160
1031
809
1083
1226
1180
1064
1017
1153
1100
970
1140
1132
1058
1149
1169
1069
1151
1136
1021
1157
1138
974
939
1165
1242
1111
1161
1190
1110
1001
981
1144
1242
1037
1049
1179
1150
1000
1159
1169
1010
1173
1175
1129
1092
1153
1142
933
940
1157
1220
1062
1021
1017
1187
1188
908
798
799
957
990
832
1229
1173
1171
1091
1117
1101
1043
1017
1018
1071
1108
1131
1054
1047
1107
1087
989
980
899
873
819
776
756
765
731
733
814
791
776
733
767
832
1067
1006
840
852
880
928
1110
1110
888
795
854
1104
1147
1141
981
1000
961
1044
1043
1023
1018
931
1040
975
846
814
1157
1190
1055
1014
1021
1012
941
1158
1173
980
1027
991
1174
1137
1073
1045
1198
1093
1184
1084
1086
1158
1095
1085
1170
1174
1173
1037
1254
1198
1144
1130
1037
1122
1085
1078
1236
1128
1151
1061
1120
1020
1064
1221
1232
1189
994
949
1145
1253
1084
1102
1113
980
1256
1222
1074
1025
1133
1089
1101
1129
1107
1078
1000
1301
1144
1005
992
966
1248
1021
1066
1220
1177
1041
927
927
990
1137
1213
1178
1028
1026
1264
1112
1006
958
969
1204
1214
1038
1008
1047
1080
1028
981
1048
1221
1027
1019
1032
999
1179
1110
930
945
1094
1200
1110
974
1022
1148
1109
967
938
1099
1065
888
1078
1157
1088
1071
1110
1090
1041
1035
1019
917
1096
1108
1060
1056
1071
1014
1049
993
865
835
1173
1232
1185
990
899
1004
987
1189
1209
1220
1132
1236
1221
1106
1130
1166
1132
1105
1093
1041
1028
1075
1194
1229
1170
1082
1010
1000
1033
906
1007
918
920
1129
1145
1036
1153
1052
1033
1125
1058
1090
1182
1144
1147
1187
1122
1128
1086
1088
966
1027
1219
1115
1036
1056
953
1040
969
1177
1184
1036
1063
1057
1247
1092
897
974
992
1123
1241
1195
1167
1139
1059
1068
1121
1091
1185
1045
1014
1143
1343
1256
1162
1205
1121
1266
1186
1062
1154
1131
1325
1237
1018
1049
1077
1201
1149
1112
1109
1101
1089
1128
1170
1028
1009
1054
1100
1097
1207
1110
1021
1102
1279
1237
1139
1116
1126
1186
1272
1245
1046
1028
1137
1127
1324
1164
1064
1138
1101
1204
1190
1123
1102
1171
1215
1218
1127
1097
1287
1171
1097
1044
952
1061
1194
1154
1038
870
937
1177
1133
1020
1026
1051
1118
1103
1119
1041
996
922
902
998
988
1216
1215
1018
928
976
1102
1258
1207
1000
864
857
1065
1116
1142
1061
1106
1062
1093
1117
1075
1064
1074
1115
1111
1082
1046
1048
1060
1007
1060
972
1006
1171
1175
1026
1036
997
1116
1165
1046
1099
1018
1054
1190
1189
1067
1052
1015
942
1194
1170
1001
1007
912
807
1120
1097
954
881
1073
1134
919
970
1132
1082
970
969
1148
1212
1142
1117
1121
1088
1125
1068
1018
1006
1091
1071
1071
1235
1026
1053
1019
1194
1120
1056
1025
1212
1072
1110
1114
1111
1093
1113
1087
1117
1205
1093
1121
1081
1116
1157
1093
1006
948
993
1128
1226
1176
1150
1055
1110
1116
1118
1046
932
989
1164
1275
1122
1132
1181
1272
1177
1138
1030
943
870
948
1131
1273
1071
1052
1041
1035
1067
1072
1053
1084
1061
1014
980
972
1007
1015
1149
1117
1017
1000
953
1165
1204
982
980
955
1179
1185
1050
1177
1061
978
957
1111
1187
1038
1032
1069
1052
1062
1090
1042
1041
991
1168
1202
1040
1078
1026
1070
1095
984
1026
939
1222
1061
946
1032
1057
1002
1080
1235
1057
1065
1036
1002
1066
1072
1124
948
975
985
1021
1170
1198
1009
1058
1020
1081
1095
1059
1057
1037
1019
1212
1135
993
972
875
1170
1091
897
1199
1110
1041
999
1009
1059
1082
1019
1081
1074
1228
1181
1086
1074
1046
1061
991
989
965
1172
1171
1004
1000
1028
1003
1016
1046
1009
986
1012
966
1036
982
1178
1087
902
957
941
1203
1115
1012
1026
1014
1082
1000
1026
909
962
886
960
1102
1089
935
925
1067
1092
950
1113
1103
986
941
1074
1129
990
1047
984
1073
1074
868
956
1107
1081
984
923
861
1083
1101
909
906
1082
1116
864
854
1083
1083
1002
960
968
1086
1093
930
953
940
1105
1090
897
934
854
800
762
762
780
968
920
780
749
732
721
743
718
714
692
691
691
661
656
669
679
710
720
737
685
710
716
684
694
682
672
714
1004
994
865
810
855
1035
1072
949
966
967
1100
1113
966
980
1126
1095
919
1145
1111
1181
1247
1219
1210
1088
1134
1046
1092
1239
1201
1121
1045
1053
1311
1254
1132
1132
1078
1024
1160
1189
966
932
1177
1212
1122
1087
1085
1228
1193
1066
1073
1035
1218
1233
1151
1056
1042
1315
1221
1050
1074
1109
1112
1279
1214
1102
1055
1162
1185
1295
1092
1085
1044
1047
1158
1131
1051
1254
1081
1124
1123
1172
1201
1068
1168
1152
1302
1216
1107
1158
1319
1164
980
961
997
1248
1221
1089
1052
1042
970
1031
1295
1189
1053
1045
1085
1098
1038
1113
1173
1069
1083
1074
1107
1081
1097
1052
1080
1076
1257
1215
1003
1057
1103
1291
1274
1171
1183
1062
983
990
1282
1251
1100
1049
1143
1093
1137
1067
1080
973
1136
1104
1258
1155
1077
1203
1150
1110
1131
986
1138
1205
1053
1171
1066
1054
1184
1311
1105
1062
1371
1280
1189
1150
1107
1391
1080
987
1040
1313
1261
1103
1133
1083
1142
1347
1147
1103
1024
1126
1119
1257
1232
1074
994
1000
1164
1125
1410
1235
1033
1076
1180
1331
1176
1206
1269
1230
1161
1266
1112
1118
1384
1215
994
1049
1364
1275
1247
1251
1214
1247
1096
961
947
976
1248
1247
1140
1065
1122
1128
990
999
1058
1177
1074
1157
1050
1107
1141
1043
1145
1074
1099
1018
1101
1110
1112
1074
1068
995
904
1059
1028
850
869
1088
1128
1025
1028
1031
925
1010
938
1175
1163
1077
1003
1020
963
1174
1202
947
1024
1080
1036
1196
1097
972
942
1167
1237
1005
1019
1204
1104
960
911
1133
1207
957
1019
1157
1160
1073
1121
952
1150
1137
893
1152
1192
1003
1150
1121
1013
1166
1150
966
1060
1025
1094
1103
1056
1081
1050
982
1025
1204
1159
1023
1097
1039
1077
1058
1219
1226
1035
1057
1058
1209
1276
1027
1050
1224
1189
1019
977
1164
1251
1039
1142
1223
1064
1208
1212
1072
1137
1114
899
935
1231
1183
1069
1002
1029
1111
1207
1139
1149
1082
1140
1158
1121
1071
1088
1095
1162
1256
1133
1025
1070
1117
1193
1204
1042
1097
1006
1217
1202
1065
1198
1100
1110
1141
1101
1063
1052
1025
1037
1101
1292
1032
1022
1025
1208
1207
1024
997
1160
1231
1016
1035
1052
969
1190
1247
1028
983
982
1207
1097
1013
1170
1221
1062
1017
1036
1187
1213
953
963
1210
1147
1018
989
931
1163
1176
1025
1098
1097
1115
1108
1091
1051
1041
1028
1029
968
1202
1161
1008
994
1201
1177
1034
920
1141
1120
975
1136
1133
1021
1172
1089
1014
1152
1214
1185
1056
1092
1088
995
1175
1162
947
1040
1147
1177
1042
1089
1111
1032
1086
1041
1197
1180
987
1037
1202
1159
1036
1061
976
1178
1208
1058
1061
948
832
828
1068
1254
1125
1060
918
992
1201
1131
975
984
1197
1131
999
964
1106
1217
1043
1106
1022
919
1151
1192
988
1009
883
1109
1198
980
1062
1032
1175
1163
975
928
1009
1167
1164
938
988
1176
1144
939
1197
1213
1139
1159
1139
1033
980
1124
1187
999
1027
1165
1160
990
1035
1148
1167
1063
1049
1030
1115
1200
1077
1097
1191
1145
1022
957
1214
1166
1015
1111
1144
1098
1118
1085
964
1188
1191
1031
1219
1144
1019
1194
1174
1093
1095
1044
1171
1163
965
979
1198
1219
1084
992
972
1190
1166
1039
1041
1034
1214
1162
1077
1048
1044
1186
1158
1018
1029
1192
1223
1027
1059
1215
1087
978
1153
1182
981
1212
1238
1077
1056
964
1157
1202
1003
1052
1005
1149
1158
973
1072
1243
1197
1109
1091
1131
1117
1072
1109
1071
1130
1149
1082
1281
1230
1082
1111
1103
1084
1026
1186
1095
946
948
1180
1162
984
1139
1161
1017
992
1155
1092
964
1140
1121
998
1154
1213
1036
1098
1190
1158
1032
989
1197
1211
1028
1125
1105
1095
1058
1148
1127
916
1125
1152
976
1168
1181
1051
937
1010
1121
1110
953
934
1127
1134
939
834
775
833
1064
1147
960
987
950
1130
1102
945
937
962
1127
1200
1021
1094
1071
1186
1187
1016
1072
1018
1215
1192
1082
1123
1040
1236
1203
1057
1043
1054
1203
1201
1059
1107
1262
1106
1002
1217
1208
1112
1103
1300
1170
1086
1148
1154
1258
1068
1160
1207
1012
1249
1230
1120
1100
1065
1261
1187
1090
1043
1093
1322
1228
1070
1085
1057
1059
1218
1168
978
1178
1151
895
891
1137
1202
1163
1086
1007
925
1077
1191
1200
1053
1079
1045
1193
1214
1049
1046
1046
1010
1200
1184
997
988
976
1173
1212
1011
1049
1022
1161
1186
936
1181
1126
987
887
855
786
1049
1093
975
992
1153
1090
946
999
1007
1162
1160
907
927
1134
1154
996
949
1123
1168
1012
1158
1106
963
1119
1114
887
1127
1127
1035
1120
1113
1002
1138
1181
965
972
1123
1023
897
1138
1126
1199
1177
1076
1177
995
1163
1182
993
1012
990
1141
1175
914
948
1166
1211
1080
1063
1040
1153
1168
957
1012
885
1145
1186
937
973
1141
1138
995
1047
1194
1156
1001
1168
1170
1065
1200
1130
1011
1185
1169
1020
1019
1202
1204
1008
1066
1031
1137
1186
933
940
1140
1155
914
1126
1115
1026
1192
1149
1062
1039
1217
1162
997
1069
1066
1261
1249
1053
1067
993
1037
1215
1247
1124
1030
1049
1051
1201
1190
1055
1011
1121
1110
1195
1180
923
1002
1201
1203
1128
1049
1105
1067
1204
1199
1018
1002
1143
1176
1036
1174
1128
1030
1138
1232
1023
1072
1023
1136
1227
1053
1121
1073
1227
1178
1076
1254
1179
1119
1213
1098
1177
1188
1056
1004
1199
1199
1033
1017
946
1167
1164
924
977
1169
1168
1001
964
1162
1157
1008
1021
1206
1165
971
1035
995
1194
1125
1014
1012
1204
1195
1007
1112
1089
1235
1229
1029
1073
1020
1180
1284
1178
1235
1129
1022
1009
1020
1217
1141
984
1015
1167
1209
995
1037
983
1196
1163
992
982
1072
976
811
869
1165
1170
933
955
935
1148
1141
989
1019
967
1144
1097
940
1042
1137
1215
998
1045
1007
1168
1208
998
1034
1217
1106
1031
1149
1162
1026
1194
1182
1014
1040
1182
1137
1008
1011
1179
1102
909
1163
1194
1011
1088
1153
1113
1016
1197
1117
1019
1170
1074
1008
1237
1101
901
1030
1083
1082
1051
988
1022
1177
1222
1070
1048
1199
1127
994
1147
1157
1026
975
1104
1122
941
860
1088
1119
956
1097
1134
955
982
1159
1159
938
977
1120
1155
1008
1044
1117
1138
921
943
1115
1115
966
1128
1137
1003
943
1144
1112
950
936
1108
1130
962
949
1145
1180
1021
1001
957
1175
1178
971
1045
1167
1183
1039
1040
1183
1170
912
918
868
1108
1205
1102
1022
1020
999
1141
1133
929
1022
1171
1169
1000
982
1157
1185
1045
1161
1132
977
1218
1190
1051
1069
1045
1181
1243
947
914
1132
1110
1146
1085
1173
1056
1021
1001
1145
1116
911
1121
1100
918
835
1096
1105
1013
1103
1008
916
1076
1074
918
942
1073
1085
920
911
856
786
1066
1046
889
1043
976
774
749
769
990
1034
894
834
871
1039
1037
876
846
860
833
1048
1057
912
884
1097
1078
942
1117
1093
911
874
1094
1104
902
936
916
1055
1109
931
829
810
784
794
1067
1145
1012
985
1148
1176
1022
1029
1163
1235
1294
1235
1250
1090
1040
1045
1034
1308
1190
1040
1036
1287
1242
1299
1120
1092
998
1126
1132
1298
1090
1110
1046
1144
1102
1355
1207
1045
988
1106
1084
1127
970
1218
1108
1024
1091
1198
1207
1064
1057
969
1089
1056
1035
836
797
960
1247
1266
1087
1011
1035
1060
1071
1142
1232
1261
1215
1272
1163
1127
1207
1317
1158
1205
1243
1180
1178
1363
1249
1093
1107
1014
997
1080
1056
1166
1075
1165
1097
1137
1139
1070
1160
1102
1018
1098
1116
1139
1075
1170
1087
1151
1081
1121
1097
1226
1061
1106
1080
1307
1260
1110
1093
1137
1220
1230
1387
1277
1170
1246
1122
1186
1235
1378
1222
1140
1144
1156
1159
1171
1075
1100
1006
988
1032
977
1167
1178
1092
1030
1021
1078
1007
1069
1050
1031
1070
979
1074
1029
1178
1073
1082
1067
1054
1094
1073
1068
1039
1063
1029
1173
1172
1089
1135
1101
1084
1090
1003
1023
1043
1166
1150
1089
1129
1058
1108
1061
1136
1278
1109
1030
1010
1091
1196
1321
1178
1183
1074
1164
1124
1104
1167
1197
1154
1129
1214
1171
1125
1207
1149
1093
1031
995
1028
1247
1268
1121
1108
1163
1193
1130
1082
1096
1172
1107
1114
1089
1127
1057
1143
1168
1058
1038
959
1143
1143
1358
1226
1096
1155
1063
1165
1077
1237
1095
1350
1215
1043
925
999
1235
1222
1209
1147
1145
1128
1305
1194
1232
1119
1181
1091
1135
1155
1206
1136
1183
1072
1150
1120
1215
1088
1126
1083
1145
1130
1065
1079
1063
1284
1188
1058
1088
1110
1166
1138
1125
1125
1036
1099
1053
1077
1146
1024
1067
1043
1090
1102
1034
992
979
1025
1208
1217
1165
1183
1183
1146
1049
1032
955
1010
1026
1033
1231
1165
1092
1012
1060
1155
1078
1074
996
1071
1083
1049
1095
1021
1111
1024
1038
1070
941
1006
941
1118
1159
977
1225
958
1102
1086
975
1191
1165
1127
1188
1059
1060
1029
992
973
958
1167
1079
829
788
838
1071
1136
896
833
907
1099
1080
958
911
974
896
1136
1075
890
883
1101
1154
948
976
1157
1165
1047
1053
1031
1085
1044
1021
1157
1127
955
991
1149
1210
1128
1117
1110
1126
1106
964
1003
1182
1113
954
938
898
1160
1209
1008
1065
1055
1089
1054
1103
1074
1148
1074
1039
958
929
1145
1179
1020
1140
1115
1051
1120
1185
1136
1146
1043
1088
985
1156
1196
1000
1016
872
1117
1166
1106
1103
1076
1038
1186
1164
1018
1026
977
1143
1134
969
860
1108
1100
978
1129
1228
1006
1028
1162
1161
1008
970
1216
1254
1071
1057
1002
1233
1197
1003
1012
906
1095
1053
861
868
794
780
820
818
812
829
790
779
757
1004
1044
891
1100
1112
934
828
807
1104
1223
1087
1126
1105
1262
1109
1106
1255
1247
1206
1105
1065
919
834
947
1300
1251
1155
1133
1130
1175
1083
1176
1148
1197
1078
1113
1083
1267
1163
930
838
897
1337
1302
1097
1045
1002
986
1143
1219
1234
1192
1168
1220
1192
1185
1123
1085
1200
1101
1144
1136
1129
1168
1031
1092
1378
1280
1146
1102
1209
1181
1226
1207
1195
1162
1089
968
1069
1343
1269
1002
984
1076
1088
1103
968
866
857
1079
1093
1071
1039
1043
986
1029
1126
1075
967
1177
1204
1024
999
1015
1104
1118
983
942
916
1151
1202
1129
1104
1118
1185
1197
1170
1107
1134
1161
1051
1120
1130
1141
1081
1068
1045
1020
1188
1241
1078
1069
1065
1194
1204
990
965
1176
1143
1001
1083
1182
1248
1081
1012
1063
992
1057
1233
1203
1020
1029
1075
1041
961
1213
1218
1028
1080
1018
1230
1269
1057
1156
1159
1047
946
1086
1089
1073
1055
1034
1229
1170
963
991
1223
1255
1057
1103
996
1071
1205
1178
1008
1061
1008
1204
1144
1041
983
1016
1172
1174
1011
1079
1045
1240
1194
1046
997
910
1193
1201
1029
1116
1076
1187
1177
945
978
1165
1164
974
1202
1239
1006
1029
942
1198
1191
935
981
1163
1172
1006
1026
1188
1138
980
992
1167
1199
990
1034
1051
1192
1230
1064
1042
1109
1204
1137
1002
1014
1165
1133
1012
979
1202
1179
972
1012
1183
1206
1053
1072
1240
1165
1055
1053
1221
1226
958
956
1189
1202
962
920
1171
1255
1027
1030
1039
1182
1163
997
968
1185
1225
1019
1040
1031
1086
1263
1210
1034
1054
1101
1062
1063
961
856
918
1231
1270
997
983
1025
1190
1146
913
981
1342
1300
1189
1102
1089
1156
1066
1016
1068
1272
1280
1134
1158
1171
1103
1073
1206
1109
1118
1276
1127
1089
1109
1055
1415
1255
1106
1101
1094
1424
1282
1102
1058
1060
1066
1102
1149
1066
1165
1074
1135
1099
1128
1124
1127
1104
994
1005
941
1021
1218
1208
939
860
916
1198
1136
915
1007
1192
1198
1004
998
1019
1190
1162
975
996
1019
900
1163
1200
1040
1035
987
1021
975
897
804
844
1141
1225
1004
965
987
1125
1060
907
934
1077
1080
933
1099
1064
843
880
1104
1128
895
907
1086
1110
949
1108
1129
988
949
887
1108
1153
934
911
1087
1094
949
1096
1112
947
895
902
1093
1171
1056
973
944
1120
1124
911
1105
1081
909
1075
1077
877
1084
1150
958
937
1111
1124
975
930
885
803
804
738
789
1032
1058
878
844
834
847
1045
968
793
824
1035
1086
950
1080
1043
966
990
1149
1094
962
1039
1203
1117
1025
1026
1048
1159
1125
1014
1027
1180
1210
999
1014
1059
1142
1169
921
1024
1140
1249
1176
1110
1118
1075
1098
1034
1253
1052
1007
982
1164
1276
1111
1062
1116
1112
1282
1206
1028
1058
1050
1248
1077
1129
1177
932
1182
1201
1030
1201
1082
1102
1248
1148
1025
990
1046
1231
1121
953
911
944
1140
1068
939
1173
1216
1115
1036
1073
1058
1176
1205
1013
1080
1042
1015
1242
1267
1089
1019
942
1103
1178
1065
1022
1015
1117
1146
1215
1161
1047
1082
994
893
911
1153
1286
1089
1114
1129
1037
1141
1080
1031
1141
1107
1116
1070
1212
1276
1028
1007
960
1216
1163
968
1056
1213
1242
1115
979
929
949
823
826
1079
1061
938
923
1130
1051
839
879
891
878
1089
1039
865
850
796
1072
1051
953
965
850
1100
1077
917
950
970
1136
1090
871
893
868
1097
1061
971
1133
1021
921
1115
1146
995
1070
1174
1203
1080
1033
1020
984
931
941
1028
1104
970
942
907
837
1100
1160
933
1001
1027
1138
1186
1037
1041
1131
1127
1069
1082
1043
1133
1206
958
851
919
1199
1265
1103
1047
970
1065
1131
1097
1110
1101
1047
1186
1000
1075
1092
1189
1263
1132
1097
1067
1047
1218
1190
1058
1040
1098
976
1176
1188
964
991
1210
1235
1021
1017
983
1091
911
1063
825
774
840
1245
1170
984
958
958
894
1024
1218
1184
1042
965
1005
1041
1076
1053
950
1017
1013
933
1048
1051
1024
1034
980
950
942
916
1144
1122
973
1001
997
1159
1086
917
989
1138
1196
980
964
949
1156
1185
1056
1021
1059
1033
870
903
1115
1098
903
936
1163
1233
1008
1077
1064
990
1076
934
1018
932
845
877
831
762
780
749
698
706
939
852
734
708
696
679
683
674
665
662
660
658
659
664
663
650
652
651
640
647
649
649
671
710
712
716
732
741
724
722
725
710
731
757
781
802
803
809
836
800
809
802
851
843
842
799
740
731
745
980
989
869
749
727
718
754
720
723
687
687
671
667
653
681
710
710
741
740
720
941
857
723
682
658
684
691
717
714
973
865
721
705
709
734
704
720
732
741
735
760
1340
759
707
708
1306
871
703
757
1439
860
1111
1081
840
1102
1108
875
1558
849
788
1105
1028
897
1127
1069
812
764
1087
882
743
737
712
728
756
1078
960
767
751
780
772
777
1403
806
725
739
761
1302
863
669
531
896
1246
1121
1024
1155
1109
993
917
858
895
1533
857
799
814
1473
833
776
897
1249
833
1177
1089
912
996
1089
1073
864
1121
1067
900
1145
937
777
757
1141
1071
825
783
769
1050
1055
844
812
797
1058
1027
827
848
1041
1058
847
804
1058
1003
848
873
796
792
797
1081
1053
852
782
787
783
724
725
758
1032
1007
817
783
781
758
744
733
737
737
746
796
752
798
761
762
787
814
777
788
821
821
781
748
717
694
701
752
781
740
727
753
1055
987
756
746
718
740
1053
963
820
760
710
682
685
720
1015
934
761
741
750
773
785
1063
981
786
763
821
1063
1158
934
999
1140
1122
951
912
921
841
1198
1142
930
911
850
893
1145
1081
852
766
760
1129
1143
887
864
909
1163
1145
871
865
967
1617
873
794
820
1096
1184
1004
1050
1160
1114
895
833
824
846
811
814
793
795
773
735
782
1087
1034
856
823
774
790
871
788
794
799
823
794
812
813
801
745
753
817
818
870
865
828
831
840
892
817
851
911
836
879
852
816
837
833
820
766
760
840
816
859
815
829
826
817
801
813
800
745
751
1536
867
785
798
823
1141
1149
874
874
794
789
1173
1127
908
871
837
838
935
1163
1046
799
768
1192
1154
980
990
950
1206
1125
917
938
952
1188
1206
936
929
1174
1130
925
927
899
1188
1153
886
844
785
746
865
1182
1187
954
911
903
859
872
833
791
1203
1133
926
920
921
999
909
911
951
908
907
851
852
846
786
767
876
941
937
876
867
879
892
841
849
854
843
1151
1074
842
824
821
811
831
792
783
879
839
907
896
857
871
850
832
817
857
836
822
831
822
792
792
778
758
732
720
814
1108
1071
862
813
802
821
1115
997
804
770
740
717
836
1119
1132
896
892
1135
998
831
932
1164
1184
989
924
932
1020
880
950
926
1199
1202
991
955
954
948
823
789
841
1193
1178
906
869
958
941
912
1655
861
776
783
1586
846
735
803
1288
1223
1027
988
977
967
898
893
865
825
826
837
890
803
818
773
734
767
1080
1022
827
828
812
795
811
895
799
1094
1086
831
817
813
793
801
811
833
851
763
719
730
747
812
1514
839
765
749
767
1136
1137
876
871
886
922
646
1095
805
800
768
1618
890
803
820
838
873
901
842
1160
1069
818
762
735
771
1121
1112
898
832
793
813
828
810
876
866
1095
951
775
750
620
945
1101
728
617
513
826
818
1121
1076
878
629
1442
1187
940
996
1199
1144
982
978
1163
1068
856
852
1190
1159
924
885
797
1189
1149
910
888
880
875
1132
1069
844
806
789
1099
932
774
792
831
1097
1034
793
731
729
771
821
825
783
783
779
767
728
714
759
1051
1072
870
837
847
1106
971
794
1128
1126
946
993
917
1154
1074
867
1173
1155
1010
1195
1145
924
906
1136
1106
847
830
778
776
822
1125
974
788
812
827
905
828
803
800
783
777
761
732
774
795
832
797
804
770
741
818
1071
1090
892
862
832
846
900
790
780
1163
1123
922
883
856
1169
1143
895
864
929
1188
979
827
849
878
1144
1068
825
794
749
766
1135
1097
829
777
757
1134
1108
896
854
818
853
928
801
771
773
1120
1102
895
888
896
834
871
1110
973
794
839
1108
1103
880
844
809
833
794
847
1112
1143
882
827
804
759
734
784
1076
1069
582
635
1242
765
742
716
784
1148
1050
830
753
732
725
743
1435
933
721
716
708
784
1178
1113
985
1020
824
767
767
799
807
797
778
774
771
795
804
763
761
727
711
722
690
701
696
702
727
777
1005
939
784
757
731
737
547
937
695
697
705
727
742
732
739
715
724
705
670
685
697
717
729
738
759
738
734
734
715
713
693
681
676
666
690
695
721
741
766
825
811
760
762
717
673
664
651
666
704
761
779
693
683
702
726
989
1020
793
738
754
1034
1101
1089
1068
1224
1197
1069
1209
1200
1161
1100
1063
1337
1189
1027
1014
1010
1232
1158
965
893
1191
1189
1155
1078
1201
1061
989
1084
1224
1225
1190
1057
1070
1017
1203
1230
1165
989
1086
1262
1266
1174
1041
876
849
1174
1279
1059
1080
1105
1368
1236
1075
1049
1375
1259
1210
1255
1139
1152
1075
1371
1285
1178
1203
1188
1259
1201
1315
1193
1294
1131
1232
1061
1351
1216
1118
994
1094
1219
1279
1105
1000
926
1122
1132
1191
1108
1340
1200
1141
1104
1308
1217
1094
1286
1100
1165
1147
1117
1013
1035
1310
1243
1235
1070
1068
1020
960
846
1057
1268
1239
1165
1170
1068
1163
1010
945
952
1028
1130
1058
1151
1069
1148
1067
1095
1084
1098
1034
1068
1009
1014
1023
1196
1110
1056
1026
1046
1116
1128
1138
1135
985
1023
1297
1202
1114
1037
1038
1129
1111
1095
1077
1126
1039
1009
1006
999
939
1278
1236
1032
973
977
1055
1196
1080
1055
892
1361
1160
983
932
1141
1150
1121
1163
1050
1080
1232
1159
1132
1048
1041
1067
1160
1086
1011
1040
1385
1167
1045
958
943
1382
1281
1103
1173
1141
1273
1215
1179
1171
1132
1040
1069
1360
1263
1078
1113
1333
1133
1202
1291
1256
1184
1137
1195
1138
1179
1314
1108
1156
1090
1417
1263
1242
1254
1161
1092
1119
1177
1398
1195
1135
1089
1213
1173
1153
1239
1082
1061
949
1075
1040
1323
1190
1048
1027
992
1157
1069
1038
1131
1008
1089
1010
916
825
860
1069
1129
1117
1067
1082
991
1019
1016
1024
1241
1165
1016
1041
980
1015
1113
1023
1249
1111
990
1019
1052
1139
1136
1147
1081
1114
1153
1014
1048
1038
996
1074
1055
1239
1070
1091
1015
948
821
819
1160
1267
1065
1013
997
1064
971
970
874
830
1254
1226
1042
987
908
830
839
835
835
933
958
923
913
927
866
869
926
960
872
906
899
840
849
1071
1077
1012
1149
1126
1140
1112
1032
929
866
882
851
825
813
1093
1081
912
983
1017
1245
1184
1019
1007
1019
1013
1151
1097
1166
1149
1171
1057
1048
1035
1103
1090
1020
1076
1110
986
1057
929
1004
1081
1292
1275
1167
1169
1066
1208
1213
1215
1162
1114
1124
1085
1396
1218
1114
1077
1351
1220
1294
1246
1155
1389
1255
1165
1280
1239
1280
1089
1041
953
1083
1188
1201
1050
1113
1162
1103
1272
1084
1088
1111
1330
1286
1229
1230
1155
1205
1103
1127
1055
1118
1276
1183
1138
1257
1133
1120
1043
1029
1128
1105
1112
1169
1011
1118
1286
1180
1004
1003
1066
1305
1258
1055
1040
1054
962
846
863
1328
1246
1107
1000
974
1035
1096
1063
1037
989
1003
1152
1190
1212
1099
1030
961
941
1080
1061
993
1010
930
1016
1092
1076
1026
1104
967
871
895
1161
1206
989
965
1026
1020
989
940
1039
971
937
1004
956
1163
1063
823
877
1100
1084
1060
1011
1067
1042
1010
839
802
887
1320
1250
1082
1136
1149
1099
1092
1141
1163
1234
1134
1000
1095
1055
1035
1093
1047
1170
1098
1120
1084
1012
1024
1073
1056
1132
1075
1024
1096
1130
1063
1207
1144
962
1020
1185
1206
1178
1074
1133
1082
1010
942
954
1186
1226
1034
954
997
1166
1245
1018
1156
1078
1010
1059
1207
1125
1005
1011
1224
1212
1153
1068
1057
990
1038
1186
1204
1097
1062
1054
1045
996
958
1178
1196
972
1199
1132
998
1169
1203
1077
985
1052
1134
1147
1012
1104
952
981
1170
1192
1003
1005
1035
1062
1193
1193
1036
1048
1098
1083
1031
1217
1209
1005
1041
1115
1075
1175
1231
1022
987
848
784
1108
1206
1172
1011
1011
960
980
1019
1152
1187
1062
1051
1021
1032
1084
1014
1026
1075
1025
1048
1005
969
987
1168
1199
982
902
1112
1067
928
1114
1063
910
962
1071
1092
1007
968
946
1120
1133
951
941
1119
1123
938
997
930
1106
1179
1176
1111
983
935
998
949
1125
1178
1022
955
1030
1166
1156
959
890
999
1208
1242
1107
1104
1118
1057
1002
993
1014
1017
1170
1166
918
951
1147
1259
1036
1094
1206
1181
880
853
799
1082
1257
1124
1010
932
929
1149
1154
961
962
1148
1039
868
1150
1201
1066
1046
1132
1149
1127
1097
1047
952
997
1205
1269
1129
1144
1298
1184
1100
1046
1006
1034
1077
1059
1329
1241
1108
1124
1124
1100
1012
1223
1215
1241
1134
1035
1002
971
871
905
1321
1237
1103
1151
1133
1097
1109
1165
1261
1132
1111
1113
1065
1027
970
1101
1155
1176
1171
1128
1080
1023
987
929
1047
1234
1262
1034
1010
949
1082
1251
1228
1071
1046
1029
1072
1207
1146
967
999
1159
1155
1114
1111
940
978
1171
1146
969
953
938
1017
1036
961
1033
982
1034
957
1198
1179
976
948
996
994
958
887
846
884
1144
1083
829
773
754
1023
1072
952
955
948
940
967
1001
1021
943
983
953
927
904
1189
1190
1063
1016
993
956
1055
972
1090
1014
910
1034
1154
1175
1027
883
865
1112
1161
977
1005
1038
1018
922
1070
1047
1110
1012
1059
1059
1028
1009
974
1181
1180
994
928
848
917
1122
1204
1013
1085
980
1027
1052
1209
1181
959
972
1037
1047
1013
970
1176
1081
856
876
1138
1160
1016
989
1039
1187
1132
959
911
1105
1232
1296
1229
1043
937
898
957
1041
911
1046
1061
1203
1132
1061
976
1080
1037
1217
1091
1061
1083
1011
1056
1038
912
1059
973
963
1155
1202
995
952
998
1001
1134
926
900
1125
1199
988
984
1035
905
1158
1154
910
955
1146
1222
1004
1016
1103
1011
1004
1155
1149
1009
1010
1060
1023
945
1081
1032
1003
1032
1020
1006
1020
940
929
898
1011
1132
1099
961
970
957
1165
1178
1044
913
849
1134
1228
1192
1063
1079
1073
1245
1227
920
812
800
756
749
728
733
948
856
741
699
694
710
705
683
647
660
633
623
620
631
630
640
652
647
656
669
693
696
686
676
668
658
643
651
661
724
1026
1010
866
838
820
803
810
1062
965
788
765
763
829
1453
1052
962
1029
1064
1048
1044
884
1541
880
1088
993
894
1554
1063
1124
1112
995
1529
1043
983
1638
910
801
1108
1094
1015
1145
1188
1005
933
941
1159
1124
892
851
1097
1108
971
1158
1154
959
971
901
822
1120
957
811
809
876
782
1089
1120
1035
977
1077
1071
974
1118
972
1005
1234
1179
1062
1098
1134
1022
1001
1027
1248
1262
1175
962
814
787
911
1204
1175
991
968
937
1056
1096
1035
968
1021
1328
1192
987
980
1155
1129
1112
1150
1250
1278
1129
1100
1083
1066
1113
1165
1038
1135
1403
1158
987
911
926
1379
1262
1165
1072
1011
1070
1321
1253
1130
1026
1082
1310
1165
1042
1025
1067
1378
1282
1130
1227
1136
1058
1075
1126
1153
1053
1059
918
954
1215
1188
960
1056
1062
1302
1224
1112
1114
1084
1092
1193
1144
1285
1226
1001
1078
1045
1354
1274
1055
1049
1043
1329
1198
1170
1137
1116
1001
1055
846
872
1198
1156
990
1032
1040
1139
1072
1099
1054
1061
1057
1048
1033
980
1074
1026
1025
924
919
913
1026
949
1017
1012
932
941
809
847
911
860
1151
1096
840
767
735
738
844
1213
1085
899
893
905
985
994
1149
1061
870
842
829
1164
1149
857
840
870
1127
1103
880
877
977
866
1170
1225
1109
1034
946
899
833
1136
1196
994
1080
1231
1279
1141
1168
1217
1135
1103
1166
1271
1150
1141
1077
952
1088
1223
1218
992
909
919
981
1210
1185
926
990
1054
1214
1173
960
1210
1242
1153
1173
1209
1099
1060
1041
999
1050
1002
1044
1026
1245
1229
1051
1041
1289
1197
1126
1259
1107
1296
1174
1103
1105
1444
1212
1099
1090
1181
1408
1190
1079
1088
1137
1212
1168
1079
1096
1222
1088
972
1003
1199
1072
1072
966
938
1038
1222
1159
946
961
1098
1213
1229
1013
1056
1011
839
814
787
755
752
833
1196
1161
946
940
949
960
1010
978
912
899
1046
1267
1227
1042
1036
1056
1251
1214
1089
1104
1036
1146
1125
1127
1087
1097
1083
1204
1187
1020
991
987
1007
941
924
886
1684
911
869
1661
925
1177
1205
1034
1277
1275
1211
1122
1175
1184
1270
1181
1263
1027
974
987
1013
933
1012
1011
1015
1025
1024
1035
1011
1020
1041
1001
981
1065
1085
1024
1004
911
925
959
983
1208
1183
979
909
927
912
1270
1208
1042
1057
1010
1135
1038
1018
1068
1050
996
1267
1200
1037
989
1048
1215
1148
1001
940
976
1236
1166
1001
976
1091
1243
1078
843
791
757
1127
1255
1243
1111
1097
995
965
947
921
1045
1320
1244
1065
1045
986
1042
1108
1127
957
1045
1074
997
999
985
1062
1232
1219
1041
996
989
1047
985
1071
1230
1213
973
968
1045
849
912
1176
1198
1032
998
1009
1038
1001
1054
1065
991
1019
1085
1051
1013
943
1013
965
965
1008
868
812
795
805
768
752
747
732
726
715
711
715
702
702
697
684
675
664
659
653
626
621
624
625
617
636
1099
980
843
790
802
844
833
777
775
783
781
740
731
795
1095
1064
900
900
905
873
830
1088
1050
894
1122
1100
924
899
1616
847
816
1566
962
754
785
1526
1130
1130
957
1653
969
1614
885
1606
954
1622
1172
1175
1199
1237
1196
1118
1098
1004
951
960
1716
950
918
1644
908
1562
859
1157
1152
1173
1251
1079
1253
1205
1015
1005
1014
1749
952
912
1663
914
887
1123
953
843
1096
1049
804
778
1093
1076
890
895
1160
1081
892
1182
1169
1001
985
911
918
885
1584
912
1152
1077
915
1182
1135
939
904
897
1209
1157
937
970
1207
1154
995
1053
1222
1172
941
893
943
1209
1176
929
992
1228
1133
945
912
927
1194
1119
934
929
1657
891
843
1570
876
1143
1122
1166
1178
1158
1021
1217
1143
887
776
754
779
798
767
770
825
1102
972
794
756
750
764
768
779
742
768
768
808
766
791
832
836
812
778
761
769
779
756
1035
1021
794
745
734
697
708
756
1112
1096
1123
1090
1028
994
957
941
920
996
1051
1023
1071
1083
996
964
998
958
954
943
936
889
993
1139
1101
932
924
1035
887
1196
1165
1032
996
1044
1050
1085
1019
983
1171
1030
1105
1069
1025
1004
1079
1414
1163
1039
975
1037
1099
1032
1017
912
862
825
810
862
1186
1105
926
901
1009
1162
1109
914
865
993
1198
1103
867
838
991
950
1194
1147
865
885
967
961
936
834
860
857
849
1149
1075
834
836
826
876
815
839
905
976
1196
1191
1031
1015
965
1055
1063
1063
920
928
1018
1096
1088
1061
954
998
997
949
1022
959
1123
1020
1024
987
909
1010
1197
1266
1094
1011
1018
1039
1232
1229
1104
996
890
922
1204
1281
936
883
997
1307
1229
1057
1020
1002
1007
1021
1015
1006
1038
981
1007
972
982
972
985
1061
1087
986
1004
959
937
972
904
1179
1233
980
871
841
782
793
1300
1209
1063
999
978
935
876
1213
1230
985
1042
1287
1231
1041
1056
1087
1079
1416
1264
1068
1128
1085
1101
1039
999
980
1027
1034
1096
1060
1066
1054
993
987
1068
1028
1115
1105
1058
1026
1013
1101
1041
1132
1103
1024
1008
1034
1141
1019
1077
1077
962
992
1336
1199
1048
1008
1005
1012
1202
1084
1144
1131
1054
1120
1150
1081
1074
1057
987
1092
1003
994
975
978
1124
1061
1102
1053
942
955
932
1234
1126
1042
961
952
979
964
1230
1210
995
918
977
1097
1160
1035
1064
1003
1034
1065
1020
1049
921
949
997
911
952
830
800
762
816
1127
1050
842
830
858
915
904
908
1166
1149
921
901
889
880
853
896
940
821
929
1158
1129
974
1003
1036
990
1189
1131
953
986
1202
1178
910
916
943
946
886
987
1222
1168
936
835
794
780
757
751
736
733
728
710
701
710
742
807
882
894
885
817
868
874
887
816
816
838
818
854
1045
927
744
746
765
1082
1146
1029
810
1118
927
1130
1110
848
809
852
1148
1161
1004
1004
1143
1209
989
901
867
921
1200
1215
1007
892
902
1207
1173
903
904
948
1181
1169
1000
1141
1102
892
893
1169
993
785
751
1198
1255
1120
1046
944
990
974
919
887
1161
1192
1020
1003
892
936
1160
1187
982
946
991
905
1167
1210
1045
1036
946
951
1193
1235
1002
957
1014
1036
1202
1194
1005
987
1200
1118
944
1200
1200
1046
941
999
1191
1134
975
952
969
967
952
904
1189
1178
965
915
910
1169
1126
939
1192
1227
1029
1067
1126
1032
1100
1003
1026
1077
1025
1187
1143
972
961
895
983
1200
1199
987
894
938
938
890
890
1209
1241
1037
1081
1129
1105
1144
1099
1108
1095
1056
1064
1100
1055
998
897
947
1194
1194
1027
958
910
1006
1023
884
889
913
864
1143
1225
1063
1008
916
972
1033
1003
1038
986
941
910
961
1165
1172
884
854
832
863
1168
1115
1005
965
1200
1127
959
913
947
1055
875
979
1009
1178
1102
925
945
960
1145
1132
941
935
887
1139
1075
912
1117
1076
899
934
899
1115
1031
816
789
747
739
1181
1166
1161
1063
1040
975
928
940
1078
972
926
1065
1062
1063
1010
945
905
965
961
993
1160
1147
882
809
892
1141
1168
998
973
1041
1046
1019
1030
1030
1005
1096
1042
1013
1202
1201
1008
1018
1156
1058
1029
1023
1041
1209
1199
1000
1070
1052
1074
1070
1008
1023
972
1012
1065
1046
1008
1039
1235
1190
1030
1078
1107
1124
1079
928
912
1228
1211
1059
1078
1089
1014
1076
1085
1070
1070
1009
1117
1139
1050
1091
1037
1129
1024
1047
1059
1027
1024
1076
1069
1092
997
1111
1036
1121
975
1054
963
1021
1197
1192
1118
1093
1019
1036
998
1050
888
965
1022
944
1090
1034
1030
1144
1076
1017
989
1032
1061
1057
1048
1022
969
1047
1070
1001
1076
1049
939
967
967
1159
1002
960
1048
1044
1023
1015
1010
1006
1031
1028
1008
1066
1045
989
995
912
955
1077
1016
1032
928
901
959
940
923
956
1000
921
1010
975
940
940
936
992
970
989
960
927
913
839
914
949
939
929
1174
1153
950
924
935
878
993
1040
1274
1197
994
953
913
821
887
1184
1162
1000
946
945
887
974
895
1193
1232
1121
1029
1003
1012
1064
1029
1059
1065
1088
1027
1077
1009
1017
1028
945
991
959
946
1191
1172
988
955
987
1022
1183
1164
990
953
857
960
1193
1233
1077
996
1007
1001
1018
1018
1013
994
949
963
1042
991
1026
1040
980
989
985
950
964
995
961
1020
1054
969
1022
903
974
965
908
980
967
893
905
869
864
877
1119
1112
951
1008
1012
858
945
1148
1140
1010
1062
1095
1023
1127
1050
1008
1002
986
950
995
965
957
989
1004
975
1142
1094
908
872
914
902
843
819
946
896
821
762
776
812
1070
1072
857
843
860
922
901
758
776
849
1076
1080
868
862
845
866
906
1093
1090
880
907
915
1089
1099
912
903
878
1117
1110
915
915
1007
1155
1157
937
934
974
953
846
888
894
1094
1069
877
861
1131
1087
922
925
1141
1107
904
921
1156
1129
963
945
896
934
1174
1212
1014
948
957
973
954
1184
1173
932
982
987
1079
1178
1060
1010
1031
1081
1046
1096
1094
1078
1095
1122
1112
1104
1105
1027
1020
1013
1021
1034
1021
1020
928
1023
971
1067
896
937
975
894
938
920
871
1166
1114
948
1084
1047
1041
1016
964
861
846
849
790
1092
1002
827
1104
1144
966
877
810
1126
1154
969
949
987
939
919
867
1123
1182
1008
921
931
1134
1154
950
953
973
1106
1075
818
621
830
708
694
655
693
705
727
735
761
751
740
725
715
708
692
709
692
698
719
729
688
693
674
690
685
708
714
702
745
994
1009
805
789
785
1026
958
796
790
774
1029
975
839
1518
833
822
1099
1037
893
1140
1012
779
769
1017
878
737
696
1384
1053
978
829
1493
876
821
1084
1053
907
1093
1113
941
894
1117
1051
825
832
819
782
1025
1049
862
1127
1089
867
780
740
750
1039
985
820
1066
1066
853
1065
1015
815
786
777
796
1031
981
792
797
750
752
704
709
712
749
789
792
769
1004
901
762
778
1027
932
743
709
727
977
901
767
715
1030
1055
890
773
742
729
706
730
713
699
717
982
860
704
696
702
715
744
748
697
742
728
549
1107
907
716
684
653
661
704
758
994
929
760
736
741
754
796
745
1005
958
773
750
743
775
835
1034
1030
827
793
779
782
768
765
747
782
744
743
757
555
961
743
731
733
719
693
694
676
692
682
657
670
673
669
687
697
735
720
714
706
695
676
687
686
686
703
952
914
741
713
691
692
678
727
714
995
956
743
703
755
731
745
706
985
899
716
726
1033
1017
770
707
711
717
688
684
744
975
821
691
675
699
964
834
702
710
1023
969
825
853
1054
1011
783
746
726
1025
985
795
1442
805
760
1375
1040
929
809
1496
905
819
1482
857
1431
775
740
1397
1065
941
741
750
1081
955
919
758
709
680
703
751
1006
955
751
745
1007
973
769
719
738
766
716
724
685
695
695
709
711
724
733
696
713
721
741
726
757
719
713
697
678
705
714
712
743
711
676
694
673
678
686
705
678
678
666
680
685
684
709
680
687
681
680
668
660
658
661
653
663
643
660
676
673
717
697
695
687
683
671
471
843
503
789
645
563
729
652
691
686
666
634
660
668
687
690
663
630
647
645
652
650
652
676
685
961
916
747
717
709
696
694
713
717
754
743
727
789
734
800
994
956
744
701
698
712
723
708
729
727
750
751
791
745
761
741
738
726
708
721
740
993
969
769
730
744
761
986
925
721
704
695
704
713
780
957
930
776
782
783
733
721
656
664
643
635
628
629
667
678
699
739
701
695
688
709
719
670
666
658
670
688
697
691
667
693
1248
811
658
702
1032
979
813
1007
949
743
697
680
712
686
730
845
838
726
750
758
730
740
967
890
695
660
658
703
733
735
769
722
736
691
683
666
665
662
669
684
706
712
698
730
688
700
940
819
671
641
640
633
635
646
917
914
765
791
725
702
953
855
703
692
941
880
725
1348
778
694
965
926
779
959
1048
1044
963
847
1038
1003
756
698
653
663
958
1004
810
747
752
755
1001
937
731
727
728
716
1009
962
766
745
744
780
744
745
1014
982
762
699
653
656
698
1032
1012
901
794
768
788
781
766
735
741
736
997
930
734
695
688
710
744
999
938
732
704
703
724
980
934
754
721
756
756
748
743
741
753
750
748
735
716
700
699
701
715
697
718
664
648
633
632
676
638
646
651
643
644
627
627
619
612
610
612
628
653
665
663
675
698
692
668
661
639
646
660
625
623
600
592
586
583
581
573
565
567
561
552
552
553
548
337
745
536
538
532
532
528
526
523
528
531
533
538
544
543
552
556
552
541
540
534
529
527
527
526
523
519
523
525
523
533
537
550
565
561
559
542
541
535
531
534
541
545
552
556
551
570
581
557
561
568
549
541
563
529
533
534
556
549
526
533
536
550
577
575
620
643
664
886
847
700
651
622
634
607
602
600
590
821
724
596
579
617
880
877
815
860
886
758
928
881
685
666
1221
705
1199
951
912
904
1071
1011
903
814
1342
773
684
1238
949
803
684
1337
1018
964
788
1393
801
1317
696
669
1251
752
1292
1047
931
970
979
918
1390
792
1321
737
1256
964
800
689
1372
1023
876
1047
1021
856
781
1401
802
1027
896
725
1327
1032
901
741
1327
1059
874
736
1012
966
758
1329
821
1267
817
708
1277
981
700
1340
1055
892
1091
1079
841
704
675
710
1026
1025
789
725
1013
994
828
1041
878
705
716
1319
828
716
1014
1036
811
1050
1024
823
1392
731
931
790
689
1276
1000
671
718
1019
1057
968
1026
993
782
753
1420
827
1384
1020
896
757
1026
1049
882
1038
1028
847
793
770
1027
959
765
744
1026
974
767
803
1019
986
772
729
741
1011
976
789
747
994
970
751
770
1013
969
666
705
880
782
1006
909
678
656
697
818
1050
984
791
742
718
710
719
717
726
722
717
721
724
721
702
676
662
699
678
698
669
693
710
702
688
678
716
716
698
718
703
696
681
665
658
668
641
685
673
697
663
931
846
687
670
672
652
667
673
674
646
645
647
683
694
757
681
679
700
702
712
717
954
810
682
650
690
981
893
749
1049
1009
839
819
817
767
822
1410
772
694
970
850
736
1069
1034
848
1101
1040
849
829
1075
975
771
785
1036
1033
833
1078
1057
844
1088
1087
880
1105
1044
852
1563
866
786
1122
1125
1112
1156
1020
864
795
759
735
738
744
1058
1000
776
736
1015
965
796
772
1090
977
803
784
808
1473
833
803
1043
1009
842
1152
1093
906
920
1181
1060
849
846
1155
1029
826
764
775
1455
815
770
1077
978
835
1066
918
758
741
720
745
818
1074
1053
792
767
751
722
707
731
1069
977
807
778
757
768
773
816
776
772
1017
924
753
718
708
719
747
764
771
777
780
766
786
778
813
862
815
777
817
660
876
727
715
686
691
712
761
723
989
908
726
681
656
646
895
803
685
670
681
735
952
934
726
709
700
717
713
694
932
840
701
674
693
697
683
686
667
696
690
973
925
722
694
679
666
670
672
691
700
739
712
724
712
763
724
720
725
708
698
705
712
714
706
940
828
691
689
685
659
678
669
879
780
707
690
895
808
692
683
649
683
693
940
955
749
754
962
898
746
759
994
915
758
744
944
833
691
663
908
997
993
985
1006
1034
1000
855
815
760
997
873
743
709
957
917
789
981
903
765
1084
967
770
778
736
930
858
775
1008
868
715
664
651
651
461
448
697
477
417
1569
1218
1031
959
756
750
1041
1069
884
883
808
789
824
1035
956
788
797
1042
952
773
731
965
847
738
730
979
920
743
724
748
1020
978
802
814
750
724
985
893
748
759
737
993
903
738
752
987
922
768
1034
956
759
747
965
924
787
1028
1025
831
774
1011
921
767
777
970
936
789
983
903
772
972
874
785
957
979
817
1011
931
774
803
1046
985
794
750
756
964
883
786
987
845
697
953
983
931
782
846
1061
1024
824
775
1029
943
775
1009
941
775
777
1064
1032
794
816
1037
927
771
1027
972
777
1006
979
821
997
946
800
1053
958
741
740
1002
1033
920
1013
912
787
1032
957
810
763
954
859
771
913
799
896
851
732
932
925
762
989
967
796
1009
888
762
950
848
755
1031
1033
860
773
723
754
1024
937
771
781
948
866
763
935
816
734
906
850
732
724
962
950
830
1029
910
744
745
942
891
729
725
980
945
746
759
736
915
852
790
1039
1037
836
793
963
878
742
724
928
952
851
966
938
767
777
973
912
779
984
905
746
702
718
922
905
936
901
770
734
944
883
733
901
796
712
852
787
709
948
1014
952
992
886
757
990
883
733
952
901
941
900
777
951
920
744
993
945
758
988
978
817
1033
966
739
956
879
742
923
895
939
924
735
928
876
944
960
955
906
724
931
857
916
891
779
1005
961
757
746
712
913
842
931
870
732
909
845
729
924
919
914
915
659
1211
968
935
760
1007
873
754
911
836
871
782
709
899
885
903
819
733
938
864
697
871
762
890
904
764
917
881
915
906
927
875
752
932
868
898
862
706
931
824
879
912
944
852
739
974
912
733
944
855
741
956
914
746
924
859
702
917
841
719
930
958
919
893
750
928
818
857
827
916
933
931
796
897
849
899
858
741
918
787
675
835
733
691
974
938
885
929
857
953
939
767
930
853
736
906
833
724
900
914
743
773
683
665
929
981
943
829
1022
1013
826
768
974
879
724
709
917
893
734
940
910
723
693
694
702
668
924
873
688
680
664
899
855
692
677
709
673
704
659
906
808
692
656
653
626
637
861
851
686
681
893
837
679
687
661
896
867
682
699
685
922
842
682
670
660
871
840
693
704
924
892
715
683
675
884
828
683
888
876
705
687
917
828
693
716
666
897
860
715
918
833
685
670
650
684
683
663
670
688
693
707
673
902
826
659
652
657
639
870
831
671
659
869
785
706
659
667
652
647
649
651
648
907
853
692
663
664
661
680
662
682
682
913
865
688
687
668
871
820
656
658
674
912
874
748
773
768
966
951
742
718
939
851
679
668
644
688
713
975
885
738
972
966
767
762
985
916
684
685
708
1057
1031
1001
862
1048
1027
977
859
1103
1036
1009
925
977
1072
1119
865
811
1068
1125
990
1067
974
1116
1125
923
942
1111
1095
891
956
1089
1141
953
915
1178
1108
1087
934
939
1144
1096
818
739
734
1239
1171
1102
1070
999
999
1201
1057
948
914
878
1186
1210
1009
863
919
1155
1170
1100
1125
1014
959
1049
1080
1090
1051
1034
983
936
924
954
1206
1178
1021
970
916
946
972
946
808
906
1062
1064
992
950
959
914
968
936
975
1004
949
1085
1002
992
910
860
902
1291
1229
1031
917
851
963
1185
1244
1091
1061
1047
1063
1059
1101
1030
1071
1076
1024
1307
1169
997
1018
1172
1285
1092
1174
1098
1094
982
941
979
919
1306
1164
1096
1031
988
931
833
774
791
880
1254
1150
1015
957
937
997
1035
1022
1077
1000
1017
1035
978
1056
1006
1066
1031
967
948
939
1070
990
1270
1157
998
932
958
1080
1054
1303
1180
1046
988
1045
1042
1288
1154
937
879
916
1348
1259
1152
1046
1040
983
1058
1009
1065
1021
993
1082
979
1005
1015
1004
1062
1027
1194
1035
978
990
984
1066
1026
987
1022
979
1021
1011
1120
1036
1044
961
890
964
976
1159
1058
963
921
981
945
1068
940
1000
973
895
1030
852
782
796
1051
1174
929
947
959
912
953
939
964
1053
991
919
842
903
946
873
902
833
1054
1009
831
844
822
1078
1058
845
855
864
902
1110
1151
939
948
950
912
1133
1093
888
879
880
1142
1129
911
890
882
1118
1223
1038
953
1029
974
1124
1095
859
846
1145
1131
960
1032
883
927
1101
1182
997
993
1060
981
1103
1092
1053
1219
1116
1027
1025
1130
1102
1244
1104
1128
1076
993
1025
952
828
797
903
1154
1155
896
800
811
999
1097
1182
1004
946
974
862
951
941
922
823
808
775
756
767
780
777
752
725
731
762
1081
1039
840
853
862
768
812
1081
1154
927
890
877
900
1669
876
816
828
802
1117
971
862
1195
1091
1026
1179
1180
983
944
954
1190
1156
903
907
938
1218
1227
1018
1052
1027
1114
1070
1012
1141
1031
990
1028
978
1168
1141
919
844
867
1034
963
881
1127
1102
884
912
1139
1095
899
920
1178
1219
953
1001
1037
1189
1150
987
1074
983
916
1190
1183
993
1050
1145
1161
926
954
1153
1186
990
994
1174
1120
912
859
1181
1215
1007
946
891
1161
1088
887
921
872
1138
1152
908
903
848
1115
1103
903
1132
1157
956
952
1130
1115
912
904
1160
1134
940
922
1159
1131
912
927
1102
1142
937
1007
970
1137
1122
856
891
1129
1110
933
1139
1179
977
1059
930
1170
1205
967
905
881
1138
1178
956
990
1214
1192
1032
1025
971
965
1007
1206
1237
957
907
998
1164
1255
1008
952
929
846
1182
1170
952
942
842
796
775
1592
924
850
891
1160
1090
898
932
1137
1117
857
1163
1155
958
1161
1052
876
919
1119
1126
902
886
1145
1092
915
1146
1034
823
770
1055
1150
980
999
951
1121
1146
910
853
817
806
1077
1065
847
913
1063
1032
856
1091
1080
910
934
893
1105
1111
943
976
938
979
885
1089
1135
910
867
934
1055
1090
1075
1048
997
958
944
1063
925
1153
1152
960
1004
1030
1022
1196
1184
1001
912
788
770
1117
1180
931
1020
1021
965
1132
1097
904
869
1120
1135
949
975
1148
1155
937
1002
979
1164
1170
961
957
912
1140
1193
969
1023
994
954
1141
1076
965
956
789
749
879
1086
1115
942
967
955
938
951
935
916
923
1093
1109
921
916
1088
1092
959
1025
990
1110
1131
889
842
806
1093
1050
830
858
1061
1074
956
1108
1146
910
887
855
1098
998
868
1120
1150
988
995
1113
1125
983
931
1167
1195
956
974
1150
1125
960
1102
1178
966
1041
999
1134
1113
925
901
1112
1146
1026
1083
1103
882
1090
1087
998
1133
1113
935
1165
1135
1057
1098
1015
1152
1140
947
962
1141
1032
799
1026
1063
861
1064
1098
957
1113
1138
992
1139
1159
951
1110
1124
951
883
1109
1145
1012
962
1061
1124
956
1095
1117
924
1095
1042
931
1123
1147
1001
1121
1144
985
1134
1134
1005
973
1107
1134
1015
1085
1072
988
1113
1145
1009
1145
1151
1004
1020
1120
1181
1041
1084
1182
1093
1006
1122
1157
949
1143
1125
954
895
1117
1184
1021
1040
949
1074
1022
865
1072
1056
939
931
1082
1098
930
1111
1100
937
1105
1096
960
1114
1062
977
1148
1111
989
903
1086
1099
908
1120
1121
1000
1093
1147
992
1033
1122
1156
996
903
1096
1095
951
924
1143
1152
909
969
1103
1134
941
951
1126
1149
1047
1043
1152
1129
999
1162
1102
924
1120
1114
979
1083
1118
937
1080
1031
867
1096
1188
1002
1106
1092
965
911
1089
1110
931
892
1118
1153
1064
1075
1145
1090
1027
1093
1135
954
1158
1112
859
762
759
1015
1125
1186
1115
1012
921
934
1098
1056
883
1085
1078
951
1155
1055
912
1141
1112
981
1120
1160
1032
977
1148
1146
1013
1160
1120
971
1125
1118
1056
1138
1209
988
1146
1120
946
1182
1176
1071
1116
1040
1184
1115
864
1140
1220
1166
1088
1072
1141
1087
931
1115
1177
998
1111
1066
941
1126
1111
921
1092
1078
906
1092
1136
1006
1120
1118
1023
985
1104
1150
970
1016
1144
1100
946
1070
1144
874
755
759
943
947
846
1011
1010
803
1002
992
805
1025
1056
1058
1043
1004
1009
1035
1104
1186
1067
1032
1131
1115
947
924
1100
1132
938
1086
1058
880
1066
1047
944
1161
1148
960
1106
1092
971
1114
1095
848
1107
1188
1141
1067
1165
1108
1005
1141
1095
865
1105
1173
999
1111
1129
931
1119
1155
926
1068
1091
943
1121
1139
1016
986
1073
985
804
991
979
795
765
748
727
942
910
747
730
747
931
966
831
982
919
727
773
977
905
721
756
930
935
781
962
955
816
990
890
720
786
773
1017
1051
936
788
722
968
1022
874
809
992
965
754
976
958
826
1056
1068
894
1041
1052
857
996
988
824
1078
1036
1045
1050
1037
1009
832
780
1003
956
795
1076
1077
1043
1091
1070
1118
1150
960
1130
1083
922
1087
1094
855
1093
1074
838
761
738
735
706
700
688
669
663
662
667
660
657
664
649
654
635
607
607
594
610
589
604
586
599
584
592
590
612
623
612
621
605
601
611
629
631
649
639
637
655
645
621
638
621
648
626
695
697
728
759
693
709
693
856
771
639
648
637
842
809
661
647
644
633
617
633
648
684
936
923
762
713
726
682
913
840
684
697
691
692
900
844
679
661
889
853
685
695
921
881
707
674
924
890
696
662
645
640
636
639
647
640
647
627
629
626
621
602
620
633
605
607
607
584
592
583
582
579
573
581
584
589
614
637
660
664
636
605
631
678
676
694
703
714
943
848
686
912
813
678
706
1277
803
707
937
938
739
971
915
853
1006
1025
922
1508
1060
899
719
988
904
940
824
708
981
855
699
664
679
1248
803
877
779
698
915
892
719
1011
1004
981
1019
894
746
692
639
676
690
949
945
713
670
659
659
925
916
750
958
926
737
686
688
662
911
852
694
680
703
721
975
892
707
674
671
680
951
905
711
685
672
711
953
940
724
937
879
680
675
660
889
877
705
678
669
905
831
682
654
896
836
670
658
666
891
806
653
646
632
675
665
692
746
716
723
731
748
945
892
704
666
664
678
669
649
605
877
874
694
671
900
840
682
661
879
819
668
681
665
679
697
664
689
675
674
668
655
642
674
679
662
886
828
666
645
634
628
656
671
917
906
697
671
668
899
815
673
658
711
679
939
872
680
627
612
617
666
908
904
745
692
680
668
686
933
881
708
677
680
691
713
926
883
693
687
686
940
937
755
768
984
953
775
727
718
704
942
964
830
941
911
819
771
796
791
808
744
744
988
953
747
701
683
947
887
697
967
1030
992
964
1018
967
794
1007
894
745
1009
968
755
763
728
725
1009
936
771
712
718
967
969
801
736
707
953
905
723
709
940
943
746
788
730
719
939
910
740
734
949
904
738
967
983
831
1009
1031
898
998
935
753
724
981
958
771
758
984
927
726
913
857
769
998
1013
835
759
972
919
694
694
693
589
752
677
977
1029
879
863
1048
1055
802
759
1033
997
785
853
1040
1101
912
1082
1069
825
1072
1106
971
1118
1099
878
909
1070
1143
1003
889
999
1129
1155
929
928
1159
1165
995
1059
1032
940
1155
1123
959
1024
938
1180
1198
1020
939
983
1182
1148
964
1083
976
992
872
878
1103
1057
861
846
850
1111
936
763
784
1124
1050
903
891
991
1116
1194
971
925
907
875
1094
1107
890
904
1084
1147
953
902
895
1101
1107
944
903
1067
1083
838
832
795
817
1047
1101
927
1106
1098
1018
1032
981
1072
1096
905
1136
1136
1023
1030
1021
961
1081
1044
804
776
801
1040
971
767
723
701
694
902
833
716
690
706
678
691
851
753
678
649
641
669
670
687
735
737
731
718
736
722
684
704
874
822
711
711
919
860
737
788
754
746
968
998
907
985
994
842
998
914
763
1001
998
872
1077
1043
1005
1018
1027
1032
1045
993
1019
1066
904
1034
1071
858
1050
1108
985
1054
1024
871
1065
1013
852
1084
1107
959
1086
1071
895
1053
1021
840
1062
1079
1012
1074
1073
1044
1052
874
1408
1062
844
968
1050
1121
1128
1043
1179
1178
991
993
1167
1094
906
1131
1030
810
1030
1018
852
1127
1083
887
1070
1097
978
1096
1048
818
1055
993
867
1145
1055
901
1053
877
714
988
1114
1136
1099
1108
1039
1096
1052
965
1061
1046
817
1044
1013
871
890
760
994
970
790
1005
908
751
989
983
785
1009
1054
917
1045
1089
943
1069
1108
894
1119
1132
945
1158
1129
958
1032
1176
1192
1009
1000
1112
1031
1209
1206
1001
1077
1191
1228
1084
1055
1088
1194
1039
1168
1007
1277
1191
1028
1024
1230
1253
1096
1123
1338
1177
1058
1075
1077
1155
1115
1064
1090
1154
1073
1098
1064
1171
1112
1191
1013
1037
1031
1008
1013
1028
1029
940
988
946
1212
1148
961
944
1011
1229
1142
966
1015
983
1223
1145
933
894
934
1166
1167
967
1022
931
980
1691
862
774
1080
1051
933
1206
1118
949
942
844
847
1150
1083
812
771
1581
984
1070
996
911
1207
1141
972
999
1192
1117
915
922
1164
1153
931
1151
1144
969
885
1137
1065
943
1193
1141
910
919
1178
1234
994
1034
1211
1183
952
929
1170
1147
996
956
1146
1128
894
1130
1120
963
1111
1166
1017
999
1096
1111
938
1180
1122
900
1154
1121
935
1165
1162
973
1044
1202
1221
1032
896
1110
1084
929
1141
1085
888
1098
1095
912
1122
1052
839
826
1055
1055
905
1100
1042
895
1087
1059
851
1063
1030
857
1071
1149
989
1086
1065
901
1086
1013
843
1095
1075
916
1101
1091
862
863
1062
946
767
788
1076
1086
851
1082
1058
1064
1029
864
1109
1158
955
882
1050
958
828
1093
1120
1033
1069
1034
874
1107
1045
929
1076
1089
887
1026
1022
928
1114
1127
978
1116
1107
953
883
1111
1039
795
751
1032
1135
1139
997
1127
1172
981
984
1116
1122
918
1117
1116
965
1115
1155
1002
991
1136
1185
967
1150
1095
960
1155
1152
1017
1005
1138
1165
976
1150
1109
935
1114
1138
1089
1124
1118
1043
979
1152
1126
935
900
1125
1122
937
1119
1108
983
1120
1146
924
943
853
1092
1090
858
1115
1123
980
925
1112
1113
895
1097
1048
886
1079
1069
951
1087
1103
988
898
1128
1076
891
906
1111
1091
964
966
1144
1098
913
1115
1054
906
1050
1085
917
1047
1047
932
1087
1135
996
1161
1083
926
1130
1118
939
1099
1022
897
1139
1104
961
954
1142
1172
927
1113
1112
962
1133
1095
959
1127
1100
921
1102
1124
986
1164
1147
903
1085
1036
835
1052
1169
1025
1172
1174
964
1120
1082
937
1136
1142
917
1096
1050
901
1156
1145
987
932
1116
1107
976
862
1054
1018
847
1083
1080
894
1075
1032
865
1036
1042
774
725
1032
1133
1013
1081
957
800
780
1051
1082
1062
1045
1041
987
821
1038
1004
806
1023
1021
890
1116
1021
882
1072
1090
986
1141
1119
943
1104
1015
841
1078
1031
792
1066
1063
1006
1055
1099
1113
1109
1087
1047
877
1058
997
846
1040
1065
848
1097
1092
837
1081
1006
884
1123
1102
854
1097
1141
1100
1012
1074
1123
958
1147
1054
926
1131
1121
911
1122
1132
979
1167
1142
957
897
1166
1116
919
1177
1172
978
1155
1116
959
984
1140
1153
987
907
1130
1083
903
1135
1108
974
1155
1200
952
1152
1163
938
1223
1163
889
1166
1173
965
1165
1177
938
1171
1140
953
959
1137
1143
986
1152
1112
897
1154
1148
955
1148
1132
1065
1154
1167
1027
1142
1102
965
1105
902
1023
1082
930
1113
1126
950
1057
1032
909
1128
1098
978
1093
1103
1077
1087
1075
1024
857
1143
1144
1080
1125
1148
1102
1090
980
1158
1146
1056
1214
1128
952
1141
1083
904
819
1073
1157
1125
1053
1140
1160
1035
1105
1114
956
1155
1101
913
1141
1143
963
1184
1118
945
1167
1160
984
1212
1142
951
967
1203
1184
969
1148
1134
999
1187
1123
919
912
1092
1091
945
1180
1077
901
1141
1019
857
1051
985
872
1135
1105
899
1111
1090
865
842
779
1021
1033
848
1082
1117
947
1073
1010
788
998
947
791
1040
953
740
1017
1104
930
1047
1013
844
1069
1069
890
1096
1060
781
723
722
980
945
735
930
837
695
720
875
794
671
664
657
640
649
642
648
650
658
627
636
621
617
616
624
624
648
662
649
671
641
664
668
676
664
659
652
649
637
650
647
639
647
635
638
648
629
611
608
664
691
904
884
728
722
908
865
733
941
939
752
959
884
702
910
843
733
957
958
837
971
968
945
889
738
983
921
908
910
923
957
957
963
965
929
947
913
930
944
923
882
744
976
978
948
935
877
938
988
989
1010
999
1016
985
960
925
727
1033
959
925
953
961
1026
1018
1018
1005
954
746
1035
979
814
1028
1016
993
1014
987
1060
1026
1040
1045
1025
1039
1016
1062
1036
1062
1035
1060
1038
1037
1041
985
791
972
893
711
960
940
927
961
1002
1041
995
1014
972
886
1025
957
799
1061
998
855
1022
955
736
699
902
925
781
1008
996
959
956
957
966
987
975
979
964
990
961
944
964
966
996
1017
996
1022
964
996
1002
969
994
1003
1009
992
954
740
1014
965
947
962
960
974
968
988
982
960
989
984
972
950
936
943
984
969
990
985
984
1005
1006
1038
997
1010
1005
1003
758
955
946
847
998
1036
974
1046
1025
939
1042
1063
949
1050
1060
935
1030
1051
967
1046
1058
974
1094
1086
898
1077
1038
838
1092
1067
981
1047
920
796
1026
986
853
1097
1075
909
1095
1080
932
1091
1113
1054
1009
1022
994
994
974
966
999
1011
1064
1042
1035
1023
1027
869
1434
1072
927
988
1045
1068
1087
1075
1056
1033
1075
1079
1057
1042
894
1077
1035
986
967
1006
1062
1047
1079
991
1056
1089
1060
1069
1017
1070
1093
1062
1075
1103
1093
1079
1050
1020
1032
1016
1028
1067
1032
1068
1045
1011
981
961
943
963
956
953
948
953
942
952
945
948
941
971
944
952
948
946
937
944
940
945
935
966
964
957
972
950
962
922
948
906
912
911
940
973
999
1038
986
984
968
953
934
943
941
943
932
950
957
960
959
976
964
964
951
934
891
926
913
723
911
916
909
912
920
904
891
902
845
725
876
862
911
945
939
933
940
945
953
979
969
927
972
987
967
970
991
998
1002
1029
1006
1017
966
977
985
989
1001
985
952
717
993
959
936
958
947
972
961
951
950
962
979
1021
981
973
770
1028
1000
833
771
970
974
966
967
998
991
997
1021
999
974
841
804
1001
1008
994
1017
1020
934
963
942
946
980
961
969
820
983
980
737
740
942
919
915
949
969
990
964
989
928
991
1012
970
963
983
984
1000
1014
976
968
920
764
1062
1038
1004
1012
996
777
1049
1001
984
978
1047
1078
1097
932
1026
1046
977
1048
1055
1024
996
900
998
1018
997
1001
1006
1021
1030
981
1018
1033
808
1052
1005
988
997
997
1016
1033
1031
1029
1013
1036
974
781
1052
1000
796
1034
968
968
1008
987
924
733
1009
1001
974
1047
1061
1076
1007
983
979
1007
1009
1043
1013
1016
916
1083
1003
772
1016
1007
994
1049
1008
1032
1002
1032
1055
1047
1050
931
813
1085
1038
808
1028
1011
847
1070
1014
823
1032
1016
829
1072
1051
899
1007
925
759
1044
1009
862
1054
1031
799
1063
1034
855
1042
949
733
751
990
989
919
1004
1018
909
1021
1011
990
995
1025
1003
975
779
1069
1018
797
1036
1017
882
1029
1069
940
1059
1046
909
1055
1047
894
1064
1048
866
1051
1038
869
1027
1020
824
1038
1018
818
1037
1016
1002
948
740
1012
921
755
989
945
795
1048
1032
996
998
933
742
982
925
735
1011
999
969
1017
1029
1027
983
1017
966
799
1044
1034
980
1002
862
1016
1012
984
1012
985
1014
998
994
1006
1059
1015
1056
913
768
710
929
898
942
951
784
1005
990
958
956
985
1009
976
1016
1018
981
768
985
882
894
839
884
836
888
864
902
896
918
899
936
905
932
920
952
945
953
952
959
926
930
906
921
934
976
1024
984
905
940
904
915
844
897
851
726
987
985
935
890
855
890
783
880
907
952
949
939
935
948
975
961
1003
1026
986
1012
948
996
992
945
878
729
1006
985
967
981
998
959
972
843
945
989
929
961
952
929
934
968
1009
1002
967
974
917
943
941
959
986
932
969
955
768
1024
931
761
1008
973
921
948
743
920
880
870
812
871
859
915
889
752
725
974
913
689
920
840
882
806
870
809
839
781
903
875
746
960
992
987
951
984
979
1013
994
884
661
656
920
919
954
1012
958
1016
1018
859
1040
1031
970
1005
980
970
735
970
943
930
961
1004
981
947
959
939
971
988
1010
1053
1021
991
1008
1013
777
1058
1021
761
1020
997
756
1019
1001
1019
997
974
886
1028
1016
1000
1013
1005
1045
1069
1032
989
934
1009
1027
1000
1009
1008
1020
998
874
1095
1046
924
1041
1013
844
1080
1036
798
1034
999
854
1034
1029
946
1008
1032
909
1016
1029
871
1045
1008
790
733
976
945
784
995
975
785
1039
978
778
1040
1005
812
1013
983
828
986
969
780
1043
994
942
1057
1031
907
1057
1010
792
1059
962
774
1008
820
692
963
1006
1006
1014
1000
1002
1000
806
1075
929
742
1006
1006
993
1033
1028
1030
1077
1058
1040
1032
835
1109
1053
887
1079
1056
954
1043
1081
995
1060
1093
949
1072
1092
943
1074
1030
962
1068
1030
937
1070
1097
919
1063
997
830
1088
1092
1023
1082
1097
905
1086
1049
880
1103
1059
1035
1063
1029
1032
798
1081
954
767
1027
933
756
936
832
897
803
912
887
714
931
921
964
968
822
1018
980
750
983
931
788
1061
1064
1009
986
830
1049
991
752
975
997
955
978
1034
863
1075
1015
764
1008
931
936
825
884
797
860
771
907
876
739
884
801
692
881
822
742
947
978
921
987
967
854
1003
919
752
966
932
730
1022
962
922
912
920
902
929
924
916
911
929
950
961
980
984
991
973
943
941
931
950
972
954
932
956
962
945
953
956
974
968
978
976
993
979
961
936
923
937
926
932
949
962
973
971
977
974
939
972
957
946
921
920
906
916
919
958
971
954
923
951
914
947
971
971
998
969
918
743
965
924
927
956
983
1032
1027
1006
990
977
973
964
946
935
870
869
795
895
884
944
983
953
964
920
984
993
761
1023
981
772
969
926
902
853
909
891
887
849
892
847
877
871
910
972
968
981
998
978
972
921
713
995
965
972
1057
1057
1076
1040
994
981
1011
1022
986
925
966
1001
977
1024
1024
1053
1039
1045
1017
968
980
962
961
987
990
1004
994
1003
973
950
945
928
956
984
952
938
951
964
871
991
1007
750
953
895
910
941
979
1028
969
981
1023
988
996
949
959
916
988
1038
1018
981
964
930
936
905
929
935
946
983
985
1005
969
1010
1022
997
992
880
997
957
932
917
941
946
961
978
973
965
982
990
962
964
920
947
936
943
959
970
951
954
931
975
989
986
979
957
900
715
978
942
926
905
902
863
890
845
737
936
928
899
829
867
823
859
808
883
911
966
908
753
967
945
933
944
951
882
873
796
930
955
933
871
929
945
913
909
921
880
896
888
954
951
758
952
812
685
925
932
950
977
977
937
934
952
825
979
941
813
973
952
815
962
971
798
742
715
675
918
885
720
958
929
820
947
928
913
946
956
936
873
719
938
855
716
953
937
921
947
837
725
955
932
937
950
950
739
1001
963
884
995
1013
993
989
1013
993
945
756
993
918
715
879
842
947
967
919
860
680
946
949
961
1015
987
843
1007
1010
986
1031
1061
958
1030
1041
1024
1033
1076
1056
1060
1059
1045
1024
998
1039
1075
1027
1025
1062
988
1018
1009
998
1016
796
994
939
945
1018
1010
1000
1018
1013
843
769
746
1028
1012
880
1037
1035
1012
1038
1066
1028
1032
1049
1030
1017
1007
1020
1045
1016
1010
1036
1021
1020
989
1020
1020
850
1057
1013
854
1059
1041
1031
976
976
790
973
877
932
846
884
817
898
869
898
880
916
899
926
911
773
990
981
941
930
952
936
746
977
939
936
943
948
974
955
946
974
969
788
1004
972
952
956
956
968
990
992
960
954
979
983
992
993
991
999
984
925
926
891
886
785
1006
1414
1189
796
951
814
864
804
948
1078
1108
1093
1084
1024
1078
1061
1002
967
891
954
941
944
972
979
1012
1003
999
948
928
965
1019
1011
1061
1018
988
940
951
937
939
937
990
1001
1027
969
809
954
876
921
912
950
983
972
967
976
936
954
978
991
1035
1025
964
980
922
947
935
919
883
917
911
932
930
979
989
959
994
978
963
941
958
960
972
1009
1022
1086
1035
1033
1039
1041
1036
1021
1003
1004
1023
1025
1040
1031
1029
1028
993
997
985
983
1005
1004
1031
998
1004
982
957
935
942
920
934
931
940
937
950
941
947
927
954
983
966
957
966
962
959
936
944
936
944
936
930
935
952
943
941
922
934
913
914
896
913
900
910
916
934
915
924
923
921
871
869
768
873
873
899
907
930
939
941
911
775
968
957
941
980
990
992
985
997
988
989
904
738
1000
999
952
954
977
992
998
985
973
967
938
928
949
966
967
978
972
943
978
991
968
961
952
922
935
933
921
906
929
933
932
933
963
989
806
955
804
696
960
1007
1039
1019
949
995
988
818
1050
1027
944
1041
1054
910
1024
1013
831
1040
1013
975
1008
1008
995
1009
946
1023
1021
848
1019
900
739
992
945
765
1046
1026
839
1040
1008
826
1033
1019
781
1021
973
754
1063
1000
972
891
746
925
831
701
895
824
703
870
819
759
959
908
705
900
802
751
957
930
746
969
968
791
897
794
941
962
950
891
920
814
697
912
918
899
831
936
923
772
976
876
881
788
857
783
823
800
948
1041
971
995
957
855
684
923
831
876
900
951
972
749
900
771
888
800
895
836
884
848
904
930
927
850
731
1025
1028
960
909
697
964
951
938
993
992
981
957
934
940
969
737
723
1052
1046
1030
1049
1090
949
1061
1049
916
1048
1057
971
1032
1026
872
1045
1034
839
1060
1042
857
999
1008
1014
1027
1067
889
1030
1004
782
1025
989
976
1009
754
989
886
737
983
914
727
955
928
909
911
941
982
968
936
916
925
950
953
1012
1038
1004
1012
933
980
969
690
693
976
984
969
1006
1049
1011
1048
1074
924
1078
1037
827
1102
1096
1012
1056
1088
937
1074
1040
805
1066
978
780
1011
1017
987
1039
1031
1014
980
819
1063
1011
801
1025
962
772
1022
927
794
1040
988
773
1007
996
970
959
780
1013
972
970
1005
1024
1107
1082
1061
1037
818
1022
1037
910
1075
1012
873
1020
986
960
972
861
823
1063
1047
809
1086
1021
1000
874
951
896
926
865
726
941
899
921
900
946
964
955
935
756
1035
971
763
943
879
913
936
986
978
977
949
967
918
743
934
868
954
975
941
982
955
943
975
982
966
1007
1048
1016
969
974
927
934
906
926
994
1037
1100
1020
1035
1014
1010
983
976
965
975
1018
994
998
995
1005
980
963
977
1006
1045
1009
967
914
759
941
916
901
941
1023
1046
1010
997
1002
970
957
941
926
922
927
946
968
977
945
930
908
910
899
928
956
976
1024
1010
1008
987
962
946
945
932
939
964
987
1061
1034
998
988
937
959
932
939
966
1056
1082
975
956
867
964
959
959
977
955
866
878
859
945
994
957
951
935
984
1003
988
996
1007
974
981
989
974
989
990
987
1010
1079
1026
1014
964
804
1012
976
947
953
988
1029
987
1005
1029
1010
1018
998
975
996
978
972
986
1007
991
1005
971
959
954
926
946
943
954
982
971
979
942
962
947
966
941
963
949
925
861
907
885
920
893
907
900
917
911
960
987
971
923
936
907
910
902
909
942
955
1013
986
970
962
969
930
935
900
921
924
924
922
928
874
709
950
937
911
947
978
1011
983
971
988
969
979
967
970
944
952
936
920
928
952
954
979
964
935
922
891
919
909
929
915
944
942
916
846
885
896
965
1047
1023
1022
999
1023
1023
984
983
943
962
953
973
970
977
962
953
930
909
925
917
928
940
968
988
958
961
920
982
976
920
829
889
897
965
976
972
920
922
907
948
959
927
933
945
969
949
986
1041
1018
1012
1010
1001
959
967
967
958
949
941
950
978
1032
1005
1017
933
978
979
947
940
938
888
975
1023
868
752
991
915
934
856
670
864
768
848
797
675
891
819
642
860
802
894
899
698
869
846
742
981
975
754
967
926
725
940
872
683
896
819
656
855
767
668
865
818
685
885
867
702
907
824
673
883
844
753
986
959
910
960
868
745
1021
950
708
696
934
904
908
902
718
987
970
931
970
969
940
958
933
747
1008
942
753
967
920
919
949
969
1012
982
955
783
994
925
712
971
910
906
922
927
872
714
701
701
921
858
675
675
882
781
646
641
610
652
872
898
725
731
712
699
690
664
641
666
640
860
738
668
654
669
675
875
853
699
950
881
691
908
839
663
875
810
542
824
909
902
707
696
700
683
906
877
695
694
935
854
675
667
885
796
656
884
844
684
916
929
771
948
923
711
717
728
942
863
688
705
904
870
694
918
897
752
980
937
791
964
866
713
938
898
706
927
879
693
700
651
638
866
793
705
911
831
667
626
620
648
632
501
1034
606
596
597
806
700
652
650
607
632
646
618
827
714
606
608
620
598
596
576
611
613
600
636
614
792
707
619
589
603
577
575
569
583
585
602
606
617
607
607
602
634
618
641
588
797
691
617
602
615
589
586
603
605
607
605
599
595
583
601
602
627
623
677
640
648
661
685
632
623
649
649
660
842
765
644
667
840
762
630
650
912
886
711
895
844
677
918
856
660
639
859
842
662
897
822
641
633
892
907
898
1002
1067
1011
1005
955
896
1047
1007
784
1009
978
937
914
813
1014
994
783
1023
991
769
992
977
926
943
926
930
942
882
736
977
857
699
950
917
733
958
978
931
968
955
819
725
737
1019
989
778
752
998
999
760
720
969
958
770
964
919
723
943
901
742
1012
967
866
1008
971
783
771
1034
1030
801
760
1049
1017
785
1010
916
739
948
813
693
955
1010
917
775
1041
960
771
973
822
716
947
893
709
964
975
792
1025
987
783
999
913
704
653
891
866
1009
1070
1060
920
839
1040
947
749
695
944
945
996
1023
806
782
990
957
805
1013
988
791
983
949
805
1138
1014
804
1112
1091
859
1090
1040
913
1592
1143
1044
928
1271
1117
936
1194
1074
870
1131
1111
918
1148
1083
896
1597
1107
1010
1063
1076
933
929
1046
967
724
736
993
962
769
728
981
990
803
998
957
785
773
735
1004
961
772
987
913
746
953
892
761
984
943
771
730
692
925
864
723
763
959
910
709
725
914
870
693
719
909
848
720
747
918
840
699
662
662
689
675
696
806
851
904
897
881
865
838
824
787
751
773
798
766
720
709
698
939
887
725
729
893
769
677
655
839
722
635
615
660
895
898
740
747
936
893
721
935
873
728
946
879
729
950
914
745
927
802
706
875
752
660
681
714
913
943
777
966
865
701
693
890
793
681
866
788
693
894
848
705
657
658
886
860
737
965
981
949
914
736
951
874
725
926
882
727
901
823
721
997
1052
951
983
981
784
1025
917
771
924
834
894
906
926
1070
1101
1063
1060
1053
936
789
1122
970
771
1049
976
971
919
945
907
747
968
961
972
967
768
991
898
797
1052
1078
1042
1029
998
1024
817
1060
961
995
1097
1096
1130
953
1563
1065
901
767
1107
1106
1064
1082
1103
847
1078
904
752
997
920
720
706
958
909
703
695
934
862
712
940
832
684
914
893
967
1001
794
990
945
778
1018
983
764
726
718
933
798
678
695
940
926
758
783
726
976
946
757
707
737
683
721
935
841
693
897
827
692
696
660
664
665
656
809
715
656
637
626
620
614
608
608
606
613
623
642
688
890
868
713
682
684
880
796
663
677
867
813
682
890
830
678
879
809
686
887
850
687
901
838
695
900
894
708
916
867
709
910
856
708
933
887
711
894
770
659
866
772
690
867
782
645
841
745
662
828
768
677
855
759
644
623
635
649
833
858
771
963
859
700
694
929
845
688
917
792
684
914
785
655
840
730
651
936
925
955
850
987
1021
905
1019
979
773
1011
889
722
695
951
920
752
943
943
795
985
976
763
991
985
816
1012
1021
880
990
952
748
956
875
715
960
932
929
907
725
954
873
727
706
950
912
759
955
926
717
950
906
767
948
920
739
965
943
784
954
892
738
966
891
916
945
918
905
778
952
942
762
982
919
925
928
931
925
779
1017
1006
945
940
871
983
949
925
857
902
878
914
918
950
947
951
940
939
920
939
923
938
953
952
958
960
937
950
961
957
961
952
949
963
988
985
978
988
952
787
1016
914
708
666
689
958
957
831
978
942
754
730
736
959
920
733
695
934
873
703
926
866
704
702
724
937
866
703
693
704
902
852
723
905
674
898
878
801
695
624
636
654
923
828
690
672
679
701
674
720
674
911
792
665
667
660
813
705
623
623
612
587
608
610
594
597
574
585
593
619
604
584
573
580
578
601
585
609
609
604
591
630
635
809
727
646
591
621
787
686
623
604
613
783
733
648
898
907
721
920
828
685
886
744
660
825
758
836
871
903
922
923
825
863
637
622
609
639
1020
1056
1088
1073
963
1067
1081
1012
882
748
721
1105
1091
900
1060
1061
823
1064
957
730
675
635
646
642
639
914
1017
998
995
999
1033
826
825
1068
1068
855
734
1041
1153
916
1083
1095
899
1132
1151
873
1162
1136
1030
923
1146
1145
1056
908
1109
1125
895
1113
1170
1051
1131
1016
1213
1160
1021
981
1280
1223
1048
882
869
1177
1169
1112
1012
1220
1141
926
944
1155
1177
913
910
1157
1193
982
1020
1198
1197
1005
990
1217
1251
993
899
1175
1137
954
1020
1191
1182
1012
982
1037
1210
1087
879
1172
1184
905
977
1078
892
1199
1222
950
890
936
1315
1228
1143
1079
1155
1127
1277
1061
1022
1180
1176
1325
1156
990
986
1102
1338
1189
1004
1000
1265
1060
957
982
1306
1155
980
1033
1147
1322
1203
1039
853
781
1138
1267
993
999
974
1327
1172
1009
1007
1139
1313
1045
1000
1243
1255
1206
1007
1200
1081
1223
1129
1008
1207
1002
1023
1090
951
1370
1255
1098
1024
882
920
1333
1124
910
934
1274
1218
1113
1069
943
960
1018
1017
967
961
973
1176
1081
875
914
1180
1219
1063
967
975
884
1159
1187
1002
925
853
813
1056
1012
858
1088
1084
860
1098
1077
908
979
1103
1058
895
903
1138
1128
949
972
1113
1126
909
1140
1175
942
1143
1170
936
938
1121
1228
867
788
797
1169
1123
911
914
1103
1157
917
1226
1087
881
1177
1143
964
1045
1172
1156
942
1164
1189
955
996
1147
1238
1032
1067
1106
1036
1167
1144
936
975
1169
1230
997
1105
1198
1096
882
1175
1170
979
1298
1208
1159
1110
1152
1083
1116
1092
1174
1067
1103
1062
1209
1144
1086
1223
1052
1017
923
854
1210
1282
1142
1123
1106
1084
1035
1019
1016
1028
987
974
1203
1151
940
915
1239
1292
1133
1102
1036
970
932
1240
1269
1013
1003
1048
961
1243
1282
1116
1093
1045
1167
1109
959
1041
1215
1201
1010
992
1130
1177
959
984
1155
1100
947
1154
1155
1117
1242
1010
1244
1215
1045
1017
1033
955
976
942
1181
1206
953
1005
974
1160
1201
926
954
892
1145
1198
947
1081
1139
1114
823
1059
1042
891
903
1119
1099
884
1121
1093
929
932
1122
1127
884
1145
1106
947
977
1084
1108
895
1117
1087
931
1126
1106
916
904
1114
1152
902
1147
1174
995
1045
1155
1198
962
992
1270
1227
1096
1132
1020
1159
1084
1096
1067
979
902
905
1170
1234
976
977
1003
1002
1190
1191
1024
931
1008
1201
1170
1010
1001
1210
1272
1033
986
962
1055
1237
1197
1087
1067
1035
1050
1098
1037
1037
973
900
1033
1213
1215
1108
1011
1103
1145
1030
1126
1079
1000
937
898
1142
1191
920
960
1148
1046
953
1221
1077
1007
1201
1172
1005
1004
957
1209
1247
956
988
1066
998
1229
1233
1061
960
877
1156
1198
1030
927
913
1160
1120
938
933
1133
1215
1035
967
1003
1052
947
1200
1205
1000
1002
1019
988
1197
1167
904
929
1087
965
809
1213
1210
1166
1023
1026
934
1036
1063
960
1194
1177
983
1057
1207
1168
1116
1134
1213
1162
1185
1166
1145
1095
1130
1369
1236
1091
1210
1124
1172
1107
1280
1015
981
1287
1219
1141
1060
1000
1018
1040
947
1114
1042
833
1092
1044
901
990
1129
1160
922
931
917
834
1115
1197
899
952
1130
1067
872
1080
1082
992
1100
1144
960
1041
1020
1125
1155
986
943
1010
957
1108
1147
965
872
965
1095
1083
911
817
1026
1011
828
1036
1036
834
1052
1042
846
1073
1104
891
980
1101
1070
854
1053
1073
849
1055
1025
904
1094
1125
1015
967
999
988
1087
1163
989
982
997
904
1093
1098
849
870
1093
1061
921
1107
1096
970
950
1066
1103
923
899
1106
1100
941
918
1097
1131
965
946
1116
1141
968
1026
1156
1145
991
1018
965
1174
1233
1053
1013
1047
1040
1196
1234
987
1038
1093
1013
1248
1025
968
1196
1193
1055
948
890
1112
1217
993
1023
1036
1095
1110
1025
1150
1023
1030
994
823
1097
1229
985
1013
989
996
1177
1177
976
912
1183
1196
1067
1080
1084
1241
1149
1018
1067
995
1083
978
1187
1210
992
845
839
1081
1163
999
915
1126
1162
939
993
1112
1146
970
955
1169
1181
939
960
1131
1085
923
1073
1103
948
1128
1148
990
1004
1123
1147
983
1068
1076
1205
1220
1030
1004
1041
991
1169
1101
1092
1124
1100
1035
1005
974
928
1149
1139
978
980
966
1013
1043
1106
1035
1045
1068
1080
1071
1045
1069
1067
1009
1018
1006
1000
1063
1002
1007
958
1006
1018
963
1028
1197
1166
993
967
999
1266
1296
1124
1069
1065
1081
1084
1107
1054
1088
1062
1071
1056
1048
1047
1056
1048
1075
1041
1064
1035
972
1052
954
1116
1035
953
959
890
1130
1148
984
970
1061
1073
1057
1021
1070
994
1051
1042
1022
1050
1035
1073
985
999
1079
985
920
1153
1125
980
1066
1070
1172
1149
938
981
1191
1187
1026
1005
1063
947
1153
1132
920
974
1142
1167
938
898
1124
1115
914
971
1137
1129
944
960
911
1142
1163
968
1043
1191
1143
991
1014
994
1185
1193
971
973
1022
1014
1218
1208
1023
1034
1002
1085
1067
987
1075
947
1053
1021
1029
1005
1018
1040
868
1053
1023
900
1168
1148
984
944
882
1123
1084
919
1125
1129
1001
1085
1021
1202
1169
967
990
985
1184
1205
1002
1028
1221
1110
1122
1164
1088
1083
1116
1088
1041
1093
1110
1075
1077
1032
1039
1081
998
1095
1077
946
942
921
1136
1133
914
928
948
1080
1148
940
1001
1082
1060
1069
1048
1050
1024
1075
1068
1028
1102
1104
1038
1113
1118
1023
1082
1126
1026
1132
1134
1052
1044
1050
1005
1076
1100
1004
1056
949
990
1032
1063
1062
1082
1036
993
1008
1042
971
1045
1067
975
1216
1220
982
986
1022
1004
1266
1234
1056
1059
1034
1019
1105
1049
1075
971
972
992
964
1154
1107
921
929
892
1130
1127
1005
1025
1093
1109
1223
1141
996
1001
1013
1226
1238
1086
1129
1070
985
1053
1034
1218
1096
853
960
1143
1103
831
1046
1057
894
879
1040
990
845
835
998
994
849
821
1008
960
774
783
772
789
987
987
845
1036
996
828
839
844
802
1050
1093
938
892
1053
1036
824
815
761
740
990
1028
835
807
1037
1046
886
878
851
1043
1007
807
825
1022
973
839
1053
1057
898
879
815
1026
930
761
741
750
977
994
814
803
1040
969
776
718
707
713
706
728
711
704
724
714
693
696
700
699
693
694
689
685
685
676
665
677
687
695
721
728
727
736
747
743
766
767
782
776
981
940
788
787
806
987
1029
812
823
739
963
972
891
1013
985
814
812
998
942
745
758
959
893
736
989
1014
849
1043
1013
835
1031
950
780
725
747
704
969
923
737
699
695
689
697
698
651
657
659
666
693
661
654
654
643
627
625
632
637
642
643
616
617
627
644
672
689
670
659
635
599
615
627
617
620
622
637
647
657
665
675
676
673
657
644
642
627
616
629
615
680
982
863
736
751
807
1097
720
695
876
801
688
689
886
855
711
664
901
854
723
957
919
772
963
944
925
910
960
972
964
944
738
942
800
670
657
892
822
730
999
1045
930
989
977
800
1045
872
743
933
845
737
1263
1029
885
957
1079
1033
1039
1076
1040
984
781
1049
935
763
1362
1046
923
709
696
945
908
1023
1061
949
1009
996
802
1059
956
791
1317
1021
871
760
1343
1104
897
983
1032
1015
1017
1048
1073
1059
1028
986
990
974
972
935
751
1030
994
1000
1015
766
725
1046
955
733
716
1048
1087
988
1089
1069
949
993
1090
1104
922
921
1087
1091
1017
907
1079
1038
892
906
916
1036
1036
1027
1034
958
878
838
1080
1021
795
1043
967
799
1081
1101
987
1158
1098
879
805
730
992
929
829
1103
1104
961
1120
1109
928
1147
1079
865
898
1191
1182
1050
971
937
1140
1061
858
870
1107
1065
864
1100
1092
904
1122
1088
874
1139
1117
877
1112
1081
881
1113
1132
958
1176
1110
808
758
1082
1061
873
1112
1053
836
859
1064
1102
945
981
1127
1140
921
897
1123
1070
818
781
984
860
735
724
885
784
699
692
889
808
685
675
667
677
701
722
730
750
785
754
783
717
561
518
1053
689
705
944
876
736
941
868
732
930
855
705
697
678
697
927
920
739
793
743
943
952
744
753
706
711
939
867
713
689
673
672
681
665
692
712
705
927
845
696
667
680
678
662
637
619
621
606
621
622
634
644
640
652
654
656
655
668
667
672
697
656
656
656
651
664
641
661
664
697
671
668
672
683
674
644
634
643
658
655
679
641
663
619
619
611
633
629
685
641
641
644
630
657
653
641
869
806
650
651
640
649
663
683
652
668
671
691
663
685
649
650
667
664
631
643
648
654
659
686
629
883
792
641
633
656
781
959
685
662
647
671
735
670
703
934
880
687
467
863
645
700
636
662
649
629
440
778
595
615
597
669
982
977
815
680
656
641
620
610
611
606
632
640
650
653
641
652
641
651
662
670
680
687
702
982
856
678
649
658
672
1109
1007
739
715
709
1011
924
727
711
992
991
734
721
743
718
1060
913
715
717
1075
998
755
1062
988
783
1094
999
778
791
1120
1012
779
758
1063
1035
799
714
680
668
595
1157
1003
755
735
1069
1038
827
1063
1073
844
1135
1080
851
835
794
1121
1084
854
890
1163
1103
907
906
1137
1110
862
826
1145
1038
835
1071
1108
868
1109
1084
865
818
1060
979
764
764
1025
883
756
1120
1100
906
936
816
1055
1056
829
1112
1071
905
935
1143
1138
970
904
1168
1100
883
856
1153
1142
946
1167
1205
1030
1067
1181
1160
953
962
1185
1137
974
1081
1164
1162
956
1164
1203
1041
1060
1184
1187
979
1164
1160
917
906
1168
1166
993
879
856
837
1118
1089
919
931
902
1095
1079
854
825
1164
1100
934
1181
1172
995
953
1208
1117
931
904
940
1183
940
1017
835
1135
1105
917
877
935
870
936
799
754
770
842
1121
1061
865
810
832
871
1146
1135
975
879
880
1112
1130
893
952
1146
1143
958
1145
1167
954
941
1108
1080
848
926
1098
1095
872
810
1088
1097
854
877
1059
1109
913
1118
1001
801
792
1029
1073
858
885
1076
1046
808
805
857
1080
1089
867
961
925
1106
1050
860
819
1076
1093
840
818
810
1083
1121
874
831
810
1084
1093
879
820
791
857
1136
1105
919
928
918
899
1088
1103
868
864
873
1118
967
753
732
806
1107
1040
859
814
853
1058
1013
810
771
806
1069
1096
865
855
1067
1021
828
899
1077
1000
820
807
831
745
747
768
768
1041
998
804
817
1041
940
757
728
713
716
768
989
1009
826
846
756
800
1073
936
703
662
646
635
643
670
629
631
631
638
635
608
630
613
598
585
598
595
580
579
581
574
567
576
581
605
597
603
606
622
622
617
625
626
638
643
641
629
612
612
613
624
629
497
771
647
663
682
655
661
659
652
649
677
655
682
691
662
867
812
645
638
659
850
809
690
679
883
833
671
681
877
803
702
935
929
766
960
953
791
737
990
933
730
689
695
660
694
676
987
977
739
716
750
1012
964
760
722
702
683
695
683
923
754
646
632
635
669
700
1021
1008
940
1093
1054
774
717
672
671
686
698
704
963
928
757
1004
901
736
972
858
752
1033
999
1004
1006
1064
916
1098
1058
827
788
1096
1004
818
1114
1016
831
839
787
748
1346
1053
916
754
725
1457
814
780
1481
830
782
1113
1148
892
904
888
734
736
864
1055
975
806
771
1061
1035
808
815
1103
1111
906
823
829
1129
1139
936
942
1158
1171
967
988
1011
1072
931
1197
1167
931
896
1223
1196
956
907
905
1167
1125
951
1237
1164
939
858
1177
1164
985
987
981
885
881
1212
1133
933
927
1212
1153
972
918
940
946
1190
1137
919
858
954
1172
1161
954
930
939
891
876
1180
1124
936
919
939
1207
1132
958
948
948
1240
1158
980
970
955
951
1242
1138
931
867
888
918
902
1192
1148
921
894
901
905
1195
1091
916
910
1165
1123
933
940
1147
1057
874
884
1169
1176
1022
1040
1013
1030
1000
928
873
841
850
1145
1070
880
856
847
1129
1155
944
898
938
828
857
819
813
771
752
963
903
781
977
935
775
738
776
772
790
828
839
824
793
795
1115
1036
898
849
829
853
872
1054
1094
917
876
923
1125
1055
888
885
899
1125
1084
896
848
864
1213
1233
1048
985
973
1002
1186
1137
980
1008
1194
1210
1026
1073
1081
1192
1179
959
986
1174
1155
989
1039
1213
1160
991
967
1197
1164
965
999
1170
1171
949
940
1171
1193
1003
967
1031
1158
1160
954
942
1161
1103
901
925
1142
1123
982
983
1164
1104
924
941
1109
1061
881
1125
1175
1033
1131
1130
978
975
1177
1154
952
993
1185
1171
1021
1027
1059
1212
1202
978
974
1175
1177
1029
1026
1204
1139
977
1180
1111
953
1181
1146
956
1156
1165
991
947
1175
1153
980
988
1174
1117
953
952
936
910
1197
1107
850
817
1070
1081
905
1089
1100
943
1128
1185
1121
1101
1165
1120
1147
1142
1131
954
1162
1168
1015
1062
1179
1172
1041
1119
1206
1150
975
992
976
1170
1160
978
1024
1174
1130
958
944
1144
1148
991
1007
1154
1172
932
938
1140
1096
901
917
1127
1081
946
1091
1109
933
1082
1089
951
1098
1069
865
1085
1080
942
1111
1080
968
943
1111
1088
886
1100
1099
1015
975
1118
1128
932
921
1089
1081
910
1120
1119
984
1098
1082
948
1125
1099
917
1111
1155
1035
1147
1099
881
839
833
1107
1139
1024
1149
1113
895
897
1130
1060
908
1061
1069
910
1094
1143
1048
1089
1021
804
1038
957
796
1026
1026
933
1093
1055
840
854
1045
1042
876
836
1056
981
826
792
1026
1045
943
1121
1086
934
907
1132
1102
864
1059
997
801
1059
1120
1010
1146
1082
837
863
1114
1094
925
827
763
780
1121
1140
1030
1104
1126
930
1099
1074
927
1088
1038
859
1104
1051
955
1192
1133
1030
1015
1000
1178
1155
928
915
1120
1135
928
1106
980
835
822
1061
1063
1031
1043
1064
1089
996
1142
1152
1017
1068
1145
1157
1011
1066
1205
1190
1049
1019
1168
1154
988
1187
1148
1019
1167
1176
988
1158
1157
964
1166
1133
922
1162
1126
1019
1119
1127
983
1109
1116
948
1129
1055
929
1119
1126
929
1142
1091
938
1106
1111
982
1163
1131
914
1109
1093
903
1103
1071
920
1100
1101
963
1095
1033
889
1066
1071
925
1138
1082
1008
1088
1069
1054
1069
1057
1016
1030
1033
1031
1045
1022
999
810
1042
1048
1067
1121
1082
839
1004
985
868
1049
1075
985
1094
1122
963
1125
1097
959
1168
1113
981
1140
1118
960
1134
1134
907
797
832
1127
1200
1128
1022
965
938
1104
1096
885
1067
1067
925
1125
1109
975
1093
1109
949
1107
1108
947
1102
1061
920
1097
1090
940
1125
1122
987
1120
1112
967
1124
1125
973
1112
1113
933
1158
1139
972
899
1142
1125
943
1149
1065
905
1134
1125
938
924
1125
1128
942
1160
1149
1002
1011
1177
1087
910
888
1087
1094
948
1130
1056
918
1141
1109
912
895
1119
1097
924
1150
1140
966
1154
1128
961
1150
1066
832
820
1073
1071
925
1096
1090
933
1096
1069
921
1121
1050
913
1087
1045
868
1049
1042
907
1121
1142
968
1093
1078
954
1091
1042
897
1115
1012
883
1080
1051
861
1061
952
795
798
1106
1106
1085
1109
1091
927
1138
1040
816
760
1039
1089
904
1100
1097
941
1123
1138
960
1154
1152
957
1143
1129
951
1151
1136
989
1173
1185
990
1183
1156
985
1179
1135
885
863
1195
1157
955
912
945
918
1110
1033
843
1065
1066
920
1107
1125
941
1136
1092
893
1123
1139
939
984
961
1151
1144
1029
983
1029
1079
1089
1071
1055
1078
1004
956
948
1016
1178
1108
927
975
1151
1134
931
1148
1129
931
1154
1139
926
1153
1121
916
1151
1159
960
982
1179
1159
998
967
1158
1132
908
1160
1148
934
1137
1092
910
1140
1076
880
1117
1106
913
1129
1128
952
1140
1111
945
1164
1141
949
1014
1151
1162
957
967
1179
1166
959
996
1174
1153
956
959
1183
1192
944
963
1189
1129
931
942
1159
1170
960
946
1182
1165
961
982
1163
1033
814
781
813
1137
1117
943
1044
1158
1108
888
846
898
1155
1147
962
1013
1151
1169
960
1001
1142
1089
910
1170
1138
895
913
1142
1125
941
979
1160
1142
899
904
1144
1119
927
1143
1117
937
1136
1139
962
958
1136
1175
1033
1022
1149
1088
889
949
1140
1141
955
897
936
861
784
1098
1132
924
893
1130
1042
835
797
1109
1094
899
826
1070
1134
948
907
813
1101
966
793
795
805
1447
811
729
742
760
1441
985
772
1088
1119
909
1001
1201
1190
1035
972
965
1024
1218
1159
984
981
1021
1203
1140
971
985
1200
1132
892
855
1168
1132
897
843
873
1186
1135
932
972
1181
1155
941
947
1185
1210
1016
1022
1252
1235
1052
1024
1008
1192
1169
959
996
1184
1128
899
1164
1107
944
1181
1053
863
824
843
1126
1003
825
850
1154
1101
894
967
1172
1104
897
923
890
1169
1124
962
921
900
1148
1109
896
889
1176
1161
937
987
1179
1096
906
866
813
777
745
1552
897
874
1174
1226
1074
1069
1028
1025
923
1205
1143
891
831
803
1165
853
1173
958
1134
1150
970
930
992
1214
1239
1008
898
857
844
858
844
793
1526
815
770
752
1323
878
725
729
745
777
1500
1041
834
1162
1076
837
805
801
807
1548
833
822
1578
898
1147
1156
1006
1222
1209
988
965
1200
1173
994
1053
971
907
1148
1141
915
864
886
1192
1262
1047
982
979
961
1185
1090
885
885
917
1192
1214
1017
923
976
1210
1124
905
901
956
1215
1113
930
1029
1039
1004
1224
1181
958
876
889
900
966
1213
1139
925
885
833
815
1136
1080
930
972
1163
1116
954
928
813
773
1497
1132
1071
930
1170
1170
1064
1118
1028
1023
1220
1176
974
999
1226
1153
959
969
1198
1154
950
977
1230
1182
1015
998
1209
1165
1008
930
885
1223
1213
1018
964
1001
1205
1147
938
955
1209
1135
941
929
872
1172
1143
937
947
1157
1122
945
1182
1086
891
903
1163
1104
895
1169
1112
919
956
1187
1144
945
956
1211
1141
938
920
921
1159
1149
933
946
1185
1114
885
885
1162
1118
931
955
1210
1159
949
938
943
1197
1157
940
924
1213
1129
943
942
1164
1120
906
949
1132
976
788
789
1068
1011
844
872
1095
1104
898
914
938
1134
1155
947
928
976
1154
1153
954
917
946
1118
1101
941
918
889
827
867
1161
1114
923
859
892
1133
1084
870
899
887
1165
1133
931
965
935
1125
1070
853
841
1165
1110
922
1172
1103
948
1187
1122
910
952
1232
1124
928
914
925
1228
1185
971
967
977
1222
1169
954
923
1205
1151
975
942
963
1252
1153
915
889
805
802
1182
1151
921
951
1171
1103
926
919
974
1198
1139
953
951
1210
1162
951
972
932
834
1218
1253
1067
1007
1007
1030
1050
1047
1093
1113
1062
1059
1042
987
1257
1191
1003
967
1038
1223
1223
1050
1043
1074
1004
1043
1074
984
1031
1021
1053
1067
1064
999
1123
1030
1021
1076
976
1026
991
1212
1200
1000
961
1023
1044
1238
1174
947
951
1010
1243
1220
1063
1072
1003
1034
1048
987
1018
953
833
867
1193
1102
889
804
792
1073
1132
927
976
955
1185
1109
880
795
813
1130
1228
1012
1013
1207
1105
937
887
876
1212
1146
945
1187
1156
1019
1241
1193
1030
1003
1195
1074
849
827
1175
1178
949
998
1199
1172
986
981
1009
1205
1151
983
1041
1196
1129
911
963
1216
1158
992
942
1190
1125
904
894
1154
1153
934
1174
1111
909
942
1204
1197
991
986
1166
1163
960
945
1168
1093
896
1166
1154
969
1208
1161
970
1011
1176
1146
936
903
1194
1160
955
981
1199
1118
957
1182
1141
956
1188
1180
964
938
1231
1186
947
879
865
1107
1105
927
1200
1160
963
939
1166
1011
846
1563
1141
1014
906
1147
1103
895
1154
1129
970
1166
1100
989
1209
1184
990
998
1220
1160
1010
1206
1158
989
1203
1186
1045
1238
1182
982
1215
1203
1002
1260
1195
1025
1225
1201
1014
1230
1171
979
1232
1117
933
1242
1174
979
1207
1136
943
1238
1161
914
874
1253
1189
988
1251
1171
979
1010
1219
1170
963
1225
1165
1000
1217
1156
1003
1176
1187
1005
1194
1108
954
1187
1095
933
1164
1124
966
1207
1178
983
1208
1174
963
1245
1154
994
1223
1078
849
1618
1164
1081
952
1209
1168
1001
1212
1190
1011
1239
1175
1000
966
1225
1115
927
1206
1180
1035
1208
1128
967
901
1168
1085
907
1175
1091
953
1178
1102
943
1181
1160
1150
1147
931
895
1225
1212
1069
1012
997
979
897
874
1195
1159
988
921
927
1164
1130
947
934
1191
1168
987
955
957
915
1194
1143
911
919
1171
1109
912
906
1195
1138
961
1178
1135
981
1234
1190
1007
946
1255
1225
981
982
1226
1195
978
912
928
1211
1202
990
990
1228
1092
902
885
1200
1142
991
1205
1160
1020
1024
985
995
979
958
992
985
1272
1194
979
956
1267
1193
965
963
1235
1217
1020
1027
1284
1198
1004
1066
1260
1198
1004
996
1321
1212
1018
975
925
904
832
1313
1240
1004
933
913
966
1259
1103
914
873
1212
1199
1006
988
1255
1204
981
964
1263
1234
1103
1080
1117
1283
1204
973
915
960
1297
1120
968
1294
1252
1009
1312
1254
1060
1121
1125
1189
1169
1082
1046
1123
1171
1117
1143
1090
1047
1065
1057
1245
1085
1013
1038
1065
1011
1291
1164
982
987
1264
1233
993
1052
1244
1190
1003
958
1246
1155
934
945
1263
1220
1027
1037
1307
1250
1079
1040
997
1011
965
1290
1210
991
998
1272
1139
974
1018
1279
1235
998
986
1254
1214
1028
1032
1019
1270
1166
997
987
1017
1293
1199
975
967
963
1300
1203
955
967
1265
1219
1052
1086
1312
1219
1007
1007
1242
1156
932
1280
1206
874
841
1230
1172
960
975
1289
1211
1061
1031
1104
1308
1197
1034
958
934
1267
1185
939
964
1260
1193
1012
1002
1243
1215
1042
989
1266
1220
992
968
1301
1286
1058
1069
1064
1062
1307
1196
1037
1000
986
1334
1267
1067
1062
1045
1051
1341
1188
969
953
1066
960
1288
1225
1010
963
970
1290
1208
1043
1069
1081
1216
1112
1027
1046
1068
1025
1039
975
1008
1284
1161
983
1008
1232
1124
882
901
1250
1184
990
994
1242
1225
1002
998
1282
1222
1057
1049
973
1293
1215
1004
1014
1026
1013
1302
1179
988
968
1004
1274
1199
970
1032
1281
1258
1095
976
968
1039
1029
1102
1078
1037
1096
1080
1027
1026
1034
1032
986
968
1010
1049
1028
1105
1079
1018
1016
1030
1006
1328
1217
1050
1065
1080
1321
1216
1043
1009
999
1040
1294
1220
1017
982
1003
1297
1215
1009
995
1031
1318
1226
1008
1009
1034
1047
1299
1187
968
956
947
1300
1215
937
845
841
825
1609
957
917
1222
1154
988
1038
1315
1243
1066
1040
1012
1090
1333
1191
1002
997
960
1334
1261
1076
1073
1010
1065
1309
1191
993
1017
1269
1220
1020
998
1291
1213
979
989
1261
1278
1049
1303
1245
1010
938
897
1223
1203
968
1252
1178
991
1240
1144
973
979
1239
1208
959
968
1055
1005
1272
1161
977
980
1258
1213
1040
1039
1058
1029
907
856
833
824
1043
897
786
792
795
812
1052
977
822
827
841
868
890
921
935
957
963
936
951
925
958
964
961
964
951
957
895
924
1225
1172
954
925
966
1263
1195
988
951
960
1271
1203
1036
1004
982
1001
1026
1758
939
854
906
1636
934
957
1253
1206
968
984
1001
1298
1217
1037
1000
985
946
1013
1282
1203
992
958
1014
1268
1205
1016
990
1049
1271
1220
1039
964
1250
1256
1051
1011
1046
1101
1277
1209
996
1018
1114
1266
1236
963
965
988
1229
1223
1010
996
1268
1191
1015
993
972
1255
1174
991
975
1002
1288
1130
926
914
949
1259
1177
988
982
1001
1272
1185
1013
993
1008
1244
1157
936
900
834
843
1658
989
936
1228
1180
993
1033
1100
1283
1213
1019
1028
928
918
1259
1218
1019
1016
994
1262
1241
1054
1058
1065
1053
1274
1208
1026
1038
1022
1288
1272
1061
1051
1080
1072
1079
1064
1059
1055
1075
1040
1024
990
1021
1015
1026
1032
1003
938
962
976
1272
1184
960
929
909
1220
1186
963
968
977
1227
1209
998
1038
1262
1183
989
992
977
995
1236
1149
983
964
1200
1164
967
1006
1226
1188
990
1012
1208
1176
962
977
1235
1128
979
1256
1173
987
1211
1179
1024
1257
1224
1067
1031
1259
1187
1052
1045
1011
1261
1198
988
990
1230
1189
1020
954
922
1199
1142
980
1007
1204
1207
993
979
1230
1160
991
1029
1220
1218
999
977
1222
1172
1029
974
1223
1248
1050
1074
1172
1274
1204
1036
1068
1087
1271
1236
1027
990
965
1235
1167
971
916
896
821
1643
878
843
1123
1077
938
1121
1159
1052
1145
1130
944
870
837
1106
1040
909
1121
1074
894
