# Supplementary material for: Comparison between Electrocardiographic and Earlobe Pulse Photoplethysmographic Detection for Evaluating Heart Rate Variability in Healthy Subjects in Short- and Long-Term Recordings
Source: Sensors (Basel). 2018 Mar 13;18(3):844. doi: 10.3390/s18030844 (PMC5877367; doi:10.3390/s18030844)
Supplement: Supplementary file 1 [file sensors-18-00844-s001.zip › DATA/24_hours/1/ppg_data.txt]

953
902
836
912
917
900
929
939
940
869
944
956
925
964
808
951
921
918
933
919
934
948
946
927
903
923
933
915
912
890
880
888
892
928
929
903
918
915
882
890
789
702
909
885
747
940
846
736
935
894
736
933
902
719
928
887
723
854
781
848
835
721
873
846
729
866
807
669
701
638
666
679
660
910
897
813
771
977
970
789
795
1006
921
737
738
710
932
872
742
955
949
805
983
945
780
983
984
841
983
1055
1011
880
1026
1040
908
1024
961
866
1048
1074
913
798
1013
966
979
1027
978
972
805
1068
1104
1090
1021
1029
987
1014
1097
944
1056
1120
1048
1137
1159
980
1124
1037
870
1101
1136
1053
1063
1097
1156
920
1089
1062
879
1112
957
778
1073
1118
1159
1104
1060
934
771
1108
1147
1099
1117
948
907
1060
1023
804
1083
1132
1103
1067
1020
834
1089
1139
983
1121
1057
850
1095
1048
861
1109
1028
1006
1118
1012
1061
1048
1085
888
813
1067
1084
1080
1048
983
1137
1167
1033
968
1126
1070
833
783
1065
1110
1092
1060
1088
1092
1092
1062
1095
1089
953
950
1145
1133
946
1125
1099
961
1115
1096
984
931
816
798
1041
972
791
762
749
986
905
721
695
695
717
881
827
701
647
656
707
985
925
864
755
776
960
949
759
731
932
836
682
714
736
975
998
819
784
716
947
919
754
981
920
775
999
970
850
1033
1059
988
887
1051
966
759
987
963
795
1034
1052
952
1029
936
760
972
847
684
643
651
967
1043
1118
1113
950
905
887
1085
1051
833
783
1095
1082
826
739
1012
1150
1103
952
1168
1183
967
929
1148
1157
919
834
797
741
765
1065
1083
1050
1036
1153
1179
966
899
930
1118
1161
912
1145
1154
1078
985
1141
1139
899
925
1103
1128
967
1148
1179
931
899
786
1079
1058
854
1129
1103
854
1106
1083
873
1141
1142
945
1128
1116
908
1116
1097
965
1134
1123
1048
942
908
1088
1055
843
1083
1074
850
1113
1083
1019
1077
1046
1059
1022
880
1080
1060
863
798
764
787
791
979
971
819
830
1015
982
824
1037
961
795
822
982
1009
868
1044
985
809
1065
1017
821
1061
1057
869
845
779
1020
1013
867
1045
1012
808
1033
942
766
1003
880
726
949
930
809
1042
1028
940
878
874
851
826
1051
1009
807
813
1040
934
776
757
967
987
950
892
1036
1008
989
1027
1042
866
1082
1067
895
909
1045
1059
1005
941
913
842
1059
1044
853
844
1045
1056
882
792
1006
918
731
686
895
899
991
1020
855
836
807
1011
910
743
954
841
726
770
983
990
1004
1001
980
797
988
932
756
987
950
774
997
973
781
1032
990
896
1001
1006
829
1059
977
760
979
987
883
1073
973
820
858
1019
901
725
919
836
716
900
824
712
890
888
791
982
991
795
979
916
778
943
926
768
948
938
944
949
962
952
958
974
787
1018
980
752
760
1009
1002
952
1005
1046
935
1031
996
813
1013
892
734
904
865
940
974
806
1026
1012
812
807
1028
933
773
977
900
772
948
932
924
931
960
910
764
1038
1001
815
847
1053
966
749
940
846
895
800
840
820
951
1079
1055
1027
1020
992
827
1054
1000
853
1089
1053
900
1058
1058
862
1074
1024
881
1070
1037
812
988
929
960
980
985
1038
1005
1009
836
965
860
955
984
839
1029
953
750
948
874
952
966
954
995
998
1005
854
994
953
734
931
855
937
1019
980
961
982
965
766
1059
928
932
857
734
745
1006
984
1028
919
915
1015
986
792
752
982
982
951
1002
1007
852
776
729
956
925
769
1029
1019
1010
1013
1053
967
1053
1029
822
1027
884
701
708
905
860
716
1050
1019
879
812
1048
1030
798
829
1037
1021
805
1065
1025
826
757
730
991
978
793
1047
909
719
981
1033
923
1057
1057
884
1087
984
779
1011
977
741
996
998
1072
1092
1063
1061
1058
829
822
1055
1062
864
1101
1059
916
1096
1100
924
1097
1007
803
1013
980
841
1047
927
739
980
921
746
769
1007
1021
1013
1038
969
790
1030
936
763
988
902
746
974
930
764
1016
924
741
980
1000
779
800
991
924
735
935
843
760
938
841
716
880
777
681
657
676
954
1038
1111
1090
1096
944
906
1113
1004
809
1039
997
793
1046
993
815
1072
1018
815
1083
1071
911
1109
1118
889
1093
1084
873
1111
1048
811
1069
967
988
971
991
1067
1010
989
835
948
885
942
971
964
913
731
1003
977
803
1053
1042
849
1011
969
960
928
929
917
944
989
993
1033
948
875
1115
1058
857
1025
913
959
957
981
1060
940
1005
1022
1006
984
760
1002
971
781
1127
1044
850
1056
1034
869
1059
1038
817
770
1015
981
800
1030
1003
794
1053
1006
830
992
935
754
953
872
744
967
1005
942
915
958
986
767
995
883
740
928
888
929
965
784
1003
1030
926
1018
952
747
710
992
941
986
976
760
997
991
804
1000
986
785
1032
999
835
1048
1056
922
1036
941
751
974
866
932
871
906
854
724
1044
1009
899
998
968
811
1005
849
724
922
911
947
971
807
1036
1014
848
741
1012
1006
1004
1028
1037
1044
895
812
1047
978
842
1115
1121
1048
1033
904
736
1036
942
970
1084
1061
1018
989
767
830
1066
1010
863
1058
936
773
1052
1046
843
1085
1055
881
1064
994
803
1045
957
988
960
979
993
841
1046
1071
911
1064
1080
863
1091
1088
867
1061
1020
970
950
960
1007
955
832
833
1040
935
736
912
822
897
867
757
975
1015
1000
1022
1078
1043
1032
806
1012
881
944
879
920
951
980
1032
1002
1005
844
1041
942
752
966
998
1021
1075
1025
1000
988
970
765
1024
1075
1042
1061
1009
959
968
971
1001
1058
863
1108
1153
1071
1058
999
922
957
899
935
963
951
1024
1052
1034
1034
1012
998
989
976
971
985
992
1035
1033
1064
1052
975
817
998
958
982
986
962
932
964
1014
966
965
980
992
990
1063
1006
986
1015
1000
987
786
1025
891
931
872
952
933
914
883
742
971
900
766
982
1018
1015
1046
807
1019
974
980
923
951
914
952
962
1004
1069
1024
1003
1009
1000
1005
1025
1033
1083
1029
847
970
977
960
939
737
984
971
813
1015
1028
867
1030
916
755
975
1035
1002
992
1005
815
1027
956
783
1016
988
1000
984
854
1032
985
836
751
744
995
1025
826
868
1049
1043
824
774
1037
1020
839
803
849
1086
1118
897
834
814
1081
1072
886
899
1119
1119
903
891
1125
1120
881
904
1151
1180
927
954
968
1180
1153
949
891
914
1186
1205
951
923
1170
1128
894
944
1183
1223
967
938
1231
1180
926
885
1171
1062
832
822
1161
1174
878
872
907
1150
1134
879
914
1158
1104
871
964
1120
1101
868
822
1145
1140
928
909
1154
1131
882
920
1153
1137
893
927
932
1172
1087
857
813
766
747
1017
927
768
780
1046
1112
932
1131
1083
910
964
1172
1089
905
873
1153
1189
1007
1027
990
877
971
1153
1157
924
873
1158
1221
1117
1064
1016
929
853
1163
1242
1038
954
953
1021
1208
1166
943
944
1214
1188
970
990
1213
1196
994
956
1225
1171
982
1050
886
871
1203
1127
850
786
751
709
746
734
1020
958
772
770
1013
967
783
780
1031
991
778
809
1058
955
805
1066
1030
892
842
1080
1079
842
771
822
1043
1054
838
829
1099
1078
845
847
1144
1174
926
903
1008
1184
1105
909
938
929
1184
1184
958
942
954
1213
1214
968
932
948
987
1189
1144
902
918
1184
1196
944
880
901
1163
1128
907
871
1217
1211
1039
987
920
1071
1049
916
1007
1073
1029
1007
965
1030
1231
1180
1160
1122
993
990
1218
1116
987
937
940
1317
1144
991
939
944
1009
1213
1237
1052
1009
1040
1098
1028
1119
1041
1030
1004
997
1049
991
999
971
963
1012
1026
961
891
939
937
823
791
1164
1165
961
930
994
1030
989
1021
1035
1021
1015
995
919
868
918
1232
1209
946
907
1027
1387
1270
1056
954
923
952
1092
1218
1182
929
930
938
1224
1247
1088
1001
1003
1094
1045
997
938
894
940
953
1182
1192
981
933
1085
1237
1250
1036
926
935
994
1265
1228
1107
1050
978
982
1015
1104
1084
1022
1043
1039
986
1004
1041
1005
937
947
993
1011
958
940
899
977
1203
1149
903
886
949
1001
1155
1147
910
880
925
975
1240
1235
1044
990
1001
1027
1154
1023
984
1014
1117
961
1035
895
913
984
835
1202
1201
939
841
846
890
1182
1171
954
925
880
951
1227
1110
870
774
754
839
1200
1182
1011
983
970
942
981
943
895
939
962
1186
1173
960
966
963
1209
1181
984
955
949
1206
1193
969
956
979
1210
1180
978
899
835
1175
1192
1011
974
1006
1002
1033
1005
1016
1023
1018
967
954
914
997
918
1014
999
1202
1145
909
890
898
1026
1196
1189
977
950
952
1037
1211
1166
963
935
960
1012
1201
1191
938
939
944
1013
1230
1237
997
958
941
1061
1233
1176
953
913
939
1277
1243
1011
938
984
1068
965
1231
1232
950
917
937
1011
954
953
1212
1059
806
746
727
765
732
737
705
720
704
713
689
669
665
652
652
646
625
619
601
598
602
618
934
868
707
680
662
659
665
683
674
672
659
656
643
640
645
650
650
644
639
610
626
654
664
908
941
781
757
731
745
731
713
913
835
724
948
859
704
695
663
691
718
984
954
916
850
954
854
793
800
805
1064
1028
818
770
785
731
752
1015
883
728
712
717
1021
1001
794
752
784
790
1069
946
760
729
710
708
729
1008
917
748
740
935
858
719
883
814
723
732
746
732
877
735
736
762
978
951
784
744
763
733
983
928
746
738
738
1065
1055
808
746
689
694
692
648
659
634
645
652
716
702
673
653
660
652
649
646
601
594
590
596
599
631
742
1009
888
720
762
717
692
683
683
657
662
653
645
629
626
596
600
600
596
616
691
915
795
741
872
812
766
694
721
961
959
754
704
691
684
689
681
729
701
697
675
689
705
1004
911
735
685
695
692
691
700
1032
1036
885
869
1088
1068
868
839
873
1161
1260
1106
974
1185
1119
875
766
1148
1165
950
892
1140
1128
863
820
831
1136
1157
911
933
1130
1135
858
762
781
1239
1230
1095
1015
1012
1004
1207
1209
978
1036
1204
1245
1167
969
958
1193
1223
1026
924
1209
1182
1002
1034
1112
970
1220
1160
1011
958
939
860
793
1214
1212
1009
896
852
837
850
1180
1127
884
832
1130
1134
1005
910
858
777
776
1139
1137
893
868
856
932
898
1189
1105
889
876
894
1235
1217
1027
1009
1003
1016
1055
1061
1001
1085
1021
956
933
961
991
1015
1049
1028
1024
974
987
981
960
949
1005
989
974
976
974
960
967
957
947
1774
894
820
848
1228
1276
1040
1100
1132
1001
909
882
879
876
930
1677
887
809
838
1205
1175
951
990
1256
1215
1008
987
945
910
819
841
1241
1143
919
886
944
1247
1146
846
783
804
1241
1195
1017
919
942
1037
1231
1208
964
959
1231
1236
1045
991
1259
1164
980
1006
996
1246
1218
912
885
1242
1178
989
977
1001
1253
1150
979
959
914
814
1671
929
908
1178
1201
1029
1084
1170
990
1280
1176
977
938
999
1273
1229
1015
993
946
937
1251
1243
1026
944
990
1106
950
1256
1192
941
914
912
1274
1243
1024
1050
1084
978
974
989
1017
1269
1172
979
991
962
979
861
834
1286
1205
994
946
937
1244
1159
964
960
1222
1190
940
947
1239
1182
1001
1004
1041
1261
1197
987
987
985
1275
1221
968
932
1279
1233
1007
1126
1127
1091
1302
1198
955
937
1232
1212
1018
1001
1272
1228
954
891
913
1236
1213
970
963
995
1226
1158
971
952
1231
1200
961
944
1254
1192
916
815
832
1240
1243
999
965
967
985
1244
1154
948
909
1216
1270
1010
1018
1267
1192
1001
983
1005
1289
1225
1004
987
1014
1294
1280
1014
1012
1095
980
1291
1216
963
961
1258
1259
1052
959
905
882
1207
1185
973
997
986
1262
1190
965
917
1260
1161
947
1239
1188
982
959
1258
1230
960
972
1252
1166
949
955
1221
1248
1018
949
876
929
1260
1191
956
936
954
1243
1204
1036
1002
972
1265
1243
1017
986
956
1042
1307
1197
1020
1008
1010
1296
1235
1040
999
931
1272
1209
1000
967
1019
1271
1203
1006
992
944
1280
1215
991
940
963
1286
1205
998
984
1239
1192
989
978
1257
1204
953
962
1238
1236
1026
980
1287
1240
1012
985
989
1264
1219
981
941
1262
1185
984
1022
1279
1210
966
963
1259
1147
970
972
1252
1237
978
955
977
1234
1210
974
954
1248
1176
970
938
1222
1225
978
977
1256
1201
972
1000
1258
1218
992
968
1279
1244
1041
996
972
1253
1247
980
972
976
1249
1247
1003
931
936
1256
1249
1036
1023
1012
982
987
1287
1178
979
997
987
1243
1174
939
999
1243
1198
976
970
983
1288
1216
974
972
1007
1277
1202
1002
972
1263
1236
1036
994
1282
1224
972
972
1246
1206
980
981
1272
1233
981
1017
1275
1216
994
989
1251
1232
970
975
1251
1213
1018
1016
954
1255
1153
973
976
949
1255
1173
975
949
939
1231
1201
952
940
1221
1131
933
1251
1240
1049
1082
1039
1018
1275
1198
960
965
1247
1228
962
843
818
1172
1184
946
945
973
955
1236
1151
940
923
1207
1182
989
987
956
1219
1175
963
923
1239
1276
1058
1007
1253
1238
1030
1065
1267
1221
1023
1009
1111
1258
1206
1000
989
1259
1243
1017
1005
1310
1217
997
1018
1241
1135
948
1255
1196
1024
1073
1277
1229
990
980
1093
1251
1233
1060
1011
1054
1277
1198
1044
1032
999
1278
1243
1029
997
1002
1025
1278
1226
1028
1010
1001
1091
1264
1123
915
881
903
1236
1264
1031
1038
1040
1019
1021
983
970
969
980
955
985
989
975
976
981
956
998
959
947
1001
969
930
971
1219
1126
904
893
1185
1229
974
1226
1224
999
1004
1251
1197
1035
1081
1119
1297
1278
1046
1061
1051
1053
1294
1259
1044
1032
1078
1259
1242
1049
1016
1293
1253
1026
1029
1286
1230
1077
1059
1054
1304
1252
1015
987
1066
1260
1272
1083
1020
1082
1288
1232
1041
1024
1040
1291
1247
1041
1050
1038
1069
1277
1215
1020
1032
1112
1013
1291
1232
991
975
1262
1223
1036
1079
1277
1260
1026
982
1261
1213
997
1015
1251
1231
1047
1047
1256
1228
999
998
1254
1245
1043
1044
1025
1255
1191
893
859
897
1229
1246
1003
1250
1193
964
970
951
997
1235
1190
967
962
1223
1194
1009
1004
1222
1200
959
945
1238
1213
1052
1016
1228
1206
949
885
869
1216
1195
976
1219
1188
981
1018
1223
1206
1021
1028
1022
1246
1221
1017
1014
1237
1205
1007
1023
1251
1183
998
1003
1060
1256
1234
989
979
1020
1243
1238
997
982
1245
1171
992
1031
1226
1235
1019
985
1053
1237
1238
1052
1008
1072
1260
1188
1018
1036
1255
1243
1018
993
1252
1224
1018
1054
1231
1202
1028
1014
1247
1220
1034
991
1275
1227
1046
1035
1094
1250
1209
981
964
1225
1193
1023
973
883
890
865
837
804
1225
1185
1000
991
976
975
998
1243
1126
936
933
1240
1175
922
903
1207
1219
976
995
1236
1222
1025
930
948
1209
1157
966
1233
1122
942
916
1211
1226
1030
987
1263
1227
993
1005
1262
1289
1021
891
964
1303
1314
1162
1089
1025
972
929
943
1213
1200
1017
1007
1240
1239
1089
1054
1040
994
1001
1068
1239
1195
1013
985
1235
1203
1016
1015
1251
1191
988
962
1230
1203
1023
1013
1252
1242
1024
1015
961
1264
1212
963
929
1220
1161
951
934
1208
1252
992
953
946
1214
1227
995
920
900
870
919
951
926
1237
1166
940
938
1021
1219
1210
952
909
948
1203
1133
955
955
1221
1185
958
937
1225
1199
996
987
1006
1233
1193
969
953
987
1220
1211
1002
971
1227
1201
971
958
1224
1140
938
937
1208
1223
979
919
839
797
1216
1249
1043
996
1234
1144
924
924
942
1190
1203
959
959
995
1215
1221
996
1032
1254
1230
1087
1038
1060
1269
1243
1034
1015
1027
1231
1226
979
979
1180
1195
990
1236
1246
1039
990
1248
1187
988
964
1232
1212
1037
1040
1247
1250
1019
985
1248
1229
1017
1067
1263
1237
1059
1071
1263
1240
1023
975
1233
1191
976
1029
1226
1204
994
977
1255
1242
1035
1051
1070
1086
1258
1200
987
983
1247
1181
989
1035
1233
1249
1017
1032
1263
1231
1051
1059
1096
1079
1274
1228
1000
997
1249
1212
1041
1071
1100
1281
1201
935
841
877
1202
1211
1035
1021
1078
1072
1078
1034
1012
1026
1041
1041
1084
1080
1013
1048
1254
1206
978
954
1237
1186
982
942
1203
1104
920
1193
1119
945
960
1208
1183
951
948
1221
1160
972
961
940
1212
1185
963
958
955
1233
1185
959
953
1013
1215
1207
982
940
966
963
1211
1171
939
932
953
1217
1186
969
950
1250
1201
988
957
988
1261
1255
1008
993
1034
1220
1195
990
945
1223
1171
981
991
1231
1257
1032
968
928
909
1203
1178
944
920
1203
1156
959
954
1211
1150
877
806
807
1255
1231
1047
1021
994
1026
1223
1144
946
940
1211
1251
1036
999
1243
1184
967
936
1235
1213
1047
1233
1246
1072
1012
1253
1273
1086
1071
1277
1260
1022
1035
1092
1245
1267
1084
1056
1077
1062
1246
1223
1007
974
1016
1250
1202
1014
1017
1231
1222
959
918
1214
1157
984
1249
1199
1013
970
936
1244
1178
948
944
1238
1207
1022
1040
1224
1198
985
960
1210
1195
976
1230
1207
977
1229
1217
980
989
966
1204
1210
962
960
1214
1139
975
1205
1175
1020
1213
1163
981
986
1189
1161
951
965
1195
1098
919
1170
1137
971
1182
1165
994
1191
1174
1006
1037
1208
1190
952
906
1203
1188
990
1217
1190
994
1244
1188
989
978
1201
1199
995
946
1196
1204
942
854
929
1206
1165
929
901
956
1216
1156
960
934
1175
1158
968
983
1214
1152
945
927
1212
1172
977
1234
1185
991
970
1214
1215
962
973
928
870
901
910
1249
1207
948
925
989
1221
1177
973
945
1232
1205
1002
1030
1209
1202
1002
986
1230
1210
961
984
1263
1208
1010
1026
1229
1201
983
957
1234
1126
960
956
1203
1189
927
916
967
1222
1216
1012
1002
1023
1239
1173
994
975
1239
1207
982
955
1236
1228
1038
1088
1237
1190
987
979
1215
1226
998
973
1234
1221
1043
985
1211
1207
1027
965
1231
1205
1009
964
1202
1192
1010
1209
1159
976
989
1199
1198
981
940
1204
1190
1033
998
1029
1192
1163
970
949
1209
1196
969
956
1212
1197
1032
947
931
827
872
1217
1222
997
979
995
995
1216
1189
972
950
1227
1152
974
1236
1189
1062
1050
1053
1254
1183
1003
999
1248
1234
1078
1039
1247
1244
1036
999
1246
1213
995
1252
1257
1040
1264
1234
1032
1057
1239
1185
1017
1233
1197
1073
1116
1214
1206
1014
982
1275
1285
1150
1096
1036
980
1257
1186
948
874
860
1165
1193
946
954
998
959
1208
1150
933
916
934
1201
1183
957
943
1193
1080
848
851
1161
1144
900
896
1154
1104
932
940
1207
1223
1017
993
1043
1234
1181
995
990
1212
1239
1013
990
1219
1175
1014
1238
1213
1057
1038
1243
1160
983
969
1240
1223
996
1024
1243
1220
1074
1075
1251
1236
1042
985
1244
1235
1028
1245
1204
1015
1037
1223
1216
1009
976
1236
1188
965
1001
1228
1196
1002
989
1228
1216
972
1010
1224
1164
976
1225
1179
1008
1237
1183
950
928
1227
1205
1017
1050
1222
1195
1001
972
1223
1170
955
987
1207
1217
1061
1223
1191
981
969
1208
1179
952
1193
1131
951
1252
1190
968
1193
1167
990
1261
1253
1089
1106
1203
1173
980
993
1208
1216
994
979
1233
1249
1035
1008
950
921
1205
1163
939
929
1183
1180
982
974
1216
1178
968
991
972
1179
1199
983
1173
1198
986
970
1200
1180
979
989
919
1172
1112
935
1191
1170
1001
1197
1152
984
1205
1153
954
1196
1156
954
943
1172
1192
993
999
1225
1164
950
939
1193
1132
947
1180
1148
986
1210
1146
967
988
1176
1213
1006
1008
1214
1167
936
966
1167
1148
1013
1180
1202
1036
1006
1176
1171
925
1170
1185
972
1195
1191
971
1188
1165
968
999
1168
1071
844
785
785
1129
1161
982
1141
1113
914
892
1155
1117
910
1164
1166
957
1198
1178
961
1203
1162
979
1004
985
1220
1181
947
925
890
883
1169
1175
936
1208
1143
951
1168
1149
968
1192
1158
987
1193
1177
992
1198
1171
987
1204
1195
1012
1226
1205
1003
1210
1182
967
1006
1189
1193
977
1204
1184
988
1170
1165
948
1181
1127
905
1181
1156
972
1195
1193
1022
988
954
1177
1126
928
1173
1099
928
1202
1154
975
1185
1124
964
1179
1131
922
1161
1193
1043
1157
1223
999
991
1197
1136
923
946
1200
1087
833
830
1127
1133
995
1154
1146
936
911
1178
1102
912
907
1171
1165
960
977
1183
1168
960
954
1181
1164
960
1198
1160
950
962
1199
1158
920
939
1203
1198
1001
1040
1215
1202
968
965
953
1205
1216
981
977
1211
1149
969
1187
1160
975
1229
1171
992
1228
1206
1047
1125
1230
1242
1041
988
1258
1218
1000
1016
1249
1247
1043
1011
1242
1247
1050
1245
1195
1011
1229
1165
963
924
1177
1157
958
1203
1197
984
1187
1142
942
956
1194
1063
868
841
865
780
787
1147
1142
965
943
1179
1132
932
894
953
1197
1193
961
933
1211
1174
1015
1178
1151
1002
1189
1138
981
1187
1108
900
874
1174
1192
1007
1034
1223
1176
999
978
1012
1202
1184
1107
1057
1091
1069
1068
1063
1022
1015
947
981
1023
929
929
956
1218
1138
946
942
1192
1190
995
979
1234
1171
1017
1004
1209
1187
982
968
1253
1230
1022
1265
1242
1067
1239
1244
1037
1238
1203
997
1241
1187
992
1253
1204
1065
1041
1206
1197
991
1194
1189
966
1196
1148
893
1174
1182
1157
1175
1158
1123
1116
1094
968
1183
1137
961
1177
1129
950
1196
1140
963
1173
1144
993
1185
1176
1050
1191
1131
960
1184
1161
984
1187
1163
983
989
1215
1204
953
933
1193
1177
994
1233
1187
1044
1209
1162
990
1042
1188
1124
846
815
1144
1173
983
1191
1139
963
985
1170
1183
985
946
1222
1184
1015
1238
1182
976
929
1166
1143
901
1192
1162
1012
1172
1181
1002
1178
1125
935
1170
1169
961
1196
1179
952
1201
1175
980
1204
1174
983
1162
1157
923
1181
1177
1036
1174
1226
1028
984
1192
1158
967
1223
1207
1003
1212
1141
985
1218
1174
1007
1251
1201
1009
1239
1206
1020
1258
1238
1104
1039
1248
1233
1000
978
1261
1210
1027
1246
1184
1012
1240
1234
1072
1233
1193
1012
1241
1160
959
1233
1230
1116
1065
1256
1222
1009
1011
1250
1197
1003
1057
1227
1258
1051
997
1281
1232
1047
1017
1240
1256
1092
1152
1262
1247
1039
999
1266
1223
986
1009
1272
1233
1074
1091
1247
1263
1096
1030
1031
1249
1210
1016
1022
1252
1259
1040
1006
1262
1232
953
863
932
1255
1265
1044
961
978
1027
1024
1265
1201
974
958
1002
1200
1181
983
936
1194
1178
972
954
1197
1163
999
1192
1153
955
1208
1154
986
978
1187
1172
891
859
865
1141
1047
894
955
1172
1133
923
902
889
884
926
947
1180
1148
929
899
904
921
1175
1159
927
887
1156
1128
920
924
1150
1140
941
921
1208
1166
946
977
1209
1150
945
937
1212
1188
964
986
1193
1145
947
929
889
1193
1174
953
942
1178
1174
972
966
1229
1215
987
967
1195
1181
1003
988
1216
1209
970
973
1241
1171
971
956
1197
1221
991
957
1224
1205
966
992
951
1203
1181
965
918
882
1148
1160
967
931
1197
1123
899
920
1197
1181
1038
1232
1162
964
943
943
866
813
782
786
1184
1180
972
930
920
946
940
881
894
885
888
904
1143
1124
893
884
1151
1110
938
1180
1116
974
972
1155
1159
953
944
1191
1168
994
1001
1187
1188
992
982
1191
1196
1006
975
1231
1182
1016
1010
1232
1220
1047
1003
998
1247
1221
1016
992
1238
1199
1017
1009
1210
1209
995
978
1222
1177
1002
976
1219
1175
1054
1064
992
1214
1189
976
947
1171
1139
1001
983
908
869
1213
1220
1071
952
884
865
875
1175
1097
936
934
945
1204
1142
939
927
985
1200
1205
971
918
973
1203
1187
1018
978
1222
1166
950
979
1225
1225
1100
1068
1238
1219
996
1020
1250
1206
1010
1013
1224
1217
1021
1011
1248
1218
979
953
1237
1222
1100
1090
1248
1186
1018
1052
1015
1240
1243
1005
1011
1240
1182
950
921
1216
1190
1007
1032
1034
1220
1222
1030
1032
1044
1030
1235
1192
964
973
1209
1180
997
994
1221
1100
939
928
963
1214
1158
965
968
1211
1189
984
997
1236
1211
963
956
1005
1212
1224
1015
1071
1280
1219
1064
1046
1060
1275
1230
1001
982
1238
1234
1058
1238
1248
1026
1023
1247
1209
987
1235
1218
1047
1018
1223
1180
986
1219
1185
978
999
1175
1177
949
923
1200
1188
1011
1228
1210
1055
994
1008
1185
1173
963
941
1192
1181
972
1007
1213
1174
1007
990
1210
1206
958
928
1211
1190
1026
1224
1197
1012
997
957
884
879
939
1196
1182
966
957
983
1188
1164
975
979
1218
1229
1044
1061
1086
1069
1246
1191
988
977
1054
1211
1246
1017
998
1232
1189
1022
1077
1224
1242
1020
959
934
974
1258
1237
990
974
1001
1023
1243
1200
962
960
1274
1228
1043
1024
1005
1221
1179
954
936
1212
1183
1008
1212
1196
1011
974
1218
1183
958
1009
1261
1212
1030
1032
1037
1263
1241
1012
989
1232
1181
1004
1255
1217
998
997
1219
1182
911
919
1255
1230
1036
1037
1057
1230
1196
981
946
996
1231
1211
1022
1017
1033
1231
1208
984
1002
1239
1237
1034
1030
1208
1222
988
937
1212
1175
955
832
796
840
1111
1075
854
797
802
827
834
1118
1064
880
816
806
809
815
1081
1046
836
853
1098
1063
957
1137
1087
1015
956
923
946
903
928
1156
1084
823
770
763
1076
1136
1010
933
994
927
916
928
919
864
882
932
920
1163
1141
918
939
979
896
1183
1091
905
866
852
854
903
1191
1216
972
943
947
946
932
971
1013
1222
1201
1006
981
985
1006
1260
1197
989
940
886
889
879
1197
1154
898
864
846
877
1194
1187
967
915
926
1189
1188
1009
1031
1056
1201
1181
1141
1090
1125
1099
1103
1186
1119
1008
989
1004
1051
1033
973
1200
1203
1059
1136
1133
1166
1051
957
994
1267
1183
991
990
970
1254
1237
1015
1015
1026
1239
1228
927
876
895
1260
1248
1011
992
1021
1247
1255
1059
1028
1038
1042
1065
1278
1234
1017
972
1005
1024
996
979
1027
1037
1080
1014
1013
910
924
928
935
969
920
901
827
831
841
906
882
940
878
896
950
891
900
1192
1109
882
870
1202
1138
891
794
789
1163
1164
922
883
904
871
895
1212
1193
1012
989
974
992
1039
1203
1199
978
937
1222
1213
996
974
1233
1239
1034
975
1037
1221
1186
961
949
1221
1225
998
1013
1004
1206
1184
945
946
1186
1178
975
967
1224
1197
1032
987
988
1231
1171
965
971
1042
1207
1219
962
991
1200
1197
1035
1030
1046
1220
1208
1017
940
949
922
1227
1233
1042
1013
1053
1005
1238
1247
988
959
1005
993
1293
1217
1025
1037
1041
992
917
869
846
850
895
1187
1136
916
866
841
864
872
978
941
1006
972
969
958
974
978
924
949
962
952
989
973
945
962
1179
1131
938
952
972
1205
1232
987
965
863
799
818
1238
1222
1120
1005
1012
1003
994
980
964
943
970
1022
941
1034
971
995
963
957
960
940
974
995
909
988
921
930
1199
1135
903
890
1167
1156
988
1076
1179
1161
937
934
949
933
1184
1244
1018
1033
1056
974
1060
1241
1204
994
968
1212
1268
1092
1114
1057
999
1049
1239
1168
976
984
967
1229
1239
1065
1048
1087
1018
1086
1084
999
1038
1038
1001
1080
1056
1006
991
995
972
1025
1025
1195
1200
967
964
947
1169
1259
1065
999
1223
1170
956
966
1198
1216
1086
1039
1069
1103
1028
989
974
994
952
1054
1230
1173
963
908
905
988
1179
1223
1041
968
969
983
957
1199
1186
942
940
957
1018
1213
1177
958
973
1213
1191
1102
1095
1013
1013
922
952
1186
1138
967
966
1020
1178
1192
982
945
1191
1190
1036
1011
1058
985
1061
1040
1002
1233
1182
914
903
920
1241
1228
1015
1027
1024
1018
1141
1012
973
1044
1074
936
922
981
974
1019
1018
1002
982
951
992
998
1021
958
969
993
1004
990
1043
1024
987
1018
1040
995
1050
1058
988
1016
1055
986
942
971
987
1034
997
979
958
889
823
807
841
1202
1175
950
964
1001
993
1020
1232
1204
1007
1022
1092
1234
1252
1026
986
1038
1221
1218
1016
920
941
981
921
995
933
953
949
954
945
958
937
911
928
928
943
931
923
927
941
969
935
975
917
953
918
966
942
1184
1198
998
922
988
1180
1171
1031
996
986
980
1024
1130
1167
919
886
928
1144
1140
970
936
966
1160
1139
956
936
1005
1146
1165
993
922
1011
1151
1149
1035
940
904
1159
1167
994
966
1048
943
974
1009
1030
1144
1186
981
919
954
1181
1152
972
979
913
1025
976
859
854
798
779
817
1139
1179
949
924
912
868
857
1146
1134
976
965
1026
1173
1209
1018
964
1056
1273
1211
1131
1088
1086
1129
1052
1045
1221
1202
995
970
1187
1226
1054
1057
1040
1242
1236
994
979
991
1016
1239
1227
1013
1010
1075
1005
1251
1253
1034
1056
1066
1007
1032
1092
1025
1073
1064
1035
1072
1072
1011
1073
1069
1037
1167
1114
996
1020
1070
1219
1226
1083
1040
953
881
1220
1280
1143
1058
1087
1078
1004
995
1016
1022
1006
1004
1066
997
1101
995
991
1023
1061
1039
1205
1220
966
955
1013
1226
1219
1060
1106
1009
1052
1147
966
1047
1058
1015
1260
1236
1027
1024
1031
990
1264
1236
994
973
936
892
1244
1254
1155
1079
1046
934
958
979
954
981
980
951
1038
995
943
965
934
882
897
874
1148
1174
959
927
944
1186
1138
989
982
977
1234
1236
1075
1070
1051
1022
1117
1225
1168
1001
1013
967
1212
1216
1133
1053
1038
981
1017
997
1014
1031
1009
1043
986
1000
982
996
963
947
981
970
958
1190
1155
939
918
1005
1129
1206
1040
1020
1222
1154
963
978
1016
1001
1224
1208
1019
1018
1033
1044
1130
1108
1083
1057
1067
1003
1035
1084
1022
1056
1084
1003
1036
986
937
1019
1241
1193
996
995
981
1010
1101
1008
1240
1225
984
977
1060
991
1251
1256
1052
1041
1042
1023
1244
1224
997
957
1202
1230
1088
1208
1094
1132
1091
1076
1084
1024
1028
1038
1026
980
1057
1068
962
1209
1216
991
1000
1018
950
1212
988
860
954
1241
1126
960
977
986
998
1060
1089
992
1227
1178
959
954
1064
952
1231
1078
871
900
1208
1143
954
950
962
935
1003
1048
1002
942
840
846
867
1158
1174
931
913
912
897
900
920
936
970
978
951
935
937
881
877
943
945
1182
1150
918
895
907
913
1184
1197
1086
1054
1011
1018
1004
1006
1000
1032
994
1178
1178
973
923
1159
1160
1031
1054
1049
1155
1201
960
932
997
1196
1224
1103
919
878
870
887
1195
1184
926
943
970
965
971
964
1006
926
972
991
920
979
1000
952
941
950
943
881
875
909
933
1168
1173
955
936
962
916
921
898
954
1187
1139
963
951
933
998
1185
1166
986
991
976
1179
1135
951
996
1192
1249
996
973
1205
1183
1058
1011
1216
1236
1026
996
1015
992
1207
1217
1018
1012
1093
1205
1224
1074
1038
970
992
1196
1205
1022
1025
1140
1081
1041
1059
1073
1021
1076
1053
1047
1062
1068
1021
1009
1050
1006
1107
990
1016
1193
1174
971
1001
1208
1205
1043
1054
1077
1229
1185
1011
982
992
1195
1259
1056
1019
1046
1186
1070
1109
1077
1013
1086
1026
1010
1024
1034
1051
1079
994
1001
1044
1005
1036
1011
980
991
1000
983
1222
1156
985
961
864
857
860
804
790
817
1104
1089
867
863
856
871
939
946
923
1008
956
961
955
979
919
934
944
968
1167
1148
949
923
956
1130
1177
986
947
978
1145
1112
918
930
929
1140
1140
1022
1006
942
1038
924
974
1147
1140
950
953
961
1145
1179
984
934
1013
1155
1172
967
868
838
867
1158
1218
1067
972
976
944
867
910
1156
1109
933
907
947
959
973
899
954
912
910
951
893
895
946
933
879
954
876
936
916
938
941
931
935
878
1148
1122
915
899
1155
1117
938
989
1145
1184
947
909
909
1160
973
807
825
1159
1149
912
871
889
956
1150
1195
965
949
1010
1171
1171
1001
992
1036
1197
1175
964
946
933
1193
1185
934
932
972
1173
1141
948
917
899
1180
1161
848
769
822
1118
1139
935
897
951
1006
994
949
953
942
974
1154
1167
965
946
1141
1129
1080
1028
997
1158
1129
945
901
865
1111
1125
975
1017
903
812
797
903
1115
1114
905
888
910
932
863
915
896
925
923
863
874
876
859
921
908
883
1135
1113
889
872
914
1116
1155
940
982
1162
1092
939
1177
1154
1004
1041
1012
1189
1217
1004
1021
1201
1195
1023
1029
1199
1180
937
920
1171
1169
949
951
1006
1178
1211
959
928
944
1173
1201
1044
1032
1205
1194
953
977
1257
1182
1053
1126
1200
1242
1088
996
1006
1061
1201
1205
967
945
1204
1166
1088
1233
1219
1054
1058
984
1061
1198
1227
1023
970
1227
1233
1032
1065
1260
1257
1061
907
917
1225
1217
1069
1075
992
1245
1160
958
938
996
1198
1224
1080
972
950
1224
1234
1008
984
1048
1007
975
912
905
894
957
1188
1182
958
956
1029
869
898
1169
1189
999
966
1048
1217
1162
1102
1052
1122
1276
1198
973
1012
1072
1239
1181
1049
1018
1094
1245
1261
1030
1066
1037
978
1063
1238
1260
1102
1034
996
1015
995
1236
1203
1002
964
985
1010
984
1027
1224
1171
1018
1035
1005
998
1088
1044
952
981
1027
1200
1149
962
919
883
928
984
1191
1189
1002
1010
1246
1188
984
929
954
997
951
1175
1161
994
1014
1165
1208
1085
1057
1092
1040
1049
1031
1055
1064
1004
1012
964
982
1009
946
1054
1227
1227
1000
899
910
927
959
1196
1186
1043
999
994
1207
1196
1019
992
1008
1187
1218
1022
1010
1015
1003
1227
1295
1046
985
960
1240
1166
992
1004
973
954
942
958
1011
945
960
897
846
839
861
1143
1151
937
980
1160
1195
1025
973
982
1025
945
986
959
1177
1038
823
853
1124
1198
1095
1064
1044
1017
1024
988
977
970
995
989
1025
967
985
987
966
950
1168
1134
938
932
1210
1169
994
943
1003
1010
999
1198
1174
962
953
994
1053
957
862
854
1190
1199
997
966
953
989
1045
981
1217
1170
963
930
972
1199
1141
964
977
968
988
937
885
933
1029
1020
1206
1181
949
952
947
1170
1235
1079
1041
1023
1031
993
1217
1150
971
969
935
891
920
1248
1066
852
795
767
733
723
725
728
726
712
716
718
697
659
657
648
617
634
656
675
706
716
757
791
833
832
931
964
933
840
831
784
773
779
794
826
868
897
858
853
868
918
952
922
892
918
944
892
910
913
926
968
1009
974
940
1016
1002
900
838
905
1107
1039
1063
1033
968
912
970
980
1179
993
1338
1209
1040
1040
1068
1188
1362
1260
1112
1041
995
1069
1333
1310
1224
1112
1120
1124
1084
1342
1229
1093
1086
1057
1125
1135
1282
1092
1058
1082
1331
1308
1164
1176
1151
1265
1069
1010
956
1112
1274
1282
1218
1105
1115
1106
1193
1178
1087
1132
1128
1157
1153
1032
1034
1056
1088
1047
1029
1082
1055
1160
976
1039
1023
1130
1057
1020
1027
1034
1098
1080
1025
1023
1000
1039
1040
1024
1065
1013
1008
1018
960
977
1003
1004
1060
1034
1062
943
961
970
989
893
930
929
945
967
936
890
895
914
979
1001
943
834
804
854
1026
1041
952
946
891
895
977
1009
1000
1028
974
1013
992
1036
1058
1033
1072
1039
1059
1050
1016
1054
1011
1032
1020
979
961
1098
1049
1026
937
958
995
1003
1045
1047
1062
1032
1088
1016
1180
1053
1088
1110
1018
1131
1085
1018
1102
1079
1344
1218
1071
984
1054
1338
1283
1104
1092
1120
1147
1118
1147
1103
1096
955
1016
1169
1041
1107
1019
1040
1032
1064
1125
1079
1112
1074
1112
1131
1142
1106
1084
1043
1185
1270
1147
1111
1101
1069
1064
1113
1196
1027
1076
1076
1056
1071
1008
1063
1052
1027
1047
991
1032
1025
1029
1044
1099
1115
1018
1062
1031
1020
1007
951
959
1015
1077
1034
1026
1031
1023
1002
1013
1009
1058
1070
1004
1023
1021
985
1054
984
1031
916
869
1367
1263
1089
1043
1007
945
1014
1218
1070
1024
1027
957
995
1006
952
830
805
782
770
746
757
752
725
717
669
675
665
667
636
640
653
669
776
960
915
855
994
932
869
900
880
851
809
796
838
818
787
802
788
806
809
804
816
795
806
815
791
765
774
1136
1107
887
864
826
846
852
835
1113
1045
860
848
879
866
1115
1062
862
852
1109
1101
911
933
831
874
816
792
800
791
1085
1077
878
901
1105
1074
866
882
1115
1117
912
1137
1144
924
857
848
1111
1065
869
864
790
749
801
1081
1054
859
828
825
876
1093
1102
889
811
758
781
1186
1070
1047
901
844
783
796
807
1134
1171
1043
929
964
1102
1028
972
985
974
988
1024
1036
1095
1091
1075
1019
980
1008
1062
1002
1022
931
867
873
890
945
910
935
923
932
917
856
842
850
966
901
988
914
932
927
914
931
913
854
835
909
1166
1160
978
963
922
962
930
926
1186
1197
1020
984
1009
1027
944
990
949
1039
955
1002
1057
960
834
841
1192
1249
1021
1022
963
1060
979
998
1066
1048
1046
1028
1046
946
1023
1031
1021
1032
1115
1067
1064
1005
1062
1074
987
1010
977
1032
1052
1076
1053
1034
990
990
973
1077
984
1162
918
904
872
1024
1194
1240
1059
980
1038
1002
897
916
1001
1095
921
879
925
976
1031
968
989
983
998
969
965
850
842
898
945
960
931
904
841
818
827
859
962
1029
973
933
962
1003
968
927
912
973
991
1140
1072
1021
994
955
905
875
898
1152
1105
928
944
1028
958
928
956
1019
928
925
923
998
981
1154
1111
917
899
909
988
1126
1142
1069
1031
1057
1051
1038
986
894
891
913
864
926
882
971
904
932
897
909
922
950
883
838
832
832
987
965
1143
1190
1001
973
1005
942
1198
1258
1057
981
965
908
932
926
979
1029
1196
1178
983
995
1066
1016
1003
1018
1177
1108
1054
1033
979
966
956
878
962
1207
1194
950
898
879
800
835
1324
1253
1150
1066
1032
1043
983
958
982
987
985
966
988
993
994
944
934
994
914
870
899
854
855
782
776
778
748
739
723
751
738
718
708
716
683
691
685
664
678
680
700
737
770
742
761
1047
1008
848
809
782
746
745
752
785
816
843
1090
1021
838
784
770
795
1154
1093
887
848
841
869
865
876
874
844
828
831
826
799
800
842
846
1520
836
765
751
789
1561
1116
1124
1144
1154
958
983
870
871
851
807
788
781
812
1466
856
805
1093
1184
1200
1243
1120
1065
1005
966
966
884
865
856
812
769
764
790
787
1111
1152
929
1183
1136
915
859
779
759
828
1178
1151
957
969
1180
1129
921
904
870
1142
1168
930
1157
1115
880
897
1229
1269
1061
1029
1051
1223
1163
958
952
887
1148
1200
1073
1265
1215
1002
987
963
927
1214
1152
946
962
1193
1178
933
934
1188
1090
911
861
838
917
1173
1110
882
843
826
849
1140
1043
847
779
793
792
783
782
808
1089
1041
853
833
820
850
858
863
872
844
804
813
842
873
820
837
784
774
794
1104
1062
893
906
816
854
1116
1051
797
812
880
1155
1098
879
807
808
844
879
872
829
822
802
815
827
823
849
816
826
809
789
747
778
831
1124
1072
903
889
874
896
1144
1168
1054
989
1044
903
916
888
836
788
835
1271
1176
949
864
890
980
1177
1162
976
966
998
1228
1238
1150
988
941
952
915
927
918
895
916
921
928
900
885
878
1166
1138
919
870
837
872
887
1185
1161
952
938
928
882
894
1186
1137
904
878
826
843
875
840
905
861
906
968
925
966
920
915
975
968
966
1019
1024
1044
1019
997
990
984
1224
1256
1032
1021
1043
1138
1092
1062
1019
1064
1048
1083
1067
1073
1072
1059
1070
1027
999
966
866
781
791
755
740
758
780
786
850
850
838
854
835
847
855
852
870
890
909
1164
1082
870
798
802
1158
1203
1000
975
924
892
857
874
920
885
1145
1097
896
915
1156
1122
942
979
1160
1133
923
910
884
1141
1105
835
762
742
751
1088
1097
872
819
822
815
802
815
837
817
869
879
839
847
874
839
1116
1051
831
805
813
1159
1184
974
982
897
888
941
865
917
910
1118
1055
859
842
839
1132
1118
869
862
888
840
877
801
859
1098
1056
855
842
782
781
794
749
748
698
710
731
778
1067
1079
869
829
783
757
754
788
784
864
857
918
868
914
928
891
907
914
950
970
933
880
824
824
802
827
896
1097
1134
900
878
881
900
955
1006
1036
877
808
805
900
1168
1200
958
956
935
1026
1002
1159
1004
1010
962
990
985
1074
970
1017
1026
1130
1028
1011
1073
1129
1161
1081
1169
1080
1040
927
963
983
1101
1026
1118
1011
1069
1071
1145
1081
1082
1132
1132
1048
1401
1207
1097
1062
1174
1370
1277
1150
1128
1141
1018
1060
1049
1117
1125
1056
1089
1046
1096
1052
1017
1069
1062
1082
1144
1105
1108
1068
1089
1064
1125
1078
1034
1064
1393
1238
1147
1093
1092
1376
1257
1155
1148
1350
1288
1279
1115
1316
1217
1057
1026
1127
1063
1030
1040
1028
1105
1043
1018
1054
1037
1010
1009
957
1005
1084
1052
1384
1224
1024
919
1036
1442
1266
1097
1002
1051
1105
1421
1233
1102
1078
1214
1167
1263
1111
1003
1037
1387
1259
1142
1135
1051
1182
1215
1190
1174
1114
1103
1141
1157
1048
1153
1046
1087
1084
1096
982
1038
1057
1098
1070
1083
1003
1007
983
922
818
915
1377
1178
1130
1051
992
1007
1177
1121
1134
1136
1050
1093
1053
1347
1237
1045
1103
1244
1283
1152
1248
1123
1020
949
1044
977
1029
1092
1031
1055
1037
1001
1036
989
1061
1015
1062
1031
1109
1065
1037
1117
1000
1056
1000
1092
1007
1179
1054
1089
1127
1062
1182
1030
1013
1027
1395
1273
1194
1124
1124
1311
1084
1047
1037
1075
1040
1400
1236
1081
958
842
958
1401
1259
1154
1167
1120
1076
1077
1042
1065
1057
1103
1134
1089
1124
1099
1090
1087
1019
1048
986
1059
1077
1029
908
832
856
1357
1197
1012
931
919
908
1049
1029
970
1057
1086
1125
1049
1059
1042
1017
1089
1107
1027
1064
1071
1074
1070
1073
1109
1016
973
1003
1034
964
869
877
878
862
890
921
916
902
911
927
907
954
937
922
938
933
917
979
1001
985
956
944
934
932
922
913
884
847
888
951
1113
1015
1083
1048
1076
1047
1002
1024
998
1087
1141
1035
989
984
930
1055
1035
1055
1008
1061
998
1039
1020
1013
1061
963
1073
1030
1043
1105
1063
1082
1120
1073
1037
1089
1013
1431
1215
1049
1105
1047
1461
1256
1155
1034
1004
912
1006
1116
1428
1250
1052
1045
1004
1392
1303
1111
1240
1127
1117
1146
1073
1407
1227
1112
1108
1057
1172
1095
1111
1125
1058
1110
1099
1017
1060
1072
1034
1060
985
1091
1049
1086
1148
1073
1074
1020
1043
1044
1093
1404
1245
1063
1063
1025
1380
1258
1162
1113
1083
1101
1089
1204
1132
1098
1103
1041
1097
1081
1062
1127
1037
935
931
956
962
924
975
1020
957
975
981
936
952
931
889
930
1045
1021
1083
1056
992
1039
1037
1008
1073
1050
1005
1066
1117
1032
1102
1067
1102
1145
1024
1099
1041
1067
1005
1117
1122
1157
1157
1033
1033
1044
978
1158
1030
1058
1107
1030
1076
1052
1057
1084
1002
1030
1029
1057
1126
1065
1034
1065
990
1092
1119
1022
993
949
834
822
938
1110
981
1007
843
845
903
1026
984
987
954
1017
981
1095
1064
1023
1084
1033
1080
1036
1119
1097
1027
1056
1002
1052
1045
1065
1039
1086
1045
1039
1089
1043
1020
1074
1018
1057
1040
1058
1057
1008
1048
1007
1017
1007
1004
1076
995
1111
1074
1123
1109
1076
1059
1066
1191
1053
1099
1018
1073
1096
1405
1242
1078
1026
1115
1353
1296
1103
1046
1021
1060
957
915
985
968
985
966
985
1047
995
993
984
933
973
989
936
948
970
939
967
946
913
924
940
913
971
949
913
913
890
848
868
915
1018
1089
1047
997
1002
997
999
1008
973
1092
1018
859
892
1115
1065
1042
1002
865
778
807
763
751
740
768
830
871
799
772
803
810
853
847
847
868
940
955
918
887
875
897
856
807
760
765
824
1166
1111
926
884
871
887
901
948
929
905
961
996
942
959
975
933
995
978
929
939
944
962
1013
1025
1022
1012
989
961
983
955
1024
1003
990
1031
1027
1064
1030
980
973
964
962
991
942
988
1017
992
1023
964
1015
985
959
981
1008
1005
1029
993
1021
1039
987
983
1010
1014
993
1049
1022
1044
1018
997
1009
950
975
980
961
1015
1054
980
981
972
978
996
962
1033
1041
989
985
940
895
850
876
933
1011
1004
988
935
980
966
937
915
890
914
919
911
957
943
900
886
891
907
928
880
897
890
920
948
915
940
947
922
957
946
913
904
830
809
792
763
749
783
888
1134
1096
904
844
871
887
896
959
940
956
914
958
1019
944
925
892
926
917
934
964
1008
941
951
899
934
998
1002
990
1023
1067
1027
993
971
859
820
774
757
758
770
755
749
743
724
716
718
704
704
705
703
689
692
697
718
764
1039
984
841
882
860
833
852
853
848
827
814
824
827
802
815
837
842
837
846
836
818
823
818
822
834
888
842
842
834
854
819
815
861
855
814
868
1128
1017
842
834
906
1559
880
801
820
1131
1198
1083
1167
1195
969
906
888
862
835
848
828
783
738
732
713
710
708
1561
954
836
1110
1066
888
890
918
1139
1073
881
883
1153
1091
932
899
790
874
843
821
769
748
724
729
735
793
852
852
1135
1090
898
881
1174
1176
964
1046
1187
1132
894
834
818
799
810
821
836
839
836
836
875
894
881
885
873
860
824
814
805
800
788
789
783
780
802
765
771
774
750
755
751
747
729
735
767
1112
1065
869
850
839
826
832
859
892
865
882
905
889
882
862
868
848
806
811
780
811
1097
1045
850
819
821
812
817
808
826
846
905
850
854
865
849
837
834
834
849
856
841
838
852
879
1582
871
799
795
807
1588
920
897
941
1623
878
827
854
1188
1147
934
973
1208
1173
958
924
962
1210
1110
901
875
1184
1094
843
833
838
1224
1161
962
953
974
1227
1083
886
849
852
1191
1137
918
915
1184
1129
934
956
1207
1163
939
889
886
1194
1145
924
917
922
902
883
877
1182
1095
890
853
844
1138
1059
886
841
802
749
724
734
770
1165
1106
900
879
854
836
850
862
885
857
848
811
830
1160
1059
869
864
849
1164
1110
914
1179
1135
936
920
935
1196
1138
927
910
1171
1105
929
1170
1164
952
1161
1150
917
916
1165
1089
882
891
1164
1099
913
953
1169
1150
939
910
1173
1100
918
928
960
1198
1135
913
913
923
1214
1185
951
947
1175
1152
955
920
1213
1135
933
953
913
1222
1123
905
908
1190
1162
932
931
1199
1135
930
928
941
1215
1101
917
870
896
1206
1187
975
946
906
931
936
1178
1113
896
879
847
838
1123
1069
844
855
1141
1101
902
918
1148
1154
921
910
934
1158
1134
957
956
962
1202
1142
920
911
1201
1161
959
1002
1185
1164
952
942
887
862
843
837
873
866
846
914
874
866
864
837
816
816
802
784
775
784
770
773
784
820
833
1092
1019
835
833
872
867
1109
1064
901
878
855
897
848
838
773
820
1110
1086
871
851
895
1166
1122
948
957
1202
1167
965
981
1233
1127
935
931
1216
1189
967
940
908
1200
1156
952
939
892
823
795
814
839
1130
1128
919
888
885
872
877
896
880
874
893
904
928
927
887
885
895
903
1202
1134
919
862
864
1155
1139
908
914
966
1196
1173
944
951
1053
933
1243
1150
945
893
881
1205
1152
976
978
1032
969
967
913
922
922
922
1219
1124
900
867
864
1171
1126
982
1006
1197
1201
982
972
970
924
921
961
1236
1163
970
924
936
934
929
1223
1151
932
914
924
1214
1172
965
963
962
932
1219
1146
919
880
889
1182
1174
966
948
980
955
1171
1076
871
853
834
828
1133
1114
907
885
901
1139
1110
875
851
874
934
1163
1127
924
874
867
926
1154
1057
871
847
850
1135
1090
884
892
1136
1071
884
859
833
834
1130
1113
906
877
876
915
851
832
771
763
840
1129
1086
876
829
819
1118
1043
855
858
1111
1114
894
1147
1173
935
946
1143
1099
905
906
1170
1197
969
968
1192
1098
909
905
1133
1103
897
909
1146
1199
1008
1148
1113
907
1166
1100
888
845
847
1126
1138
930
1158
1126
918
906
1146
1170
971
959
894
901
891
910
906
898
850
825
841
1146
1064
884
918
1138
1123
898
903
1169
1122
931
919
1176
1169
1011
1015
1205
1129
890
879
1171
1144
943
1200
1129
937
1185
1141
959
1177
1108
949
1173
1140
952
923
884
856
847
848
1149
1060
857
836
814
811
820
815
803
812
817
784
779
773
746
730
734
728
728
770
820
760
721
708
720
757
722
701
736
731
728
726
718
711
700
701
693
700
688
684
671
671
690
675
671
690
676
681
691
707
683
701
690
692
706
711
688
676
664
669
660
652
644
646
650
640
637
624
616
612
613
605
635
1161
1050
920
847
808
738
714
690
718
708
718
725
688
695
690
688
693
726
783
757
781
1042
979
830
818
747
739
748
1062
1002
867
770
1103
1055
916
852
786
744
768
1058
1105
899
885
1099
1059
808
758
770
1081
1089
907
1089
1084
1062
1005
981
991
1008
1009
1035
1052
1627
1075
912
816
782
809
1147
1154
948
863
1157
1066
837
835
1126
1084
840
789
750
1127
1156
1091
1101
889
1199
1094
909
1168
1086
909
1197
1138
1140
1200
966
1193
1122
920
895
1200
1160
941
934
1196
1216
1009
1007
1002
955
907
1206
1123
924
906
1184
1233
1054
1092
1223
1138
939
910
883
1188
1203
979
1016
1206
1202
991
949
898
880
1150
1140
938
904
910
1178
1088
889
864
851
1151
1083
871
1141
1146
956
1208
1152
968
927
938
906
890
1196
1149
919
894
949
1193
1151
949
909
976
1211
1171
950
944
892
911
911
1191
1098
901
936
1156
1105
934
1157
1074
897
1160
1083
889
860
894
1156
1071
864
823
759
759
841
1148
1086
910
910
937
880
882
844
826
827
809
1572
857
809
829
1653
1093
963
1177
1128
925
927
1221
1194
971
922
906
1265
1122
891
868
860
1187
1104
916
929
1207
1208
1025
1038
989
910
889
900
1228
1113
873
831
847
1173
1140
908
918
1238
1262
995
905
846
828
810
1152
1085
894
913
883
848
1200
1251
1025
973
946
950
919
899
891
875
1195
1119
918
903
1207
1196
1058
1227
1149
933
935
1226
1173
979
966
982
1253
1185
1012
982
1256
1121
945
918
887
1204
1167
965
963
932
950
1217
1154
884
819
789
727
736
735
772
831
1155
1135
1078
958
937
961
1007
986
972
960
999
1017
967
966
916
945
918
973
916
844
811
808
833
824
813
855
870
928
924
936
948
947
912
932
954
968
987
984
949
958
1007
988
984
1110
1074
1169
1081
1143
1348
1149
1085
1095
1175
1152
1185
1375
1188
1084
1152
1378
1308
1219
1161
1365
1261
1160
1328
1159
1382
1249
1149
1214
1113
1172
1403
1332
1176
1318
1375
1324
1374
1302
1322
1309
1335
1181
1094
978
1285
1302
1307
1002
1010
1374
1267
1136
948
907
1053
1373
1307
1177
1150
1024
995
1189
1420
1296
1164
1118
1128
1135
1214
1403
1261
1157
1358
1224
1286
1102
996
1433
1381
1335
1302
1345
1323
1225
1237
1371
1257
1251
1309
1276
1209
1224
1313
1167
1161
1146
1412
1287
1253
1272
1195
1323
1130
1145
1381
1028
839
813
913
1338
1229
1175
1100
1311
1117
1071
1112
1153
1056
1361
1317
1168
1138
1193
1253
1363
1279
1090
1052
1102
1408
1190
1073
1047
1084
985
936
1106
1216
1222
1036
972
1049
1218
1153
1249
1392
1142
1018
943
982
1444
1310
1196
1164
1044
1380
1272
1134
1166
1413
1258
1261
995
1058
1448
1261
1188
1112
1403
1296
1211
1271
1194
1272
1336
1352
1268
1165
1159
1236
1118
1116
1098
1123
1048
1406
1328
1204
1421
1282
1256
1233
1109
1138
1226
1273
1230
1116
1167
1014
1025
1475
1303
1256
1099
955
1138
1450
1307
1238
1164
1153
1116
1272
1117
1145
1413
1272
1144
1089
1241
1037
1241
1165
1179
1043
1049
1027
941
1423
1306
1126
1125
1011
1049
1218
1039
1066
1100
1169
1216
1207
1130
1104
1085
998
1215
1058
1022
947
983
1140
1423
1228
1033
996
966
929
906
1065
1152
1111
1071
979
888
891
906
968
942
693
1041
942
1038
878
806
790
842
1221
1228
993
977
1149
1351
1287
1126
1091
1051
1122
1305
1242
1150
1136
1074
1033
1152
1125
1314
1107
1129
1067
1472
1328
1197
1200
1059
1124
1253
1404
1123
1046
1085
1492
1372
1342
1100
1083
1004
1098
1432
1276
1157
1250
1174
1395
1301
1166
1157
1156
1078
1416
1363
1193
1164
1113
1031
1023
1430
1267
1180
1167
1360
1131
1048
1021
985
1126
1459
1277
1020
1013
1061
1095
1246
1138
1199
1138
1075
1127
1092
1045
1087
1125
1081
1059
1110
1092
1052
1099
1030
1049
1075
1017
1036
997
1047
1122
1027
1019
1035
1020
1007
1004
1111
1135
1216
1096
1017
1006
1026
974
960
972
995
995
1086
1048
1139
1107
1051
1059
1046
1076
1061
945
1078
1476
1238
1058
953
968
1434
1284
1079
1064
1050
1443
1195
986
1009
1175
1110
1194
1133
1220
1070
929
947
887
920
977
1028
948
964
976
970
1002
1005
1050
1090
1125
1112
1094
1055
991
1017
1058
952
1027
1121
1222
1132
1087
1171
1135
1075
1089
1128
1162
1080
1190
1077
924
976
1122
1468
1254
1038
1018
1130
1172
1370
1223
994
988
1040
1157
1282
1153
1128
1251
1266
1234
1126
1152
1094
1444
1287
1070
981
940
986
1061
1220
1096
1080
966
940
947
995
1116
1040
1005
1024
1023
962
1020
1136
1089
1052
1008
941
926
834
797
993
1419
1243
1032
984
963
1064
1403
1313
1154
1105
1084
1085
1120
1081
1125
1114
1129
1122
1038
1158
1104
996
1030
1142
1103
1216
1067
1062
1171
1140
1011
1080
1056
1046
1016
946
954
947
1109
1122
1009
992
1023
1129
1094
1023
968
937
991
1020
1067
1064
1039
1069
1123
1060
1004
975
1011
954
1379
1284
1083
1079
1076
1213
1241
1125
1088
1049
1081
1049
1036
1013
978
947
971
999
1029
1051
1056
1117
1111
1105
1086
1085
1104
1063
1142
1163
1118
1114
1120
1034
1020
971
1050
1067
1106
1087
1083
1052
1068
1068
1006
1065
1056
1080
1055
1041
1038
1085
1055
1075
1087
1076
1047
1035
1049
1006
1090
1045
1209
1120
1030
1098
1035
1018
982
1092
1017
1064
1119
1026
1074
1025
1185
1050
1050
1022
1128
1046
1097
1048
1195
1071
1016
1009
1103
993
1045
1055
1139
995
1020
982
934
914
1011
1004
1047
1036
1031
1063
1052
968
990
994
966
961
987
977
998
950
893
913
1068
955
1021
999
998
980
1006
1010
1053
1041
1041
999
1028
1051
1053
1024
1061
1011
1058
1017
1025
1060
1105
1059
1047
956
1018
1137
1023
1144
1106
964
1262
1280
1046
993
1066
1277
1315
1105
979
943
1014
1094
1159
1058
1131
1107
1053
1056
1058
1452
1175
934
921
1013
1338
1254
1036
960
974
1059
1112
1136
1144
915
890
1368
1255
1086
948
972
836
857
1396
1229
1082
1059
1079
1247
1207
1128
1013
1057
1105
1090
1072
1083
1099
1078
1036
1065
1417
1287
1159
1145
1067
1037
987
1062
1003
1086
1425
1352
1162
1176
1130
994
966
1003
1032
1072
1107
1055
1073
1144
1103
1089
1100
1053
981
980
1021
1071
994
941
949
948
1054
1014
1044
1085
1130
1089
1073
1005
977
956
909
844
877
873
1183
1223
1027
1017
1067
1049
1068
934
840
877
1229
1205
971
930
930
1221
1249
1023
975
930
934
971
1075
1218
1209
975
952
962
1226
1292
1043
1025
1063
1047
1107
1043
1051
979
998
983
955
984
1020
1035
1116
1061
1087
1069
1014
1021
963
961
965
1018
1048
1036
1071
1069
1019
1015
1012
995
1005
1033
1023
984
1035
1102
1098
1092
1053
1053
1026
1077
1060
1063
1077
1109
1055
1068
1109
1134
1008
1040
1069
1124
1075
1054
1079
1151
1179
1134
1066
1136
1074
1092
1030
1188
1163
1083
1060
1008
1097
1167
1083
1100
1216
1087
1049
1133
1090
1061
1044
1026
1089
1134
1028
1058
983
1040
1108
1355
1240
1089
1041
1041
1130
1140
1076
1009
1005
985
999
984
1031
991
1009
977
1000
949
946
1018
1080
1020
1065
1017
1003
1009
970
942
966
967
915
902
899
934
951
934
960
1025
933
937
927
946
928
944
932
969
1026
994
1019
1026
994
994
1018
987
988
1012
1032
1030
1028
1031
1031
1028
1055
995
1025
1066
1107
1033
1021
1041
1028
1345
1214
1059
1042
1068
1088
1241
1075
1084
1063
1123
1083
1032
1123
1022
1045
865
852
1036
881
801
821
973
1046
981
1014
1013
1009
1032
1059
1015
1111
1171
989
971
1279
1273
1159
1076
1010
983
969
1165
1103
1081
1081
1028
908
938
1065
1054
1016
947
873
927
964
1046
1040
1030
1009
989
969
964
908
916
948
1009
963
949
924
924
890
870
900
925
927
952
906
895
882
862
834
882
875
854
868
892
1016
1142
929
895
1019
829
874
1208
1157
946
855
829
769
749
737
708
729
725
699
712
713
705
685
685
673
646
649
660
662
683
747
1102
1072
986
943
883
846
784
744
770
785
810
792
795
814
901
930
888
861
794
778
729
717
729
1045
1026
978
1055
923
1238
1166
1013
897
872
849
807
776
779
1036
872
745
702
679
681
736
1075
1108
825
847
783
746
750
1070
1072
909
934
872
1145
1061
818
798
801
1102
1183
1147
1115
1171
930
952
1168
1133
911
1146
1102
877
789
740
762
1076
1148
1154
1046
1072
984
1000
1164
1141
946
995
891
1113
1062
829
769
782
1129
1159
979
974
869
1155
1097
888
1173
1172
976
1177
1187
932
850
810
828
858
1180
1153
1026
912
870
835
802
794
780
772
804
831
820
848
1111
1081
866
810
775
768
800
816
1080
974
803
804
816
803
1101
1027
870
842
1111
1082
902
962
1173
1115
937
939
1122
1155
915
873
852
1112
1117
849
787
796
1088
1057
876
558
1154
882
550
747
832
820
810
1104
1075
896
1114
1042
804
775
807
1141
1212
1218
1101
1081
1030
1013
1186
1134
876
814
838
1200
1204
1003
1018
1206
1175
914
872
1186
1147
958
870
902
1194
1125
873
830
837
1200
1172
885
844
852
1173
1244
1023
1061
1188
1065
861
845
864
854
1174
1174
972
1187
1114
890
804
752
747
748
717
701
751
1131
1152
920
839
805
846
860
818
1123
1103
860
848
831
818
804
780
799
863
817
845
823
804
768
761
882
902
873
845
821
791
786
779
804
800
798
805
1074
1085
905
1072
979
758
774
764
743
733
748
1046
910
779
810
1084
1053
869
820
804
775
766
789
856
1097
1036
829
819
849
1150
1136
947
1169
1113
882
851
844
830
822
873
822
804
822
1107
1044
833
792
784
772
773
764
736
728
789
1073
1003
797
763
744
740
750
778
796
808
844
808
829
838
868
899
1148
1036
821
793
770
824
1164
1166
923
858
823
813
795
826
1124
1161
1133
1063
856
789
752
715
676
688
744
1005
1024
827
810
779
753
753
775
800
794
1062
996
841
899
856
755
683
533
2575
1090
1004
776
738
735
748
763
770
782
831
793
781
783
766
761
747
740
784
772
780
804
807
739
746
736
734
745
751
744
756
738
745
714
691
689
702
547
581
968
706
699
700
702
694
712
747
741
700
474
448
623
711
693
702
722
726
767
760
1054
962
771
750
726
719
731
746
1030
1025
848
1077
1039
832
823
859
1063
1059
842
881
1158
1097
915
851
786
785
1117
1145
968
1066
1030
814
774
775
740
743
758
749
745
750
773
744
752
725
704
703
680
660
651
669
668
645
647
658
673
649
667
675
680
691
689
651
637
628
617
620
626
627
629
637
640
668
697
455
881
665
657
684
724
769
847
730
705
670
670
666
659
687
676
702
718
706
708
698
681
676
670
661
677
658
637
628
627
631
620
624
665
690
923
882
712
711
699
695
710
714
698
743
731
737
959
879
715
687
680
722
975
940
862
752
1019
955
789
747
738
753
1008
981
807
1036
1005
857
1091
1083
892
1111
1039
876
1077
1044
864
1067
1037
894
1103
1128
936
849
846
1048
984
784
748
750
766
1043
1053
832
817
864
773
767
737
1049
1075
914
855
843
755
767
800
734
716
727
1041
898
731
730
749
758
1031
918
763
734
752
1065
1006
820
771
738
1040
1039
839
866
1080
1053
875
1076
1022
816
801
789
1117
1091
1048
1160
1191
994
919
914
877
859
1121
1032
809
757
724
744
739
758
788
771
770
742
730
1069
995
902
834
791
831
802
774
791
784
777
746
737
728
721
719
738
713
724
707
688
684
683
728
758
727
690
665
677
645
649
637
615
638
675
696
698
712
657
633
628
602
604
606
614
622
626
633
633
654
654
683
677
672
667
692
707
683
686
705
710
702
704
721
725
716
712
690
693
691
672
675
672
678
686
997
884
689
675
672
673
711
763
1018
1044
829
790
806
789
1048
1050
800
775
777
787
1068
1033
808
874
822
1047
992
748
704
736
1102
1162
939
913
844
1041
1082
836
878
1067
1100
967
903
1152
1114
947
972
1088
1061
822
802
1096
1055
841
810
1038
1093
853
1092
1074
977
912
1110
1144
895
959
1105
1144
874
1123
1121
975
902
1117
1176
930
1133
1134
957
1125
1151
879
902
1105
1130
913
1099
1191
994
1109
1138
999
1067
1015
928
1089
1133
876
1099
1136
900
981
1112
1112
1002
920
1132
1124
1064
996
1038
998
1097
1119
917
928
986
898
1106
1156
879
869
951
1156
1164
1069
1015
1049
1077
1038
1077
1028
1049
931
1158
1146
930
944
1141
1225
1016
1099
1035
1239
1180
1050
1044
1055
1278
1182
1055
1121
1091
1057
1093
1308
1184
1025
956
974
1328
1057
815
907
1314
1185
1073
1038
1068
1337
1173
1028
1002
1179
1319
1181
1109
1068
1073
1278
1207
1023
1061
1082
1338
1186
1042
1057
1187
1312
1042
1148
1019
1327
1142
972
1048
1014
1154
1124
1092
1072
1040
1091
1098
1047
1007
991
966
1006
1184
1110
952
965
1154
1230
980
1017
1024
1112
987
1227
1213
1061
1032
977
1061
993
1030
1038
988
995
966
1019
1130
1091
1029
1015
1158
1056
1000
1013
1106
1307
1147
966
946
1008
1319
1224
961
966
1023
1019
998
1013
932
984
991
1001
983
1035
922
992
988
879
966
970
966
945
1002
1198
1144
971
968
941
1255
1187
1057
1077
1035
1141
1037
1142
1106
1036
1052
924
1043
1000
1166
1025
907
933
945
936
1188
1114
937
918
867
1011
1172
1164
968
918
927
1276
1199
1073
1003
843
909
1353
1203
984
931
916
1082
1285
1213
1024
1013
1044
956
1003
1198
1074
798
762
833
1271
1211
1045
981
913
933
967
929
953
992
949
991
1026
971
1001
985
952
975
931
976
949
928
950
999
980
1006
992
971
956
957
962
968
926
1002
1044
965
1014
999
993
995
980
926
984
983
1003
968
957
994
965
1205
1179
964
948
1191
1195
993
956
1031
1273
1226
1088
1081
1130
1071
1238
1189
1053
1001
1096
1041
1088
1258
1143
978
1012
1032
1280
1190
1078
1059
1052
1094
1050
1094
1048
1083
1031
1021
955
925
941
895
897
920
931
1008
948
976
944
944
949
968
994
1179
1108
897
850
897
1198
1162
980
989
974
821
848
1185
1144
959
908
975
973
932
1181
1107
867
859
837
1133
1118
862
842
848
847
898
871
886
1138
1118
888
851
859
1080
1125
921
938
1145
1112
896
885
891
1139
1126
967
927
958
1137
1161
907
886
1145
1177
998
933
1145
1182
928
948
939
1009
987
898
1172
1128
948
921
945
1022
951
1202
1195
978
898
890
1198
1122
952
976
1069
1013
920
977
898
908
982
1205
1116
938
909
923
985
1184
1152
915
888
925
1172
1195
967
979
1115
1027
1052
1044
1020
1023
1000
1071
938
966
941
947
961
979
941
1020
951
933
945
980
975
1191
1177
953
932
1011
1203
1216
971
1007
1005
935
901
923
1167
1113
891
830
836
1138
1094
880
849
846
1144
1141
885
884
990
954
1165
1143
970
971
1047
1160
1168
950
937
956
1167
1245
1062
1005
994
1192
1290
1218
1135
1270
1165
993
895
936
1012
1239
1191
986
1019
947
912
975
1263
1187
981
913
1033
1083
1016
1028
958
921
981
1003
960
908
905
939
939
1195
1127
900
881
916
1179
1217
972
951
980
913
1017
1145
1180
923
875
780
792
1163
1179
988
955
1119
980
964
975
926
959
976
972
998
978
983
975
921
908
900
905
933
918
909
890
859
860
857
947
929
894
897
995
895
860
793
746
761
808
786
754
714
718
747
775
785
792
769
796
801
801
810
839
896
845
835
832
822
891
924
868
842
862
842
844
841
811
835
847
798
816
724
700
691
682
678
693
677
691
682
696
661
654
654
644
641
600
622
621
629
650
656
742
985
954
828
827
804
762
738
713
733
734
720
769
771
775
788
817
818
812
778
702
702
689
660
650
635
646
649
630
624
633
615
629
608
623
626
616
593
588
584
576
592
593
600
610
619
606
636
612
605
610
604
600
590
592
573
595
595
538
639
580
587
566
569
563
559
559
549
555
552
539
552
541
540
532
537
532
528
530
528
529
518
511
514
521
529
518
459
574
527
509
513
510
518
512
507
512
498
502
508
496
514
520
517
517
521
516
517
514
515
511
517
520
509
508
511
525
525
531
531
548
541
523
522
529
516
515
521
520
518
511
506
528
524
520
524
533
543
556
547
541
545
549
528
524
525
519
531
518
517
529
529
528
521
516
515
529
520
508
518
524
526
532
525
530
535
548
554
547
541
541
544
536
528
535
529
531
527
534
530
549
561
565
577
558
553
551
557
568
567
560
571
567
609
621
628
657
666
659
626
601
587
569
576
586
599
580
609
594
593
623
652
946
846
639
632
640
679
963
922
911
818
1076
979
756
729
692
723
1016
1000
750
839
1148
1084
811
767
805
1110
1021
759
687
708
1438
750
715
1109
1080
904
1168
1247
989
960
1204
1134
893
807
862
1226
1140
972
960
969
1232
1184
950
844
817
814
836
1109
1023
818
836
1156
1116
933
961
919
1196
1155
914
882
893
919
852
837
833
815
833
801
789
743
696
685
716
1078
1099
935
861
1146
1099
866
897
985
956
953
896
1145
1114
861
814
849
1116
1129
882
916
974
964
867
859
837
933
994
890
853
838
845
837
827
870
903
916
954
902
901
828
823
870
855
808
843
887
837
866
851
891
868
813
770
757
743
778
1090
946
814
808
852
857
796
891
912
829
781
772
746
740
726
718
720
743
802
511
1131
867
839
803
781
781
761
752
782
751
780
791
774
762
731
717
696
656
661
712
742
727
729
703
694
685
690
703
701
688
730
754
710
683
683
657
644
681
673
710
733
522
924
682
698
699
725
717
701
657
638
634
660
662
750
1077
1058
874
790
775
794
764
764
748
712
699
648
669
646
658
708
1047
938
768
765
787
798
795
808
1072
839
923
742
742
729
758
1025
1016
825
781
899
803
823
887
818
1086
1025
783
763
725
751
782
1093
1069
884
865
839
791
813
1115
1068
824
796
770
794
1149
1125
918
871
874
929
1158
1113
840
788
794
1213
1130
980
913
948
923
868
869
1151
1037
843
794
783
845
1244
1130
891
886
864
779
792
773
608
535
491
785
784
797
886
800
829
825
828
779
776
793
776
778
765
809
819
810
794
711
990
886
825
828
796
740
739
752
826
1135
1003
808
764
761
802
1159
1141
929
905
954
953
954
861
830
828
807
832
788
773
723
694
700
721
777
834
1125
996
796
739
714
735
758
1103
1043
836
792
808
825
843
804
791
767
726
707
701
699
708
730
737
745
739
765
758
734
712
688
699
698
699
717
736
774
810
743
704
694
635
772
724
705
735
737
754
760
762
727
675
667
660
653
655
636
635
641
659
655
646
648
649
650
650
651
656
639
640
628
641
770
977
958
764
725
724
741
755
761
719
691
676
671
677
686
693
693
719
1045
962
898
777
781
795
804
770
758
762
725
722
706
677
712
684
710
1401
749
700
689
680
760
1036
1012
913
813
736
694
725
1048
1058
811
789
756
741
758
756
789
795
803
906
899
855
829
793
771
759
763
750
768
778
775
801
1131
1045
817
794
822
871
1590
892
737
745
758
775
1258
1248
1078
1035
932
947
918
882
895
823
793
801
854
859
832
808
821
791
814
574
1106
910
889
864
793
769
753
747
708
697
724
748
807
759
799
772
774
761
752
740
769
833
807
831
851
816
821
821
827
1116
1100
904
871
1145
1176
1006
985
993
1048
1201
1117
911
907
934
941
892
1156
1113
925
927
1175
1069
854
801
785
783
896
1182
1089
827
752
736
728
749
809
1060
1022
816
766
715
701
710
726
765
835
1076
1068
807
768
726
741
771
809
1115
1064
894
909
920
666
1337
1042
849
823
831
1112
1068
855
860
844
1137
1093
963
927
622
765
571
509
405
465
330
287
282
276
351
600
282
989
796
806
810
1044
1064
806
817
816
828
817
618
524
513
400
399
274
361
302
795
412
788
839
1015
1196
874
853
850
1106
1062
828
843
1135
1092
895
867
911
1112
1054
845
818
814
842
834
869
1134
1050
831
795
784
742
725
784
1170
1103
857
813
762
746
750
703
755
942
838
851
809
793
781
742
750
739
756
759
822
920
856
863
851
847
790
723
769
798
903
965
972
852
880
883
868
922
966
1047
974
864
971
980
1075
993
889
939
1073
974
900
963
988
906
949
932
881
951
995
908
993
983
925
992
944
841
876
904
908
1009
958
921
963
986
917
868
927
964
1177
1103
904
918
972
1083
958
1057
1042
1033
1075
927
950
787
750
749
757
862
789
795
761
739
735
716
684
685
685
668
669
666
629
655
635
637
640
669
943
891
811
763
735
808
1062
990
869
770
754
771
758
766
733
708
722
718
698
687
689
690
689
691
665
660
668
735
1040
753
1175
838
832
763
790
802
813
796
1161
1115
1006
985
931
908
874
868
804
769
594
891
717
677
699
698
697
708
726
707
735
763
749
757
758
716
733
764
750
753
732
718
705
679
673
668
676
694
709
997
1010
901
1073
1081
950
865
828
782
756
780
776
749
782
748
706
712
728
762
784
811
1036
1003
798
771
788
869
1095
1100
908
878
1124
1044
866
812
808
1093
1144
899
815
817
792
876
1077
1086
870
824
784
777
775
773
769
777
782
753
714
754
1042
1059
840
806
778
788
1035
1018
846
1058
1062
935
1033
987
840
1082
1093
876
855
1126
1125
967
1065
1083
1011
1041
1084
929
1087
1111
927
1067
1020
896
1066
1076
995
1031
1068
1043
1009
1012
822
1043
1056
881
1035
1078
952
1005
932
760
741
722
710
756
1010
944
792
743
729
764
809
757
757
766
782
779
750
739
738
754
767
797
777
797
799
868
862
834
794
777
777
837
810
1129
1078
832
790
773
772
778
787
786
782
802
1044
905
754
740
732
1067
1103
1078
1130
1065
875
812
818
877
797
823
840
894
820
825
792
766
734
687
715
730
1084
1121
889
870
812
801
805
832
763
787
755
711
742
1079
959
806
807
775
780
1045
942
803
786
1098
1152
991
951
840
845
859
768
727
723
732
777
1043
1076
907
895
818
817
834
859
830
762
733
747
785
759
997
947
778
732
779
1068
1093
949
908
972
838
853
823
811
768
767
778
819
778
1059
993
802
807
1089
1088
917
826
852
1110
1105
887
773
769
1066
1041
833
825
753
745
762
767
1034
1031
851
867
906
836
811
816
790
772
776
787
809
825
765
737
743
758
989
503
1205
779
1046
1040
820
844
1073
999
842
838
844
760
760
750
817
1069
1085
888
877
1098
1089
877
831
836
1093
1070
887
833
908
1093
1156
943
1122
1087
919
933
1148
1106
896
820
795
814
1102
1118
906
851
814
805
1062
975
754
742
756
1038
1119
924
890
908
1107
1045
800
770
781
1029
1001
865
852
836
857
861
891
821
819
766
749
763
802
792
749
774
1036
1041
911
1113
1076
831
798
792
1080
1038
836
779
748
768
1038
1006
795
749
740
762
774
1035
1077
920
1045
1013
826
785
808
791
741
772
1030
920
770
749
770
716
746
956
870
709
705
726
1003
1055
862
807
794
809
799
773
733
730
742
761
974
893
744
686
698
735
1077
1128
1087
874
855
813
799
779
750
736
733
534
949
724
760
764
792
752
751
761
743
730
711
705
709
703
697
709
713
727
724
708
712
705
697
706
715
750
711
727
712
697
702
741
750
761
992
981
808
819
822
1041
986
805
796
771
833
1089
1078
862
809
781
733
721
735
749
1033
948
767
760
768
1009
913
761
757
1013
995
760
750
778
1126
1091
890
826
801
805
1064
993
803
784
789
1078
1061
907
1126
1109
877
842
832
823
761
771
806
1064
1074
827
790
815
1087
1127
944
994
1120
1004
815
805
811
815
754
1138
987
793
726
721
741
1049
953
747
762
1070
994
820
803
802
820
813
1067
1037
859
842
1092
1105
926
1100
1139
967
1105
1120
933
1105
1116
946
1072
1089
974
1127
1163
934
847
838
880
1093
1066
871
874
1148
1167
963
1107
1118
905
1115
1073
881
858
859
1094
1079
917
825
832
837
1097
1091
872
865
895
1082
1105
890
852
861
895
843
829
869
1098
1078
879
845
837
895
1138
1080
839
790
772
763
813
1050
982
819
1094
1016
804
801
869
1133
1078
835
806
800
815
1097
1034
841
767
764
778
1085
1144
985
841
819
798
806
878
1092
978
766
736
746
1064
1093
864
824
777
765
789
876
1128
1045
786
720
713
1049
1120
1067
1036
1078
1092
939
922
1150
1038
825
805
1141
1134
896
856
848
1086
1079
879
836
814
1127
1117
922
940
839
905
880
1067
1024
853
874
1117
1084
871
872
1136
1152
946
871
872
895
1107
1117
913
934
1103
1036
850
1120
1114
1047
1149
726
1556
1082
1072
1003
822
868
803
796
798
1089
1098
895
874
874
1134
1091
865
826
796
817
774
767
1043
1060
902
781
772
811
1078
995
787
758
778
1061
1112
995
1118
1070
817
752
747
784
1158
1081
920
873
844
881
1115
1088
906
919
1178
1158
943
887
852
836
806
750
758
1052
1053
839
1122
1142
946
906
891
829
817
807
853
762
772
781
830
1055
981
817
788
812
1005
870
741
773
998
1003
876
1027
974
802
770
747
1012
1024
786
771
795
1087
1034
858
813
777
735
744
1018
1011
859
1064
1027
824
1069
932
758
748
1037
1048
962
1062
1051
774
727
742
1061
1100
934
1110
1104
915
917
1113
1101
867
845
1132
1114
903
872
836
822
782
808
1071
948
779
793
1098
1078
899
836
810
1103
1103
897
835
854
1106
1045
835
817
1094
1088
844
1086
1092
895
854
1090
1029
806
778
1064
1117
1065
1068
1049
1053
1072
841
855
1087
1057
866
847
854
1047
908
759
753
764
1048
1051
888
1142
1078
864
827
789
784
804
1080
589
485
890
1108
1096
921
1161
1144
907
867
1139
1110
949
1123
1126
952
1161
1096
904
889
1116
1021
848
816
832
757
786
1110
1126
896
870
908
838
825
823
1077
593
1188
767
819
1027
1056
915
1046
987
826
835
812
1062
1017
840
1099
1032
822
823
1152
1122
918
876
944
1132
988
824
786
778
1077
1066
863
855
840
850
813
829
874
1074
993
830
825
849
854
790
1045
1013
838
836
1063
1069
858
812
795
831
1064
1036
856
1092
991
817
801
807
833
1081
1041
820
798
863
1116
1069
824
812
811
797
1072
1034
854
799
802
1090
1105
927
1093
972
787
751
1029
1067
1014
1063
1051
1032
997
832
812
1083
992
824
827
1079
1062
869
902
1077
1059
845
802
844
1069
961
771
765
1045
1107
878
877
868
1084
1070
856
840
1123
1085
866
873
1104
1111
888
898
1112
1078
882
899
871
1089
1104
856
806
824
1103
1094
904
864
855
845
1112
1096
887
866
895
1112
1124
897
835
779
765
782
792
837
809
810
795
791
799
761
753
747
744
746
741
758
796
791
760
752
730
716
686
693
707
702
752
990
920
774
758
852
831
788
797
802
829
826
823
848
821
1107
978
803
789
786
784
801
785
768
729
722
979
985
837
1091
1022
824
768
734
790
1083
1068
877
876
1111
1068
888
859
886
1146
1143
917
924
855
840
1109
1084
833
792
800
1098
1070
897
890
1089
1048
856
1110
1129
901
832
832
1118
1063
846
825
772
759
1049
1050
1023
1081
1055
1053
1064
1077
867
1093
1051
865
1102
1093
883
1119
1037
869
1093
1082
868
918
1156
1083
887
886
852
844
823
804
806
1069
934
778
764
1046
1062
845
1067
1059
840
876
1088
1044
850
823
1069
1028
848
823
1054
1011
815
774
794
1062
968
810
718
712
714
746
770
799
1057
784
751
750
739
739
737
733
741
752
983
966
800
763
743
707
699
745
769
1063
993
809
770
726
723
718
712
646
692
711
1137
1086
1003
863
828
863
1099
1049
867
863
880
849
859
820
768
783
770
792
1135
1073
831
778
765
730
726
722
740
776
776
785
766
735
746
757
730
729
735
701
696
687
715
753
1080
1031
875
812
827
791
773
739
721
720
726
1085
1031
836
763
742
729
731
757
1065
988
837
830
1086
1003
790
768
1049
1055
833
902
1095
1053
845
752
717
728
1026
1017
789
784
789
758
733
733
733
1016
997
783
805
765
784
1020
900
712
712
693
687
769
1102
980
878
819
856
870
776
788
788
768
808
741
708
710
731
1033
1084
912
817
799
1069
1027
847
808
771
752
734
765
1100
1010
804
775
769
729
707
722
758
1125
985
810
809
784
779
757
735
705
714
716
1019
954
747
766
1064
1063
859
826
791
770
727
734
746
1036
992
815
774
758
1028
1025
900
1072
1122
1003
900
871
871
1135
1102
867
843
1069
959
806
1101
1033
868
778
749
697
710
735
757
1028
972
794
762
748
728
722
734
755
1016
937
789
769
768
803
1087
1029
838
812
816
780
801
1055
925
780
767
1068
1060
850
795
828
1119
1091
885
838
812
802
1061
1027
820
1056
1090
894
898
789
826
1121
1096
912
866
810
777
784
1127
1145
951
893
847
814
790
725
725
743
767
1092
1119
882
850
780
787
1062
1029
858
760
763
812
1054
996
745
698
703
700
741
738
1047
1008
809
787
771
789
1048
977
796
803
1037
1013
811
808
811
785
811
819
1068
1054
832
761
739
740
746
825
747
784
800
809
795
793
787
731
760
764
750
763
778
771
775
766
760
734
711
691
705
703
732
778
736
743
729
798
754
714
738
724
745
758
786
772
1016
1021
843
818
807
854
1042
987
825
1084
1011
933
853
839
1061
1091
860
782
790
1081
1104
847
793
822
851
1107
1040
825
735
726
713
705
704
709
726
727
787
731
725
734
701
728
732
772
766
792
742
749
814
1078
1100
898
797
760
742
778
1200
1097
991
965
1001
992
965
881
754
792
1147
1181
943
883
910
1140
1177
911
973
1176
1165
961
933
1146
942
809
828
1203
1098
996
933
1022
1172
1162
958
943
1165
1174
854
868
1196
1244
1019
990
953
1197
1117
888
903
850
758
840
1314
1118
852
864
929
1062
971
1178
1190
921
955
1205
1242
1074
1026
946
868
839
822
790
760
842
1172
1089
912
863
833
824
850
810
748
789
1137
1125
892
864
819
878
981
1198
1192
933
836
821
821
821
765
781
890
1096
1089
874
833
828
845
853
803
815
808
761
812
821
843
943
1127
1085
885
826
849
941
1205
1200
1105
1039
962
929
1032
1125
1005
1043
988
960
1007
1019
968
968
814
760
824
1163
1241
1028
958
896
868
1190
1234
995
960
942
979
1211
1238
987
923
891
953
1263
1207
921
870
859
1182
1193
919
885
867
903
996
894
835
794
868
880
881
855
835
801
757
760
782
806
813
813
802
801
741
753
791
1107
1067
879
840
837
848
866
871
844
870
904
952
905
919
903
805
781
797
876
978
901
944
941
920
905
861
815
821
839
856
1125
1098
860
845
840
847
792
775
823
870
889
870
864
825
756
770
784
834
850
836
848
772
770
815
1150
1052
835
823
829
864
861
1154
1092
855
861
918
1178
1119
811
770
765
846
1154
1127
901
846
770
770
796
855
878
879
872
784
777
808
833
854
852
804
791
784
748
718
760
1113
1043
834
788
778
802
873
908
1098
1056
803
756
753
749
749
747
751
853
861
845
841
831
866
805
781
864
849
897
902
873
842
844
829
772
779
1101
1079
847
831
833
1132
1198
1001
952
935
809
805
933
1166
1128
863
849
882
1181
1190
950
905
872
1191
1213
958
856
748
755
800
1182
1236
1197
1089
1022
936
897
917
916
857
896
1205
1163
924
918
933
995
1137
1135
1064
987
1016
1013
1039
999
943
911
926
884
849
841
775
749
763
1079
1049
859
832
829
907
1144
1103
881
829
859
1161
1145
943
940
907
827
870
1147
1111
900
878
853
821
857
1149
1098
822
777
809
1120
1110
892
862
783
806
861
883
843
831
822
771
760
811
884
889
838
826
815
806
748
768
855
829
864
853
851
827
833
828
836
847
838
928
876
876
803
766
838
1175
1095
861
854
855
848
1136
1195
991
995
950
973
970
1201
1138
873
805
769
763
771
1175
1199
975
948
848
840
833
791
786
1150
1129
898
880
869
1171
1154
884
874
904
1172
1138
869
834
822
820
846
777
790
887
1133
1109
848
768
773
781
811
851
810
753
804
1152
1116
916
849
825
833
827
819
867
940
1147
1112
923
844
830
858
1160
1108
928
902
907
947
928
830
817
938
1183
1138
890
869
917
1194
1141
921
916
936
934
1193
1198
1016
968
898
888
917
936
912
942
945
922
921
902
817
787
748
780
1165
1231
990
876
831
836
815
847
880
1169
1076
856
837
825
850
793
849
1142
1096
924
899
880
877
821
809
832
865
830
833
809
826
851
886
825
821
883
828
821
796
765
752
781
1143
1112
884
858
876
926
823
789
906
1178
1105
903
889
803
785
829
1172
1136
887
811
794
820
1145
1079
886
841
785
765
822
1131
1122
926
883
884
917
1152
1067
869
870
1177
1179
962
965
1175
1124
890
829
813
906
1234
1177
906
823
815
853
1170
1182
987
938
960
917
856
880
855
883
912
900
841
841
871
873
875
883
874
834
854
1153
1157
928
870
832
863
1168
1104
850
822
826
1136
1090
894
831
793
812
1180
1145
589
1182
799
809
840
879
847
858
836
855
849
819
811
795
833
800
1102
1022
847
813
834
1140
1168
937
847
809
860
1131
1114
876
858
887
1065
1054
1026
1020
1020
1065
1140
1083
1120
1024
822
760
732
718
693
692
671
678
690
700
700
698
691
660
663
650
656
654
656
649
659
676
697
734
980
947
804
758
745
753
752
686
713
686
703
674
687
699
699
706
709
705
740
752
771
790
802
777
788
793
769
772
772
1046
1001
829
802
804
1079
1086
852
792
759
1115
1126
1002
924
937
886
894
845
888
851
863
841
877
874
1140
1034
829
794
816
1080
1128
974
919
948
913
883
844
773
811
1108
1029
854
855
841
856
848
848
811
823
848
843
1120
1046
833
852
1172
1222
1015
928
877
896
953
853
778
796
864
1141
1087
875
842
866
1175
1064
810
851
1150
1118
966
937
1171
1181
935
948
1179
1181
955
958
1163
1105
908
780
828
1143
1134
882
887
918
887
925
1115
1138
873
813
861
1162
1113
1002
924
963
1003
909
931
975
1063
899
905
873
876
875
906
912
973
871
862
834
803
805
751
764
1112
1125
885
846
832
869
1145
1122
871
852
863
813
844
880
905
899
920
870
831
845
846
853
851
805
806
808
750
751
809
1133
1087
858
807
806
841
909
1151
1136
948
923
922
900
934
990
1161
1140
903
843
851
1145
1147
917
911
848
813
856
1149
1152
1030
961
979
1032
951
941
936
894
809
771
821
1105
981
800
792
837
1171
1150
997
1022
1015
972
998
944
877
874
835
818
802
818
824
860
869
842
833
821
835
844
825
833
843
809
805
769
744
785
868
879
815
844
853
847
833
826
823
808
827
836
831
835
806
782
739
761
827
1121
1031
834
801
794
861
1154
1142
903
892
843
862
879
883
917
905
881
892
864
831
833
782
744
750
771
772
796
872
883
851
865
830
801
805
805
849
860
864
889
847
827
816
823
864
821
816
1107
1046
792
713
716
759
1136
1110
922
914
1165
1041
820
826
1169
1135
942
1022
1194
1147
869
703
1039
835
907
1169
1124
915
904
1187
1119
876
838
848
824
1148
1114
824
755
774
856
1210
1195
1018
930
910
927
1178
1163
954
937
952
887
1211
1128
861
838
826
831
781
1210
1108
1017
1007
948
918
911
861
892
866
852
830
812
802
800
745
742
825
1166
1120
906
900
1198
1072
851
805
769
749
766
801
1173
1138
899
858
862
866
1164
1117
873
838
820
827
770
769
1116
1136
991
953
938
880
887
932
1156
1123
903
848
800
801
796
1178
1147
983
929
910
853
863
836
840
876
876
836
849
824
781
817
1162
1123
905
853
843
842
882
784
800
818
802
762
788
831
1105
1051
823
800
785
820
1126
1095
851
764
794
1129
1065
844
843
920
1187
1159
864
850
906
1187
1142
916
907
907
950
880
1166
1059
869
811
782
757
881
1197
1151
919
870
882
871
897
1154
1115
912
869
908
1173
1130
891
859
880
883
1140
1149
901
892
866
900
1176
1136
888
821
782
800
1178
1164
898
846
874
852
837
832
825
838
843
1157
1122
905
838
820
852
800
752
774
1143
1048
821
797
826
846
1170
1139
898
869
842
812
798
757
773
1140
1098
884
842
833
817
856
888
853
835
766
779
828
901
832
826
817
850
1137
1089
835
777
781
808
1123
1143
904
862
778
755
736
717
1100
1131
904
864
835
856
836
1128
1106
870
796
768
795
1154
1147
878
836
875
1135
1123
891
830
834
846
883
901
849
892
803
840
1175
1136
925
848
862
907
856
1173
1133
872
852
892
1157
1032
803
787
822
1163
1224
1119
1040
999
967
887
893
873
1158
1036
863
823
1137
1068
878
872
916
1175
1081
871
885
1163
1142
891
867
1141
1100
819
761
803
1130
1191
1000
1005
871
890
1165
1037
853
838
819
1122
1135
885
838
1136
1171
970
924
1142
1112
897
842
1119
975
820
839
1051
1036
963
920
934
946
1091
1084
1012
987
885
830
825
821
840
1062
1072
879
1081
1065
890
839
773
761
1052
1056
775
768
1081
1014
796
785
1077
988
807
1081
1122
849
1104
1068
888
1151
1106
864
865
1139
1111
904
933
848
861
1089
1123
964
1117
1121
936
1150
1097
879
873
782
1094
1079
863
1118
997
791
777
791
1118
1088
889
1128
990
783
776
1084
1082
841
833
833
1110
1093
871
835
782
734
775
1144
1147
917
902
881
850
831
844
761
801
1114
1112
907
884
933
1117
990
771
762
787
1149
1139
1004
985
941
883
904
863
850
847
798
740
768
1113
1077
850
810
812
831
1114
1075
858
836
840
837
886
865
841
789
756
802
1137
1099
836
795
784
857
1122
1003
812
826
1121
1091
907
873
1174
1129
868
831
800
858
1147
1115
911
865
866
916
1175
1135
870
846
851
1162
1073
822
760
748
734
1068
1173
1098
1009
972
914
841
856
853
877
1160
1016
832
816
1087
1063
878
887
1081
1052
831
819
1127
1078
847
836
870
1175
1072
827
752
720
760
1215
1150
926
851
816
832
1147
1050
844
812
808
1153
1086
894
1125
1026
819
781
845
1110
1183
1102
909
843
803
787
747
780
1115
1101
875
850
883
806
788
782
800
1111
1069
843
793
850
1127
1072
830
759
827
1190
1152
924
872
881
823
795
788
746
735
788
1121
1095
894
877
815
751
764
1123
1023
812
816
1104
1120
902
939
1150
1174
981
926
933
842
847
1148
1154
936
886
847
817
759
783
1157
1163
972
927
937
906
1165
1133
884
844
855
783
1140
1087
875
1140
1036
832
827
1114
1099
866
873
1138
1074
850
858
1150
1162
875
822
810
767
747
1147
1112
856
810
814
836
1147
1064
822
749
735
793
1141
1152
876
842
844
1139
1102
904
915
897
1171
1148
908
881
920
1125
1152
933
920
847
823
866
1123
926
788
805
1108
1072
901
946
1145
1090
884
827
795
811
878
819
848
850
1118
1060
847
788
790
801
869
850
1100
905
780
835
1143
1077
888
856
1131
1061
835
791
856
1215
1179
935
905
959
1218
1130
910
869
880
1151
1040
855
861
899
1180
1132
876
794
775
1104
1072
857
843
931
1114
1129
930
886
849
906
1168
1064
881
857
894
886
832
1176
1088
883
817
813
1157
1143
869
870
917
1193
1149
886
871
928
808
772
1158
1200
989
945
918
956
858
834
1154
1083
867
877
1192
1239
1004
981
983
957
1212
1184
956
909
871
789
865
1259
1205
1007
930
917
901
904
920
1197
1106
912
888
930
881
856
872
1163
1141
955
864
915
1151
1173
1106
1034
889
882
923
1213
1080
838
836
1173
1226
989
906
901
1208
1142
853
845
1174
1143
916
893
924
795
821
1184
1108
915
905
890
1141
1099
869
866
1200
1144
956
1007
918
869
1194
1124
909
861
855
807
1158
1071
854
856
1551
808
750
1458
832
761
1119
1137
870
1191
1131
886
821
821
1139
1032
789
753
767
1116
1072
855
830
800
743
719
754
767
789
1059
1029
843
826
867
1090
974
863
902
919
923
1096
1060
879
822
853
1162
1161
1032
930
949
987
924
964
1172
1179
955
953
1008
1178
1042
878
875
1162
1145
933
884
845
857
1150
1155
945
888
887
883
861
832
757
748
1513
872
841
1134
1063
853
790
855
1202
1123
897
867
953
1185
1070
871
862
903
1133
1185
972
974
982
854
826
829
1188
1147
927
915
878
841
843
1169
1097
906
880
881
897
1181
1107
904
850
832
1170
1161
951
967
853
809
860
1186
1129
907
879
833
775
771
1174
1161
971
966
950
963
1204
1067
877
857
827
799
805
1126
1055
852
827
872
1146
1134
943
923
920
1171
1067
891
963
1209
1233
1045
966
968
1199
1147
968
980
1196
1119
896
934
1204
1140
856
833
867
1121
1025
832
844
1143
1114
927
960
856
1112
1073
896
922
1125
1089
877
835
1151
1134
930
1188
1071
818
788
798
1088
925
857
1192
1028
874
1142
1054
855
1142
1027
817
790
1157
1224
1098
1042
975
997
1026
1195
1148
931
907
1168
1141
925
847
846
1178
1169
953
978
854
830
851
1199
1156
949
876
851
875
1183
1146
881
810
872
1202
1202
997
942
868
852
1202
1135
932
895
858
1161
1059
822
790
1096
1134
930
1169
1071
866
783
792
1207
1142
920
901
890
839
853
1156
1091
902
884
869
1139
1103
935
1175
1126
931
911
1192
1048
858
819
862
1233
1232
1012
953
921
900
1223
1051
816
783
784
1119
1117
956
1182
1090
825
794
794
1153
1108
923
1205
1048
855
822
796
762
757
1141
1159
952
1207
1092
904
878
853
846
1193
1029
823
823
1182
1151
912
956
859
880
1175
1114
893
887
893
1176
1139
907
911
1194
1143
915
873
895
1225
1180
924
893
948
1175
1145
948
901
921
856
848
1208
1159
950
885
902
1633
880
809
799
740
725
1614
1191
1128
950
966
1198
1151
953
921
928
1177
1161
950
949
907
1173
1147
921
822
905
1080
1001
949
894
900
978
896
960
1134
1092
1092
1073
1026
922
857
858
901
1135
1147
939
850
872
1115
1092
886
853
1144
1049
843
766
740
753
1523
920
1111
1119
874
934
1169
1108
922
914
1204
1080
881
825
1156
1143
879
886
1142
1106
908
825
792
1113
1117
881
1118
1064
886
895
856
1134
1167
963
1173
1124
897
873
1140
1133
964
1163
1187
1005
969
1179
1133
867
816
857
1139
1186
1036
1151
1145
908
872
916
1160
1215
1013
1040
1174
1094
832
820
1174
1176
935
953
927
780
1144
1167
984
1179
1154
910
866
864
1142
1142
963
982
1171
1120
898
886
884
791
832
1079
1097
933
1151
1094
887
861
1151
1179
1009
1050
1155
1071
874
954
1179
1217
999
997
1184
1147
960
1163
1043
892
1196
1165
958
1179
1129
914
784
745
778
1149
1204
1072
1154
1081
920
1159
1108
906
943
1222
1230
1022
1025
906
1162
1070
885
1160
1150
961
1116
1141
930
1139
1129
933
966
863
1124
1113
852
840
1114
1033
870
1100
1085
927
1167
1133
936
851
845
1180
1105
891
865
1145
1202
1001
920
1127
1121
925
880
1114
1136
1021
984
878
1143
974
841
1152
1157
962
889
1153
1137
938
1149
1151
983
1187
1168
895
908
1179
1094
913
1157
1139
937
1169
1142
938
879
1156
1131
946
1160
1160
948
1173
1107
885
913
1132
981
790
1130
1200
1124
1059
1173
1135
928
856
819
797
1099
1212
988
956
1164
1154
916
1159
1127
936
957
1148
1175
997
1000
1186
1156
933
888
822
794
1110
1216
1222
1116
1020
922
952
1206
1159
920
894
966
1188
1171
946
889
1155
1196
970
947
1191
1215
995
992
1031
873
874
821
841
1182
1189
977
849
803
885
1155
1180
1005
1001
981
955
912
974
1234
1268
1139
1058
963
950
1048
1214
1168
967
938
988
1184
1170
1026
1019
1186
1049
1000
970
985
1202
1164
937
913
905
970
846
808
841
1129
1043
936
894
847
812
775
796
813
1129
994
931
941
1114
1082
868
777
876
1194
1154
1037
967
981
1041
1172
1190
957
890
989
1157
1185
1025
979
899
859
867
1113
1080
893
849
931
1142
1156
917
915
946
897
1158
1130
907
862
909
1198
1197
947
902
866
1143
1132
879
899
1184
1212
1005
941
990
1213
1183
985
952
1156
1111
873
792
794
1143
1148
999
1157
1060
863
831
801
799
1102
1041
785
728
767
1079
1152
990
957
964
1133
1116
933
904
872
837
907
1136
1166
940
880
858
827
816
845
1085
1098
917
1274
1199
993
888
840
809
792
807
1096
1071
877
903
805
1108
1100
901
908
838
788
799
1041
1042
848
850
1092
1037
850
792
773
821
1082
1134
918
914
1120
1038
815
801
1059
1005
831
873
1079
1110
941
840
1100
1110
912
1137
1042
862
820
1041
984
845
1146
1046
799
866
1100
1143
1029
1041
1101
1015
875
1107
1082
913
1062
1089
987
1038
1061
1036
1030
841
1101
1084
859
798
812
1076
1088
881
823
828
813
1054
962
835
1069
1013
839
1073
1130
994
1093
1119
1021
1135
1114
900
1096
1113
989
1111
1161
1081
1095
1079
1104
998
849
1054
1061
860
1107
1099
889
854
1099
1038
852
836
1066
1091
873
839
1060
1069
849
1073
1081
892
1095
1027
855
1064
1039
1032
1063
887
800
1083
1090
833
745
1044
1136
1085
1125
1128
1021
1134
1106
933
1187
1137
941
912
1196
1246
1082
1024
960
1010
1156
1142
957
892
1151
1199
989
976
978
1124
1124
950
959
1173
1216
1002
958
1191
1171
956
936
1145
1086
900
1176
1225
1003
998
945
1166
1164
980
876
804
795
1182
1182
976
961
897
944
1160
1152
951
935
996
1159
1104
935
930
952
948
1154
1108
943
905
885
861
857
1151
1158
1117
970
988
1026
1045
1080
968
930
952
962
1150
1069
843
855
1096
1045
851
882
1115
1063
876
917
1143
1136
941
964
1168
1162
946
923
908
869
784
767
1021
931
781
762
743
718
721
755
994
926
763
793
836
1017
990
794
783
1093
1146
1043
936
1124
962
786
1072
1082
981
1120
1122
939
880
1147
1180
986
896
819
804
1131
1109
894
895
1140
1159
963
1180
1161
961
936
1155
1009
816
849
1121
1166
996
1163
1130
853
786
1105
1129
1081
1013
1193
1171
971
1018
1189
1190
974
970
1210
1170
936
900
1149
1097
888
926
1175
1183
975
1011
1000
1165
1182
1020
975
1067
1169
1086
868
838
815
1085
917
795
1105
1132
916
1118
1121
941
931
1141
1096
903
911
1123
1173
990
924
1158
1086
913
937
1190
1225
1015
928
901
1130
1101
909
1117
1076
953
1151
1111
935
934
1128
1112
943
932
1156
1101
883
882
1120
1112
887
878
866
812
1085
1048
900
852
803
1128
1156
994
968
971
973
979
1156
1154
944
917
1167
1155
982
954
999
1167
1147
979
965
991
1188
1155
925
920
1159
1171
999
1055
1169
1154
914
896
1192
1169
1027
1063
1159
1192
950
937
995
888
944
848
791
1120
1121
946
919
1141
1122
919
945
1148
1093
935
1166
1118
975
963
1137
1161
952
878
1144
1080
909
915
1180
1187
969
965
1189
1140
951
1000
1154
1158
970
977
1161
1190
963
993
1201
1136
990
1034
1160
1181
944
976
1171
1164
948
1199
1171
1013
1199
1124
961
979
1140
1154
941
932
1147
1151
998
968
1175
1165
958
903
837
836
1119
1147
965
911
904
1112
1105
925
879
1131
1123
930
946
956
1116
1133
928
934
1144
1117
967
1120
1125
1001
1012
1149
1138
968
1003
1124
1120
917
1133
1086
937
1119
1095
880
829
782
1062
1090
1047
914
817
800
801
782
788
733
736
715
713
877
794
743
714
898
933
810
1002
1012
893
857
1061
1034
855
817
1002
965
813
1066
1088
986
1074
1102
946
1107
1087
906
1154
1132
1137
1052
1055
919
1151
1102
919
878
778
1012
967
798
994
865
730
693
923
824
695
886
798
681
669
658
663
654
664
628
650
643
656
632
664
669
644
669
643
676
652
663
678
690
892
829
692
677
685
650
684
664
886
842
690
677
677
664
707
696
899
809
705
704
710
723
666
688
671
688
709
681
703
687
681
946
901
713
735
723
975
846
729
962
887
728
979
908
743
1032
921
727
691
703
980
841
697
971
1011
943
935
970
920
770
1409
1009
907
785
1452
1105
1053
1020
1135
1077
1052
1070
1036
997
793
1020
959
817
1076
1066
1071
1101
937
1068
1092
872
1134
1022
844
1128
1002
785
737
1029
1042
983
971
770
789
1009
992
787
762
1068
1036
816
1087
1053
847
1039
1039
902
1079
1071
834
1060
1018
852
1061
1115
1085
1059
1053
1072
1052
845
1102
1095
927
1127
1049
880
854
1068
1040
820
746
726
731
1090
1025
876
1074
1014
796
762
725
707
727
970
921
763
725
778
1143
757
728
718
752
715
1010
1009
817
772
742
768
798
840
863
793
782
806
866
896
830
775
794
1006
964
801
781
1030
862
738
1041
993
841
1050
981
799
1026
890
735
713
749
727
706
726
909
812
710
868
744
687
658
663
687
928
830
737
755
941
883
725
723
952
831
696
697
872
904
901
941
945
765
733
988
992
834
1043
1015
814
737
973
987
1037
1101
1082
1084
1017
828
1104
1012
1021
1036
801
728
1028
1098
1131
1163
1104
1100
1099
1117
1133
1088
1018
767
1450
1078
1037
975
1014
1110
1038
970
916
785
769
987
912
824
1043
1000
996
951
796
1028
1034
816
1038
985
805
1055
1017
865
1102
1102
847
758
802
1119
1135
968
1168
1100
914
1178
1136
1131
1162
1071
1189
1101
1135
1132
941
1179
1126
888
1117
1068
873
1125
1050
864
1114
1090
881
1135
1113
1072
1092
1099
1063
886
1164
1091
895
1137
1061
907
1124
1084
864
1119
1078
915
1110
1074
914
1120
1089
1099
1104
1103
1101
1018
1146
1110
882
1157
1098
881
1162
1119
835
765
1063
1017
1063
1048
1025
1011
793
1106
1049
827
1067
1017
844
1054
1104
1059
1023
1063
1062
905
1068
953
767
963
940
976
1009
999
1012
825
1018
967
824
1073
1102
1043
1049
1026
1024
1004
878
1079
1017
815
765
956
898
976
983
829
1040
1019
816
1038
1058
1016
991
1024
1071
1065
1045
838
1045
1019
1023
1041
845
1049
1026
1012
1032
1043
1063
843
1038
1022
857
1131
1112
1059
1091
1084
1107
1017
1077
1071
914
1120
1023
785
989
1038
1032
1088
1076
1097
1089
1017
1052
1068
1035
1031
1002
1010
999
1074
1100
1086
1045
1051
1069
1080
1042
1064
1078
1052
1062
1033
1066
1074
1074
1057
1061
1038
1051
1038
1056
1042
1040
1033
1051
1020
1061
1039
1056
1053
1050
1056
1059
1036
1063
1040
1024
1014
1048
1027
1037
1007
1023
1022
1056
1025
1004
1006
1006
1026
1025
877
990
852
765
911
846
931
981
977
966
981
937
780
1008
949
795
805
1027
944
667
980
775
1074
1013
931
907
882
1066
1028
863
821
1061
1008
821
794
791
1032
974
800
1033
982
815
1049
954
790
752
751
1039
1009
826
796
1054
944
774
792
1008
983
787
762
1061
965
785
1040
942
770
797
783
1058
960
773
1061
957
785
1054
948
789
1060
985
851
1094
1037
865
812
770
862
1113
989
767
724
742
1157
1117
937
897
896
1140
1100
864
868
848
1125
1081
846
810
1103
984
802
812
1076
1076
854
774
723
704
701
709
686
934
702
826
716
890
840
710
710
705
707
710
720
946
864
728
736
733
727
711
696
945
878
735
757
974
945
758
734
748
746
1045
1055
829
782
1049
955
789
774
1030
935
767
780
1017
929
756
767
1004
937
757
1018
956
769
1050
992
793
1037
985
821
1071
919
943
1056
631
1202
773
754
722
1050
1022
1034
980
801
788
1243
799
1057
999
799
761
1076
1014
824
1105
1002
823
781
1069
983
787
1069
992
805
1110
994
793
831
1053
964
802
1063
884
632
1302
750
776
1033
960
775
731
1033
969
835
1041
991
796
1090
1027
830
1056
975
809
1073
984
797
781
1053
1007
845
1055
983
807
1032
937
806
1038
989
757
710
981
931
808
971
964
760
1004
961
772
1015
959
758
995
981
765
1032
945
778
1036
903
732
750
983
978
760
1010
991
783
1022
955
791
1036
958
834
1004
931
771
1010
933
752
1028
991
825
1035
970
797
1038
949
783
1012
931
768
768
1028
1034
869
1070
1033
809
1056
988
797
803
1066
667
1153
1058
1007
790
1056
1020
822
1069
1012
1002
1005
754
738
726
727
1048
1126
1036
1045
1071
886
1101
1012
809
1106
965
808
1071
1015
848
1094
1065
896
1103
1056
841
1104
1059
1040
1013
796
1110
1054
885
1093
1005
807
792
1080
1044
881
1100
1040
881
1065
1011
812
1044
1028
1029
1063
1074
1085
898
820
1108
1009
813
1098
987
1055
1087
866
1105
1071
869
1065
730
1047
1051
693
570
515
337
507
766
1081
705
395
298
738
995
820
1084
1032
850
1084
1006
813
1056
1013
829
1078
1019
816
1065
983
795
1020
944
787
1036
1047
1000
1004
796
1033
934
768
1010
890
745
1016
927
783
1032
952
788
1009
956
769
1033
1022
848
1047
955
802
779
760
1022
967
814
1038
1009
836
810
955
949
848
911
815
818
786
780
764
742
756
1002
894
771
1027
973
1011
1075
1015
1041
1038
1026
858
1079
1006
821
1064
981
803
1082
999
818
1061
1006
1024
1062
1017
1034
820
1085
790
652
529
799
954
795
1070
1004
747
742
1019
1002
829
1017
938
748
1019
981
813
1094
995
803
765
741
1095
756
1024
953
746
1044
984
790
1083
963
795
1014
1007
826
1041
983
788
1037
1018
794
836
1232
794
1076
971
799
1071
1002
1030
1002
821
1106
1001
814
782
798
1113
1008
808
787
792
1095
978
830
1079
959
811
1068
998
814
1080
982
803
1100
1020
1063
1061
859
784
791
757
755
1075
980
811
803
1096
1038
832
1076
967
800
1101
1081
1061
1030
790
1109
776
1030
1056
973
796
799
1091
988
766
728
1057
966
789
1060
963
785
1071
1016
915
1151
997
820
801
1087
1049
827
788
1102
1023
827
826
1063
1046
811
803
830
1124
1037
854
866
1120
1075
863
818
1134
1042
809
1085
1005
839
815
1071
1015
788
758
770
1106
1044
828
769
746
766
759
1049
964
777
733
729
715
766
792
758
1042
954
756
733
729
724
720
743
1103
991
797
761
711
719
707
1012
919
733
699
680
678
679
727
1007
968
733
720
710
702
953
918
769
749
711
729
705
982
888
726
719
728
715
720
741
728
743
736
751
759
753
749
753
768
720
712
691
714
728
742
758
764
722
751
751
750
751
741
1043
916
727
677
695
1062
1073
877
786
1106
992
773
728
752
1427
785
709
743
1076
1048
811
1100
1061
827
795
793
983
870
695
930
916
964
1009
911
997
971
761
707
967
949
749
738
785
725
1054
934
760
1028
920
736
764
1060
952
778
1067
945
801
1142
1061
834
790
1083
976
781
742
736
766
757
782
1061
1007
801
776
746
763
1081
978
773
703
699
714
1093
1042
857
862
1081
1034
810
773
786
1060
1037
823
817
1148
1072
880
1134
1131
913
846
1093
1003
812
794
1062
1005
804
1105
1021
847
1091
969
775
716
724
713
949
864
771
1001
945
784
735
736
1355
1025
909
766
1036
1110
948
1082
1107
841
756
757
1406
1050
967
838
1037
944
763
677
786
1048
1021
822
785
748
728
685
690
1031
1028
806
797
765
893
1173
812
773
839
816
817
823
1082
1085
867
832
819
865
1088
1085
854
859
972
1020
1043
1000
927
901
892
773
761
816
1194
1130
930
896
917
1179
1062
874
862
1151
1196
967
946
971
1073
976
977
1004
957
917
878
871
792
784
1142
1189
955
897
847
880
948
1157
1109
882
902
929
1198
1161
986
988
952
986
1027
1024
1070
997
1035
987
991
1032
976
1040
1033
988
1003
969
998
1001
952
1040
979
951
967
948
984
942
954
968
955
1004
971
942
948
945
918
954
935
927
884
854
887
921
966
978
938
978
973
923
955
962
936
963
922
966
988
994
1013
966
965
983
974
987
965
988
1000
938
962
971
928
925
912
982
925
868
911
926
998
940
949
918
813
832
1168
1086
801
756
826
1210
1196
1036
945
929
972
954
1032
996
1010
1024
998
1006
996
1035
962
1074
936
1031
938
976
983
1049
1021
960
871
879
963
1217
1175
968
910
911
923
1244
1237
1065
996
985
1039
1133
1049
1013
998
1010
1033
1039
1053
968
1007
1044
1036
931
931
1053
937
1019
984
953
940
928
914
949
1223
1170
893
855
906
1226
1169
980
906
988
1234
1164
949
878
903
923
1181
1197
962
961
1043
905
969
935
962
968
934
927
823
811
911
1177
1127
947
901
895
922
935
1013
887
986
910
976
1004
934
930
884
889
893
890
932
889
1185
1112
919
875
885
1216
1194
1007
966
949
1028
961
1239
1136
925
921
1009
1349
1176
1032
960
971
965
1027
1044
1026
1027
963
935
948
951
1070
985
999
977
935
981
1080
1015
1046
967
978
973
931
923
986
1176
1116
929
913
1051
1179
1179
993
944
1028
1058
1236
1171
961
921
974
1181
1167
989
950
983
1021
986
1054
944
994
985
977
1003
941
936
909
892
858
895
1152
1119
881
854
850
1119
1089
897
880
900
941
950
1135
1136
928
895
889
932
1000
1171
1144
943
929
919
991
952
1156
1121
916
887
917
1145
1177
937
973
974
1068
1081
992
1087
1037
980
1035
1007
989
1034
1006
989
965
943
953
977
982
1022
965
955
970
967
961
974
967
959
964
932
980
941
944
960
954
942
985
953
933
965
948
971
967
943
1028
1010
978
969
946
971
1012
1002
957
976
946
975
998
939
957
945
952
955
867
807
785
802
1150
1136
901
885
909
877
966
950
950
980
1166
1111
916
881
893
965
1150
1110
901
849
929
1156
1127
911
877
945
1181
1173
1010
981
1030
1022
957
978
1004
978
1006
977
978
967
965
949
1020
925
1010
939
948
1158
1119
890
885
910
1134
1201
965
975
972
971
1028
950
987
944
923
980
994
920
949
985
905
927
914
945
975
983
933
940
899
890
926
939
971
1011
948
921
945
936
937
969
896
925
980
941
910
983
941
899
980
901
955
984
958
910
981
984
922
977
915
901
959
960
940
1154
1124
907
885
915
1153
1199
957
911
881
921
1173
1140
948
888
965
1176
1145
980
956
939
1204
1153
968
984
966
968
1030
1041
1190
1115
907
896
992
1170
1218
1080
983
1007
1023
1039
1018
981
992
999
996
932
979
1030
980
1008
931
965
952
918
1003
958
922
1035
940
909
939
1150
1127
908
865
941
1160
1091
909
921
954
1183
1222
988
931
941
980
1021
985
1164
1165
913
870
860
927
1170
1186
986
986
1019
969
970
976
946
999
1030
1014
1011
979
939
962
966
960
960
950
925
926
933
914
928
945
915
958
944
896
926
914
925
1139
1123
892
864
873
920
1158
1098
920
868
863
1159
1085
873
842
842
787
775
1121
1168
966
896
910
950
967
1021
985
933
1191
1109
936
907
907
1150
1194
989
948
944
938
1172
1153
938
910
913
966
1185
1185
1015
963
961
1023
1016
947
1062
962
960
1001
923
939
1023
974
997
986
1010
996
1041
963
919
922
999
980
1007
946
953
979
949
959
1010
967
933
934
957
888
929
960
951
972
958
912
912
906
914
1136
1111
909
861
867
916
1165
1146
961
935
917
974
1002
959
1029
950
963
1008
941
944
1007
923
986
988
945
1009
992
953
1169
1148
910
900
955
967
1184
1147
960
935
948
1007
990
967
1030
1043
944
964
997
965
836
866
1158
1226
1038
1009
976
1064
1035
1001
1046
1047
1011
1035
1018
993
1013
991
1042
997
1055
1044
1010
1004
969
1017
1017
1050
1002
980
992
1007
973
1072
958
988
963
928
938
986
991
987
1041
943
963
968
1054
1092
995
962
977
970
1007
998
985
968
920
923
923
965
947
935
946
910
856
784
1118
1105
917
881
901
913
1005
1036
901
892
905
985
923
999
918
934
934
958
982
969
994
1002
979
973
954
948
976
947
1043
975
954
997
948
959
954
947
999
967
957
947
971
930
999
951
922
948
989
943
1003
908
914
949
949
1171
1143
922
892
903
1174
1178
984
978
973
1200
1163
960
954
991
994
1211
1166
927
897
943
1206
1205
1057
993
978
1061
990
987
996
973
1016
986
951
1067
962
975
990
1010
977
972
957
937
986
974
1054
956
964
1029
946
1011
994
935
995
1013
918
1052
974
959
912
947
1188
1153
921
890
943
1172
1190
931
935
1069
968
1021
948
971
971
945
965
986
976
915
918
900
949
947
962
952
931
965
909
929
950
892
946
1158
1084
894
859
890
1193
1126
923
940
961
1055
1066
948
1028
953
979
1020
930
1019
1014
988
1218
1159
962
934
952
1232
1228
1002
972
972
1060
1208
1186
1025
957
1008
1033
1301
1192
997
1017
1117
1061
1062
1060
1085
1062
1053
1013
1021
998
991
984
952
951
964
952
963
936
924
1187
1104
895
860
861
1172
1161
960
954
929
985
1008
999
1038
942
932
935
969
965
1070
956
961
984
1007
967
1007
979
956
971
945
984
1006
968
963
979
944
956
966
944
984
926
931
985
953
951
1025
943
959
987
959
940
955
979
920
966
956
966
1034
951
996
1001
949
979
993
953
1056
975
984
984
949
924
964
993
911
1028
973
944
1023
970
948
970
948
941
987
984
985
1069
959
955
923
912
968
972
1194
1173
937
936
951
1013
1214
1151
990
950
923
1022
1017
1179
1188
999
1025
984
938
1029
1061
1049
991
903
816
833
923
1214
1179
992
978
983
983
1035
1009
997
930
922
992
922
932
950
987
1085
1042
1016
1032
1048
1007
1018
1041
1006
1020
1044
1017
1076
1082
1037
1065
965
995
1025
1056
1082
972
1048
991
979
1044
1038
1018
1034
1036
1010
1102
1026
1013
987
980
933
951
988
1217
1159
1000
981
962
1212
1207
1003
982
1008
1040
1050
1196
1217
980
976
1052
1001
1261
1171
986
960
978
1047
1061
969
1209
1169
987
970
953
1034
1172
1183
1020
945
968
1031
1170
1200
1004
986
948
942
1189
1131
957
959
978
1213
1182
991
994
979
953
938
941
1169
1012
789
785
845
1088
948
803
853
889
959
1014
952
998
1013
1006
1016
1044
1016
1024
1006
1027
1006
955
981
981
1045
965
921
940
1020
939
948
959
927
925
908
985
976
961
985
943
941
944
950
953
974
961
945
906
873
904
958
1197
1179
965
874
887
1201
1136
939
934
994
1185
1126
949
1003
1044
981
1035
1227
1218
1073
1097
1058
1018
971
990
989
954
867
809
871
1059
1024
999
1087
995
1002
1024
1082
1052
955
960
1004
1124
1063
1039
1009
1001
1062
1087
1062
1102
1082
1031
1009
1068
1122
1082
1043
1082
1087
1046
1086
1066
1058
1037
985
1016
1023
993
1043
1033
1060
1059
1067
1049
1045
1029
994
1006
1015
1042
1046
997
1040
1015
1012
1081
1031
1010
996
1000
1049
1064
1059
1068
1025
1004
998
1003
1017
1042
1035
1078
1037
1013
1006
1022
987
1038
987
986
1020
1053
1032
1054
1012
1018
1039
1024
1015
1064
1015
1030
1021
969
990
995
959
1022
1018
1022
1023
943
848
811
911
1218
1234
1022
953
946
956
1029
1268
1175
998
1036
1014
1147
1004
1042
1056
1002
988
1057
1019
1063
1028
1020
981
1057
986
997
1009
1043
979
968
980
999
1062
997
1035
1007
991
974
984
997
1090
984
986
1001
962
945
996
994
1026
979
1022
1035
1021
1016
1021
1026
1063
1046
1079
1076
1053
1028
1067
997
1078
1073
998
1068
1052
999
1079
1019
1067
1043
1000
1012
1065
1012
1035
1039
1033
1058
1017
971
1031
1024
1071
1073
1006
1026
1012
1049
1140
1009
996
981
1031
1062
1065
1000
1239
1193
961
965
1051
1225
1265
1022
1011
947
952
1054
1215
1187
1008
937
963
1196
1208
1030
1009
1046
1110
991
1028
977
980
1066
962
1016
1007
1038
1002
1036
971
995
1198
1163
985
940
914
1201
1187
985
996
1037
1015
1204
1178
979
947
963
1054
1203
1160
1009
1018
999
1238
1228
995
983
1098
1035
1052
1099
992
1107
1015
996
1035
1100
1016
1045
1028
1003
1031
1025
998
959
931
945
1020
970
986
1050
988
1008
993
989
973
1020
1014
983
994
1000
1003
1069
985
1023
1018
1018
1041
1027
1023
1067
997
964
990
996
1237
1223
981
847
822
869
1229
1206
1027
1007
974
978
1026
1016
1020
998
973
1053
1015
1054
1049
978
1002
1049
954
1068
944
965
1030
978
1062
956
958
986
1017
954
1030
1010
975
1056
977
973
990
976
936
1031
978
1040
982
968
998
1050
982
1050
963
992
1037
945
975
1048
1019
1011
1212
1163
964
937
952
1214
1210
991
971
999
970
1038
1007
990
1012
1046
1192
1180
949
932
1022
1213
1222
992
968
1011
1022
1242
1168
977
998
1011
1068
1229
1147
1010
1002
1065
1240
1208
1020
998
993
1241
1225
1010
1028
1038
994
922
826
933
1299
1226
1017
985
990
1012
1029
1024
1019
1345
1222
1034
975
1003
1001
1103
1040
1040
989
1019
1012
1016
1007
1019
1012
998
1067
1045
1034
1053
1020
1033
1062
1039
1057
1019
1013
1039
999
1038
1063
996
1073
1024
1005
1080
1068
1026
1048
1002
995
1034
952
921
1198
1168
982
979
1010
980
1205
1165
992
960
1081
1010
1226
1190
1014
982
1004
1242
1203
993
994
1105
1090
1249
1195
1028
1016
986
1059
1257
1200
1025
1002
965
1269
1216
1023
1020
1003
995
1243
1194
1045
1002
999
1035
1092
1025
1086
1020
1045
1041
987
981
1058
1032
1006
1061
995
971
1054
974
1011
1018
995
974
1044
979
964
1028
1035
947
850
816
825
796
861
1308
1182
1014
979
997
1030
1054
1072
1067
1116
1113
1059
1102
1050
1026
1064
1039
1000
1030
1053
1018
1011
1008
977
1009
1012
1012
1001
1007
984
994
1005
993
1040
1059
1013
999
1007
981
979
1002
995
1076
1020
1030
1034
1016
968
986
1002
1020
1071
982
1066
957
930
986
992
1044
994
974
1012
1037
1021
1110
1085
1057
1107
1078
1021
1082
1050
1029
1090
1086
1046
1083
1096
1039
1051
1040
1034
1094
993
1021
1096
994
998
985
1007
1216
1193
1000
1003
1011
914
904
930
1215
1187
976
974
1037
971
1220
1203
1008
985
1039
1090
1073
1012
1044
1073
1010
993
973
948
947
1002
1028
1003
1005
1033
986
996
1003
960
946
924
962
1022
966
999
983
1008
1041
958
987
1042
1027
1072
1029
1018
1012
988
964
993
1087
1025
1037
1019
985
1007
1017
1018
1040
1036
1027
1082
1098
1031
1057
1055
1022
1005
982
1001
1042
962
902
823
817
918
1200
1158
939
917
939
956
1240
1212
1012
989
1050
1026
1125
1136
1022
1051
1032
979
1046
997
992
1010
1067
1022
1070
1046
1004
1032
1063
1046
1065
1038
1006
1021
1049
994
1044
1018
1008
1067
1040
1025
1065
1030
1004
1048
1002
950
993
1060
947
1022
972
936
1208
1171
978
950
1017
1013
1191
1130
989
1039
997
1091
1054
976
1049
1055
988
1238
1202
998
977
1037
1052
1254
1220
1045
1003
992
1051
1221
1193
1048
1044
1018
1125
1100
1023
1118
1057
1014
1026
1049
981
1015
1021
1014
1049
1016
992
981
955
1015
1036
940
934
902
931
1056
1041
969
1046
975
997
1073
1004
985
995
1019
987
1067
957
954
967
963
992
1027
991
1050
968
950
950
932
993
1006
1005
1150
1048
1021
1014
1005
1002
1029
1028
975
985
1013
969
955
965
1073
967
882
857
845
1149
1099
922
922
927
1037
988
927
1070
977
995
997
1007
992
978
968
1214
1203
1004
994
984
1080
1053
998
1062
941
986
1009
914
941
939
868
825
804
882
1162
1153
952
936
959
974
1022
974
1065
1031
971
964
980
954
1080
1078
1019
1103
1044
1030
1038
1065
1001
1023
1054
1022
1082
1011
952
1034
1207
1183
1013
1013
1011
1230
1166
989
1005
1019
1227
1219
1001
996
990
984
1210
1191
990
977
989
986
1208
1199
983
958
990
1046
1217
1111
930
874
869
1156
1202
1007
988
981
999
1087
1054
1012
955
899
915
1007
1023
1054
1003
972
983
984
939
964
1045
961
1033
1019
980
1001
1006
965
997
1019
1022
1030
1030
966
1006
1024
938
1031
991
1034
1072
1021
883
861
944
1237
1223
1042
1016
1068
1036
1106
1096
1181
1130
1192
1078
1068
1070
1060
1100
1129
1058
1057
1053
1048
1048
1022
1078
1057
1011
926
946
1085
1036
1077
1043
986
991
993
919
901
860
948
954
951
943
892
807
826
934
963
976
931
957
967
919
942
1068
993
1052
986
1004
1041
1094
1038
1039
1079
1108
1070
968
1006
1094
993
1079
1024
1006
1103
1016
986
1034
1020
993
1031
1003
982
999
1079
997
975
924
966
1251
1198
1036
1010
995
997
1025
1033
1000
1109
1035
1027
1014
1059
1032
1066
1066
1001
1019
1013
990
1030
1086
1031
1101
1017
1032
1032
1052
997
1028
1063
1035
1107
1071
1037
1069
1064
1006
1056
1062
993
1078
1069
985
1025
1067
961
1005
1045
951
1095
1066
963
1003
1066
944
1040
966
986
1099
1004
990
1008
1021
1000
1059
980
1050
988
926
935
1208
1141
997
1022
1011
1075
1224
1222
1082
1063
981
1030
963
914
955
914
1193
1190
955
879
913
992
904
956
971
1217
1204
1026
1018
1021
978
1001
1020
1012
1041
1035
976
924
894
948
1015
968
1082
1012
998
1024
1013
962
963
969
972
1055
1073
1015
989
976
992
1054
1036
1006
1036
1000
963
977
985
1021
1052
1060
1051
1097
1020
991
1034
1032
1020
1046
1048
1006
1041
1003
917
949
1066
973
1022
1037
1004
1041
1016
993
1028
1019
1031
1047
1018
1037
1032
998
1011
1021
972
889
855
814
780
826
1147
1191
975
990
1002
985
1000
1007
1031
1093
1018
1011
1036
1024
1044
1051
993
1054
1098
1021
1033
1034
1011
982
943
958
1018
994
992
1005
1029
1001
1025
1024
985
1022
1054
1007
994
966
889
848
933
1204
1220
1039
1003
963
1004
1042
1015
1024
1018
999
1028
1037
1005
1041
1001
1040
1019
992
1050
1017
1003
999
1008
999
989
968
983
1017
945
1008
979
941
1186
1138
946
919
970
991
1189
1141
962
944
955
1004
1014
939
1024
989
960
1022
959
975
1013
1013
1003
1019
952
942
1005
1044
982
1008
960
933
968
965
944
1190
1165
975
961
972
1206
1162
994
973
1024
1075
1051
1000
1020
1045
998
1039
1028
999
1012
1050
1003
1010
1022
1025
1044
1026
1005
1039
1029
989
969
958
946
1024
987
981
995
1009
996
1043
1006
984
996
1018
993
1080
1031
984
1034
1049
959
1042
921
894
939
1008
1201
1194
986
1006
1075
1024
1064
1032
1009
1008
1020
998
1026
1019
1007
998
970
987
983
999
1000
1040
966
1035
1026
965
1042
1009
978
1023
1039
1012
1067
1008
985
994
980
962
982
1025
988
1019
1048
989
961
945
958
1044
1001
995
989
983
990
988
970
959
1003
1044
959
1053
1169
1156
1016
970
1176
1175
994
1048
1189
1196
1042
1030
1085
1189
1148
981
975
975
1182
1153
1009
973
945
997
990
975
1180
1148
952
947
943
973
1173
1170
1000
987
967
948
992
1006
982
1173
1213
1026
981
963
1050
1202
1183
1027
1058
1024
1230
1192
1011
1022
1081
1011
1223
1183
973
979
1057
1000
1081
1021
960
1076
1051
950
960
980
969
1048
970
945
977
1012
981
1025
962
955
1021
1036
949
995
902
912
1157
1183
973
950
943
1026
1169
1117
929
831
786
850
1177
1226
1006
1006
1039
1036
1116
1070
1006
1060
1077
1006
994
984
1064
1116
1091
1036
1066
1028
1007
1032
1094
1015
1065
1060
992
1019
1038
982
961
1003
1024
1123
1060
1024
996
992
953
989
1042
973
1066
991
994
1071
997
1004
1072
1026
984
1058
976
963
1010
1048
933
1181
1157
940
899
956
1173
1172
970
973
1074
1061
1200
1156
965
963
1024
947
1229
1209
1010
1008
1073
1005
1094
1064
1009
1038
1034
999
1054
1043
1000
1044
1046
1030
1027
1004
1016
1083
1159
1058
1056
1014
993
1001
1099
1045
1099
1012
963
1021
1048
1013
1036
1033
998
1032
987
953
938
962
896
900
904
904
923
892
958
996
1035
966
988
982
948
972
1021
997
998
989
971
958
990
971
991
999
965
964
967
942
1002
987
939
1032
928
997
972
937
1071
991
949
929
958
953
1192
1174
966
951
977
963
1204
1166
971
973
1004
994
1088
1067
983
1051
978
986
1055
1068
1037
1047
1084
1066
1041
1102
1039
978
931
948
1169
1143
996
966
963
1212
1196
1010
1001
1036
1005
1039
1069
972
1086
1007
987
1000
1016
992
1068
999
971
997
1080
976
1040
951
847
803
1167
1178
1027
1000
979
1022
1032
985
999
1002
946
965
987
1002
1012
1010
1018
971
1001
1031
999
1073
1044
1020
1051
1035
1017
1050
1046
977
1014
1034
1015
1007
1020
980
1008
1018
981
1038
1072
969
1007
1033
980
985
1017
987
1014
1024
969
1037
968
972
1015
1012
955
1026
1011
973
1043
995
957
987
985
967
995
1010
954
976
1002
919
967
1032
935
919
947
894
944
987
941
943
977
935
963
967
955
949
915
926
957
957
933
939
964
927
966
993
946
1005
958
927
837
864
928
1172
1127
949
920
949
965
899
973
882
938
1147
1139
937
923
981
971
1139
1146
941
905
900
1191
1195
986
898
893
874
858
1128
1091
929
911
911
988
1007
1018
1020
1036
1007
1019
1028
1011
1040
980
978
1197
1146
969
962
973
1188
1182
996
996
1062
1045
1197
1147
973
975
1055
1196
1195
972
963
1052
1002
1220
1202
1000
991
1009
1029
1190
1184
982
968
987
1174
1134
943
927
999
1128
1156
1010
1030
1039
1015
1154
1109
930
932
978
1141
1172
981
967
1016
1049
1096
1012
1051
993
1027
1148
1132
988
995
994
1074
1016
962
963
943
928
985
880
933
1143
1126
946
900
921
971
911
1119
1089
888
948
1089
1109
936
954
1091
1102
882
870
1139
1085
939
961
982
1143
1125
931
915
847
876
1119
1099
970
979
960
1137
1103
926
914
920
1139
1137
930
920
997
1174
1162
967
967
995
1123
1169
987
961
1176
1163
955
977
1166
1190
1095
1019
1081
1075
1055
1062
947
935
1166
1137
950
960
988
1178
1184
979
980
1029
1143
1177
978
968
1065
1026
1184
1151
977
957
950
1013
896
919
836
803
919
1170
1189
998
926
927
962
1021
1060
977
986
994
961
961
903
936
1182
1170
990
963
986
981
1023
996
985
1000
965
916
962
1028
962
1041
998
948
943
1001
1031
1094
984
940
954
952
994
1165
1145
984
959
946
1003
1122
1079
923
948
1153
1169
1078
1043
995
930
1039
918
1132
1130
907
911
1133
1113
1015
955
1028
1122
1117
933
920
1003
1139
1128
928
935
990
1121
1119
916
979
989
1018
1067
1064
1023
1121
1091
903
915
961
1107
1132
930
910
911
1129
1110
910
910
1003
1125
1178
949
916
942
1116
1180
988
952
1167
1128
1014
970
1057
1020
931
988
922
948
1107
1107
918
902
934
953
1136
1148
961
945
960
1005
1153
1137
966
930
935
1163
1151
972
948
972
1027
1159
1142
964
928
913
1184
1188
991
1000
1039
966
1080
946
943
1173
1149
969
933
881
891
916
954
1191
1173
962
941
964
1040
1184
1153
973
939
956
1195
1175
991
973
981
961
1199
1166
992
946
944
1069
1174
1164
979
961
937
1189
1151
991
994
997
1072
1041
961
988
1060
982
985
979
977
971
1006
985
934
945
942
962
1004
955
952
989
1006
923
928
960
917
942
943
944
946
956
949
967
940
940
916
915
948
889
933
1162
1103
931
916
902
996
1131
1116
912
889
894
1175
1157
960
944
955
1157
1139
923
936
939
918
1040
954
993
1013
987
968
981
957
931
912
929
886
803
800
755
760
867
1158
1166
978
915
906
910
922
943
981
980
957
956
958
945
932
945
933
949
947
989
946
948
915
903
907
950
891
995
928
911
909
925
885
931
896
900
957
943
893
961
911
1007
971
985
912
930
923
917
977
912
915
979
895
899
935
897
936
909
925
927
917
877
859
1145
1093
901
887
926
1132
1132
907
910
1164
1144
950
909
1173
1168
945
929
991
1010
1176
1139
973
953
945
972
998
979
1019
958
946
966
918
877
844
821
839
820
821
855
847
854
1123
1079
864
843
876
895
904
1122
1133
918
889
900
992
1134
1069
896
979
1025
1019
1036
928
982
970
1144
1149
919
911
952
993
1171
1183
940
913
900
1000
1185
1185
979
952
974
1020
944
1186
1156
980
977
982
1063
967
974
911
927
1024
997
939
1025
967
954
1005
946
936
914
907
954
962
899
935
975
940
986
997
966
970
984
950
954
1016
914
932
915
963
940
941
1005
968
955
977
1002
956
953
948
949
1033
937
921
925
921
915
956
966
956
984
1003
984
986
998
1013
1000
961
918
904
953
966
970
930
937
958
922
937
934
926
916
944
961
929
952
921
920
963
963
945
986
935
873
879
921
955
922
945
970
904
926
927
924
947
936
902
965
985
913
996
1047
952
962
963
912
937
973
979
1177
1141
935
902
967
1007
1204
1175
1008
988
982
970
935
942
1035
988
966
1020
960
962
1030
943
979
1141
1106
906
890
947
992
1157
1189
989
888
835
842
1133
1143
934
925
969
980
970
979
929
929
924
883
891
867
859
1140
1131
929
900
940
1012
1165
1165
958
934
899
960
1175
1195
1010
951
943
983
975
948
1003
986
903
816
788
816
870
966
918
886
900
928
923
932
965
924
948
953
936
927
953
937
954
958
927
909
926
925
962
949
936
929
925
949
983
963
1015
977
949
957
1007
941
944
929
909
984
940
950
1063
949
953
936
936
959
966
938
973
962
940
946
957
938
992
987
957
978
947
964
999
937
970
942
903
901
922
895
891
939
950
932
973
951
932
925
947
949
940
968
928
953
964
891
859
914
1165
1093
898
837
777
777
1167
1232
1033
962
973
966
988
973
982
929
947
1031
932
960
1009
919
964
936
987
905
923
872
877
837
868
897
877
908
924
918
996
936
933
927
925
924
951
987
935
968
975
933
952
936
910
933
944
910
982
956
908
913
917
901
886
910
902
844
860
860
846
863
895
867
866
881
930
847
890
891
913
915
932
973
918
969
988
929
934
871
849
882
824
771
820
1175
1141
918
859
866
881
886
940
978
880
1157
1148
912
881
953
909
1144
1143
928
923
989
961
1171
1144
915
880
1004
1143
1189
1016
983
1007
994
974
1043
991
920
811
824
843
1131
1156
951
927
927
950
943
935
917
964
1018
929
941
938
943
941
904
983
933
920
920
908
874
906
967
900
954
932
907
921
933
880
789
747
754
811
1088
1018
801
748
751
736
773
825
778
762
780
792
773
754
732
697
714
684
663
666
662
639
658
633
628
635
619
620
623
611
618
630
647
669
701
694
711
732
761
735
687
668
669
654
650
657
643
624
646
648
643
615
634
669
713
1084
979
867
714
686
711
743
756
833
794
799
818
793
789
870
808
809
792
744
700
672
711
704
1055
908
743
704
704
756
1024
916
732
704
712
1024
1059
979
863
835
1082
978
767
766
755
1014
1007
904
843
840
664
1036
934
963
926
895
760
712
697
675
677
664
666
698
744
1009
980
791
746
761
795
1087
1019
846
814
807
1097
1076
912
842
794
808
1069
1013
813
808
852
805
830
1091
1085
832
836
1071
1010
792
780
751
765
917
855
939
1025
1067
933
913
812
760
810
1109
1085
914
915
918
963
1049
952
863
830
980
1002
936
879
898
892
1006
859
873
839
849
869
910
1126
1101
853
786
778
819
1126
1125
1009
994
979
940
1038
951
898
827
706
756
750
746
754
798
750
753
810
868
841
785
759
747
704
697
700
684
654
642
648
647
633
610
602
602
618
652
732
877
781
683
655
692
718
780
805
848
809
951
830
824
806
801
766
741
713
686
689
680
875
771
669
668
659
654
658
696
976
956
782
845
1061
999
842
1094
1011
794
760
824
1174
1124
931
939
1117
1070
863
811
1050
1007
831
1064
1025
844
1048
1017
861
1080
1024
827
808
1066
1033
850
1048
980
789
765
771
746
727
735
758
986
852
731
751
736
740
1007
966
790
751
728
712
723
761
757
744
729
698
692
771
1077
998
790
734
741
737
812
838
1098
988
789
774
779
1108
1053
857
829
1108
1057
826
789
768
755
802
815
780
780
780
771
1116
947
743
726
709
714
713
757
720
694
670
671
458
417
491
717
716
751
711
703
696
680
693
690
697
697
690
697
707
745
783
830
748
745
754
1078
993
770
701
674
712
703
659
655
651
586
761
640
681
677
684
679
648
644
638
665
665
674
664
681
683
692
719
699
717
723
702
663
664
660
690
703
712
760
1019
967
750
578
829
704
709
721
747
1038
1009
808
774
756
733
753
772
790
890
768
762
757
741
758
726
687
715
707
737
731
750
533
1026
761
585
888
791
824
795
709
699
701
698
697
684
699
736
760
748
779
790
768
738
743
754
773
803
785
778
816
922
867
841
832
835
836
817
835
802
824
797
806
857
845
831
830
850
835
826
994
940
868
872
922
887
855
827
810
857
894
876
972
945
861
820
852
1023
1005
870
785
771
822
1242
1142
988
937
976
978
937
855
911
1003
1003
966
882
873
949
1035
953
897
895
888
823
764
743
777
1112
1133
973
886
889
903
1054
954
890
865
914
1068
1087
1001
991
1010
1073
1015
1026
1074
1077
1001
957
940
977
1056
996
1020
1073
1024
958
895
822
765
762
746
816
1125
1108
952
878
893
916
910
912
942
963
930
962
980
991
907
850
828
826
817
859
902
910
970
1059
983
990
998
978
980
1000
988
1042
1017
987
1032
1041
996
1021
993
966
1005
1056
1014
1038
1009
1014
1034
1034
1026
1034
1007
966
1017
1070
1032
1037
1002
980
1009
1023
994
1034
1008
983
1005
995
1019
1026
1006
1025
1006
990
1019
1012
988
1001
988
921
871
795
776
826
1009
1072
1051
1001
1008
961
971
984
989
996
977
950
965
973
942
987
972
967
1012
982
984
994
970
981
953
932
965
946
975
972
986
971
983
975
979
1029
1000
988
1017
992
998
978
945
966
1024
1003
1024
992
978
1002
986
981
1030
983
930
880
890
944
1007
973
962
960
952
1009
1016
990
1004
973
1003
991
964
985
987
974
972
947
971
980
970
991
982
966
974
974
987
997
972
988
977
968
1018
995
970
988
977
961
945
944
977
998
986
1013
993
988
1024
990
986
977
975
964
979
964
1004
971
973
981
959
989
1010
995
1012
977
993
975
973
993
968
990
996
956
981
955
950
944
961
966
953
968
977
948
969
997
972
1012
1010
977
992
974
965
986
969
941
974
983
969
995
1000
993
1012
976
959
974
955
963
1022
1003
1010
1001
963
957
977
989
992
989
980
978
972
988
1001
988
969
997
990
960
995
973
961
963
969
976
1000
1006
998
1013
1004
999
994
989
960
907
854
795
785
803
847
888
922
946
984
965
962
957
976
978
957
986
1027
1008
996
976
999
975
972
1003
976
952
966
946
971
991
990
984
959
977
980
985
1043
988
992
991
984
1016
1020
993
991
995
1026
1003
1022
1049
1028
1042
995
973
995
996
1040
1019
1006
1016
1024
1044
1010
991
1001
983
1005
992
1041
984
951
993
1010
1022
1008
984
1017
1021
1011
1022
996
983
1006
1003
1023
996
979
1004
988
975
992
1007
973
995
978
962
1000
970
928
960
993
972
988
988
948
954
973
978
978
999
979
988
1009
984
983
970
951
996
968
937
913
949
943
943
979
971
978
990
985
953
980
970
973
940
967
966
968
994
987
971
951
979
942
934
821
820
917
1094
1063
1027
979
944
942
994
1010
971
952
998
1053
982
958
914
951
1010
964
918
912
909
956
999
953
941
932
918
904
892
951
967
981
1002
904
871
888
893
895
889
888
914
933
900
863
839
855
841
868
869
909
914
911
890
834
856
898
916
942
959
913
937
965
955
909
895
881
904
933
992
975
946
952
944
928
972
971
959
982
989
962
944
961
959
910
929
953
928
938
959
963
926
957
990
967
968
972
987
937
927
943
955
941
959
971
971
951
950
973
991
966
942
962
974
948
916
962
1003
965
950
959
991
963
890
805
790
801
823
908
1017
975
966
1023
1042
988
981
985
1013
1003
986
956
993
1011
1003
985
958
997
993
976
958
988
993
958
1008
1033
1023
967
983
1011
1000
978
982
1008
1010
994
986
1007
984
972
1004
992
980
1006
1015
967
963
978
974
957
999
1007
983
988
1015
985
996
1001
967
934
954
995
935
941
974
954
957
831
805
827
932
983
973
859
793
803
868
947
1011
996
938
914
949
945
951
966
976
947
949
961
961
967
994
974
980
1007
986
971
991
967
985
1023
1033
995
995
1003
993
1013
982
967
960
973
991
982
998
945
951
935
936
960
989
941
957
967
943
939
932
922
936
905
847
793
807
914
1036
1018
967
946
950
983
967
1007
1006
975
989
1009
1004
970
991
1009
997
976
992
980
951
947
973
964
974
1008
974
982
973
940
975
978
972
973
993
950
954
1012
955
928
938
927
933
957
988
977
989
1012
976
968
996
989
970
978
994
963
973
976
955
948
957
955
947
911
950
997
980
968
930
975
1006
992
948
895
820
885
1010
1061
1024
975
973
985
945
916
914
984
959
978
950
929
925
900
897
958
1009
974
947
924
903
900
950
977
969
964
982
987
988
978
926
902
902
1013
1021
986
933
931
971
995
980
962
953
988
998
968
967
1001
1011
999
943
934
980
985
974
943
912
920
937
929
913
919
974
968
958
952
901
893
911
954
940
930
946
974
978
976
965
929
929
963
964
974
938
916
933
997
1007
999
984
932
935
954
1018
1019
1018
986
936
959
1018
1044
1026
979
920
913
945
974
1001
953
924
939
996
987
966
953
974
954
927
915
965
988
972
924
947
940
947
930
904
908
975
984
955
943
943
984
1004
1004
963
928
927
943
964
948
938
919
916
987
1014
1014
954
906
903
935
965
979
1001
958
911
944
973
997
975
951
919
938
1006
1046
1034
1003
985
1025
1042
1036
1031
1002
1021
1023
990
955
928
1021
1033
1003
991
997
979
927
869
844
792
779
789
840
970
1119
1070
1102
1057
1030
1011
986
981
963
922
945
985
993
975
991
970
938
935
991
1004
968
942
930
932
921
950
977
957
950
993
949
924
956
977
969
989
996
993
954
961
962
941
957
938
976
932
941
985
949
928
965
972
985
958
932
954
969
960
905
888
910
947
924
942
1023
1028
1037
980
957
997
1052
1022
971
954
967
1002
1005
995
955
974
1024
1035
1021
996
1049
1075
1031
1039
1006
961
985
1045
1028
985
956
989
1018
1006
974
953
1019
1045
1023
983
924
969
991
1001
986
981
970
1014
925
857
798
776
822
984
990
1017
1058
1037
1001
974
981
975
943
875
858
903
1008
1046
1014
993
951
948
994
1048
1027
1038
1021
981
936
948
978
1005
986
945
945
982
977
946
954
920
933
961
1001
946
894
924
949
952
922
903
921
985
973
962
908
915
939
943
891
886
918
874
873
930
969
938
918
920
936
914
931
937
905
869
910
924
923
938
967
952
924
939
956
964
924
944
977
922
898
903
908
900
914
961
967
922
928
943
928
916
981
969
919
907
921
932
917
918
968
952
906
911
925
961
903
897
927
942
914
918
941
951
924
918
947
952
927
846
819
840
879
966
963
958
844
807
790
772
750
738
727
733
726
744
745
715
705
731
760
809
849
849
813
800
815
872
966
966
891
813
773
753
746
802
951
883
887
916
937
923
917
884
857
868
951
991
956
901
882
908
935
941
928
910
911
894
896
924
936
942
903
878
892
885
873
923
922
925
890
884
871
851
912
940
958
917
907
918
905
903
931
953
962
933
941
978
964
932
938
937
886
900
909
917
934
943
971
982
933
923
934
963
963
957
947
976
1003
975
970
949
912
926
991
990
972
972
959
931
909
945
967
977
908
838
794
810
884
958
900
928
960
944
932
928
930
917
926
926
939
981
916
874
898
939
949
920
928
965
971
962
934
947
994
999
949
923
942
956
970
970
994
977
913
909
928
913
917
924
855
840
825
843
813
779
767
743
773
788
864
1019
956
911
896
894
878
864
899
939
919
901
942
942
937
947
944
912
891
906
915
907
885
917
965
933
906
942
969
980
936
920
939
954
963
936
949
974
971
948
944
982
989
933
946
955
954
909
921
968
1000
976
968
978
998
921
905
899
945
989
954
918
930
937
889
889
936
1005
979
949
908
917
934
950
927
915
933
1027
1005
960
962
1026
1061
1017
994
985
961
936
976
1019
1061
1004
961
924
892
947
1035
1067
1006
947
904
940
1000
1029
1021
970
945
960
1086
1069
1047
1005
951
932
1002
1123
1080
1056
1029
954
994
1040
1054
1044
1004
985
1013
1044
1053
1063
994
958
1017
1075
1054
1046
1012
1016
1033
1054
1072
1054
1047
988
940
975
1002
1040
1027
999
971
948
1031
1079
1067
1091
1015
982
1014
1049
1038
1036
1008
1002
1044
1045
1034
1034
1001
1023
1043
1023
980
1006
1066
1014
1024
1043
1009
969
1016
1061
1033
988
1011
1046
1021
1001
1031
1042
1027
1032
1047
1013
993
1023
1032
1000
1009
1030
1043
1005
1000
1032
1001
1015
1043
1015
973
1004
1029
1040
978
972
965
1024
927
821
799
863
1112
1078
1018
1058
1057
1038
1011
966
1024
1033
1037
990
1021
1008
988
1025
1022
996
1053
1157
1092
1016
977
985
1026
970
998
1022
1009
989
1004
1035
989
998
1023
990
1031
1039
986
988
1026
1018
985
1002
1008
991
1022
1063
1019
1005
1028
1017
962
977
1016
1000
1015
1036
1044
1034
1068
1086
1029
1024
1065
1012
1009
1054
1069
1029
1033
1063
1016
1039
1029
1009
1041
1019
986
1021
1061
1046
1057
1059
1014
1021
988
976
1000
1049
1028
1043
1045
971
977
969
995
1004
1046
1061
1022
1012
993
959
980
892
823
818
869
978
1100
1054
1002
1001
1027
1021
1002
1015
1047
1022
1024
1017
999
1000
1031
1009
1038
1052
1028
1046
1059
1036
1067
1045
1028
1030
1032
999
974
1008
992
1028
1050
1047
1006
980
916
902
923
989
1045
1011
1051
1044
1031
1040
1041
1019
1045
1016
1034
1088
1066
1088
1058
1026
1060
1049
1040
1067
1096
1045
1028
1011
1001
977
1062
1110
1124
1133
1071
1003
1024
1074
1104
1135
1105
1052
1064
1030
993
1007
1102
1078
1150
1120
1059
1058
1087
1078
1049
1114
1124
1141
1164
1140
1045
1054
1041
1036
1116
1061
1037
1058
1077
1024
1046
1078
1073
1089
1065
1042
1047
1034
990
969
947
933
887
881
890
926
955
1071
1162
1138
1084
1112
1091
1050
1030
1111
1097
1109
1157
1090
1052
1072
1065
1080
1088
1047
1070
1065
1064
1055
1028
992
977
1024
1019
1047
1066
1097
1070
1061
1041
1085
1053
1051
1015
1015
983
989
1010
1025
989
1019
1025
983
967
881
831
846
791
822
941
1248
1164
1080
1074
1083
1058
1077
1038
1107
1136
1100
1117
1115
1143
1164
1089
1047
1048
1071
1061
1112
1141
1124
1123
1150
1094
1108
1093
1084
1097
1060
1098
1037
1015
1053
1057
1025
1092
1086
1068
1050
1088
1011
957
935
915
975
1132
1123
1174
1153
1116
1096
1050
1073
1067
1080
1125
1125
1083
1064
1036
1029
1094
1085
1057
1101
1072
1083
1129
1132
1088
1103
1122
1076
1084
1107
1083
1130
1138
1093
1117
1102
1057
1071
1100
993
960
925
937
1106
1093
1126
1191
1167
1164
1118
1094
1102
1085
1041
1012
983
951
940
957
967
961
939
948
1050
1038
1023
970
920
935
979
1119
1159
1122
1152
1130
1160
1145
1118
1091
1114
1087
1068
1062
1066
1063
1117
1119
1064
1041
1092
1028
994
980
963
1023
1106
1074
1142
1162
1158
1145
1110
1077
1107
1147
1141
1136
1148
1118
1112
1069
1050
1118
1115
1100
1089
1093
1054
1076
1107
1076
1063
1093
1077
1051
1048
1050
1002
1027
1018
992
1072
1070
1016
1008
1014
982
1048
1049
1024
1020
1038
1002
1092
1070
1021
1030
1025
979
994
1102
1085
1049
1061
1076
1034
1038
1095
1051
1086
1115
1057
1073
1096
1088
1094
1103
1072
1055
1066
1097
1056
1057
1101
1039
1040
1074
1055
1004
1031
1002
986
980
927
873
836
878
874
1039
1100
1055
985
967
890
834
850
856
882
862
863
923
948
929
943
982
1010
1006
1005
1027
1011
1041
1049
987
958
1000
1006
1046
1085
1085
1089
1077
1121
1061
1025
1001
967
968
1055
1134
1079
1073
1029
1012
1025
1105
1129
1109
1119
1080
995
978
976
976
1008
1074
1079
999
1019
1002
961
911
920
943
986
999
1108
1121
1073
1080
1084
1065
1084
1083
1046
1068
1107
1085
1078
1103
1098
1038
1031
1058
1066
1084
1089
1138
1078
1049
1074
1087
1019
1010
1032
1002
1047
1072
1044
1017
992
975
961
940
940
1043
1096
1073
1124
1069
1048
1043
1032
915
920
945
972
1100
1128
1094
1127
1131
1120
1148
1125
1110
1105
1080
1048
1085
1081
1055
1060
1076
1038
1069
1004
939
888
883
905
907
970
1033
1083
1128
1085
1082
1067
1032
1031
993
956
967
1030
1046
1038
1108
1128
1108
1079
1025
993
1031
1089
1083
1114
1144
1103
1106
1045
1026
1043
1121
1130
1110
1093
1033
996
1006
1008
950
946
994
1036
1105
1129
1084
1113
1110
1076
1075
1007
969
992
1046
1048
1069
1111
1063
1046
1018
983
949
1051
1148
1075
1077
1054
1017
1007
1034
1008
970
987
1004
1018
1111
1082
1073
1098
1075
1031
1020
1024
1000
970
985
1038
1028
1085
1112
1051
1082
1091
1053
1066
1059
1049
1081
1080
1064
1074
1086
1051
1034
1030
1002
1039
1043
1016
945
966
1026
1041
1078
1167
1118
1149
1113
1040
1036
1065
1098
1078
1095
1097
1116
1094
1078
1149
1148
1051
1072
1110
1046
1028
1111
1130
1163
1138
1093
1095
1166
1133
1171
1066
1045
1079
1093
1070
1073
1114
1063
1022
1006
978
1013
1106
1067
1111
1109
1087
1109
1091
1051
1059
1079
1023
1045
1058
1041
1081
1086
1033
1034
1085
1051
1029
1108
1074
1066
1111
1077
1046
1089
1110
1057
1029
1081
1062
1048
1058
994
955
923
880
918
1023
1027
1012
1063
1102
1122
1117
1073
1084
1146
1135
1163
1123
1113
1148
1121
1136
1095
1063
960
932
1011
1230
1185
1137
1124
1130
1063
1051
1036
1007
1090
1078
1092
1070
1095
1062
1141
1145
1091
1050
1073
1042
1035
1050
1030
1028
1064
1066
1064
1041
993
934
932
931
912
954
985
998
1021
1039
1083
1066
1098
1094
1028
1032
1092
1098
1081
1067
1121
1060
1086
1154
1140
1039
989
935
884
812
796
834
855
788
798
834
908
975
968
939
886
825
796
817
856
933
1055
1095
1058
1016
1010
1013
1021
1084
1070
1064
1075
1109
1107
1083
1077
1048
998
976
1058
1172
1073
1094
1083
1054
1049
1062
1063
1039
1069
1148
1109
1138
1106
1078
1124
1122
1112
1163
1158
1094
1099
1070
986
937
955
990
993
1001
1025
1076
1102
1133
1092
1131
1127
1121
1171
1190
1148
1161
1156
1074
1130
1095
1064
1088
1116
1059
1085
1072
1033
1120
1088
1067
1148
1140
1110
1144
1124
1075
1088
1070
1043
1056
1068
1031
1061
1091
1073
1076
1104
1060
1055
1088
1062
1121
1109
1078
1057
1044
1034
995
1025
1058
1060
1063
1157
1113
1147
1146
1070
1069
1091
1083
1086
1116
1096
1060
1113
1096
1041
1004
1001
987
989
1073
1086
1072
1097
1067
1070
1053
1042
1005
1043
1008
958
991
1001
1011
1064
1150
1098
1113
1135
1130
1131
1091
1048
1055
1106
1072
1055
1081
1078
1110
1094
1037
1077
1090
1058
1114
1129
1064
1063
1073
1046
1122
1092
1050
1138
1140
1084
1074
1060
1046
1004
1041
1075
1051
1051
1112
1069
1059
1094
1108
1024
1033
1034
992
1028
1098
1119
1052
1110
1096
1009
998
962
901
908
947
938
929
976
1024
1023
1103
1085
1081
1179
1153
1096
1110
1101
1055
1099
1145
1116
1157
1161
1104
1095
1078
1032
1075
1091
1083
1075
1068
897
880
919
1055
1157
1143
1079
1082
1063
1037
1098
1079
1083
1079
1037
1011
1040
1010
1048
1097
1068
1064
1091
1096
1042
1017
1038
1008
1002
1039
1095
1060
1065
1079
1021
1001
963
916
891
874
894
951
1253
1124
1067
1015
988
944
958
1043
1042
1129
1124
1159
1133
1057
1051
1016
1030
1075
1114
1075
1101
1111
1074
1085
1038
1003
1035
1128
1145
1125
1155
1148
1105
1101
1125
1052
1055
1062
1059
1054
1118
1084
1108
1113
1089
1111
1103
1075
1102
1102
1087
1068
1098
1092
1093
1100
1097
1069
1078
1112
1100
1108
1110
1082
1099
1080
1075
1117
1101
1055
1062
1079
1059
1103
1128
1080
1139
1123
1097
1107
1131
1080
1081
1109
1087
1157
1114
1074
1108
1099
1070
1068
1085
1045
1034
1053
1007
1006
1055
1055
1063
1098
1038
1031
1049
1026
1011
1040
1089
1064
1096
1135
1070
1086
1108
1075
1112
1135
1108
1141
1149
1082
1066
1084
1046
1062
1138
1101
1112
1142
1091
1084
1106
1032
1015
1027
985
1012
1070
1039
1006
1087
1119
1029
1043
1071
1056
1060
1102
1107
1076
1093
1133
1071
1096
1115
1084
1121
1087
1046
1055
1107
1095
1045
1087
1054
953
901
902
930
953
1022
1069
1219
1164
1129
1177
1150
1087
1090
1113
1067
1107
1152
1073
1068
1115
1123
1103
1119
1143
1093
1066
1129
1026
975
923
966
987
912
836
834
865
948
1014
1001
1001
1105
1134
1100
1102
1111
1064
1107
1128
1125
1190
1199
1127
1169
1131
1104
1156
1118
1034
1056
1090
1052
1139
1140
1100
1110
1073
1098
1101
1038
1044
1046
1034
1073
1077
1061
1121
1116
1073
1076
1068
1049
1040
1054
1050
1072
1150
1079
1127
1104
1060
1044
1044
1005
1049
1087
1078
1086
1110
1050
1088
1122
1091
1108
1101
1082
1088
1109
1091
1072
1088
1042
1077
1113
1083
1116
1119
1094
1043
1065
1090
1045
1058
1079
1058
1038
1064
1004
990
1038
1058
1012
1059
1048
1012
974
979
957
989
1153
1113
1102
1187
1142
1027
1002
1030
989
996
1125
1047
985
1001
1027
989
1054
1064
1027
973
996
1029
1008
1038
1044
1064
1044
1051
1070
1025
1015
1071
1067
1119
1142
1079
1081
1033
1009
1014
1059
1102
1158
1175
1126
1102
1098
1092
1136
1114
1062
1082
1086
1012
1031
1086
1060
1092
1098
1082
1099
1118
1068
1082
1081
1087
1055
1097
1078
1095
1107
1074
1108
1092
1038
1060
1053
1052
1084
1089
1032
993
1071
1078
1059
1081
1120
1080
1084
1109
1083
1078
1128
1068
1099
1120
1090
1119
1098
1059
1090
1069
1080
1120
1123
1054
1022
1026
1036
1078
1093
1059
1059
1062
1045
1088
1080
1050
1069
1058
1061
1112
1096
1087
1120
1081
1074
1085
1082
1041
1060
1096
1069
1057
1042
1028
1059
1120
1066
1056
1117
1088
1054
1082
1094
1063
1067
1115
1062
1031
1036
1038
1071
1121
1092
1101
1085
1039
1101
1086
1021
1020
1044
1036
1080
1107
1051
1065
1053
1039
1054
1037
1000
1041
1072
1043
1054
1111
1048
1041
1066
1091
1026
1066
1109
1057
1068
1080
1063
1120
1124
1098
1104
1084
1043
1063
1082
1048
1070
1099
1055
1039
1086
1074
1049
1097
1089
1047
1018
1058
1033
1030
1060
1089
1042
1038
1050
1042
1052
1024
1013
1047
1007
1014
1071
1055
1012
1042
1067
1033
1024
1047
1015
1013
1083
1050
1020
1041
1061
1041
1051
1095
1066
1019
1068
1116
1031
1009
1052
994
1018
1076
1056
1016
1044
1048
1007
1039
1069
1040
1055
1090
1050
1081
1108
1048
1031
1090
1069
1029
1043
1031
1014
1030
1060
1025
1039
1054
1031
1029
1055
1063
1019
1013
1033
1028
1051
1090
1036
996
1049
1031
990
1015
1048
1032
1029
1089
1077
1030
1046
1030
988
1052
1075
1090
1097
1102
1053
1057
1096
1055
1055
1114
1066
1049
1122
1071
1022
1052
1060
1037
1061
1080
1046
1027
1053
1044
1039
1089
1053
1018
1016
1072
1041
1031
1027
1019
1000
1026
1031
1037
1054
1088
1068
1065
1109
1061
1046
1022
1078
1050
989
1032
1071
969
972
1026
1003
997
1017
940
904
913
927
923
957
960
927
913
955
991
1080
1135
1122
1138
1129
1118
1125
1120
1058
1102
1151
1153
1177
1174
1123
1121
1121
1095
1123
1132
1102
1131
1134
1078
1119
1140
1102
1097
1093
1058
1067
1084
1050
1065
1092
1073
1034
1092
1076
1021
995
1010
1027
1008
1082
1039
1011
1033
1051
1069
1139
1134
1108
1117
1096
1065
1129
1138
1111
1167
1134
1069
1038
1074
1070
1073
1082
1103
1071
1110
1111
1066
1089
1094
1068
1090
1147
1109
1112
1110
1061
1053
1066
1061
1043
1054
1089
1060
1102
1115
1075
1073
1102
1063
1015
1032
1070
1058
1112
1085
1031
1045
1058
1014
1037
1109
1206
1168
1142
1101
1064
1121
1145
1105
1100
1116
1080
1088
1133
1117
1059
1109
1069
1049
1093
1131
1073
1066
1079
1040
1057
1096
1042
1052
1103
1048
1059
1071
1054
1056
1072
1054
1040
1084
1074
1048
1100
1102
1060
1092
1111
1085
1102
1119
1075
1079
1100
1059
1077
1101
1062
1064
1113
1091
1053
1076
1098
1062
1089
1114
1057
1052
1087
1074
1090
1102
1028
1016
1033
1038
1032
1093
1123
1069
1106
1127
1069
1080
1083
1056
1048
1116
1077
1032
1042
1046
1028
1049
1070
1043
1050
1100
1082
1066
1138
1084
1076
1127
1117
1078
1075
1123
1078
1062
1072
1055
1039
1071
1101
1063
1052
1060
1047
1061
1111
1062
1084
1088
1062
1106
1102
1053
1090
1149
1107
1105
1128
1083
1067
1090
1085
1069
1133
1095
1062
1108
1121
1059
1081
1105
1081
1048
1061
1063
1020
1054
1051
1054
1072
1130
1112
1091
1131
1117
1091
1096
1089
1052
1028
1080
1040
1065
1135
1123
1068
1042
1034
976
1027
1100
1126
1112
1156
1137
1084
1114
1108
1076
1101
1084
1055
1131
1117
1083
1090
1097
1063
1059
1092
1053
1041
1084
1051
1025
1029
1049
1006
992
997
1038
1115
1142
1091
1128
1155
1094
1084
1101
1085
1076
1104
1076
1042
1067
1062
1040
1061
1098
1051
1057
1099
1065
1027
1073
1096
1052
1071
1085
1036
1036
1117
1044
1058
1107
1098
1058
1081
1087
1038
994
1014
1018
1063
1134
1104
1073
1090
1098
1137
1118
1110
1108
1078
1055
1064
1084
1050
1047
1096
1083
1061
1068
1068
1014
1055
1106
1066
1064
1111
1107
1070
1091
1103
1062
1066
1107
1077
1039
1059
1054
1042
1103
1113
1072
1098
1099
1053
1082
1125
1074
1078
1100
1086
1042
1078
1069
1024
1041
1118
1046
1089
1090
1060
1028
1038
1060
1019
1086
1149
1050
1070
1113
1088
1091
1098
1070
1072
1083
1037
1045
1058
1051
1105
1164
1076
1056
1055
1052
1033
1072
1090
1070
1052
1091
1055
1040
1045
1019
989
926
890
819
809
839
922
962
966
985
1053
1075
1090
1091
1072
1075
1112
1117
1131
1155
1111
1106
1156
1122
1084
1132
1146
1113
1097
1097
1100
1061
1046
1081
1093
1083
1081
1065
1051
1072
1023
1031
1034
1005
1010
1065
1052
1058
1106
1090
1116
1133
1097
1062
1105
1104
1064
1127
1169
1136
1166
1135
1078
1085
1133
1106
1133
1078
1099
1091
1128
1110
1095
1149
1101
1080
1101
1080
1045
1079
1108
1063
1059
1076
1062
1076
1075
1027
1047
1083
1082
1080
1126
1086
1086
1093
1068
1052
1061
1073
1043
1072
1064
1028
1034
1049
1053
1043
1068
1079
1064
1069
1073
1049
1100
1096
1078
1043
1059
1043
1006
1019
1067
1032
1078
1095
1042
1026
1064
1016
1044
1084
1058
1057
1076
1089
1067
1102
1077
1049
1109
1105
1078
1070
1107
1057
1047
1057
1040
999
1045
1090
1053
1020
1005
1017
1009
1066
1061
1055
1038
1073
1025
1077
1096
1069
1030
1081
1087
1072
1063
1074
1072
1088
1118
1063
1084
1105
1113
1084
1128
1075
1037
1080
1074
1026
1064
1079
1073
1108
1103
1075
1086
1092
1059
1091
1142
1097
1059
1092
1086
1063
1108
1080
1085
1129
1116
1061
1077
1108
1080
1073
1097
1053
1083
1104
1115
1097
1045
1035
1019
1064
1158
1084
1103
1180
1068
1119
1142
1102
1119
1128
1082
1087
1089
1108
1107
1109
1069
1066
1110
1104
1078
1130
1079
1052
1075
1107
1087
1053
1080
1050
1068
1109
1052
1067
1100
1060
1038
1068
1079
1047
1054
1053
1020
1012
1086
1077
1033
1026
1130
1094
1156
1142
1090
1126
1113
1093
1049
1054
1035
1058
1116
1062
1087
1156
1100
1059
1075
1061
1060
1129
1108
1085
1136
1109
1079
1074
1078
1044
1035
1131
1082
1048
1061
1059
1015
962
932
916
925
924
995
1120
1101
1211
1194
1098
1180
1184
1108
1135
1159
1119
1160
1179
1110
1115
1167
1095
1100
1129
1091
1113
1141
1089
1112
1111
1047
1043
1024
1004
1027
1095
1142
1097
1087
1115
1076
1069
1110
1107
1081
1127
1125
1092
1104
1125
1083
1112
1105
1075
1059
1067
1091
1120
1124
1079
1118
1130
1091
1095
1125
1080
1074
1088
1077
1048
1077
1139
1110
1137
1146
1084
1112
1092
1080
1097
1114
1063
1060
1101
1111
1108
1162
1104
1116
1131
1093
1081
1131
1085
1104
1137
1094
1104
1092
1088
1120
1130
1077
1070
1155
1128
1089
1117
1137
1060
1089
1117
1110
1105
1143
1131
1136
1143
1086
1105
1090
1117
1110
1121
1086
1097
1148
1096
1125
1156
1131
1137
1172
1124
1145
1124
1101
1112
1154
1092
1096
1084
1058
1037
1050
1077
1049
1070
1072
1026
1045
1113
1099
1060
1086
1114
1105
1168
1165
1128
1161
1133
1102
1121
1118
1088
1097
1119
1100
1146
1131
1091
1093
1081
1066
1063
1122
1120
1099
1132
1094
1091
1111
1133
1090
1098
1079
1080
1137
1112
1070
1109
1129
1071
1097
1136
1110
1110
1131
1155
1081
1073
1039
1058
1081
1148
1103
1148
1137
1116
1117
1130
1077
1092
1113
1133
1058
1109
1115
1048
1079
1054
1175
1193
1126
1131
1167
1114
1137
1157
1125
1119
1150
1129
1146
1149
1115
1097
1135
1104
1112
1139
1128
1109
1125
1100
1066
1091
1084
1073
1075
1079
1073
1169
1155
1125
1100
1105
1075
1050
1126
1065
1102
1173
1097
1091
1069
1085
1080
1108
1115
1120
1161
1104
1094
1114
1095
1118
1112
1078
1107
1148
1071
1052
1085
1090
1079
1143
1148
1144
1146
1154
1106
1083
1099
1112
1078
1102
1117
1062
1076
1135
1070
1082
1073
1075
1090
1155
1115
1091
1119
1115
1077
1090
1134
1108
1100
1093
1055
1095
1140
1091
1092
1095
1088
1092
1148
1138
1131
1139
1144
1102
1092
1101
1037
1055
1097
1076
1050
1106
1108
1080
1089
1154
1067
1064
1125
1132
1115
1197
1152
1088
1128
1096
1071
1088
1105
1059
1054
1104
1096
1090
1103
1083
1065
1087
1102
1081
1089
1091
1061
1069
1092
1076
1049
1066
1136
1100
1047
1071
1115
1069
1046
1115
1131
1055
1094
1103
1062
1066
1109
1102
1079
1107
1123
1082
1047
1051
1080
1108
1165
1095
1041
1073
1107
1073
1093
1119
1098
1107
1180
1104
1093
1124
1111
1066
1048
1096
1030
996
964
913
946
948
935
979
1060
1140
1080
1007
963
977
967
982
1004
970
974
1013
1055
1171
1156
1138
1140
1125
1089
1130
1138
1076
1131
1148
1108
1148
1171
1118
1117
1156
1144
1157
1176
1175
1123
1145
1155
1138
1176
1154
1094
1095
1107
1074
1109
1108
1067
1087
1097
1054
1126
1126
1094
1127
1094
1089
1118
1174
1139
1175
1207
1135
1132
1184
1184
1146
1130
1166
1141
1198
1184
1136
1184
1134
1114
1115
1131
1107
1093
1133
1119
1132
1121
1155
1135
1146
1119
1105
1136
1101
1098
1116
1127
1118
1142
1087
1080
1133
1063
1020
1068
1120
1096
1070
1107
1056
1055
1074
1141
1138
1166
1167
1128
1146
1116
1073
1090
1133
1098
1133
1174
1147
1119
1115
1110
1089
1043
1054
1068
1128
1154
1110
1118
1133
1102
1077
1150
1110
1096
1059
1075
1073
1144
1110
1087
1093
1079
1057
1006
971
973
1039
1247
1223
1139
1053
1019
992
966
999
996
990
1011
1033
1111
1201
1164
1129
1165
1154
1103
1102
1125
1120
1070
1096
1106
1082
1126
1166
1095
1104
1109
1134
1114
1108
1121
1062
1088
1123
1114
1122
1163
1120
1094
1098
1082
1042
1044
1049
1047
1071
1058
1049
1071
1081
1030
1049
1065
1033
1045
1046
1052
1017
1021
1012
1077
1163
1106
1045
1048
1076
1021
1023
1054
1029
1041
1091
1117
1136
1140
1152
1114
1091
1044
1083
1122
1078
1063
1073
1032
1037
1022
1011
1014
1022
998
985
973
975
996
996
971
958
971
965
961
953
948
898
875
863
850
872
916
921
914
926
889
892
874
880
889
905
937
956
965
977
994
1044
1026
1040
1034
1029
1020
1004
1032
1032
960
966
998
1036
1096
1085
1086
1032
1012
1030
1018
1051
1064
1066
1055
1058
1035
1026
1010
1071
1057
1042
1050
1078
1035
1040
1040
997
970
935
948
981
1054
1023
1037
1024
1004
1017
1008
982
1032
1098
1050
1044
1077
1069
1098
1118
1100
1048
1075
1064
1047
1080
1073
1050
1057
1033
1068
1052
1019
964
968
965
1039
1160
1162
1095
1100
1165
1136
1079
1095
1075
1032
1021
1058
1044
1076
1009
1068
1069
1047
1083
1121
1083
1082
1145
1104
1126
1144
1087
1119
1190
1112
1087
1064
1086
1034
1059
1098
1045
1052
1099
1151
1089
1104
1121
1128
1119
1099
1087
1065
1087
1108
1104
1067
1137
1061
1067
1063
1085
1091
1056
1145
1131
1157
1157
1099
1064
1019
1012
1029
1023
981
987
999
950
915
914
924
937
946
965
1003
988
998
1047
1066
1018
1031
1036
1035
998
994
980
952
940
964
1004
1045
1031
1045
1084
995
964
938
939
953
957
973
980
943
977
971
945
923
896
867
846
830
822
822
807
803
800
785
785
778
774
777
772
756
750
729
731
728
724
708
705
691
692
680
674
670
675
665
676
673
681
698
733
779
841
916
974
1055
1108
1179
1204
1227
1269
1170
1037
1067
1132
1107
1152
1077
1003
1025
1004
972
1043
1082
1049
1177
1165
1085
1107
1154
1196
1199
1225
1128
1067
1045
1052
1299
1214
1206
1229
1210
1163
1161
1145
1191
1142
1201
1189
1172
1197
1204
1038
1031
1054
1051
1081
1132
1125
1015
927
888
842
845
833
853
929
1003
1005
1128
1206
1169
1203
1236
1177
1247
1257
1182
1211
1242
1198
1171
1222
1113
1084
1080
1046
1076
1164
1139
1229
1163
1121
1150
1186
1174
1162
1197
1152
1134
1212
1242
1218
1218
1208
1154
1120
1118
1097
1161
1214
1184
1230
1248
1172
1202
1223
1190
1240
1259
1197
1167
1167
1140
1245
1219
1160
1195
1129
1101
1087
1106
1085
1118
1154
1107
1109
1090
1044
1031
1049
977
932
867
851
822
832
881
919
961
979
979
1026
1052
1086
1143
1164
1143
1169
1217
1221
1177
1189
1207
1174
1229
1268
1212
1235
1252
1177
1155
1141
1166
1270
1207
1129
1133
1150
1141
1299
1294
1228
1267
1217
1158
1175
1148
1097
1110
1142
1124
1143
1169
1091
1069
1123
1178
1195
1306
1291
1227
1257
1253
1178
1181
1167
1179
1234
1283
1208
1205
1209
1152
1157
1197
1197
1200
1246
1223
1163
1226
1216
1143
1139
1087
1051
1089
1117
1089
1171
1251
1166
1213
1249
1227
1273
1279
1202
1185
1156
1132
1193
1219
1176
1192
1224
1203
1229
1184
1175
1244
1265
1199
1220
1236
1180
1250
1251
1193
1243
1242
1190
1229
1276
1172
1201
1214
1217
1279
1276
1179
1218
1258
1200
1267
1225
1193
1254
1221
1162
1190
1245
1169
1213
1230
1182
1216
1222
1195
1170
1186
1145
1060
1072
1047
1032
1089
1116
1074
1122
1148
1185
1199
1120
1061
1057
1083
1092
1150
1150
1155
1184
1155
1107
1138
1165
1186
1267
1299
1290
1291
1294
1278
1310
1306
1223
1218
1220
1163
1186
1273
1252
1305
1273
1211
1228
1212
1198
1265
1242
1222
1261
1267
1227
1250
1252
1169
1240
1257
1182
1227
1247
1193
1226
1236
1181
1213
1144
1028
973
1033
1141
1132
1103
1104
1142
1159
1128
1192
1271
1220
1261
1254
1210
1237
1242
1195
1252
1259
1232
1248
1243
1220
1221
1210
1167
1216
1236
1194
1203
1204
1147
1227
1260
1215
1280
1238
1195
1276
1282
1245
1300
1276
1184
1213
1212
1167
1224
1272
1157
1164
1235
1168
1245
1221
1146
1158
1214
1164
1194
1206
1173
1253
1275
1219
1238
1211
1185
1167
1197
1124
1102
1069
1032
1097
1098
942
903
949
1043
1099
1112
1097
1069
1088
1055
1035
1088
1069
1103
1206
1192
1174
1267
1265
1208
1260
1287
1253
1293
1296
1228
1232
1243
1180
1215
1257
1222
1216
1184
1107
1081
1151
1109
1140
1316
1207
1248
1261
1199
1260
1265
1241
1311
1276
1207
1254
1228
1158
1250
1237
1214
1248
1259
1233
1258
1261
1235
1259
1221
1209
1273
1251
1185
1132
1073
1067
1164
1274
1233
1345
1312
1242
1265
1237
1229
1300
1257
1231
1262
1245
1223
1281
1261
1241
1269
1189
1238
1216
1199
1188
1223
1261
1183
1205
1184
1168
1220
1228
1173
1203
1211
1179
1265
1273
1111
1085
1087
1074
1174
1339
1262
1347
1273
1242
1290
1223
1199
1207
1281
1226
1259
1250
1185
1226
1186
1141
1152
1217
1203
1170
1235
1217
1181
1154
1197
1110
1155
1267
1207
1231
1241
1187
1153
1149
1099
1080
1170
1327
1264
1301
1275
1236
1279
1241
1202
1277
1223
1200
1260
1234
1180
1286
1257
1219
1287
1246
1214
1271
1262
1189
1217
1223
1161
1214
1287
1223
1281
1261
1213
1265
1250
1192
1236
1228
1204
1264
1273
1178
1178
1224
1183
1234
1246
1198
1230
1203
1158
1220
1220
1166
1221
1249
1207
1225
1232
1180
1219
1253
1197
1230
1225
1182
1246
1241
1184
1224
1238
1171
1229
1249
1197
1234
1237
1207
1243
1202
1157
1216
1204
1177
1224
1198
1109
1132
1220
1155
1243
1330
1220
1272
1236
1159
1220
1245
1198
1235
1277
1199
1248
1267
1191
1231
1224
1160
1191
1190
1137
1225
1259
1185
1210
1215
1155
1207
1208
1150
1224
1236
1183
1209
1259
1178
1229
1233
1174
1216
1248
1188
1243
1249
1176
1202
1210
1179
1225
1200
1134
1210
1229
1156
1237
1217
1147
1183
1162
1129
1182
1231
1179
1198
1238
1183
1232
1212
1138
1161
1256
1214
1279
1278
1219
1244
1231
1173
1248
1261
1174
1219
1234
1190
1252
1264
1192
1236
1221
1168
1198
1229
1173
1207
1234
1164
1190
1249
1176
1216
1237
1207
1223
1231
1158
1204
1205
1143
1178
1232
1200
1213
1187
1149
1188
1220
1170
1189
1231
1181
1192
1228
1169
1195
1224
1160
1159
1215
1163
1203
1290
1218
1151
1210
1199
1136
1179
1157
1126
1176
1205
1153
1208
1238
1189
1208
1225
1177
1250
1252
1184
1229
1250
1181
1231
1224
1195
1216
1183
1161
1204
1217
1104
1102
1130
1079
1154
1162
1150
1142
1187
1151
1236
1222
1181
1198
1215
1161
1193
1196
1152
1224
1245
1199
1238
1211
1196
1231
1251
1152
1215
1213
1185
1207
1254
1155
1205
1223
1171
1197
1226
1168
1197
1264
1213
1213
1266
1177
1182
1305
1217
1250
1225
1171
1256
1231
1168
1218
1214
1180
1250
1217
1173
1190
1201
1146
1170
1220
1163
1199
1250
1149
1097
1110
1115
1145
1273
1233
1246
1271
1213
1155
1258
1285
1198
1243
1258
1173
1178
1219
1166
1222
1258
1181
1203
1231
1160
1199
1239
1111
1120
1180
1172
1281
1313
1247
1285
1264
1201
1249
1260
1203
1225
1208
1179
1196
1179
1139
1166
1196
1133
1152
1182
1129
1164
1192
1141
1156
1164
1106
1121
1133
1111
1213
1199
1124
1154
1216
1153
1183
1239
1167
1198
1210
1191
1216
1232
1154
1176
1203
1176
1224
1243
1158
1193
1214
1159
1186
1181
1123
1169
1196
1140
1152
1179
1142
1194
1245
1140
1127
1129
1113
1081
1127
1181
1115
1139
1131
1122
1169
1128
1096
1120
1208
1147
1165
1187
1156
1155
1198
1142
1117
1181
1176
1109
1109
1179
1122
1152
1251
1155
1161
1183
1174
1153
1217
1176
1151
1175
1240
1154
1164
1232
1201
1219
1244
1170
1202
1222
1160
1209
1170
1143
1212
1234
1164
1160
1171
1127
1154
1181
1171
1210
1165
1087
1113
1201
1150
1129
1147
1153
1145
1204
1183
1164
1187
1174
1151
1166
1169
1146
1209
1198
1129
1152
1173
1154
1200
1186
1130
1224
1254
1202
1225
1220
1145
1166
1178
1113
1186
1175
1168
1216
1210
1170
1178
1204
1149
1187
1227
1162
1172
1200
1165
1174
1180
1178
1132
1179
1192
1134
1176
1216
1155
1166
1178
1149
1143
1153
1080
1013
957
937
985
1008
1039
1084
1078
1084
1026
987
919
889
908
967
1050
1066
1072
1041
1025
1014
1015
997
1003
1063
1163
1198
1232
1223
1157
1185
1172
1062
1038
981
1005
1082
1112
1173
1196
1276
1267
1197
1245
1260
1205
1129
1118
1114
1265
1314
1213
1270
1260
1210
1241
1246
1178
1153
1261
1189
1244
1256
1186
1102
1075
1009
1034
1134
1227
1355
1276
1184
1112
1106
1064
1086
1097
1103
1214
1201
1171
1232
1238
1206
1203
1119
1066
1121
1216
1195
1183
1232
1220
1223
1277
1200
1215
1227
1164
1225
1238
1159
1184
1228
1192
1178
1204
1182
1173
1189
1147
1167
1168
1090
1154
1173
1102
1123
1177
1122
1148
1177
1141
1113
1162
1221
1155
1169
1161
1169
1247
1220
1141
1144
1178
1169
1198
1250
1183
1193
1214
1147
1200
1190
1125
1200
1239
1184
1217
1257
1179
1174
1157
1092
1115
1106
1112
1232
1225
1158
1207
1230
1173
1234
1242
1176
1225
1178
1148
1224
1239
1175
1201
1234
1174
1250
1273
1218
1325
1304
1225
1242
1250
1185
1192
1216
1171
1196
1211
1172
1221
1208
1165
1189
1215
1184
1250
1237
1199
1203
1184
1138
1191
1206
1152
1200
1205
1148
1193
1196
1152
1167
1196
1124
1169
1143
1144
1210
1194
1171
1178
1181
1162
1240
1197
1149
1272
1286
1206
1279
1257
1152
1185
1220
1180
1215
1188
1178
1179
1174
1133
1144
1159
1099
1125
1214
1189
1216
1212
1131
1190
1193
1187
1241
1269
1217
1152
1188
1153
1219
1245
1228
1270
1290
1200
1233
1199
1159
1211
1216
1182
1207
1255
1208
1218
1217
1175
1215
1209
1193
1174
1183
1135
1196
1209
1158
1197
1206
1168
1185
1198
1123
1138
1146
1102
1155
1189
1136
1142
1140
1111
1142
1180
1124
1178
1243
1213
1215
1190
1190
1242
1223
1155
1153
1203
1185
1241
1220
1219
1279
1203
1175
1221
1232
1156
1219
1223
1166
1188
1166
1118
1179
1194
1173
1181
1197
1152
1196
1210
1161
1181
1169
1137
1189
1246
1179
1128
1153
1103
1170
1208
1182
1201
1192
1119
1115
1159
1125
1160
1233
1187
1237
1256
1169
1199
1201
1177
1224
1205
1179
1201
1224
1171
1233
1217
1171
1194
1260
1199
1226
1277
1227
1256
1239
1213
1234
1240
1162
1200
1203
1151
1200
1212
1178
1196
1199
1153
1172
1195
1165
1185
1219
1174
1209
1256
1184
1272
1286
1205
1239
1244
1209
1256
1245
1208
1253
1252
1182
1227
1205
1194
1216
1211
1129
1173
1195
1136
1157
1151
1141
1210
1197
1191
1224
1209
1167
1195
1220
1162
1171
1183
1131
1145
1199
1140
1063
1023
964
994
1019
1038
1110
1111
1100
1103
1048
1050
1051
1034
1089
1127
1209
1269
1258
1229
1248
1222
1199
1237
1206
1185
1259
1254
1200
1228
1258
1206
1219
1210
1189
1196
1210
1134
1153
1211
1146
1177
1201
1145
1174
1205
1180
1218
1251
1171
1186
1196
1169
1213
1207
1195
1205
1294
1220
1195
1238
1189
1226
1286
1219
1256
1255
1214
1223
1250
1210
1284
1247
1193
1256
1195
1154
1230
1230
1213
1222
1282
1208
1206
1178
1101
1166
1268
1226
1293
1316
1225
1154
1113
1048
1048
1109
1098
1132
1144
1106
1132
998
939
962
976
1026
1023
1009
975
928
911
892
877
871
846
844
845
883
916
957
969
977
1018
1094
1156
1216
1238
1232
1261
1247
1249
1240
1257
1173
1107
1048
1045
1180
1116
1179
1199
1133
1214
1216
1226
1270
1246
1228
1304
1284
1182
1223
1255
1206
1284
1262
1122
1126
1060
997
921
912
1121
1169
1180
1176
1099
1131
1111
1097
1151
1191
1224
1275
1206
1155
1147
1230
1170
1128
1140
1100
1144
1243
1229
1297
1303
1228
1234
1228
1165
1195
1243
1228
1157
1214
1238
1203
1282
1308
1231
1299
1261
1207
1241
1258
1212
1272
1324
1232
1221
1275
1275
1240
1280
1295
1239
1187
1121
1043
1054
1118
1128
1167
1141
1131
1153
1103
1118
1193
1234
1167
1181
1278
1199
1223
1223
1190
1239
1256
1196
1176
1196
1192
1244
1276
1256
1227
1195
1163
1179
1271
1205
1234
1309
1242
1100
1088
1048
1025
1111
1120
1127
1192
1228
1136
1230
1256
1197
1222
1226
1211
1233
1239
1122
1086
1117
1139
1157
1353
1295
1286
1342
1325
1273
1292
1297
1272
1327
1280
1244
1272
1210
1117
1109
1137
1157
1189
1211
1177
1258
1253
1227
1280
1249
1234
1331
1284
1238
1296
1275
1240
1305
1273
1239
1275
1280
1230
1262
1190
1157
1256
1249
1203
1268
1236
1222
1270
1233
1192
1249
1236
1178
1239
1267
1198
1199
1217
1144
1159
1282
1215
1160
1124
1060
1009
1066
1116
1116
1294
1310
1268
1310
1246
1209
1271
1310
1278
1326
1355
1264
1272
1278
1222
1250
1206
1169
1274
1314
1281
1310
1303
1265
1295
1255
1237
1269
1192
1109
1066
1097
1105
1153
1314
1262
1238
1280
1294
1235
1270
1289
1194
1233
1243
1217
1227
1266
1188
1253
1223
1191
1228
1169
1217
1214
1188
1214
1283
1190
1220
1241
1159
1201
1195
1223
1300
1348
1264
1280
1312
1227
1208
1301
1257
1215
1265
1280
1186
1247
1263
1204
1265
1315
1222
1237
1250
1195
1206
1279
1209
1204
1253
1212
1242
1234
1149
1188
1252
1190
1162
1209
1237
1138
1226
1287
1201
1266
1299
1231
1284
1269
1175
1229
1226
1159
1214
1249
1162
1162
1237
1182
1139
1219
1292
1174
1162
1212
1198
1226
1294
1255
1199
1289
1258
1172
1236
1272
1197
1239
1248
1191
1183
1272
1255
1202
1261
1265
1173
1249
1295
1228
1225
1284
1184
1157
1169
1233
1170
1284
1316
1247
1280
1322
1255
1278
1254
1187
1195
1224
1150
1170
1277
1211
1235
1274
1230
1176
1215
1242
1181
1235
1252
1211
1222
1235
1162
1149
1202
1168
1209
1263
1199
1202
1248
1206
1165
1230
1226
1156
1204
1198
1164
1228
1206
1145
1168
1249
1175
1203
1192
1139
1138
1205
1174
1186
1267
1263
1133
1164
1206
1175
1200
1210
1149
1220
1256
1211
1269
1277
1196
1239
1217
1157
1191
1196
1141
1181
1229
1168
1150
1168
1130
1159
1238
1178
1133
1209
1219
1164
1194
1224
1158
1197
1231
1184
1150
1216
1216
1142
1170
1197
1177
1214
1207
1212
1275
1256
1181
1246
1221
1168
1183
1192
1173
1309
1295
1243
1290
1272
1204
1253
1221
1155
1206
1229
1173
1234
1251
1175
1225
1251
1177
1233
1229
1158
1155
1175
1133
1168
1226
1179
1219
1233
1176
1193
1256
1215
1169
1204
1250
1173
1159
1211
1143
1145
1194
1197
1142
1198
1218
1142
1192
1236
1154
1160
1253
1241
1159
1187
1215
1168
1204
1216
1150
1166
1195
1168
1129
1226
1214
1149
1223
1203
1136
1139
1192
1164
1219
1288
1264
1233
1265
1234
1186
1225
1255
1204
1251
1221
1165
1168
1232
1151
1158
1220
1209
1140
1211
1207
1150
1173
1192
1161
1179
1267
1181
1220
1224
1147
1197
1206
1177
1180
1200
1157
1172
1197
1160
1118
1197
1195
1146
1173
1190
1169
1180
1255
1180
1161
1199
1218
1153
1197
1212
1167
1172
1222
1165
1158
1128
1139
1091
979
1016
1048
1044
1120
1104
1177
1206
1203
1255
1215
1206
1261
1249
1233
1214
1201
1134
1194
1243
1247
1266
1301
1243
1262
1203
1161
1228
1240
1222
1236
1206
1152
1194
1227
1184
1224
1201
1109
1123
1137
1141
1192
1139
1161
1202
1197
1143
1175
1178
1116
1139
1221
1153
1192
1247
1153
1177
1267
1245
1300
1301
1190
1219
1254
1208
1242
1257
1201
1160
1197
1184
1307
1273
1195
1257
1253
1233
1275
1278
1235
1239
1221
1176
1227
1217
1175
1178
1171
1138
1144
1171
1155
1195
1195
1127
1160
1162
1108
1137
1159
1108
1178
1155
1153
1231
1234
1184
1189
1245
1183
1197
1140
1100
1136
1168
1203
1305
1231
1165
1203
1199
1206
1243
1216
1173
1221
1233
1170
1217
1199
1157
1175
1212
1195
1238
1299
1204
1230
1230
1148
1168
1212
1181
1216
1189
1209
1232
1179
1169
1154
1129
1209
1230
1194
1179
1234
1172
1277
1273
1186
1217
1171
1179
1218
1218
1170
1189
1229
1145
1189
1203
1164
1203
1261
1174
1197
1204
1166
1232
1261
1189
1159
1188
1181
1154
1200
1178
1140
1171
1170
1121
1133
1169
1130
1158
1186
1164
1182
1231
1175
1196
1201
1184
1217
1269
1170
1199
1255
1176
1210
1256
1228
1246
1246
1180
1214
1231
1156
1173
1183
1129
1133
1180
1146
1193
1228
1193
1208
1250
1190
1234
1242
1174
1185
1166
1110
1148
1213
1189
1212
1223
1165
1229
1247
1181
1178
1210
1166
1129
1157
1135
1118
1161
1196
1146
1176
1151
1147
1147
1175
1162
1191
1212
1171
1189
1219
1158
1186
1193
1187
1178
1231
1192
1198
1240
1216
1153
1182
1200
1146
1166
1192
1155
1189
1189
1169
1180
1213
1136
1153
1228
1171
1147
1197
1091
1083
1183
1179
1146
1206
1245
1186
1248
1247
1146
1167
998
992
1081
1088
1115
1178
1171
1221
1257
1221
1251
1242
1162
1215
1203
1142
1205
1214
1155
1195
1263
1205
1158
1186
1208
1165
1180
1257
1194
1244
1281
1175
1182
1248
1180
1228
1235
1152
1184
1236
1153
1178
1251
1185
1160
1208
1162
1142
1165
1214
1173
1189
1184
1157
1140
1227
1258
1202
1256
1269
1202
1271
1283
1203
1247
1304
1194
1223
1274
1214
1264
1273
1208
1229
1231
1189
1212
1198
1157
1211
1237
1141
1199
1205
1162
1163
1274
1287
1214
1197
1119
1052
980
994
977
1021
1122
1117
1139
1101
1098
1095
1066
1051
1061
1042
1069
1169
1244
1188
1216
1217
1223
1222
1193
1139
1079
1071
1011
1004
1024
1018
1049
1042
1015
998
944
891
841
868
855
840
833
828
816
810
800
542
1049
783
772
755
757
742
750
749
737
748
727
731
726
723
718
713
718
731
726
729
732
736
741
769
852
967
1058
1121
1168
1174
1207
1292
1351
1319
1142
1121
1171
1071
1168
1239
1052
1067
1009
960
917
879
884
951
1079
1146
1109
1148
1159
1062
985
1009
1029
1020
949
942
927
909
951
940
983
1044
1096
1125
1082
1129
1171
1217
1218
1244
1308
1276
1139
1139
1182
1147
1135
1213
1158
1118
1155
1105
988
942
922
904
916
1000
1072
990
937
917
927
927
957
949
913
912
898
864
843
833
815
818
838
895
905
946
960
1008
1086
1118
1148
1161
1219
1290
1255
1249
1236
1157
1188
1138
1220
1345
1281
1215
1216
1225
1135
1204
1219
1170
1168
1250
1239
1213
1315
1300
1245
1193
1213
1183
1156
1314
1285
1212
1249
1268
1217
1292
1310
1187
1137
1164
1287
1235
1244
1264
1254
1194
1254
1260
1199
1141
1149
1275
1207
1167
1262
1245
1230
1217
1268
1243
1218
1251
1229
1195
1255
1307
1290
1244
1252
1268
1183
1187
1302
1181
1208
1267
1218
1209
1265
1233
1159
1154
1183
1116
1128
1159
1167
1109
1171
1171
1148
1162
1253
1220
1230
1290
1293
1246
1295
1293
1168
1129
1236
1341
1258
1254
1319
1285
1223
1272
1306
1237
1271
1300
1175
1208
1316
1222
1195
1271
1244
1215
1282
1179
1148
1101
1136
1141
1143
1177
1242
1220
1289
1301
1228
1196
1171
1147
1137
1207
1307
1223
1266
1318
1268
1338
1292
1252
1313
1311
1257
1223
1203
1161
1350
1325
1266
1295
1341
1295
1258
1310
1283
1257
1311
1301
1231
1258
1297
1241
1272
1292
1314
1259
1293
1282
1158
1119
1147
1118
1181
1233
1218
1221
1338
1296
1232
1274
1295
1250
1316
1268
1202
1285
1267
1227
1253
1312
1272
1219
1273
1295
1244
1324
1284
1237
1289
1237
1211
1186
1195
1215
1191
1290
1275
1261
1352
1315
1284
1351
1304
1241
1296
1286
1259
1332
1280
1202
1218
1299
1252
1233
1260
1208
1145
1162
1234
1217
1356
1305
1295
1337
1302
1300
1322
1317
1260
1325
1301
1330
1350
1327
1293
1333
1311
1252
1286
1291
1273
1272
1303
1210
1211
1234
1169
1153
1283
1285
1313
1302
1216
1300
1340
1289
1308
1323
1273
1283
1213
1286
1372
1210
1148
1200
1374
1281
1357
1342
1367
1369
1331
1336
1286
1271
1242
1342
1311
1248
1255
1270
1245
1218
1275
1316
1218
1268
1295
1209
1182
1271
1254
1332
1248
1248
1326
1236
1247
1336
1298
1268
1306
1317
1278
1312
1302
1283
1292
1266
1290
1276
1234
1272
1292
1247
1353
1285
1280
1320
1295
1294
1286
1353
1282
1242
1264
1250
1223
1262
1223
1180
1212
1205
1146
1213
1279
1232
1213
1188
1212
1196
1160
1234
1213
1173
1220
1208
1209
1231
1121
1119
1195
1198
1200
1288
1312
1276
1233
1189
1206
1195
1190
1199
1174
1224
1207
1226
1241
1265
1234
1236
1204
1179
1217
1237
1213
1217
1194
1214
1215
1141
1144
1152
1129
1179
1169
1124
1077
1064
1007
971
988
1026
1051
1072
1102
1105
1096
1082
1129
1141
1100
1122
1143
1132
1149
1155
1143
1139
1139
1162
1112
1134
1162
1140
1114
1206
1238
1209
1195
1203
1149
1144
1188
1169
1193
1211
1205
1195
1228
1149
1177
1178
1173
1238
1275
1221
1243
1193
1175
1222
1213
1234
1243
1221
1243
1212
1195
1236
1205
1203
1223
1219
1160
1222
1235
1270
1271
1231
1224
1240
1193
1208
1235
1217
1191
1185
1184
1124
1148
1192
1114
1069
1036
1010
1010
1132
1173
1082
1113
1111
1120
1254
1272
1248
1258
1230
1201
1213
1242
1164
1193
1222
1201
1197
1207
1218
1181
1203
1226
1202
1195
1174
1210
1176
1179
1194
1137
1127
1120
1113
1155
1154
1145
1177
1186
1188
1155
1142
1159
1131
1144
1097
1039
1037
1047
1066
1061
1051
1068
1050
1047
1023
1017
1017
994
970
965
972
966
963
968
1003
1001
1009
1019
1003
1004
1006
1001
997
968
977
974
980
982
1033
1013
1022
1024
1006
976
964
963
941
925
955
976
984
998
1019
1007
985
981
959
950
928
922
942
962
971
991
979
950
948
929
940
963
1011
980
952
960
986
974
988
1026
1014
991
986
1018
1008
973
961
961
950
935
923
927
922
895
885
880
894
899
904
905
948
974
969
967
988
1013
946
909
896
878
854
830
834
835
849
897
952
935
906
914
899
896
883
864
854
829
815
810
804
799
785
775
789
806
806
826
829
838
819
826
811
787
762
743
728
722
721
751
1057
1003
1063
1016
909
900
883
830
827
786
770
802
760
762
757
763
729
717
712
707
733
725
763
765
745
744
736
723
708
704
697
704
693
690
503
890
704
702
709
725
722
496
912
710
693
695
698
735
740
715
711
708
708
716
718
739
751
772
777
772
791
806
815
817
838
864
899
913
922
874
864
882
840
840
880
842
822
844
855
844
858
868
859
854
847
846
832
858
873
854
852
836
829
829
846
857
837
865
843
858
845
857
843
838
834
823
856
918
920
887
888
876
873
852
852
859
849
856
901
959
921
875
899
883
855
859
868
854
852
885
916
906
872
885
898
909
895
947
977
943
943
936
933
918
923
935
928
949
905
849
829
843
860
924
965
912
842
850
827
804
850
821
802
777
768
769
744
726
713
700
674
664
672
671
702
752
998
901
862
1030
986
918
1163
1135
1016
818
776
769
753
777
782
786
779
771
524
464
523
740
738
722
711
722
706
741
785
790
811
910
942
946
962
943
886
838
812
817
864
908
917
968
953
946
933
900
869
846
820
821
804
814
788
767
772
766
792
773
746
742
735
727
714
702
710
695
678
668
668
734
1021
947
797
714
726
713
709
726
721
742
729
758
814
859
888
901
929
907
854
829
838
864
932
947
937
878
889
891
613
954
514
1265
814
837
901
917
988
858
1046
1003
931
906
852
867
841
873
849
852
851
826
849
874
931
919
927
927
818
971
1089
609
306
310
274
549
774
1154
909
956
965
888
915
978
1093
1199
1043
920
907
928
1138
1258
1256
1249
1145
1020
1006
1024
1146
1053
928
964
1038
994
1001
902
918
990
1058
1032
1005
1036
1072
1077
1097
950
1032
1134
1205
1243
1217
1190
1177
1166
1119
1158
1227
1150
1155
1187
1143
1195
1211
1198
1066
1089
1099
1274
1223
1075
947
917
990
1047
1092
1132
1167
1116
1126
1142
1165
1183
1265
1209
1138
1072
1117
1198
1194
1186
1158
1168
1169
1223
1153
1124
1141
1073
1070
1130
1161
972
937
961
958
956
897
894
939
1105
1176
1082
1144
1183
1139
1159
1167
1106
1086
950
929
1066
1170
1193
1188
1122
1191
1226
1184
1224
1221
1163
1178
1168
1152
1169
1225
1253
1164
1194
1175
1104
1165
1189
1149
1202
1250
1204
1202
1211
1157
1199
1206
1188
1208
1205
1177
1194
1184
1138
1188
1161
1148
1174
1177
1137
1189
1188
1105
957
957
1036
1109
1185
1185
1141
1193
1173
1144
1166
1223
1206
1236
1240
1212
1233
1297
1236
1265
1290
1271
1246
1278
1258
1210
1265
1243
1204
1264
1220
1193
1251
1231
1188
1248
1219
1182
1250
1242
1201
1247
1256
1223
1249
1272
1233
1201
1220
1256
1227
1228
1320
1263
1275
1292
1285
1274
1282
1271
1238
1220
1265
1278
1224
1238
1257
1261
1254
1191
1278
1263
1318
1263
1266
1312
1316
1302
1254
1241
1269
1277
1206
1218
1202
1174
1139
1193
1250
1243
1183
1191
1165
1133
1133
1184
1209
1212
1141
1190
1235
1231
1161
1187
1243
1157
993
977
1131
1160
1123
1131
1123
1122
1177
1221
1149
1174
1213
1228
1245
1335
1370
1261
1291
1317
1301
1225
1281
1261
1237
1277
1286
1234
1231
1237
1202
1215
1237
1179
1219
1287
1292
1306
1276
1213
1208
1248
1244
1252
1283
1251
1267
1305
1318
1293
1304
1298
1274
1250
1279
1265
1257
1283
1274
1241
1290
1296
1265
1327
1312
1321
1333
1348
1324
1262
1293
1247
1183
1221
1262
1233
1284
1248
1288
1319
1289
1306
1327
1310
1256
1279
1298
1239
1203
1246
1246
1185
1196
1255
1199
1221
1224
1110
1035
973
950
931
912
947
998
1004
1031
701
621
707
955
917
872
876
832
822
800
813
818
793
782
733
831
981
913
916
919
911
895
877
890
962
1029
1049
1067
1064
1107
1103
1161
1205
1197
1200
1251
1296
1240
1237
1240
1234
1222
1263
1268
1209
1233
1254
1229
1303
1299
1260
1300
1250
1208
1196
1137
1254
1191
1208
1245
1225
1263
1263
1255
1289
1200
1169
1061
1127
1225
1238
1150
1059
1000
953
981
1068
1140
1134
1162
1191
1186
1174
1171
1200
1191
1230
1211
1233
1270
1239
1257
1222
1217
1221
1228
1289
1240
1266
1244
1239
1283
1231
1263
1290
1268
1298
1230
1223
1224
1249
1280
1216
1270
1308
1286
1382
1332
1331
1358
1326
1319
1288
1195
1229
1240
1239
1320
1295
1262
1245
1322
1373
1355
1374
1351
1308
1315
1283
1204
1280
1319
1309
1332
1261
1304
1280
1268
1282
1289
1288
1316
1312
1321
1311
1314
1344
1336
1309
1321
1313
1307
1335
1330
1310
1295
1214
1208
1313
1278
1284
1239
1316
1337
1337
1381
1359
1370
1337
1327
1293
1200
1276
1221
1257
1450
1365
1404
1358
1384
1406
1365
1415
1385
1369
1377
1347
1319
1341
1315
1340
1336
1326
1367
1362
1286
1296
1229
1154
1233
1279
1338
1383
1329
1308
1241
1348
1382
1337
1384
1364
1375
1336
1249
1233
1237
1172
1169
1318
1419
1330
1411
1322
1392
1432
1434
1451
1437
1365
1378
1325
1248
1336
1282
1388
1356
1402
1451
1412
1419
1427
1390
1311
1299
1259
1391
1361
1297
1389
1380
1417
1405
1397
1397
1404
1397
1414
1381
1366
1411
1404
1419
1368
1316
1316
1281
1212
1207
1204
1437
1366
1414
1410
1366
1402
1383
1365
1397
1355
1274
1274
1236
1253
1244
1298
1300
1307
1393
1333
1335
1381
1410
1396
1439
1415
1382
1433
1370
1329
1378
1395
1351
1422
1375
1370
1391
1387
1418
1389
1422
1425
1390
1413
1402
1335
1329
1218
1159
1276
1391
1378
1284
1371
1367
1424
1462
1403
1456
1417
1362
1408
1399
1354
1398
1346
1332
1377
1278
1262
1289
1266
1359
1315
1401
1396
1384
1416
1396
1347
1317
1239
1333
1389
1428
1414
1430
1462
1372
1363
1386
1377
1384
1436
1398
1397
1388
1360
1370
1389
1376
1420
1356
1318
1345
1316
1300
1338
1295
1260
1172
1145
1230
1409
1333
1356
1400
1389
1467
1368
1346
1280
1194
1178
1226
1399
1411
1457
1501
1416
1385
1399
1418
1371
1434
1387
1381
1418
1375
1334
1365
1351
1271
1301
1226
1264
1286
1293
1344
1340
1387
1420
1410
1449
1400
1416
1416
1393
1363
1393
1364
1366
1402
1357
1337
1391
1362
1357
1369
1323
1356
1285
1362
1382
1336
1363
1254
1158
1207
1271
1403
1314
1345
1280
1272
1245
1162
1075
1037
987
981
945
934
934
921
927
918
918
928
929
933
918
920
925
952
963
959
976
976
997
1023
1047
1047
1052
998
1024
1048
1095
1072
1037
995
961
956
900
911
926
942
969
976
977
1002
1047
1096
1094
1143
1190
1196
1184
1193
1306
1394
1448
1445
1447
1447
1433
1428
1443
1372
1261
1243
1205
1262
1402
1312
1377
1339
1347
1354
1310
1300
1299
1302
1323
1306
1399
1379
1334
1350
1333
1371
1414
1410
1355
1389
1382
1350
1408
1378
1350
1378
1335
1330
1344
1338
1344
1333
1344
1398
1370
1384
1360
1396
1383
1330
1351
1357
1346
1372
1348
1323
1379
1354
1314
1344
1316
1333
1348
1335
1324
1372
1334
1298
1337
1326
1320
1350
1326
1305
1344
1343
1344
1384
1339
1341
1365
1328
1307
1334
1316
1269
1314
1252
1224
1367
1223
1297
1292
1298
1313
1305
1354
1422
1411
1443
1379
1390
1401
1341
1380
1377
1343
1369
1379
1344
1391
1364
1336
1374
1319
1273
1134
1007
983
1087
1384
1317
1261
1206
1163
1211
1233
1224
1263
1317
1439
1441
1414
1484
1431
1409
1427
1414
1374
1396
1392
1318
1339
1267
1174
1196
1166
1321
1222
1130
1107
1114
1128
1150
1256
1286
1324
1342
1382
1355
1404
1371
1370
1396
1393
1334
1352
1349
1256
1250
1192
1269
1383
1306
1243
1238
1204
1149
1188
1038
1044
1224
1345
1358
1438
1399
1455
1416
1430
1466
1426
1285
1275
1341
1365
1447
1425
1399
1454
1417
1405
1428
1422
1374
1387
1400
1358
1396
1379
1349
1381
1335
1356
1410
1337
1358
1393
1374
1387
1381
1380
1390
1344
1369
1358
1338
1373
1366
1355
1407
1367
1347
1343
1315
1230
1191
1252
1458
1401
1442
1463
1434
1469
1440
1425
1434
1375
1380
1419
1390
1354
1401
1386
1388
1398
1385
1376
1426
1407
1402
1444
1405
1403
1440
1413
1357
1411
1374
1393
1424
1386
1412
1389
1350
1387
1284
1225
1256
1256
1452
1398
1436
1415
1394
1434
1400
1419
1426
1386
1422
1374
1308
1245
1202
1230
1381
1289
1327
1318
1365
1420
1374
1384
1368
1355
1439
1385
1409
1419
1375
1375
1400
1381
1382
1438
1337
1276
1238
1222
1330
1271
1323
1297
1240
1184
1111
1124
1203
1257
1353
1373
1402
1467
1442
1406
1443
1452
1415
1418
1408
1399
1412
1379
1353
1405
1399
1379
1389
1380
1324
1315
1256
1337
1361
1409
1402
1411
1449
1428
1414
1421
1426
1410
1419
1379
1346
1373
1338
1341
1372
1368
1327
1371
1343
1356
1397
1381
1375
1422
1353
1389
1400
1350
1357
1369
1325
1374
1369
1352
1400
1378
1389
1430
1391
1392
1434
1380
1426
1359
1389
1426
1371
1367
1419
1351
1348
1390
1331
1359
1406
1368
1358
1382
1357
1358
1306
1254
1275
1245
1244
1309
1284
1048
1056
1153
1199
1261
1301
1445
1435
1389
1477
1468
1400
1416
1402
1376
1395
1388
1378
1426
1371
1368
1412
1390
1363
1408
1411
1387
1400
1393
1354
1379
1387
1324
1351
1294
1249
1398
1363
1432
1445
1394
1480
1413
1383
1438
1396
1401
1405
1382
1385
1395
1339
1359
1376
1361
1400
1389
1369
1396
1340
1372
1364
1312
1338
1334
1328
1378
1356
1327
1343
1180
1165
1259
1255
1385
1310
1452
1463
1437
1498
1438
1429
1445
1384
1425
1407
1343
1347
1318
1317
1417
1415
1437
1468
1407
1373
1377
1402
1391
1424
1374
1402
1399
1361
1389
1339
1392
1425
1376
1395
1365
1358
1379
1349
1348
1372
1358
1341
1337
1333
1392
1365
1341
1375
1317
1326
1340
1303
1312
1295
1181
1213
1268
1286
1442
1409
1467
1430
1422
1459
1391
1403
1414
1388
1365
1386
1362
1341
1384
1373
1329
1387
1380
1360
1420
1389
1372
1394
1355
1221
1229
1186
1260
1429
1389
1449
1411
1450
1390
1373
1465
1375
1432
1425
1410
1451
1378
1335
1366
1375
1355
1404
1395
1389
1434
1389
1367
1405
1385
1373
1404
1377
1368
1398
1330
1365
1384
1346
1367
1419
1384
1371
1362
1245
1167
1109
1173
1330
1238
1314
1345
1432
1493
1304
1322
1361
1388
1548
1461
1436
1442
1413
1419
1461
1404
1407
1397
1370
1373
1337
1267
1241
1230
1189
1221
1160
1187
1226
1249
1250
1211
1286
1361
1374
1440
1398
1388
1463
1351
1350
1354
1348
1313
1395
1363
1328
1426
1382
1392
1397
1340
1374
1328
1309
1387
1357
1319
1407
1411
1376
1409
1372
1374
1404
1398
1392
1451
1383
1384
1385
1341
1347
1359
1296
1353
1336
1310
1350
1394
1367
1422
1367
1382
1411
1345
1351
1378
1382
1383
1417
1366
1382
1356
1344
1395
1321
1319
1396
1311
1323
1368
1335
1340
1390
1290
1274
1178
1130
1201
1234
1285
1357
1338
1502
1409
1407
1460
1379
1368
1427
1348
1413
1409
1328
1352
1361
1335
1430
1384
1326
1426
1390
1376
1426
1386
1370
1384
1338
1406
1403
1359
1394
1364
1380
1405
1358
1394
1387
1348
1410
1388
1361
1406
1362
1355
1400
1391
1405
1444
1355
1351
1359
1359
1410
1329
1345
1339
1338
1387
1357
1351
1399
1324
1374
1342
1324
1373
1346
1348
1389
1338
1322
1399
1318
1335
1362
1324
1320
1352
1333
1315
1360
1306
1345
1398
1348
1385
1401
1327
1354
1372
1353
1383
1376
1382
1366
1382
1427
1392
1357
1392
1351
1340
1386
1338
1360
1396
1325
1360
1389
1346
1353
1292
1262
1203
1141
1220
1216
1188
1261
1201
1317
1340
1360
1441
1412
1238
1264
1289
1456
1464
1473
1493
1423
1418
1481
1382
1339
1395
1337
1317
1414
1315
1338
1424
1359
1380
1373
1326
1401
1390
1372
1430
1380
1394
1411
1386
1401
1431
1383
1406
1368
1337
1336
1327
1387
1391
1349
1411
1397
1394
1424
1370
1399
1416
1345
1378
1379
1349
1390
1356
1360
1378
1336
1374
1372
1381
1368
1389
1383
1383
1404
1392
1370
1404
1363
1368
1397
1347
1391
1406
1330
1373
1402
1319
1377
1343
1264
1335
1388
1316
1267
1174
1169
1223
1451
1373
1393
1444
1374
1399
1382
1430
1386
1337
1418
1379
1362
1438
1331
1294
1425
1348
1320
1409
1342
1347
1459
1354
1369
1410
1330
1347
1400
1359
1412
1392
1355
1392
1375
1373
1405
1357
1391
1390
1348
1414
1361
1358
1438
1388
1362
1365
1345
1425
1381
1374
1440
1399
1395
1402
1376
1424
1339
1338
1411
1339
1362
1398
1349
1412
1321
1314
1358
1315
1337
1391
1260
1244
1203
1258
1343
1392
1437
1419
1423
1442
1376
1275
1310
1277
1286
1471
1371
1455
1447
1390
1456
1386
1388
1451
1393
1373
1420
1354
1368
1404
1345
1355
1399
1324
1366
1421
1316
1342
1408
1330
1324
1409
1302
1335
1393
1310
1369
1353
1324
1394
1383
1358
1410
1367
1350
1401
1371
1355
1401
1323
1341
1413
1301
1322
1385
1329
1351
1420
1337
1377
1410
1314
1376
1325
1303
1379
1325
1311
1346
1344
1226
1264
1233
1193
1236
1245
1354
1361
1418
1496
1401
1425
1448
1369
1457
1346
1314
1419
1354
1346
1400
1423
1385
1398
1403
1392
1406
1382
1385
1409
1375
1363
1379
1325
1322
1426
1350
1362
1432
1323
1368
1396
1304
1409
1365
1336
1396
1379
1348
1392
1354
1367
1420
1351
1394
1402
1339
1421
1361
1340
1407
1365
1351
1404
1339
1354
1360
1317
1364
1337
1367
1346
1347
1311
1375
1333
1305
1389
1348
1346
1333
1303
1400
1362
1330
1389
1337
1318
1357
1333
1309
1380
1330
1391
1344
1382
1374
1355
1392
1352
1298
1372
1321
1347
1400
1364
1366
1420
1374
1362
1357
1323
1291
1378
1368
1303
1402
1356
1334
1403
1335
1326
1418
1354
1346
1415
1378
1353
1397
1350
1371
1392
1318
1373
1364
1364
1352
1358
1318
1261
1339
1333
1298
1235
1251
1220
1371
1459
1424
1464
1394
1374
1401
1301
1414
1284
1227
1422
1445
1418
1478
1405
1409
1430
1369
1386
1418
1304
1364
1387
1328
1406
1327
1324
1358
1343
1333
1359
1327
1323
1327
1243
1257
1289
1238
1285
1265
1251
1333
1326
1391
1355
1355
1395
1351
1355
1358
1353
1375
1342
1320
1331
1327
1285
1357
1317
1296
1359
1287
1292
1352
1333
1306
1352
1310
1317
1373
1336
1298
1344
1277
1328
1348
1321
1397
1340
1337
1389
1307
1277
1306
1056
1076
1060
1053
1122
1187
1373
1372
1386
1439
1377
1417
1436
1346
1379
1419
1367
1436
1444
1355
1351
1365
1291
1357
1330
1399
1346
1344
1363
1316
1268
1286
1295
1308
1425
1257
1171
1149
1189
1248
1462
1428
1413
1402
1399
1453
1470
1404
1497
1402
1315
1383
1387
1379
1421
1366
1388
1390
1367
1368
1400
1362
1323
1352
1327
1316
1360
1329
1322
1400
1289
1302
1364
1281
1258
1376
1326
1303
1343
1336
1298
1393
1362
1320
1367
1364
1264
1393
1390
1286
1381
1369
1301
1373
1365
1348
1434
1339
1352
1365
1338
1353
1391
1302
1331
1382
1307
1298
1372
1343
1189
1200
1134
1190
1510
1374
1407
1438
1391
1436
1382
1375
1420
1324
1318
1379
1336
1315
1368
1308
1353
1346
1275
1297
1329
1280
1285
1354
1315
1274
1316
1283
1243
1308
1323
1291
1346
1332
1305
1324
1298
1242
1323
1319
1277
1333
1333
1276
1331
1366
1296
1364
1353
1257
1267
1317
1325
1418
1405
1353
1428
1374
1380
1352
1330
1381
1352
1287
1379
1326
1295
1409
1332
1318
1400
1314
1361
1392
1368
1362
1403
1341
1346
1413
1353
1350
1384
1359
1330
1390
1361
1316
1390
1336
1283
1373
1330
1275
1358
1294
1287
1394
1338
1311
1410
1343
1335
1401
1349
1341
1422
1315
1341
1354
1314
1297
1362
1326
1312
1389
1303
1297
1398
1326
1328
1403
1310
1344
1340
1308
1251
1272
1324
1271
1346
1374
1294
1330
1318
1248
1376
1341
1328
1412
1342
1342
1416
1300
1353
1413
1281
1343
1320
1283
1394
1351
1300
1326
1301
1292
1368
1313
1307
1350
1327
1294
1336
1343
1256
1236
1246
1202
1272
1360
1313
1398
1303
1337
1364
1309
1255
1297
1340
1272
1293
1319
1277
1367
1341
1321
1399
1333
1340
1361
1329
1272
1389
1348
1360
1425
1340
1358
1379
1294
1245
1317
1342
1292
1276
1259
1232
1162
1230
1219
1301
1238
1266
1270
1342
1379
1349
1404
1335
1343
1423
1388
1435
1389
1330
1406
1382
1299
1357
1350
1348
1386
1294
1345
1332
1319
1300
1342
1278
1263
1332
1329
1286
1298
1296
1306
1402
1342
1334
1345
1332
1353
1409
1280
1341
1375
1339
1406
1289
1358
1399
1335
1403
1336
1326
1395
1317
1338
1353
1321
1302
1399
1306
1307
1376
1305
1297
1308
1300
1260
1326
1311
1282
1367
1340
1306
1346
1311
1233
1256
1236
1218
1294
1289
1278
1285
1294
1257
1350
1367
1434
1409
1355
1388
1333
1329
1386
1329
1326
1383
1354
1382
1377
1306
1291
1352
1330
1257
1308
1259
1265
1352
1267
1273
1322
1252
1242
1264
1205
1273
1280
1263
1312
1291
1252
1288
1291
1241
1354
1354
1287
1338
1330
1255
1391
1346
1367
1386
1342
1317
1363
1343
1320
1377
1315
1255
1348
1285
1267
1363
1348
1283
1359
1315
1280
1364
1313
1280
1341
1311
1268
1303
1265
1253
1288
1325
1269
1281
1256
1240
1313
1380
1276
1377
1312
1279
1301
1258
1246
1317
1287
1341
1364
1268
1300
1343
1318
1367
1352
1311
1329
1342
1300
1299
1251
1191
1261
1311
1290
1376
1306
1339
1348
1328
1386
1332
1339
1398
1336
1367
1314
1309
1324
1318
1311
1358
1323
1299
1315
1294
1231
1307
1318
1258
1336
1329
1270
1313
1355
1306
1306
1289
1262
1333
1319
1259
1348
1311
1316
1387
1329
1242
1250
1265
1300
1332
1353
1311
1415
1290
1246
1326
1309
1269
1297
1326
1305
1359
1307
1263
1275
1278
1239
1389
1311
1331
1391
1327
1276
1324
1301
1247
1335
1351
1293
1305
1312
1301
1335
1328
1300
1364
1307
1312
1383
1311
1249
1323
1335
1248
1360
1324
1250
1288
1281
1234
1334
1364
1275
1401
1331
1270
1373
1339
1285
1389
1322
1300
1351
1310
1259
1276
1285
1219
1234
1257
1235
1306
1331
1275
1368
1340
1276
1295
1264
1228
1295
1329
1302
1366
1300
1267
1341
1316
1252
1341
1315
1272
1317
1359
1267
1325
1336
1271
1353
1366
1266
1334
1322
1262
1309
1312
1241
1319
1360
1283
1340
1308
1243
1338
1308
1269
1321
1283
1303
1358
1313
1237
1342
1310
1287
1363
1310
1306
1371
1267
1320
1318
1278
1254
1335
1319
1311
1376
1269
1269
1274
1331
1269
1285
1294
1241
1311
1326
1285
1318
1297
1301
1284
1299
1360
1290
1220
1257
1352
1279
1344
1348
1267
1277
1293
1281
1310
1278
1244
1279
1363
1274
1339
1363
1305
1377
1322
1245
1328
1357
1310
1394
1305
1330
1360
1272
1181
1116
1108
1232
1292
1271
1337
1284
1131
1179
1251
1215
1263
1313
1442
1415
1408
1408
1335
1310
1397
1331
1368
1402
1370
1312
1334
1324
1281
1306
1354
1303
1294
1214
1149
1133
1201
1223
1275
1265
1233
1102
1049
1027
1024
1003
1011
988
954
957
952
937
924
913
918
904
887
877
881
864
858
885
944
1070
1168
1265
1359
1403
1355
1354
1436
1398
1268
1314
1230
1348
1179
1200
1208
1337
1220
1393
1362
1358
1446
1423
1492
1502
1435
1427
1464
1404
1465
1382
1390
1394
1382
1409
1400
1404
1423
1396
1375
1402
1392
1388
1418
1403
1417
1440
1395
1394
1426
1382
1370
1412
1368
1405
1396
1371
1385
1359
1375
1378
1347
1321
1357
1340
1355
1379
1362
1373
1398
1372
1390
1387
1354
1324
1299
1267
1312
1207
1128
1105
1155
1224
1222
1252
1238
1201
1257
1129
1048
1057
1024
975
969
986
1013
1023
1021
1032
1040
1008
1013
623
1356
694
1186
905
882
866
842
839
819
796
820
853
863
871
893
902
935
951
950
977
1006
1006
1048
1028
1060
1109
1167
1196
1235
1301
1304
1349
1350
1311
1240
1172
1193
1157
1192
1338
1267
1354
1319
1277
1331
1300
1268
1278
1310
1266
1242
1262
1308
1210
1098
1051
1141
1148
1193
1237
1217
1339
1442
1395
1383
1401
1349
1344
1370
1333
1348
1363
1349
1320
1359
1345
1279
1304
1319
1280
1291
1343
1348
1286
1310
1314
1267
1315
1372
1380
1377
1398
1398
1334
1373
1382
1308
1297
1299
1236
1292
1319
1333
1353
1420
1438
1356
1392
1376
1327
1350
1352
1346
1327
1365
1344
1314
1360
1348
1306
1336
1314
1264
1323
1317
1270
1310
1291
1227
1263
1281
1268
1232
1247
1214
1227
1245
1240
1200
1258
1297
1320
1382
1335
1341
1373
1403
1314
1335
1356
1352
1319
1332
1335
1303
1377
1376
1332
1308
1293
1260
1234
1257
1238
1217
1123
1086
1051
1054
1060
1065
1190
1248
1256
1231
1213
1211
1357
1437
1368
1337
1366
1351
1362
1399
1361
1325
1373
1389
1324
1340
1315
1260
1279
1302
1204
1256
1268
1242
1334
1360
1342
1399
1367
1335
1374
1329
1314
1389
1327
1303
1358
1339
1276
1328
1355
1317
1305
1334
1285
1285
1303
1307
1289
1330
1333
1329
1295
1318
1344
1299
1304
1276
1295
1416
1364
1383
1416
1415
1380
1446
1404
1379
1444
1401
1437
1426
1363
1418
1435
1413
1393
1372
1350
1288
1411
1344
1370
1365
1392
1413
1414
1421
1366
1316
1360
1356
1410
1406
1395
1391
1353
1376
1341
1271
1208
1271
1321
1340
1316
1387
1279
1290
1256
1294
1345
1304
1268
1335
1333
1290
1335
1287
1268
1299
1260
1189
1186
1189
1149
1192
1240
1218
1218
1278
1285
1254
1247
1258
1245
1270
1272
1256
1302
1239
1216
1225
1233
1254
1260
1263
1230
1242
1210
1213
1249
1213
1187
1234
1252
1211
1287
1268
1262
1274
1259
1264
1311
1309
1296
1302
1282
1258
1243
1220
1263
1246
1207
1218
1238
1227
1254
1309
1280
1257
1218
1213
1156
1209
1224
1253
1242
1204
1188
1185
1179
1175
1180
1169
1126
1159
1131
1113
1126
1129
1150
1206
1208
1259
1226
1206
1222
1180
1160
1135
1100
1174
1304
1341
1320
1251
1250
1236
1208
1179
1176
1164
1170
1181
1187
1193
1229
1216
1251
1279
1250
1259
1263
1236
1261
1256
1256
1243
1231
1211
1193
1193
1117
1102
1084
1071
1226
1475
1357
1426
1385
1384
1398
1346
1312
1299
1349
1346
1367
1319
1333
1290
1339
1380
1327
1326
1286
1297
1300
1234
1313
1258
1337
1349
1340
1380
1287
1265
1269
1267
1298
1256
1237
1249
1279
1260
1240
1178
1195
1189
1192
1239
1184
1200
1242
1209
1229
1170
1169
1166
1152
1159
1168
1169
1135
1154
1110
1099
1107
1090
1098
1102
1105
1115
1049
1048
1036
1053
1129
1243
1142
1155
1184
1235
1272
1245
1227
1217
1186
1168
1146
1135
1119
1109
1103
1110
1095
1111
1134
1153
1185
1177
1179
1210
1208
1199
1176
1184
1166
1182
1193
1128
1136
1129
1189
1202
1203
1183
1167
1166
1162
1195
1241
1223
1222
1193
1185
1176
1191
1172
1162
1165
1169
1181
1116
1066
1061
1057
1036
1096
1320
1318
1360
1326
1245
1235
1278
1270
1290
1374
1409
1362
1314
1283
1239
1223
1197
1217
1261
1319
1367
1317
1396
1305
1301
1254
1258
1260
1262
1270
1242
1215
1082
1073
1082
1120
1446
1470
1399
1409
1428
1338
1365
1291
1214
1184
1186
1153
1108
1116
1144
1229
1272
1312
1280
1289
1303
1268
1259
1283
1328
1336
1297
1317
1341
1362
1303
1337
1335
1359
1311
1398
1383
1349
1256
1287
1360
1362
1404
1380
1362
1399
1363
1418
1289
1298
1303
1303
1321
1313
1318
1333
1298
1294
1178
1134
1085
1078
1130
1208
1219
1167
1119
1141
1087
1191
1063
1062
1045
1008
1011
1004
997
1005
994
987
980
976
959
969
975
1014
1029
1073
1015
994
999
985
947
952
961
987
1052
1079
1055
1110
1115
1064
1065
1010
1002
992
998
977
981
980
966
968
950
953
957
972
969
989
1009
1016
1025
1064
1118
1174
1140
1175
1234
1271
1275
1285
1327
1332
1244
1152
1138
1210
1303
1284
1395
1364
1252
1217
1241
1233
1288
1401
1367
1327
1412
1339
1285
1287
1212
1182
1404
1375
1364
1443
1441
1371
1411
1376
1364
1381
1353
1276
1393
1305
1300
1411
1354
1316
1351
1336
1311
1382
1322
1363
1354
1371
1371
1367
1349
1389
1377
1417
1420
1338
1405
1388
1348
1373
1299
1395
1353
1246
1281
1250
1230
1283
1247
1213
1238
1207
1190
1225
1318
1362
1379
1304
1361
1426
1317
1401
1361
1356
1385
1351
1301
1410
1306
1367
1389
1344
1400
1346
1314
1330
1282
1235
1243
1251
1235
1269
1317
1251
1332
1317
1272
1360
1357
1355
1331
1353
1298
1385
1292
1270
1201
1175
1075
1100
1218
1199
1093
1094
1068
1030
1011
1006
997
1006
989
1017
1060
1006
1049
1130
1255
1275
1341
1372
1331
1313
1289
1345
1346
1329
1377
1362
1380
1369
1302
1362
1302
1318
1356
1335
1400
1302
1370
1293
1324
1299
1302
1303
1259
1313
1265
1310
1223
1146
1203
1368
1354
1422
1392
1411
1388
1354
1317
1367
1321
1333
1363
1313
1357
1318
1321
1345
1343
1316
1337
1337
1307
1359
1276
1340
1317
1387
1293
1324
1301
1208
1101
1145
1257
1240
1368
1376
1349
1399
1369
1348
1367
1332
1290
1268
1216
1147
1127
1182
1281
1295
1336
1353
1349
1372
1318
1377
1366
1280
1290
1328
1341
1309
1348
1340
1374
1357
1398
1372
1398
1348
1324
1312
1317
1364
1337
1365
1318
1359
1341
1347
1366
1380
1390
1393
1377
1377
1333
1306
1300
1322
1293
1349
1324
1336
1315
1163
1121
1223
1314
1336
1307
1338
1360
1324
1350
1332
1322
1350
1263
1241
1218
1182
1306
1341
1310
1315
1264
1252
1299
1251
1235
1233
1234
1306
1291
1273
1276
1223
1201
1111
1066
1042
1197
1302
1368
1385
1337
1349
1367
1348
1368
1356
1329
1343
1330
1285
1253
1134
1066
1034
1042
1056
1390
1341
1295
1367
1367
1347
1357
1353
1339
1327
1281
1315
1296
1331
1358
1299
1142
1080
1023
1009
766
1227
999
1021
1012
998
996
981
988
974
973
955
953
982
1041
1196
1316
1368
1357
1383
1393
1308
1314
1361
1334
1345
1377
1312
1319
1323
1267
1319
1408
1273
1338
1336
1336
1346
1311
1326
1303
1294
1337
1281
1368
1351
1301
1316
1266
1215
1245
1190
1117
1072
1037
1132
1271
1299
1384
1329
1376
1399
1341
1404
1372
1369
1356
1297
1351
1351
1312
1334
1303
1302
1339
1289
1314
1318
1322
1317
1325
1303
1287
1339
1295
1313
1309
1292
1313
1260
1187
1174
1094
1159
1356
1315
1359
1390
1316
1391
1390
1327
1342
1348
1313
1315
1323
1273
1234
1148
1084
1040
1023
1038
1086
1339
1280
1314
1392
1279
1311
1364
1288
1303
1306
1274
1270
1290
1260
1265
1295
1267
1301
1261
1271
1282
1192
1230
1248
1215
1284
1142
1088
1090
1130
1345
1343
1335
1428
1397
1399
1378
1381
1387
1421
1360
1420
1370
1423
1359
1396
1308
1388
1281
1380
1271
1368
1250
1365
1262
1290
1132
1062
1055
1294
1196
1167
1069
1038
1046
1017
1015
1063
1107
1210
1299
1280
1262
1314
1326
1318
1392
1321
1398
1304
1298
1316
1320
1315
1360
1349
1361
1354
1361
1301
1259
1308
1410
1270
1253
1451
1326
1289
1404
1371
1297
1342
1291
1294
1347
1326
1356
1342
1325
1334
1289
1242
1297
1360
1309
1296
1380
1336
1295
1328
1227
1281
1308
1220
1277
1284
1216
1241
1173
1182
1198
1175
1222
1275
1200
1321
1302
1224
1271
1213
1224
1261
1212
1257
1190
1228
1208
1143
1193
1148
1132
1104
1068
1026
1020
985
1051
1103
1141
1244
1302
1143
1086
1096
1116
1073
1089
1063
1034
986
968
950
918
914
914
924
902
914
934
956
930
934
984
1056
1078
1158
1102
1022
1001
974
960
998
1046
1074
1024
997
986
939
610
1213
571
1124
839
881
876
824
796
782
797
811
838
895
901
907
941
988
962
997
990
1048
989
932
936
964
987
1039
993
994
992
1011
1046
1064
1094
1105
1134
1172
1206
1233
1300
1334
1259
1275
1313
1266
1311
1304
1353
1362
1292
1319
1296
1376
1345
1310
1398
1264
1289
1362
1375
1334
1371
1335
1298
1367
1253
1258
1315
1282
1237
1281
1332
1396
1295
1335
1346
1359
1331
1339
1344
1328
1299
1285
1280
1406
1333
1336
1299
1346
1427
1319
1373
1409
1418
1412
1420
1437
1396
1408
1397
1377
1375
1346
1323
1359
1347
1331
1421
1378
1347
1341
1342
1305
1322
1318
1310
1380
1312
1321
1332
1360
1308
1388
1302
1359
1353
1342
1344
1275
1286
1339
1431
1384
1463
1441
1434
1473
1420
1370
1381
1335
1323
1419
1354
1342
1364
1377
1344
1352
1439
1340
1402
1306
1345
1402
1405
1275
1369
1378
1352
1376
1345
1329
1367
1336
1313
1410
1360
1373
1439
1406
1277
1347
1379
1363
1389
1376
1371
1410
1344
1326
1370
1209
1314
1359
1332
1338
1282
1351
1324
1438
1415
1426
1445
1428
1387
1431
1412
1416
1423
1391
1342
1387
1426
1366
1367
1380
1356
1448
1388
1385
1415
1372
1361
1401
1357
1352
1405
1362
1434
1412
1349
1243
1134
1264
1255
1255
1314
1375
1470
1444
1420
1446
1409
1466
1461
1414
1448
1422
1398
1416
1404
1376
1403
1375
1362
1446
1336
1343
1385
1352
1345
1388
1331
1313
1394
1346
1350
1446
1304
1315
1354
1345
1389
1344
1292
1373
1170
1121
1114
1151
1136
1110
1093
1069
1119
1166
1276
1355
1427
1476
1461
1452
1468
1438
1419
1411
1381
1432
1388
1361
1439
1435
1372
1416
1424
1391
1375
1281
1313
1359
1323
1320
1357
1365
1345
1384
1339
1360
1267
1353
1406
1214
1234
1346
1419
1445
1486
1472
1471
1485
1483
1437
1445
1441
1391
1402
1386
1349
1374
1375
1334
1387
1282
1184
1237
1312
1341
1421
1409
1429
1440
1361
1381
1395
1354
1397
1406
1381
1400
1410
1404
1402
1409
1363
1403
1388
1367
1386
1378
1346
1352
1315
1299
1358
1395
1359
1434
1401
1400
1443
1399
1404
1388
1361
1384
1361
1356
1385
1343
1393
1369
1329
1340
1344
1323
1464
1404
1404
1453
1402
1388
1448
1416
1388
1452
1408
1396
1386
1321
1357
1247
1371
1445
1410
1516
1459
1453
1514
1452
1429
1460
1400
1366
1428
1397
1390
1433
1402
1403
1409
1383
1410
1366
1358
1402
1402
1373
1376
1354
1310
1350
1366
1330
1423
1329
1412
1450
1403
1449
1357
1283
1451
1383
1376
1426
1301
1343
1422
1373
1409
1394
1365
1418
1311
1407
1424
1374
1410
1395
1373
1421
1396
1402
1418
1382
1365
1418
1378
1360
1397
1367
1370
1433
1375
1378
1439
1358
1385
1401
1366
1426
1375
1372
1400
1357
1425
1418
1412
1480
1450
1425
1472
1398
1374
1438
1401
1401
1383
1325
1372
1265
1371
1399
1368
1468
1448
1356
1355
1310
1314
1287
1364
1419
1385
1457
1446
1406
1439
1450
1444
1508
1450
1451
1485
1450
1427
1457
1402
1421
1447
1423
1429
1435
1393
1427
1381
1370
1454
1410
1384
1410
1404
1411
1391
1424
1404
1388
1434
1384
1420
1399
1359
1406
1367
1367
1394
1359
1358
1399
1371
1342
1426
1314
1320
1364
1342
1361
1393
1344
1401
1381
1353
1447
1313
1372
1385
1359
1394
1393
1411
1459
1376
1441
1404
1363
1442
1404
1401
1430
1381
1387
1407
1375
1399
1365
1365
1402
1370
1388
1403
1379
1403
1378
1357
1422
1303
1369
1341
1324
1381
1378
1364
1392
1360
1349
1382
1362
1396
1388
1361
1410
1377
1398
1438
1366
1342
1377
1230
1244
1397
1396
1456
1402
1462
1492
1433
1503
1438
1421
1482
1414
1435
1455
1386
1419
1435
1393
1471
1419
1425
1434
1383
1418
1386
1381
1426
1382
1425
1414
1368
1440
1321
1325
1429
1335
1368
1358
1365
1396
1374
1388
1399
1363
1402
1447
1376
1392
1377
1353
1392
1349
1356
1444
1319
1382
1365
1350
1395
1375
1371
1460
1335
1374
1412
1359
1418
1357
1357
1408
1363
1379
1425
1382
1433
1406
1380
1424
1369
1354
1408
1370
1364
1425
1368
1378
1398
1344
1387
1375
1364
1430
1352
1344
1444
1315
1345
1371
1336
1400
1338
1354
1392
1340
1354
1444
1352
1405
1414
1362
1413
1398
1386
1409
1349
1322
1340
1303
1392
1355
1355
1413
1316
1345
1463
1303
1359
1383
1356
1425
1443
1413
1458
1425
1404
1419
1369
1384
1437
1358
1366
1401
1358
1386
1427
1374
1439
1398
1385
1460
1436
1366
1417
1365
1417
1435
1384
1440
1404
1376
1444
1377
1388
1412
1354
1395
1390
1368
1389
1392
1354
1408
1369
1355
1449
1348
1336
1447
1300
1363
1404
1344
1428
1396
1377
1455
1380
1383
1440
1316
1362
1487
1352
1300
1353
1268
1214
1291
1314
1436
1487
1344
1426
1468
1393
1451
1445
1382
1442
1365
1406
1444
1353
1351
1422
1406
1418
1451
1407
1445
1438
1392
1428
1384
1385
1421
1383
1389
1393
1350
1428
1466
1356
1473
1456
1410
1467
1357
1411
1432
1398
1398
1398
1370
1388
1433
1314
1433
1435
1316
1353
1457
1316
1412
1434
1367
1399
1381
1396
1443
1375
1385
1389
1339
1385
1359
1392
1427
1337
1407
1384
1351
1389
1355
1357
1431
1350
1365
1360
1356
1424
1383
1367
1423
1306
1362
1391
1331
1377
1475
1345
1419
1399
1355
1437
1373
1373
1405
1305
1343
1409
1349
1344
1449
1295
1355
1390
1349
1432
1334
1316
1456
1329
1385
1430
1380
1418
1399
1359
1414
1378
1391
1460
1384
1392
1419
1383
1419
1391
1383
1433
1378
1370
1406
1346
1378
1404
1354
1398
1385
1372
1419
1374
1357
1444
1371
1397
1397
1361
1399
1365
1329
1380
1369
1326
1393
1359
1338
1413
1344
1361
1430
1347
1338
1400
1346
1328
1381
1313
1399
1365
1359
1397
1374
1320
1425
1363
1359
1438
1390
1366
1445
1313
1346
1456
1291
1383
1406
1340
1417
1431
1316
1386
1382
1340
1431
1379
1339
1365
1330
1311
1389
1335
1346
1406
1299
1368
1404
1355
1403
1400
1352
1380
1298
1394
1436
1302
1348
1375
1352
1418
1372
1353
1478
1338
1361
1418
1384
1348
1407
1378
1354
1434
1320
1378
1411
1327
1391
1425
1363
1357
1389
1348
1352
1412
1288
1415
1438
1351
1390
1391
1332
1395
1383
1363
1410
1385
1366
1430
1317
1340
1466
1312
1339
1462
1372
1385
1405
1338
1395
1392
1312
1386
1378
1373
1504
1358
1361
1461
1321
1392
1403
1366
1363
1420
1407
1375
1393
1349
1336
1397
1361
1356
1393
1339
1342
1387
1341
1365
1400
1355
1395
1378
1335
1428
1373
1375
1412
1340
1353
1389
1328
1346
1341
1326
1365
1271
1214
1231
1271
1399
1391
1382
1329
1296
1197
1230
1357
1438
1438
1446
1431
1455
1429
1435
1417
1348
1381
1453
1408
1445
1407
1370
1424
1362
1399
1413
1320
1407
1383
1349
1393
1248
1228
1338
1359
1224
1239
1324
1400
1532
1385
1485
1448
1420
1452
1389
1360
1433
1282
1152
1233
1295
1407
1384
1417
1445
1349
1392
1422
1410
1393
1402
1372
1391
1411
1366
1410
1351
1406
1430
1289
1391
1367
1347
1386
1347
1311
1310
1311
1433
1458
1483
1486
1335
1405
1413
1295
1198
1132
1133
1141
1124
1109
1063
1059
1049
1061
1088
1188
1278
1432
1471
1440
1455
1436
1403
1395
1367
1300
1309
1345
1353
1255
1438
1428
1353
1476
1454
1376
1412
1410
1320
1316
1283
1320
1247
1231
1126
1134
1087
1081
1074
1103
1179
1192
1256
1264
1418
1461
1491
1469
1413
1402
1428
1375
1356
1417
1314
1372
1392
1351
1330
1442
1285
1384
1398
1293
1387
1395
1262
1398
1404
1246
1375
1351
1306
1375
1324
1312
1371
1255
1336
1278
1263
1318
1265
1330
1394
1396
1365
1412
1386
1286
1369
1233
1373
1380
1394
1496
1426
1402
1398
1361
1375
1422
1384
1406
1440
1312
1363
1332
1295
1253
1401
1352
1370
1446
1424
1386
1439
1380
1337
1364
1336
1303
1408
1282
1327
1359
1328
1275
1390
1442
1360
1434
1410
1344
1412
1416
1367
1389
1372
1300
1416
1313
1178
1317
1390
1174
1432
1412
1222
1319
1364
1332
1310
1367
1202
1310
1178
1255
1261
1217
1328
1309
1442
1337
1420
1453
1356
1435
1463
1326
1400
1428
1320
1411
1416
1315
1350
1402
1307
1307
1367
1295
1315
1362
1314
1319
1373
1384
1325
1385
1372
1217
1195
1254
1188
1216
1365
1283
1314
1411
1304
1208
1291
1265
1217
1255
1215
1282
1272
1254
1286
1272
1306
1314
1274
1251
1242
1234
1242
1279
1317
1376
1288
1374
1408
1313
1332
1420
1374
1283
1391
1356
1355
1376
1353
1336
1379
1304
1245
1279
1229
1346
1319
1330
1382
1386
1457
1348
1424
1449
1380
1433
1401
1396
1397
1305
1274
1251
1233
1304
1182
1129
1086
1048
1043
1021
1032
1017
1003
975
960
934
919
886
858
846
817
797
807
827
952
859
962
1089
1188
1108
1101
1101
1148
1187
1234
1417
1418
1419
1484
1451
1448
1446
1419
1380
1382
1274
1342
1221
1398
1324
1422
1465
1356
1415
1357
1315
1407
1282
1351
1437
1397
1385
1352
1318
1381
1356
1434
1450
1260
1329
1386
1338
1479
1404
1386
1428
1297
1314
1418
1211
1361
1390
1335
1440
1412
1414
1455
1380
1391
1435
1334
1375
1403
1356
1232
1379
1245
1327
1327
1301
1363
1298
1431
1409
1413
1470
1403
1411
1433
1405
1383
1364
1298
1266
1302
1294
1420
1455
1385
1438
1406
1398
1365
1335
1250
1376
1365
1410
1453
1384
1396
1399
1389
1231
1272
1404
1294
1429
1460
1394
1417
1437
1376
1383
1429
1404
1408
1415
1357
1358
1389
1342
1360
1341
1256
1241
1264
1249
1289
1275
1360
1255
1395
1416
1396
1426
1402
1338
1407
1375
1301
1357
1342
1288
1341
1339
1254
1250
1273
1226
1296
1325
1244
1275
1233
1284
1293
1312
1410
1303
1444
1435
1277
1269
1433
1383
1263
1220
1227
1231
1280
1303
1396
1317
1388
1430
1351
1383
1397
1337
1312
1338
1284
1212
1293
1249
1285
1410
1265
1353
1406
1295
1311
1376
1272
1314
1431
1340
1286
1296
1187
1170
1176
1234
1288
1370
1433
1361
1382
1427
1363
1395
1409
1332
1341
1363
1368
1319
1358
1384
1272
1224
1228
1229
1389
1331
1365
1419
1406
1378
1380
1306
1297
1328
1264
1339
1433
1353
1447
1419
1387
1439
1356
1327
1342
1343
1315
1389
1271
1262
1247
1255
1304
1318
1426
1296
1360
1451
1336
1329
1211
1259
1236
1336
1440
1289
1353
1439
1351
1355
1433
1278
1298
1197
1106
1092
1164
1062
1074
1103
1076
1079
1068
1024
1006
1157
1101
1020
997
979
969
960
945
922
901
901
890
881
870
860
860
867
880
885
883
902
905
938
971
1005
1038
1097
1181
1280
1325
1339
1359
1417
1342
1301
1233
1146
1335
1253
1288
1348
1302
1335
1358
1270
1273
1260
1269
1365
1368
1386
1408
1390
1377
1396
1338
1378
1397
1359
1382
1328
1329
1387
1311
1356
1360
1347
1370
1357
1329
1354
1290
1339
1330
1313
1351
1296
1314
1268
1238
1302
1248
1350
1345
1303
1397
1233
1369
1414
1367
1421
1426
1366
1394
1316
1373
1339
1327
1396
1261
1293
1342
1212
1250
1311
1321
1324
1409
1241
1316
1396
1412
1405
1469
1397
1380
1439
1362
1398
1387
1345
1368
1333
1263
1298
1295
1286
1382
1410
1433
1491
1421
1481
1454
1418
1463
1398
1384
1432
1396
1421
1417
1364
1391
1467
1367
1418
1428
1362
1418
1389
1374
1393
1339
1357
1356
1268
1273
1327
1234
1302
1277
1294
1255
1304
1298
1373
1332
1374
1467
1379
1425
1412
1373
1413
1369
1355
1418
1406
1318
1383
1380
1328
1390
1396
1360
1414
1371
1365
1427
1383
1349
1384
1356
1335
1393
1401
1371
1447
1358
1368
1411
1338
1309
1329
1259
1301
1281
1305
1290
1238
1216
1198
1195
1239
1355
1376
1422
1461
1420
1490
1386
1401
1442
1365
1414
1447
1348
1374
1396
1354
1398
1417
1337
1406
1400
1322
1375
1327
1258
1333
1434
1366
1436
1485
1358
1395
1402
1297
1343
1288
1356
1296
1361
1261
1280
1233
1269
1361
1401
1463
1429
1446
1446
1404
1482
1423
1406
1494
1441
1342
1411
1394
1354
1409
1393
1350
1431
1341
1266
1336
1269
1259
1320
1348
1417
1346
1399
1446
1404
1397
1421
1376
1383
1399
1355
1383
1340
1350
1396
1371
1366
1409
1352
1339
1406
1383
1351
1400
1441
1386
1435
1374
1290
1311
1444
1399
1414
1399
1315
1380
1319
1357
1389
1406
1492
1412
1440
1405
1382
1428
1419
1405
1502
1398
1358
1432
1369
1358
1422
1395
1392
1406
1340
1362
1362
1344
1362
1380
1336
1366
1383
1358
1341
1369
1274
1299
1232
1360
1278
1323
1358
1223
1346
1240
1248
1281
1234
1253
1250
1358
1427
1485
1438
1442
1476
1345
1358
1332
1315
1403
1306
1253
1214
1229
1263
1272
1283
1263
1243
1262
1240
1281
1288
1409
1303
1394
1428
1436
1431
1440
1386
1397
1428
1348
1375
1358
1317
1345
1324
1310
1334
1288
1337
1269
1305
1321
1337
1270
1291
1202
1177
1199
1217
1337
1342
1377
1418
1384
1394
1443
1396
1398
1432
1364
1373
1375
1321
1347
1379
1310
1377
1362
1333
1335
1339
1342
1454
1448
1375
1393
1329
1285
1260
1257
1341
1219
1322
1180
1153
1152
1159
1248
1276
1354
1378
1400
1439
1383
1374
1400
1369
1368
1387
1386
1349
1414
1349
1351
1401
1377
1379
1402
1365
1371
1371
1381
1312
1372
1395
1379
1439
1392
1370
1369
1372
1285
1301
1279
1259
1361
1235
1368
1368
1357
1389
1292
1354
1294
1250
1275
1218
1226
1228
1267
1154
1179
1207
1217
1288
1305
1410
1426
1400
1445
1391
1407
1442
1362
1379
1387
1342
1383
1369
1349
1378
1359
1357
1378
1346
1339
1366
1341
1329
1373
1317
1325
1333
1294
1256
1328
1312
1334
1223
1333
1284
1266
1389
1357
1433
1427
1420
1476
1384
1421
1423
1301
1283
1291
1280
1398
1262
1410
1334
1357
1417
1371
1414
1390
1395
1427
1377
1404
1408
1349
1405
1378
1365
1386
1375
1364
1439
1334
1378
1363
1328
1389
1375
1361
1398
1374
1377
1410
1341
1406
1312
1260
1280
1320
1341
1327
1410
1323
1365
1402
1407
1481
1377
1416
1392
1383
1444
1381
1387
1444
1349
1377
1363
1325
1364
1309
1304
1420
1282
1327
1363
1268
1288
1267
1262
1320
1315
1334
1342
1399
1327
1431
1438
1418
1435
1403
1457
1389
1408
1413
1302
1380
1267
1328
1420
1410
1412
1462
1330
1359
1341
1331
1379
1352
1369
1434
1381
1476
1419
1392
1419
1344
1408
1411
1371
1377
1389
1373
1336
1384
1375
1334
1405
1396
1374
1412
1411
1336
1358
1318
1265
1322
1277
1399
1262
1319
1280
1236
1182
1175
1212
1193
1183
1129
1138
1158
1180
1229
1265
1330
1373
1351
1433
1414
1387
1425
1425
1383
1415
1394
1358
1404
1403
1395
1458
1375
1357
1450
1367
1383
1416
1387
1428
1438
1377
1415
1406
1332
1405
1348
1325
1325
1282
1385
1400
1369
1477
1405
1403
1419
1362
1374
1438
1336
1372
1375
1294
1274
1248
1267
1270
1241
1306
1188
1181
1173
1229
1313
1306
1384
1398
1418
1408
1393
1470
1368
1340
1409
1366
1374
1384
1346
1327
1389
1392
1351
1400
1407
1355
1380
1414
1341
1403
1392
1314
1368
1344
1306
1318
1364
1257
1335
1254
1252
1229
1336
1246
1313
1264
1191
1163
1052
969
1024
1022
1031
1010
994
963
943
918
886
860
859
857
835
833
822
799
807
790
804
794
809
865
858
886
904
875
876
914
953
981
963
1005
1006
1031
1053
1081
1072
1064
1103
1150
1250
1223
1193
1231
1283
1326
1237
1225
1299
1340
1307
1356
1327
1312
1299
1255
1333
1277
1355
1370
1357
1415
1365
1414
1387
1347
1382
1310
1290
1281
1239
1304
1308
1392
1386
1369
1417
1416
1332
1334
1318
1306
1327
1319
1407
1375
1397
1442
1364
1352
1374
1346
1294
1279
1223
1233
1230
1248
1317
1274
1345
1351
1352
1436
1380
1409
1412
1378
1428
1388
1365
1443
1360
1341
1343
1346
1254
1302
1226
1233
1268
1251
1339
1306
1352
1384
1353
1410
1422
1370
1376
1360
1322
1372
1356
1334
1402
1367
1314
1322
1281
1339
1369
1368
1476
1432
1355
1368
1320
1304
1348
1291
1400
1362
1331
1372
1310
1341
1380
1277
1295
1308
1237
1157
1048
1068
1300
1292
1235
1303
1315
1296
1366
1361
1362
1413
1406
1335
1317
1212
1278
1204
1213
1309
1153
1066
1070
1062
1048
1082
1060
1069
1080
1031
1024
998
983
983
946
964
958
968
999
995
994
989
979
1018
1037
1069
1056
1065
1066
1090
1178
1206
1227
1288
1362
1341
1364
1337
1330
1370
1371
1336
1363
1338
1340
1306
1225
1231
1239
1226
1326
1301
1362
1358
1404
1416
1389
1434
1344
1396
1403
1299
1355
1376
1313
1348
1299
1249
1254
1226
1325
1328
1386
1413
1403
1460
1351
1397
1386
1331
1329
1311
1278
1344
1255
1311
1244
1309
1311
1324
1301
1253
1277
1257
1344
1387
1414
1453
1410
1430
1404
1332
1325
1374
1348
1456
1405
1382
1448
1377
1354
1379
1347
1334
1344
1322
1341
1368
1343
1367
1353
1287
1313
1332
1270
1263
1228
1311
1346
1299
1339
1301
1378
1367
1421
1406
1419
1427
1386
1434
1385
1348
1402
1319
1337
1320
1211
1212
1194
1203
1307
1262
1358
1308
1367
1383
1373
1496
1432
1424
1466
1386
1380
1414
1349
1419
1377
1331
1350
1283
1272
1320
1325
1379
1314
1348
1339
1311
1263
1287
1289
1325
1386
1359
1410
1412
1423
1474
1418
1415
1466
1403
1384
1412
1372
1348
1402
1345
1323
1364
1312
1246
1252
1241
1345
1331
1437
1434
1405
1463
1374
1411
1451
1377
1439
1393
1404
1413
1395
1424
1405
1318
1328
1313
1238
1166
1121
1218
1344
1402
1353
1408
1423
1412
1470
1419
1417
1438
1326
1388
1341
1300
1347
1337
1344
1395
1354
1344
1394
1340
1348
1334
1291
1253
1239
1245
1310
1258
1348
1311
1390
1351
1408
1428
1382
1436
1375
1395
1391
1365
1388
1360
1330
1379
1354
1333
1324
1261
1242
1334
1207
1352
1335
1272
1315
1308
1364
1305
1390
1394
1355
1434
1391
1371
1397
1327
1346
1396
1354
1387
1348
1327
1384
1356
1345
1330
1276
1242
1291
1261
1348
1388
1283
1257
1333
1267
1364
1390
1385
1427
1392
1484
1402
1417
1444
1383
1396
1396
1327
1374
1338
1232
1313
1152
1249
1248
1264
1289
1292
1427
1394
1409
1488
1444
1432
1454
1384
1398
1380
1338
1398
1303
1261
1277
1222
1346
1214
1355
1316
1335
1330
1260
1299
1252
1367
1391
1384
1443
1411
1433
1445
1391
1422
1386
1333
1333
1318
1301
1348
1341
1356
1359
1296
1336
1412
1370
1394
1399
1321
1309
1352
1244
1324
1200
1265
1256
1259
1340
1239
1351
1334
1360
1418
1364
1424
1385
1389
1408
1365
1425
1405
1308
1358
1349
1307
1374
1339
1345
1405
1360
1341
1382
1365
1347
1416
1366
1361
1424
1421
1348
1403
1349
1252
1244
1191
1336
1255
1314
1332
1380
1324
1310
1366
1323
1375
1303
1373
1395
1378
1466
1383
1417
1439
1344
1385
1317
1233
1267
1173
1244
1243
1219
1175
1105
1099
1116
1265
1204
1192
1249
1279
1198
1054
1024
999
978
980
967
953
948
936
917
743
554
507
366
517
856
841
827
794
779
775
776
765
765
785
891
1015
1039
1005
954
1008
1005
1011
1057
1073
1062
1079
1115
1151
1168
1258
1241
1266
1259
1290
1321
1324
1291
1350
1361
1304
1373
1321
1219
1233
1212
1182
1282
1277
1255
1285
1320
1291
1364
1393
1315
1386
1390
1334
1362
1348
1342
1357
1347
1278
1358
1301
1259
1288
1291
1273
1347
1389
1355
1371
1355
1328
1336
1315
1288
1371
1382
1344
1374
1367
1361
1382
1331
1286
1336
1329
1333
1399
1388
1358
1420
1390
1331
1376
1375
1300
1337
1339
1328
1368
1340
1355
1378
1344
1356
1389
1322
1347
1346
1317
1316
1363
1286
1305
1338
1329
1398
1404
1382
1390
1419
1353
1308
1322
1311
1353
1418
1393
1405
1460
1409
1380
1429
1403
1371
1346
1336
1299
1406
1404
1400
1467
1423
1344
1393
1417
1351
1375
1420
1386
1310
1352
1335
1377
1446
1405
1424
1424
1367
1367
1395
1315
1330
1334
1259
1319
1373
1346
1445
1450
1418
1471
1412
1416
1416
1375
1378
1379
1364
1293
1361
1400
1335
1382
1390
1315
1339
1356
1330
1393
1376
1390
1439
1386
1363
1379
1325
1388
1383
1331
1369
1396
1353
1390
1347
1367
1384
1359
1356
1309
1339
1337
1263
1345
1287
1252
1288
1320
1265
1291
1329
1279
1358
1281
1274
1297
1283
1186
1244
1287
1262
1330
1357
1316
1404
1382
1389
1401
1391
1437
1381
1388
1366
1410
1391
1359
1377
1329
1363
1305
1312
1342
1316
1360
1361
1375
1354
1373
1325
1349
1345
1292
1312
1301
1269
1310
1300
1293
1284
1337
1248
1307
1306
1221
1317
1276
1353
1314
1223
1321
1320
1224
1354
1333
1286
1280
1317
1306
1253
1341
1219
1330
1291
1283
1321
1233
1300
1305
1192
1308
1262
1182
1123
1091
1071
1033
1056
1268
1263
1324
1252
1250
1335
1304
1225
1239
1268
1276
1342
1272
1322
1329
1349
1370
1254
1379
1280
1361
1330
1238
1365
1268
1365
1336
1234
1369
1256
1338
1348
1242
1332
1300
1192
1288
1255
1284
1289
1237
1306
1329
1331
1344
1290
1356
1287
1320
1287
1228
1211
1233
1189
1219
1261
1254
1294
1233
1278
1226
1239
1264
1222
1239
1224
1191
1194
1173
1235
1303
1297
1246
1221
1179
1194
1105
1133
1194
1357
1335
1298
1323
1288
1305
1143
1144
1140
1135
1288
1201
1209
1202
1176
1185
1162
1172
1220
1213
1407
1354
1306
1286
1197
1226
1229
1252
1238
1212
1261
1190
1228
1252
1239
1265
1239
1242
1206
1190
1201
1161
1180
1208
1251
1251
1239
1254
1231
1201
1186
1176
1218
1207
1195
1236
1196
1211
1180
1186
1218
1254
1257
1256
1315
1292
1266
1225
1218
1241
1278
1218
1113
1085
1071
1076
1053
1015
1024
1072
1045
1061
1112
1153
1388
1334
1320
1329
1273
1255
1272
1315
1280
1299
1288
1336
1358
1341
1390
1338
1361
1388
1337
1350
1334
1290
1315
1294
1227
1261
1275
1245
1290
1298
1270
1306
1282
1244
1255
1245
1218
1256
1239
1227
1236
1193
1221
1254
1249
1292
1274
1290
1289
1263
1302
1260
1243
1311
1327
1340
1354
1332
1348
1375
1359
1375
1400
1398
1367
1400
1387
1400
1364
1342
1389
1341
1406
1400
1377
1369
1394
1384
1405
1374
1368
1356
1323
1349
1317
1350
1312
1350
1354
1316
1339
1310
1349
1345
1324
1333
1267
1307
1270
1304
1279
1227
1236
1281
1220
1232
1259
1239
1127
1076
1048
1062
1123
1151
1240
1241
1236
1258
1232
1222
1186
1191
1195
1202
1234
1273
1274
1290
1289
1287
1282
1317
1303
1310
1293
1318
1310
1291
1304
1294
1306
1329
1238
1281
1279
1262
1304
1298
1325
1303
1274
1291
1261
1274
1245
1199
1154
1163
1203
1214
1231
1229
1173
1184
1135
1129
1123
1118
1160
1163
1158
1233
1198
1195
1235
1208
1174
1198
1153
1075
1092
1135
1157
1164
1137
1152
1170
1170
1216
1188
1175
1153
1134
1170
1251
1287
1225
1177
1146
1152
1162
1142
1178
1174
1176
1070
1028
1023
1051
1057
1047
1110
1428
1389
1330
1341
1273
1104
1044
1031
1014
1034
1090
1144
1169
1425
1350
1352
1353
1330
1268
1096
1037
1001
971
946
949
987
1020
1040
1064
1069
1106
1160
1266
1212
1268
1414
1376
1382
1361
1362
1342
1348
1339
1340
1353
1328
1336
1350
1316
1357
1332
1310
1340
1342
1293
1313
1289
1285
1290
1261
1275
1306
1291
1318
1312
1289
1310
1290
1344
1311
1292
1315
1291
1305
1291
1280
1332
1315
1243
1329
1294
1223
1342
1331
1257
1382
1266
1299
1330
1331
1314
1332
1334
1316
1308
1305
1296
1293
1367
1338
1227
1364
1323
1309
1291
1272
1273
1304
1319
1183
1232
1193
1188
1235
1167
1152
1250
1226
1261
1254
1278
1261
1319
1320
1307
1344
1296
1327
1337
1325
1366
1346
1416
1424
1409
1409
1428
1369
1386
1349
1358
1353
1336
1387
1319
1354
1300
1294
1330
1386
1369
1432
1369
1408
1384
1353
1350
1300
1311
1300
1288
1336
1308
1306
1279
1181
1147
1265
1327
1448
1373
1404
1384
1371
1382
1339
1345
1332
1293
1290
1253
1303
1218
1188
1212
1251
1218
1258
1252
1265
1292
1276
1338
1293
1182
1274
1186
1159
1162
1108
1111
1339
1292
1251
1334
1331
1278
1286
1355
1237
1268
1345
1370
1343
1370
1345
1315
1364
1329
1338
1347
1303
1308
1319
1318
1349
1359
1355
1392
1354
1347
1362
1342
1353
1339
1314
1337
1334
1290
1326
1309
1265
1288
1296
1253
1276
1278
1277
1263
1184
1150
1048
1004
1097
1415
1299
1393
1370
1333
1398
1347
1359
1348
1308
1303
1258
1261
1236
1218
1169
1263
1225
1260
1298
1275
1313
1311
1328
1311
1300
1298
1267
1283
1270
1304
1347
1335
1342
1317
1283
1254
1233
1297
1292
1282
1328
1262
1235
1200
1219
1323
1260
1204
1264
1217
1263
1348
1315
1177
1080
1042
1012
1115
1397
1311
1390
1413
1366
1387
1384
1336
1319
1256
1291
1265
1259
1289
1275
1303
1291
1266
1300
1288
1261
1287
1277
1229
1262
1248
1285
1278
1276
1333
1298
1348
1327
1348
1362
1327
1355
1338
1343
1337
1351
1357
1316
1334
1297
1291
1329
1208
1291
1321
1299
1346
1314
1324
1323
1236
1310
1299
1207
1314
1275
1257
1253
1250
1262
1264
1310
1207
1321
1230
1230
1279
1284
1293
1269
1303
1285
1277
1336
1289
1318
1307
1271
1297
1287
1319
1324
1314
1348
1318
1333
1293
1358
1243
1223
1147
1077
1030
1146
1492
1312
1386
1340
1348
1364
1307
1364
1319
1250
1303
1254
1279
1288
1251
1301
1289
1307
1308
1275
1322
1300
1342
1350
1311
1329
1317
1311
1267
1177
1254
1305
1387
1418
1438
1356
1430
1434
1343
1381
1371
1303
1324
1320
1337
1314
1323
1294
1323
1304
1256
1137
1035
971
983
1170
1370
1411
1368
1357
1388
1370
1372
1384
1342
1362
1376
1326
1342
1338
1292
1312
1341
1323
1330
1299
1330
1333
1285
1322
1358
1316
1340
1352
1280
1299
1269
1299
1350
1305
1365
1323
1316
1326
1276
1319
1306
1264
1290
1275
1292
1303
1255
1290
1263
1252
1292
1302
1296
1311
1280
1303
1280
1298
1257
1322
1308
1331
1339
1274
1289
1251
1261
1284
1285
1300
1371
1346
1377
1348
1377
1302
1356
1310
1318
1290
1337
1323
1344
1335
1342
1336
1276
1276
1228
1202
1130
1103
1148
1165
1305
1326
1273
1299
1255
1293
1281
1240
1257
1240
1193
1282
1237
1256
1261
1175
1148
1262
1238
1108
1051
1024
997
1049
1081
1037
1278
1136
1055
1074
1073
1214
1333
1226
1318
1363
1260
1323
1287
1245
1247
1273
1237
1281
1232
1271
1285
1257
1284
1272
1260
1311
1252
1288
1288
1288
1270
1301
1264
1306
1331
1278
1328
1295
1308
1298
1255
1273
1257
1222
1300
1286
1297
1306
1264
1300
1252
1286
1252
1172
1211
1174
1101
1052
1029
1118
1330
1301
1331
1260
1297
1243
1195
1079
1055
1099
1270
1285
1278
1300
1268
1288
1261
1248
1204
1134
1046
1010
1051
1326
1266
1284
1299
1286
1284
1289
1283
1284
1247
1197
1266
1198
1197
1300
1359
1301
1353
1329
1275
1292
1275
1258
1313
1265
1213
1225
1227
1245
1290
1302
1265
1177
1133
1221
1321
1323
1300
1304
1304
1284
1250
1287
1279
1260
1279
1286
1267
1266
1251
1294
1295
1281
1318
1321
1328
1300
1272
1087
987
941
934
925
965
1010
998
979
952
944
935
929
935
930
927
959
970
961
933
912
906
923
921
909
899
875
860
851
827
836
808
779
769
755
756
751
761
755
770
806
819
891
939
1010
1088
1092
1120
1135
1207
1240
1196
1252
1223
1238
1314
1327
1337
1336
1331
1317
1324
1283
1261
1358
1272
1310
1367
1320
1340
1365
1330
1321
1322
1288
1293
1378
1253
1353
1386
1401
1351
1417
1387
1379
1406
1338
1287
1356
1327
1277
1372
1401
1365
1405
1381
1325
1389
1357
1309
1402
1346
1223
1313
1347
1262
1346
1406
1366
1384
1398
1371
1301
1339
1350
1307
1344
1359
1308
1380
1297
1283
1270
1315
1249
1297
1329
1223
1278
1335
1349
1341
1371
1349
1289
1352
1257
1283
1329
1288
1277
1358
1329
1247
1276
1257
1201
1265
1198
1299
1308
1306
1333
1319
1258
1310
1328
1229
1296
1339
1263
1236
1334
1229
1238
1344
1248
1165
1235
1318
1292
1365
1339
1317
1369
1360
1248
1301
1275
1329
1373
1272
1278
1401
1292
1324
1371
1352
1313
1388
1363
1288
1364
1267
1072
1067
1056
999
1011
1038
1063
1208
1385
1361
1433
1404
1394
1425
1421
1359
1394
1388
1379
1371
1311
1335
1340
1262
1282
1366
1381
1331
1390
1351
1295
1379
1241
1234
1193
1294
1245
1417
1434
1388
1445
1385
1344
1372
1348
1280
1310
1347
1340
1433
1412
1343
1381
1375
1338
1346
1399
1359
1323
1358
1345
1312
1371
1328
1305
1268
1353
1268
1258
1297
1320
1276
1268
1328
1316
1279
1336
1355
1286
1346
1371
1313
1328
1364
1346
1296
1388
1345
1267
1294
1247
1285
1312
1346
1385
1449
1391
1372
1426
1379
1342
1415
1385
1323
1382
1386
1309
1374
1325
1062
1061
1085
1419
1372
1306
1362
1345
1300
1327
1364
1294
1395
1360
1238
1250
1371
1200
1192
1328
1274
1345
1354
1328
1386
1413
1383
1395
1427
1385
1358
1377
1327
1374
1397
1346
1382
1391
1318
1306
1352
1298
1295
1355
1308
1242
1322
1311
1216
1284
1273
1158
1098
1201
1099
1192
1224
1162
1418
1373
1345
1418
1354
1383
1398
1292
1358
1362
1248
1374
1355
1239
1346
1353
1244
1361
1362
1243
1401
1320
1289
1394
1294
1342
1349
1266
1261
1378
1292
1280
1388
1303
1298
1329
1313
1300
1383
1275
1305
1096
1067
1363
1277
1441
1396
1375
1451
1400
1360
1409
1393
1328
1453
1443
1285
1364
1384
1290
1357
1383
1291
1378
1391
1264
1334
1360
1300
1267
1419
1298
1327
1364
1301
1289
1296
1290
1244
1350
1357
1226
1356
1365
1243
1324
1353
1260
1268
1314
1287
1181
1173
1153
1071
1086
1237
1351
1387
1424
1375
1422
1449
1379
1376
1414
1348
1345
1376
1362
1327
1362
1317
1278
1387
1324
1335
1362
1379
1308
1267
1345
1353
1276
1318
1361
1289
1272
1370
1245
1313
1323
1206
1201
1417
1221
1324
1362
1221
1388
1319
1305
1368
1371
1314
1362
1307
1290
1334
1329
1355
1374
1216
1321
1321
1207
1315
1322
1240
1321
1331
1235
1291
1339
1254
1313
1369
1274
1341
1368
1249
1301
1341
1289
1275
1423
1309
1342
1388
1298
1327
1379
1268
1312
1398
1283
1370
1437
1268
1352
1409
1289
1341
1389
1316
1339
1337
1277
1303
1399
1334
1298
1448
1309
1305
1350
1330
1268
1345
1340
1235
1318
1321
1247
1231
1294
1277
1223
1323
1261
1256
1336
1280
1272
1366
1328
1200
1299
1290
1205
1252
1342
1275
1245
1369
1291
1256
1398
1375
1246
1366
1373
1249
1255
1347
1237
1150
1223
1040
1013
1132
1122
1256
1318
1184
1142
1269
1186
1070
1038
990
947
953
1018
1099
1182
1435
1362
1398
1441
1374
1284
1336
1351
1289
1459
1343
1273
1434
1352
1279
1438
1279
1134
1006
1053
1235
1210
1505
1397
1355
1426
1439
1370
1436
1431
1345
1379
1436
1304
1346
1404
1317
1293
1412
1393
1229
1375
1350
1232
1379
1374
1253
1359
1392
1276
1309
1336
1311
1278
1392
1399
1236
1378
1383
1243
1409
1406
1263
1416
1429
1256
1389
1397
1285
1268
1401
1295
1264
1365
1276
1223
1351
1296
1237
1311
1279
1245
1332
1259
1274
1331
1304
1203
1313
1328
1247
1287
1343
1268
1242
1382
1297
1250
1340
1321
1214
1290
1341
1243
1300
1345
1290
1278
1363
1322
1215
1297
1317
1237
1327
1258
1307
1343
1253
1289
1327
1260
1185
1271
1283
1208
1321
1250
1163
1382
1289
1154
1283
1286
1167
1348
1332
1231
1394
1302
1247
1362
1273
1253
1365
1370
1219
1338
1357
1232
1264
1302
1202
1292
1236
1156
1042
1030
1122
989
930
903
949
1001
992
886
1130
967
778
1087
603
846
1210
862
852
843
822
804
789
783
770
749
715
702
674
645
647
666
949
1141
918
949
913
947
956
931
992
985
1004
1050
1032
1121
1130
1078
1123
1113
1122
1279
1185
1245
1278
1305
1347
1382
1326
1316
1361
1363
1386
1400
1366
1399
1401
1306
1335
1335
1413
1410
1451
1473
1460
1454
1482
1467
1494
1410
1448
1404
1507
1412
1376
1326
1304
1217
1185
1176
1131
1064
1259
1255
1178
1095
1044
1029
1052
1103
1203
1405
1355
1413
1399
1342
1381
1426
1449
1467
1430
1469
1499
1402
1340
1429
1399
1498
1432
1316
1376
1304
1424
1462
1504
1494
1451
1543
1478
1448
1378
1381
1337
1419
1388
1448
1441
1416
1452
1394
1417
1445
1345
1311
1305
1319
1412
1356
1411
1339
1350
1396
1405
1505
1488
1472
1520
1474
1406
1434
1424
1469
1533
1441
1380
1415
1428
1430
1364
1294
1313
1316
1377
1362
1370
1355
1298
1236
1129
1160
1185
1399
1421
1416
1475
1431
1481
1448
1412
1371
1426
1373
1445
1443
1398
1465
1407
1352
1354
1305
1284
1318
1382
1378
1417
1365
1434
1305
1342
1403
1416
1506
1485
1405
1446
1434
1401
1404
1364
1325
1417
1420
1403
1449
1320
1286
1201
1183
1443
1332
1433
1341
1476
1466
1446
1456
1394
1429
1445
1430
1459
1366
1389
1352
1344
1337
1284
1153
1143
1453
1412
1413
1433
1451
1473
1434
1451
1431
1410
1450
1367
1312
1178
1106
1147
1133
1448
1379
1387
1325
1407
1379
1207
1340
1297
1214
1305
1345
1486
1283
1143
1076
1064
1193
1477
1481
1504
1510
1545
1540
1513
1501
1504
1409
1320
1343
1315
1252
1314
1236
1264
1251
1255
1127
1197
1204
1296
1307
1385
1461
1403
1321
1243
1300
1463
1436
1494
1475
1414
1400
1372
1437
1447
1354
1371
1154
1193
1247
1429
1422
1435
1567
1484
1472
1525
1481
1350
1366
1265
1307
1418
1325
1459
1437
1402
1492
1357
1396
1468
1353
1433
1384
1381
1426
1413
1274
1258
1191
1443
1574
1503
1608
1520
1516
1538
1453
1511
1534
1465
1544
1501
1470
1492
1437
1419
1472
1434
1430
1505
1417
1383
1411
1319
1298
1261
1206
1266
1270
1216
1233
1191
1208
1216
1390
1324
1364
1347
1329
1390
1366
1378
1423
1329
1416
1404
1339
1392
1334
1310
1396
1338
1453
1382
1364
1454
1388
1434
1426
1298
1397
1396
1372
1401
1317
1324
1367
1348
1295
1363
1339
1345
1398
1364
1355
1346
1275
1273
1354
1282
1334
1322
1362
1463
1342
1385
1437
1370
1430
1549
1410
1396
1521
1469
1362
1389
1267
1265
1262
1311
1359
1392
1424
1372
1502
1422
1467
1525
1428
1466
1466
1413
1515
1358
1467
1413
1386
1466
1378
1387
1489
1361
1372
1447
1400
1380
1472
1416
1377
1437
1409
1316
1310
1155
1110
1399
1380
1503
1278
1282
1172
1041
1011
988
965
974
987
1034
1023
1002
974
953
938
920
900
885
856
835
823
822
811
801
791
785
768
768
760
729
720
705
685
659
707
815
882
878
861
853
846
898
1102
1149
1161
1171
1187
1184
1198
1118
1122
1155
1205
1333
1465
1457
1515
1420
1371
1441
1358
1255
1360
1423
1354
1482
1385
1432
1512
1388
1301
1343
1282
1334
1401
1474
1558
1405
1461
1502
1434
1353
1382
1385
1415
1360
1294
1306
1359
1331
1363
1475
1436
1429
1426
1425
1378
1384
1333
1268
1319
1329
1358
1355
1346
1388
1377
1415
1454
1397
1487
1485
1370
1398
1320
1242
1278
1326
1367
1511
1398
1411
1526
1372
1430
1393
1302
1448
1359
1262
1322
1352
1384
1455
1386
1447
1455
1379
1404
1439
1347
1452
1402
1297
1323
1398
1393
1517
1568
1507
1534
1514
1413
1456
1435
1439
1457
1468
1465
1506
1364
1365
1264
1364
1468
1446
1431
1512
1476
1539
1513
1392
1421
1289
1391
1322
1325
1435
1358
1423
1472
1367
1387
1322
1230
1284
1339
1360
1396
1436
1555
1536
1461
1564
1394
1419
1500
1529
1489
1519
1468
1369
1412
1347
1444
1431
1463
1481
1429
1340
1447
1385
1395
1447
1399
1416
1531
1388
1454
1458
1411
1424
1495
1393
1390
1435
1446
1418
1515
1400
1437
1462
1378
1356
1285
1286
1416
1421
1478
1468
1447
1507
1377
1464
1410
1375
1388
1360
1356
1405
1392
1366
1376
1336
1410
1346
1287
1268
1207
1200
1291
1419
1423
1458
1531
1467
1526
1546
1456
1445
1457
1372
1386
1469
1343
1288
1334
1347
1393
1217
1173
1173
1150
1145
1183
1561
1473
1466
1502
1466
1425
1434
1459
1408
1450
1395
1367
1458
1356
1380
1476
1415
1457
1494
1434
1455
1436
1393
1454
1491
1418
1457
1524
1469
1436
1501
1423
1455
1496
1427
1351
1340
1269
1339
1430
1489
1530
1397
1510
1519
1379
1408
1381
1419
1522
1440
1475
1505
1433
1453
1494
1469
1420
1439
1371
1303
1300
1256
1355
1557
1441
1541
1521
1465
1481
1434
1395
1521
1446
1375
1309
1299
1416
1537
1487
1544
1496
1528
1534
1416
1434
1457
1364
1484
1457
1396
1425
1392
1444
1476
1392
1444
1395
1396
1444
1406
1393
1401
1412
1375
1404
1363
1337
1380
1308
1386
1358
1351
1362
1397
1414
1380
1443
1386
1353
1336
1245
1210
1221
1295
1343
1439
1409
1456
1440
1413
1462
1436
1486
1538
1426
1527
1518
1460
1509
1478
1431
1462
1450
1422
1464
1440
1403
1450
1410
1349
1389
1365
1307
1302
1231
1173
1307
1370
1415
1504
1427
1487
1513
1459
1493
1472
1456
1489
1448
1494
1453
1425
1451
1408
1424
1425
1372
1400
1370
1310
1218
1107
1226
1402
1348
1572
1373
1515
1501
1448
1515
1408
1466
1519
1379
1471
1474
1382
1505
1490
1394
1542
1486
1421
1503
1452
1396
1436
1430
1387
1477
1437
1429
1472
1411
1389
1410
1402
1337
1341
1333
1443
1519
1439
1522
1479
1467
1480
1459
1427
1450
1418
1414
1464
1433
1412
1428
1416
1393
1440
1414
1376
1435
1390
1338
1393
1389
1333
1346
1333
1392
1466
1364
1393
1419
1351
1364
1411
1375
1421
1460
1360
1419
1227
1218
1160
1083
1097
1373
1351
1378
1339
1416
1503
1480
1361
1227
1075
976
937
941
1009
1023
995
975
932
923
908
892
866
832
827
812
805
821
867
960
1058
1104
1161
1186
1137
1128
1251
1372
1324
1213
1306
1336
1359
1429
1354
1276
1351
1375
1401
1487
1444
1398
1434
1450
1447
1526
1464
1466
1478
1445
1364
1394
1374
1393
1455
1406
1442
1376
1398
1425
1388
1320
1376
1390
1357
1443
1365
1317
1298
1238
1321
1348
1413
1466
1432
1484
1508
1466
1445
1450
1449
1377
1340
1290
1348
1339
1339
1424
1392
1469
1444
1452
1482
1448
1411
1420
1454
1403
1418
1414
1393
1357
1281
1228
1212
1332
1335
1425
1458
1457
1487
1466
1415
1456
1389
1414
1444
1446
1411
1418
1322
1301
1389
1449
1479
1442
1412
1448
1417
1426
1476
1442
1404
1496
1428
1391
1435
1375
1390
1355
1376
1361
1393
1352
1361
1333
1307
1373
1328
1361
1405
1357
1370
1405
1341
1391
1343
1397
1438
1359
1398
1367
1302
1351
1349
1332
1431
1385
1356
1413
1394
1428
1399
1319
1238
1246
1247
1244
1451
1428
1420
1472
1494
1380
1367
1375
1408
1501
1457
1353
1348
1321
1270
1330
1313
1216
1240
1229
1130
1108
1090
1108
1366
1408
1405
1436
1437
1453
1455
1441
1446
1428
1420
1329
1307
1260
1245
1307
1315
1411
1475
1412
1479
1412
1464
1477
1389
1435
1443
1423
1430
1361
1244
1294
1146
1155
1281
1451
1487
1482
1458
1475
1441
1412
1469
1416
1399
1416
1372
1343
1381
1316
1334
1305
1319
1301
1265
1325
1266
1226
1012
949
922
924
910
888
852
844
878
879
705
1065
888
885
888
871
866
847
841
657
473
251
335
686
733
433
303
726
687
727
729
779
871
969
1023
1055
1063
1048
1125
1127
1112
1150
1209
1251
1309
1290
1332
1255
1278
1311
1318
1292
1312
1358
1353
1411
1415
1342
1362
1357
1366
1369
1286
1359
1433
1360
1390
1335
1231
1246
1244
1216
1348
1466
1288
1416
1440
1342
1352
1459
1400
1400
1446
1356
1361
1408
1383
1363
1427
1372
1278
1363
1292
1280
1430
1433
1442
1451
1345
1330
1359
1293
1377
1455
1412
1438
1438
1358
1346
1444
1439
1431
1473
1429
1389
1396
1341
1264
1274
1316
1320
1361
1332
1358
1424
1375
1310
1383
1252
1253
1244
1211
1268
1362
1330
1349
1446
1357
1337
1402
1271
1226
1321
1389
1408
1443
1443
1386
1421
1373
1320
1444
1510
1475
1530
1483
1469
1484
1403
1295
1332
1353
1316
1394
1352
1370
1423
1368
1386
1431
1374
1379
1375
1371
1347
1369
1336
1325
1337
1243
1271
1260
1168
1120
1112
1227
1391
1368
1419
1477
1425
1376
1400
1419
1418
1470
1439
1393
1459
1419
1332
1362
1382
1374
1414
1382
1346
1362
1369
1346
1381
1362
1343
1393
1339
1336
1349
1338
1245
1300
1366
1275
1366
1438
1390
1402
1465
1316
1363
1376
1304
1354
1350
1307
1424
1528
1453
1467
1488
1422
1394
1394
1330
1329
1357
1341
1379
1426
1395
1370
1435
1297
1404
1421
1314
1370
1440
1324
1373
1376
1340
1377
1370
1268
1373
1296
1218
1254
1278
1239
1226
1186
1114
1085
1071
1089
1241
1402
1330
1430
1466
1319
1436
1415
1352
1370
1342
1305
1419
1417
1362
1404
1348
1385
1387
1310
1342
1363
1309
1209
1288
1225
1105
1105
1353
1388
1458
1366
1339
1447
1358
1384
1415
1391
1322
1360
1366
1328
1396
1380
1334
1440
1413
1366
1450
1419
1437
1493
1402
1337
1314
1300
1348
1385
1283
1385
1310
1344
1416
1380
1378
1447
1367
1383
1352
1320
1352
1402
1369
1386
1406
1373
1355
1366
1401
1203
1326
1325
1260
1433
1357
1357
1419
1381
1390
1398
1353
1359
1417
1263
1373
1337
1222
1326
1347
1258
1385
1343
1330
1361
1233
1231
1185
1156
1362
1301
1226
1275
1236
1249
1123
1051
1078
1184
1235
1311
1063
1032
997
958
965
976
956
991
987
1006
1095
1329
1393
1342
1403
1391
1261
1343
1327
1226
1103
1071
1110
1053
1021
1048
1095
1165
1284
1380
1507
1396
1402
1464
1407
1329
1412
1354
1269
1182
1179
1251
1271
1172
1369
1401
1383
1419
1404
1220
1309
1220
1221
1360
1411
1324
1452
1428
1410
1261
1377
1345
1358
1360
1336
1325
1429
1325
1429
1444
1332
1318
1387
1332
1336
1380
1319
1321
1339
1357
1308
1285
1257
1222
1225
1235
1209
1211
1180
1218
1265
1232
1254
1300
1285
1224
1156
1051
1034
1015
995
1036
1132
1345
1140
1035
963
971
1050
1451
1428
1413
1462
1371
1350
1277
1232
1184
1185
1210
1139
1129
1350
1299
1400
1404
1306
1393
1374
1363
1318
1319
1316
1215
1349
1342
1311
1246
1228
1147
1041
1061
1212
1112
1212
1217
1375
1387
1330
1417
1420
1313
1430
1366
1262
1312
1327
1333
1298
1271
1189
1144
1114
1115
1131
1205
1212
1159
1233
1189
1250
1322
1391
1426
1405
1353
1377
1358
1300
1325
1280
1264
1290
1289
1242
1309
1310
1282
1343
1361
1215
1332
1298
1261
1248
1245
1169
1184
1289
1251
1285
1234
1186
1250
1307
1322
1400
1378
1350
1383
1309
1351
1371
1336
1308
1371
1268
1284
1307
1135
1052
1064
1099
1099
1229
1358
1337
1380
1305
1370
1384
1387
1217
1304
1274
1274
1250
1207
1092
1003
974
914
884
900
990
1180
1021
959
934
889
866
840
773
822
842
832
826
812
807
804
810
793
784
774
783
769
775
794
823
872
1027
1185
1272
1289
1191
1146
1176
1354
1382
1282
1190
1264
1273
1232
1284
1228
1160
1278
1345
1368
1380
1401
1423
1266
1416
1363
1238
1216
1236
1246
1257
1370
1307
1435
1380
1338
1296
1369
1391
1393
1417
1373
1308
1345
1237
1391
1371
1300
1438
1378
1281
1396
1326
1286
1314
1389
1297
1367
1285
1252
1348
1376
1318
1375
1305
1203
1263
1295
1279
1348
1339
1366
1410
1391
1350
1362
1302
1214
1185
1126
1343
1424
1391
1396
1418
1386
1395
1414
1344
1317
1374
1351
1323
1288
1269
1229
1341
1296
1322
1427
1342
1177
1195
1360
1381
1387
1301
1349
1371
1328
1233
1159
1159
1167
1424
1356
1334
1429
1306
1372
1368
1288
1350
1446
1303
1344
1431
1379
1363
1399
1309
1222
1189
1288
1361
1428
1284
1303
1449
1347
1390
1404
1362
1271
1374
1325
1213
1388
1401
1370
1416
1288
1310
1406
1346
1329
1376
1306
1297
1277
1116
1094
1202
1363
1435
1435
1355
1344
1402
1403
1254
1361
1356
1290
1388
1400
1347
1404
1361
1349
1396
1299
1350
1381
1360
1338
1322
1330
1273
1303
1283
1137
1123
1134
1330
1361
1279
1456
1436
1273
1420
1378
1262
1394
1398
1253
1386
1357
1403
1462
1348
1330
1408
1368
1334
1399
1336
1270
1256
1100
1151
1408
1229
1319
1394
1375
1429
1315
1459
1456
1322
1391
1421
1365
1410
1386
1372
1349
1386
1340
1328
1356
1279
1200
1158
1114
1383
1335
1266
1448
1449
1321
1482
1434
1337
1314
1381
1287
1263
1401
1367
1295
1359
1339
1256
1176
1164
1208
1450
1379
1318
1382
1373
1268
1290
1333
1399
1399
1326
1305
1359
1362
1190
1375
1381
1338
1308
1346
1293
1224
1190
1303
1243
1322
1317
1252
1292
1192
1083
1036
1003
1033
1080
1047
1084
1094
1111
1131
1118
1087
1085
1101
1092
1092
1111
1109
1117
1115
1077
1130
1194
1181
1234
1134
1059
1063
1180
1244
1336
1281
1138
1132
1176
1251
1311
1432
1312
1163
1320
1429
1301
1403
1384
1363
1242
1272
1355
1252
1378
1360
1249
1374
1334
1215
1093
1129
1312
1344
1373
1246
1440
1384
1205
1232
1178
1100
1134
1424
1374
1400
1440
1356
1210
1191
1324
1333
1379
1369
1321
1339
1344
1329
1357
1370
1292
1307
1277
1233
1270
1299
1240
1232
1270
1179
1029
1065
1335
1231
1387
1351
1340
1360
1328
1242
1162
1153
1158
1477
1378
1279
1251
1137
1035
1025
1085
1125
1243
1384
1325
1331
1334
1255
1146
979
941
879
841
803
806
862
877
873
880
900
879
869
813
764
847
857
873
871
843
807
799
774
750
738
725
707
716
703
703
690
739
810
877
918
997
994
1025
1098
1164
1184
1186
1090
1248
1393
1339
1177
1146
1355
1288
1221
1347
1380
1367
1211
1270
1313
1352
1292
1235
1183
1225
1190
1213
1235
1215
1183
1203
1111
1043
941
912
907
931
976
1008
953
886
898
903
898
912
913
907
925
903
905
923
928
906
914
952
943
976
975
947
918
894
870
837
807
776
768
770
816
914
929
953
997
1036
1026
920
917
974
1007
1016
1086
1075
1122
1096
1068
1070
1062
962
970
1099
1107
1073
1073
1046
998
945
887
811
848
882
913
903
892
872
856
837
854
860
902
932
973
989
946
895
854
848
887
904
969
1062
1108
1068
1074
1045
1043
1065
1093
1132
1103
1087
1076
1135
1127
1086
1002
989
1004
1010
1051
1106
1062
1054
1034
1025
1007
1053
1031
991
1030
1037
1003
1027
1061
1058
1019
1049
1059
1015
999
929
886
851
847
873
923
814
998
853
823
818
799
772
749
709
683
659
641
633
614
637
679
1070
963
1119
1130
1136
1128
1142
1163
1126
1062
999
951
896
906
1083
1165
1107
894
857
852
828
843
855
847
873
937
1036
1041
966
893
877
886
933
960
948
953
918
863
839
827
813
837
860
948
932
909
900
880
548
599
620
897
893
855
846
859
1015
1024
926
906
936
873
851
883
936
1008
972
947
932
928
936
908
917
926
998
969
917
916
954
907
663
1228
870
844
826
828
795
755
649
911
798
792
743
752
742
724
741
930
1160
753
1555
1165
1070
934
902
877
880
905
903
891
853
820
804
793
807
842
893
864
833
831
809
806
808
828
873
925
968
946
947
931
928
929
918
909
876
856
869
851
920
981
916
915
955
959
897
871
879
892
909
864
843
875
983
1051
1076
1156
1128
1144
1134
1157
1145
1251
1134
1106
1153
1129
1129
1166
1186
1123
1091
1093
1097
1060
1068
1006
1016
1027
1125
1203
1235
1271
1277
1235
1200
1180
1154
1204
1225
1212
1239
1236
1248
1210
1171
1166
1172
1316
1259
1232
1210
1198
1204
1305
1222
1273
1270
1275
1294
1284
1301
1317
1288
1263
1277
1243
1252
1311
1312
1293
1313
1309
1276
1261
1223
1206
1183
1168
1169
1136
1237
1205
1152
1156
1066
1085
1099
1181
1313
1342
1334
1376
1368
1377
1365
1383
1319
1380
1395
1368
1394
1355
1254
1270
1211
1214
1254
1205
1250
1244
1228
1135
1117
1119
1103
1133
1137
1190
1193
1183
1199
1203
1231
1184
1030
960
961
967
1014
1061
1076
1125
1101
1129
1174
1152
1170
1179
1167
1147
1141
1182
1159
1157
1170
1140
1204
1228
1234
1241
1220
1230
1205
1201
1279
1234
1194
1176
1143
1130
1161
1164
1159
1198
1191
1181
1196
1169
1234
1244
1244
1199
1206
1260
1295
1399
1395
1351
1366
1343
1330
1370
1374
1323
1352
1324
1322
1324
1282
1292
1347
1336
1427
1374
1305
1327
1308
1325
1369
1324
1266
1286
1237
1281
1295
1305
1347
1374
1362
1383
1329
1341
1301
1307
1308
1309
1323
1225
1226
1125
1097
1197
1272
1401
1374
1352
1339
1337
1314
1332
1306
1277
1263
1265
1307
1295
1205
1227
1181
1195
1223
1165
1089
1067
1093
1135
1230
1337
1372
1353
1353
1352
1342
1318
1294
1277
1294
1280
1256
1284
1216
1122
1058
1025
1103
1255
1203
1258
1353
1389
1425
1334
1339
1285
1211
1160
1121
1143
1171
1229
1230
1310
1289
1348
1382
1334
1332
1376
1351
1337
1298
1317
1301
1335
1423
1375
1399
1409
1405
1359
1397
1379
1302
1294
1244
1217
1173
1174
1196
1325
1383
1365
1435
1419
1397
1474
1452
1390
1366
1334
1301
1271
1258
1288
1357
1337
1326
1280
1354
1409
1355
1302
1278
1223
1286
1330
1388
1478
1396
1392
1418
1395
1435
1412
1358
1360
1324
1228
1240
1212
1226
1256
1270
1343
1331
1341
1409
1370
1366
1397
1420
1381
1390
1346
1341
1396
1360
1241
1260
1229
1312
1418
1402
1387
1417
1340
1333
1380
1326
1319
1398
1395
1378
1361
1388
1360
1289
1260
1213
1273
1364
1422
1481
1440
1389
1377
1344
1387
1375
1319
1369
1333
1339
1327
1351
1343
1303
1338
1361
1333
1316
1241
1175
1157
1263
1259
1376
1355
1469
1410
1380
1392
1312
1320
1362
1340
1382
1397
1376
1397
1366
1305
1338
1260
1258
1326
1336
1303
1353
1269
1299
1354
1323
1246
1224
1135
1079
1160
1245
1173
1137
1219
1391
1446
1422
1386
1406
1408
1402
1397
1388
1323
1288
1288
1222
1182
1138
1199
1312
1290
1374
1345
1287
1311
1221
1238
1138
1181
1275
1304
1336
1108
1034
969
940
926
939
989
1063
1104
1112
1120
1165
1199
1270
1368
1405
1379
1387
1398
1394
1352
1245
1234
1221
1285
1347
1253
1260
1223
1254
1324
1286
1347
1346
1289
1287
1298
1320
1401
1389
1397
1438
1439
1382
1429
1396
1383
1375
1308
1275
1194
1207
1234
1213
1296
1270
1294
1350
1345
1403
1393
1428
1474
1474
1438
1453
1455
1380
1384
1354
1354
1345
1278
1197
1240
1209
1273
1239
1201
1217
1225
1303
1328
1388
1358
1344
1339
1288
1287
1316
1366
1343
1375
1349
1278
1305
1212
1194
1144
1119
1157
1150
1082
1105
1147
1190
1261
1344
1425
1405
1388
1401
1400
1404
1372
1347
1333
1225
1181
1096
1137
1214
1117
1143
1162
1422
1292
1350
1291
1075
1028
1005
1062
1143
1392
1414
1426
1378
1367
1364
1399
1399
1428
1375
1320
1284
1386
1372
1360
1380
1331
1235
1203
1234
1345
1354
1365
1391
1381
1309
1362
1355
1354
1367
1340
1361
1372
1319
1342
1309
1279
1271
1262
1241
1242
1199
1156
1271
1241
1403
1354
1321
1375
1288
1256
1242
1166
1287
1328
1361
1426
1407
1389
1426
1403
1369
1384
1355
1309
1349
1357
1320
1315
1246
1225
1269
1188
1278
1351
1313
1366
1381
1374
1369
1349
1305
1311
1271
1279
1330
1325
1335
1360
1353
1321
1305
1268
1290
1335
1327
1324
1300
1269
1352
1343
1291
1330
1284
1235
1232
1199
1201
1256
1235
1291
1340
1304
1359
1334
1297
1308
1245
1258
1296
1337
1393
1413
1404
1428
1415
1384
1393
1321
1271
1308
1252
1249
1279
1239
1208
1243
1096
1021
1001
984
1147
1120
1311
1319
1321
1317
1285
1338
1350
1363
1373
1347
1384
1368
1324
1323
1334
1309
1325
1310
1263
1272
1281
1272
1315
1263
1254
1269
1263
1299
1263
1355
1285
1345
1341
1340
1375
1342
1399
1353
1337
1348
1306
1327
1298
1252
1304
1237
1172
1144
1106
1342
1293
1396
1338
1394
1362
1336
1338
1330
1269
1298
1248
1301
1300
1323
1387
1395
1390
1366
1370
1363
1392
1364
1333
1319
1303
1137
1121
1040
1000
1074
1206
1365
1270
1314
1352
1287
1365
1360
1323
1343
1261
1244
1178
1028
1036
1188
1418
1379
1340
1325
1356
1300
1305
1253
1229
1246
1272
1214
1250
1353
1294
1319
1304
1284
1324
1291
1303
1308
1307
1312
1292
1329
1252
1273
1227
1233
1172
1156
1207
1116
1103
1161
1074
1073
1177
1020
1018
1004
1022
1145
1207
1187
1198
1187
1197
1240
1211
1181
1218
1116
1119
1276
1246
1260
1324
1312
1313
1371
1319
1353
1309
1341
1293
1269
1285
1219
1319
1321
1272
1340
1305
1345
1315
1305
1296
1215
1175
1241
1224
1179
1184
1133
1077
1133
1026
991
993
943
941
986
997
1212
1196
1162
1223
1173
1137
1112
1124
1145
1110
1119
1073
1042
1050
1033
1023
1219
1298
1277
1205
1209
1141
1202
1213
1157
1135
1085
1104
1120
1134
1195
1139
1168
1095
1127
1219
1046
968
950
937
972
1053
1013
1036
1098
1047
1120
1150
1087
1098
1153
1158
1178
1250
1200
1150
1140
1124
1123
1131
1095
1065
1092
1087
1079
1045
1013
993
1096
1331
1207
1148
1091
1064
1093
1115
1067
1078
1091
1080
1083
1081
1107
1058
1029
1087
1031
984
944
944
894
884
907
1014
1163
1189
1205
1284
1273
1223
1254
1329
1256
1256
1254
1225
1242
1252
1337
1283
1249
1326
1260
1273
1404
1277
1275
1208
1274
1272
1220
1215
1182
1274
1270
1307
1242
1269
1192
1267
1257
1203
1270
1239
1167
1166
1111
1124
1166
1147
1229
1101
1082
1131
1335
1248
1283
1243
1246
1260
1234
1226
1247
1239
1259
1200
1170
1179
1149
1179
1238
1174
1153
1126
1051
1067
1216
1134
1096
1150
1160
1337
1247
1228
1275
1279
1282
1303
1273
1295
1280
1216
1241
1290
1245
1279
1287
1287
1305
1268
1292
1320
1270
1314
1284
1313
1314
1270
1331
1288
1292
1306
1263
1236
1113
1061
1179
1318
1166
1223
1072
1013
998
1015
1081
1206
1232
1313
1277
1281
1313
1259
1233
1244
1247
1212
1217
1270
1210
1235
1226
1231
1259
1254
1284
1294
1269
1297
1248
1287
1247
1250
1241
1202
1308
1285
1343
1335
1277
1313
1283
1228
1247
1232
1225
1280
1253
1285
1267
1273
1261
1282
1291
1298
1289
1264
1288
1249
1253
1258
1205
1177
1212
1186
1175
1235
1207
1194
1195
1126
1018
989
947
946
929
943
971
1029
1069
1168
1221
1182
1211
1262
1196
1194
1145
1163
1270
1266
1253
1309
1268
1217
1287
1247
1189
1287
1274
1244
1242
1239
1331
1203
1153
1426
1289
1136
1160
1156
1180
1398
1327
1282
1306
1258
1285
1315
1327
1314
1381
1354
1323
1384
1347
1316
1354
1324
1369
1332
1331
1354
1313
1342
1316
1329
1332
1250
1162
1035
990
1126
1034
1157
1149
937
904
908
912
853
846
837
842
842
826
827
808
814
796
778
794
809
828
866
934
998
1085
1104
1138
1162
1110
1016
1004
1075
1120
1217
1266
1291
1337
1240
1237
1176
1095
1171
1216
1132
1207
1393
1367
1229
1157
1188
1274
1225
1239
1307
1321
1307
1250
1131
1119
1309
1345
1314
1359
1330
1355
1360
1371
1348
1362
1323
1347
1343
1323
1363
1364
1322
1345
1306
1293
1322
1176
1067
1026
1164
1399
1344
1418
1345
1334
1349
1286
1198
1075
982
968
966
1035
1376
1348
1336
1361
1355
1330
1336
1343
1338
1290
1311
1281
1281
1292
1290
1249
1306
1319
1310
1318
1357
1336
1348
1301
1288
1146
983
947
1138
1286
1232
1148
996
933
917
903
886
902
865
832
812
836
841
838
829
820
818
828
820
822
814
820
793
782
770
754
747
738
758
837
949
1029
1067
1107
1158
1163
1158
1097
1092
1143
1252
1149
1138
1322
1250
1192
1342
1304
1138
1166
1343
1327
1388
1379
1308
1351
1363
1324
1360
1323
1247
1315
1305
1255
1320
1312
1305
1314
1296
1233
1178
1294
1333
1334
1351
1353
1327
1304
1303
1319
1326
1336
1373
1363
1280
1289
1262
1257
1299
1279
1286
1332
1318
1351
1365
1321
1320
1286
1256
1278
1261
1223
1257
1256
1257
1300
1288
1294
1354
1344
1349
1340
1312
1346
1314
1291
1309
1265
1157
1140
1317
1220
1327
1367
1358
1376
1322
1280
1284
1269
1318
1385
1369
1288
1286
1243
1291
1315
1346
1325
1333
1287
1303
1226
1010
849
865
906
932
918
878
866
865
855
850
840
828
822
809
787
788
791
790
780
780
786
801
842
867
894
884
892
883
897
897
910
879
861
889
958
1028
1005
955
952
975
974
1024
1059
985
954
966
981
1018
1018
936
956
974
1004
1046
1067
1033
1024
996
919
849
822
859
941
1166
1111
1149
1142
1108
1050
999
918
866
839
824
852
988
1100
1070
971
886
839
820
801
806
793
816
809
812
795
794
794
799
783
758
753
727
715
710
713
797
1120
1176
1042
953
945
905
826
816
810
825
817
819
835
856
862
856
834
804
780
738
738
728
733
747
787
845
820
844
853
864
860
866
884
891
864
827
819
822
848
873
914
913
913
899
876
817
595
982
770
806
796
795
794
786
753
732
723
707
722
763
735
721
722
714
712
714
698
701
717
758
802
776
776
766
745
760
757
759
763
762
789
809
790
792
798
795
781
755
751
734
714
702
689
691
714
742
726
713
734
771
785
779
785
747
745
739
739
720
720
513
934
678
701
702
712
839
998
939
756
747
741
725
921
809
780
737
734
736
725
727
728
734
746
752
774
791
793
792
803
817
782
733
780
874
987
840
807
785
787
768
748
884
1136
1097
1092
995
901
903
884
937
974
901
937
902
911
900
841
829
782
774
777
838
853
902
912
880
870
889
841
768
742
753
742
765
770
775
778
758
816
1015
1020
913
905
1008
1029
1073
1061
1011
1038
1004
1028
1065
1012
1034
946
913
832
915
1081
1125
1042
951
987
963
1021
1019
1041
1077
980
997
984
981
999
966
967
897
931
915
839
866
1034
869
837
791
756
753
710
689
673
659
638
615
624
602
625
679
927
895
878
986
954
937
885
1103
894
777
800
945
882
827
844
880
781
743
763
777
789
831
847
838
791
785
773
770
775
776
810
822
821
834
797
794
804
774
791
812
834
900
1100
959
819
811
898
1117
1095
913
885
890
922
844
829
846
829
909
874
891
904
885
877
913
878
858
867
849
823
835
886
852
928
948
948
975
991
982
980
969
972
1024
1010
992
1023
1022
983
1024
1022
955
883
860
855
866
869
908
878
1121
1027
864
816
777
774
780
1076
1059
865
853
842
849
846
893
891
901
869
874
855
843
843
848
846
852
850
826
839
848
726
1001
879
884
865
894
883
837
793
772
784
752
743
734
750
741
714
717
730
721
735
746
770
790
788
805
801
786
770
763
759
767
773
774
786
818
864
841
844
833
829
835
831
823
818
823
818
808
798
795
825
850
818
840
817
798
778
761
772
769
758
767
770
813
789
800
793
755
757
759
752
738
731
726
716
700
703
718
766
967
975
877
854
854
847
841
808
754
749
730
726
713
702
728
722
715
740
803
787
857
866
854
843
826
802
781
761
750
733
720
723
733
706
718
739
801
783
790
813
815
796
802
791
777
765
769
762
750
743
748
772
755
779
823
780
774
764
767
758
742
747
751
735
758
727
716
717
739
1003
1003
904
895
827
819
814
816
802
763
770
756
742
730
746
749
720
733
771
730
749
755
766
742
738
739
765
754
735
755
767
725
721
741
721
718
728
736
769
769
776
809
743
715
706
703
720
730
738
745
701
704
717
717
702
699
683
685
693
707
709
779
839
771
722
715
739
733
711
699
669
688
658
664
640
670
664
661
676
762
962
972
867
855
890
894
787
727
721
999
1036
972
1037
986
883
836
767
754
797
1055
777
772
1150
772
1400
1314
754
709
714
697
701
661
641
671
668
674
676
700
734
749
736
769
784
808
824
825
801
769
725
713
717
737
1011
949
793
765
760
787
1022
1042
835
813
802
774
610
526
1162
837
813
786
784
802
819
828
933
1115
970
800
769
773
777
1051
1033
859
834
789
777
802
908
842
898
1080
1053
809
751
731
762
1022
1106
1055
920
934
943
869
934
862
971
761
683
642
512
533
817
838
847
812
799
808
1075
1096
889
789
757
674
535
971
516
447
529
537
1064
280
357
256
1091
276
740
746
775
821
800
807
778
485
1027
740
499
488
459
714
543
866
658
815
439
318
482
706
391
571
420
326
672
716
705
717
710
695
702
727
708
705
697
730
729
692
706
720
812
829
536
1188
815
801
798
782
770
746
718
716
727
726
1001
1065
913
894
933
955
702
854
634
880
866
836
817
720
820
621
887
922
835
1088
1042
715
575
835
566
802
1050
829
789
778
838
792
812
830
870
867
915
841
903
832
862
913
937
902
838
789
758
730
641
856
734
483
653
409
435
426
486
872
744
755
751
752
768
890
837
827
837
850
811
799
774
529
981
751
786
535
480
756
574
292
311
262
1301
310
327
281
292
284
344
282
291
265
386
378
344
819
800
800
849
1034
977
835
796
777
758
743
789
1019
1016
855
663
1034
559
625
472
838
882
836
844
880
1066
1026
847
764
720
720
747
1012
974
941
790
760
794
1031
1022
628
970
746
735
730
759
1007
1021
838
816
793
848
816
797
824
793
847
787
800
859
848
801
824
822
806
779
620
985
836
823
790
854
810
804
827
780
752
757
748
705
687
733
707
701
698
708
757
980
984
783
748
750
755
751
767
784
1043
958
808
774
784
850
847
814
1069
1049
829
826
836
795
845
1065
1049
899
893
879
1072
1078
885
856
849
878
869
837
885
835
865
876
826
796
800
827
834
842
770
774
488
1059
751
659
496
440
777
765
396
403
765
768
771
820
838
1028
1050
836
813
799
782
781
821
777
784
794
804
802
811
770
771
798
761
785
809
805
763
743
728
963
896
762
775
734
747
852
689
1282
891
911
835
934
1038
1018
849
827
767
712
727
750
999
969
823
804
881
840
874
862
1069
1020
842
832
832
842
866
818
798
772
1108
993
822
774
766
754
730
737
735
715
712
719
744
586
468
968
774
744
734
709
695
762
772
749
743
716
691
692
694
707
696
713
704
703
703
706
730
726
723
733
727
750
797
807
777
766
761
756
773
815
812
780
764
773
759
768
780
775
765
779
808
830
811
817
736
716
713
692
689
690
702
1010
1002
800
773
784
786
793
798
803
774
758
745
716
715
758
772
775
767
805
1070
1005
804
763
722
681
652
635
630
641
652
682
735
757
993
940
867
756
736
738
783
821
817
848
822
773
561
548
458
321
451
774
735
748
753
749
763
758
783
779
810
858
784
824
830
820
861
805
884
814
758
762
768
771
778
798
536
1016
750
754
763
799
771
757
788
1051
1051
825
797
828
859
831
921
953
856
975
915
982
908
910
1009
804
759
750
712
691
676
672
666
670
671
665
664
669
659
668
675
678
695
692
694
728
740
759
773
747
717
737
751
792
775
799
802
813
844
795
793
838
817
843
822
866
856
856
821
775
756
751
730
714
701
685
685
679
685
676
687
703
708
722
730
732
711
710
686
681
687
692
680
682
685
695
691
708
701
727
724
724
720
718
727
719
717
739
726
730
725
729
740
745
755
802
778
755
771
777
743
736
733
705
700
704
698
699
690
681
684
692
662
693
679
745
791
795
810
801
789
746
722
711
713
702
691
701
720
729
765
968
949
767
750
752
629
1127
985
797
789
729
717
720
721
764
1004
912
742
718
713
752
983
968
583
928
707
717
724
696
696
696
767
815
1027
1023
831
802
778
807
1050
991
834
811
795
791
819
584
504
452
805
808
1040
1039
517
1134
797
773
831
1056
982
817
771
768
776
1042
1074
903
843
1059
969
805
791
778
761
795
1019
985
820
792
784
762
768
783
776
1029
997
824
818
1041
975
817
770
789
1053
1066
903
901
899
1088
1068
873
832
750
955
1058
1098
918
606
459
520
391
397
1299
336
352
364
352
507
337
321
295
581
524
357
483
1114
877
389
291
344
336
372
347
535
298
545
875
867
829
827
818
543
500
499
719
452
265
280
292
316
518
1049
361
370
362
356
344
311
1138
788
540
297
832
411
309
338
348
369
450
305
355
1038
756
775
764
468
381
486
371
565
774
506
908
518
617
815
468
309
423
873
421
323
761
756
757
359
401
726
467
1006
776
609
542
431
541
334
681
484
289
367
400
765
773
773
760
750
762
766
764
781
787
773
764
766
765
737
747
750
747
755
743
720
706
706
699
705
715
701
696
676
661
658
680
673
676
687
653
673
690
690
695
717
734
750
746
733
727
725
728
732
727
739
743
789
768
765
1030
916
765
726
705
705
935
914
796
1008
960
769
803
815
809
1043
1025
824
775
755
762
1033
1038
872
807
843
1046
992
822
817
774
804
735
745
1013
948
777
786
758
788
771
769
746
757
723
734
715
942
950
789
744
714
742
963
938
777
798
1004
954
834
867
795
1037
1034
857
809
793
777
1010
982
812
802
1022
1001
784
780
856
1067
1103
1006
963
935
915
899
863
786
765
759
746
737
977
897
728
710
722
715
691
712
701
709
740
758
794
789
770
739
729
764
1027
1002
818
790
803
762
805
781
734
764
722
728
730
990
965
785
786
794
1038
1042
812
847
838
1035
980
814
791
789
779
757
981
902
759
773
755
754
1001
1019
838
875
807
800
777
780
760
771
499
437
480
496
675
395
328
861
746
753
707
716
709
712
710
695
756
984
944
777
733
705
740
729
743
774
746
734
949
829
727
736
713
709
924
924
755
748
796
784
744
790
737
728
732
738
999
934
753
742
761
1013
1015
843
774
760
766
782
772
740
726
745
956
817
709
703
898
898
908
902
794
826
777
1007
1021
881
822
853
1050
1011
833
801
747
733
745
731
727
986
1015
843
801
807
823
795
1036
1031
804
808
1017
930
782
1030
1016
906
984
953
822
1024
998
832
828
1057
1107
919
914
824
817
818
826
1068
1052
847
806
795
756
878
1189
1113
850
802
784
753
767
784
782
1031
997
817
794
795
787
852
800
812
805
851
800
782
768
735
720
701
726
940
884
720
698
701
684
718
724
778
1006
991
786
785
778
821
838
859
781
759
750
766
742
770
1061
941
758
717
697
556
852
958
990
835
812
771
848
1063
947
767
724
697
693
691
765
730
474
442
440
1156
811
771
1159
852
841
807
789
772
750
738
744
974
897
752
747
966
965
824
1022
998
844
886
844
885
1068
1071
818
770
722
701
708
985
1016
853
797
813
690
790
1202
979
811
753
760
725
708
914
873
723
772
971
938
770
756
746
804
1025
988
791
764
775
788
1022
997
770
752
1030
1011
880
836
817
841
819
779
1062
1050
838
838
1047
1038
937
1033
997
889
988
912
795
1001
998
815
789
1021
1035
863
876
802
1049
1018
856
904
817
872
777
752
731
754
1125
1093
1054
914
872
878
869
876
1106
1070
870
827
842
1079
1054
803
784
790
774
819
1151
976
888
812
779
768
756
773
980
898
764
741
737
822
802
802
1007
997
803
787
772
798
807
798
831
1020
967
798
774
757
783
1003
970
778
760
748
747
770
778
754
779
762
746
934
859
724
743
731
743
704
719
973
945
772
724
713
906
778
481
837
337
429
287
486
1604
735
734
723
699
705
694
710
746
968
968
816
780
768
775
1007
956
786
746
726
733
911
834
701
722
708
724
964
952
810
771
766
770
838
783
764
756
756
749
736
730
944
868
743
743
983
941
955
815
846
1017
957
805
794
810
1020
991
790
788
792
977
972
769
773
956
930
763
975
953
853
798
735
973
893
759
767
989
950
744
718
741
915
808
698
683
711
743
992
1395
993
813
817
1022
974
822
789
742
778
721
967
921
742
720
732
954
872
722
699
694
694
693
696
712
725
921
865
725
721
717
739
785
578
1262
754
723
716
764
753
713
769
762
974
946
787
763
736
988
949
779
751
1007
942
789
808
742
1018
1038
845
867
1031
928
778
732
960
946
834
979
986
860
995
978
776
785
967
908
752
962
939
775
746
933
871
788
975
929
763
750
747
753
979
958
780
766
771
786
1002
948
778
741
759
720
976
925
760
722
741
753
982
878
727
693
702
704
715
898
818
706
705
706
684
688
691
684
689
685
698
937
900
707
728
742
746
759
753
744
795
981
967
804
784
787
859
1031
1018
947
888
876
909
899
886
870
860
885
873
926
934
907
907
851
764
711
687
679
698
683
667
693
693
691
913
817
695
681
690
676
662
667
670
650
650
650
653
660
689
688
936
914
793
752
742
751
968
946
815
803
1023
944
775
1002
961
774
743
965
869
747
733
937
935
759
968
906
728
764
964
899
750
977
945
788
1026
962
802
780
803
1012
933
766
735
707
706
723
716
948
978
779
767
778
1014
979
773
738
970
884
722
723
948
943
766
977
867
737
754
986
940
768
733
721
964
904
780
972
933
788
848
1011
978
773
736
955
882
720
709
905
914
916
902
783
962
935
742
951
930
766
731
727
724
733
953
887
745
735
766
738
728
773
740
728
724
735
958
874
713
687
741
908
987
1006
941
980
869
814
786
756
767
774
1009
994
810
774
817
539
476
910
769
740
745
960
961
800
801
968
905
750
779
970
919
762
800
754
969
962
775
806
799
744
989
982
804
1017
939
777
759
749
999
1037
976
926
985
1002
899
1045
1030
863
832
1063
1039
847
835
1038
986
832
823
1045
1022
851
789
764
771
783
837
1049
1014
880
823
792
780
1032
970
804
743
752
982
910
768
787
1011
1034
847
791
817
785
1006
938
791
813
982
947
775
771
966
928
780
967
935
778
798
754
827
746
751
1105
1027
850
777
744
746
981
931
788
767
726
745
1200
1156
1042
872
792
756
717
721
702
684
749
730
735
745
745
740
736
741
729
728
729
944
903
729
735
780
770
1001
988
791
777
754
803
988
901
765
770
743
938
894
744
779
764
768
816
970
913
764
758
758
944
923
755
987
940
775
807
991
964
798
781
998
772
1029
788
980
935
769
794
971
947
785
968
961
867
986
979
816
815
1023
997
823
822
1004
990
840
1025
1016
895
916
860
1040
1033
854
871
1055
1033
844
832
846
1049
1050
849
843
794
1020
986
808
1013
956
811
1011
993
858
847
1032
1020
857
844
1037
1027
840
872
1029
1000
832
843
815
1057
1050
850
876
1034
1011
839
1032
974
814
1016
977
855
1008
999
880
1002
969
769
750
767
967
967
828
991
978
809
825
755
726
712
1014
964
792
733
723
899
834
737
724
903
832
713
706
702
696
695
703
711
752
738
923
881
741
724
935
857
737
734
770
745
943
898
752
944
929
765
955
979
850
980
992
796
1004
974
793
977
945
815
987
980
880
970
924
768
994
962
842
982
966
820
999
1001
816
824
974
727
812
1217
805
957
952
813
991
982
873
814
943
590
941
525
335
986
707
900
880
886
915
833
757
944
884
723
910
861
739
922
927
801
928
782
888
952
926
786
739
955
907
777
963
880
802
748
783
730
933
891
724
928
859
749
893
846
734
723
722
879
821
718
714
870
851
751
923
933
771
730
923
800
711
867
789
713
853
799
714
911
917
833
782
750
1034
966
939
751
757
930
868
759
773
914
910
932
903
959
985
749
1135
722
700
682
930
927
826
963
956
838
1019
960
753
672
532
1112
877
727
707
702
691
725
722
732
721
723
724
729
720
716
720
704
731
718
705
982
931
749
733
742
783
768
1032
1009
780
715
719
690
687
712
913
855
703
689
689
745
687
701
966
944
750
782
998
964
795
788
794
1051
1008
746
719
694
715
871
782
685
666
645
660
663
649
661
680
672
664
675
664
654
660
669
658
655
654
671
676
682
677
692
692
685
679
672
629
652
1021
976
791
710
694
706
691
854
766
675
846
757
682
838
770
682
881
875
744
919
896
743
741
735
980
932
737
727
944
826
712
911
870
715
923
902
738
761
701
943
937
746
933
946
782
734
740
991
903
741
696
681
693
692
972
953
819
783
735
770
761
960
958
762
751
979
990
776
983
915
787
779
995
1017
869
979
1020
956
1033
999
808
775
1009
967
793
785
1001
947
797
988
933
766
751
747
1031
1013
915
825
788
822
789
1035
964
802
805
773
656
913
1074
1021
858
858
775
1047
1020
830
861
1059
1027
837
801
1053
1050
826
847
1033
1013
803
762
765
726
722
740
1006
1007
834
780
769
806
763
978
918
741
746
950
916
786
973
940
787
789
728
745
747
773
775
1025
1024
822
762
744
752
788
1005
942
770
660
841
953
897
752
743
734
1003
955
763
751
752
774
772
1015
972
797
770
767
747
743
756
736
716
714
955
898
751
710
721
924
853
699
716
670
689
693
707
714
734
761
711
731
939
837
718
705
717
891
828
697
666
697
669
708
727
950
954
773
784
725
741
722
706
906
826
718
716
936
903
747
764
746
944
882
741
740
675
690
674
687
682
685
706
694
675
670
669
682
857
769
659
655
659
628
642
632
648
644
637
686
908
911
776
709
767
610
885
700
718
690
705
912
832
704
669
686
670
891
852
699
719
708
705
707
703
666
666
660
654
645
657
649
642
624
616
617
603
606
581
605
589
618
1042
863
799
685
693
713
714
698
674
724
970
951
771
724
709
706
940
943
522
904
670
686
875
832
773
925
975
980
956
958
762
746
705
706
977
979
754
730
809
946
960
824
963
963
757
727
957
901
732
725
737
764
951
956
829
875
929
892
902
879
870
885
860
847
651
1070
836
811
765
758
765
991
1002
820
993
909
763
950
862
714
878
795
859
851
879
838
723
911
830
703
905
834
716
892
858
693
681
685
691
679
904
893
717
718
953
941
756
730
718
920
786
683
669
880
818
682
675
684
697
886
831
692
904
855
712
942
895
725
707
922
855
720
728
966
970
799
967
915
757
958
913
745
946
940
794
969
954
776
977
927
750
735
736
964
697
587
851
619
935
702
908
892
714
712
700
728
707
733
719
685
682
675
698
659
683
674
668
674
652
672
867
784
666
652
653
644
644
646
695
664
861
767
660
646
681
643
647
631
671
707
676
677
896
773
676
662
637
639
637
635
627
642
649
669
701
925
872
702
671
693
684
912
852
687
703
695
653
691
868
824
700
788
713
502
907
626
642
915
910
793
706
694
677
675
661
740
694
929
902
733
652
666
643
647
638
487
787
665
671
680
687
688
688
700
697
712
707
717
729
735
773
759
745
1033
938
751
704
712
525
1224
963
774
745
771
731
747
781
634
1418
774
757
763
1060
1011
823
1039
969
778
737
1040
993
804
1035
1047
831
860
817
1066
1090
845
1075
1065
813
838
1052
1081
834
790
1061
1033
837
865
1039
1040
809
798
1081
1036
919
841
1116
1112
940
843
832
1061
1069
871
899
1113
1096
968
918
1016
1150
1121
1006
944
1007
1170
1127
1049
935
953
1089
953
995
989
915
925
950
953
940
930
1152
1195
912
903
920
958
1205
1161
996
948
950
962
951
936
929
878
917
975
938
984
912
976
963
924
945
990
939
978
1040
951
980
977
942
1049
947
944
959
931
867
951
989
935
926
944
976
977
915
915
895
906
942
949
913
934
954
937
931
914
900
898
877
903
986
890
883
898
985
874
967
861
861
924
993
972
963
958
932
936
964
940
1001
956
910
940
958
928
1039
998
966
927
884
848
913
882
929
920
876
886
860
862
929
922
1108
1105
873
847
1095
1102
1027
964
1046
980
1001
992
914
931
889
863
869
786
1056
667
839
1329
859
884
861
847
815
757
737
1022
1075
934
872
833
845
824
868
882
831
879
840
815
818
811
777
735
783
956
924
937
875
865
868
853
849
903
904
930
908
907
897
872
1085
1019
807
761
746
765
1034
1045
989
875
859
867
859
863
884
1103
1095
831
797
794
841
1075
1074
943
914
932
953
951
888
961
936
977
905
1138
1088
884
857
874
1136
1115
1019
917
851
855
935
1096
1154
939
931
958
931
1036
972
962
1016
1049
996
931
971
964
984
968
1005
992
937
938
899
966
958
942
1137
1168
988
908
915
942
1006
874
1138
1135
997
963
1012
920
1005
929
959
925
938
980
891
941
937
910
925
857
878
890
884
881
887
914
862
1093
1087
853
843
836
867
1103
1052
885
843
866
895
875
1095
1061
865
849
856
1097
1083
869
834
852
1073
1127
983
923
915
912
928
905
930
960
1027
940
961
958
928
933
921
921
944
924
873
971
946
892
898
953
900
981
976
885
959
858
911
929
968
1112
1172
952
892
848
824
1104
1151
918
923
1120
1077
899
926
914
1129
1112
880
905
1146
1112
1124
1009
959
1004
991
1019
1020
943
935
920
929
881
912
910
880
954
898
898
1108
1167
940
949
958
892
1144
1105
1000
927
902
1131
1121
975
935
951
930
948
997
1101
1111
910
891
1134
1116
1022
1011
1076
1085
1043
932
1002
991
958
1153
1158
1006
920
925
923
1149
1186
1072
955
962
972
1025
949
993
949
1043
930
971
907
881
986
1143
1144
918
901
948
920
1186
1186
962
897
893
874
1129
1119
878
858
1098
1057
915
927
924
867
1114
1110
898
865
917
1098
1176
984
942
918
881
889
935
899
891
898
859
1098
1084
890
851
895
886
883
944
920
894
906
879
867
921
905
865
929
1097
1039
845
797
811
1066
1133
894
924
964
901
932
946
903
911
855
891
1088
1080
934
895
899
954
1113
1101
876
870
924
901
1122
1165
917
929
964
910
1132
1132
874
893
1104
1096
920
1000
951
1115
1128
906
919
1109
1126
933
995
946
1147
1172
930
917
1156
1143
1054
977
946
987
916
1018
1141
1140
939
923
926
975
1171
1170
934
914
949
959
1169
1209
958
975
1072
1006
1013
1063
1005
989
1006
1020
961
983
967
947
982
962
979
935
1011
971
934
914
927
949
957
982
983
929
997
959
920
938
954
933
971
962
983
952
995
1003
946
997
994
939
960
952
920
933
894
808
779
1061
1090
893
861
866
926
910
924
897
944
907
931
868
941
930
953
930
967
938
909
945
902
928
882
933
939
955
954
939
923
927
905
856
855
867
863
886
892
874
862
869
893
836
829
804
784
789
817
842
865
903
877
826
869
856
875
867
891
898
871
891
904
877
907
906
894
952
928
875
933
931
900
923
906
1077
1088
895
898
854
814
848
877
1081
1085
889
825
874
875
885
1074
1115
921
896
930
894
919
927
926
846
915
887
866
1073
1055
883
860
840
892
889
874
1073
1035
845
833
808
1102
1094
909
845
896
824
1073
1128
910
929
919
866
908
871
860
910
898
935
875
898
913
865
916
929
891
893
839
823
844
894
829
856
837
803
836
787
827
851
800
845
807
765
794
832
779
793
774
766
799
791
828
766
817
1029
1063
856
839
881
1040
1012
892
867
897
914
826
881
797
798
815
780
1036
602
1293
833
824
866
852
827
847
808
858
876
814
855
847
788
843
842
850
794
886
786
857
827
796
782
803
774
774
820
810
770
768
758
746
730
747
750
749
770
755
727
714
755
728
743
763
731
535
854
682
670
671
664
721
747
771
716
727
734
727
708
744
796
745
727
705
716
747
722
735
737
831
779
1024
974
765
702
694
682
704
953
952
801
764
737
723
695
752
1061
981
854
743
716
713
690
701
715
959
999
813
822
786
759
729
709
716
692
697
698
687
660
674
658
650
621
628
629
642
644
648
667
646
660
673
596
697
641
639
619
645
675
685
683
682
684
651
683
582
765
674
674
703
718
741
713
776
978
879
715
657
653
639
652
682
675
705
930
908
751
724
700
695
689
700
715
702
730
734
698
917
845
699
665
648
636
651
647
661
647
636
634
645
673
672
675
691
686
891
804
683
670
649
651
632
653
674
646
657
649
651
670
658
687
667
670
660
697
680
697
665
669
691
664
680
664
667
660
661
670
670
651
646
647
651
653
643
632
661
679
676
657
659
652
644
654
661
704
697
696
718
662
672
687
688
714
706
726
761
727
698
742
735
723
762
748
728
684
673
637
631
621
628
609
656
659
662
662
671
668
657
877
813
669
652
634
682
841
862
712
704
909
881
721
725
927
910
718
709
941
961
978
860
964
910
793
949
925
744
729
742
975
942
778
919
895
727
739
950
936
765
753
957
962
760
718
688
723
986
973
872
789
783
748
722
733
980
913
725
696
699
932
641
1152
805
997
984
833
1004
920
736
725
1003
963
937
764
680
676
709
823
981
895
890
795
789
967
877
729
693
698
699
709
754
792
742
776
816
772
793
781
755
757
765
741
736
741
723
726
745
732
739
734
727
704
933
902
718
701
677
702
690
682
700
692
700
737
746
729
729
718
718
462
467
461
696
693
722
746
716
710
726
703
692
672
666
696
654
647
663
674
690
684
698
712
705
915
859
720
683
684
702
735
927
872
700
685
686
705
721
729
709
918
843
700
690
686
699
725
914
903
745
761
722
931
854
700
697
691
716
908
916
850
922
943
817
765
766
936
860
732
929
891
734
949
942
829
981
987
874
986
928
741
963
920
804
955
952
882
965
947
765
757
938
864
716
683
688
658
663
812
994
905
916
769
726
732
750
980
990
903
822
766
753
781
730
777
797
735
805
803
739
979
973
745
729
745
935
877
722
711
680
716
908
844
713
720
710
671
682
928
890
727
767
754
951
901
729
747
725
954
943
736
762
978
943
768
967
923
763
704
740
710
622
777
696
684
681
720
705
751
575
856
712
685
726
738
744
752
729
929
855
711
714
726
926
926
779
802
954
922
752
721
702
733
946
945
925
859
806
781
1003
941
788
794
793
998
992
817
837
760
813
1002
970
823
841
1040
1032
840
874
1043
1026
853
1034
1064
875
1075
1075
941
1047
967
770
981
949
798
816
995
995
826
1006
931
733
934
953
829
978
1024
937
874
1021
988
812
813
1005
1054
966
1009
1006
978
890
1057
1099
919
839
1069
995
836
852
1004
1062
971
923
1062
1037
850
1038
1000
851
1015
1036
970
994
992
997
1019
959
858
1045
1017
816
761
1004
1016
855
1032
1002
789
795
754
987
981
778
826
1022
1031
918
901
813
851
788
1024
961
780
707
704
759
956
968
780
769
772
957
973
901
850
831
854
1028
978
805
810
788
984
1000
873
795
833
813
749
734
927
889
793
783
950
918
760
772
740
933
743
908
946
940
839
852
993
982
861
856
763
768
767
757
747
956
804
754
741
767
736
948
894
739
760
618
1041
907
739
718
782
773
766
755
783
755
766
980
955
789
804
791
790
814
985
959
789
794
779
1001
998
852
1026
1027
851
826
1040
998
859
1042
1038
822
763
809
759
1039
1084
909
912
1062
1068
944
1038
1060
858
859
789
1065
1015
932
995
910
801
1041
1017
838
796
793
989
938
764
754
721
737
982
923
763
761
783
985
944
756
772
737
785
735
1014
987
874
783
776
1006
931
775
773
732
971
970
782
793
989
954
778
767
753
943
927
791
790
785
974
904
734
698
726
699
913
893
776
959
957
812
817
977
938
789
980
969
784
950
897
768
975
951
806
784
960
1019
984
980
906
992
999
805
757
779
977
1016
976
993
990
957
968
969
963
974
996
1044
946
893
788
1027
943
794
743
736
703
697
688
711
944
898
782
777
730
721
708
674
666
655
654
656
515
774
621
661
668
633
614
645
637
623
622
600
652
660
627
637
631
604
591
586
603
573
583
593
607
576
591
606
572
623
627
620
617
599
622
625
610
602
758
679
617
620
620
587
573
597
554
600
619
611
653
847
767
660
645
649
639
600
801
761
671
846
761
642
622
821
781
673
853
864
822
700
695
868
779
681
864
822
682
836
757
683
870
851
720
719
840
785
717
930
922
755
908
878
752
912
902
753
940
979
908
806
1003
942
768
949
908
755
929
882
751
1006
1092
898
781
751
1009
994
823
761
688
634
629
653
675
604
1265
910
915
908
780
959
922
754
732
971
934
757
964
905
718
670
701
1008
982
842
741
904
823
744
888
867
720
955
933
717
671
893
834
643
653
934
883
933
922
759
763
927
849
686
627
650
678
927
854
704
692
871
783
649
671
837
731
608
625
600
610
648
884
831
784
792
903
898
756
772
753
741
938
934
789
701
693
917
881
734
681
665
899
784
638
635
660
905
897
914
943
898
801
833
753
681
929
899
752
974
895
732
975
993
876
979
875
955
921
849
733
953
968
844
807
985
906
747
891
785
705
881
870
757
958
941
839
722
689
893
841
707
873
807
701
878
847
724
900
884
693
899
878
759
941
931
752
712
913
845
739
692
633
664
960
996
984
937
827
795
1034
980
842
835
1012
1006
780
960
955
848
972
995
793
757
976
932
793
980
989
840
816
1008
1003
825
840
730
1008
950
754
731
940
812
692
893
872
748
909
875
819
931
913
780
981
929
750
922
823
720
945
898
802
761
756
999
934
794
756
790
991
964
841
755
772
942
946
773
951
842
712
918
912
760
758
690
930
855
719
717
898
847
714
922
854
720
904
723
870
907
836
724
732
929
915
718
915
859
677
884
829
712
905
842
727
934
920
894
769
699
703
694
945
892
789
736
723
673
684
922
896
718
709
642
652
673
914
896
743
707
713
716
658
911
904
709
708
903
850
698
696
725
953
957
1001
847
867
830
1013
971
767
662
648
694
957
965
953
863
1006
991
857
806
1021
1006
870
812
1031
1026
839
798
1019
1002
973
960
828
840
760
987
855
704
890
868
709
1011
946
717
938
924
783
1015
1004
831
811
744
994
920
741
738
977
990
877
971
938
758
729
953
949
802
986
951
731
732
984
986
839
823
1013
998
812
775
712
921
837
735
968
991
906
940
829
761
1017
999
875
820
747
731
984
959
825
971
954
754
787
995
1008
829
965
938
956
975
953
841
1050
1041
809
846
1011
915
772
814
1048
1023
977
868
964
1047
1046
956
863
1072
1056
969
862
1072
996
855
1039
1017
945
895
1017
1019
866
884
1043
1009
908
849
1035
1017
909
890
824
810
1030
1004
770
770
772
729
980
981
826
748
698
678
661
662
641
638
667
693
897
916
753
730
785
760
974
966
808
755
763
987
939
855
797
737
799
797
978
991
884
795
815
778
1009
1004
811
769
774
781
1048
992
920
849
821
1052
1030
909
881
851
1052
1059
1000
922
917
906
1076
1038
953
818
813
870
1021
1018
971
933
890
772
1008
981
802
737
979
958
868
870
1031
1000
863
807
1017
1005
880
760
756
995
936
1002
861
770
841
1014
990
923
838
1023
1006
819
825
1008
929
764
1008
937
855
861
1020
978
999
832
834
857
1013
1004
797
746
1004
994
935
858
1050
1026
932
857
1075
1036
934
872
986
1083
1076
988
899
883
947
1095
1110
1082
899
896
926
943
1104
1092
992
930
990
1005
1120
1060
1005
894
995
1043
1008
1052
884
946
1089
1048
1023
895
1026
978
877
993
1105
1097
941
785
729
978
1039
940
819
828
872
863
823
776
774
852
1095
780
784
978
948
778
719
767
1008
1025
1062
1030
993
920
916
929
1009
1026
1027
999
864
969
918
871
1062
1011
985
846
810
1018
947
831
809
1001
970
850
855
803
1026
988
793
839
847
769
1010
977
913
908
972
951
809
771
1004
1004
826
844
1062
1035
826
784
821
1028
1038
866
799
1038
1039
1014
906
977
1085
1059
925
879
1062
1049
1000
895
912
1086
1056
990
914
915
1119
1090
993
916
939
1109
1083
959
893
908
1093
1087
1059
931
924
988
1114
1091
1028
941
898
1004
1122
1122
1071
923
973
1042
1005
1129
1098
890
908
941
929
1114
1103
1062
948
962
1056
1032
950
1018
973
920
1083
1067
908
879
886
1085
1013
795
769
1042
1015
1027
886
849
954
852
1048
1039
853
834
887
846
1070
1041
982
875
846
1074
1035
918
874
981
1092
1068
946
910
911
1100
1075
1095
939
990
930
870
833
1065
1077
991
933
895
939
924
902
1084
1062
875
889
1067
1056
1080
1054
1034
925
968
883
1076
1046
1061
939
976
959
947
1079
1055
964
902
952
1060
1063
985
895
990
839
1092
1005
825
812
1077
1002
893
817
807
1051
1065
1067
997
923
947
937
993
959
831
1066
1021
872
798
1041
1017
947
848
928
877
1022
1029
900
850
1055
1009
996
937
1039
1012
882
810
805
1012
955
851
864
793
996
993
826
773
813
996
987
801
834
1034
994
827
814
1017
917
775
993
997
949
883
809
1050
989
947
845
869
1051
1033
860
817
1049
1040
798
755
732
977
1000
996
955
1036
1023
816
846
1037
970
857
1009
948
860
1027
1018
1002
926
1006
1067
1020
866
1080
1044
964
863
1068
1067
1025
869
843
816
761
697
671
673
678
695
708
907
808
758
703
712
678
636
657
651
645
674
695
741
929
873
868
840
828
791
819
820
757
764
797
804
828
815
836
857
783
1009
1012
848
742
720
718
701
851
786
736
924
929
806
724
937
879
771
966
930
734
923
831
757
946
908
805
981
998
1039
1034
897
896
799
989
935
751
765
1007
1038
862
998
990
864
1022
1037
978
1079
1059
956
1063
1031
858
866
1009
878
751
929
910
922
893
976
857
794
822
1043
956
810
1000
934
750
934
868
787
992
1013
863
1010
981
809
782
970
932
737
1005
1043
979
1036
999
899
1053
1024
811
1017
955
745
947
948
951
1025
1005
1028
1013
1001
830
1008
972
761
737
734
984
1016
810
712
752
1005
996
933
834
838
839
813
818
1024
1003
815
790
766
1008
965
831
796
1016
995
914
835
917
800
1012
965
855
850
764
991
933
727
768
961
981
906
852
1032
982
795
779
1003
978
885
854
844
1017
1007
946
916
933
1041
1021
841
740
720
950
911
757
782
991
977
864
819
785
1002
980
794
734
916
859
759
721
742
919
908
752
968
964
799
760
981
951
800
958
873
724
696
669
713
691
688
915
877
711
668
668
673
635
621
685
665
663
651
633
643
647
631
503
774
659
639
645
646
637
657
645
649
650
645
652
635
638
603
614
588
587
585
581
577
626
664
760
806
757
724
721
715
923
837
703
673
667
678
735
736
743
734
765
775
720
937
892
704
687
671
695
682
734
695
736
747
740
718
925
882
721
726
696
849
743
676
836
808
676
887
882
802
738
940
917
768
933
938
754
763
950
914
814
943
932
794
742
760
722
975
916
772
746
977
964
783
753
971
938
776
739
784
988
976
929
811
1010
966
796
752
967
987
821
788
990
961
817
1008
979
787
740
1025
1009
820
793
1003
991
860
849
1020
976
801
778
1031
985
811
763
793
1019
1005
828
778
747
758
1021
1004
809
760
813
765
1010
966
772
760
771
1017
1001
880
810
855
812
835
782
1055
1022
874
799
771
993
914
756
997
1006
837
1035
1040
836
856
1050
977
832
805
1045
983
789
770
1020
1013
817
1062
1004
961
853
1059
1041
829
1063
1083
881
1102
1100
892
1090
1117
942
1153
1110
896
877
1082
1041
871
1115
1093
869
830
770
1036
983
819
1059
1068
855
855
783
740
734
992
1040
915
1021
1055
882
1056
1139
962
814
785
805
1082
1052
925
919
1061
1091
927
835
798
777
803
1019
1008
859
808
996
979
821
810
771
987
949
769
726
714
727
698
722
976
1006
812
797
1016
969
815
795
987
973
813
1051
1003
818
807
998
1024
857
1032
1061
928
1055
1033
869
890
790
776
761
991
996
845
1050
1050
866
803
805
773
979
917
749
736
729
924
873
777
787
990
962
782
792
761
964
917
785
991
999
837
826
1015
998
810
1030
967
797
793
711
748
940
889
783
1014
1058
916
903
865
1022
930
732
714
684
940
924
816
1034
1046
929
875
1061
1051
838
833
1034
992
827
1019
978
826
1003
985
819
1003
1001
843
998
960
814
775
765
964
969
884
1037
1003
831
1006
1004
839
1013
1052
934
1017
1032
872
1029
994
786
758
972
910
732
705
918
856
722
944
939
792
790
764
778
986
933
763
730
695
940
891
732
716
899
903
799
957
958
817
970
948
768
975
975
958
995
977
1013
1001
975
963
979
964
797
1006
935
770
774
987
1015
847
992
1053
959
1039
1034
806
768
736
756
710
711
705
947
906
814
1008
977
786
733
764
752
988
991
834
983
953
768
739
782
787
968
959
767
770
972
951
805
991
997
819
990
985
815
825
1010
1010
820
1016
996
814
1019
1014
832
989
1025
952
997
961
974
935
942
926
822
797
750
743
729
966
933
796
977
977
782
759
994
961
834
975
986
832
952
933
747
964
933
777
975
961
751
780
939
897
729
740
727
959
968
785
780
1000
996
845
1022
975
791
743
966
944
806
983
986
890
974
992
833
1016
992
778
972
915
762
956
948
817
966
994
836
997
972
798
812
750
779
965
970
782
780
774
989
983
790
804
782
1007
992
799
794
1024
985
809
793
772
798
734
1013
1094
1013
927
1084
1055
875
876
1076
1081
883
1041
1108
988
1075
1077
904
1071
1062
886
1050
1018
843
1022
1008
882
1038
1039
871
800
777
992
983
868
766
736
730
975
987
791
999
955
778
1002
1013
861
1019
971
810
1020
1017
842
1019
999
800
759
740
976
1053
1096
1110
1071
1073
1046
1025
833
1067
1079
908
1058
1113
1019
1074
1062
1074
1042
1006
805
775
809
785
1033
1020
967
858
1027
992
817
1010
1006
867
1023
987
784
989
968
824
990
1028
957
996
960
838
1010
1005
846
846
1017
1023
909
1029
1042
859
986
968
879
1042
1052
885
1018
1002
848
1028
1023
904
830
1014
1008
835
735
1224
777
962
903
728
748
903
914
922
948
1032
1109
978
914
884
1067
1045
867
1047
970
806
988
932
809
966
988
927
973
947
984
1084
972
942
1058
1079
898
1020
925
775
991
985
986
1061
1064
1020
993
898
1009
984
803
772
742
968
986
859
945
902
793
995
981
771
786
726
952
871
717
921
909
919
891
747
952
953
775
758
961
989
838
999
952
812
995
932
753
958
909
767
930
925
796
751
952
971
842
789
979
974
826
971
949
812
937
931
727
716
940
966
908
988
974
968
975
937
772
813
1017
1059
1098
1074
1007
932
831
1021
995
826
1016
1045
960
1023
997
1033
1029
1031
1032
998
983
901
960
990
1017
1081
1065
1065
1047
1035
1023
1015
1027
1008
976
775
1009
979
779
784
767
985
977
901
784
971
917
799
761
945
922
751
912
869
716
697
714
668
901
879
843
931
881
742
913
802
725
872
831
740
917
918
855
921
887
800
756
967
969
889
858
781
737
693
872
772
883
887
895
856
903
863
742
931
880
730
946
965
969
1032
996
1012
992
965
868
990
967
771
726
948
902
773
745
713
953
990
910
961
976
795
740
962
984
821
1022
965
939
870
995
987
785
978
1011
995
998
983
953
811
1005
1027
945
1019
1071
1016
999
1008
975
754
1042
1002
1039
869
781
753
717
956
920
742
915
830
721
862
802
713
885
879
748
929
900
736
777
705
940
949
875
768
729
949
914
744
802
947
896
726
693
679
887
907
856
926
850
785
986
942
779
768
965
957
815
922
944
961
937
989
976
846
1012
980
793
997
898
783
802
972
955
843
959
934
851
959
978
864
759
800
967
943
842
947
862
725
731
920
954
877
772
800
997
997
784
751
976
988
833
824
992
976
781
762
1027
932
872
1024
1046
911
848
1017
995
840
838
1005
968
812
763
974
965
792
782
978
935
859
782
1002
930
845
740
717
705
695
685
902
813
684
670
649
668
644
621
655
642
670
643
641
652
644
634
645
636
636
636
645
645
638
644
642
473
396
370
322
289
513
266
294
305
627
641
610
605
615
613
617
604
601
649
702
910
872
752
700
718
715
919
879
708
707
901
884
708
738
921
907
731
762
937
865
689
680
718
891
879
709
720
734
886
868
713
898
895
839
926
932
911
931
924
855
939
949
792
983
952
784
956
935
829
935
915
825
933
864
705
711
686
690
1021
1047
991
914
873
929
816
1067
1018
892
850
1039
1064
906
852
883
1071
1072
1071
970
877
907
1089
1083
1077
933
941
1129
1122
1031
896
908
1106
1101
1052
894
852
1090
1087
1024
940
1024
932
1103
1103
904
892
1094
1091
1058
983
1042
1077
1076
997
946
968
954
1082
1060
918
859
1060
1053
873
780
757
699
698
700
695
708
688
901
841
698
701
674
714
721
740
759
959
955
773
754
753
730
946
880
744
743
730
745
933
930
785
800
799
1028
1015
1037
984
983
1057
1099
846
812
819
734
1021
1012
894
794
837
733
738
730
982
823
904
802
745
951
852
716
693
703
888
818
693
707
906
899
736
757
743
740
759
767
954
925
747
737
927
855
736
924
863
752
954
925
757
749
734
718
712
721
719
770
773
740
736
975
907
744
697
690
672
691
709
938
934
743
712
743
934
868
716
698
905
827
690
682
679
681
719
909
901
759
720
710
721
934
911
759
716
728
711
737
739
740
753
932
884
723
702
682
673
696
679
904
885
706
713
724
708
743
929
878
717
694
689
693
711
888
921
739
705
700
929
879
744
741
930
873
711
685
688
689
915
880
803
713
694
708
738
713
940
913
802
733
753
757
753
941
888
744
706
903
862
718
716
728
685
717
906
873
711
709
707
887
870
720
755
946
920
730
719
705
920
874
716
753
948
933
839
732
709
923
941
821
952
931
789
967
998
888
836
1006
905
813
725
704
722
943
947
837
768
753
747
766
803
764
778
768
986
946
729
713
698
681
681
678
768
707
927
895
767
721
721
936
921
785
717
759
718
754
927
892
723
695
717
922
918
878
809
771
949
869
734
925
907
794
947
859
734
947
929
779
956
971
849
800
996
969
773
934
900
772
975
1013
888
837
949
899
738
726
921
867
739
923
903
852
781
770
757
761
751
929
845
679
688
657
742
898
894
723
704
692
930
928
808
809
970
926
803
815
966
960
820
947
966
970
851
984
1007
1008
1024
951
795
1022
1001
871
833
986
993
1000
1007
1002
918
966
824
1017
962
817
764
749
976
944
809
757
980
977
849
842
744
722
968
1001
945
813
800
981
976
807
816
980
942
792
804
969
968
800
815
968
943
840
966
958
898
959
976
813
838
1002
984
871
857
1036
1043
967
896
848
1007
977
788
996
996
854
994
1035
924
877
1008
1010
828
820
992
995
840
821
984
975
878
964
949
827
981
977
811
981
994
883
847
1006
977
825
965
955
917
971
891
838
776
981
978
849
861
986
988
839
817
785
977
953
857
988
978
876
807
730
754
956
991
936
804
981
886
780
946
978
772
767
959
997
996
940
926
914
958
916
776
957
923
751
936
905
756
768
967
919
775
926
896
733
929
900
755
917
902
747
760
701
716
921
958
923
799
766
806
923
897
722
708
706
874
849
768
941
929
780
706
718
963
940
819
957
953
788
959
941
785
954
988
858
984
975
848
990
946
772
962
922
761
703
749
935
954
956
850
961
917
761
729
935
928
792
924
972
952
956
948
850
934
922
750
779
959
927
780
780
745
762
950
938
858
791
733
963
900
745
946
891
711
721
923
895
865
935
940
782
972
965
896
1018
1025
996
989
979
990
1010
823
951
994
1047
1044
973
820
1036
1012
853
1017
984
841
1006
1065
1017
871
1024
1060
1005
871
751
984
957
761
735
939
893
755
742
932
906
777
768
724
909
859
696
714
657
699
659
845
749
667
664
654
670
645
681
676
665
679
679
676
665
688
668
867
824
678
668
500
810
639
649
675
693
770
863
766
733
751
716
865
781
699
717
844
854
851
937
921
883
910
822
934
861
702
700
853
792
709
835
789
690
672
646
600
631
629
682
671
703
877
778
715
679
839
786
706
703
687
687
815
732
678
804
782
699
698
712
848
822
716
692
825
737
657
774
706
678
690
818
778
658
668
819
809
693
684
676
667
803
734
649
659
653
660
687
827
806
688
695
662
654
678
673
820
743
632
651
637
628
636
642
640
645
627
644
633
712
697
677
691
697
680
658
666
682
646
638
774
726
660
644
783
720
666
668
662
789
799
703
735
847
787
681
815
773
667
793
747
690
778
723
679
797
791
754
716
836
812
708
836
794
705
798
757
799
727
791
751
822
827
837
817
726
816
794
677
806
751
674
784
701
646
659
674
677
859
809
701
655
637
645
646
840
817
675
690
685
646
853
822
670
646
635
650
650
827
784
656
682
644
629
657
646
844
822
682
692
661
846
806
704
840
794
662
661
864
793
692
656
671
856
823
692
660
642
656
844
816
663
823
785
686
805
725
789
722
812
810
658
813
726
798
700
778
713
788
752
645
821
814
816
856
809
689
908
820
716
850
878
881
885
824
888
891
785
946
993
886
935
935
791
958
1034
1033
1081
1022
891
787
992
1000
816
997
948
741
983
1024
1035
971
975
959
849
895
880
926
878
883
925
958
946
746
942
906
906
902
729
982
937
768
981
721
1298
1040
1043
791
960
945
761
967
1041
1074
1061
1046
1010
986
971
956
952
1000
989
985
973
984
975
985
1037
1050
987
870
1044
971
811
962
958
943
880
890
937
971
983
969
979
918
980
1020
978
965
904
761
973
939
770
956
974
971
961
1001
992
999
885
986
994
815
996
990
915
941
999
999
1015
965
947
923
913
909
900
865
873
965
815
932
815
913
886
900
894
915
952
777
999
992
880
1001
995
916
1019
1030
911
1001
960
794
996
1018
966
976
966
941
940
968
957
959
994
996
1024
1028
1048
1013
980
1011
1028
1000
1044
1050
1038
995
971
966
954
1043
1035
1013
1018
1024
971
769
943
907
937
946
960
955
944
961
929
907
760
952
907
774
985
972
937
972
955
963
958
957
900
922
930
784
962
987
859
948
965
824
950
909
934
906
842
975
1010
958
969
985
969
979
837
1027
1012
871
998
991
926
1014
959
777
926
881
949
980
990
984
973
950
966
940
981
1003
974
960
939
834
751
945
896
746
923
912
761
926
922
807
953
921
800
947
956
869
968
967
905
934
933
941
961
946
952
920
821
971
949
771
945
969
977
972
906
959
983
871
946
828
914
851
903
926
970
1063
1030
1012
992
978
971
953
980
986
1010
991
986
976
804
1027
966
781
710
692
949
971
936
866
940
905
752
781
748
941
881
734
721
710
733
700
693
678
719
710
700
671
684
661
638
639
622
634
643
689
663
653
636
672
668
635
655
660
662
669
642
650
646
653
641
672
637
654
647
653
658
675
682
681
665
660
813
736
647
638
622
621
608
559
581
625
848
774
733
671
668
681
877
825
683
662
661
683
476
843
871
804
665
689
645
647
624
612
617
606
615
602
571
615
596
575
575
602
589
588
595
608
596
605
619
612
609
587
609
604
597
590
576
599
591
578
597
614
575
578
573
597
571
597
593
598
616
615
605
598
562
606
600
649
822
827
672
663
815
738
646
802
748
688
845
797
657
630
624
832
753
664
642
706
924
856
787
706
693
685
952
907
759
683
684
899
910
948
875
938
905
950
962
977
878
964
934
906
990
1047
1014
884
1002
955
805
974
966
754
988
983
846
717
722
1107
1053
883
766
790
1037
1047
1011
887
1063
1107
1043
932
855
1134
1135
1102
985
906
789
745
707
985
1010
824
832
1037
1006
875
852
1100
1039
853
793
1051
1049
912
1080
1061
965
853
939
1077
1107
895
793
1066
1123
993
908
1000
798
783
743
1129
1188
1126
1006
907
973
943
831
1167
1153
999
939
963
1160
1149
966
864
855
1139
1170
1088
980
950
997
969
1003
1110
1149
948
783
803
1211
1180
1129
960
832
765
1106
1143
1119
1151
1093
1100
1184
1113
1161
1130
1064
1052
1066
1116
1112
1109
1096
1089
1096
951
832
847
1133
1139
916
880
874
1119
1204
983
977
978
1005
1019
997
987
963
1003
1011
977
1017
1001
945
998
1012
969
1055
1085
964
915
899
978
1108
989
966
911
969
996
959
1044
1025
960
1019
977
870
804
874
1208
1194
1016
985
976
1087
1080
1039
1143
1067
1039
1030
961
1040
996
1078
1046
994
1022
997
995
1205
1034
934
966
1014
1027
1124
1044
1017
1060
1010
980
965
1030
994
1052
1107
1039
1150
1033
976
1065
1069
1096
1034
1049
1039
1041
1060
1030
1034
933
910
1028
1070
1037
1021
976
960
991
1010
1007
1011
1011
953
993
960
941
985
954
944
872
827
907
979
978
1011
938
894
807
813
863
1138
1157
939
976
1003
972
1049
982
911
956
964
968
1027
1006
970
999
983
926
938
927
947
964
1018
965
969
980
930
1071
1033
968
975
953
969
932
962
969
904
1154
1113
870
935
1107
1112
949
905
1004
1148
1120
1000
965
973
967
963
940
1057
1017
962
980
991
961
1040
1123
1055
988
985
1021
996
1076
1052
941
1038
1051
1016
1030
1012
945
975
1050
864
794
1081
1015
876
910
837
890
911
881
900
915
839
864
1089
1136
918
944
1113
1112
1123
1015
955
1065
1155
1162
1085
976
986
972
1088
1080
1014
1059
1049
980
1027
1037
954
955
878
863
1109
1126
914
815
791
818
1085
1141
907
944
967
916
1158
1198
1026
1036
988
1033
1142
1147
1088
1012
1022
1066
961
992
1043
1026
1003
1200
1208
984
981
1074
1034
1081
1058
1036
1013
1039
1047
1036
1048
1036
978
1051
1062
1038
1021
1044
1089
1012
1049
1063
1013
1052
1059
1024
1025
1056
1067
1019
1073
1038
977
985
929
915
966
961
977
973
944
975
994
998
927
996
969
926
989
1006
981
946
992
974
971
1007
1002
905
1003
945
970
961
1175
1138
851
800
1061
1101
1024
1074
1132
1072
1094
1069
1088
1052
975
997
983
986
947
828
799
1090
1135
1006
949
945
927
921
985
1135
1116
944
973
969
1005
1032
1011
989
1008
952
963
949
989
993
966
974
942
928
994
1041
983
972
980
1031
1074
1016
1008
985
966
971
993
1046
1012
986
945
948
940
924
988
973
1133
1142
931
917
916
983
1152
1172
1026
1001
973
954
1010
973
966
993
1058
994
986
956
948
944
972
1043
971
1015
1001
897
924
1133
1151
987
995
1033
915
984
978
935
979
952
897
1027
984
952
951
958
917
840
1090
1134
918
942
984
992
1110
1151
967
957
966
937
910
1167
1160
1019
962
956
894
995
939
1118
1168
1055
907
928
919
1095
1166
993
922
993
1134
1135
1062
1024
986
987
939
951
971
985
987
927
947
900
991
980
917
926
943
861
941
1140
1160
997
938
904
983
1120
1123
939
890
868
1136
1140
1003
958
944
983
966
964
985
958
895
995
1137
1123
924
931
918
1141
1152
987
913
975
984
1147
1178
976
936
1021
989
886
867
1133
1197
1058
1006
1039
1044
1018
1032
1003
971
986
1014
897
972
1141
1158
1109
1024
986
1057
1074
996
1010
1019
972
1072
968
921
898
818
830
1074
1159
1013
942
970
967
1000
937
1055
1042
1015
1035
1081
997
1007
1027
1051
1011
1048
1074
971
1044
1035
957
1008
1003
953
1041
1080
974
1025
1004
964
880
798
846
1065
1109
927
967
898
980
1002
921
945
919
954
876
942
953
965
969
979
1021
967
1028
1038
975
949
926
941
1021
1048
931
990
963
1002
1037
1038
965
987
977
980
1002
927
1001
968
948
897
931
994
1120
1152
905
909
905
913
1119
1156
978
976
979
964
1003
1027
967
1031
1006
1009
1038
1055
973
971
993
951
958
1150
1154
978
929
929
897
1104
1149
947
911
947
1157
1146
1005
1001
1101
1024
1053
1020
1010
1039
1031
1076
1007
1039
1044
963
935
988
894
1031
1035
986
1064
1029
966
981
998
1030
965
979
941
906
952
991
1029
893
1012
967
918
994
951
1117
1114
849
854
1069
1054
912
968
1105
1126
986
894
938
934
1127
1137
964
1017
1103
1063
990
990
958
1010
1064
1053
1028
988
1047
988
1040
1022
1015
1038
1013
1012
1000
1031
1082
1018
1033
1052
1104
1000
1012
1011
956
934
953
928
993
924
1004
898
924
912
882
1112
1125
906
933
951
919
1130
1100
923
874
998
1151
1123
997
1010
983
1056
1043
990
940
972
912
1041
1023
915
971
967
942
959
958
881
1086
1104
915
872
958
899
854
1097
1122
982
890
919
1124
1106
1030
976
930
992
1146
1108
835
807
1088
1090
834
785
1051
1102
999
977
989
1017
1030
985
892
903
873
1100
1119
887
818
850
883
1122
1160
1153
1046
1051
1020
978
1003
1046
1102
1046
1029
992
924
906
912
972
874
940
930
951
885
895
1103
1067
887
865
908
1089
1082
1019
1004
944
979
965
1020
907
963
1021
967
992
1017
1003
979
986
1012
934
903
882
873
1108
1135
968
968
936
968
978
1010
1004
975
969
940
966
952
977
951
1179
1180
944
951
997
986
1030
1064
1056
989
1031
1011
966
949
959
920
954
972
999
976
996
1025
936
965
909
1015
998
928
971
1138
1144
939
952
1139
1121
968
990
908
1145
1147
1001
944
992
952
1117
1143
939
960
970
942
1004
1131
1142
969
924
910
1140
1156
1077
979
967
969
967
1047
1178
1064
932
952
903
1000
1135
1122
981
914
944
904
1126
1144
918
938
937
972
996
1155
1179
923
842
785
754
740
829
1044
1008
857
852
805
840
838
822
1037
1041
901
919
897
907
885
865
1083
1112
904
889
1062
1063
965
1100
1045
944
937
914
1103
1123
951
960
1142
1121
988
1009
1157
1119
981
1019
959
1132
1161
1022
926
974
1152
1124
1033
1020
976
1022
1052
1033
949
1121
1019
819
856
1091
1144
1038
992
984
1022
1019
998
1032
1019
999
960
1149
1137
884
924
1115
1119
1012
1019
974
999
1144
1078
910
933
939
1106
1130
903
877
1089
1088
950
985
956
1113
1127
939
922
948
1123
1125
981
954
962
987
927
1102
1055
854
879
1083
1071
967
962
1090
1069
954
1078
1091
979
1034
1036
986
1126
1127
959
915
1109
1076
994
991
949
1095
1112
935
973
1139
1047
860
792
1023
1040
998
955
1102
1057
928
1081
1060
949
965
1072
1134
1008
930
934
887
1119
1102
939
955
881
1052
1090
963
935
1115
1128
953
961
1117
1094
1008
999
1024
1025
1163
1127
952
970
1131
1101
968
976
896
1112
1107
923
935
1107
1096
1013
980
978
1005
1008
965
1152
1127
964
958
928
1125
1146
949
975
1159
1157
1028
1013
1025
1023
1086
1055
1016
980
897
962
1151
1139
1007
990
899
938
1143
1141
999
978
965
1036
1165
1196
1097
970
938
899
1144
1173
951
893
1119
1132
960
913
961
1098
1114
928
897
1118
1134
974
957
1112
1109
1049
971
934
984
1124
1096
948
978
940
1142
1145
929
932
1105
1070
910
909
828
1072
1108
991
1015
1029
985
930
1099
1100
945
991
1000
1094
1110
965
952
1135
1090
1000
1038
997
1144
1105
928
997
1129
1093
960
998
1101
1142
992
1005
1126
1104
976
1019
942
1122
1126
967
999
1005
988
1135
1119
1031
978
983
1116
1149
989
967
1102
1097
955
1098
1047
893
1111
1109
940
971
989
1118
1138
932
945
1105
1116
975
955
1105
1113
932
963
1128
1098
974
972
920
812
1080
1134
1013
1005
1018
1022
974
1041
1153
1125
955
989
1125
1086
952
987
907
1132
1146
1003
937
950
974
1134
1124
942
907
913
1128
1148
1027
1006
1006
978
1052
1026
949
1138
1140
954
977
1132
1102
970
1114
1093
1001
1007
994
1108
1136
1000
940
973
981
930
1121
1141
970
981
1023
991
1153
1162
964
986
1010
956
1148
1162
1004
959
1002
958
1150
1149
1019
973
1032
998
1150
1166
1068
975
1053
1055
979
1154
1169
981
954
1001
1025
983
1139
1127
951
954
1131
1103
979
1013
1005
1131
1152
1007
986
1036
958
1014
1143
1119
972
865
800
812
1028
1120
1020
965
973
961
1127
1120
928
934
1119
1124
1007
1013
1008
1035
1151
1141
970
983
1006
986
1170
1176
993
987
1047
991
1164
1099
871
884
1108
1076
969
1014
1012
1140
1138
1005
961
985
1154
1134
964
992
1004
1147
1141
1045
950
1001
1038
978
1144
1139
962
988
1145
1124
978
985
955
1140
1145
1018
967
1014
984
1026
1149
1124
948
983
989
1137
1146
1053
1004
1006
1001
1168
1138
1001
983
1085
1021
1092
1061
1021
1012
1040
1018
1149
1167
983
945
949
1133
1143
1021
991
1145
1126
961
1007
1129
1168
1016
976
1017
1029
1146
1189
1025
955
1009
1180
1144
1001
1052
1043
1026
1201
1122
956
891
1014
1173
1150
993
1001
1034
1017
1199
1185
1025
1017
942
888
1132
1166
1020
996
994
945
1157
1111
963
1006
1166
1153
1017
930
917
1114
1101
986
1022
882
829
1026
1053
940
1064
1075
1076
1064
1034
1085
1031
1051
1079
1002
1028
953
777
784
1027
997
1015
1004
929
1070
986
847
1057
1020
845
1036
1026
926
1075
1077
1021
996
948
1123
1088
976
987
1047
1027
979
1053
1074
1060
1061
1036
954
980
939
867
796
842
820
819
959
927
873
983
893
993
1006
1038
1060
934
1043
1063
1002
1116
1145
1038
1035
1141
1123
963
977
869
1154
1154
971
1005
1140
1062
852
827
1011
989
1070
1097
957
1089
1093
973
1130
1128
996
1059
1034
1135
1172
985
999
1159
1120
988
962
1108
1142
1038
972
1147
1176
968
976
1123
1115
965
1136
1099
939
1128
1131
1016
1048
1139
1080
1109
1066
954
1168
1171
929
897
1140
1128
1004
964
997
1132
1159
1020
961
1129
1096
968
965
1091
1135
974
916
1140
1120
971
984
1126
1141
1050
1047
997
1151
1135
954
953
1143
1098
1047
991
1008
1148
1109
1010
901
1115
1101
891
921
902
1137
1136
1000
960
953
1137
1138
954
992
1135
1101
964
987
1118
1139
936
1145
1142
973
1162
1173
997
1046
1058
1143
1164
937
953
1122
1104
1015
1013
1115
1182
1065
981
977
970
1109
1146
1032
994
1171
1134
989
1140
1127
1027
1065
1173
1144
990
1001
1182
1200
999
1011
1183
1137
1008
971
966
1167
1137
982
888
1106
1105
918
1102
1073
960
1099
1140
920
943
1096
1113
992
1116
1127
1052
1046
1132
1180
960
1011
1117
1104
948
1097
1153
1054
983
1158
1068
842
1066
1121
1031
1025
1112
1141
983
940
1148
1118
935
1143
1146
997
1054
1134
1092
947
887
1115
1119
971
1000
1130
1107
929
855
1092
1074
963
1107
1091
995
1089
1067
946
1103
1085
960
1102
1160
1009
1120
1095
1079
1130
960
945
1133
1111
991
1017
1097
1182
1036
1033
1024
1123
1187
1018
963
1159
1160
993
1018
1152
1151
961
931
924
1153
1134
976
973
1122
1161
1010
947
1159
1182
958
1014
1162
1197
1043
924
1162
1203
1032
1022
1172
1125
1036
1096
1170
1205
1001
992
1189
1196
1032
1051
1081
986
1036
1242
1170
1010
1016
970
1046
1199
1144
982
990
958
1171
1121
973
1027
987
1171
1187
995
1023
1125
1064
1060
1041
1077
991
1071
938
1042
1240
1228
1024
983
1037
1036
1238
1205
1007
1003
1000
1247
1208
1016
1034
1063
976
1066
1059
961
1058
1041
956
900
1317
1189
1035
1000
980
950
1026
987
1173
1144
939
939
903
812
1089
1132
914
1131
1164
952
861
866
1087
1095
929
920
1084
1034
885
794
1047
1091
940
1097
1154
1021
933
887
1099
1106
977
896
856
1095
1092
917
1086
1103
1028
1036
1104
1105
960
1015
1137
1174
1012
1000
1170
1191
1102
971
1048
1176
1042
908
1145
1125
963
947
886
1141
1130
1019
1036
1007
1179
1188
991
973
1173
1159
984
1032
1183
1168
1002
923
1159
1155
1084
1086
988
1153
1173
961
1122
1154
1047
1101
1150
1041
1091
1036
1080
1135
1229
1162
1070
1083
999
1158
1128
997
935
836
1101
1090
921
1048
1061
903
1075
1067
912
1095
1107
976
962
1106
1094
878
809
1007
1051
1046
933
1100
1119
918
1121
1095
943
1117
1089
952
932
1167
1133
1125
1050
979
1178
1167
945
1012
1135
1123
1015
1026
1145
1177
1079
1046
1074
1036
1183
1097
969
1187
1152
1018
970
1163
1197
1164
1090
1029
1143
1185
1082
1043
1141
1125
950
907
1096
1100
926
1131
1171
1013
1058
1122
1122
1104
1240
1233
1052
1050
1137
1064
958
1266
1262
1159
1106
1087
1093
1055
1102
1118
1059
1117
1073
1073
1097
1071
1123
1145
1074
1087
1097
1021
1097
1107
1085
1091
1075
968
938
1002
901
1181
1183
955
940
1160
1160
1002
995
1209
1243
1151
1086
1125
1028
1058
1107
1180
1063
1057
1080
1013
1072
1041
891
1182
1253
1031
1049
1015
1084
1237
1199
1095
1107
1066
1085
1043
1050
1044
1030
1074
1023
1007
1189
1202
986
1025
1169
1116
1016
1043
1123
1106
916
1087
1093
903
1130
1137
993
972
1125
1092
1011
1055
1136
1137
1035
1006
1143
1168
998
981
1168
1169
1073
1043
1069
1025
1105
1050
1093
1084
1011
1043
1005
917
833
1094
1209
1040
999
1165
1130
1014
1048
1006
1198
1216
1049
1020
1085
1017
1213
1240
1064
984
1028
961
914
1197
1217
1061
1041
1055
1008
1073
1115
1060
1127
1137
1094
1114
1105
1146
1158
1120
1040
1062
1089
1058
1070
1100
1004
1025
1036
1012
1096
991
1092
1078
1001
1187
1145
914
948
1152
1176
1008
993
1047
1102
1077
1074
1081
1030
1050
1058
1042
1058
1076
1007
1009
1202
1189
1035
1011
973
1208
1182
1030
1037
1039
1149
1119
922
1150
1135
1013
1059
1045
1176
1199
1023
959
1058
1060
1146
1182
976
1009
1057
1160
1194
1114
1055
1042
979
930
1148
1152
995
981
962
1133
1138
935
964
1088
1168
897
918
1145
1134
975
999
1029
1201
1204
1037
1129
1085
1052
1178
1156
1074
1020
1043
1175
1109
995
1151
1083
978
1155
1110
991
1138
1107
975
1130
1166
1061
994
1170
1106
909
1142
1182
1028
1064
1040
1154
1187
983
1009
1167
1129
974
1139
1136
947
833
806
1219
1152
1067
970
988
988
970
1121
1073
877
1116
1134
939
918
1093
1103
890
812
1034
1060
979
1091
1123
965
951
1129
1099
913
1106
1152
945
1140
1109
918
1157
1181
1015
1080
1094
1032
1080
1030
1063
1058
1072
1107
1142
1109
1099
1091
1041
963
950
1142
1133
956
1165
1154
955
1162
1193
977
1023
1208
1187
1059
1054
1052
1040
1066
1057
929
972
1177
1208
988
961
1000
1176
1175
1018
999
942
1196
1210
964
1005
1164
1161
1023
1049
1186
1241
1060
993
1054
1061
1060
1078
975
1172
1171
975
990
1055
1026
1214
1230
1016
965
979
1194
1204
975
1005
951
1183
1235
1041
986
1033
1165
1172
994
977
1205
1183
1020
1014
905
1187
1176
1073
1073
1159
1061
1127
1128
1001
1160
1159
1014
1047
896
1127
1149
982
949
1157
1166
970
1027
1197
1148
1009
1040
962
1176
1234
1061
1038
1036
997
1056
949
1206
1192
985
985
977
1171
1228
999
1033
1096
1061
1185
1185
1031
990
983
1206
1155
886
913
1118
1138
973
1059
1036
1204
1197
968
987
1161
1155
1023
1033
1041
1201
1208
999
996
1048
1114
1043
1097
1046
1037
1049
1072
1025
1051
1048
1018
1060
1085
1038
1085
1047
1086
1056
1041
1073
1040
1087
1083
1045
1067
1069
1011
1053
1052
1027
1144
1011
1072
1016
1041
1058
974
1192
1201
968
1001
1205
1188
1031
1064
1040
1233
1197
978
925
959
1190
1208
1044
1001
1042
1095
1050
1240
1168
1061
1068
1026
1040
1215
1192
1046
1010
1080
1202
1183
1010
1001
1127
1204
1164
1053
1133
1023
1030
981
1071
1043
1032
1175
1161
1051
1049
1032
1073
1102
1023
1227
1164
995
1001
1057
1214
1166
1001
969
1203
1197
1020
856
865
1141
1242
1146
1007
1002
1076
1024
1239
1231
1007
1021
1036
1069
1266
1148
1002
1086
1096
1091
1162
1054
1037
1116
1084
1076
1080
1099
1102
1065
1035
1098
1072
1028
1231
1233
1032
1008
1093
1095
1224
1222
1040
1081
1092
1196
1151
928
889
831
1170
1207
991
896
1116
1109
959
1132
1111
915
852
1056
995
896
1091
1069
995
1084
1017
908
1078
1091
950
882
1106
1158
964
943
1134
1107
905
1098
1107
915
1101
1140
984
1143
1131
920
1147
1183
1003
1031
1167
1126
1002
1021
1115
1143
970
1122
1134
1117
958
1114
1049
915
1094
1080
962
1096
1076
1012
1089
1065
1095
1060
1064
1028
857
1120
1132
942
1102
1113
1003
1136
1147
983
1162
1121
998
1172
1185
1048
1157
1026
1018
1166
1179
1053
1039
970
911
918
1135
1137
973
1020
1184
1194
1052
1051
967
995
1195
1226
1027
1006
940
1152
1169
930
1029
1185
1160
1055
1056
1188
1195
1011
1015
1002
1198
1209
1016
954
933
1174
1153
1002
1037
959
1189
1180
1071
936
971
1178
1166
1094
1018
1009
1066
1203
1088
939
1149
1084
965
1165
1153
1142
1092
1049
1030
1157
1119
1070
1156
1105
1051
1101
1116
1120
996
1042
1077
996
1208
1208
1044
1038
1058
996
1113
1103
1078
1119
1074
945
970
941
1181
1174
1048
1002
984
1144
1113
1059
1103
1039
1196
1235
1026
1011
1039
1038
1224
1181
1038
1098
1049
1093
1109
1091
1065
1093
1122
1059
1096
1046
974
1109
1070
1192
1216
1003
1041
1096
1185
1235
1093
1114
1166
1086
1109
1158
1033
1076
1192
1042
1062
1084
1074
1180
1122
1055
1091
1094
1040
1059
1074
1048
1124
1095
1050
1044
999
937
959
1158
1180
984
1016
1060
972
1081
1152
1022
1103
1156
1044
1092
1095
1057
1097
1100
1042
1051
1124
1034
1100
1130
1068
1045
1104
1084
1025
1045
974
863
866
1087
1132
901
928
950
930
1136
1158
963
982
1048
1009
1146
1190
1054
982
1037
996
848
811
834
1015
1098
952
963
1121
1124
1013
1039
1009
1168
1183
1057
1162
1221
1069
1077
1050
1158
1161
1137
1055
1125
1036
1106
1124
957
1105
1133
942
1114
1139
979
1132
1140
1036
1145
1084
1106
1136
927
854
1054
983
802
1034
967
795
762
751
720
737
924
874
746
735
723
716
708
676
679
646
636
643
643
669
1031
1036
972
832
795
998
1076
1016
993
952
863
788
895
1135
1123
900
934
824
787
1049
1124
1063
1015
1133
1086
907
1145
1120
1069
875
843
1174
1218
1138
1013
1047
1206
1171
1004
1158
1142
1097
1147
1090
1185
1102
1150
1113
1073
1111
1075
1092
1151
984
1122
1145
1024
1150
1135
1164
1233
1127
1093
1144
1051
1129
1041
1083
1104
998
1167
1136
1126
1021
889
799
1062
1072
1005
967
1050
1095
926
938
1106
1082
905
1099
1059
1055
1102
1073
1123
1128
1037
1120
1131
954
933
1115
1046
947
1143
1111
1107
1074
1138
1170
1039
1024
1142
1108
1195
1153
1134
1140
1070
1152
1072
1150
1077
1091
1165
1085
1089
1092
1007
1115
1138
966
878
1142
1127
1032
1011
1000
1151
1091
922
837
1052
1054
946
1063
1143
954
1008
1099
1118
962
1139
1139
1017
1052
841
1090
1013
842
1089
1098
958
1009
906
1101
1100
930
945
1100
1118
945
902
1129
1112
963
958
1119
1158
916
961
1146
1145
1035
999
998
1151
1132
960
985
1125
1155
1033
1005
1190
1149
1094
1095
1052
1044
1093
1111
1030
1061
1053
956
917
1030
1156
1160
1019
960
1136
1155
976
1011
1161
1187
1104
1040
1102
1210
1015
1029
1170
1156
997
996
1193
1174
1096
1020
1037
1187
1196
1118
1075
1072
1013
1100
1088
991
1176
1175
1026
1053
1028
1173
1195
1017
996
928
1150
1161
1081
1062
1069
1165
1200
1006
1011
1071
1127
1184
1020
1056
1174
1111
954
969
932
1110
1096
860
823
1046
1046
949
1088
1119
1005
955
1120
1085
1044
1024
1116
1131
996
895
1111
1158
987
931
1104
1057
923
893
814
1093
1158
1160
1084
1014
939
883
1090
1072
904
1093
1134
1063
1058
1123
1050
1086
1035
1101
1105
1033
1134
1082
1002
1145
1152
1089
990
1152
1161
1027
1119
1151
1050
1003
1116
1164
1000
949
1083
1124
962
1130
1100
936
1116
1077
963
1118
1131
1031
1085
1106
1114
1081
1098
1094
937
1062
1109
1043
1076
1002
896
1091
1101
995
1032
1035
1045
1058
1035
1021
998
1002
851
804
1023
1027
996
1051
1049
1039
999
862
1065
1061
945
904
829
838
787
1024
1114
1060
1027
993
958
1096
1101
977
905
1116
1150
985
923
908
1121
1150
1121
1068
1030
1051
1166
1111
904
1125
1077
955
1131
1099
1055
1012
952
1176
1215
1023
952
1164
1160
990
1146
1151
1049
1012
1025
1189
1157
952
1045
1200
1182
1113
1039
935
1157
1200
970
846
796
1084
1153
1083
1038
1083
1175
1166
1021
991
1026
1061
1179
1156
990
1137
1121
952
1127
1130
1106
964
928
1077
979
840
1080
1079
940
835
899
1080
1106
920
886
1050
1088
994
1088
952
814
857
1053
943
797
999
1044
1072
1090
1104
1089
1066
977
891
1126
1111
898
911
1075
1069
894
834
753
776
1101
1167
1172
1129
1079
986
928
978
973
847
1104
1131
950
935
1081
1005
794
760
1025
1060
1092
1071
1058
1067
1098
1024
986
876
986
1116
1099
921
887
899
1121
1165
1056
996
1017
1031
1009
994
1103
1137
950
893
1119
1144
940
1014
1147
1119
1042
1040
988
1177
1164
1044
1031
995
1134
1155
1039
1082
1119
1063
1079
1080
1009
1061
1008
1083
1010
987
1051
1038
983
1080
983
1024
1047
1027
1059
1025
949
1172
1167
981
1004
988
1217
1160
1023
1013
991
1094
1110
1021
1193
1113
943
1031
1032
1209
1149
1001
1099
1204
1145
1161
1003
1158
1075
1107
1103
1036
1066
1197
1192
1063
1022
1090
1063
1191
1179
1058
1077
1041
1081
1092
1037
1102
1114
1018
1020
1073
970
1147
1155
931
964
1143
1162
1207
1157
1056
1003
1008
886
1128
1116
899
962
1013
1146
1160
1020
1033
1075
1015
1206
1151
1003
1059
1041
1065
1119
1038
1122
1119
1067
1001
1022
1027
1018
1066
975
970
1137
1148
978
997
909
1141
1148
1175
1090
1030
1079
1087
1018
1055
1118
1077
1200
1132
1107
1109
1092
1031
1098
1103
1082
1117
937
822
827
1061
1158
1189
1128
1160
1140
1099
1143
1151
1136
1133
1196
1222
1174
1204
1138
1111
1098
1119
1072
1160
1140
1081
1070
1006
983
996
934
1012
985
953
1003
952
1115
1153
947
964
1020
1003
1070
1008
1106
1049
1006
1029
1010
1050
1058
1020
1056
1044
1034
1030
1071
1083
1071
1114
1099
997
1011
908
1007
934
1051
990
1002
1017
990
1083
1034
1107
1050
984
1029
989
1051
1025
999
1164
1141
972
1003
1012
1021
1182
1173
1054
1027
965
1075
1042
1030
977
863
1129
1170
962
1000
929
878
830
890
1078
1108
980
944
875
825
779
840
1074
1141
1043
993
1016
1086
1072
1045
1066
1072
1040
1099
999
1091
1104
1020
1116
1085
955
1068
1032
1088
1104
1138
1140
1078
1103
1039
1050
1105
1011
1070
1013
910
912
874
965
1173
1191
1053
971
986
961
956
1001
907
961
1151
1152
907
915
1154
1089
983
1142
1083
887
1106
1162
1003
971
1133
1163
990
1032
1021
1191
1149
876
828
880
1084
953
803
839
789
1002
954
826
838
848
817
807
1000
1097
959
954
875
933
1091
1054
884
876
871
849
775
777
1008
977
832
842
805
772
1008
992
825
930
1114
1131
1054
984
915
964
986
1119
1145
1086
1058
966
1098
1157
1099
941
913
1106
1091
915
844
1103
1120
947
949
1106
1099
813
775
771
759
784
1023
928
793
805
811
753
838
852
1038
1047
810
768
748
746
780
1044
1089
828
809
848
1090
1131
1000
990
877
912
1117
1138
963
864
1048
1061
888
1050
1007
831
822
1068
1117
931
900
1069
1143
1060
986
1160
1186
1164
1075
1077
1194
1167
971
1170
1211
1026
866
888
1132
1187
1085
911
908
888
847
818
1133
1232
1058
1015
1048
1176
1242
1082
1040
961
1178
1244
1156
1082
1067
1181
1225
1011
836
907
1218
1247
964
850
854
902
857
815
799
1020
1090
839
826
1070
1136
996
928
916
1118
1153
950
1160
1158
869
1112
1123
905
847
1134
1173
917
856
849
862
827
1046
1064
934
1094
1118
955
1103
1140
927
898
1069
1051
884
829
850
1073
1114
949
1131
1154
929
862
1061
1134
942
774
806
1057
1108
1005
1096
1053
890
801
766
1021
1107
1064
1083
958
792
1021
990
869
1068
1123
1070
1071
1093
987
1083
1114
985
977
1124
1093
991
1120
1180
1113
1119
844
882
1084
1106
964
1127
1143
922
1101
1134
1063
1124
1091
1077
1095
1068
1109
998
864
1112
1149
1011
920
1110
1098
953
1099
1092
961
1137
1168
1010
1128
1125
999
1147
1225
1173
1096
1090
1024
1051
1218
1271
1195
1169
1117
1046
938
1205
1289
1072
1117
1229
1216
1017
1182
1247
1030
1136
1231
1094
1131
1155
1146
1178
1033
1170
1160
1092
1168
1176
1143
1184
1170
1062
1195
1237
1080
963
1174
1194
974
1111
1115
845
1092
1150
1120
1085
950
1130
1192
1043
1048
1169
1212
1064
1106
1211
1238
1126
1038
1215
1225
1075
1045
1178
1177
1110
1197
1095
864
1136
1125
826
790
1060
1159
1143
1106
1163
981
969
1125
1175
1002
1011
1154
1165
1003
1077
1013
1206
1178
1008
1219
1185
978
934
1147
1239
1129
1083
972
907
1149
1206
1021
1014
1118
1122
986
1177
1126
991
1173
1140
1018
1021
1159
1170
1047
1162
1211
1098
1076
1018
1230
1110
1006
960
1000
1195
1091
1157
1147
988
1185
1258
1210
1151
1199
1186
1210
1273
1279
1166
1023
1253
1183
1083
1215
1205
1182
1153
1064
1162
1245
1078
998
1198
1177
947
1172
1198
1068
1103
1144
1207
1195
963
837
1105
1187
1178
1054
1062
1065
1199
1153
1029
1048
1211
1176
935
829
1110
1209
1189
949
1009
1162
1132
952
1144
1108
999
1162
1174
1099
1099
1030
1158
1097
944
1106
1188
1109
1164
1162
1142
1090
1187
1091
1155
1109
1156
1200
1127
1080
1000
1177
1150
1105
1043
1220
1176
1097
1043
1212
1252
1171
1160
1089
1328
1219
1259
1121
1166
1105
1146
1175
1065
1173
1163
1101
1112
1057
1082
1064
1000
1076
997
961
1144
1182
1041
1088
1103
1079
1263
1184
1055
1160
1189
1199
1199
1129
1181
1222
1152
1161
1088
1007
1102
1301
1176
1143
1052
1125
1108
1087
1256
1240
1088
1103
1082
1047
1046
1298
1247
1093
1118
1145
1117
1181
1123
1048
1078
1169
1297
1087
1091
1116
1071
1228
1249
1037
1068
1096
1263
1261
1101
1173
1154
1162
1061
1155
1171
1142
1355
1196
1157
1137
1042
1052
1026
1381
1254
1087
1056
1022
1040
975
1010
1190
1220
1051
1047
1187
1138
1126
1160
1166
1129
1153
1179
1102
1160
1170
1149
988
1032
1257
1192
1123
985
1008
1250
1262
1196
1129
1097
1151
1189
1078
1203
1186
1184
1175
1167
1153
1071
1109
1069
1189
1103
1041
1091
1105
1060
1137
1094
1040
1048
1080
1184
1214
1002
1035
1188
1170
1061
1089
1007
1180
1176
944
828
1091
1216
1183
1093
1073
1097
1055
1148
1147
1033
884
956
1233
1291
1148
1112
1128
1101
1099
1093
1125
1100
1106
1026
1108
1244
1113
1198
1164
1165
1128
1098
1219
1167
1030
1030
1130
1133
929
1009
1009
1175
1268
1037
976
1065
1224
1177
1053
1095
1078
1234
1238
1044
1105
1143
1038
1247
1190
1088
1282
1216
1151
1166
1014
1090
1255
1277
1121
1126
1120
1228
1179
1049
1254
1249
1063
1142
1240
1245
1174
1073
1275
1205
1058
1249
1219
1091
1027
1183
1258
1126
1135
1147
1087
1117
1104
1092
1243
1163
1061
1215
1222
1100
1080
1217
1217
1017
1234
1193
1098
1245
1213
1121
1238
1266
1065
1126
1086
1212
1269
1059
1042
1182
1203
1061
1133
1102
1228
1158
1056
1211
1200
1065
963
1165
1177
1105
1221
1143
1132
1004
1213
1219
1045
997
957
1190
1213
1052
1059
1042
1208
1202
1049
968
1166
1267
1111
1138
1230
1159
1023
1008
1226
1236
1051
1076
1075
1216
1216
994
1162
1143
1031
1177
1172
1018
999
1165
1240
1099
1144
1107
1069
1187
1167
1082
1224
1207
1062
1049
1247
1261
1064
1036
1017
1247
1241
1053
1079
1029
1249
1213
1002
1238
1175
1133
1215
1106
987
1146
1175
982
948
1129
971
835
1088
1216
1055
1065
1182
1132
1034
972
874
1131
1153
1014
999
1161
1134
969
944
1142
1215
1002
1040
1006
1209
1223
1085
1076
1073
1184
1169
1103
1114
1129
1101
1131
1097
1104
964
986
1148
1215
1029
1031
1181
1204
1067
1089
1201
1202
1026
1057
1053
1221
1191
1056
1115
1219
1150
936
1028
1171
1248
1053
1114
1261
1161
1129
1065
1237
1237
1053
1101
1208
1288
1192
1138
1158
1164
1158
1162
1158
1141
1045
1076
1261
1219
1113
1142
1126
1102
1262
1315
1143
1109
1131
1108
1158
1056
1109
1105
1002
1030
1240
1262
1097
1049
1085
1239
1240
1131
1088
1091
1256
1192
1079
1119
1272
1217
1105
1274
1260
1045
1066
1124
1063
1181
1229
1107
1059
1107
1268
1268
1140
1122
1141
1151
1191
1090
1218
1237
1071
1155
1091
1327
1216
1147
1198
1189
1178
1232
1145
1125
1084
1089
1177
1180
1251
1286
1079
1059
1012
1264
1164
1060
1112
1028
1272
1281
1121
1062
1027
1250
1223
1083
1050
1304
1220
1113
1188
1176
1197
1234
1187
1168
1207
1234
1135
1145
1159
1099
1129
1073
1140
1131
1243
1119
1036
1142
1086
1272
1111
1010
1214
1210
1117
1235
1127
1152
1057
1034
1188
1180
1009
985
1198
1136
896
1126
984
804
1142
1090
882
884
882
807
805
792
790
773
778
768
770
756
753
766
792
752
762
728
709
728
1032
1087
960
936
878
864
819
890
879
1113
1085
937
812
777
808
1073
1148
991
956
831
881
1106
1135
991
938
1132
1126
935
1132
1160
1015
1175
1168
1093
861
811
1104
1179
1067
1006
1188
1177
1054
1033
1148
1208
1033
1223
1240
1229
1195
1224
1132
1177
1095
1148
1131
1087
1064
1054
1157
1233
1210
1183
957
904
1145
1199
1063
1164
1179
1063
1057
1225
1277
1080
1149
1277
1263
1081
1057
1257
1229
1086
1204
1289
1315
1166
1083
1089
1101
899
846
1374
1278
1080
1045
1059
1104
1022
1063
968
1172
1169
993
922
1149
1258
1083
1227
1155
985
1198
1131
1021
1205
1249
1020
1182
1162
994
1187
1247
1159
1227
1044
1104
1254
1102
936
1160
1243
1138
1198
1154
1163
1135
1179
1179
1043
1060
1040
1208
1193
1035
1023
1187
1220
972
1049
1161
1260
1139
1167
1101
1232
1209
1031
1049
1023
1237
1264
1148
1055
1159
1254
1241
1075
974
1186
1238
1136
1036
1209
1160
1012
993
1164
1242
1021
1050
1010
1240
1326
1133
1106
1145
1162
1160
1178
1183
1180
993
1039
1178
1228
1151
1199
1162
1156
1103
1157
1270
1235
1135
1158
1066
1268
1153
1081
1185
1232
1133
1101
1276
1211
1012
1209
1279
1037
1145
1278
1064
1204
1296
1092
1160
1263
1191
1130
1270
1209
1040
1258
1233
1075
1120
1048
1226
1214
1044
1215
1212
1071
1008
1186
1199
957
1167
1161
1007
1237
1193
988
1042
1216
1150
1037
1167
1158
1010
1131
1178
979
958
1200
1202
1160
1151
1144
1062
1208
1196
998
986
987
1161
1223
988
1042
1068
1176
1210
1064
1070
979
1185
1197
1075
1088
1010
1221
1241
1026
1089
1020
1028
1162
1210
1080
1049
1200
1207
1091
1021
1199
1246
1064
1202
1155
1041
1225
1257
1139
1128
1268
1186
1177
1156
1104
1251
1232
886
886
1244
1320
1154
1124
1066
1156
1085
1135
1117
1090
1040
1032
1250
1261
932
905
1249
1305
1240
1141
1145
1155
1121
1030
1141
1301
1253
1131
1161
1169
1231
1220
1161
1248
1201
1165
1163
971
1174
1319
1148
1090
1217
1193
1035
1189
1203
1046
1136
1142
970
1080
1076
1070
1087
1077
1030
1108
1116
949
903
1059
1091
949
1080
1104
994
1063
1011
957
1073
1048
936
943
1053
1074
890
903
904
846
1077
1056
884
875
832
1034
1000
842
867
792
830
1019
969
868
848
839
1005
1032
822
1049
995
887
1023
991
879
851
1071
1095
983
1058
1025
1068
995
914
1077
1113
971
1095
1096
1000
1069
1120
1004
1096
1174
1003
1123
1017
1073
1079
968
1127
1151
1117
1007
1160
1166
1074
1113
1147
1027
1129
1086
913
1102
1202
1008
1171
1201
992
1158
1169
1114
1106
1177
1231
1085
1107
1165
1276
1076
1095
1226
1191
1048
1210
1240
1230
1168
1160
1164
1137
1003
1119
1210
1050
1135
1203
1089
1188
1199
1152
1232
1187
1215
1198
1112
1196
1105
1300
1235
1127
1238
1140
1235
1186
1270
1228
1056
1105
1237
1193
1036
1224
1209
1009
1264
1257
1125
1155
1036
844
833
1155
997
881
1216
1219
1069
1123
1063
1218
1199
1054
1080
1179
1159
1039
1175
1262
1163
1083
1222
1250
1088
1017
1154
1320
1121
1151
1274
1254
1117
1088
1102
1211
1207
1096
1069
1221
1157
897
1157
1223
1110
1146
1090
1252
1194
1047
1078
1240
1316
1206
1167
1152
1229
1177
1167
1115
1114
1268
1218
1047
1273
1248
1167
1360
1299
1180
1129
1179
1096
1162
1233
1145
1181
1139
1152
1237
1135
1067
1226
1211
1158
1184
1105
1254
1232
1018
1095
1235
1209
1065
1204
1237
1007
1237
1214
1073
1223
1240
1101
1071
1226
1212
1014
1058
1191
1256
1018
1231
1223
1092
1075
1020
1228
1250
1021
1016
927
1158
1240
1004
1101
1228
1213
1073
959
1192
1228
1023
956
1142
1164
964
1185
1238
1148
1071
942
1125
1179
1011
1193
1224
1046
1151
1285
1231
1139
1204
1134
1170
1179
1116
1164
1185
1154
1198
1101
1251
1119
1115
1085
1218
1280
1112
1155
1090
1248
1261
1038
1133
1132
1232
1265
1041
1257
1147
999
1192
1146
1072
1193
1180
1157
1244
1270
1022
1043
1029
1248
1298
1158
1159
1219
1201
1084
1140
1126
1063
1094
1123
1148
1165
1211
1101
1188
1151
1161
1152
1080
1050
1030
1143
1239
992
1039
1213
1197
1036
1017
1168
1126
873
872
1281
1258
1126
1034
1086
1129
1119
1107
1027
1234
1279
1094
1106
1214
1234
1114
1107
1265
1223
1064
989
1159
1309
1116
1110
1217
1186
1090
1053
1161
1250
1094
1086
1224
1261
1070
1115
1236
1101
1165
1226
1038
1190
1230
1112
981
1032
1184
1161
1036
944
1141
1240
1076
1091
1117
1240
1213
1055
1064
1249
1335
1130
1176
1218
1123
1315
1044
1246
1227
1078
1228
1229
1142
1083
1227
1133
1077
971
903
1147
1208
993
1120
1042
816
831
1072
1139
1110
1006
970
1036
1195
1162
1082
1041
1053
1111
1108
1073
1022
930
918
1136
1217
1092
968
934
938
915
897
895
1052
1009
869
1049
1031
891
1126
1159
1034
1141
1070
940
931
1101
1167
977
1146
1125
1003
985
1144
1157
976
1136
1139
996
962
1162
1198
998
1148
1194
1072
1048
1184
1141
875
1092
1158
1143
1179
1164
1035
1038
1016
1174
1095
938
1118
1158
1044
1140
1185
1030
1026
1145
1191
1030
1040
1154
1119
987
1002
1166
1185
1086
1195
1120
1141
1151
1042
1207
1181
1032
1219
1260
1082
1177
1170
1035
1168
1244
1088
1187
1177
1067
1207
1070
1154
1221
964
838
1088
1129
1135
1171
1176
1036
1143
1104
1015
1193
1225
1120
1203
1102
1190
1129
1187
1146
1175
985
1167
1168
1102
1028
1194
1179
1105
1164
1150
995
827
836
1143
1251
1166
1122
1025
1203
1235
1028
1030
1036
1187
1176
1041
994
1165
1228
1068
1095
1039
1178
1218
1054
1201
1186
1117
1185
1194
1185
1190
1155
1060
1141
1217
1017
1219
1179
1081
1225
1191
1111
1153
1174
1062
1208
1249
1113
1145
1114
1279
1084
1223
1151
1069
1184
1252
1107
1140
1063
1205
1196
1051
1017
1176
1239
1021
1187
1224
1098
1067
1223
1203
1085
1058
1148
1189
1022
1188
1198
1068
1186
1199
1019
1213
1212
1091
1156
1227
1180
994
1208
1231
1064
1013
1169
1262
1126
1100
1172
1245
998
1051
1192
1218
1036
987
1158
1275
1113
1063
1210
1239
1123
1130
1032
1176
1250
1108
1189
1277
1106
1063
1218
1191
1105
1223
1183
1031
1168
1226
1122
1112
1110
1084
1190
1168
1071
1095
1060
1208
1187
1040
1189
1130
999
1175
1150
1010
998
1143
1213
1029
1187
1165
1005
1115
1106
965
1120
1201
1161
1060
902
1132
1140
1038
1063
1209
1165
1090
992
1185
1222
1076
1082
1220
1158
1017
1172
1209
1167
1077
1123
1175
1129
1035
1048
1139
1151
938
1171
1046
833
856
1140
1230
1144
1056
1036
1032
1048
1015
1178
1189
987
989
918
1115
1177
965
1151
1134
1026
1164
1156
1104
1196
1196
1123
1035
1181
1204
1052
1088
1031
1157
1220
1048
1192
1204
1037
1193
1208
1012
1155
1202
1058
1161
1153
1118
1133
1049
1117
1144
942
1112
1079
894
1136
1151
1141
1060
1061
986
1154
1194
981
1026
1182
1163
1057
1015
1153
1205
1022
1183
1167
1055
1186
1120
1046
1195
1176
1092
1060
1155
1222
1067
1079
1193
1143
1052
989
1138
1195
979
1160
1194
1155
1076
1159
1188
1030
1159
1146
976
1119
1150
1153
1147
1101
1148
1026
1126
1127
999
1080
1144
1027
1156
1168
1011
1182
1212
1059
1074
1213
1294
1148
1123
1158
1114
1199
1169
1066
1002
1141
1248
1103
1116
1134
1219
1223
1004
1198
1204
1028
1179
1177
1077
1174
1210
1089
937
869
1074
1194
999
1033
1132
1123
1035
1015
1127
1138
1001
1172
1194
1020
1162
1213
1226
1203
1146
1134
1228
1166
1199
1223
1210
1213
1181
1332
1233
1186
1246
1135
1186
1148
1169
1222
1262
1114
1101
1069
1261
1254
1080
1194
1169
1068
1178
1208
1034
1123
1189
1023
1158
1155
1039
1152
1155
1040
1142
1142
1127
1062
1100
1144
1035
1135
1108
930
1173
1201
1027
1142
1155
995
1183
1211
1064
1027
1155
1227
1007
1058
1164
1163
1031
1153
1230
991
1193
1222
1095
1297
1245
1103
1123
1009
1035
1152
1189
1017
1218
1213
936
801
850
1083
1099
1006
886
1066
1084
950
1060
1067
974
1103
1129
1011
1106
1127
1069
1035
1149
1124
969
1111
1084
978
966
1163
1134
1007
958
1139
1105
981
963
1152
1174
1060
967
1164
1137
999
1118
1122
978
1132
1156
980
1116
1184
1036
1163
1093
980
1167
1149
994
979
1187
1230
1119
1073
1201
1165
975
1146
1184
994
1172
1175
1094
1130
1034
907
1137
1156
1084
1004
1178
1151
954
873
1177
1191
998
972
1098
1035
909
1110
1080
926
908
864
1080
1044
947
936
1093
1127
1008
1106
1049
926
912
856
1060
1069
884
879
1060
1069
956
1059
1015
1080
1128
1109
1114
1142
988
882
1096
1117
915
803
818
776
790
1076
1119
917
875
888
788
786
777
795
785
772
813
747
738
1041
1062
895
923
940
1121
1125
969
1174
1187
1056
945
819
1146
1242
1151
1035
1034
952
1125
1160
977
1163
1207
1074
1047
1219
1227
1051
1072
1233
1254
1053
1041
1228
1295
981
933
829
1352
1304
1166
1192
1165
1085
1079
1045
1223
1203
1028
993
1256
1265
1171
1178
1174
1199
1106
1254
1200
1072
1078
1119
1250
1245
1033
1042
1186
1188
956
1184
1248
1176
1128
1077
1042
1173
1167
975
964
1135
1182
1024
1183
1122
1046
1172
1160
1053
1055
1002
1155
1169
957
1156
1189
1046
1026
989
1152
1144
1005
988
1108
1122
890
905
1070
1140
994
1171
1153
949
966
1132
1136
1013
999
1000
1157
1161
1022
889
831
905
965
1119
1131
1012
983
1015
1025
1070
1073
1088
1089
1078
984
946
1050
1172
1167
964
1113
1186
1064
1137
1185
1174
1142
1104
1126
1118
996
1153
1190
1050
1086
1169
1149
869
799
832
1065
1178
989
1157
1119
955
1109
1107
956
1113
1133
1011
1142
1193
1009
962
1169
1240
1070
1155
1259
1077
1233
1181
1086
1241
1217
1121
1205
1085
1169
1233
1009
1187
1088
1129
1121
1040
1173
1101
986
1176
1170
1078
1011
1169
1229
1108
1071
1209
1151
1022
1177
1181
1014
1174
1151
1045
1200
1161
1037
974
1155
1174
1017
1151
1150
983
830
1066
1212
1068
1051
1033
1168
1126
1015
1158
1194
1001
990
1206
1161
1047
1147
1118
957
1118
1182
959
822
1100
1169
1107
1258
1085
1076
1200
1146
1070
1205
1045
808
1088
1266
1276
1204
1007
1040
1215
1230
1089
1119
1217
1158
994
1151
1180
1003
1171
1197
1089
1066
978
1161
1213
1010
1157
1164
995
1184
1209
1051
1041
995
1200
1189
1074
1114
1033
1172
1117
1001
978
1181
1196
1069
1076
1196
1258
1038
1047
1075
1217
1235
1035
1059
1098
1241
1177
1019
1011
1170
1288
1101
1117
1055
1200
1220
986
1018
976
1218
1230
1092
1047
1060
1241
1209
1077
1007
1226
1230
957
1011
1188
1241
1050
1020
1211
1259
1108
1095
1202
1221
1010
1208
1123
1033
1240
1238
1088
1114
1071
1218
1162
994
1184
1216
1063
992
1089
1205
1056
1191
1198
1060
1175
1180
1004
1182
1162
969
1162
1194
1055
1126
1079
1188
1193
1020
1049
1074
1040
1199
1198
1030
1059
1032
1022
1208
1213
1086
1035
1207
1185
1059
1275
1081
1079
1181
1175
1039
1000
1209
1204
1029
1197
1111
946
1142
1118
1003
1159
1181
1043
984
1161
1175
1006
1161
1137
1013
1172
1178
1045
1197
1158
1050
1050
1193
1214
1009
1052
1229
1221
1092
1081
1068
1230
1179
1000
995
1269
1286
1072
1078
1035
1245
1239
1034
1044
1173
1189
921
908
918
1152
1211
983
997
966
1141
1146
965
1161
1192
1064
1062
1172
1208
1047
1149
1147
1112
1122
1041
1085
1215
1186
1057
1125
1031
1192
1175
1020
971
1212
1207
1054
1052
1049
1196
1165
990
1134
1148
1031
1172
1100
929
1189
1184
1062
1029
1132
1205
999
1133
1160
971
970
1165
1150
995
1125
1091
956
1127
1177
1019
914
1154
1194
1047
1099
1049
972
1179
1163
950
1013
1183
1195
962
844
871
1131
1192
1063
1006
1027
1002
1134
1186
990
1015
1183
1188
1089
1040
1007
1231
1269
1076
1120
1118
1132
1062
1037
1158
1135
1110
1267
1180
1111
1142
1102
1065
913
954
1244
1215
1087
1109
1090
1111
1169
1073
1054
1028
1003
1156
1206
1038
1220
1195
1048
1222
1217
1046
1033
1050
1195
1179
1034
932
1153
1111
973
1154
1149
997
968
1161
1159
982
1005
1170
1189
1031
1024
1203
1253
1058
1083
1123
1230
1213
1013
1044
1242
1249
1128
1127
1098
1111
1059
1051
1214
1215
1057
1023
1006
1171
1187
1009
943
1134
1178
956
1013
1148
1152
1041
965
875
859
1176
1243
1031
1087
1058
1071
1104
1049
1113
1131
1234
1254
1048
1033
1200
1317
1170
1167
1331
1180
1150
1120
1177
1276
1205
1212
1264
1147
1103
1177
1169
1246
1138
1166
1099
1133
1184
1199
1266
1179
1170
1175
1201
1156
1182
1106
1160
1086
1149
1144
1101
1270
1182
1079
1073
1007
1231
1228
1096
1049
1012
922
1174
1180
1025
966
1155
1114
921
908
1100
1123
934
1115
1141
933
1116
1156
945
963
1117
1230
1145
1085
1029
941
1145
1144
1013
1034
1017
1172
1086
948
1143
1169
1005
1035
1024
1212
1220
1023
1067
967
1032
1195
1199
1040
1004
1177
1179
1015
1044
1206
1215
1076
1025
1202
1175
1051
1055
988
1163
1220
1109
1082
976
1154
1222
1040
1032
1164
1136
1018
1145
1111
976
1104
1188
1017
1015
1170
1182
1010
1024
1188
1280
1143
1136
1095
1099
1175
1206
1160
1144
1090
1085
972
865
841
1125
1230
1077
1065
999
1185
1163
942
1119
1170
1019
1183
1128
1178
1178
1133
1103
1245
1235
1185
1223
1192
1135
1189
1155
1063
1295
1178
1119
1105
1244
1301
1086
1187
1179
1141
1163
1130
1079
1100
1075
1259
1266
1070
1044
1172
1188
1079
1124
1154
1056
1110
1091
1176
1013
1050
1025
1171
1256
1027
1051
1201
967
786
1089
1144
1194
1086
1004
1026
1068
1086
1086
1088
1064
1042
1024
1036
1031
1142
1177
1023
1062
1129
1126
976
965
1102
1173
928
985
1153
1194
1101
998
1182
1197
975
983
985
1138
1120
966
949
1097
1099
1010
1125
1129
1020
1118
1056
925
1058
1041
862
1069
1117
922
845
853
833
811
1010
1071
941
1086
1061
945
1107
1088
979
1108
1113
982
1132
1142
994
1120
1101
984
970
1137
1087
983
991
1151
1176
983
970
1136
1123
1000
1151
1145
1014
930
1132
1136
1009
1146
1171
1104
1040
1173
1124
990
1167
1158
1039
1158
1121
1016
1163
1226
1161
1047
1185
1201
1119
1188
1189
1150
1170
1147
1045
1159
1168
1096
1158
1160
1031
1114
1204
1022
1159
1150
1032
1146
1196
1113
1078
1162
1096
977
1148
1154
1083
1001
1166
1179
1016
1149
1149
1024
1121
1145
1039
1143
1132
1038
1136
1099
908
1097
1183
1057
1050
921
825
1060
1107
1011
1107
1118
896
1081
1062
891
1075
1133
1075
1042
1123
1115
1004
1108
1128
1009
1109
1162
1056
1108
1178
1057
1009
1160
1173
1056
1170
1175
1132
1144
1118
1137
1208
1031
1209
1187
1043
994
905
1119
1234
1246
1223
1106
1089
1146
1201
1049
1170
1243
1184
1012
1050
1205
1259
1168
1068
1113
1159
1168
1162
1057
1189
1114
1001
898
889
1131
1225
1249
1159
1078
1045
1036
1067
1068
1186
1203
1047
1126
1213
1121
1205
1207
1200
1202
1169
1126
1151
1270
1205
1225
1217
1210
1261
1183
1187
1207
1079
1144
1081
1244
1192
1081
1079
1218
1163
1106
1169
1081
1226
1207
1079
1068
986
1215
1222
925
834
835
1038
1004
851
1051
1007
873
857
843
994
1000
839
814
1020
1076
962
909
1079
984
794
1057
1090
1019
1033
1173
1152
1030
1023
1058
1216
1054
1145
1215
1048
1145
1152
1095
1184
1057
1004
1176
1217
1054
1191
1179
1106
1196
1136
1161
1159
1078
1194
1213
1062
1069
1249
1232
1110
1061
1153
1169
981
1158
1194
1284
1312
1204
1154
1163
1117
1067
1013
943
1131
1129
999
1019
1170
1153
900
1141
1074
977
1171
1068
847
900
1102
1151
978
1137
1115
1016
1169
1143
1031
1180
1188
991
1146
1077
911
1153
1143
946
1114
1189
1015
1187
1177
987
946
1127
1029
860
1121
1196
1157
1129
1120
1091
1094
1268
1163
1036
1010
1164
1174
1054
1039
1010
1241
1184
1019
1022
1194
1185
1053
1041
955
1173
1220
1127
1183
1142
1112
1018
880
1063
1189
1205
1160
1142
1124
1022
1142
1138
1044
1162
1028
809
1086
1229
1178
1066
1018
1155
1092
974
1144
1131
1056
1138
1178
1067
1154
1128
1014
1155
1145
980
940
1156
1246
1112
1165
1189
1109
1001
983
1141
1242
1038
1054
1184
1147
998
1161
1173
1013
1171
1168
1132
1089
1155
1157
941
946
1156
1228
1068
1021
1014
1184
1193
909
802
801
966
997
828
1225
1179
1166
1093
1119
1094
1043
1020
1017
1070
1109
1135
1058
1049
1103
1081
996
978
897
867
820
774
766
769
729
732
802
794
767
729
766
825
1076
1001
842
851
880
928
1107
1116
885
797
851
1108
1146
1144
992
1003
967
1048
1033
1031
1023
934
1039
973
855
813
1158
1190
1056
1010
1032
1004
945
1150
1178
980
1028
990
1173
1128
1076
1050
1192
1094
1178
1083
1088
1157
1098
1086
1163
1181
1183
1038
1256
1196
1144
1123
1034
1125
1089
1075
1229
1131
1155
1056
1122
1018
1063
1216
1232
1188
996
949
1147
1258
1087
1108
1112
980
1252
1224
1077
1029
1141
1081
1096
1138
1108
1075
998
1299
1148
1006
986
968
1252
1017
1070
1214
1167
1041
933
921
984
1144
1212
1182
1032
1034
1277
1109
1016
956
967
1199
1209
1039
1003
1057
1084
1042
985
1049
1231
1016
1012
1035
999
1186
1112
931
949
1091
1201
1112
975
1026
1148
1106
960
931
1101
1074
893
1081
1157
1092
1072
1114
1087
1040
1040
1021
918
1099
1112
1058
1056
1079
1022
1045
988
865
830
1171
1231
1188
993
900
1010
985
1195
1208
1211
1136
1239
1221
1110
1131
1165
1131
1109
1087
1040
1028
1074
1193
1235
1188
1080
1011
998
1029
909
1007
920
915
1129
1150
1040
1153
1062
1030
1129
1054
1088
1183
1140
1148
1184
1118
1132
1084
1097
964
1026
1216
1119
1043
1062
954
1036
971
1181
1182
1038
1058
1053
1240
1082
894
974
992
1132
1239
1187
1165
1139
1054
1063
1127
1100
1190
1046
1021
1149
1344
1251
1159
1207
1118
1266
1182
1061
1152
1139
1322
1235
1018
1052
1075
1199
1156
1109
1104
1103
1090
1128
1176
1024
1003
1050
1098
1099
1200
1111
1022
1106
1274
1241
1146
1110
1128
1177
1264
1252
1048
1023
1132
1127
1323
1159
1059
1136
1098
1203
1197
1126
1107
1170
1212
1217
1127
1102
1283
1165
1095
1040
946
1057
1201
1161
1038
857
934
1181
1128
1021
1028
1049
1116
1110
1111
1042
998
913
905
997
988
1221
1209
1021
934
970
1106
1260
1215
1001
861
857
1069
1121
1147
1057
1094
1068
1090
1127
1072
1059
1085
1115
1118
1079
1046
1055
1063
1006
1061
971
1007
1170
1180
1034
1037
1000
1112
1173
1044
1096
1018
1061
1181
1196
1072
1054
1018
948
1196
1169
994
1000
908
805
1117
1101
951
879
1068
1135
923
976
1138
1075
980
979
1147
1215
1141
1121
1116
1081
1133
1063
1023
1006
1100
1070
1074
1243
1027
1056
1018
1189
1116
1047
1028
1217
1082
1099
1106
1104
1094
1112
1098
1122
1211
1089
1119
1088
1119
1154
1090
1015
942
992
1136
1226
1174
1154
1064
1112
1113
1121
1049
934
989
1174
1271
1125
1127
1177
1273
1174
1139
1031
940
875
951
1128
1276
1072
1058
1040
1032
1068
1073
1065
1085
1056
1007
973
974
1005
1015
1150
1121
1017
1006
942
1161
1199
988
976
955
1186
1185
1047
1181
1049
977
955
1112
1185
1039
1037
1069
1044
1060
1101
1036
1037
999
1178
1203
1047
1071
1025
1074
1105
995
1026
938
1228
1062
950
1027
1064
1008
1077
1224
1058
1065
1048
1006
1063
1065
1119
956
968
983
1018
1169
1206
1008
1060
1026
1092
1102
1057
1060
1048
1012
1204
1141
996
974
876
1173
1086
893
1197
1112
1032
994
1014
1064
1078
1022
1082
1082
1231
1179
1089
1074
1041
1062
997
988
964
1178
1177
999
1001
1031
1010
1021
1054
1009
989
1006
979
1042
977
1184
1092
905
963
932
1201
1118
1015
1017
1023
1081
1008
1035
904
975
882
961
1106
1093
935
931
1066
1088
949
1109
1098
988
938
1077
1136
993
1056
982
1075
1084
869
950
1105
1084
982
928
873
1091
1102
907
917
1085
1122
864
844
1079
1082
1004
964
972
1081
1089
932
948
943
1104
1097
895
929
859
804
770
752
785
969
927
788
751
731
729
742
717
715
685
691
692
655
650
669
678
716
717
730
683
709
706
680
695
682
672
711
1010
999
869
816
859
1026
1079
951
953
969
1095
1113
972
980
1122
1093
924
1140
1113
1182
1252
1224
1209
1085
1135
1056
1087
1239
1204
1122
1041
1056
1303
1251
1126
1123
1077
1015
1161
1190
971
933
1176
1209
1119
1097
1085
1226
1190
1058
1068
1025
1230
1231
1151
1063
1046
1320
1235
1060
1079
1110
1112
1277
1219
1101
1053
1147
1177
1296
1093
1095
1048
1049
1163
1136
1049
1255
1078
1121
1121
1178
1207
1063
1172
1154
1309
1217
1095
1163
1321
1161
977
960
993
1252
1208
1078
1044
1047
971
1033
1292
1183
1060
1035
1087
1092
1039
1107
1178
1063
1088
1075
1102
1085
1094
1053
1071
1068
1253
1217
1002
1059
1099
1294
1276
1169
1185
1064
989
986
1289
1253
1099
1050
1145
1098
1138
1075
1080
978
1138
1120
1254
1161
1087
1194
1155
1116
1136
986
1124
1202
1052
1165
1063
1064
1188
1304
1104
1056
1370
1280
1198
1156
1109
1395
1079
985
1045
1309
1265
1110
1142
1076
1146
1349
1144
1098
1024
1129
1123
1260
1236
1073
997
997
1172
1127
1409
1231
1022
1076
1166
1341
1184
1208
1276
1232
1159
1279
1116
1113
1378
1222
999
1046
1372
1272
1241
1251
1210
1252
1090
963
947
977
1249
1249
1129
1059
1122
1126
988
1001
1057
1183
1078
1164
1057
1104
1140
1044
1150
1073
1101
1022
1104
1121
1105
1072
1075
1000
902
1061
1020
840
870
1081
1128
1020
1041
1030
919
1016
943
1175
1168
1076
1005
1026
957
1175
1200
933
1023
1085
1045
1199
1098
973
942
1171
1217
1008
1017
1208
1106
966
917
1133
1209
964
1018
1163
1145
1076
1126
951
1152
1131
888
1153
1183
999
1151
1118
1015
1164
1155
965
1065
1027
1098
1104
1052
1084
1052
982
1022
1198
1163
1014
1101
1052
1071
1057
1220
1229
1039
1059
1062
1212
1277
1025
1060
1226
1190
1017
974
1165
1252
1037
1138
1219
1062
1209
1220
1069
1140
1117
899
940
1234
1186
1069
1004
1028
1112
1207
1143
1152
1081
1135
1156
1120
1066
1091
1098
1165
1255
1134
1034
1073
1117
1189
1203
1041
1095
1009
1214
1206
1064
1199
1093
1127
1152
1095
1061
1050
1016
1033
1100
1291
1039
1026
1030
1213
1208
1028
996
1161
1227
1022
1028
1055
962
1187
1243
1024
978
978
1210
1089
1015
1178
1221
1066
1014
1029
1190
1215
951
963
1206
1151
1029
996
938
1170
1178
1024
1101
1096
1120
1111
1096
1044
1043
1026
1029
971
1192
1168
1002
997
1206
1169
1037
915
1139
1119
981
1133
1138
1027
1186
1085
1011
1148
1216
1181
1063
1092
1084
996
1185
1172
958
1041
1150
1176
1039
1090
1113
1042
1085
1043
1203
1181
988
1046
1198
1158
1034
1061
983
1178
1205
1052
1057
953
836
824
1072
1258
1132
1059
920
1001
1201
1129
963
991
1197
1124
1003
966
1107
1224
1046
1111
1017
917
1154
1194
987
1005
883
1109
1202
976
1059
1024
1182
1161
983
933
1020
1169
1168
933
994
1176
1147
934
1192
1209
1134
1161
1146
1031
980
1123
1183
998
1023
1160
1155
993
1034
1147
1166
1056
1045
1032
1122
1203
1081
1092
1201
1155
1025
953
1217
1161
1015
1114
1142
1094
1116
1089
967
1191
1188
1021
1217
1140
1021
1199
1172
1092
1103
1050
1167
1160
972
982
1200
1210
1093
991
971
1196
1167
1040
1033
1037
1221
1159
1082
1058
1049
1184
1164
1007
1039
1185
1220
1026
1062
1217
1087
975
1154
1185
979
1211
1238
1076
1063
968
1153
1200
995
1057
1005
1159
1167
978
1079
1245
1201
1108
1083
1139
1114
1067
1108
1074
1136
1151
1093
1287
1231
1082
1112
1112
1085
1036
1191
1095
947
955
1182
1170
990
1136
1164
1018
996
1149
1092
959
1132
1114
995
1147
1210
1040
1095
1186
1154
1039
992
1193
1219
1027
1128
1106
1096
1042
1145
1128
915
1123
1154
974
1167
1175
1045
947
1011
1117
1118
954
932
1122
1138
944
843
777
830
1064
1146
961
989
951
1130
1108
939
944
958
1120
1209
1021
1101
1075
1183
1187
1024
1071
1018
1217
1195
1083
1124
1039
1233
1208
1060
1046
1059
1201
1201
1061
1109
1258
1099
998
1218
1209
1120
1110
1291
1171
1089
1147
1163
1253
1084
1160
1207
1013
1248
1227
1113
1102
1073
1271
1191
1103
1043
1098
1328
1224
1068
1087
1056
1055
1220
1176
983
1170
1147
897
900
1130
1204
1159
1086
1005
923
1080
1191
1207
1052
1075
1053
1187
1209
1047
1041
1057
1008
1207
1186
1010
998
974
1177
1204
1015
1053
1030
1165
1186
941
1180
1122
993
887
860
787
1040
1091
979
980
1154
1095
947
998
1011
1170
1155
903
927
1137
1163
999
958
1111
1166
1012
1160
1098
965
1110
1109
882
1120
1129
1033
1120
1122
998
1145
1181
968
982
1126
1029
900
1129
1127
1203
1175
1079
1178
1004
1166
1192
996
1014
992
1141
1177
925
948
1167
1215
1081
1064
1044
1157
1181
952
1016
889
1140
1188
940
968
1144
1142
997
1044
1198
1160
1009
1165
1170
1070
1201
1119
1013
1183
1166
1017
1013
1210
1207
1002
1067
1035
1136
1188
936
938
1139
1164
909
1130
1113
1028
1203
1151
1060
1031
1220
1165
999
1058
1068
1255
1247
1053
1066
987
1041
1210
1248
1128
1027
1052
1055
1195
1191
1055
1015
1121
1115
1191
1183
932
1000
1210
1214
1131
1057
1112
1069
1201
1190
1019
1008
1149
1181
1042
1176
1134
1036
1141
1235
1025
1073
1023
1141
1217
1059
1128
1077
1227
1177
1079
1254
1183
1122
1216
1101
1172
1192
1056
1013
1189
1196
1027
1014
943
1181
1156
928
977
1164
1177
1004
966
1169
1161
1010
1026
1207
1158
975
1041
991
1199
1139
1018
1001
1203
1193
1010
1123
1094
1236
1234
1024
1076
1020
1179
1277
1175
1231
1137
1024
1007
1022
1209
1141
984
1016
1174
1213
996
1045
992
1196
1164
997
976
1063
984
812
876
1163
1166
929
964
936
1135
1148
987
1021
962
1148
1094
943
1037
1139
1215
994
1049
1006
1159
1209
1006
1033
1214
1108
1038
1159
1158
1027
1195
1175
1021
1040
1181
1133
1013
999
1185
1100
911
1166
1193
1015
1091
1159
1105
1025
1187
1114
1025
1179
1074
1015
1237
1105
898
1034
1086
1087
1045
985
1029
1173
1225
1079
1049
1195
1124
995
1154
1159
1029
970
1098
1125
938
851
1087
1123
959
1090
1135
952
987
1160
1162
934
980
1120
1162
1012
1042
1122
1145
924
950
1118
1122
968
1135
1133
1013
942
1146
1108
954
929
1108
1132
965
951
1136
1180
1033
1002
954
1180
1181
969
1051
1171
1186
1042
1039
1176
1178
909
910
863
1109
1210
1102
1027
1023
1004
1142
1135
927
1031
1186
1166
1003
989
1156
1183
1056
1154
1142
974
1230
1201
1058
1067
1041
1186
1259
941
918
1139
1109
1146
1092
1171
1055
1030
999
1137
1122
911
1123
1100
911
833
1088
1108
1013
1108
1010
918
1071
1070
910
932
1072
1098
922
909
862
776
1068
1044
898
1042
981
776
753
770
980
1031
896
833
867
1031
1039
872
843
859
835
1047
1057
917
897
1095
1083
937
1126
1086
910
872
1091
1103
905
939
919
1049
1107
923
828
819
783
794
1077
1153
1015
991
1143
1172
1024
1027
1170
1230
1290
1237
1256
1085
1037
1049
1035
1311
1190
1037
1042
1287
1246
1303
1122
1089
988
1121
1134
1296
1093
1112
1045
1150
1106
1363
1206
1041
988
1107
1091
1120
966
1219
1103
1025
1093
1193
1211
1068
1055
969
1092
1054
1037
836
801
962
1253
1272
1086
1006
1032
1056
1075
1145
1240
1268
1211
1266
1164
1124
1205
1323
1156
1204
1249
1178
1187
1367
1252
1092
1108
1014
993
1086
1055
1172
1081
1163
1092
1137
1139
1069
1167
1113
1028
1103
1111
1147
1076
1167
1084
1151
1075
1119
1103
1234
1060
1112
1087
1315
1252
1110
1095
1142
1212
1234
1390
1277
1162
1246
1117
1185
1238
1380
1222
1138
1151
1160
1160
1175
1085
1108
1005
992
1030
983
1158
1181
1095
1033
1023
1076
1008
1073
1059
1033
1071
979
1077
1031
1179
1070
1082
1074
1055
1093
1073
1064
1036
1061
1026
1170
1176
1086
1127
1094
1087
1087
1011
1022
1039
1166
1145
1096
1128
1062
1105
1055
1131
1291
1100
1025
1004
1091
1197
1329
1176
1178
1075
1167
1125
1099
1165
1187
1157
1132
1219
1175
1125
1211
1151
1092
1025
1000
1025
1242
1268
1120
1108
1161
1196
1132
1085
1083
1176
1101
1113
1092
1115
1063
1143
1164
1056
1040
959
1141
1141
1362
1236
1104
1151
1065
1168
1076
1236
1094
1353
1219
1045
925
998
1236
1224
1215
1152
1148
1132
1316
1189
1236
1120
1180
1095
1136
1153
1220
1139
1180
1067
1142
1120
1213
1080
1125
1084
1144
1129
1069
1084
1069
1284
1197
1070
1094
1115
1165
1144
1138
1127
1036
1090
1056
1077
1148
1023
1072
1041
1108
1102
1038
1001
978
1031
1213
1217
1170
1186
1193
1140
1046
1035
957
1015
1032
1036
1235
1169
1101
1016
1071
1152
1087
1073
995
1068
1096
1052
1091
1024
1115
1029
1041
1065
937
1004
930
1112
1162
983
1217
957
1100
1102
982
1194
1167
1133
1190
1057
1067
1027
991
971
959
1169
1081
831
783
834
1066
1126
893
842
905
1094
1086
965
912
975
893
1132
1076
884
889
1097
1155
947
980
1161
1158
1048
1059
1024
1088
1058
1021
1166
1126
955
989
1156
1213
1131
1121
1114
1131
1108
965
1006
1189
1109
952
931
896
1151
1191
1006
1063
1060
1098
1060
1096
1081
1152
1082
1041
956
932
1144
1182
1018
1144
1107
1060
1124
1184
1135
1146
1041
1091
977
1161
1200
1001
1023
880
1120
1167
1104
1105
1079
1041
1187
1157
1015
1025
975
1147
1141
975
864
1113
1102
976
1123
1239
1004
1041
1163
1167
1003
971
1217
1257
1077
1071
1003
1235
1195
1003
1008
910
1101
1051
860
861
796
776
827
815
804
833
788
777
753
1001
1040
891
1098
1116
935
836
803
1108
1231
1083
1117
1106
1263
1096
1110
1261
1249
1207
1106
1069
916
840
944
1302
1245
1159
1133
1121
1173
1084
1169
1150
1201
1088
1109
1084
1272
1178
940
835
887
1339
1297
1098
1047
1010
985
1143
1221
1237
1193
1165
1219
1190
1181
1130
1086
1195
1106
1142
1125
1129
1172
1023
1093
1394
1281
1147
1096
1210
1183
1227
1219
1195
1164
1087
957
1060
1356
1271
1008
997
1074
1092
1104
963
871
860
1083
1089
1068
1040
1037
981
1027
1122
1076
968
1181
1207
1037
999
1022
1102
1115
980
939
921
1148
1196
1136
1098
1125
1180
1196
1173
1112
1135
1164
1056
1120
1129
1135
1075
1061
1044
1017
1183
1241
1076
1075
1067
1188
1191
986
960
1178
1147
996
1092
1181
1246
1078
1002
1058
995
1067
1234
1205
1015
1035
1070
1043
954
1205
1217
1022
1080
1025
1235
1268
1054
1155
1152
1049
942
1085
1093
1071
1067
1040
1227
1175
966
991
1235
1255
1060
1106
1003
1072
1198
1176
1014
1066
1013
1200
1144
1048
981
1011
1173
1175
1009
1073
1048
1243
1196
1051
998
906
1191
1201
1033
1112
1075
1186
1177
946
978
1164
1164
976
1207
1243
1008
1036
940
1198
1194
941
982
1160
1166
1012
1026
1190
1135
987
995
1168
1200
994
1039
1053
1198
1228
1055
1035
1106
1210
1126
1005
1012
1158
1139
1020
972
1207
1183
971
1011
1179
1207
1062
1074
1237
1164
1050
1049
1222
1224
963
961
1192
1208
972
921
1166
1257
1026
1039
1045
1183
1163
1004
969
1193
1219
1017
1036
1031
1091
1267
1210
1035
1060
1101
1060
1067
962
860
912
1236
1279
991
992
1028
1190
1148
916
985
1347
1301
1189
1100
1098
1149
1066
1021
1070
1272
1279
1139
1161
1169
1106
1070
1200
1109
1124
1276
1130
1085
1106
1054
1420
1247
1099
1104
1099
1422
1276
1099
1064
1059
1057
1101
1146
1063
1170
1071
1143
1097
1134
1123
1134
1104
1000
1003
948
1024
1212
1206
938
856
920
1191
1142
914
1003
1190
1199
998
999
1024
1197
1168
977
996
1021
897
1165
1197
1046
1041
977
1024
974
896
798
847
1139
1226
1007
972
994
1124
1064
913
937
1075
1084
923
1093
1064
847
872
1098
1128
884
906
1077
1106
950
1110
1135
994
956
891
1109
1155
928
919
1090
1092
956
1101
1121
945
891
897
1092
1171
1061
970
935
1124
1117
914
1104
1078
904
1072
1071
882
1091
1141
962
938
1114
1121
976
927
889
807
804
748
791
1030
1064
884
841
840
849
1052
964
799
826
1036
1089
949
1075
1044
965
994
1149
1090
962
1038
1203
1117
1030
1019
1048
1162
1137
1020
1026
1187
1212
998
1010
1050
1146
1163
918
1032
1144
1263
1180
1117
1115
1072
1097
1030
1257
1045
1013
979
1165
1275
1107
1062
1120
1113
1283
1207
1026
1057
1040
1243
1087
1116
1178
929
1186
1213
1033
1201
1076
1093
1242
1143
1014
983
1053
1236
1124
956
913
948
1143
1066
935
1174
1222
1112
1036
1070
1063
1173
1203
1010
1085
1046
1009
1245
1264
1086
1022
943
1101
1184
1074
1023
1008
1115
1142
1221
1164
1045
1076
992
896
908
1158
1284
1093
1115
1130
1039
1137
1078
1026
1140
1104
1126
1075
1213
1272
1025
1017
967
1225
1168
966
1065
1209
1256
1115
982
944
961
820
821
1083
1058
937
920
1130
1052
843
871
892
880
1088
1034
865
849
796
1073
1049
948
975
856
1100
1080
916
952
963
1140
1088
873
895
865
1098
1057
969
1124
1024
924
1116
1153
992
1068
1177
1198
1075
1036
1014
987
930
941
1037
1096
971
948
911
838
1112
1154
929
1005
1025
1143
1195
1044
1039
1132
1138
1074
1080
1037
1135
1214
956
849
912
1194
1269
1105
1055
971
1067
1127
1095
1107
1109
1044
1187
995
1076
1090
1195
1275
1139
1098
1059
1047
1215
1192
1058
1043
1100
978
1177
1188
958
993
1202
1237
1025
1016
988
1095
910
1061
821
783
839
1251
1172
977
955
964
898
1024
1219
1193
1039
974
1002
1039
1081
1051
948
1012
1015
939
1053
1052
1018
1029
984
952
937
904
1150
1138
970
1007
998
1154
1086
919
987
1140
1206
979
965
950
1159
1178
1058
1025
1063
1032
880
895
1116
1102
903
938
1164
1228
1004
1079
1069
991
1074
932
1020
937
849
881
828
763
783
752
701
710
934
852
736
712
701
686
688
671
663
671
655
662
658
668
669
649
649
647
633
632
658
648
673
707
711
717
737
737
723
723
725
711
730
762
783
806
805
800
839
799
808
805
842
837
843
801
746
729
750
981
990
866
755
720
710
763
723
728
688
697
669
680
662
690
710
713
747
743
714
943
852
723
684
664
684
699
710
718
986
860
721
705
701
733
704
725
733
748
731
755
1345
755
713
709
1306
877
690
758
1437
853
1121
1084
845
1100
1107
872
1554
857
781
1102
1027
891
1132
1063
807
765
1084
882
737
738
717
736
765
1080
959
770
740
781
769
775
1404
816
729
732
760
1300
870
666
528
897
1250
1123
1031
1155
1109
997
926
869
904
1537
849
797
826
1473
835
783
900
1250
840
1170
1087
915
996
1075
1063
863
1123
1064
904
1145
943
783
753
1135
1071
825
786
774
1047
1053
834
818
797
1056
1021
827
853
1042
1059
845
801
1054
1002
856
872
792
802
806
1082
1057
848
786
782
782
724
727
756
1026
1012
810
782
778
757
734
737
733
741
745
793
758
800
758
766
786
818
772
793
828
818
779
751
721
701
698
758
776
734
729
757
1060
996
761
746
719
744
1048
968
815
769
714
677
688
721
1013
938
762
739
749
780
783
1064
991
783
762
811
1051
1153
928
1001
1145
1121
957
915
921
841
1193
1150
928
904
850
894
1144
1075
856
764
768
1133
1151
888
879
915
1151
1152
876
863
966
1612
877
786
827
1101
1188
1000
1059
1162
1117
898
841
821
840
813
816
790
787
773
739
776
1087
1035
858
816
772
784
871
791
800
793
827
791
817
826
798
737
752
820
815
869
876
832
826
831
895
815
851
906
828
870
853
821
836
830
819
775
757
834
813
859
821
834
816
816
797
814
792
746
751
1536
868
782
811
837
1149
1148
870
870
791
790
1179
1122
901
874
839
840
934
1161
1049
797
761
1195
1149
983
987
954
1211
1124
915
939
947
1182
1204
938
931
1172
1128
927
930
907
1196
1151
887
848
790
748
856
1174
1188
953
910
897
864
865
844
796
1201
1136
926
925
918
997
912
908
958
918
912
849
860
851
779
766
874
940
935
877
864
884
898
845
850
858
850
1148
1068
844
820
823
809
836
784
782
882
840
913
891
856
874
850
828
825
852
841
825
828
825
792
790
782
760
738
727
820
1108
1070
861
812
802
828
1112
996
812
776
739
715
836
1116
1135
894
895
1141
999
834
930
1161
1187
994
926
930
1019
875
951
939
1200
1207
998
959
948
951
830
781
842
1201
1192
899
880
958
950
916
1658
863
777
789
1582
846
726
799
1284
1225
1035
988
985
970
886
882
856
821
820
834
890
803
817
774
729
776
1081
1025
823
829
819
791
808
889
799
1090
1090
826
826
813
802
799
808
836
856
760
714
742
749
821
1515
836
769
741
768
1143
1142
879
871
883
926
653
1091
807
793
766
1617
894
802
818
849
875
903
842
1150
1071
822
765
740
769
1114
1109
896
832
788
810
831
810
882
861
1093
959
776
756
620
951
1103
734
616
513
826
826
1124
1084
878
630
1445
1194
942
998
1198
1144
983
981
1161
1057
851
854
1187
1158
923
879
796
1185
1151
905
889
880
877
1134
1073
838
808
788
1096
933
778
788
832
1105
1035
799
733
717
773
810
820
778
785
776
773
726
719
757
1051
1072
875
849
847
1105
975
793
1134
1122
945
997
917
1155
1071
873
1174
1148
1016
1193
1142
929
905
1130
1110
849
821
780
780
821
1121
964
790
807
832
906
823
803
804
783
779
760
739
772
791
834
798
805
770
744
826
1071
1090
896
855
837
844
903
792
788
1167
1112
918
888
855
1167
1137
888
856
934
1194
979
829
847
877
1143
1059
828
794
755
764
1137
1088
831
784
756
1137
1105
902
854
817
849
924
804
772
780
1113
1106
900
892
890
833
876
1114
982
796
839
1102
1103
879
847
821
836
794
847
1118
1142
888
831
807
765
740
786
1081
1075
583
637
1245
760
742
714
782
1143
1058
831
751
735
721
744
1436
939
725
726
710
781
1180
1112
982
1022
817
777
770
805
809
801
787
771
764
793
801
770
765
726
714
729
690
707
695
702
732
788
1007
938
787
765
730
735
541
945
699
693
699
726
745
746
733
720
730
700
662
692
697
718
725
741
764
752
736
728
715
714
690
681
680
662
684
694
713
753
756
830
806
765
767
726
664
670
651
671
708
757
782
697
686
700
721
992
1028
792
734
758
1037
1091
1090
1061
1214
1202
1071
1203
1190
1160
1092
1065
1336
1189
1029
1018
1006
1230
1154
968
895
1195
1195
1147
1086
1196
1061
992
1084
1227
1226
1186
1067
1077
1026
1205
1230
1161
982
1095
1276
1259
1178
1037
872
856
1174
1278
1059
1090
1110
1370
1240
1079
1052
1377
1264
1214
1260
1153
1162
1067
1368
1288
1180
1208
1193
1259
1202
1308
1197
1293
1134
1227
1063
1349
1217
1112
983
1094
1224
1280
1099
1005
919
1125
1134
1192
1105
1336
1191
1142
1104
1314
1221
1091
1282
1104
1165
1145
1114
1023
1036
1318
1240
1237
1062
1069
1023
959
845
1056
1271
1242
1157
1161
1055
1165
1028
937
956
1025
1125
1058
1152
1065
1153
1069
1091
1075
1104
1028
1074
1004
1002
1028
1204
1106
1055
1022
1044
1114
1129
1144
1138
986
1021
1306
1198
1111
1039
1038
1125
1107
1097
1067
1125
1039
1003
1006
998
939
1271
1235
1029
969
975
1059
1203
1071
1060
882
1360
1159
980
939
1145
1152
1128
1172
1062
1077
1236
1162
1138
1057
1039
1065
1164
1090
1018
1021
1384
1161
1048
959
945
1387
1280
1097
1165
1132
1271
1217
1180
1178
1130
1047
1074
1364
1254
1081
1116
1344
1133
1211
1292
1251
1190
1138
1190
1137
1176
1317
1115
1159
1094
1421
1261
1242
1250
1169
1095
1126
1176
1400
1183
1133
1094
1214
1171
1148
1239
1086
1063
956
1078
1037
1323
1192
1048
1026
991
1162
1059
1041
1126
1002
1087
1016
921
832
862
1069
1123
1127
1070
1081
1001
1024
1016
1022
1230
1167
1010
1039
975
1021
1125
1025
1243
1114
998
1024
1050
1143
1129
1150
1084
1116
1160
1015
1042
1048
999
1062
1054
1250
1071
1091
1028
949
814
820
1165
1261
1064
1012
987
1064
982
966
871
829
1258
1223
1042
992
907
829
839
841
827
936
957
937
917
923
868
873
929
959
864
908
900
845
846
1072
1075
1022
1148
1134
1145
1109
1034
926
867
885
850
811
808
1091
1086
915
984
1021
1243
1176
1023
1012
1019
1016
1152
1092
1170
1152
1180
1070
1048
1043
1099
1093
1013
1082
1115
989
1057
928
1001
1081
1292
1277
1166
1156
1056
1203
1204
1215
1173
1115
1129
1083
1392
1215
1111
1075
1352
1224
1292
1246
1158
1393
1247
1167
1271
1243
1286
1081
1048
956
1091
1179
1200
1057
1111
1157
1102
1274
1085
1097
1118
1334
1285
1230
1223
1151
1207
1104
1123
1055
1121
1280
1181
1139
1266
1123
1120
1038
1028
1134
1106
1109
1171
1018
1124
1281
1176
1006
1001
1064
1305
1253
1061
1042
1061
965
845
858
1333
1249
1104
1001
974
1032
1098
1065
1041
991
1005
1158
1194
1210
1105
1034
960
950
1082
1063
991
1010
932
1022
1098
1079
1026
1103
973
880
894
1162
1207
991
967
1024
1025
992
942
1036
970
938
1009
961
1163
1065
823
884
1103
1080
1059
1004
1072
1045
1013
848
805
886
1325
1260
1079
1132
1144
1097
1092
1142
1166
1234
1140
1000
1097
1056
1034
1088
1042
1176
1096
1117
1091
1015
1010
1073
1057
1131
1076
1029
1096
1130
1051
1207
1136
967
1019
1185
1203
1181
1069
1139
1096
1006
948
955
1193
1225
1027
951
1001
1168
1240
1012
1154
1075
1013
1066
1207
1126
1014
1015
1224
1208
1149
1074
1058
990
1038
1185
1199
1106
1059
1052
1049
988
961
1180
1198
972
1199
1123
1000
1174
1216
1080
991
1048
1130
1149
1014
1097
946
984
1168
1193
999
1006
1026
1060
1192
1198
1040
1047
1102
1090
1029
1218
1211
1006
1045
1116
1078
1171
1228
1025
987
848
783
1109
1213
1170
1005
1019
965
989
1019
1144
1188
1069
1049
1020
1043
1083
1015
1022
1082
1030
1050
1001
964
993
1165
1195
990
903
1107
1069
926
1104
1058
913
963
1065
1094
1002
972
936
1123
1140
951
938
1120
1128
939
994
932
1104
1177
1179
1117
989
939
995
960
1123
1181
1036
956
1029
1163
1144
960
893
999
1206
1240
1108
1116
1117
1059
1003
992
1010
1010
1169
1164
910
955
1148
1253
1038
1088
1211
1184
883
858
800
1085
1254
1123
1003
928
925
1148
1154
961
966
1146
1039
867
1152
1204
1067
1043
1130
1151
1128
1098
1050
947
998
1204
1273
1131
1145
1298
1188
1111
1044
1006
1038
1084
1058
1334
1247
1108
1119
1118
1095
1017
1223
1219
1237
1130
1034
998
975
869
906
1320
1238
1101
1145
1135
1104
1110
1171
1260
1130
1116
1116
1064
1026
973
1105
1151
1174
1174
1129
1089
1029
987
931
1044
1233
1263
1041
1014
952
1079
1251
1226
1067
1046
1031
1064
1211
1144
959
1000
1165
1152
1117
1110
934
979
1179
1136
968
951
943
1013
1042
967
1029
980
1038
955
1208
1176
975
951
997
997
954
886
847
884
1145
1076
833
765
752
1036
1077
949
957
953
939
972
1001
1024
943
984
956
923
892
1188
1190
1068
1012
995
955
1057
969
1089
1025
919
1036
1160
1180
1022
876
864
1112
1169
986
1005
1036
1015
930
1070
1047
1109
1016
1064
1065
1037
1005
974
1194
1189
999
924
851
916
1124
1202
1010
1081
975
1035
1049
1210
1182
959
976
1047
1037
1010
959
1184
1078
858
875
1137
1156
1011
996
1043
1193
1126
963
915
1100
1229
1298
1227
1035
932
894
956
1042
911
1043
1069
1198
1126
1064
967
1083
1037
1220
1093
1057
1089
1007
1048
1038
909
1057
974
971
1152
1211
997
949
992
1010
1122
933
907
1128
1204
992
983
1034
912
1159
1153
926
958
1152
1228
1010
1019
1101
1017
998
1163
1141
1005
1015
1061
1023
945
1081
1027
1008
1028
1021
1013
1025
944
936
898
1016
1127
1100
966
967
961
1160
1180
1049
906
857
1140
1230
1189
1062
1071
1081
1248
1229
926
813
797
756
740
727
732
949
854
736
696
691
712
711
679
647
659
631
627
622
630
630
639
654
642
655
666
690
696
674
674
662
659
634
655
664
724
1027
1008
863
836
822
797
812
1073
973
797
764
760
828
1450
1050
979
1021
1069
1047
1048
893
1538
888
1085
988
896
1554
1062
1125
1115
1003
1528
1049
976
1637
902
810
1112
1103
1017
1153
1194
1011
923
929
1161
1116
897
852
1099
1111
968
1153
1165
967
980
900
827
1123
958
803
813
882
775
1089
1116
1042
974
1073
1064
970
1119
977
1003
1234
1176
1055
1095
1130
1016
1002
1035
1250
1259
1172
970
813
794
917
1208
1172
999
968
935
1056
1091
1028
969
1021
1333
1184
992
982
1157
1126
1117
1149
1250
1284
1137
1093
1082
1064
1112
1167
1041
1140
1402
1164
984
899
925
1381
1258
1166
1077
1012
1081
1329
1248
1124
1023
1091
1308
1156
1041
1014
1059
1382
1288
1131
1226
1143
1061
1071
1129
1160
1056
1059
914
951
1223
1192
960
1052
1061
1299
1228
1120
1115
1088
1091
1193
1144
1285
1229
1002
1068
1040
1360
1274
1053
1048
1040
1333
1188
1166
1150
1115
1012
1045
842
867
1199
1152
987
1039
1044
1137
1072
1101
1058
1053
1055
1057
1041
979
1072
1029
1033
921
920
910
1027
945
1013
1012
919
937
807
856
909
870
1151
1097
842
769
739
737
850
1216
1085
902
887
912
988
993
1149
1056
870
849
834
1169
1138
867
839
866
1126
1100
874
874
971
869
1174
1218
1106
1038
951
906
837
1147
1199
993
1080
1226
1275
1139
1166
1226
1145
1104
1161
1274
1157
1139
1080
951
1094
1229
1213
994
920
922
984
1208
1183
929
982
1062
1223
1180
965
1204
1247
1158
1179
1200
1099
1061
1044
996
1049
1007
1039
1029
1235
1231
1056
1049
1289
1198
1133
1255
1110
1299
1169
1099
1100
1440
1209
1100
1094
1173
1407
1199
1073
1099
1143
1211
1169
1080
1097
1220
1088
963
1009
1200
1076
1074
962
942
1040
1223
1151
947
964
1092
1213
1235
1018
1056
1006
836
815
786
749
756
827
1196
1166
943
947
950
960
1015
986
914
901
1040
1267
1229
1040
1043
1054
1255
1222
1088
1097
1035
1150
1120
1126
1081
1101
1082
1205
1179
1021
983
991
998
936
928
879
1684
906
867
1660
920
1176
1206
1032
1272
1280
1210
1118
1175
1182
1272
1180
1267
1023
967
992
1002
926
1013
1015
1021
1034
1019
1030
1011
1019
1043
1001
975
1065
1090
1028
996
926
920
954
979
1210
1179
982
914
930
916
1268
1218
1042
1050
1016
1126
1036
1023
1066
1057
996
1264
1201
1032
985
1052
1210
1152
1015
934
972
1235
1165
1000
974
1097
1245
1072
836
795
762
1121
1259
1246
1107
1093
997
971
941
929
1053
1326
1245
1063
1043
986
1045
1106
1126
954
1046
1075
1000
1002
984
1052
1232
1215
1037
1000
986
1043
977
1063
1245
1209
976
969
1043
851
916
1178
1197
1025
995
1011
1046
995
1064
1065
998
1017
1082
1050
1013
935
1018
966
977
1013
872
808
807
802
762
745
748
723
719
706
711
716
700
707
702
684
683
658
660
667
626
626
621
623
619
631
1104
985
840
792
802
835
833
781
777
790
784
730
733
792
1096
1057
902
891
911
875
830
1083
1050
894
1123
1104
931
894
1621
856
819
1564
965
754
785
1527
1132
1128
956
1661
980
1616
881
1600
957
1624
1166
1172
1196
1241
1192
1114
1115
1005
954
965
1721
932
915
1647
910
1566
864
1153
1163
1177
1257
1090
1250
1194
1019
1006
1020
1755
961
908
1653
916
884
1118
958
845
1097
1056
809
782
1083
1081
889
891
1161
1077
886
1180
1176
1008
979
914
913
891
1583
915
1154
1077
912
1185
1132
940
900
897
1206
1156
946
974
1203
1160
997
1055
1214
1180
941
893
941
1212
1180
924
987
1230
1136
941
909
937
1191
1127
932
934
1657
890
839
1564
879
1142
1115
1169
1184
1147
1013
1219
1144
894
775
752
777
790
771
773
823
1104
972
793
754
750
769
770
780
738
760
768
807
770
790
832
842
810
778
752
762
770
759
1042
1019
792
745
740
709
706
747
1116
1102
1117
1090
1030
982
955
933
917
997
1051
1021
1071
1089
993
963
991
953
962
942
931
887
997
1137
1097
934
929
1034
887
1200
1153
1028
998
1049
1048
1089
1015
981
1174
1029
1111
1063
1035
1010
1081
1416
1156
1043
973
1029
1093
1031
1018
897
854
826
811
859
1182
1104
928
905
1012
1158
1110
910
873
991
1198
1101
862
838
992
962
1195
1147
857
891
966
957
937
835
859
848
849
1147
1071
829
845
824
879
826
840
913
980
1190
1196
1028
1020
968
1055
1069
1068
926
927
1027
1094
1085
1064
957
1013
1001
943
1021
969
1120
1021
1017
974
903
1011
1203
1265
1094
1020
1020
1040
1222
1226
1109
994
887
917
1207
1276
935
884
1004
1312
1229
1055
1014
995
1020
1016
1014
1001
1045
983
1002
970
982
975
979
1068
1078
991
1004
956
941
978
907
1176
1244
977
876
848
779
799
1297
1201
1063
1002
972
942
872
1219
1233
980
1042
1288
1226
1044
1050
1088
1076
1426
1259
1078
1130
1082
1098
1043
994
980
1028
1025
1097
1063
1067
1058
1000
979
1064
1031
1117
1105
1054
1031
1014
1096
1037
1139
1103
1020
1003
1037
1146
1023
1077
1079
965
986
1339
1199
1047
1013
1020
1017
1203
1084
1149
1131
1045
1119
1144
1082
1071
1057
985
1104
1008
990
977
978
1124
1059
1102
1055
942
955
931
1242
1128
1038
961
948
981
968
1224
1206
992
917
978
1099
1164
1044
1062
1006
1041
1060
1019
1035
921
948
992
915
952
830
801
751
811
1128
1045
836
833
868
909
903
908
1175
1158
924
903
893
876
849
897
943
828
927
1162
1133
975
997
1036
1003
1193
1126
954
983
1205
1171
908
914
947
945
879
988
1214
1168
942
830
790
777
761
756
741
723
730
704
700
709
753
809
882
893
883
810
868
875
889
821
824
841
817
863
1043
929
737
751
770
1080
1147
1029
809
1122
924
1134
1103
846
801
860
1152
1163
1011
1003
1139
1214
991
899
867
924
1209
1217
1009
895
894
1211
1164
912
901
954
1175
1173
1001
1139
1101
892
893
1167
997
782
749
1206
1244
1120
1040
942
987
975
923
897
1165
1194
1018
999
895
942
1159
1187
987
958
991
901
1167
1211
1050
1035
950
956
1189
1232
997
966
1004
1036
1199
1192
1002
990
1198
1123
939
1201
1197
1040
941
988
1198
1124
972
955
977
964
957
905
1191
1173
966
916
908
1172
1128
942
1195
1241
1029
1074
1129
1032
1099
1007
1034
1066
1027
1186
1134
982
964
898
974
1206
1206
997
894
938
937
891
897
1202
1244
1034
1086
1130
1116
1143
1100
1114
1086
1053
1070
1092
1056
1002
904
947
1192
1187
1030
956
911
1003
1025
886
887
913
864
1146
1229
1060
1013
925
982
1027
994
1038
990
947
911
959
1160
1179
890
857
835
865
1169
1112
1005
966
1194
1128
963
914
952
1051
875
976
1020
1184
1110
927
937
967
1144
1132
940
934
889
1135
1078
914
1104
1078
895
942
902
1125
1026
813
789
749
735
1179
1166
1161
1072
1029
974
933
935
1072
973
928
1062
1066
1068
1011
950
902
969
955
994
1167
1148
874
800
897
1149
1173
999
978
1046
1042
1031
1034
1040
1010
1090
1054
1007
1204
1200
1008
1020
1159
1056
1030
1013
1044
1208
1206
991
1065
1057
1069
1076
1011
1022
976
1016
1062
1040
1009
1039
1237
1188
1028
1089
1106
1133
1071
934
916
1226
1219
1069
1080
1082
1018
1074
1085
1062
1079
1011
1116
1142
1056
1094
1049
1137
1023
1041
1062
1036
1024
1075
1069
1096
998
1109
1032
1120
970
1052
961
1029
1189
1190
1122
1095
1017
1038
1000
1044
882
958
1026
946
1098
1041
1030
1142
1074
1017
998
1032
1063
1059
1045
1024
978
1046
1067
1003
1085
1053
938
959
963
1157
1000
954
1046
1039
1019
1018
1011
1003
1041
1027
1016
1060
1044
985
998
920
962
1076
1014
1038
917
899
955
950
930
967
1004
920
1009
974
950
943
938
985
969
989
951
939
919
837
917
950
937
930
1171
1146
951
920
942
890
993
1031
1275
1194
989
947
910
824
884
1187
1160
1000
945
950
890
973
898
1195
1227
1123
1039
1004
1015
1070
1029
1061
1069
1094
1029
1081
1008
1009
1020
949
991
961
948
1195
1177
985
957
986
1024
1190
1158
993
946
859
964
1195
1236
1073
985
1010
997
1016
1021
1013
989
955
967
1045
997
1028
1035
982
989
988
965
965
996
971
1014
1065
975
1027
907
967
966
910
973
972
893
891
874
860
881
1123
1106
958
1007
1016
862
946
1145
1150
1013
1069
1091
1028
1135
1051
1012
1006
984
946
999
961
950
993
1003
968
1141
1097
909
868
909
900
841
815
944
899
827
768
777
810
1070
1079
865
837
863
920
886
765
781
852
1072
1080
868
854
852
867
897
1093
1094
880
912
919
1081
1099
920
904
884
1111
1107
909
920
1006
1157
1158
948
939
975
952
853
887
896
1099
1070
876
858
1126
1096
933
937
1144
1109
898
916
1158
1134
963
943
895
933
1181
1214
1024
952
955
978
950
1190
1174
931
979
985
1066
1174
1070
1017
1029
1082
1047
1102
1097
1080
1095
1119
1121
1105
1100
1032
1029
1010
1018
1030
1025
1023
934
1025
970
1072
898
938
974
892
937
933
880
1168
1113
940
1084
1043
1047
1010
959
858
850
848
800
1091
1003
822
1098
1143
965
878
809
1134
1147
966
950
990
937
919
867
1113
1180
1000
915
926
1133
1144
942
942
977
1110
1076
808
616
829
699
693
664
691
704
740
730
767
747
736
717
719
710
699
707
692
707
724
729
690
697
678
683
675
705
720
699
746
997
1011
812
785
784
1029
957
799
793
768
1033
976
836
1522
830
818
1097
1039
891
1146
1014
778
761
1019
883
735
692
1384
1061
984
829
1495
874
818
1086
1049
913
1088
1110
949
891
1122
1048
828
831
811
782
1027
1055
863
1124
1094
872
780
730
748
1039
976
820
1071
1069
862
1073
1016
816
788
778
804
1029
983
786
802
759
761
702
710
719
750
789
794
770
999
895
757
783
1030
936
743
708
724
978
898
770
713
1031
1050
891
774
732
736
708
726
713
694
713
979
858
703
697
700
720
740
749
698
752
730
550
1108
912
716
685
654
661
697
767
994
922
766
740
741
764
795
752
1004
959
767
741
747
768
841
1034
1024
830
796
788
781
768
760
740
784
744
748
754
558
961
746
741
731
716
689
690
674
694
677
659
670
676
674
691
696
743
711
706
707
708
675
688
694
683
704
957
920
740
711
691
689
675
730
708
1000
964
740
707
751
729
741
696
981
904
719
720
1030
1020
771
710
705
715
686
678
745
973
825
691
676
702
967
837
700
710
1023
969
833
857
1065
1008
784
748
724
1035
992
788
1439
802
753
1377
1051
925
808
1493
902
815
1486
861
1428
772
741
1395
1064
934
742
756
1084
958
918
756
706
679
705
755
1006
956
757
749
1010
973
769
722
738
763
719
722
686
701
691
706
714
724
734
692
713
718
739
734
753
723
713
700
678
697
715
701
741
711
675
698
669
676
689
693
680
676
669
684
674
686
706
680
682
681
677
668
659
664
650
652
669
647
667
684
677
705
696
702
689
682
671
476
834
513
791
648
555
726
667
688
688
661
629
663
676
679
690
661
628
649
643
659
650
657
671
692
963
914
749
722
705
704
704
711
714
762
753
728
791
739
804
996
958
736
699
697
712
729
710
724
727
746
748
783
751
759
743
734
724
703
718
738
985
974
778
727
742
764
986
927
722
702
692
706
712
778
959
928
775
781
778
745
723
652
663
652
635
630
630
670
671
708
747
694
701
692
711
717
671
665
641
674
692
701
689
677
691
1249
807
652
693
1031
984
816
1005
946
744
696
673
717
688
721
843
839
727
751
756
736
736
973
892
695
665
662
694
743
734
773
728
731
688
690
676
669
668
676
685
703
713
689
727
687
704
937
817
676
643
640
632
636
637
928
911
764
794
730
702
953
855
700
690
948
879
728
1352
776
707
964
928
779
953
1049
1043
970
849
1052
1004
756
698
645
666
955
1008
810
741
754
761
1004
942
729
716
729
721
1004
969
767
746
749
778
743
758
1023
978
760
699
656
652
705
1030
1010
903
787
767
779
779
777
733
753
740
1009
928
737
694
690
708
729
998
941
731
702
701
726
986
935
760
713
757
757
747
749
748
757
756
747
743
722
696
695
697
701
689
724
659
649
635
628
674
644
643
656
642
638
626
631
611
627
612
607
629
655
665
661
672
696
692
665
660
648
642
656
632
627
596
587
577
582
579
574
573
573
566
546
558
561
557
335
741
539
543
542
524
534
522
522
525
530
535
537
545
548
556
562
548
536
541
528
521
526
532
527
517
528
530
517
529
537
542
549
566
563
561
549
543
540
535
540
541
545
542
566
557
569
581
555
554
568
557
537
569
531
530
536
555
544
522
523
539
559
576
584
626
645
666
887
846
696
649
614
635
605
596
597
596
818
724
603
579
606
886
882
816
865
886
758
929
878
690
672
1235
706
1202
946
918
908
1071
1010
896
810
1345
775
687
1238
956
808
686
1337
1019
967
791
1387
807
1315
692
665
1255
756
1294
1045
930
963
975
928
1385
786
1315
739
1245
967
802
699
1373
1027
875
1041
1027
850
775
1400
817
1031
898
726
1328
1035
896
744
1326
1056
873
735
1012
966
756
1325
824
1259
815
705
1273
982
698
1339
1062
896
1086
1094
847
709
674
714
1023
1031
789
726
1014
991
824
1049
879
709
713
1322
831
720
1018
1029
817
1050
1028
825
1390
732
933
790
694
1280
1005
670
708
1020
1059
965
1018
993
778
757
1414
824
1388
1019
896
754
1031
1053
885
1048
1031
850
790
778
1032
960
763
739
1033
976
772
803
1015
994
770
729
728
1004
977
796
747
994
968
750
772
1020
966
672
703
871
786
1005
910
678
651
690
812
1053
981
788
738
729
702
715
715
722
719
704
722
733
719
703
682
660
700
670
698
664
696
713
706
686
686
721
722
706
721
700
697
687
668
657
673
653
687
672
688
659
923
848
698
671
661
651
666
673
679
646
648
651
687
700
762
679
682
699
697
714
711
959
806
681
652
684
978
900
751
1048
1008
837
822
824
775
820
1417
771
704
974
854
737
1073
1029
852
1109
1037
844
832
1071
966
775
786
1038
1036
826
1082
1064
844
1090
1082
879
1096
1051
856
1560
863
791
1122
1130
1114
1159
1013
872
792
761
743
739
745
1066
998
778
740
1015
977
787
773
1095
968
798
782
810
1469
835
813
1048
1011
848
1153
1089
909
922
1177
1060
845
847
1148
1034
830
769
791
1456
815
768
1090
978
845
1067
919
758
745
716
748
819
1083
1046
795
765
757
734
715
735
1075
977
801
785
757
777
784
820
779
771
1015
924
752
717
708
727
752
767
765
783
775
768
784
781
815
859
810
780
819
673
877
732
712
683
698
713
761
728
991
911
732
676
644
645
895
794
689
677
680
734
947
938
718
704
699
718
706
695
929
847
701
672
699
693
681
679
671
702
694
971
926
716
698
683
660
676
681
689
709
740
719
734
717
764
729
726
723
704
705
704
713
716
709
937
824
688
687
678
663
683
674
880
785
711
690
897
803
701
686
642
691
693
941
951
745
763
968
908
742
755
986
917
761
746
953
837
689
663
911
1004
991
993
1014
1030
1005
857
817
756
1003
868
748
707
961
926
794
982
905
771
1081
964
773
775
743
927
859
780
1005
868
716
675
650
632
463
452
700
479
411
1570
1223
1033
964
760
746
1048
1074
884
892
801
790
821
1031
948
798
799
1044
955
781
733
965
850
737
735
969
924
741
731
743
1011
983
800
816
752
718
982
897
751
763
735
994
907
743
745
992
926
766
1035
963
751
745
968
923
788
1016
1034
825
774
1012
931
761
783
973
932
791
988
906
765
975
872
781
957
979
820
1016
938
772
807
1044
991
795
754
761
965
878
788
991
847
692
954
983
928
782
845
1061
1029
833
776
1028
942
770
1009
939
774
773
1059
1035
794
812
1044
935
779
1033
973
774
1012
976
819
994
951
806
1054
957
743
737
1005
1027
914
1013
909
782
1041
960
816
762
957
870
775
917
795
907
843
736
937
927
764
986
965
799
1011
896
765
948
849
749
1036
1033
861
775
721
759
1027
940
762
779
946
860
764
938
810
733
905
856
730
721
956
944
833
1026
914
734
748
949
893
733
730
975
946
742
763
749
917
851
790
1042
1032
831
794
968
882
743
726
932
952
856
966
940
767
773
969
908
781
985
910
743
710
720
926
904
942
902
771
732
943
887
738
909
792
701
849
795
701
950
1014
963
990
886
767
995
880
726
954
903
941
903
775
941
926
744
995
949
755
992
986
815
1033
974
730
943
877
747
921
887
942
927
739
928
881
948
965
957
907
719
939
862
919
896
771
1006
961
759
748
709
911
848
925
867
732
909
854
729
930
923
907
908
661
1218
979
931
760
1010
875
761
909
843
876
777
717
900
889
909
818
734
944
865
705
878
765
887
906
760
918
878
912
905
930
874
750
933
866
898
864
699
927
822
873
914
944
853
738
979
910
731
938
857
739
956
921
744
929
866
694
920
831
717
932
961
920
897
754
937
815
858
828
910
938
931
800
895
850
901
859
741
922
782
675
833
737
686
969
934
884
922
852
950
940
764
933
853
739
911
833
722
904
917
748
781
680
662
938
985
937
835
1035
1011
824
765
969
879
725
715
921
886
737
933
913
725
690
702
705
670
924
867
681
683
666
901
847
695
679
711
678
709
657
902
803
690
657
657
629
632
865
857
703
687
894
837
672
688
662
906
866
690
703
687
920
842
691
664
668
870
836
695
707
921
888
717
672
683
884
834
671
885
879
703
693
915
822
694
714
664
907
864
711
926
829
692
674
654
683
681
670
666
690
690
702
679
908
824
657
652
662
631
878
827
669
662
876
788
706
660
665
659
638
655
658
645
907
850
695
655
666
669
675
660
692
681
909
867
686
697
663
872
820
663
666
673
916
879
746
777
761
970
959
738
710
936
852
681
665
641
695
719
977
876
741
970
971
778
761
994
919
681
688
702
1058
1042
1013
868
1054
1031
978
861
1097
1044
1014
928
980
1065
1114
861
816
1067
1129
997
1069
979
1115
1126
916
949
1113
1092
893
951
1088
1139
959
915
1187
1105
1085
941
933
1140
1096
817
743
740
1237
1176
1097
1072
993
1003
1194
1053
957
913
880
1191
1220
1001
862
917
1151
1165
1102
1123
1021
961
1050
1079
1092
1048
1034
988
928
924
952
1210
1178
1023
972
923
957
972
951
805
901
1060
1073
996
959
957
915
970
931
982
1003
953
1089
998
995
907
863
888
1292
1232
1041
918
848
960
1181
1247
1085
1064
1047
1064
1062
1094
1028
1074
1072
1028
1305
1169
999
1020
1182
1276
1092
1177
1096
1092
986
940
975
919
1317
1166
1102
1037
995
930
836
784
792
878
1258
1152
1011
960
935
995
1031
1021
1073
1000
1025
1039
970
1058
1014
1074
1026
966
948
942
1069
989
1266
1146
998
928
956
1071
1051
1311
1173
1054
989
1049
1048
1288
1158
935
883
914
1349
1258
1156
1046
1040
984
1060
1021
1070
1020
991
1085
991
1007
1020
1014
1057
1029
1198
1031
977
993
993
1061
1036
989
1023
978
1032
1016
1128
1034
1049
954
883
959
974
1152
1060
960
921
983
946
1076
938
1003
982
886
1032
863
781
801
1050
1174
932
945
956
915
958
938
968
1053
994
917
837
909
952
878
905
837
1048
1009
832
852
815
1087
1052
850
847
860
899
1111
1153
953
961
946
913
1127
1100
888
875
885
1150
1134
914
897
887
1118
1230
1041
959
1031
978
1123
1098
858
843
1141
1131
956
1038
883
920
1106
1181
994
999
1060
980
1111
1098
1055
1220
1124
1026
1029
1124
1104
1247
1110
1129
1080
995
1031
951
823
798
903
1153
1153
905
800
811
1004
1102
1182
1004
954
975
865
954
942
915
827
805
777
750
765
787
786
747
719
739
756
1083
1049
846
850
858
775
811
1096
1155
930
893
886
895
1674
874
823
833
815
1111
972
859
1199
1094
1025
1184
1181
984
943
954
1188
1159
906
905
938
1216
1224
1026
1046
1027
1108
1075
1014
1146
1042
988
1040
975
1171
1143
920
848
858
1031
970
884
1131
1106
894
914
1141
1087
899
918
1177
1217
953
995
1034
1190
1149
995
1071
992
918
1184
1189
997
1049
1137
1152
930
952
1150
1184
992
991
1177
1115
920
856
1185
1214
1014
941
900
1157
1082
885
920
876
1141
1152
900
900
849
1117
1097
899
1130
1152
961
955
1148
1112
907
899
1162
1123
935
917
1157
1133
914
932
1100
1149
933
1006
975
1143
1120
854
898
1118
1115
929
1131
1175
981
1058
928
1164
1209
969
910
879
1127
1181
949
992
1214
1188
1028
1032
973
963
999
1203
1242
962
913
993
1162
1262
1007
958
922
849
1183
1170
953
935
848
793
784
1591
925
852
887
1163
1094
907
934
1144
1112
863
1165
1156
961
1156
1055
874
923
1117
1114
905
888
1138
1091
914
1157
1035
820
777
1056
1153
978
999
947
1115
1143
913
861
823
805
1079
1075
838
917
1058
1035
856
1094
1079
916
930
895
1113
1112
946
984
944
979
885
1090
1138
915
864
936
1054
1095
1077
1044
993
956
936
1071
927
1148
1159
964
1003
1021
1022
1202
1187
1004
912
793
770
1113
1180
925
1028
1017
970
1135
1101
908
873
1122
1135
950
975
1153
1144
936
1005
984
1161
1173
959
964
914
1140
1192
963
1018
995
952
1142
1072
961
960
794
745
886
1085
1121
941
960
956
938
950
932
913
917
1104
1108
923
923
1085
1088
956
1030
984
1109
1146
892
839
815
1096
1057
832
858
1058
1079
955
1108
1145
909
877
864
1099
992
872
1116
1144
993
995
1116
1120
987
938
1165
1191
958
972
1149
1132
960
1087
1183
961
1038
1007
1135
1100
924
907
1106
1142
1029
1088
1108
886
1092
1081
999
1140
1110
936
1165
1141
1055
1110
1020
1150
1140
945
966
1138
1038
799
1029
1058
865
1064
1108
956
1108
1136
995
1141
1163
956
1111
1129
946
879
1109
1147
1006
956
1059
1132
961
1096
1118
923
1094
1042
931
1129
1155
1001
1121
1145
985
1131
1133
1007
969
1111
1135
1008
1082
1074
994
1116
1144
1007
1144
1162
1017
1020
1119
1180
1039
1087
1185
1094
1007
1133
1159
961
1144
1126
961
898
1113
1187
1023
1033
954
1063
1017
867
1065
1057
950
928
1079
1099
931
1109
1103
936
1107
1094
960
1120
1062
984
1155
1113
994
906
1080
1095
904
1125
1122
996
1092
1147
989
1037
1122
1161
1001
901
1096
1096
952
921
1138
1150
916
974
1111
1132
936
954
1120
1148
1049
1043
1153
1131
1003
1170
1102
919
1125
1110
981
1088
1114
934
1079
1029
861
1098
1189
1003
1121
1091
966
904
1090
1113
938
884
1123
1155
1061
1069
1155
1089
1022
1091
1128
944
1156
1115
860
770
766
1013
1117
1194
1113
1008
922
940
1095
1055
885
1084
1074
950
1152
1058
911
1151
1118
982
1116
1163
1042
971
1156
1143
1019
1157
1124
972
1121
1112
1059
1139
1213
990
1137
1125
945
1178
1180
1070
1130
1043
1189
1122
866
1136
1227
1169
1088
1076
1132
1088
926
1117
1180
1003
1108
1063
940
1130
1114
924
1093
1072
909
1087
1141
1004
1129
1117
1025
992
1100
1155
970
1015
1138
1100
953
1080
1145
879
758
758
946
954
839
1006
1013
796
1005
988
803
1032
1052
1059
1047
1010
1016
1038
1098
1194
1073
1031
1140
1115
944
920
1097
1137
943
1085
1061
881
1068
1045
944
1170
1149
969
1097
1088
972
1118
1098
849
1109
1183
1147
1070
1170
1114
998
1151
1092
867
1103
1169
997
1113
1135
937
1117
1153
929
1066
1090
944
1126
1132
1018
986
1083
988
809
994
984
798
762
746
727
935
913
752
730
749
924
967
827
991
914
725
772
982
908
724
758
927
940
780
962
956
815
995
893
709
785
780
1018
1051
937
789
717
974
1026
867
811
997
965
756
981
962
824
1061
1071
892
1038
1055
856
997
989
826
1065
1045
1043
1049
1040
1006
835
785
1002
951
796
1077
1082
1050
1090
1075
1122
1146
956
1129
1077
927
1079
1098
857
1090
1081
830
760
735
728
698
695
689
666
670
656
673
668
662
668
645
650
628
610
604
586
608
582
606
582
603
584
597
584
610
632
608
629
616
603
604
638
638
649
638
645
658
646
617
633
628
653
626
702
698
728
762
693
705
688
853
776
632
656
626
841
813
655
650
640
632
615
632
644
686
934
916
773
719
726
682
910
837
686
699
696
691
903
848
685
667
892
850
686
695
921
878
705
676
920
887
692
655
644
637
629
639
648
641
657
625
627
621
616
608
621
635
610
611
606
585
596
589
582
576
572
583
580
582
614
641
663
662
638
617
622
684
672
696
710
716
943
852
684
910
812
677
699
1281
796
692
934
932
744
969
917
846
1004
1018
920
1509
1054
897
714
986
903
942
823
715
987
857
699
664
680
1248
806
877
779
694
900
887
719
1012
1002
980
1022
896
748
688
642
681
694
944
939
713
671
659
658
928
919
755
957
922
736
689
683
668
916
853
691
682
708
727
975
898
704
675
671
677
955
908
713
695
676
712
948
935
725
930
884
685
672
662
887
879
714
681
675
908
834
686
657
898
825
672
651
672
892
805
649
647
628
681
660
690
745
711
734
741
744
946
895
716
661
666
674
668
656
608
883
865
698
664
904
836
691
655
875
822
672
690
668
689
700
662
697
669
677
668
655
651
671
678
668
893
827
664
657
634
621
651
676
915
911
699
680
669
902
816
675
657
710
681
938
871
681
625
613
611
668
907
903
748
698
680
673
693
940
884
710
681
685
694
721
935
880
693
694
686
935
933
760
771
980
946
777
724
716
701
944
961
832
942
910
823
777
799
793
811
734
742
987
955
759
702
689
950
882
700
967
1036
987
963
1016
964
787
1009
889
744
1016
973
747
767
733
737
1017
932
767
714
719
963
966
798
732
709
957
904
728
710
942
951
746
794
730
719
950
920
738
732
957
903
748
974
986
836
1019
1033
898
995
936
753
727
982
965
773
760
984
927
738
910
859
760
997
1018
841
762
974
928
689
700
699
597
752
681
975
1024
874
856
1055
1054
800
762
1036
999
791
855
1045
1094
918
1093
1067
828
1067
1099
967
1108
1092
878
912
1073
1149
1003
887
993
1128
1168
925
926
1169
1168
1002
1063
1039
934
1152
1129
964
1015
937
1175
1192
1027
935
979
1180
1150
969
1088
978
984
871
880
1107
1051
857
846
854
1117
934
770
783
1123
1049
908
892
989
1122
1191
975
928
911
877
1090
1109
890
895
1077
1149
956
907
889
1106
1109
942
897
1070
1078
834
831
795
813
1052
1104
925
1109
1096
1013
1033
989
1073
1105
904
1136
1141
1032
1031
1022
965
1081
1045
794
773
799
1041
972
779
733
700
695
905
839
714
691
710
691
691
857
750
675
647
641
666
677
696
738
745
740
721
737
732
680
707
873
825
720
718
925
868
736
788
750
748
970
1006
895
980
993
836
1004
915
760
1002
994
867
1086
1043
1005
1026
1022
1029
1051
990
1013
1074
901
1032
1067
863
1050
1097
991
1050
1026
879
1067
1020
850
1079
1103
963
1092
1070
891
1055
1020
844
1077
1077
1014
1063
1062
1035
1056
872
1409
1059
846
968
1037
1122
1126
1052
1180
1176
993
989
1161
1086
908
1137
1030
805
1034
1008
848
1128
1076
889
1070
1092
983
1088
1051
820
1065
993
867
1144
1058
904
1051
873
714
984
1109
1133
1106
1100
1037
1092
1053
963
1064
1047
813
1048
1016
878
884
759
991
972
790
1010
907
757
987
981
783
1011
1048
914
1047
1085
943
1071
1100
897
1108
1133
960
1156
1138
968
1032
1178
1196
1008
1005
1111
1031
1210
1218
998
1077
1191
1229
1073
1058
1083
1195
1040
1169
1007
1280
1196
1042
1018
1230
1260
1093
1121
1336
1185
1057
1086
1072
1156
1112
1065
1086
1156
1074
1104
1071
1167
1113
1185
1012
1037
1036
1013
1025
1026
1020
937
981
950
1209
1148
964
943
1013
1230
1140
973
1017
979
1230
1142
930
893
946
1160
1172
970
1018
928
988
1689
878
769
1076
1053
938
1207
1129
952
936
851
852
1151
1083
817
779
1574
984
1072
996
916
1208
1145
979
1001
1186
1109
922
919
1175
1151
933
1156
1137
968
882
1131
1069
936
1196
1145
907
918
1187
1226
988
1030
1226
1189
936
932
1162
1150
1004
955
1151
1136
901
1126
1121
967
1115
1169
1021
1002
1090
1113
947
1175
1119
900
1156
1124
933
1167
1157
969
1049
1201
1217
1032
896
1114
1087
924
1141
1086
893
1108
1096
915
1126
1059
839
821
1046
1056
905
1100
1045
897
1087
1063
851
1063
1029
863
1062
1155
982
1084
1061
906
1081
1009
854
1091
1077
912
1097
1097
860
859
1056
945
763
781
1076
1087
850
1082
1061
1061
1038
857
1108
1159
946
877
1057
960
824
1095
1123
1031
1071
1033
866
1108
1047
926
1075
1088
884
1025
1018
927
1115
1119
968
1130
1109
948
886
1109
1039
801
759
1033
1134
1136
999
1133
1170
986
988
1117
1124
907
1107
1117
964
1115
1158
998
996
1139
1191
963
1148
1088
965
1155
1158
1012
989
1141
1165
975
1158
1116
937
1117
1127
1092
1126
1114
1040
976
1148
1127
934
905
1125
1121
939
1118
1117
988
1120
1147
925
949
854
1098
1083
854
1109
1119
975
922
1103
1107
886
1093
1034
881
1077
1073
950
1092
1105
992
899
1135
1076
892
913
1115
1091
966
975
1148
1092
917
1118
1055
907
1047
1096
907
1051
1047
939
1088
1140
994
1156
1080
923
1129
1120
942
1098
1021
892
1136
1105
964
953
1142
1175
934
1112
1115
969
1135
1104
959
1126
1092
923
1095
1120
982
1164
1148
899
1094
1043
830
1057
1159
1029
1167
1171
955
1125
1069
937
1140
1134
926
1097
1051
908
1163
1137
987
933
1121
1108
972
868
1056
1021
845
1083
1075
881
1075
1037
868
1036
1043
766
735
1033
1133
1014
1082
963
799
783
1048
1082
1055
1047
1026
988
820
1037
1009
808
1029
1020
901
1129
1019
880
1063
1090
990
1145
1118
941
1107
1015
841
1073
1039
793
1070
1063
1008
1055
1100
1116
1112
1088
1042
878
1057
996
851
1046
1076
845
1100
1101
852
1075
1001
883
1125
1094
865
1092
1145
1098
1018
1079
1127
951
1144
1050
923
1145
1119
910
1127
1138
971
1173
1147
957
900
1155
1118
912
1184
1172
983
1156
1113
959
980
1127
1155
985
913
1123
1081
896
1136
1113
966
1156
1210
957
1146
1169
939
1225
1154
888
1159
1175
953
1166
1179
944
1178
1142
963
957
1130
1148
990
1161
1110
901
1145
1156
955
1150
1136
1064
1155
1170
1026
1132
1100
972
1116
905
1015
1078
934
1107
1126
943
1048
1035
906
1131
1091
979
1091
1101
1077
1095
1080
1014
852
1142
1141
1074
1126
1153
1101
1095
973
1156
1148
1061
1212
1122
951
1135
1088
902
827
1069
1161
1123
1058
1137
1158
1035
1112
1124
957
1154
1110
914
1142
1147
966
1184
1124
939
1171
1158
980
1211
1141
952
973
1201
1189
969
1149
1124
1008
1193
1121
934
920
1086
1102
945
1178
1077
899
1149
1011
852
1056
987
875
1129
1107
896
1121
1084
865
837
778
1020
1038
855
1081
1114
939
1083
1012
785
994
946
788
1042
949
741
1021
1102
932
1050
1019
845
1066
1063
888
1094
1061
776
718
722
978
942
738
925
840
703
720
881
798
672
659
660
654
648
643
646
652
663
622
638
624
624
617
618
624
633
662
652
668
640
660
673
678
655
659
653
657
640
652
656
640
661
636
631
653
636
610
606
671
689
903
890
731
714
904
869
732
935
940
758
959
886
712
906
841
727
955
962
826
970
959
945
886
748
979
929
898
910
916
959
956
960
968
935
949
910
932
946
924
878
753
975
980
946
933
868
932
981
983
1009
999
1028
993
958
923
728
1034
963
935
959
965
1032
1028
1018
1002
956
749
1036
979
809
1033
1012
995
1011
991
1059
1023
1045
1044
1030
1039
1011
1070
1041
1071
1037
1067
1040
1038
1046
989
785
966
893
713
961
943
925
958
1000
1043
983
1014
976
895
1027
946
793
1061
994
856
1018
955
740
704
896
915
782
1004
996
962
957
963
972
990
977
982
967
986
959
944
959
970
995
1018
1003
1035
963
1002
1001
969
995
1003
1012
985
955
734
1011
966
943
966
960
980
973
994
983
959
989
984
975
961
936
942
982
972
987
999
989
1005
1002
1042
998
1017
1006
1004
758
953
942
853
1002
1039
972
1050
1026
941
1039
1060
937
1035
1062
944
1026
1058
970
1046
1057
981
1098
1080
897
1078
1041
838
1091
1066
989
1046
924
789
1035
983
859
1095
1079
909
1103
1087
930
1079
1114
1055
1009
1029
996
999
985
964
999
1006
1070
1039
1032
1015
1018
869
1437
1073
920
981
1046
1061
1087
1072
1053
1037
1076
1082
1064
1049
893
1072
1029
980
962
1007
1062
1048
1072
993
1051
1100
1056
1070
1009
1072
1092
1064
1082
1101
1101
1077
1049
1015
1038
1021
1027
1068
1037
1076
1047
1014
989
956
936
959
958
956
935
950
941
952
945
950
943
975
948
952
944
939
943
948
937
942
934
964
963
959
967
945
970
922
949
904
911
907
940
972
1006
1043
985
984
979
952
934
935
946
947
940
944
963
948
950
975
963
960
956
943
888
917
911
719
909
929
918
914
918
904
901
901
855
724
880
860
915
948
933
928
944
945
947
980
974
929
968
995
967
963
980
999
1002
1036
999
1021
957
978
987
989
995
998
948
725
993
956
940
949
947
975
962
946
954
967
983
1021
979
972
777
1035
999
829
780
972
980
965
971
996
988
1008
1021
1013
972
829
807
995
1014
986
1015
1021
936
975
931
947
976
970
971
812
987
977
740
743
941
920
912
947
973
986
963
995
930
993
1015
977
961
986
981
1005
1011
979
970
916
756
1058
1042
1002
1011
990
779
1043
996
982
972
1057
1074
1105
933
1026
1044
984
1038
1060
1030
997
896
1000
1019
1002
1000
1014
1015
1034
978
1012
1027
810
1051
1009
985
993
994
1021
1029
1032
1023
1013
1037
977
782
1053
1001
792
1033
969
972
1017
978
918
738
1008
1007
978
1044
1053
1074
1007
988
984
1007
1012
1042
1013
1016
910
1079
1007
771
1020
1015
996
1057
1003
1032
997
1037
1053
1047
1052
933
814
1085
1041
815
1028
1018
860
1069
1015
826
1035
1022
830
1077
1053
894
1006
931
760
1049
1004
865
1058
1031
794
1069
1036
866
1047
942
727
749
982
994
917
1004
1009
901
1029
1009
992
996
1021
1003
971
778
1072
1011
799
1038
1017
888
1029
1066
944
1060
1045
911
1058
1050
900
1065
1047
870
1058
1050
864
1018
1023
815
1042
1029
817
1040
1025
1010
953
740
1014
909
755
988
943
797
1048
1035
986
1002
930
741
988
923
733
1016
996
968
1010
1026
1025
981
1013
969
797
1049
1036
986
1004
867
1026
1016
987
1009
985
1009
1001
993
1000
1055
1027
1054
913
766
708
938
895
953
943
784
1011
991
958
951
986
1010
974
1018
1013
978
770
990
885
897
840
889
836
883
866
906
898
922
901
934
907
928
919
945
946
955
959
950
933
925
906
920
932
973
1028
994
901
938
899
911
841
889
853
732
986
986
941
895
861
880
781
880
905
948
952
937
931
948
976
966
1000
1021
989
1002
945
998
987
946
883
725
1001
988
976
990
993
958
978
842
947
991
934
965
952
934
930
976
1010
996
964
983
909
944
940
966
979
926
979
953
765
1027
940
765
1014
978
920
953
734
921
884
873
812
870
859
913
892
754
732
982
915
691
929
846
881
805
873
813
841
773
916
876
748
959
992
993
947
992
978
1011
996
886
661
666
918
914
961
1013
955
1018
1010
850
1036
1030
966
1009
985
975
731
971
949
931
968
1002
982
946
962
936
969
993
1000
1050
1018
987
1002
1018
780
1071
1015
756
1020
1001
755
1016
1006
1014
999
974
896
1028
1018
1003
1009
1010
1047
1076
1026
989
932
1005
1030
1003
1009
1011
1029
993
879
1105
1053
918
1044
1018
845
1078
1026
794
1034
1003
850
1035
1029
943
1016
1034
912
1018
1031
868
1043
1005
800
733
970
944
792
998
975
781
1040
979
786
1049
1013
818
1017
983
837
996
973
781
1041
999
939
1051
1032
898
1058
1010
793
1062
957
774
1012
821
693
962
1004
1016
1019
1001
998
997
800
1071
931
739
1014
1007
992
1038
1023
1029
1075
1052
1042
1031
837
1111
1045
892
1085
1061
956
1044
1081
995
1062
1096
955
1075
1085
956
1086
1028
960
1059
1034
937
1073
1088
922
1061
995
825
1089
1098
1021
1083
1100
907
1083
1059
879
1106
1061
1039
1062
1040
1035
796
1082
957
765
1025
934
753
944
831
898
798
913
892
718
944
920
969
967
826
1023
986
752
985
936
786
1071
1070
1010
988
835
1053
992
751
979
998
959
987
1039
854
1070
1011
767
1013
937
935
828
877
804
864
769
907
884
741
878
796
689
892
825
747
950
972
921
987
965
857
1003
921
748
962
941
726
1021
960
929
919
917
906
934
918
913
911
921
962
962
980
977
991
979
947
947
931
950
975
965
936
953
972
941
951
959
976
971
981
980
990
974
975
929
920
941
923
939
955
969
975
966
991
971
939
974
959
943
928
929
902
915
926
964
973
960
921
942
909
944
968
971
998
970
928
744
971
923
925
959
986
1029
1034
1001
986
973
977
964
945
935
870
877
797
896
883
953
982
948
965
923
981
993
756
1022
987
773
971
927
902
855
911
890
895
852
895
845
882
873
901
975
967
991
996
978
976
924
707
999
968
966
1051
1057
1077
1046
994
979
1010
1024
987
918
964
1005
986
1029
1020
1060
1035
1044
1018
969
985
964
967
985
993
998
999
1005
967
945
952
931
961
989
951
943
958
971
871
989
1007
756
954
903
910
937
973
1025
973
979
1019
991
996
943
967
923
991
1038
1010
977
968
932
946
911
923
940
949
989
990
1002
961
1012
1029
1000
991
882
998
953
941
919
947
943
964
984
968
971
990
989
957
960
922
946
936
956
961
971
945
951
922
981
977
984
983
958
905
713
979
954
914
908
910
868
888
849
740
943
932
895
837
871
827
855
812
891
911
962
910
747
973
940
930
940
951
883
875
792
933
960
927
860
923
951
909
915
915
879
899
891
948
956
757
946
812
685
924
938
952
980
972
938
941
949
817
984
946
817
976
958
822
963
973
799
737
708
679
918
882
718
953
930
820
940
934
913
950
956
936
875
719
939
859
714
945
939
927
947
836
730
959
924
936
957
962
745
997
974
887
995
1009
991
995
1017
994
945
750
996
928
714
878
842
947
966
922
858
679
949
958
969
1022
987
847
1012
1014
992
1030
1067
954
1028
1050
1023
1029
1078
1061
1058
1060
1046
1018
1003
1031
1073
1037
1023
1058
988
1020
1006
999
1018
793
993
946
944
1020
1001
1004
1015
1018
844
769
744
1032
1016
886
1044
1029
1012
1032
1065
1026
1042
1048
1034
1025
1008
1019
1047
1020
1017
1043
1023
1021
993
1021
1026
847
1063
1005
858
1066
1038
1027
974
975
783
973
878
934
845
884
814
901
872
899
878
917
897
936
914
768
982
976
938
932
941
937
746
976
940
936
942
946
973
955
942
974
971
786
1014
968
950
950
964
967
992
987
949
958
980
986
979
990
982
1000
983
924
929
897
882
781
996
1425
1196
796
945
803
866
803
950
1082
1107
1097
1088
1029
1082
1061
1003
976
891
962
942
955
972
983
1010
1004
996
939
934
957
1019
1004
1068
1020
986
943
953
933
937
939
981
1000
1026
966
803
962
868
916
903
951
981
977
961
978
935
955
979
990
1036
1032
965
983
928
943
946
927
883
917
921
936
929
976
993
951
986
983
960
943
963
963
983
1005
1022
1097
1034
1026
1035
1054
1037
1031
1006
998
1027
1035
1044
1033
1028
1023
998
984
983
987
1002
1006
1035
991
1009
984
963
937
942
919
931
931
938
943
949
942
950
930
953
991
970
962
973
964
956
937
946
938
947
932
933
930
949
943
945
914
933
907
911
896
916
902
908
909
936
925
923
919
928
867
868
769
878
865
897
907
924
936
936
913
779
964
955
936
987
994
993
992
998
992
993
908
733
1003
1000
939
949
970
995
999
978
968
968
937
926
949
966
974
979
982
947
984
992
970
964
954
929
931
933
918
902
931
937
927
923
961
987
804
955
809
700
960
1009
1039
1024
952
997
991
823
1055
1019
946
1041
1053
919
1023
1012
832
1038
1015
980
1006
1006
990
1012
953
1029
1018
850
1019
902
747
993
942
765
1051
1034
846
1039
1004
833
1050
1018
783
1022
974
757
1069
994
974
885
757
917
827
700
890
820
702
882
822
752
971
911
705
906
798
756
960
931
754
970
966
790
902
798
941
959
957
884
915
818
688
912
915
900
830
927
927
773
977
876
879
789
861
790
821
792
950
1047
959
995
950
848
692
926
825
872
899
950
969
753
900
768
891
793
894
832
882
859
900
935
931
854
729
1025
1028
967
901
700
961
950
941
990
987
981
953
920
935
972
746
729
1053
1054
1039
1059
1085
950
1071
1055
914
1049
1068
970
1037
1032
877
1051
1030
833
1060
1045
866
1002
1000
1013
1023
1065
886
1033
998
787
1024
988
974
1008
755
992
891
734
993
921
725
952
926
902
912
950
979
964
935
914
922
950
950
1013
1043
1003
1005
940
984
967
691
691
978
986
963
1008
1056
1005
1048
1085
919
1078
1039
825
1099
1088
1011
1058
1092
929
1073
1042
809
1060
982
785
1021
1023
990
1037
1042
1007
981
824
1059
1022
799
1032
970
784
1015
935
791
1037
993
771
1013
995
972
956
776
1014
973
973
1013
1028
1101
1090
1064
1039
815
1024
1041
902
1072
1012
876
1025
989
970
973
867
833
1064
1043
802
1089
1021
1007
872
947
899
923
866
730
944
900
914
900
948
972
952
937
754
1033
972
765
935
883
920
933
989
975
980
952
973
928
743
929
867
959
979
937
974
957
946
978
975
956
1005
1053
1002
970
978
922
935
900
929
996
1038
1098
1018
1040
1020
1005
985
975
957
960
1018
999
1002
996
999
982
959
986
997
1044
1008
963
925
753
941
923
906
946
1028
1049
1027
994
1009
972
959
937
925
927
921
952
972
975
940
936
905
910
902
919
956
982
1021
1011
1011
991
959
955
946
934
938
967
986
1060
1032
998
982
935
966
932
951
962
1049
1081
981
958
867
964
959
957
977
950
865
871
858
947
994
959
946
938
986
999
988
999
1005
973
983
985
977
1003
993
984
1016
1072
1030
1016
969
804
1013
974
953
952
977
1018
981
1001
1035
1008
1006
1004
977
995
978
965
986
1007
996
1012
974
963
952
920
944
942
963
982
968
978
938
968
951
963
939
970
953
928
859
914
884
930
894
903
896
905
914
959
984
976
924
935
902
902
907
913
953
952
1018
990
967
965
966
925
926
901
922
923
924
927
922
878
714
946
938
922
945
981
1010
984
970
984
962
980
970
968
942
946
939
920
930
949
950
973
963
940
920
889
922
909
932
909
939
944
906
844
882
893
967
1049
1022
1023
996
1023
1020
984
989
947
960
948
969
962
976
955
955
938
907
921
914
927
943
955
998
958
965
912
970
975
919
834
898
900
968
981
980
926
921
908
953
965
924
940
945
967
946
992
1041
1021
1009
1002
1001
970
969
972
953
944
944
946
978
1033
1008
1020
930
970
974
951
944
944
890
972
1031
868
751
985
915
933
861
667
865
766
850
800
676
888
812
641
855
805
894
903
692
873
846
739
986
984
753
969
933
732
944
870
686
893
819
659
859
757
676
861
810
691
887
865
697
908
823
673
892
842
748
1000
954
909
972
862
755
1020
946
699
690
940
904
917
897
713
989
970
932
968
967
931
964
934
753
1012
933
757
972
919
915
949
969
1011
985
959
782
998
930
720
973
907
901
928
940
867
717
700
701
928
857
679
687
882
775
645
640
608
651
874
895
721
731
719
703
693
676
643
667
640
857
742
673
655
666
677
872
853
698
952
868
691
905
843
673
869
803
545
826
906
901
706
702
709
679
902
878
692
698
935
853
678
668
877
800
659
883
841
681
919
932
769
944
925
713
709
725
943
864
692
704
908
870
697
911
902
761
982
933
786
964
874
717
940
906
700
927
870
685
703
654
637
872
800
707
907
830
664
624
627
648
637
506
1043
606
596
605
810
692
649
649
606
638
661
618
830
718
611
612
617
595
588
579
618
613
601
648
611
784
705
615
593
603
579
578
566
580
580
606
600
620
609
608
601
639
620
640
585
788
690
619
609
619
596
590
603
614
611
608
597
594
593
604
593
627
623
669
634
646
653
680
632
620
652
652
661
845
765
643
669
836
765
624
649
910
879
712
894
845
679
924
860
668
644
855
851
670
905
817
639
642
901
903
900
1009
1067
1010
1001
958
883
1054
1007
787
1017
981
941
919
819
1010
990
781
1024
983
764
990
981
926
951
921
931
949
880
735
982
857
701
955
917
734
961
963
933
972
962
824
727
734
1015
990
780
750
998
1000
752
724
978
964
770
964
922
720
945
914
741
1018
965
861
1007
963
784
761
1042
1018
795
760
1047
1021
781
1016
918
734
953
818
697
962
1010
915
776
1045
965
773
966
820
719
947
885
710
965
978
781
1023
990
790
997
914
700
661
895
868
1013
1071
1058
923
835
1048
948
760
692
943
943
1008
1026
808
785
990
953
803
1017
988
789
990
947
802
1141
1013
799
1111
1095
855
1095
1038
915
1591
1148
1038
928
1279
1123
947
1191
1080
863
1128
1125
922
1152
1090
899
1594
1109
1003
1069
1078
933
932
1047
962
716
736
1001
964
773
729
985
986
808
999
959
788
770
737
1006
963
777
986
922
736
958
893
764
992
943
767
728
697
929
866
729
772
961
919
704
732
917
870
687
724
916
862
715
746
922
841
708
663
665
687
675
693
809
843
898
897
879
858
842
827
789
755
771
796
767
725
702
696
934
900
730
735
887
769
677
658
842
713
628
617
661
892
902
744
748
941
891
714
937
880
731
946
884
726
945
914
733
931
804
707
878
750
666
677
714
911
942
778
961
867
703
696
890
792
674
857
788
708
904
845
715
660
659
889
866
743
969
982
947
920
735
951
879
725
930
887
724
909
826
716
1002
1061
953
981
976
785
1022
918
770
932
837
892
902
924
1078
1103
1062
1070
1056
936
785
1128
966
770
1045
976
967
929
953
906
748
973
963
976
967
764
994
909
794
1047
1078
1036
1029
1002
1023
812
1064
962
998
1100
1094
1129
948
1562
1061
901
764
1108
1098
1078
1080
1102
845
1086
898
747
997
917
724
704
962
916
704
692
936
858
714
940
825
689
910
893
970
994
798
992
950
782
1017
975
772
728
720
938
793
676
699
934
931
756
786
726
980
944
755
706
729
689
724
930
843
696
891
831
696
703
659
662
661
646
819
718
661
633
623
610
599
607
618
613
613
621
642
692
886
876
712
689
692
884
797
655
674
861
822
684
892
829
680
879
808
676
886
850
694
905
843
689
905
901
709
916
872
710
914
861
703
928
880
709
897
767
664
859
772
693
860
778
645
834
746
663
823
765
678
861
745
642
627
639
646
832
869
768
966
865
705
690
935
848
679
914
799
686
914
789
654
841
732
661
937
931
965
854
992
1024
912
1016
980
779
1005
898
719
699
953
915
751
945
943
793
993
974
762
988
989
821
1011
1024
886
991
955
742
962
875
714
958
927
921
911
730
959
871
725
709
952
917
759
960
930
709
956
904
761
947
906
739
964
945
792
950
891
736
967
884
916
953
920
906
780
945
944
765
986
923
919
942
924
925
780
1013
1003
944
940
869
980
945
924
854
902
879
912
920
954
957
941
945
941
920
945
919
944
949
954
957
965
942
949
959
954
969
955
954
961
991
984
971
979
951
786
1020
909
712
668
684
952
961
829
978
949
760
724
739
961
922
730
701
931
876
706
935
876
706
699
722
930
878
701
690
703
909
849
722
902
672
905
883
802
696
628
636
662
927
826
690
675
681
702
674
724
676
908
797
665
672
664
809
707
623
625
611
583
608
610
597
599
577
589
592
623
610
584
576
581
583
594
585
608
613
612
584
630
638
812
726
638
592
626
788
693
620
603
613
777
727
649
897
909
714
919
820
691
884
749
665
824
764
843
875
900
914
922
820
865
640
625
609
633
1017
1053
1091
1077
957
1075
1080
1012
880
753
725
1106
1095
897
1064
1057
825
1066
960
728
681
638
641
645
644
914
1025
992
1001
997
1030
828
828
1067
1071
853
742
1036
1158
923
1083
1091
901
1139
1147
881
1165
1138
1038
925
1153
1148
1052
914
1116
1132
900
1114
1174
1046
1132
1019
1213
1163
1018
984
1283
1213
1051
877
877
1176
1167
1118
1012
1222
1142
915
939
1156
1177
914
918
1142
1192
972
1019
1190
1195
1010
987
1216
1256
989
904
1180
1141
951
1017
1185
1191
1003
977
1041
1207
1082
880
1171
1176
911
981
1074
896
1204
1222
950
879
935
1315
1227
1141
1076
1152
1129
1276
1065
1018
1179
1176
1323
1153
995
988
1097
1334
1184
1004
1000
1257
1062
964
980
1303
1160
986
1037
1151
1320
1202
1029
854
778
1138
1263
990
989
971
1329
1172
1018
1005
1147
1311
1041
1002
1241
1252
1205
1004
1205
1085
1233
1125
1002
1203
1002
1017
1090
948
1374
1253
1101
1022
891
926
1335
1129
904
936
1281
1220
1125
1067
938
960
1017
1013
964
953
977
1171
1075
881
922
1181
1218
1060
974
973
880
1168
1190
1003
935
860
809
1053
1013
856
1096
1082
864
1098
1069
905
980
1097
1064
893
902
1137
1131
954
967
1108
1129
912
1137
1178
943
1141
1173
930
936
1120
1232
859
789
805
1182
1125
915
922
1103
1158
912
1227
1091
887
1187
1147
960
1050
1174
1155
949
1160
1190
961
1005
1157
1229
1032
1068
1109
1038
1166
1147
933
971
1165
1224
1000
1111
1203
1093
870
1170
1164
982
1298
1212
1159
1125
1157
1077
1116
1100
1174
1068
1107
1074
1207
1144
1089
1219
1047
1016
924
856
1213
1287
1146
1122
1101
1082
1034
1022
1025
1033
987
974
1207
1151
951
913
1240
1286
1130
1102
1039
964
935
1233
1269
1006
1005
1046
964
1237
1284
1118
1093
1040
1169
1113
958
1041
1214
1206
1011
983
1130
1184
960
981
1154
1105
946
1167
1152
1117
1245
1014
1245
1213
1049
1017
1040
954
975
941
1184
1206
963
999
975
1164
1205
931
958
886
1144
1191
946
1091
1141
1108
832
1053
1042
887
903
1119
1104
883
1126
1082
924
931
1125
1121
884
1148
1101
949
984
1089
1110
894
1106
1088
931
1128
1102
912
903
1119
1158
903
1153
1181
1011
1045
1157
1196
969
996
1266
1226
1102
1142
1020
1169
1092
1098
1065
978
901
908
1176
1235
986
981
999
997
1181
1190
1026
926
1008
1199
1175
1014
998
1209
1266
1022
981
958
1058
1242
1198
1081
1068
1050
1058
1094
1042
1031
971
903
1028
1205
1224
1105
1010
1101
1142
1034
1123
1080
1002
938
895
1139
1186
922
962
1148
1043
956
1225
1065
1008
1197
1172
1005
999
959
1219
1245
948
996
1077
1000
1236
1243
1064
966
875
1152
1199
1034
932
914
1165
1129
948
936
1128
1208
1040
970
1019
1057
946
1203
1199
1000
1003
1013
983
1196
1166
907
926
1085
958
800
1215
1216
1171
1020
1021
939
1038
1066
968
1187
1184
992
1057
1209
1160
1117
1138
1214
1163
1181
1163
1149
1092
1122
1369
1233
1097
1216
1128
1174
1107
1287
1014
985
1292
1226
1144
1071
997
1018
1046
947
1124
1049
829
1085
1046
900
987
1121
1158
919
936
927
846
1113
1196
907
952
1133
1069
869
1078
1085
991
1105
1140
955
1046
1026
1124
1163
986
937
1008
958
1107
1142
952
876
963
1099
1091
911
824
1020
1015
827
1039
1041
831
1060
1042
850
1068
1102
889
988
1101
1076
851
1052
1078
841
1041
1025
910
1092
1130
1016
967
1001
989
1086
1162
999
981
997
902
1094
1097
850
872
1097
1068
923
1111
1097
970
958
1073
1110
932
896
1110
1096
933
913
1102
1130
963
946
1109
1138
976
1024
1156
1143
997
1007
969
1162
1225
1053
1015
1040
1039
1201
1241
987
1039
1090
1018
1244
1028
978
1200
1199
1059
955
891
1118
1227
993
1028
1027
1097
1104
1027
1146
1028
1022
998
824
1089
1225
985
1012
988
999
1173
1173
980
916
1180
1198
1073
1084
1085
1247
1149
1026
1064
1001
1081
971
1193
1202
991
846
836
1080
1162
1006
916
1129
1173
945
996
1116
1144
968
958
1170
1176
939
964
1144
1084
922
1076
1105
953
1124
1142
991
1007
1120
1147
983
1070
1076
1209
1218
1032
1005
1032
996
1169
1098
1099
1120
1108
1043
1012
979
923
1150
1146
980
980
971
1015
1036
1095
1039
1057
1070
1077
1069
1052
1074
1068
1010
1016
998
1002
1070
1002
1011
962
1003
1027
971
1035
1198
1168
985
960
1004
1269
1301
1124
1061
1069
1080
1087
1103
1047
1098
1073
1066
1057
1056
1047
1061
1049
1081
1047
1065
1040
968
1056
951
1114
1033
954
969
889
1129
1145
986
966
1068
1073
1055
1024
1061
989
1051
1043
1020
1050
1037
1078
989
1003
1074
978
917
1158
1129
984
1062
1075
1172
1150
938
975
1192
1187
1027
1005
1054
950
1153
1131
923
972
1139
1169
942
901
1126
1118
914
974
1131
1128
947
958
908
1149
1157
972
1036
1188
1141
992
1018
1002
1180
1188
964
968
1030
1014
1220
1204
1025
1047
1008
1086
1074
998
1087
947
1060
1025
1027
999
1014
1043
865
1057
1024
904
1164
1152
980
943
880
1126
1088
927
1128
1136
1006
1083
1019
1208
1168
969
995
993
1182
1208
1002
1023
1219
1110
1121
1160
1091
1083
1115
1091
1035
1092
1107
1067
1080
1024
1043
1074
996
1089
1077
943
938
915
1140
1125
911
925
943
1083
1149
940
993
1081
1069
1070
1056
1051
1020
1076
1072
1018
1104
1105
1043
1111
1119
1017
1089
1124
1018
1128
1132
1055
1048
1062
995
1080
1111
1012
1055
953
986
1037
1064
1060
1082
1041
990
1012
1046
968
1044
1074
977
1220
1221
991
974
1015
999
1261
1228
1051
1060
1026
1006
1098
1050
1075
973
975
1002
968
1151
1115
921
932
891
1129
1128
1001
1024
1094
1098
1226
1133
990
1004
1007
1225
1244
1087
1124
1075
989
1056
1042
1211
1100
850
952
1145
1107
831
1040
1067
892
879
1039
995
845
831
1001
995
849
825
1015
955
787
777
771
787
995
991
849
1037
991
826
839
844
809
1050
1103
942
893
1059
1037
831
818
765
742
984
1032
833
800
1038
1060
884
885
855
1051
1011
807
826
1019
969
844
1051
1050
897
877
810
1026
930
758
736
752
981
996
815
804
1043
961
783
719
708
715
706
725
720
712
729
708
692
697
698
700
689
695
700
683
684
676
660
674
699
706
725
741
724
748
748
753
767
772
784
778
985
937
787
792
805
994
1031
813
819
739
970
978
887
1020
986
818
807
1001
944
742
771
954
897
729
986
1010
856
1042
1021
835
1029
951
786
722
743
710
972
926
742
702
694
695
702
705
658
652
651
660
695
660
656
655
641
620
625
632
634
638
653
608
618
628
642
672
690
673
659
629
605
617
637
619
621
632
644
655
655
669
682
671
676
656
643
637
625
610
636
603
682
980
860
741
748
806
1095
729
700
885
801
686
685
885
858
712
663
910
854
718
947
928
775
960
952
926
916
958
981
967
940
741
938
807
663
658
894
823
730
1004
1042
932
980
978
796
1038
867
741
931
844
737
1268
1032
879
956
1075
1045
1042
1071
1037
987
778
1046
939
761
1363
1042
925
697
701
950
916
1021
1064
946
1013
992
809
1062
956
793
1319
1025
870
763
1344
1104
899
979
1037
1011
1018
1047
1074
1074
1024
990
991
959
972
931
753
1030
998
1004
1017
762
717
1047
956
740
713
1039
1084
984
1090
1066
955
1000
1090
1104
922
925
1089
1093
1020
906
1075
1042
897
911
929
1028
1037
1035
1038
968
873
836
1080
1016
799
1042
966
802
1077
1101
986
1157
1103
880
797
731
984
929
830
1110
1105
957
1124
1111
922
1149
1088
866
906
1194
1177
1049
967
933
1142
1068
856
870
1108
1064
865
1106
1086
902
1125
1100
874
1139
1115
877
1109
1080
884
1112
1136
949
1171
1115
809
768
1071
1062
869
1115
1055
838
858
1064
1099
941
985
1135
1145
928
889
1127
1071
816
775
986
861
732
732
887
783
709
697
892
811
675
676
667
679
701
728
730
757
783
756
787
712
551
516
1063
688
702
938
874
738
936
860
736
919
850
716
703
673
699
930
917
741
804
750
942
951
745
750
704
716
937
877
721
695
675
675
683
669
690
706
708
928
847
700
661
679
676
666
639
625
628
606
623
620
636
644
644
658
647
660
652
660
667
670
696
658
648
654
651
667
641
665
653
691
678
662
671
681
674
652
637
647
651
642
682
651
672
620
616
607
633
627
683
645
640
644
631
651
652
644
874
811
648
650
646
656
673
685
653
665
678
687
660
688
650
653
666
672
627
643
644
651
652
696
636
880
794
644
640
654
790
957
686
665
651
674
733
673
706
940
881
690
467
864
642
702
639
660
647
624
440
778
600
622
590
667
980
982
812
677
656
640
629
617
620
611
620
636
656
654
649
642
645
652
667
672
683
673
704
978
862
693
647
658
676
1109
1016
739
709
708
1018
924
725
710
998
994
732
717
735
726
1063
905
713
719
1077
995
753
1065
983
782
1086
998
783
793
1118
1010
777
762
1058
1026
801
711
685
665
598
1156
1014
748
727
1066
1037
827
1057
1075
843
1142
1081
847
837
792
1121
1089
853
893
1161
1109
904
908
1138
1113
860
830
1142
1035
841
1073
1107
864
1100
1085
856
815
1056
983
766
772
1027
882
760
1114
1098
908
944
822
1051
1051
821
1115
1073
905
938
1149
1145
972
909
1168
1091
889
854
1162
1142
942
1165
1208
1033
1066
1184
1164
949
971
1183
1133
975
1089
1166
1160
950
1159
1207
1046
1061
1183
1185
981
1164
1161
923
911
1163
1167
996
881
849
838
1109
1089
917
926
906
1096
1087
855
831
1163
1105
931
1164
1169
1000
964
1208
1111
930
899
942
1188
947
1015
833
1133
1113
915
877
941
866
936
793
755
771
835
1115
1053
863
812
829
873
1148
1136
976
879
887
1109
1127
894
945
1148
1140
951
1150
1163
966
939
1104
1084
851
932
1106
1102
875
809
1091
1098
853
885
1052
1110
914
1126
997
802
793
1030
1068
853
886
1079
1048
809
805
865
1095
1085
869
956
932
1114
1049
857
810
1073
1102
854
816
804
1090
1124
873
835
819
1079
1100
886
813
792
857
1138
1104
921
931
917
894
1095
1104
879
869
873
1119
969
768
734
806
1100
1034
867
812
857
1061
1013
807
772
805
1076
1096
862
854
1066
1022
831
903
1074
993
816
811
837
747
739
775
762
1042
999
804
810
1042
938
763
717
708
717
757
990
1010
831
848
754
796
1073
931
709
670
651
625
646
674
630
631
635
635
636
607
640
617
605
583
605
591
587
586
586
578
571
567
580
602
587
603
612
621
623
621
621
621
630
648
647
627
607
613
621
629
626
492
765
645
654
682
660
658
662
648
653
678
650
677
700
660
867
809
654
638
654
849
820
691
679
886
841
668
681
875
803
699
939
932
763
950
953
785
737
987
945
738
695
696
662
695
677
990
969
745
713
748
1014
967
759
733
705
686
704
688
924
752
649
635
628
665
696
1018
1003
941
1095
1060
774
719
664
670
686
694
706
959
929
763
998
899
739
982
862
752
1031
996
1000
1001
1066
921
1104
1057
831
793
1095
1007
818
1118
1018
836
838
788
744
1350
1055
909
765
719
1458
819
773
1472
830
779
1110
1152
893
904
888
736
759
865
1061
973
811
772
1060
1034
811
815
1108
1110
906
818
836
1120
1128
931
941
1154
1180
975
987
1009
1074
936
1195
1171
928
899
1226
1197
955
910
904
1166
1121
947
1234
1161
940
858
1187
1156
988
988
984
887
884
1211
1136
932
933
1218
1152
972
925
941
944
1182
1141
920
867
948
1173
1172
940
928
946
897
881
1180
1124
939
924
938
1210
1128
966
941
951
1238
1153
976
979
964
953
1240
1143
928
862
885
918
908
1197
1146
928
891
908
906
1198
1096
913
904
1168
1127
935
943
1148
1057
870
892
1172
1181
1020
1037
1008
1033
1002
925
861
847
850
1142
1077
880
849
848
1136
1147
935
897
936
827
857
816
818
773
751
967
893
792
985
939
766
735
772
770
792
835
840
820
794
795
1116
1038
894
844
827
853
876
1057
1095
920
873
925
1127
1049
888
881
906
1127
1094
896
855
867
1220
1230
1058
986
974
1009
1183
1129
987
1011
1200
1203
1026
1077
1076
1194
1171
957
985
1175
1160
993
1038
1219
1166
989
968
1198
1164
963
1003
1168
1177
950
940
1164
1192
1008
969
1027
1163
1163
956
944
1158
1099
893
921
1151
1118
980
981
1166
1108
924
947
1102
1062
882
1122
1177
1031
1136
1135
983
977
1181
1143
954
988
1175
1171
1029
1026
1056
1208
1192
983
980
1168
1173
1028
1032
1203
1130
983
1176
1109
961
1185
1154
959
1165
1165
997
947
1174
1162
973
998
1183
1119
955
952
941
910
1198
1110
846
818
1066
1073
899
1086
1097
947
1136
1186
1124
1100
1172
1121
1145
1149
1130
962
1163
1156
1011
1059
1177
1180
1036
1118
1208
1152
978
988
970
1167
1166
988
1027
1173
1126
951
940
1148
1146
990
1010
1152
1178
932
945
1141
1095
896
910
1123
1082
950
1091
1112
937
1078
1097
952
1101
1061
871
1088
1084
931
1112
1085
971
939
1119
1086
893
1103
1098
1015
965
1123
1121
929
913
1086
1082
918
1120
1123
986
1101
1088
950
1129
1097
917
1116
1152
1038
1154
1105
880
848
841
1107
1138
1026
1136
1115
896
899
1129
1065
922
1067
1070
914
1098
1145
1045
1087
1016
804
1035
963
790
1029
1035
931
1094
1051
846
851
1045
1041
872
836
1063
976
840
792
1029
1049
942
1125
1086
939
901
1132
1099
865
1053
996
809
1059
1123
1011
1148
1077
836
858
1108
1082
925
823
763
780
1134
1141
1035
1110
1140
936
1096
1077
928
1090
1045
856
1102
1056
961
1190
1137
1025
1022
1011
1174
1164
929
908
1117
1131
931
1112
974
833
831
1059
1064
1034
1042
1065
1095
986
1146
1163
1012
1064
1141
1154
1008
1061
1206
1200
1043
1015
1167
1163
989
1187
1147
1023
1164
1171
985
1157
1153
961
1167
1134
922
1159
1124
1017
1111
1135
991
1119
1118
938
1121
1056
934
1121
1122
931
1148
1094
942
1099
1112
989
1160
1134
910
1116
1091
903
1100
1068
919
1099
1108
959
1094
1028
883
1059
1081
926
1137
1080
1001
1084
1071
1054
1063
1063
1019
1029
1035
1033
1050
1020
994
816
1039
1054
1057
1123
1086
847
1004
980
874
1046
1073
985
1092
1127
965
1128
1096
965
1176
1122
986
1141
1124
961
1128
1128
911
799
841
1126
1200
1126
1024
963
934
1100
1094
889
1065
1061
932
1125
1108
973
1092
1106
960
1101
1109
950
1098
1062
914
1100
1091
942
1126
1119
985
1115
1108
967
1124
1123
970
1120
1110
941
1154
1140
966
901
1150
1125
944
1156
1073
904
1134
1128
938
918
1127
1128
944
1165
1147
1011
1012
1173
1096
915
896
1084
1095
941
1122
1052
925
1150
1113
909
900
1127
1101
929
1157
1144
965
1160
1130
960
1158
1073
830
814
1067
1074
930
1095
1091
936
1098
1071
921
1120
1052
906
1093
1039
864
1047
1039
899
1126
1136
969
1094
1079
957
1089
1048
900
1125
1009
884
1075
1044
854
1055
958
793
790
1105
1113
1077
1106
1091
924
1147
1048
815
762
1046
1089
900
1096
1099
940
1117
1135
963
1153
1159
956
1157
1127
960
1146
1132
987
1180
1194
988
1180
1162
984
1188
1135
884
866
1197
1156
952
918
945
914
1113
1036
843
1063
1065
924
1103
1136
948
1137
1091
896
1117
1135
939
981
952
1143
1144
1032
991
1035
1082
1084
1064
1055
1072
1004
958
946
1010
1179
1108
924
976
1147
1142
932
1154
1132
934
1158
1146
926
1164
1123
911
1149
1152
966
978
1174
1157
999
963
1150
1141
904
1160
1149
937
1134
1085
907
1135
1075
888
1108
1112
921
1125
1133
948
1142
1113
943
1170
1143
956
1019
1157
1161
963
977
1175
1163
961
995
1175
1157
960
963
1179
1191
951
969
1192
1125
926
942
1162
1175
959
948
1183
1161
954
978
1166
1044
814
781
811
1144
1116
942
1041
1155
1105
895
839
901
1151
1147
966
1005
1147
1171
961
999
1150
1089
914
1165
1133
905
912
1143
1127
940
983
1169
1137
908
911
1143
1111
928
1147
1123
939
1146
1148
962
957
1135
1173
1031
1025
1156
1096
897
944
1148
1141
960
904
933
860
778
1111
1131
928
888
1133
1041
837
796
1100
1096
892
831
1064
1135
944
910
835
1100
961
801
792
802
1449
810
728
737
766
1442
981
771
1085
1111
918
996
1200
1199
1036
976
969
1023
1212
1168
978
984
1024
1209
1137
965
996
1197
1137
891
848
1174
1134
898
843
876
1190
1138
933
985
1182
1154
947
950
1187
1214
1013
1013
1259
1243
1049
1015
1004
1193
1169
963
997
1183
1125
901
1158
1109
947
1181
1054
863
832
848
1130
998
828
855
1153
1095
883
976
1175
1109
900
919
889
1174
1120
959
918
900
1151
1106
896
887
1177
1165
941
982
1176
1094
910
875
820
779
744
1550
896
883
1171
1225
1076
1069
1018
1018
918
1208
1142
890
851
796
1158
850
1172
952
1136
1150
965
930
985
1225
1247
1007
899
848
843
854
850
803
1536
814
771
746
1323
867
722
726
749
774
1495
1029
834
1149
1073
834
809
799
810
1543
829
821
1578
902
1139
1152
1016
1227
1207
990
965
1201
1174
994
1056
967
913
1155
1131
917
863
879
1194
1252
1045
981
978
956
1180
1089
882
883
912
1195
1212
1012
926
981
1219
1117
913
900
958
1212
1119
932
1031
1039
1003
1225
1195
956
876
887
900
962
1210
1137
926
885
834
804
1136
1089
934
984
1158
1113
955
929
825
777
1491
1133
1072
929
1169
1173
1072
1116
1034
1025
1222
1181
972
993
1237
1153
956
964
1198
1156
955
977
1235
1180
1016
991
1212
1167
1001
930
888
1224
1219
1015
965
1008
1195
1144
931
947
1214
1137
941
926
875
1170
1151
931
945
1160
1121
943
1181
1079
879
904
1173
1112
896
1169
1111
918
952
1182
1149
952
955
1215
1142
948
925
925
1148
1158
934
945
1190
1114
888
887
1166
1110
933
959
1214
1167
952
945
934
1194
1155
947
922
1205
1126
947
946
1165
1119
906
953
1129
974
791
801
1069
1019
842
868
1099
1099
899
917
936
1129
1144
950
931
974
1149
1155
961
921
946
1122
1099
937
915
882
824
865
1154
1120
930
860
896
1133
1088
858
898
892
1167
1140
928
959
935
1121
1075
859
845
1171
1112
921
1170
1107
947
1184
1126
909
948
1230
1128
927
907
929
1218
1185
977
973
982
1211
1167
960
923
1215
1150
974
938
964
1253
1154
911
896
805
790
1179
1161
921
952
1172
1096
921
914
981
1199
1140
959
949
1211
1165
958
970
922
835
1208
1246
1057
1011
1019
1029
1053
1040
1094
1116
1074
1059
1044
981
1257
1187
1000
963
1036
1228
1218
1052
1046
1069
1003
1040
1081
988
1039
1021
1050
1082
1063
1007
1121
1029
1017
1079
983
1024
989
1222
1197
1008
959
1023
1035
1239
1177
945
956
1014
1248
1220
1067
1073
1007
1037
1044
988
1018
958
833
873
1203
1111
895
807
801
1076
1140
921
978
965
1184
1104
880
795
813
1130
1221
1023
1009
1220
1108
949
891
879
1203
1151
939
1190
1156
1021
1245
1188
1039
1000
1196
1076
856
825
1186
1180
954
992
1194
1166
983
980
1017
1208
1158
981
1053
1204
1123
914
967
1216
1160
995
946
1196
1128
904
896
1159
1158
939
1183
1112
909
943
1204
1189
990
994
1168
1168
957
942
1167
1091
896
1166
1152
965
1215
1166
963
1015
1184
1149
939
913
1195
1163
949
987
1202
1111
961
1184
1146
954
1187
1187
957
934
1230
1184
948
880
868
1109
1109
929
1202
1156
962
937
1165
1014
842
1554
1133
1014
911
1160
1103
893
1162
1135
975
1172
1104
982
1209
1186
984
1001
1223
1166
1016
1195
1158
982
1202
1187
1043
1243
1185
990
1215
1205
997
1259
1199
1026
1233
1207
1019
1235
1179
983
1233
1116
932
1240
1163
976
1211
1136
938
1252
1164
911
872
1252
1189
992
1255
1174
988
1014
1218
1159
968
1232
1167
1002
1216
1155
998
1175
1187
997
1201
1105
963
1195
1102
926
1168
1128
964
1208
1189
979
1213
1177
960
1240
1160
1001
1224
1088
847
1606
1165
1083
951
1207
1167
1000
1217
1183
1012
1243
1177
997
975
1235
1112
923
1218
1182
1032
1207
1130
966
898
1172
1084
908
1176
1093
957
1176
1103
947
1179
1164
1154
1139
935
904
1222
1216
1065
1022
991
982
895
877
1187
1158
984
918
935
1172
1130
943
943
1193
1172
988
950
959
916
1192
1143
909
919
1167
1104
909
909
1193
1139
966
1175
1129
971
1238
1185
1011
940
1259
1218
981
980
1226
1193
980
914
930
1218
1198
992
996
1222
1088
909
886
1203
1146
996
1195
1165
1018
1034
980
996
981
962
993
982
1272
1200
980
958
1272
1184
972
966
1230
1213
1023
1026
1284
1206
1012
1061
1261
1206
1015
997
1318
1210
1018
973
932
896
825
1315
1240
998
933
915
978
1260
1104
917
872
1210
1198
1011
985
1257
1196
983
967
1264
1232
1101
1072
1123
1285
1206
977
918
963
1293
1120
974
1302
1255
1001
1315
1256
1057
1127
1128
1190
1178
1075
1038
1128
1174
1116
1141
1100
1050
1069
1053
1246
1092
1014
1043
1062
1013
1291
1168
981
987
1268
1235
991
1050
1242
1193
1008
953
1238
1153
934
948
1256
1217
1026
1035
1315
1250
1080
1034
996
1005
966
1294
1200
988
997
1273
1146
976
1025
1273
1233
1008
983
1262
1213
1034
1028
1022
1267
1172
998
981
1018
1288
1205
974
969
964
1297
1203
960
968
1275
1221
1048
1091
1309
1224
1007
1004
1237
1160
932
1283
1208
874
850
1230
1180
962
978
1286
1211
1063
1023
1103
1311
1197
1031
949
929
1274
1183
936
965
1260
1195
1014
1003
1245
1215
1043
998
1259
1215
994
962
1305
1284
1060
1071
1069
1062
1299
1194
1039
997
993
1343
1270
1075
1057
1044
1046
1339
1189
972
958
1076
960
1289
1231
1012
968
968
1295
1208
1045
1072
1081
1207
1110
1037
1039
1063
1035
1039
982
1016
1288
1168
993
1000
1235
1126
888
896
1260
1182
989
994
1242
1229
1002
998
1284
1230
1048
1048
977
1298
1220
1006
1018
1023
1015
1305
1178
984
972
1008
1275
1197
968
1036
1289
1256
1103
974
967
1033
1035
1107
1073
1039
1094
1092
1030
1022
1036
1038
986
969
1015
1055
1026
1109
1080
1008
1010
1031
1010
1323
1221
1050
1064
1085
1315
1208
1045
1006
995
1038
1300
1220
1015
987
1007
1299
1215
1008
998
1036
1314
1227
1006
1007
1045
1046
1306
1174
978
958
947
1301
1222
937
850
846
834
1621
953
920
1222
1163
991
1039
1315
1240
1067
1041
1005
1083
1335
1193
1000
994
969
1333
1256
1074
1081
998
1073
1312
1189
1000
1018
1272
1227
1019
998
1294
1208
978
988
1265
1276
1048
1305
1245
1006
945
901
1224
1200
967
1247
1178
979
1231
1148
968
979
1238
1210
962
966
1050
1003
1271
1161
977
978
1252
1211
1037
1044
1065
1031
898
858
831
822
1051
893
787
791
798
814
1056
977
821
829
842
862
894
918
935
954
960
936
957
935
963
961
962
967
952
957
892
916
1227
1172
963
933
960
1265
1204
992
948
966
1271
1202
1032
998
988
1008
1030
1756
935
855
906
1636
939
961
1258
1200
962
981
1002
1295
1221
1038
1008
984
953
1019
1282
1201
999
963
1022
1275
1204
1019
993
1043
1266
1224
1042
968
1252
1259
1044
1015
1042
1100
1280
1214
1003
1019
1121
1274
1237
959
961
990
1230
1227
1005
995
1266
1185
1010
999
974
1254
1179
994
974
994
1286
1126
923
919
950
1253
1168
988
988
1009
1270
1193
1016
997
1006
1251
1162
929
900
825
845
1663
992
941
1234
1185
997
1022
1100
1284
1221
1009
1031
931
925
1267
1214
1020
1015
1000
1259
1234
1059
1052
1074
1053
1272
1207
1021
1041
1028
1293
1275
1061
1052
1091
1073
1072
1059
1070
1062
1074
1039
1029
996
1021
1012
1031
1032
1006
942
965
971
1269
1177
962
926
912
1221
1190
963
967
987
1228
1210
998
1043
1265
1178
983
992
970
989
1239
1151
983
967
1201
1173
966
1004
1230
1188
995
1013
1213
1176
969
970
1235
1135
979
1248
1180
990
1214
1176
1016
1258
1223
1073
1033
1260
1189
1052
1043
1016
1262
1193
987
989
1232
1190
1017
955
926
1200
1144
983
1006
1200
1210
993
976
1224
1165
988
1028
1226
1217
1007
975
1232
1177
1032
976
1226
1246
1054
1072
1177
1275
1198
1041
1073
1090
1274
1241
1026
991
967
1242
1174
972
920
891
825
1641
878
848
1124
1072
932
1117
1160
1054
1143
1135
942
873
846
1101
1048
911
1123
1083
895
