# Supplementary material for: Comparison between Electrocardiographic and Earlobe Pulse Photoplethysmographic Detection for Evaluating Heart Rate Variability in Healthy Subjects in Short- and Long-Term Recordings
Source: Sensors (Basel). 2018 Mar 13;18(3):844. doi: 10.3390/s18030844 (PMC5877367; doi:10.3390/s18030844)
Supplement: Supplementary file 1 [file sensors-18-00844-s001.zip › DATA/24_hours/10/hrv_data.txt]

765
367
1173
270
950
1150
1155
1169
1121
1127
975
956
941
920
960
1039
953
942
1001
1056
1011
982
972
958
914
912
592
1151
778
880
821
832
865
896
895
861
886
919
981
1008
985
983
916
925
884
842
832
811
792
803
785
795
815
848
876
916
887
897
876
857
853
873
980
1413
1261
1304
1176
1265
1197
1204
1191
1204
1164
1241
1139
1225
1166
1180
1175
1192
1190
1176
1179
1140
1152
1157
1144
1156
1172
1147
1175
1145
1214
1115
1184
1155
1216
1198
1186
1176
1216
1155
1163
1085
1120
1089
1080
1142
1163
1141
1189
1107
1153
986
886
960
1015
1115
1384
1202
1320
1220
1260
1241
1256
1217
1206
1195
1213
1182
1208
1167
1253
1153
1230
1167
1221
1166
1179
1173
1170
1184
1192
1186
1217
1134
1186
1123
1155
1143
1141
1135
1132
1099
1066
1136
1192
1099
1078
873
838
879
934
997
987
1394
1153
1122
1097
896
928
1008
952
998
1062
998
1132
1413
1206
1024
884
833
817
809
849
898
892
1091
1408
1234
1332
1207
1316
1214
1230
1224
1257
1180
1248
1084
1117
1284
1206
1280
1068
874
871
942
946
1107
1469
1231
1329
1160
1271
1251
1284
1230
1322
1269
1283
1231
1132
887
847
875
878
1026
1026
1000
1008
1038
1068
959
981
929
908
902
966
1104
1432
1297
1329
1262
1248
1233
1060
928
1048
1367
1205
1254
1206
1202
987
877
943
1336
1108
999
946
894
944
941
990
1029
955
971
979
1008
992
915
863
827
847
959
1065
1007
917
916
973
866
861
887
939
914
954
923
1005
1022
955
965
1017
918
891
886
886
841
829
904
1134
1112
1038
1014
898
877
938
1412
1252
1300
1224
1159
923
893
969
995
993
1036
1128
1356
1235
982
885
856
790
758
744
742
758
1209
1172
1195
1121
1020
888
847
805
771
780
800
851
844
823
823
841
854
832
824
808
795
797
795
595
1017
831
838
850
848
843
858
862
865
917
870
867
874
891
928
930
935
859
848
810
794
780
802
802
801
823
823
857
839
861
856
839
836
851
864
864
859
912
957
867
864
870
870
838
820
813
824
830
841
856
873
860
861
843
839
830
833
849
827
800
823
843
813
825
831
838
857
846
844
818
829
820
832
840
836
829
807
829
846
871
890
833
785
776
761
763
810
1176
1105
1163
1115
1077
933
815
806
782
773
774
779
805
810
808
810
805
814
823
824
816
846
881
919
997
966
895
900
874
890
927
932
954
1025
1071
920
899
907
920
1001
930
944
913
864
848
856
879
864
916
1330
1201
1285
1193
1235
1173
1196
1159
1203
1116
1176
1136
1126
1117
1127
1090
1108
1037
1027
1025
989
983
1002
986
918
870
884
856
864
885
851
860
874
851
877
918
905
951
970
916
957
967
929
990
991
1004
1030
963
883
895
896
921
1009
1022
1293
1146
1178
1124
1120
1085
1094
1049
1061
1007
1038
1052
1044
1083
1080
1073
1081
1056
1064
1000
1022
888
915
979
942
1012
974
889
890
870
853
906
890
910
946
898
913
898
851
878
898
883
936
940
962
994
968
1040
1251
1189
1173
1108
1156
1065
898
842
850
889
1318
1168
1257
1210
1197
1163
1156
1110
1135
1070
1083
1083
1060
1079
1049
1040
1045
981
990
964
893
963
1062
1045
1127
1059
950
955
951
908
978
980
983
1023
1011
985
1023
994
966
983
984
940
994
984
939
1008
998
938
962
990
916
863
864
861
850
959
1286
1134
1227
1154
1180
1155
1133
1128
1155
1073
1094
1070
1047
1080
1095
1056
1091
1069
1023
990
819
804
854
1271
1170
1268
1177
1164
1146
1136
1143
1091
1104
1077
1056
1065
1070
1041
1070
1058
1045
1091
1070
1070
1067
1015
1030
1035
1001
1040
1058
998
978
820
799
821
927
1267
1154
1184
1103
1113
1083
1056
1072
1059
1037
1045
1028
1014
1051
1060
1022
1080
1110
1054
1076
1093
1049
1083
1097
1088
1093
1151
1091
1114
1137
1072
1097
1096
1075
1106
1099
1097
1127
1127
1070
1080
1106
1041
1056
1057
1038
1075
1100
1072
1115
1095
1058
1067
1056
1003
1037
970
932
909
969
994
962
973
1007
946
950
983
960
899
931
915
952
975
971
944
986
990
931
946
997
977
921
923
893
903
1018
982
1015
1022
935
967
988
966
975
997
958
984
1038
953
976
1086
1068
1049
1019
976
929
999
1032
991
1028
1189
1159
1065
956
917
937
1002
1261
1105
1131
1124
1069
1069
1037
963
868
920
912
898
937
1020
980
1027
1044
998
967
963
907
895
920
923
887
899
954
893
874
915
992
942
947
1009
954
957
1295
1137
1126
1210
1136
1128
1159
1071
1072
1080
1030
1054
1092
1091
1116
1180
1070
975
811
779
872
1337
1145
1241
1194
1129
1178
1138
1097
1116
1115
1066
1082
1069
1038
1069
1073
1030
1046
1043
1022
1051
1049
1027
1053
1071
1023
1022
985
860
876
940
1063
1021
1035
1041
938
871
869
856
900
992
1023
934
971
1053
990
1058
1254
1111
1155
1092
1065
1058
1017
999
903
879
858
887
887
953
1299
1133
1136
1145
1103
1090
1103
1083
1020
937
865
846
848
973
1276
1108
1104
1005
821
799
911
1005
1345
1190
1275
1211
1187
1246
1141
1116
1111
1055
1056
1084
1067
1019
878
775
802
1289
1115
1228
1165
1266
1207
1128
1149
1109
1069
1102
1101
1060
1104
1133
1084
1109
1100
1064
1072
1057
1032
1066
1076
1046
1079
1093
1077
1123
1087
1038
1038
1036
1018
1008
1020
1027
1033
1021
1008
1054
1075
1103
1156
1082
1095
1071
1049
1047
930
911
982
1015
996
1060
1058
984
1003
1067
1030
1068
1022
898
861
894
880
850
804
840
989
1041
1287
1186
1128
1190
1144
1121
1075
1078
949
789
748
759
926
1333
1251
1274
1261
1221
1234
1221
1171
1136
1160
1116
1112
1147
1087
1111
1129
1059
1056
1073
1078
1110
1210
1150
1128
1161
1104
1114
1137
1091
1073
1045
920
839
860
847
923
1123
1240
1159
1222
1149
1127
1066
947
879
899
974
1319
1155
1138
1190
1115
1105
1121
1122
1093
1083
1044
1031
1036
1045
1024
997
887
827
824
896
1261
1157
1205
1126
1144
1167
1091
1102
1086
1045
1086
1090
1059
1099
1101
1076
1116
1079
1045
1079
1054
1096
1132
1080
1086
1130
1077
994
858
828
889
1003
1222
1021
999
874
786
785
805
837
921
885
916
1061
1295
1154
1221
1161
1245
1232
1213
1201
1207
1138
1152
1133
1074
1112
1120
1101
1146
1148
1097
1148
1135
1096
1106
1108
1071
1097
1124
1067
1076
1083
1027
1042
1054
1020
1027
1058
1081
1084
1173
1153
1149
1163
1137
1107
1112
1029
834
784
875
1251
1156
1241
1134
1157
1200
1152
1161
1122
1106
1156
1074
1081
1085
1059
1064
1075
1053
1056
1108
1098
1084
1069
1070
1036
1056
1059
1038
1070
1082
1055
1093
1106
1061
1079
1087
1056
1086
1118
1077
1075
1100
1067
1052
1086
1126
1099
1131
1148
1137
1106
1132
1126
1119
1134
1075
1065
1079
1064
1038
1078
1081
1120
1167
1133
1126
1093
1090
1071
1004
878
936
943
1013
1259
1105
1158
1141
1108
1111
1105
1059
1088
1090
1086
1128
1117
1112
1121
1127
1083
1116
1099
1067
1093
1099
1067
1072
1103
1093
1103
1162
1134
1145
1151
1120
1100
1126
1096
1081
1072
1027
1076
1030
937
928
974
998
1000
1091
1271
1139
1154
1112
1145
1146
1102
1120
1068
1054
1075
1070
996
1044
1040
1030
1308
1164
1114
1167
1125
1067
1095
1097
1077
1091
1088
1024
929
908
1016
1111
1271
1181
1244
1226
1166
1262
1166
1070
900
880
1023
1052
1277
1189
1237
1234
1208
1229
1224
1231
1174
1069
1039
899
952
1087
1210
1148
1246
1159
1166
1215
1129
1151
1214
1129
1143
1179
1100
1094
1064
1016
901
1000
1046
1006
1288
1148
1175
1198
1225
1160
1201
1129
1151
1130
1107
1134
1110
1116
1161
1126
1154
1131
1080
1089
1133
1088
1154
1150
1145
1136
1147
1106
1151
1113
1071
1108
1137
1071
1074
1077
1039
1096
1145
1086
1127
1169
1116
1153
1127
1091
1114
1128
1114
1189
1151
1185
1178
1133
1129
1175
1095
1105
1101
1089
1127
1113
1111
1163
1132
1098
1125
1112
1096
1129
1141
1095
1134
1114
1108
1159
1147
1138
1154
1179
1115
1132
1131
1080
1096
1082
1065
1082
1090
1053
1074
1105
1063
1131
1109
1134
1164
1109
1111
1118
1087
1099
1146
1139
1089
1059
1071
1080
1154
1152
1157
1161
1177
1132
1147
1144
1111
1123
1132
1093
1127
1193
1151
1193
1218
1235
1180
1179
1189
1167
1178
1159
1159
1159
1136
1138
1167
1114
1133
1110
1077
1129
1177
1112
1179
1162
1125
1141
1143
1091
1131
1105
1107
1138
1098
1147
1157
1107
1137
1110
1073
1076
1046
954
1005
991
1304
1219
1206
1187
1184
1172
1182
1237
1156
1217
1159
1122
1178
1135
1138
1130
1130
1096
1137
1161
1165
1208
1125
1113
1194
1145
1236
1203
1160
1173
1184
1133
1194
1150
1171
1159
1119
1109
1114
1069
1084
1113
1124
1108
1156
1155
1139
1146
1174
1118
1147
1143
1091
1119
1106
1110
1119
1080
1114
1118
1104
1125
1167
1107
1153
1089
983
819
817
936
1345
1316
1325
1264
1320
1224
1241
1231
1165
1218
1158
1183
1167
1132
1132
1189
1128
1177
1154
1126
1132
1134
1065
1122
1154
1123
1152
1181
1132
1156
1165
1104
1151
1144
1084
1123
1093
1126
1165
1132
1208
1196
1198
1181
1185
1140
1182
1093
1095
1111
1064
1082
1102
1065
1077
1073
1030
1075
1041
967
958
1314
1141
1160
1174
1195
1158
1210
1152
1182
1136
1112
1157
1158
1122
1158
1149
1131
1116
1074
893
976
1313
1171
1305
1195
1232
1203
1161
1177
1208
1122
1149
1104
1086
1081
1105
1078
1158
1148
1130
1135
1107
1087
1108
1077
1084
1133
1116
1184
1170
1178
1174
1246
1130
1138
1082
1093
1122
1095
1137
1150
1167
1169
1214
1189
1219
1137
1147
1206
1131
1138
1109
1082
1120
1151
1081
1083
1107
1061
1113
1152
1091
1157
1128
1105
1111
1135
1100
1150
1118
1131
1136
1148
1094
1125
1109
1078
1120
1114
1122
1150
1085
1113
1118
1075
1120
1125
1096
1151
1122
1105
1133
1123
1095
1114
1077
1135
1105
1090
1106
1139
1086
1141
1134
1112
1108
1132
1086
1084
1115
1116
1143
1193
1112
1125
1142
1095
1106
1126
1108
1120
1148
1098
1081
1087
1039
1016
1273
1145
1245
1207
1179
1183
1175
1118
1136
1085
1053
1064
961
981
1304
1181
1209
1192
1168
1121
1061
915
959
1325
1159
1232
1212
1184
1175
1194
1113
1137
1144
1114
1138
1176
1102
1147
1134
1115
1131
1150
1091
1145
1142
1156
1167
1210
1112
1117
1134
1093
1167
1126
1097
1111
1159
1096
1161
1154
1138
1126
1154
1074
1118
1151
1092
1129
1113
1092
1130
1118
1097
1130
1126
1095
1133
1150
1088
1134
1124
1092
1138
1136
1095
1136
1173
1098
1151
1105
1061
1089
1105
1069
1111
1130
1099
1127
1154
1109
1162
1117
1131
1137
1161
1078
1114
1131
1097
1128
1140
1121
1207
1168
1188
1183
1184
1171
1229
1139
1216
1165
1152
1179
1168
1129
1199
1135
1092
1115
1101
985
1024
1291
1148
1245
1174
1177
1171
1164
1130
1171
1114
1143
1157
1142
1126
1161
1100
1161
1124
1086
1111
1170
1109
1144
1176
1180
1188
1245
1158
1223
1162
1184
1172
1142
1159
1195
1139
1211
1175
1138
1171
1174
1141
1191
1137
1119
1111
1123
1075
1122
1100
1119
1145
1166
1169
1229
1152
1202
1172
1162
1156
1188
1136
1209
1155
1145
1172
1190
1155
1190
1127
1151
1125
1098
1128
1176
1121
1183
1158
1123
1130
1157
1097
1152
1142
1140
1135
1149
1106
1144
1122
1100
1122
1154
1089
1174
1133
1139
1147
1155
1127
1202
1155
1154
1161
1172
1177
1170
1173
1216
1133
1156
1129
1125
1158
1159
1103
1149
1151
1150
1155
1165
1110
1167
1129
1148
1167
1173
1134
1157
1102
1096
1128
1104
1119
1104
1127
1149
1134
1141
1171
1128
1169
1157
1171
1125
1199
1133
1149
1142
1092
1130
1163
1098
1143
1175
1140
1167
1182
1132
1142
1158
1113
1152
1125
1109
1141
1135
1095
1152
1154
1154
1159
1150
1140
1172
1108
1129
1144
1112
1139
1139
1082
1122
1093
1147
1171
1124
1203
1180
1134
1159
1178
1125
1177
1162
1125
1152
1183
1121
1211
1146
1151
1162
1168
1123
1172
1117
1132
1153
1117
1196
1147
1154
1148
1128
1132
1167
1109
1157
1149
1134
1141
1189
1127
1171
1126
1146
1184
1208
1175
1234
1152
1192
1170
1131
1135
1158
1121
1188
1145
1184
1173
1148
1140
1157
1117
1172
1141
1168
1144
1129
1135
1181
1115
1166
1125
1086
1120
1180
1129
1242
1238
1264
1245
1212
1215
1262
1151
1170
1151
1120
1120
1167
1088
1104
1094
1125
1132
1106
1135
1170
1095
1132
1076
1119
1131
1108
1161
1169
1107
1159
1131
1154
1166
1167
1152
1204
1113
1134
1131
1100
1123
1151
1089
1167
1169
1176
1166
1138
1144
1178
1128
1197
1164
1136
1152
1194
1144
1158
1099
1079
1124
1130
1137
1158
1127
1149
1150
1140
1164
1139
1199
1136
1194
1171
1139
1199
1148
1171
1180
1161
1122
1132
1085
1090
1060
1094
1141
1088
1136
1145
1148
1180
1239
1165
1241
1205
1170
1171
1171
1107
1163
1111
1159
1152
1129
1169
1215
1146
1222
1163
1175
1181
1184
1194
1214
1155
1214
1131
1161
1122
1151
1147
1153
1147
1215
1130
1166
1154
1133
1146
1200
1123
1196
1163
1158
1178
1198
1152
1195
1143
1185
1155
1106
1117
1130
1092
1124
1110
1121
1158
1135
1159
1201
1139
1202
1173
1115
1154
1144
1122
1174
1159
1132
1159
1176
1111
1176
1179
1124
1172
1168
1128
1168
1130
1156
1171
1127
1153
1166
1141
1193
1124
1131
1151
1106
1122
1120
1129
1151
1105
1165
1160
1136
1155
1128
1139
1201
1136
1149
1163
1123
1118
1135
1111
1089
1138
1136
1133
1186
1113
1199
1152
1161
1138
1171
1149
1135
1120
1193
1112
1168
1171
1164
1172
1183
1144
1196
1128
1188
1173
1151
1152
1207
1109
1126
1131
1115
1130
1177
1111
1190
1167
1155
1163
1188
1128
1188
1136
1147
1140
1141
1113
1160
1129
1192
1130
1105
1140
1167
1087
1112
1147
1114
1146
1172
1112
1128
1120
1096
1143
1107
1115
1122
1131
1180
1150
1212
1188
1169
1166
1161
1148
1201
1134
1154
1190
1135
1203
1186
1168
1160
1183
1121
1171
1155
1163
1154
1170
1104
1149
1110
1116
1129
1127
1102
1174
1118
1142
1157
1111
1089
1104
1076
1126
1205
1137
1218
1173
1224
1197
1161
1172
1201
1153
1220
1132
1176
1157
1155
1170
1182
1181
1222
1143
1214
1183
1156
1092
903
1555
757
735
718
716
706
693
697
688
683
668
675
670
666
661
668
677
695
716
734
828
980
1004
944
952
1132
1196
1279
1313
1338
1374
1305
1310
1359
1252
1284
1260
1247
1273
1283
1253
1307
1219
1293
1179
1211
1080
875
795
765
751
745
752
779
836
1034
958
906
1414
1320
1476
1391
1473
1339
1429
1226
1262
1222
952
834
800
781
781
799
814
857
929
1513
1217
1452
1335
1546
1403
1390
1366
1353
1430
1293
1405
1264
1349
1252
1277
1270
1251
1232
1279
1211
1274
1142
1120
984
1346
1443
1295
1401
1306
1339
1270
1181
1201
1233
1123
1226
1213
1214
1245
1259
1212
1311
1195
1335
1246
1330
1324
1297
1291
1319
1224
1294
1181
1231
1198
1234
1267
1268
1243
1295
1216
1335
1293
1304
1295
1333
1264
1375
1242
1221
1241
1147
1190
1194
1178
1223
1226
1209
1271
1168
1219
1285
1185
1229
1229
1219
1257
1293
1205
1282
1212
1211
1219
1172
1248
1214
1255
1274
1281
1224
1334
1241
1278
1251
1203
1246
1290
1226
1303
1210
1264
1236
1171
1222
1290
1212
1347
1304
1292
1258
1215
1260
1259
1257
1228
1321
1188
1238
1230
1169
1196
1229
1187
1293
1219
1240
1262
1268
1239
1302
1210
1324
1283
1282
1306
1223
1322
1274
1168
1226
1203
1188
1239
1288
1245
1284
1201
1280
1207
1315
1252
1204
1203
1167
1201
1229
1202
1307
1235
1284
1268
1235
1248
1239
1232
1288
1195
1267
1173
1249
1220
1192
1221
1258
1177
1253
1248
1215
1247
1270
1202
1317
1251
1244
1258
1252
1238
1299
1174
1230
1280
1229
1327
1222
1297
1245
1098
894
858
926
969
873
852
847
845
941
1013
1093
1417
1231
1408
1311
1389
1354
1227
1254
1283
1281
1396
1286
1403
1345
1242
1259
1227
1242
1290
1299
1308
1339
1281
1377
1240
1304
1246
1233
1263
1302
1216
1281
1223
1260
1234
1210
1092
1055
1448
1405
1415
1377
1388
1338
1299
1331
1327
1242
1343
1308
1338
1323
1284
1320
1340
1274
1311
1223
1233
1231
1184
1283
1262
1287
1294
1314
1269
1337
1227
1380
1236
1245
1336
1246
1350
1314
1326
1319
1292
1230
1218
1179
1233
1195
1162
1191
1180
1100
1030
853
840
962
1462
1337
1372
1372
1331
1348
1356
1272
1372
1246
1294
1275
1286
1358
1350
1326
1320
1254
1350
1293
1256
1306
1366
1321
1283
1289
1317
1226
1324
1284
1316
1333
1366
1233
1290
1237
1199
1271
1237
1194
1191
1164
1042
1089
1440
1279
1406
1230
1317
1285
1333
1295
1244
1231
1236
1171
1233
1209
1214
1266
1270
1241
1342
1225
1236
1221
1184
1305
1283
1318
1349
1341
1279
1310
1307
1298
1359
1255
1377
1318
1354
1347
1346
1304
1335
1240
1304
1264
1249
1260
1266
1256
1276
1246
1311
1222
1282
1268
1255
1257
1266
1215
1323
1240
1324
1266
1206
1265
1197
1217
1257
1201
1291
1260
1257
1262
1254
1223
1257
1187
1265
1226
1197
1250
1224
1244
1270
1175
1249
1252
1202
1295
1253
1241
1290
1305
1275
1336
1210
1250
1267
1194
1287
1224
1240
1252
1212
1279
1316
1249
1343
1248
1243
1266
1215
1296
1215
1258
1248
1232
1259
1259
1209
1250
1182
1228
1252
1252
1242
1232
1186
1254
1214
1214
1216
1232
1209
1282
1202
1251
1254
1238
1269
1267
1203
1275
1205
1228
1239
1199
1257
1244
1195
1230
1204
1206
1275
1220
1210
1276
1250
1259
1317
1223
1275
1249
1210
1336
1262
1239
1292
1208
1245
1219
1210
1269
1217
1159
1235
1227
1229
1283
1207
1274
1253
1181
1239
1237
1191
1244
1218
1188
1251
1218
1172
1236
1184
1251
1242
1186
1244
1198
1252
1239
1194
1268
1191
1250
1205
1184
1246
1193
1214
1228
1195
1219
1249
1162
1241
1207
1187
1216
1189
1158
1196
1154
1202
1192
1167
1167
1143
1208
1205
1175
1240
1271
1231
1298
1218
1333
1228
1334
1259
1244
1282
1267
1245
1266
1213
1261
1206
1179
1244
1204
1220
1263
1273
1264
1301
1204
1242
1259
1184
1224
1188
1223
1221
1166
1220
1230
1189
1263
1182
1233
1215
1203
1264
1212
1240
1263
1210
1244
1307
1208
1275
1250
1224
1237
1221
1193
1218
1148
1168
1190
1129
1179
1188
1110
1146
1168
1121
1184
1243
1199
1300
1232
1220
1265
1199
1203
1209
1152
1183
1230
1151
1223
1158
1211
1198
1163
1203
1183
1186
1268
1202
1315
1235
1247
1258
1197
1229
1206
1202
1246
1191
1167
1235
1161
1197
1207
1131
1175
1152
1198
1149
1227
1240
1190
1218
1205
1186
1216
1173
1210
1205
1173
1224
1222
1177
1251
1243
1196
1247
1194
1259
1245
1177
1218
1170
1189
1209
1129
1153
1166
1122
1175
1169
1148
1191
1211
1165
1196
1206
1140
1217
1215
1141
1172
1208
1163
1253
1240
1218
1243
1241
1238
1284
1209
1302
1221
1163
1177
1213
1151
1232
1205
1211
1230
1199
1237
1234
1193
1189
1112
1156
1189
1146
1216
1193
1178
1245
1167
1262
1230
1179
1240
1222
1198
1222
1223
1191
1259
1176
1176
1186
1120
1172
1170
1127
1196
1220
1165
1242
1202
1218
1216
1188
1180
1268
1208
1195
1252
1215
1211
1237
1213
1214
1274
1177
1206
1175
1146
1182
1162
1141
1196
1160
1210
1259
1168
1207
1205
1153
1191
1199
1143
1200
1217
1181
1250
1209
1157
1180
1167
1093
1050
960
950
991
1345
1143
1231
1193
1210
1216
1215
1214
1222
1152
1231
1202
1187
1222
1213
1190
1260
1199
1173
1129
1047
935
1087
1376
1309
1317
1321
1289
1249
1316
1224
1303
1233
1208
1248
1176
1264
1184
1092
913
966
862
860
898
864
900
1102
1455
1339
1408
1338
1414
1315
1306
1366
1251
1266
1312
1215
1284
1260
1209
1260
1286
1218
1281
1214
1294
1217
1195
1245
1168
1234
1220
1173
1266
1155
1100
973
1072
1113
1500
1289
1446
1303
1253
1308
1224
1295
1196
1168
1164
1116
1127
1160
1130
1148
1225
1163
1231
1213
1250
1230
1185
1185
1214
1160
1190
1222
1143
1062
959
975
1139
1419
1246
1346
1262
1302
1290
1222
1251
1274
1189
1317
1247
1185
1240
1204
1207
1263
1183
1234
1194
1190
1256
1232
1198
1275
1222
1210
1259
1148
988
941
1411
1282
1449
1305
1333
1382
1275
1310
1304
1231
1329
1258
1211
1278
1231
1194
1228
1218
1178
1210
1178
1174
1223
1211
1192
1254
1179
1163
1164
1111
1130
1166
1134
1143
1132
1123
997
1109
1305
1191
1278
1210
1284
1271
1241
1259
1272
1199
1260
1237
1165
1204
1148
1189
1181
1132
1188
1183
1132
1186
1220
1155
1181
1215
1181
1266
1243
1186
1238
1228
1166
1205
1206
1146
1180
1202
1151
1125
1168
1144
1139
1185
1170
1099
1134
978
837
840
959
1369
1147
1244
1226
1221
1235
1175
1226
1223
1145
1168
1175
1125
1194
1148
1087
917
916
938
1113
1434
1216
1341
1299
1296
1311
1348
1240
1307
1254
1181
1227
1209
1153
1196
1184
1131
1153
1144
1133
1180
1152
1167
1184
1136
1178
1203
1147
1173
1180
1131
1148
1172
1167
1161
1215
1197
1155
1154
1002
898
987
1448
1212
1217
1297
1201
1208
1224
1162
1204
1235
1146
1166
1135
1127
1142
1143
1086
1151
1190
1127
1175
1218
1166
1210
1220
1161
1202
1175
1155
1203
1173
1159
1187
1139
1155
1191
1151
1152
1186
1154
1148
1195
1178
1178
1194
1142
1139
1176
1154
1135
1181
1149
1153
1191
1149
1152
1177
1117
1148
1158
1092
1095
1117
1086
1065
1109
1102
1112
1143
1083
1139
1144
1099
1139
1158
1093
1134
1148
1108
1152
1177
1148
1178
1201
1166
1153
1181
1154
1129
1159
1161
1115
1150
1133
1117
1162
1140
1096
1068
974
959
1038
1017
977
1037
1044
1040
1125
1133
1046
1091
1060
993
1055
1105
983
971
1039
1046
1002
1106
1073
1053
1108
1053
947
976
1041
954
1033
1102
1023
1045
1111
1018
1026
1130
1064
1006
1088
1026
998
1061
1065
1006
1429
1268
1197
1244
1220
1160
1164
1062
856
924
1073
1088
1333
1229
1187
1251
1270
1180
1206
1200
1129
1166
1168
1117
1139
1123
1073
1110
1135
1089
1132
1134
1071
1108
1127
1080
1111
1121
1082
1100
1115
1084
1107
1123
1084
1059
1096
1116
1075
1123
1141
1088
1113
1135
1093
1117
1135
1092
1113
1136
1108
1090
1139
1138
1082
1132
1125
1072
1114
1092
941
926
992
1022
949
990
1072
1038
1030
1130
1054
973
1010
1106
1026
982
1101
1078
1040
1091
1352
1154
1237
1179
1112
1136
1140
1089
1110
1147
1159
1107
1167
1148
1102
1138
1194
1154
1163
1174
1121
1143
1136
1087
1148
1165
1115
1131
1155
1117
1073
1104
989
961
943
1061
1349
1166
1224
1183
1156
1182
1189
1107
1142
1157
1116
1124
1151
1145
1141
1157
1138
1092
1012
971
944
974
1034
1056
1011
1104
1192
1065
1098
1080
1009
1105
1150
1012
965
1058
1059
959
1008
1108
1055
1027
1049
978
965
1046
1061
965
1000
1051
1052
1024
1130
1217
1230
1188
1148
1008
990
984
973
932
1019
1047
980
972
1071
1027
952
998
1079
946
948
1022
1022
976
1064
1359
1141
1178
1220
1141
1154
1164
1121
1124
1149
1132
1100
1149
1151
1106
1159
1205
1137
1162
1178
1120
1138
1144
1073
1097
1086
921
964
1003
1004
956
984
1070
977
950
1011
1053
962
982
1089
1047
977
1022
1366
1166
1146
1160
1113
1092
1125
1125
1086
1158
1175
1122
1174
1192
1123
1151
1173
1105
1130
1139
1091
1086
1105
995
907
961
1081
998
1001
1082
1047
975
1009
1045
979
937
993
1016
939
961
1107
994
966
1095
1077
987
972
989
973
1044
1106
1033
1033
1081
997
999
1052
1039
992
1049
1038
929
926
955
955
1006
1025
1026
966
1025
1373
1164
1194
1216
1134
1166
1141
1121
1156
1139
1107
1169
1169
1115
1158
1152
1103
1150
1148
1093
1134
1028
921
944
977
1009
938
960
1055
1042
961
968
1006
951
919
946
1012
995
1017
1081
1098
1035
1030
1075
1010
1006
1035
1039
956
1010
1103
999
984
1061
1041
963
990
965
983
1054
999
1008
1059
1040
953
981
1034
990
951
987
1090
980
970
1021
944
944
1082
1056
1202
1313
1136
1172
1185
1117
1151
1148
1109
1145
1137
1089
1108
1124
1086
1069
1122
1122
1074
1112
1120
1058
1091
1093
912
907
932
893
894
951
1062
986
1007
1060
970
964
1022
1018
957
1004
1077
994
990
1055
992
953
993
1051
986
947
981
1009
974
983
1201
1282
1155
1208
1146
1110
1165
1164
1137
1173
1124
1102
1146
1125
1077
1113
1121
1070
1092
1094
1039
985
899
936
897
941
1010
942
1023
1072
1013
1011
973
1013
1022
991
948
966
1006
916
932
967
987
968
1111
1315
1137
1216
1177
1134
1153
1134
1086
1130
1112
1065
1107
1093
1089
1130
1117
1078
1104
1079
1030
939
903
917
898
968
1015
998
1039
1118
1069
954
1003
1056
980
950
1010
954
1000
1030
945
941
1024
981
965
1144
1327
1116
1139
1143
1094
1120
1140
1087
1116
1143
1104
1080
1120
1115
1058
1097
1114
1068
1091
1114
1089
1066
1111
1120
1050
989
970
988
927
935
1060
1314
1142
1215
1143
1090
1128
1103
1054
1091
1087
1050
1104
1112
1055
1097
1107
977
885
935
995
926
1028
1065
996
977
1002
1016
957
1022
1062
993
994
1035
1021
952
966
1012
942
974
1023
942
960
981
941
920
1006
1269
1211
1140
1123
1037
943
984
1157
1060
1040
1130
1107
1108
1039
958
923
1012
1108
1023
1079
1374
1154
1181
1177
1101
1138
1095
926
954
1068
1037
1078
1064
1003
936
970
1081
1022
978
1086
1366
1152
1170
1168
1089
1099
1003
930
898
965
1070
1032
1015
1098
1130
1024
1015
1084
1010
999
1052
986
936
994
1093
987
955
1002
1358
1133
1171
1198
1106
1145
1178
1126
1144
1160
1156
1097
1139
1126
1073
1111
1121
1056
1090
1007
961
942
972
1044
957
993
1060
994
971
1032
1020
957
1028
1077
992
996
1088
1069
965
1003
1028
962
1018
1129
1032
1032
1057
1022
962
962
1058
1047
975
945
986
1030
966
988
1069
1033
1001
1430
1206
1163
1189
1187
1100
1142
1063
949
958
1079
1130
1022
1086
1141
1057
1036
1047
965
940
963
1052
982
986
1101
1065
949
956
1003
992
988
1095
1072
988
1041
1399
1168
1212
1225
1137
1166
1171
1095
1116
1134
1007
904
971
995
959
1016
1009
981
938
951
1005
966
934
1058
1138
1064
1017
1062
970
951
1025
1039
979
1005
1067
995
1013
1093
1011
1020
1073
1003
951
1009
1058
974
950
978
1009
976
985
1070
1066
1039
1097
1069
1004
1094
1063
996
1020
1084
986
964
1011
959
1029
1077
1013
1028
1057
1005
935
968
993
947
929
937
961
947
1017
1154
1075
1022
1088
995
996
1035
1045
1009
1146
1352
1176
1199
1188
1128
1158
1153
1099
1141
1144
1090
1130
1149
1102
1105
1101
1039
942
987
959
917
1033
1031
981
939
1016
1040
990
968
1026
1047
951
947
970
928
899
932
1012
966
1040
1099
1098
1017
1051
1122
989
989
1050
1008
1060
1137
1070
990
1053
1109
1005
1017
1034
954
976
1001
951
938
995
984
921
955
974
944
974
995
936
929
959
957
916
956
941
919
896
913
928
930
937
988
964
925
995
1055
998
983
1001
971
926
979
1051
964
949
1019
1032
971
1016
1083
1011
980
1015
1018
951
1012
1091
1029
953
998
1191
1001
929
936
919
921
1011
1143
1069
1056
1089
1023
967
995
1032
997
975
986
968
947
959
1031
974
941
1016
1045
997
987
1001
1022
956
1000
996
958
959
921
891
833
803
781
764
748
732
727
722
717
728
767
866
1035
1067
1324
1272
1225
1263
1277
1174
1160
1000
970
917
1358
1209
1156
1248
1204
1184
1204
1179
1122
1181
1182
1095
1107
1042
853
840
978
1370
1135
1278
1201
1272
1255
1202
1201
1221
1118
1005
974
963
1036
1434
1211
1307
1272
1266
1267
1259
1231
1309
1234
1189
1202
1169
1095
900
889
910
1412
1195
1273
1265
1289
1254
1216
1133
945
946
953
935
931
970
1028
1101
1064
1067
1045
1056
1032
1421
1238
1202
1155
958
916
962
1046
1107
1416
1244
1289
1257
1219
1226
1206
1131
1175
1149
1104
1124
1120
1078
1136
1129
1176
1221
1150
1182
1186
1120
1155
1158
1098
1099
933
911
936
1043
1035
1020
1109
1130
1031
1078
1169
1125
1001
1003
1015
962
1030
1005
947
937
1006
1020
910
900
927
902
876
935
1024
934
997
1058
974
1004
1096
1109
1007
994
983
937
899
909
936
960
997
1003
958
963
984
951
910
928
930
892
892
894
890
866
884
901
864
867
880
867
863
863
857
841
837
814
795
786
775
787
937
1039
1363
1192
1245
1249
1187
1052
888
838
834
885
1010
965
1133
1462
1235
1268
1185
1022
869
826
826
895
1445
1189
1334
1255
1265
1161
944
923
968
960
979
1068
970
928
895
877
877
898
938
983
925
1031
1451
1209
1279
1209
1079
903
867
886
1106
1446
1185
1305
1226
1241
1229
1188
1099
917
900
899
907
909
939
966
964
990
1017
980
995
1003
964
952
959
950
927
948
949
902
908
913
903
867
882
880
862
844
834
820
815
809
820
844
874
886
1038
1123
1222
1347
1210
1219
1269
1214
1149
1209
1244
1144
1233
1247
1183
1174
1168
1098
1110
1002
1017
1046
1155
1128
980
1027
1016
994
1040
1085
1010
1041
1043
1024
1061
1054
1006
1020
1013
949
965
959
929
981
1040
991
1013
996
951
961
939
912
950
972
947
975
957
913
946
904
859
868
880
852
851
867
893
994
1134
1080
1067
1062
1011
932
979
1029
943
950
987
990
899
881
874
856
843
873
1036
1117
1446
1203
1289
1230
1166
1056
931
908
953
988
970
1022
1009
1036
1036
996
1015
991
949
968
943
916
957
961
914
909
935
911
873
898
925
908
868
903
925
876
890
941
962
910
984
1037
946
966
997
979
929
954
1017
947
1044
1119
1338
1281
1187
1236
1198
1036
960
960
950
956
1008
1048
1006
1050
1040
990
997
1012
983
957
963
970
925
956
979
936
941
940
916
884
892
907
869
871
889
899
862
878
910
897
867
916
936
923
874
891
889
857
860
909
967
953
1073
1399
1178
1277
1185
1143
954
919
910
966
1011
1392
1205
1323
1211
1234
1203
1189
1135
978
970
910
977
1006
1023
975
1008
1037
984
1049
1115
982
970
1014
1007
968
1022
1034
1006
1001
1010
977
965
957
939
884
888
913
902
872
885
880
858
850
909
1010
942
1022
1064
1014
1054
1058
977
972
985
944
939
978
987
952
949
973
960
932
981
992
955
979
1023
974
973
998
944
957
971
930
902
917
919
886
873
891
909
865
876
891
904
869
878
899
926
885
916
936
927
1091
983
922
916
893
864
867
862
861
844
846
854
834
833
826
839
873
973
1362
1154
1296
1225
1195
1196
1148
1119
1032
996
917
928
999
911
901
978
1059
1029
1129
1099
1012
1025
1018
997
999
969
977
972
958
982
1006
988
951
926
957
967
933
928
950
954
936
979
976
906
892
879
848
843
832
801
779
765
752
741
732
722
716
710
716
790
987
941
1025
1117
1051
1067
996
943
960
990
956
990
1020
991
1073
1426
1220
1286
1183
1215
1186
1115
980
903
885
879
938
1117
1012
1075
1065
983
1028
1069
1003
1058
1116
1131
1179
1082
1070
1077
1047
1078
1468
1240
1249
1251
1142
941
927
923
977
1051
1054
1115
1166
1035
961
947
920
869
865
859
841
842
919
1072
1026
1003
1095
1071
978
1001
988
915
891
888
882
906
1069
1151
1105
1424
1250
1214
1255
1232
1204
1176
1047
891
919
989
1064
1477
1210
1291
1247
1200
1196
1200
1122
1144
946
936
949
1047
957
968
1034
1102
1043
1096
1047
946
955
989
986
974
1030
1002
1000
1001
1053
1151
1035
1039
997
949
963
1025
1042
972
1021
1049
998
970
1000
986
947
982
1071
982
947
1095
1422
1158
1211
1183
1159
1158
1151
1188
1128
1184
1155
1154
1039
897
884
896
909
910
931
934
911
954
960
916
946
950
908
945
933
915
936
963
950
961
950
971
968
945
927
891
892
903
893
924
955
933
991
971
954
999
963
980
965
932
954
949
922
954
938
929
949
918
907
925
892
913
920
878
884
877
868
889
900
877
879
905
893
866
873
869
847
843
858
860
850
877
878
862
868
882
868
873
888
871
865
877
881
860
873
891
874
881
886
882
875
884
891
864
881
881
878
893
907
882
862
872
874
875
898
885
898
900
881
892
892
883
872
873
864
844
838
839
849
840
836
859
869
858
866
873
861
855
853
832
825
814
801
811
823
848
852
875
902
895
904
903
878
889
869
845
854
842
826
832
833
837
847
865
864
892
896
878
893
889
868
884
870
858
878
857
839
839
837
820
835
840
844
849
868
862
840
838
828
809
805
831
931
918
1005
1419
1169
1281
1202
1062
1063
1002
931
1048
1556
1236
1350
1270
1192
1069
928
892
890
1052
1571
1294
1373
1252
1342
1201
1214
1138
949
905
899
906
900
878
926
966
1010
981
939
949
939
953
958
917
922
910
898
869
872
885
877
879
887
880
868
905
956
950
913
920
934
925
896
869
851
825
809
835
883
879
905
882
871
874
855
853
846
860
861
874
896
877
879
871
851
851
842
828
803
795
788
784
789
794
798
801
815
829
831
844
846
854
842
845
848
837
848
856
844
846
858
857
837
846
842
831
822
841
863
846
845
865
867
834
820
823
855
865
875
906
946
934
917
956
994
937
938
954
952
921
949
945
922
889
869
841
822
797
777
775
812
882
913
982
965
957
950
932
903
892
876
852
853
858
850
857
859
859
860
870
892
862
870
862
841
841
846
845
847
879
903
884
898
904
896
882
884
864
862
856
839
843
855
867
860
881
913
899
875
888
890
870
849
825
812
803
791
817
877
1033
978
967
978
961
960
913
916
905
878
892
886
884
903
926
922
905
952
930
902
908
897
878
896
901
886
886
908
935
907
932
940
910
904
919
930
909
915
920
915
892
901
915
898
921
928
905
933
934
921
905
948
941
909
928
935
917
922
933
913
884
904
911
883
904
907
879
858
866
879
858
853
846
852
824
819
840
933
938
1053
1064
984
1025
1060
993
957
983
995
934
952
980
1045
963
959
1008
1022
943
988
1072
1016
1025
1027
1027
958
997
1037
996
943
942
918
873
863
937
1466
1212
1364
1222
1221
1215
1254
1170
1263
1020
921
952
986
944
978
1001
968
933
954
968
927
963
993
972
1004
1020
1016
1042
1003
994
957
945
938
938
919
920
927
962
959
970
925
945
949
918
951
940
902
907
916
884
893
886
869
882
890
901
888
931
925
973
972
943
958
957
930
958
944
918
921
927
927
912
930
901
899
919
919
906
917
907
921
912
895
913
926
902
899
893
882
866
864
877
845
848
838
818
816
867
985
930
1029
1084
1015
963
911
868
873
927
1038
988
1078
1074
949
951
945
909
870
866
877
871
910
1070
1121
1056
1088
1126
1083
1020
1032
1031
949
989
1024
1064
975
1013
1034
1009
915
979
1018
998
998
1133
1433
1211
1318
1222
1340
1242
1256
1233
1083
966
907
922
963
1054
1073
1048
1114
1099
998
992
932
885
893
908
894
912
960
981
959
980
991
920
959
978
944
971
1027
1074
1059
1043
1031
970
1002
1013
984
985
1013
1009
972
1000
1014
956
936
908
927
915
1062
1069
986
1059
1116
1007
993
1020
982
916
940
954
913
903
892
870
843
811
779
759
743
731
722
715
710
703
690
686
684
687
687
687
700
726
777
883
1023
1076
1143
1264
1220
1264
1298
1241
1202
1261
1176
1232
1247
1210
1242
1285
1176
1280
1231
1195
1219
1245
1132
1153
1165
1105
1154
1173
1146
1162
1190
1154
1193
1160
1211
1158
1202
1184
1188
1190
1168
1088
949
901
872
939
992
929
1011
988
948
907
953
987
969
1102
1389
1129
1200
1125
1058
856
795
773
758
754
761
767
782
774
773
770
765
760
749
749
748
749
760
774
839
1009
1153
1253
1277
1369
1366
1401
1275
1425
1365
1245
1422
1237
1389
1300
1290
1317
1303
1274
1344
1286
1363
1218
1342
1212
1236
1197
1195
1188
1294
1184
1323
1209
1299
1252
1245
1186
1223
1183
1270
1189
1298
1247
1228
1219
1269
1155
1213
1268
1217
1299
1267
1274
1272
1329
1261
1326
1216
1042
1005
1003
1037
1102
1204
1143
1133
1050
1004
998
978
966
1066
1054
1029
991
950
932
1013
1115
1037
1110
1457
1248
1259
1212
1255
1308
1204
1398
1228
1321
1274
1194
1263
1220
1217
1248
1189
1280
1222
1217
1242
1185
1236
1259
1183
1283
1232
1161
1230
1219
1136
1112
1009
974
1421
1253
1179
1249
1234
1168
1114
960
982
991
1522
1287
1255
1271
1162
1215
1144
1060
947
953
940
1037
1052
985
1072
1072
990
1055
1048
998
1093
1292
1338
1253
1253
1195
1213
1223
1147
1167
1172
977
1014
1097
1042
1434
1250
1228
1239
1190
1067
978
1056
1027
1133
1436
1279
1273
1300
1304
1151
1216
1164
969
1062
1480
1237
1363
1257
1322
1249
1188
1211
1255
1159
1240
1236
1229
1233
1227
1197
1232
1146
1088
1026
969
971
1025
1092
1000
1054
1018
1024
1031
991
1046
1107
1016
1068
1096
995
1021
1064
1026
1057
1132
1079
1041
1032
1035
976
1093
1204
1077
1094
1136
1039
1103
1248
1210
1328
1258
1170
1016
1003
970
1049
1119
1019
996
1070
1113
1015
1080
1125
1132
1288
1281
1197
1069
960
973
1013
1023
969
1068
1066
968
1073
1062
985
1039
1072
979
954
1035
1316
1313
1194
1029
945
947
1062
1406
1248
1362
1238
1286
1262
1199
1224
1154
1168
1174
1147
1158
1199
1177
1160
1206
1166
1134
1166
1155
1039
972
1046
985
1014
1057
1065
994
1042
1057
958
959
1033
1044
1070
1100
1028
1022
1134
1084
931
858
853
837
857
998
967
1403
1286
1398
1318
1366
1284
1271
1256
1210
1249
1182
1197
1139
1167
1117
1143
1160
1122
1167
1200
1162
1247
1181
1220
1208
1188
1203
1125
1172
1150
1145
1216
1147
1140
1143
1028
958
1012
1004
1103
1092
1061
1128
1083
1084
1024
1007
1043
1048
1078
1132
1030
1126
1168
1073
1156
1163
1036
1085
1130
984
980
1088
1037
1425
1242
1282
1254
1273
1209
1257
1131
1112
965
931
1031
1105
1385
1245
1256
1195
1251
1169
1182
1183
1155
1224
1151
1212
1189
1166
1199
1199
1162
1203
1185
1162
1237
1187
1211
1238
1175
1191
1190
1123
979
942
932
981
1073
1108
1372
1259
1251
1233
1223
1186
1231
1141
1206
1163
1173
1182
1124
1172
1192
1162
1233
1170
1172
1206
1173
1175
1163
1178
1130
1150
1167
1111
1168
1180
1164
1205
1215
1182
1211
1147
1172
1149
1084
1068
1041
1047
1121
1094
1040
1130
1113
1052
1069
1013
991
994
1016
976
1083
1126
1060
1193
1194
1067
1089
1089
1050
1134
1220
1287
1317
1210
1280
1203
1226
1203
1162
1157
1161
1103
1164
1161
1150
1186
1150
1146
1166
1123
1107
1000
941
939
996
1039
1008
1099
1131
1104
1091
1071
1017
1057
1067
979
1051
1004
1028
1141
1098
1145
1134
1077
1164
1131
1111
1426
1181
1262
1173
1139
1138
1101
925
969
1042
956
1038
1086
1082
1121
1061
1039
1063
1107
1004
1149
1126
1034
1021
1063
1048
989
1052
1113
1028
1196
1174
1062
1048
1414
1200
1356
1272
1307
1284
1263
1252
1286
1182
1241
1173
1173
1199
1148
1222
1182
1248
1237
1191
1202
1200
1104
974
977
953
1022
1113
1062
1143
1392
1228
1251
1189
1195
1181
1122
984
970
928
946
1068
1024
1087
1203
1093
1074
1101
1028
1045
1110
1016
1093
1428
1206
1310
1191
1206
1215
1180
1191
1236
1130
1197
1096
963
1036
1416
1215
1311
1215
1196
1230
1174
1157
974
935
1004
1157
1173
1355
1224
1186
1231
1138
983
987
961
1043
1369
1175
1252
1190
1168
1176
1128
1113
1022
1057
998
1352
1169
1055
895
813
778
763
751
732
730
728
726
721
716
719
723
742
765
826
923
948
1035
1110
1204
1249
1294
1212
1266
1234
1180
1221
1274
1162
1291
1243
1217
1250
1285
1245
1340
1213
1340
1216
1215
1166
1183
1155
1191
1229
1251
1250
1328
1217
1335
1246
1223
1285
1179
1151
1174
1133
1148
1167
1171
1220
1141
1208
1160
1143
1206
1208
1156
1228
1173
1246
1201
1118
1147
1101
934
1000
1078
991
972
962
916
956
1443
1186
1320
1302
1251
1250
1272
1223
1260
1206
1279
1172
1170
1049
929
988
1395
1163
1224
1089
915
942
999
1046
1514
1319
1271
1401
1264
1291
1219
1249
1229
1179
1292
1238
1273
1277
1258
1257
1271
1233
1358
1263
1242
1276
1221
1244
1233
1214
1206
1275
1172
1232
1214
1147
1176
1189
1144
1185
1240
1168
1274
1188
1183
1194
1141
1180
1164
1132
1184
1143
1144
1157
1107
1034
1010
976
998
1141
1094
1038
1450
1266
1246
1316
1177
1193
1128
1007
1096
1376
1213
1294
1228
1210
1254
1198
1204
1216
1148
1196
1220
1153
1231
1209
1228
1229
1163
1212
1155
1139
1029
946
893
951
1089
1050
1461
1301
1264
1299
1278
1218
1300
1237
1201
1263
1207
1211
1260
1194
1215
1247
1185
1238
1253
1188
1237
1191
1159
1210
1175
1163
1213
1143
1211
1176
1164
1190
1168
1163
1173
1123
1088
1028
1033
1050
1155
1163
1121
1107
1104
1191
1068
1117
1203
1097
1166
1385
1198
1311
1212
1206
1218
1204
1172
1212
1125
1155
1164
1171
1171
1224
1159
1242
1176
1162
1109
1012
1007
1137
1069
1091
1136
1045
1114
1087
1066
1135
1052
1095
1124
1051
1156
1423
1204
1323
1221
1253
1226
1215
1204
1266
1156
1288
1234
1241
1239
1220
1197
1242
1146
1204
1075
984
1045
1137
1103
1159
1419
1190
1280
1183
1208
1171
1126
974
994
953
1035
1437
1216
1339
1244
1245
1266
1191
1254
1247
1207
1222
1234
1218
1184
1152
1062
1091
1052
1172
1417
1233
1285
1171
1256
1177
1200
1197
1148
1199
1129
901
838
830
939
1072
1072
1418
1218
1187
966
930
922
957
1010
1057
1006
1068
1299
1485
1361
1302
1314
1311
1266
1331
1206
1269
1267
1150
1140
1168
1055
1410
1253
1204
1299
1217
1171
1071
855
809
803
1013
1381
1323
1453
1394
1466
1380
1421
1298
1330
1243
941
871
865
915
1113
1622
1347
1487
1416
1336
1467
1304
1396
1364
1252
1366
1298
1233
1350
1246
1175
1287
1204
1270
1183
1146
1213
1140
1201
1227
1194
1350
1278
1259
1284
1227
1146
1035
1008
997
1476
1378
1361
1388
1358
1306
1369
1251
1339
1312
1234
1276
1317
1204
1286
1255
1177
1287
1261
1195
1300
1241
1186
1288
1234
1181
1286
1230
1207
1264
1258
1168
1250
1213
1139
1218
1186
1215
1254
1206
1238
1238
1154
1257
1202
1212
1241
1242
1189
1247
1176
1189
1205
1155
1198
1105
865
829
809
826
815
789
783
775
764
764
754
742
731
718
720
715
709
708
708
716
747
849
1044
1028
1259
1227
1226
1301
1190
1222
1191
1112
1251
1440
1275
1478
1296
1407
1316
1225
1348
1216
1344
1244
1188
1344
1255
1127
1094
1130
1022
1408
1217
1318
1315
1308
1329
1372
1251
1355
1249
1121
977
1387
1196
1445
1315
1331
1271
1229
1379
1302
1206
1357
1246
1535
1358
1421
1343
1302
1438
1325
1278
1322
1265
1226
1302
1237
1242
1286
1272
1225
1287
1148
1244
1184
1175
1249
1247
1208
1308
1208
1253
1268
1218
1258
1299
1218
1345
1258
1222
1318
1248
1284
1247
1194
1214
1177
1117
983
1068
1484
1306
1468
1303
1406
1299
1304
1306
1218
1337
1281
1224
1327
1224
1198
1252
1223
1210
1271
1167
1277
1237
1311
1281
1260
1242
1296
1209
1238
1225
1162
1217
1205
1279
1256
1283
1319
1251
1339
1242
1236
1285
1201
1241
1301
1185
1277
1180
1223
1232
1197
1215
1259
1163
1264
1187
1251
1238
1215
1196
1275
1205
1254
1277
1270
1254
1269
1196
1283
1239
1188
1249
1246
1190
1281
1236
1200
1257
1209
1186
1237
1225
1207
1246
1210
1192
1243
1193
1174
1195
1152
1165
1181
1154
1226
1252
1256
1285
1220
1317
1202
1224
1208
1154
1209
1189
1164
1237
1184
1258
1199
1206
1289
1215
1274
1268
1221
1241
1240
1164
1175
1040
979
1005
1068
1038
1087
1165
1083
1077
1160
1084
1118
1492
1274
1300
1249
1256
1338
1217
1302
1287
1229
1260
1277
1201
1301
1232
1281
1267
1255
1293
1322
1266
1327
1216
1304
1287
1229
1249
1245
1204
1294
1222
1279
1276
1266
1332
1317
1231
1356
1214
1161
931
844
805
776
761
747
745
759
784
889
1369
1236
1136
1112
1434
1326
1392
1365
1389
1353
1355
1358
1293
1331
1341
1223
1271
1253
1221
1268
1360
1260
1364
1247
1305
1275
1210
1307
1289
1213
1318
1235
1246
1280
1224
1221
1247
1191
1241
1243
1242
1316
1200
1246
1227
1197
1235
1261
1210
1311
1206
1300
1232
1187
1255
1211
1241
1234
1191
1224
1192
1217
1232
1205
1321
1238
1262
1272
1256
1280
1262
1200
1295
1204
1239
1236
1250
1261
1287
1250
1396
1280
1340
1289
1307
1304
1241
1340
1275
1252
1307
1243
1200
1165
936
901
923
923
1085
1105
1030
1536
1335
1323
1369
1238
1333
1205
1247
1239
1201
1220
1268
1175
1308
1203
1262
1253
1235
1262
1309
1220
1318
1205
1289
1222
1192
1260
1204
1312
1289
1255
1300
1243
1251
1294
1212
1224
1244
1149
1117
986
941
1034
1447
1213
1282
1234
1230
1250
1171
1217
1125
984
1092
1455
1222
1253
1294
1226
1330
1211
1256
1257
1194
1263
1298
1201
1249
1044
1026
1182
1432
1286
1368
1233
1326
1221
1255
1249
1179
1207
1166
978
1018
1087
1425
1315
1315
1239
1289
1283
1213
1302
1242
1205
1217
1165
1084
1035
1034
1006
1168
1451
1273
1304
1250
1227
1242
1037
933
948
1055
1051
1178
1458
1290
1299
1213
1280
1272
1167
1262
1182
1243
1272
1206
1284
1276
1197
1252
1259
1209
1317
1221
1215
1239
1154
1187
1131
1037
1034
983
1036
1122
1076
1091
1480
1217
1245
1242
1201
1292
1175
1292
1174
913
823
790
770
792
1657
1341
1537
1394
1453
1451
1402
1500
1366
1287
1408
1240
996
1011
1491
1207
1354
1241
1303
1298
1357
1316
1298
1315
1375
1244
1325
1229
1049
978
1167
1371
1279
1348
1241
1358
1264
1291
1282
1246
1279
1305
1200
1301
1251
1197
1275
1249
1284
1402
1294
1308
1323
1290
1256
1293
1190
1269
1250
1195
1209
1274
1178
1235
1240
1193
1218
1252
1147
1228
1164
1266
1203
1052
913
1019
1039
1460
1316
1313
1349
1407
1277
1454
1290
1366
1361
1248
1297
1297
1239
1348
1223
1282
1287
1230
1271
1267
1211
1311
1190
1277
1244
1221
1280
1245
1192
1287
1228
1185
1219
1210
1136
1117
1057
997
1076
1464
1214
1302
1375
1241
1387
1274
1317
1343
1223
1325
1266
1173
1008
859
813
780
754
745
737
727
720
712
706
706
710
711
716
711
729
772
966
973
1276
1279
1223
998
1003
1423
1322
1345
1258
1407
1325
1342
1383
1283
1335
1341
1289
1406
1299
1306
1427
1274
1394
1242
1309
1256
1237
1260
1336
1262
1377
1258
1287
1251
1226
1246
1263
1276
1320
1293
1377
1245
1334
1298
1292
1334
1266
1257
1315
1216
1256
1222
1161
1222
1106
973
1104
1447
1250
1286
1235
1289
1247
1214
1274
1203
1313
1273
1290
1292
1261
1280
1307
1224
1329
1201
1294
1275
1257
1237
1297
1226
1311
1197
1222
1215
1247
1239
1257
1229
1275
1223
1297
1223
1249
1276
1288
1277
1325
1203
1275
1167
1208
1197
1172
1238
1313
1193
1303
1213
1218
1247
1160
1217
1242
1186
1264
1271
1253
1328
1225
1302
1229
1177
1254
1203
1218
1280
1220
1301
1247
1200
1270
1203
1200
1259
1198
1287
1231
1219
1214
1289
1165
1233
1213
1199
1236
1250
1202
1274
1200
1173
1061
968
984
1046
1112
1038
1506
1315
1258
1386
1203
1243
1229
1198
1173
1214
1147
1218
1218
1168
1224
1257
1172
1289
1243
1170
1252
1159
1187
1171
961
1016
1224
1351
1275
1297
1232
1349
1225
1207
1222
1144
1199
1222
1159
1256
1237
1232
1262
1273
1210
1310
1223
1244
1204
1088
955
876
886
1134
956
902
904
855
844
914
1548
1333
1462
1327
1450
1366
1395
1287
1214
1066
938
976
1497
1271
1344
1365
1388
1311
1367
1231
1332
1272
1271
1232
1296
1185
1169
1176
1136
1118
1176
1183
1133
1272
1253
1210
1251
1255
1183
1238
1167
1189
1234
1229
1187
1302
1194
1297
1272
1189
1254
1250
1196
1243
1223
1143
1211
1293
1170
1272
1238
1166
1246
1274
1186
1301
1245
1181
1237
1264
1177
1262
1233
1200
1246
1265
1135
997
1116
1052
1463
1333
1227
1369
1292
1222
1321
1249
1203
1280
1243
1214
1262
1189
1173
1185
1048
1018
1101
1138
916
845
809
784
767
754
747
743
753
810
981
1363
1306
1377
1303
1385
1383
1303
1352
1026
872
959
1561
1263
1384
1464
1275
1403
1315
1254
1376
1286
1262
1395
1341
1250
1296
1305
1270
1235
1323
1202
1290
1284
1218
1253
1359
1222
1322
1252
1187
1283
1249
1202
1210
1220
1160
1272
1274
1283
1297
1388
1250
1334
1273
1267
1282
1281
1215
1281
1193
1252
1245
1253
1330
1250
1326
1272
1205
1247
1197
1150
1073
1070
1039
1493
1305
1228
1341
1235
1216
1265
1173
1251
1250
1216
1260
1337
1197
1250
1264
1199
1225
1247
1191
1269
1227
1172
1191
1212
1151
1237
1219
1181
1232
1284
1232
1287
1186
1229
1229
1165
1239
1236
1195
1300
1254
1191
1280
1099
984
1014
1109
1084
1220
1490
1239
1314
1217
1211
1228
1245
1166
1282
1213
1235
1208
1180
1191
1182
1194
1228
1149
1248
1184
1210
1224
1187
1188
1219
1168
1198
1225
1170
1222
1269
1201
1204
1243
1221
1205
1280
1213
1196
1231
1186
1155
1044
972
933
1046
1452
1204
1280
1277
1203
1322
1216
1188
1154
1008
1040
1042
1013
1064
1471
1206
1267
1295
1176
1219
1082
954
997
1177
1092
1116
1499
1216
1070
881
826
797
785
768
763
770
906
1079
1507
1359
1309
1449
1337
1263
990
881
916
1074
1122
1628
1473
1386
1506
1387
1365
1387
1279
1276
1292
1204
1285
1211
1232
1249
1244
1201
1223
1156
1248
1278
1202
1317
1305
1292
1318
1322
1236
1296
1266
1214
1255
1226
1240
1297
1230
1324
1291
1279
1246
1275
1203
1253
1254
1216
1327
1217
1265
1268
1203
1236
1249
1182
1247
1238
1185
1250
1232
1229
1269
1271
1164
944
906
966
1554
1267
1451
1359
1293
1425
1282
1327
1274
1215
1206
1098
993
988
1118
995
893
891
923
969
1201
1523
1309
1455
1298
1369
1310
1237
1345
1215
1291
1250
1198
1264
1299
1219
1284
1292
1235
1273
1309
1192
1258
1278
1209
1300
1279
1199
1227
1175
1197
1231
1187
1269
1245
1237
1239
1296
1205
1316
1224
1225
1235
1201
1177
1170
1123
1163
1123
1156
1166
1125
1206
1264
1191
1305
1255
1227
1259
1207
1231
1232
1055
862
834
804
778
764
755
749
751
779
782
823
1354
1242
1376
1402
1335
1338
1368
1275
1337
1294
1233
1292
1224
1294
1160
1171
1049
986
1095
1495
1235
1296
1367
1315
1383
1294
1237
1274
1236
1255
1336
1212
1312
1233
1227
1234
1202
1192
1238
1190
1190
1196
1199
1282
1218
1299
1300
1217
1326
1264
1289
1313
1264
1267
1272
1275
1301
1222
1291
1262
1189
1253
1270
1202
1326
1250
1229
1272
1229
1216
1268
1214
1238
1277
1197
1244
1248
1156
1055
1000
1018
1037
1108
1144
1101
1167
1101
1083
1110
1045
1044
1101
1020
1021
1066
1074
1034
1544
1317
1299
1388
1263
1319
1294
1259
1272
1254
1199
1014
862
819
785
769
764
772
777
802
909
1423
1313
1420
1314
1454
1394
1318
1442
1363
1319
1411
1299
1292
1309
1231
1269
1291
1216
1254
1280
1182
1262
1228
1184
1278
1228
1196
1233
1160
1136
1115
1014
946
1032
1129
1019
1010
1119
1075
1088
1485
1236
1294
1259
1261
1272
1200
1280
1246
1191
1284
1269
1204
1287
1247
1228
1269
1223
1166
1167
1064
1043
1149
1442
1276
1335
1257
1331
1311
1224
1247
1238
1164
1224
1196
1170
1237
1265
1177
1286
1219
1151
1215
1224
1165
1245
1233
1236
1243
1206
1274
1214
1154
1223
1221
1205
1219
1196
1272
1178
1175
1209
1153
1174
1086
1035
1124
1439
1221
1265
1293
1191
1319
1266
1216
1319
1235
1230
1270
1186
1264
1238
1206
1231
1266
1165
1163
1042
960
1021
1070
1039
999
1077
1108
1012
1064
1088
1000
1115
1220
1158
1182
1152
1085
1262
1398
1256
1322
1199
1236
1231
1154
1184
1204
1160
1275
1223
1083
881
818
786
767
751
741
732
726
720
714
711
709
703
711
710
712
723
776
853
871
1032
1321
1221
1288
1359
1269
1326
1291
1110
948
1404
1216
1474
1292
1392
1390
1269
1403
1325
1260
1351
1270
1188
1273
1268
1121
897
913
1004
865
856
982
1552
1505
1463
1412
1507
1345
1410
1312
1340
1294
1272
1333
1241
1350
1302
1222
1321
1307
1280
1382
1276
1307
1296
1278
1315
1273
1255
1321
1267
1243
1263
1188
1177
1185
1158
1213
1190
1152
1217
1218
1192
1227
1219
1186
1287
1226
1208
1235
1286
1220
1326
1256
1214
1342
1297
1286
1338
1270
1276
1283
1206
1267
1227
1228
1291
1256
1257
1304
1238
1301
1219
1161
1164
1025
959
1074
1473
1222
1255
1324
1205
1227
1252
1174
1224
1171
1217
1211
1162
1231
1229
1210
1271
1208
1217
1233
1180
1212
1221
1179
1283
1232
1256
1268
1257
1254
1242
1176
1137
1005
947
1040
1047
979
1027
1510
1252
1296
1337
1224
1293
1256
1184
1274
1269
1221
1239
1263
1196
1332
1298
1209
1256
1139
921
915
1479
1286
1358
1336
1353
1338
1310
1271
1275
1199
1218
1224
1153
1039
1038
1008
1480
1289
1255
1381
1291
1283
1230
1300
1220
1200
1223
1176
1212
1169
1092
946
949
1012
1051
1513
1295
1351
1383
1308
1328
1236
1284
1267
1256
1266
1199
1211
1050
982
1108
1145
1093
1481
1265
1259
1256
1206
1198
1000
918
984
1070
1050
1039
1152
1045
1063
1086
1081
1088
1123
1065
1123
1432
1273
1283
1206
1232
1140
924
974
1087
1025
1095
1470
1231
1277
1259
1232
1311
1219
1249
1265
1194
1261
1191
1205
1167
958
991
1087
1063
1104
1445
1232
1282
1245
1220
1230
1153
1194
1200
1130
1195
1175
1148
1202
1166
1151
1187
1148
1141
1160
1138
1126
1150
1101
910
925
966
929
969
1093
1058
1096
1090
998
1058
1146
1048
1099
1126
1018
1099
1459
1226
1222
1178
1182
1219
1200
1224
1302
1253
1255
1211
1232
1249
1180
1259
1238
1244
1281
1246
1241
1286
1225
1206
1226
1174
1195
1208
1170
1195
1192
1137
1158
1130
959
1040
1107
1023
1108
1112
1018
1040
1107
1019
1112
1063
1073
1106
1138
1063
1193
1437
1195
1258
1189
1151
1122
1043
1350
1219
1318
1220
1263
1257
1187
1240
1219
1185
1259
1200
1178
1222
1161
1160
1199
1185
1146
1183
1128
941
1008
1109
1114
1214
1235
1305
1278
1097
984
994
935
999
1387
1172
1237
1224
1178
1237
1169
1187
1202
1134
1164
1024
930
1016
1101
1066
1158
1468
1247
1353
1288
1218
1293
1228
1174
1248
1190
1177
1229
1183
1180
1236
1199
1194
1209
1105
952
987
1056
1020
1139
1440
1268
1328
1233
1218
1244
1153
1190
1210
1164
1190
1237
1191
1268
1199
1224
1244
1193
1114
991
959
980
1055
1092
1008
1088
1133
993
1038
1031
999
1063
1033
1068
1172
1092
1003
1056
999
1053
1191
1112
1178
1187
1026
1046
1083
1004
1084
1093
991
902
898
903
875
898
939
1025
1586
1360
1392
1447
1317
1324
1263
1357
1270
1296
1308
1278
1251
1292
1203
1264
1216
1218
1207
1194
1111
1165
1024
972
967
1044
1089
1006
1163
1425
1219
1327
1247
1239
1251
1191
1235
1223
1139
1050
953
914
1029
1097
1103
1047
1064
1030
1491
1260
1260
1331
1230
1285
1189
1259
1224
1162
1217
1156
1225
1175
1225
1244
1193
1268
1210
1213
1199
1152
1168
1203
1142
1189
1223
1171
1231
1280
1155
935
906
978
1003
1489
1299
1273
1321
1231
1292
1213
1210
1236
1206
1235
1238
1245
1219
1241
1150
1207
1149
1105
1090
1034
990
1058
1075
998
1061
1114
1033
1470
1250
1206
1248
1178
1175
1179
914
940
1048
1022
1117
1442
1212
1310
1238
1288
1269
1229
1240
1259
1219
1289
1204
1333
1257
1189
1265
1226
1170
1220
1225
1168
1214
1177
1165
1200
1170
1175
1208
1185
1195
1264
1174
1234
1218
1205
1215
1195
1237
1187
1174
1199
1144
1174
1166
1112
1175
1183
1162
1265
1198
1167
1202
1028
935
976
1157
1019
1103
1206
1071
1101
1056
1004
1091
1160
1074
1122
1092
1058
1136
1094
1005
1032
1069
1034
1492
1258
1272
1277
1192
1241
1224
1164
1231
1206
1171
1220
1220
1193
1247
1214
1208
1235
1176
1169
971
931
992
1074
999
1081
1067
1184
1165
1026
1002
1083
1048
1022
1179
1066
1101
1487
1235
1274
1313
1214
1286
1198
1197
1250
1168
1202
1251
1150
1226
1229
1191
1282
1240
1183
1239
1172
951
789
740
704
699
695
697
694
692
693
694
695
690
682
689
469
901
690
690
688
685
676
671
678
675
671
673
682
685
718
771
829
970
1082
1134
1167
1216
1238
1230
1204
1249
1175
1248
1104
974
837
866
1043
984
1543
1261
1447
1318
1378
1329
1351
1269
1276
1213
1201
1163
1127
894
862
861
944
1507
1278
1342
1255
1453
1425
1508
1491
1419
1453
1451
1413
1365
1377
1373
1218
1041
927
866
903
1062
1604
1433
1334
1481
1303
1357
1274
1268
1237
1245
1211
1251
1247
1233
1315
1231
1344
1251
1294
1260
1246
1347
1240
1356
1239
1253
1225
1172
1216
1219
1171
1253
1212
1217
1246
1190
1212
1216
1161
1210
1193
1166
1193
1163
1190
1202
1171
1222
1206
1212
1277
1217
1322
1252
1279
1304
1248
1340
1274
1279
1262
1227
1262
1292
1227
1296
1205
1227
1201
1199
1207
1195
1245
1200
1242
1239
1217
1235
1166
1223
1185
1201
1228
1177
1203
1220
1109
899
974
1103
1443
1310
1281
1433
1284
1291
1271
1254
1291
1234
1256
1259
1232
1276
1232
1268
1199
1215
1202
1176
1211
1174
1279
1208
1242
1236
1209
1235
1271
1191
1281
1203
1192
1225
1157
1195
1216
1183
1172
1154
1148
1203
1187
1251
1296
1234
1298
1205
1272
1233
1201
1245
1193
1166
1225
1197
1198
1213
1151
1190
1181
1147
1197
1152
1167
1194
1149
1167
1179
1147
1193
1186
1186
1265
1222
1304
1232
1172
1216
1199
1170
1190
1141
1166
1185
1123
1189
1198
1182
1256
1177
1225
1253
1204
1296
1246
1181
1227
1179
1190
1198
1145
1204
1200
1160
1246
1200
1214
1218
1167
1183
1173
1077
937
1054
995
1007
1462
1258
1239
1262
1171
1143
1030
956
1024
1113
1039
1079
1477
1059
895
880
956
1088
1610
1343
1442
1385
1311
1405
1275
1255
1243
1168
942
843
827
823
911
1403
1207
1246
1253
1183
1092
1463
1330
1347
1283
1343
1265
1263
1275
1203
1268
1248
1218
1246
1190
1225
1212
1186
1251
1234
1226
1278
1233
1235
1249
1169
1191
1210
1138
1203
1222
1168
1228
1178
1199
1230
1186
1234
1165
1173
1178
1124
1157
1183
1146
1219
1246
1186
1208
1233
1162
1220
1251
1201
1239
1280
1218
1250
1204
1161
1191
1161
1160
1199
1182
1187
1236
1187
1221
1239
1178
1172
925
849
868
962
1432
1216
1277
1278
1216
1276
1218
1187
1231
1185
1170
1246
1244
1260
1305
1239
1269
1288
1204
1236
1204
1185
1237
1189
1149
1156
969
915
980
1165
1410
1283
1255
1239
1271
1184
1233
1208
944
942
1021
983
929
915
890
875
884
982
1035
1574
1391
1348
1472
1310
1367
1359
1261
1365
1225
1277
1237
1266
1284
1217
1243
1270
1213
1263
1289
1240
1276
1248
1210
1258
1240
1215
1304
1196
1210
1222
1175
1208
1219
1159
1189
1206
1141
1172
1086
962
998
1132
1052
1005
1086
1080
987
1048
1446
1220
1256
1237
1229
1264
1234
1209
1240
1195
1177
1210
1197
1180
1215
1182
1189
1239
1208
1214
1244
1187
1220
1226
1179
1201
1213
1186
1198
1170
1127
983
958
938
1050
1153
1049
1067
1118
1025
1047
1093
1210
1044
949
954
1092
1397
1248
1258
1294
1229
1300
1214
1274
1276
1185
1236
1230
1175
1242
1217
1191
1247
1196
1217
1237
1171
1194
1198
1138
1180
1176
1172
1213
1203
1173
1172
957
930
996
1091
1053
1137
1456
1245
1280
1246
1182
1256
1209
1210
1260
1207
1239
1227
1201
1246
1211
1217
1256
1212
1214
1243
1178
1228
1246
1191
1207
1227
1169
1237
1191
1211
1228
1205
1263
1231
1209
1243
1209
1181
1212
1190
1183
1237
1113
960
934
1030
1038
1494
1303
1338
1292
1235
1269
1191
1230
1226
1160
1220
1209
1200
1285
1221
1241
1255
1208
1208
1227
1149
1195
1206
1158
1186
1215
1154
1206
1220
1173
1217
1174
1161
1191
1144
1142
1182
1148
1192
1214
1150
1205
1201
1166
1212
1206
1163
1217
1232
1175
1220
1234
1161
1223
1211
1160
1228
1233
1157
1192
1128
954
1016
1454
1253
1298
1229
1303
1286
1215
1275
1219
1154
994
993
947
985
1009
1089
1140
1036
1112
1154
1050
1081
1152
1058
1029
1084
1001
1146
1124
1020
1005
1461
1228
1218
1272
1217
1244
1239
1191
1205
1081
980
1011
1085
1076
1135
1453
1284
1285
1206
1258
1273
1171
1234
1218
1169
1168
1028
902
948
1107
1383
1227
1271
1259
1269
1278
1182
1241
1213
1177
1212
1166
1222
1210
1204
1197
977
1000
1059
1051
1068
1496
1228
1309
1260
1220
1300
1234
1188
1238
1159
1204
1155
1185
1208
1146
1151
1213
1196
1166
1226
1217
1193
1250
1201
1233
1220
1135
1192
1193
1156
1219
1190
1131
1179
1190
1148
1212
1242
1177
1236
1173
1137
1177
1170
1175
1214
1207
1197
1245
1181
1192
1213
1177
1207
1250
1182
1228
1251
1194
1234
1212
1188
1227
1158
1193
1183
1166
1238
1230
1164
1232
1183
1170
1194
1167
1145
1198
1205
1179
1252
1258
1172
1226
1206
1189
1195
1143
1171
1215
1148
1203
1244
1170
1262
1210
1157
1199
1211
1145
1209
1202
1154
1215
1196
1157
1200
1196
1134
1143
1060
1011
995
1048
1157
1075
1106
1076
984
1052
1109
1017
1073
1092
1022
1056
1119
1052
1067
1105
998
1090
1160
1058
1069
1447
1188
1284
1236
1207
1199
1279
1156
1230
1205
1203
1183
1196
1161
1164
1182
1165
1127
1170
1148
1117
1143
1114
1136
1147
1107
1111
1142
1135
1128
1194
1191
1165
1234
1153
1145
1184
1172
1137
1195
1173
1138
1204
1163
1180
1211
1165
1196
1227
1168
1210
1202
1136
1126
1037
980
963
1045
1060
1023
1111
1150
1103
1175
1098
986
1008
1059
990
990
1043
1064
1078
1123
1042
958
1062
1473
1198
1297
1234
1154
1060
1043
984
1116
1466
1220
1317
1254
1184
1282
1265
1193
1280
1225
1168
1234
1203
1204
1245
1219
1181
1226
1210
1146
1202
1225
1170
1230
1213
1203
1242
1153
1168
1035
940
959
1026
1074
972
1023
1072
1039
1020
1151
1178
1049
1079
1150
1073
991
1133
1452
1203
1230
1185
1158
1199
1152
1223
1303
1189
1310
1244
1164
1234
1236
1157
1200
1210
1126
1182
1216
1144
1177
1187
1132
1137
988
932
1014
1257
1369
1272
1244
1216
1265
1163
1197
1189
1137
1172
1190
1127
1186
1199
1137
1186
1172
1121
1166
1172
1128
1202
1202
1141
1190
1184
1122
1151
992
928
980
1039
973
1046
1115
1409
1214
1296
1203
1235
1228
1195
1201
1253
1166
1250
1214
1167
1239
1238
1140
1179
1018
949
1046
1113
1004
1040
1190
1359
1219
1245
1157
1227
1195
1169
1168
1201
1163
1234
1154
1171
1139
989
931
1036
1092
1025
1134
1423
1184
1198
1234
1107
1154
1010
978
1077
1110
1045
1135
1436
1228
1251
1212
1193
1207
1152
1168
1159
1160
1199
1175
1183
1213
1145
1232
1222
1150
1216
1223
1181
1233
1189
1138
1147
971
918
971
1091
1048
950
1007
1124
1030
1104
1095
1065
1132
1110
1010
1109
1122
1053
1013
1032
1031
984
1123
1364
1286
1232
1245
1152
1224
1202
1160
1216
1218
1159
1212
1148
1133
1076
985
1060
1028
1068
1084
1454
1233
1237
1252
1171
1219
1170
1141
1171
1121
1122
1160
1140
1160
1212
1172
1183
1188
1146
1220
1201
1196
1210
1200
1191
1197
1131
1163
1179
1133
1168
1191
1138
1176
1154
1106
1101
997
962
1054
1380
1171
1292
1214
1185
1177
1154
1118
1089
936
993
1104
1090
1069
1119
1097
1037
1087
1050
1068
1189
1154
1169
1155
1084
1110
1057
997
1091
1465
1276
1288
1228
1233
1291
1180
1271
1236
1185
1207
1236
1147
1202
1202
1148
1155
1176
1004
1005
1291
1279
1212
1201
1199
1231
1155
1160
1190
1156
1161
1202
1149
1182
1206
1152
1219
1227
1168
1223
1197
1159
1199
1195
1134
1169
1130
1172
1159
1127
1181
1187
1142
1198
1164
1167
1158
1096
1014
950
1020
1052
1133
1394
1205
1323
1226
1190
1214
1193
1153
1198
1186
1122
1179
1154
1211
1210
1177
1192
1194
1124
1168
1181
1120
1166
1187
1094
1136
1044
946
935
1006
1041
1166
1393
1177
1277
1174
1213
1198
1129
1164
1147
1153
1171
1178
1119
1201
1160
1176
1189
1161
1173
1218
1142
1224
1203
1152
1172
1181
1110
1181
1183
1146
1189
1293
1166
1289
1235
1229
1221
1229
1145
1187
1098
930
964
1066
1002
986
1046
1061
1007
1101
1178
1026
1044
1101
1022
1019
1080
990
1052
1069
1018
1084
1135
1039
1102
1168
1089
1147
1459
1189
1301
1244
1213
1211
1274
1193
1311
1214
1225
1141
918
797
760
587
842
727
716
708
701
697
700
699
698
686
695
702
702
702
705
751
823
956
1047
1105
1192
1253
1256
1168
879
832
919
1465
1460
1323
1523
1394
1424
1361
1378
1317
1302
1348
1259
1382
1231
1320
1254
1180
1230
1235
1197
1192
1157
1228
1275
1213
1272
1243
1281
1206
1324
1266
1194
1222
1198
1176
1210
1192
1192
1196
1240
1182
1175
1193
1146
1194
1254
1203
1277
1213
1237
1233
1178
1157
1119
1131
1191
1195
1227
1202
1231
1341
1198
1245
1244
1195
1173
1160
1108
1167
1169
1108
1168
1177
1118
1159
1158
1125
1194
1209
1168
1314
1267
1186
1262
1299
1209
1288
1264
1235
1273
1211
1213
1225
1232
1211
1199
1154
1026
822
776
616
840
728
713
709
705
698
691
686
698
729
766
809
922
1220
1216
1349
1290
1404
1330
1274
1292
1248
1302
1285
1306
1312
1285
1308
1261
1372
1317
1241
1358
1286
1274
1294
1263
1263
1294
1239
1315
1227
1226
1198
1177
1223
1198
1179
1261
1194
1235
1229
1183
1251
1261
1150
1191
1267
1191
1320
1270
1289
1299
1277
1406
1279
1329
1335
1253
1336
1249
1265
1264
1197
1245
1194
1170
1149
921
936
979
941
1072
1203
1121
1119
1112
971
965
1158
1439
1258
1348
1268
1375
1353
1241
1314
1300
1256
1324
1297
1326
1253
1254
1230
977
991
1019
1001
1064
1138
1050
1104
1130
1028
1056
1083
1039
1019
1081
1073
974
1024
1039
986
1038
1069
1017
1011
1058
1048
1015
1153
1455
1284
1302
1300
1273
1303
1270
1317
1318
1336
1337
1284
1326
1249
1079
986
983
990
1071
1120
1055
1098
1068
998
1037
1051
993
1013
1099
1083
1027
1064
1026
1061
1023
1056
1031
1053
997
1031
1037
989
1006
1036
995
979
1030
1018
951
1031
1062
995
970
985
979
1118
1161
1019
1050
1045
972
983
977
910
950
1067
1093
1428
1247
1291
1235
1307
1216
1152
952
914
924
927
922
985
1025
982
1042
978
935
950
946
888
902
912
895
919
970
961
964
1041
1058
950
950
934
885
887
917
1019
995
1397
1184
1269
1205
1187
1211
1255
1234
1259
1239
1270
1234
1249
1009
982
1017
1024
969
1027
1109
1053
1097
1116
1052
1064
1060
975
976
957
917
943
958
929
948
955
920
898
940
978
1017
987
1007
987
1033
1055
1031
1074
1117
1120
1147
1068
1030
1247
1211
1080
1082
1074
1008
1020
1031
991
984
1000
963
963
976
945
911
902
883
881
882
935
954
916
944
946
899
889
883
874
842
864
872
869
851
870
911
885
915
934
956
892
926
937
914
908
904
896
947
986
1038
986
1038
1078
978
1020
1033
1013
1085
1048
1048
1023
1030
1052
1044
1009
1041
1036
1020
1018
1009
970
1016
1010
956
989
960
935
955
974
913
859
833
799
783
764
748
736
727
719
709
705
697
698
689
682
674
664
671
672
667
665
661
675
705
759
841
851
916
991
1246
1094
1115
1139
1143
1031
1118
1215
1167
1304
1338
1227
1313
1302
1199
1290
1294
1282
1335
1245
1262
1247
1267
1201
1121
962
963
951
1073
1107
1099
1143
1042
1090
993
963
907
893
970
980
1014
1034
960
1025
986
995
993
970
941
935
905
922
931
902
917
933
912
923
945
939
942
945
922
922
912
901
912
922
934
973
979
995
992
953
957
961
925
935
934
918
940
952
929
939
937
922
936
916
931
935
929
914
936
934
904
924
922
907
924
939
925
950
941
916
928
951
930
917
934
926
919
934
906
916
922
913
915
931
912
905
899
870
864
860
871
890
932
956
949
969
999
970
972
980
947
955
959
948
927
943
946
927
939
932
945
962
963
976
981
947
952
968
914
930
914
903
872
927
917
921
927
977
912
842
813
803
797
798
858
802
777
774
763
753
742
741
724
716
711
708
705
699
700
702
718
754
851
898
905
1045
1155
1128
1201
1212
1093
1182
1197
1070
1050
1115
1123
1148
1320
1305
1273
1334
1228
1364
1280
1242
1308
1231
1221
1229
1181
1189
1209
1133
1179
1232
1136
1198
1218
1172
1230
1233
1141
1049
964
1045
1479
1283
1310
1283
1403
1220
1310
1254
1223
1246
1296
1238
1308
1227
1007
958
995
948
1022
1040
1016
1013
1070
1066
987
1015
1045
981
991
1003
997
1058
1030
1037
1075
1038
982
1008
960
918
937
927
887
896
918
913
878
915
968
917
938
975
967
887
890
918
897
950
1031
1025
1147
1468
1254
1307
1034
932
897
918
930
963
993
997
1046
1049
1004
1079
1069
999
1044
1020
967
995
1019
989
967
1051
1051
1017
1112
1107
1025
1122
1107
1004
1022
1003
982
987
967
993
1013
978
1002
1037
990
1001
1017
982
974
998
1008
966
999
1029
1079
994
1005
1017
956
977
998
947
920
956
1006
951
948
984
989
985
970
984
1026
1014
998
1041
1026
1078
1048
980
1016
1024
967
1009
1002
967
946
999
1012
939
1020
1059
1006
1000
1012
979
927
928
934
969
957
951
1010
1053
1025
1007
1043
1016
947
984
1021
977
1003
1061
1044
1034
1070
1058
1048
1086
1118
1080
1072
1082
1099
1119
1060
1024
1030
1012
997
1032
1043
983
1024
953
892
881
868
874
925
1642
1334
1447
1368
1258
1355
1274
1183
1243
1075
983
1058
1045
1034
1037
1012
998
1018
1024
1004
1011
1009
997
1009
987
1009
987
998
1011
946
965
991
939
976
996
950
1006
1021
971
997
1004
1000
1003
1040
1012
1038
1040
991
1008
1014
1006
1011
1013
1006
1015
992
987
978
958
975
991
961
998
969
948
1037
1013
951
937
920
947
965
975
1025
1024
1027
1146
1018
966
982
978
945
1018
1065
971
990
1025
976
1026
973
950
971
973
966
1009
987
980
941
943
949
967
969
955
967
961
943
982
961
969
998
957
984
999
950
970
945
931
934
939
923
970
976
1001
999
945
974
979
944
957
972
945
969
981
966
971
956
949
910
889
880
879
868
861
864
855
876
899
923
942
931
919
911
980
981
964
957
975
953
942
954
938
973
952
990
1011
956
978
965
941
934
920
929
941
950
1045
991
1001
1022
990
1038
1010
989
989
958
978
975
958
986
967
988
1010
961
965
961
920
935
923
908
934
941
923
945
961
925
945
949
938
944
1008
988
952
985
972
1029
1025
995
1023
1031
1012
1004
976
982
1001
970
974
991
982
967
994
990
956
985
973
934
974
983
960
999
1002
972
1006
1021
963
982
992
944
951
982
976
939
995
1006
950
985
1002
962
1011
1012
969
983
989
957
898
937
1473
1167
1273
1233
1176
1222
1241
1161
1236
1201
1163
1206
1202
1090
1126
972
906
977
1041
1013
995
984
989
956
1030
1140
1103
1099
1130
1088
1000
1044
1088
999
1045
1067
1032
988
1050
1007
961
967
1021
1097
1001
1050
1115
1127
1013
1038
1073
975
951
1009
1004
946
1028
1098
1014
1048
1106
1025
1049
1064
1005
1038
1049
983
1000
995
950
960
979
943
933
983
1022
979
984
1010
1016
970
1011
1021
970
998
982
998
996
965
1004
1029
976
1030
1038
964
992
975
954
966
968
955
927
991
1015
951
983
1026
998
996
1010
983
981
1010
967
991
1007
972
1014
1033
971
1006
994
978
1022
981
1010
1005
969
987
963
933
947
962
950
991
1029
1003
958
1033
1033
974
980
979
942
975
983
954
965
980
989
945
957
952
930
915
922
906
870
875
846
812
791
774
757
742
725
719
713
704
701
699
699
698
694
697
703
700
713
726
751
768
819
961
1215
1153
1351
1319
1270
1342
1290
1302
1326
1231
1240
1393
1260
1433
1272
1208
1198
1146
1214
1367
1238
1430
1296
1281
1308
1268
1275
1335
1239
1368
1260
1349
1306
1337
1310
1328
1314
1359
1298
1313
1138
1042
1032
1118
1141
1075
1126
1046
985
978
932
864
847
872
918
942
1495
1233
1335
1257
1224
1205
1213
1126
1212
1133
1173
1188
1112
1160
1169
1065
1115
1166
1111
1114
1166
1106
1137
1185
1164
1157
1209
1153
1180
1208
1095
1094
880
839
828
994
1568
1391
1254
1457
1282
1359
1338
1251
1323
1291
1215
1210
1079
1026
1141
1293
1258
1454
1316
1248
1339
1078
962
1024
1052
989
1079
1180
1064
1114
1239
1156
1116
1118
1057
1049
1128
1059
1116
1149
1010
1061
1122
1004
1029
1049
959
1006
1014
993
1091
1484
1240
1204
1148
958
958
1032
1064
1049
1097
1040
938
948
985
938
938
1007
973
934
1066
1533
1331
1438
1266
1399
1284
1192
1231
1263
1105
1432
1295
1268
1276
1288
1283
1374
1238
1346
1292
1291
1314
1245
1331
1285
1303
1306
1232
1282
1273
1200
1291
1204
1176
1237
1184
1181
1237
1235
1215
1255
1188
1263
1209
1285
1310
1231
1271
999
923
981
1014
1082
1196
1491
1320
1296
1215
1022
1003
964
997
1084
1043
1082
1188
1069
1069
1077
1004
1043
1046
978
1069
1122
991
1053
1079
1002
1058
1042
981
1050
1104
1007
1187
1469
1260
1287
1252
1163
982
1050
987
1200
1485
1293
1307
1334
1247
1271
1216
1176
1172
1159
1173
1108
1161
1160
1148
1180
1129
1169
1169
1069
1149
1091
1060
1104
1029
909
954
987
938
1012
1103
967
1018
1104
1053
1036
1158
1147
1072
1144
1180
1078
1133
1031
1077
1032
1080
1472
1401
1373
1346
1377
1308
1322
1180
1055
1072
1041
1157
1504
1390
1353
1232
1126
973
945
967
1024
921
912
928
931
1044
1421
1246
1331
1228
1261
1254
1110
1136
1035
929
976
1124
1427
1331
1410
1273
1339
1224
1228
1253
1185
1248
1336
1237
1357
1263
1134
1007
1073
1071
1559
1407
1348
1400
1354
1333
1344
1281
1380
1270
1283
1282
1050
977
974
1051
985
1143
1058
951
959
916
868
859
844
815
792
780
764
747
745
738
733
731
736
775
870
961
931
1095
1367
1212
1367
1321
1233
1405
1278
1258
1360
1235
1423
1317
1274
1396
1294
1245
1300
1289
1255
1433
1304
1371
1320
1278
1301
1374
1247
1342
1274
1231
1268
1317
1211
1302
1242
1193
1206
1196
1138
1140
940
902
944
995
1014
1153
1117
1146
1134
1020
1037
995
1013
1046
1022
1027
1098
1074
1055
1178
1085
1053
1248
1453
1241
1388
1267
1353
1267
1234
988
962
957
1064
1510
1288
1375
1208
1153
969
904
943
952
910
986
1012
944
901
932
929
915
1041
1035
985
1089
1250
1503
1355
1244
1360
1386
1265
1454
1370
1347
1413
1383
1310
1497
1373
1308
1456
1312
1337
1329
1302
1377
1274
1296
1247
1176
1099
996
949
936
1092
1055
1016
1174
1089
942
958
1035
1005
1050
1506
1298
1288
1400
1323
1258
1301
1301
1248
1316
1240
1277
1308
1253
1244
1319
1225
1322
1301
1259
1313
1308
1230
1326
1226
1247
1225
1200
1177
1192
1155
1234
1196
1228
1215
1205
1210
1145
1105
1007
981
1043
1085
1021
1117
1180
1089
1122
1101
993
957
940
905
941
1145
1149
1513
1336
1280
1331
1340
1275
1415
1315
1299
1378
1270
1319
1328
1238
1225
1248
1153
1204
1087
953
969
1047
1038
1016
1217
1189
1161
1110
1003
1016
1058
1068
979
1075
1162
1065
1102
1120
1022
1099
1154
1034
1057
1195
1168
1042
987
1012
937
952
1540
1237
1404
1299
1274
1282
1284
1171
1054
1047
978
989
1066
1021
965
996
1002
964
1125
1523
1394
1407
1301
1332
1263
1233
1108
1014
994
1121
1462
1290
1350
1288
1226
1239
1327
1230
1409
1318
1333
1335
1319
1267
1314
1237
1257
1247
1190
1213
1182
1210
1236
1179
1181
1207
1178
1118
1170
1137
1154
1189
1114
1158
1184
1115
1176
1189
1119
1172
1118
1184
1200
1126
1192
1158
1133
1164
1106
1121
1174
1122
1180
1160
1143
1178
1128
1133
1140
1059
1120
1157
1112
1165
1197
1112
1155
1187
1104
1131
1135
966
961
1058
1403
1191
1298
1182
1047
918
1053
1068
1055
1098
991
985
1056
971
1028
1559
1407
1486
1341
1369
1352
1301
1332
1250
1315
1213
1258
1229
1192
1243
1231
1170
1245
1198
1094
1133
1141
1082
1156
1106
1158
1190
1150
1132
1211
1180
1141
1168
1159
1188
1107
1198
1195
1138
1201
1197
1129
1200
1203
1161
1257
1250
1181
1287
1301
1189
1252
1212
1143
1195
1196
1117
1185
1221
1149
1182
1214
1170
1205
1234
1143
1149
1159
1096
1036
1122
1171
1114
1198
1143
1217
1211
1132
1219
1218
1128
1165
1179
1105
1155
1214
1199
1133
1212
1194
1134
1156
1105
1113
1152
1123
1108
1146
1115
1116
1155
1106
1069
1119
1103
953
919
1073
1095
1116
1431
1226
1311
1233
1165
1184
1213
1128
1218
1233
1223
1224
1288
1189
1204
1000
967
1016
1111
1041
1101
1267
1384
1256
1262
1191
1059
933
925
978
1081
998
1091
1466
1234
1307
1233
1237
1229
1013
940
1018
1020
932
953
1221
1456
1290
1301
1224
1283
1236
1160
1111
1079
1033
1142
1495
1267
1395
1271
1307
1304
1300
1280
1352
1230
1256
1321
1266
1209
1269
1231
1203
1275
1284
1249
1381
1291
1262
1314
1247
1216
1150
923
921
1043
1083
1070
1178
1089
1087
1102
1042
1009
1093
1052
1088
1065
984
1025
1116
1073
988
1011
1078
1045
998
1109
1195
1032
1057
1133
1050
1098
1058
1014
929
893
864
855
987
1503
1299
1395
1283
1413
1260
1305
1281
1048
927
968
1173
1217
1635
1353
1414
1363
1257
1375
1305
1255
1364
1255
1392
1309
1225
1298
1251
1248
1283
1221
1246
1236
1241
1268
1217
1302
1247
1200
1243
1053
996
978
993
1011
1197
1118
1518
1343
1275
1405
1265
1280
1249
1184
1219
1237
1166
1237
1173
1169
1192
1147
1125
1138
996
922
970
1064
999
1137
1419
1203
1291
1224
1204
1295
1196
1240
1239
1225
1214
1244
1169
1271
1197
1235
1257
1227
1188
1244
1201
1120
1113
1046
949
962
1106
1090
1064
1250
1049
939
909
879
912
1149
1458
1282
1393
1228
1284
1214
1141
909
936
1123
1042
1527
1318
1409
1373
1330
1319
1255
1354
1285
1253
1306
1336
1258
1333
1281
1203
1249
1197
1176
1229
1175
1128
1184
1175
1100
1181
1184
1119
1193
1186
1121
1190
1196
1156
1227
1261
1155
1240
1220
1216
1269
2101
1346
1249
1381
1288
1290
1352
1278
1238
1317
1270
1241
1302
1240
1220
1282
1259
1192
1274
1102
985
1052
1222
1117
1237
1198
1096
1080
1086
982
975
1031
1000
1130
1470
1257
1351
1219
1338
1203
1240
1247
1189
1197
1226
1183
1252
1258
1270
1294
1216
1272
1230
1194
1222
1167
1204
1253
1171
1237
1246
1164
1221
1264
1200
1280
1256
1226
1270
1205
1149
1208
1185
1209
1257
1213
1261
1299
1193
1235
1267
1209
1203
1209
1114
1151
1055
984
1032
988
1056
1083
1038
1041
1082
1024
980
1049
1099
982
1003
1058
1042
977
1035
1166
1028
1061
1181
1117
1051
1123
1065
1118
1187
1057
1093
1473
1213
1038
857
820
785
766
751
743
736
726
729
729
729
729
728
751
819
935
919
1282
1287
1254
1410
1417
1352
1384
1293
1293
1342
1277
1350
1423
1277
1423
1308
1391
1377
1354
1005
925
918
1558
1380
1549
1583
1420
1555
1445
1480
1453
1373
1434
1297
1441
1336
1265
1354
1270
1358
1299
1259
1265
1256
1242
1321
1197
1308
1227
1268
1252
1147
894
859
854
873
1671
1447
1501
1483
1471
1521
1494
1508
1366
1383
1370
1272
1357
1309
1219
1309
1255
1336
1288
1287
1333
1267
1413
1248
1308
1248
1238
1230
1253
1253
1219
1287
1227
1268
1300
1225
1294
1218
1260
1256
1221
1299
1208
1248
1273
1205
1243
1290
1231
1365
1280
1281
1312
1217
1250
1194
1143
978
994
969
1427
1273
1238
1326
1216
1083
1011
1046
1135
1572
1289
1421
1308
1331
1312
1211
1091
1117
1078
1561
1314
1334
1399
1314
1442
1287
1292
1338
1204
1290
1245
1274
1310
1280
1325
1264
1317
1345
1237
1340
1289
1196
1263
1202
1037
1110
1144
1074
1512
1268
1298
1343
1246
1277
1278
1216
1282
1218
1163
1055
982
955
1049
1101
1044
1507
1277
1442
1258
1042
1058
1171
1199
1598
1348
1509
1370
1390
1346
1334
1358
1255
1348
1276
1252
1337
1216
1270
1297
1199
1261
1273
1215
1275
1223
1201
1249
1208
1223
1264
1184
1232
1049
957
1015
1117
1059
1527
1322
1233
1298
1222
1050
1081
1173
1112
1527
1282
1386
1310
1275
1392
1272
1294
1345
1228
1285
1267
1228
1270
1200
1281
1265
1206
1306
1225
1268
1289
1196
1240
1230
1172
1177
1048
1003
1180
1451
1311
1342
1281
1278
1291
1266
1205
1282
1235
1225
1270
1219
1247
1234
1207
1265
1199
1223
1248
1229
1245
1287
1190
1287
1263
1212
1278
1226
1223
1233
1176
1191
1223
1149
1224
1164
1130
1158
1140
1008
1141
1095
1129
1292
1313
1265
1166
1033
1140
1261
1180
1439
1259
1257
1297
1221
1246
1258
1173
1236
1243
1178
1261
1199
1222
1218
1172
1211
1172
1229
1239
1171
1283
1241
1255
1257
1248
1199
1256
1221
1219
1266
1229
1319
1260
1259
1293
1224
1319
1271
1250
1293
1224
1256
1213
1096
995
1024
1022
1215
1111
1444
1225
1368
1274
1244
1249
1265
1206
1315
1237
1317
1258
1218
1288
1229
1226
1290
1215
1270
1216
1228
1228
1164
1234
1202
1200
1223
1176
1215
1191
1211
1266
1179
1272
1244
1193
1225
1231
1173
1249
1201
1266
1211
1258
1256
1177
1238
1246
1202
1260
1202
1234
1238
1173
1261
1218
1257
1266
1207
1264
1280
1222
1338
1233
1256
1251
1206
1193
1238
1168
1239
1192
1172
1223
1273
1187
1268
1191
1277
1194
1266
1231
1171
1224
1229
1204
1237
1187
1138
992
1038
1146
1188
1122
980
1009
1083
1468
1224
1363
1297
1272
1325
1324
1299
1383
1222
1289
1278
1228
1243
1290
1219
1270
1284
1203
1297
1267
1253
1293
1216
1308
1248
1215
1240
1186
1193
1226
1188
1220
1285
1180
1241
1248
1165
1252
1223
1208
1261
1188
1253
1274
1205
1278
1285
1198
1287
1263
1196
1250
1191
1233
1261
1163
1217
1238
1150
1200
1173
1110
1153
1139
1121
1199
1178
1186
1211
1207
1177
1259
1179
1191
1204
1196
1166
1225
1187
1226
1235
1207
1291
1203
1219
1232
1201
1217
1254
1197
1238
1185
1147
1204
1151
1143
1167
1013
974
1106
1068
1169
1482
1248
1399
1291
1270
1295
1247
1254
1293
1217
1318
1249
1308
1317
1246
1321
1300
1239
1340
1277
1255
1278
1218
1275
1220
1223
1212
1196
1232
1179
1226
1275
1203
1295
1219
1208
1268
1202
1232
1262
1194
1269
1270
1232
1318
1217
1252
1192
1251
1254
1189
1261
1224
1212
1245
1219
1240
1165
963
874
834
821
806
796
793
782
777
783
797
887
881
647
1011
833
801
796
781
762
748
733
735
726
716
711
706
730
780
906
983
1029
1305
1201
1209
1195
1143
1310
1326
1150
1356
1238
1294
1304
1289
1178
1272
1196
1216
1286
1318
1256
1360
1250
1337
1273
1253
1302
1371
1295
1441
1266
1412
1258
1304
1281
1220
1289
1312
1275
1336
1235
1235
1234
1226
1240
1253
1209
1313
1216
1241
1241
1230
1260
1347
1215
1312
1256
1340
1293
1301
1269
1345
1216
1260
1290
1297
1270
1328
1281
1407
1306
1286
1320
1331
1257
1316
1203
1223
1195
1160
1210
1271
1179
1295
1212
1263
1249
1201
1232
1231
1191
1273
1262
1189
1286
1282
1240
1347
1254
1241
1279
1242
1219
1260
1200
1260
1288
1198
1258
1232
1185
1247
1212
1221
1262
1192
1241
1256
1213
1239
1237
1160
1178
1218
1198
1204
1267
1271
1285
1332
1241
1286
1282
1219
1235
1270
1183
1265
1193
1258
1228
1213
1258
1305
1214
1344
1283
1211
1312
1264
1253
1315
1308
1268
1404
1257
1273
1210
1137
991
1061
973
1111
1056
1004
929
890
851
832
814
800
801
818
959
1530
1323
1507
1423
1424
1464
1347
1324
1335
1253
1380
1268
1265
1331
1367
1302
1401
1299
1360
1342
1298
1326
1354
1232
1334
1262
1255
1340
1384
1307
1416
1266
1155
915
942
956
1160
1590
1385
1514
1335
1408
1358
1293
1421
1332
1291
1319
1248
1363
1300
1225
1234
1226
1215
1347
1292
1397
1340
1343
1360
1388
1320
1333
1223
1311
1323
1235
1378
1247
1276
1277
1269
1272
1385
1279
1337
1293
1288
1188
1165
1005
1093
1160
1127
1067
1541
1240
1264
1359
1224
1383
1308
1327
1338
1244
1270
1255
1185
1066
1019
988
1151
1503
1338
1398
1268
1370
1284
1259
1296
1259
1268
1388
1268
1407
1334
1355
1380
1285
1403
1295
1294
1310
1243
1262
1288
1192
1239
1165
1160
1190
1163
1226
1206
1299
1279
1221
1303
1256
1243
1287
1280
1255
1316
1202
1253
1258
1184
1254
1268
1194
1238
1248
1156
1217
1218
1172
1277
1313
1251
1340
1356
1252
1346
1284
1311
1288
1296
1234
1306
1206
1289
1266
1258
1271
1277
1245
1312
1159
1202
1136
1217
1198
1178
1258
1228
1183
1230
1184
1186
1259
1178
1242
1239
1207
1177
1174
1101
1128
1055
1024
1212
1517
1325
1497
1332
1354
1298
1210
1174
1116
1138
1552
1299
1419
1341
1357
1293
1325
1247
1404
1272
1341
1290
1337
1275
1290
1209
1243
1220
1185
1244
1345
1201
1327
1275
1259
1285
1219
1257
1232
1174
1257
1241
1229
1260
1217
1226
1256
1193
1260
1260
1218
1304
1249
1176
1233
1206
1141
1191
1208
1116
1049
1035
1000
1464
1340
1506
1362
1452
1415
1302
1386
1311
1267
1328
1244
1298
1283
1267
1250
1274
1227
1317
1213
1295
1257
1287
1297
1316
1267
1344
1211
1327
1230
1248
1261
1252
1230
1291
1193
1261
1227
1211
1241
1236
1199
1314
1233
1333
1277
1220
1216
1214
1155
1229
1179
1215
1254
1248
1238
1288
1144
1229
1199
1161
1189
1198
1109
1179
1190
1149
1215
1182
1195
1224
1145
1223
1228
1224
1247
1159
1236
1236
1179
1251
1248
1303
1262
1152
878
830
791
779
756
745
734
724
718
714
708
700
710
708
709
741
804
841
986
1119
1203
1212
1378
1341
1231
1294
1234
1243
1319
1204
1308
1405
1245
1405
1318
1363
1387
1301
1345
1329
1288
1350
1206
1404
1287
1328
1345
1361
1323
1353
1256
1334
1339
1365
1255
1340
1268
1436
1295
1469
1424
1386
1401
1313
1329
1368
1265
1403
1285
1341
1279
1291
1266
1307
1191
1305
1259
1272
1270
1365
1240
1349
1249
1274
1275
1245
1292
1366
1269
1335
1212
1276
1269
1225
1268
1348
1219
1339
1262
1394
1365
1359
1370
1452
1294
1175
942
1075
1623
1309
1413
1422
1353
1472
1257
1282
1148
1064
1159
1185
1101
1571
1330
1276
1358
1250
1345
1298
1241
1400
1281
1373
1275
1286
1329
1260
1279
1324
1261
1390
1274
1342
1293
1318
1213
1306
1212
1183
1196
1182
1163
1242
1174
1275
1257
1270
1261
1339
1266
1390
1268
1376
1292
1285
1344
1258
1279
1295
1236
1273
1275
1286
1263
1325
1213
1305
1234
1243
1233
1223
1163
1216
1139
1199
1249
1181
1263
1231
1210
1222
1167
1208
1213
1169
1211
1171
1109
1182
1134
1136
1206
1163
1189
1211
1181
1258
1205
1202
1243
1161
1234
1243
1176
1254
1271
1188
1289
1322
1217
1308
1263
1223
1269
1191
1235
1241
1138
1163
1239
1217
1213
1267
1203
1215
1277
1251
1257
1292
1195
1232
1248
1170
1164
1224
1151
1189
1223
1157
1199
1243
1138
1197
1216
1139
1232
1188
1213
1265
1156
1181
1211
1128
1156
1186
1146
1254
1202
1261
1316
1243
1311
1324
1246
1330
1296
1258
1329
1230
1280
1302
1263
1303
1286
1287
1328
1207
1261
1263
1211
1230
1259
1134
1152
1169
1124
1136
1219
1139
1205
1126
1064
945
876
868
951
1158
1068
1439
1237
1282
1271
1227
1226
1232
1150
1267
1226
1313
1318
1312
1300
1346
1233
1383
1324
1266
1347
1358
1316
1430
1281
1299
1393
1246
1272
1268
1267
1236
1303
1194
1288
1212
1173
1202
1267
1199
1327
1203
1284
1272
1209
1088
958
967
1131
1477
1219
1396
1293
1333
1255
1209
1122
1171
1236
1199
1413
1294
1408
1332
1265
1252
1219
1237
1252
1149
1240
1190
1215
1232
1246
1247
1363
1228
1321
1247
1269
1272
1274
1275
1342
1228
1225
1253
1161
1284
1271
1329
1334
1365
1288
1352
1244
1333
1262
1246
1238
1301
1181
1295
1209
1179
1209
1263
1156
1254
1201
1222
1238
1292
1197
1283
1210
1218
1173
988
854
811
783
771
753
739
737
729
723
723
465
792
884
709
706
694
700
707
700
694
687
691
714
743
852
860
1019
1213
1279
1259
1371
1289
1174
1308
1208
1210
1317
1234
1325
1285
1274
1329
1292
1383
1249
1331
1327
1240
1311
1373
1221
1324
1287
1274
1300
1385
1233
1321
1246
1210
1335
1323
1318
1416
1289
1410
1331
1242
1342
1223
1256
1212
1290
1316
1340
1331
1367
1265
1369
1337
1249
1374
1287
1277
1275
1265
1176
1259
1328
1281
1430
1301
1327
1371
1264
1322
1293
1240
1311
1297
1265
1300
1328
1273
1353
1272
1261
1322
1253
1402
1260
1329
1253
1354
1239
1253
1283
1211
1233
1269
1229
1043
901
1010
922
1009
1570
1290
1486
1381
1268
1386
1275
1092
917
949
938
1025
1010
899
893
885
860
827
783
792
783
775
771
760
753
745
730
728
720
709
715
713
717
729
755
776
835
877
1010
953
980
1372
1258
1251
1280
1248
1363
1281
1346
1335
1241
1363
1361
1277
1367
1227
1133
1218
1219
1346
1315
1357
1354
1260
1415
1300
1229
1330
1267
1337
1347
1379
1303
1288
1304
1352
1339
1339
1394
1266
1314
1246
1299
1222
1073
851
808
787
795
811
853
1041
1216
1415
1319
1243
1482
1359
1296
1354
1294
1424
1355
1280
1412
1311
1342
1353
1318
1280
1249
1350
1303
1339
1364
1263
1166
1002
1112
1128
1489
1333
1384
1295
1318
1243
1134
947
977
928
935
1056
936
930
1049
1149
1068
1553
1382
1445
1508
1420
1481
1432
1373
1408
1326
1376
1309
1220
1267
1218
1318
1257
1121
962
1403
1058
952
892
975
1047
1604
1452
1467
1526
1452
1329
976
872
831
794
773
767
509
991
736
738
734
737
733
737
741
751
776
846
1126
1300
1333
1404
1329
1496
1389
1246
1295
1276
1238
1492
1277
1442
1400
1305
1437
1399
1284
1432
1368
1272
1469
1380
1254
1355
1249
1238
1279
1188
1200
1295
1276
1245
1371
1332
1284
1303
1310
1266
1367
1281
1265
1363
1279
1363
1328
1240
1289
1280
1213
1280
1266
1273
1271
1295
1238
1335
1223
1240
1249
1193
1254
1210
1206
1240
1208
1212
1241
1156
1193
1217
1152
1236
1296
1221
1336
1265
1231
1345
1290
1297
1271
1213
1247
1283
1230
1251
1279
1236
1236
1308
1223
1253
1325
1265
1253
1261
1272
1193
1262
1208
1197
1194
1148
1146
1160
1104
1132
1161
1134
1233
1255
1202
1338
1303
1258
1353
1266
1047
865
812
778
760
745
740
745
762
832
809
805
808
853
1118
1225
1389
1340
1377
1439
1321
1411
1374
1272
1426
1283
1262
1350
1249
1441
1366
1369
1350
1322
1283
1331
1218
1311
1257
1220
1264
1290
1192
1273
1214
1201
1222
1211
1102
1037
1020
1008
1068
1506
1271
1363
1297
1267
1332
1235
1314
1290
1268
1304
1362
1213
1284
1228
1204
1279
1236
1311
1270
1244
1269
1212
1220
1242
1152
1180
1070
1059
1449
1287
1282
1293
1235
1282
1238
1213
1298
1214
1238
1257
1240
1141
1082
1101
1048
1118
1457
1247
1379
1239
1322
1258
1261
1247
1297
1217
1361
1211
1307
1265
1238
1236
1259
1186
1268
1184
1178
1205
1264
1202
1299
1210
1316
1208
1152
1058
1116
1394
1260
1439
1287
1360
1355
1265
1376
1304
1287
1318
1307
1264
1289
1212
1290
1261
1257
1258
1222
1257
1279
1188
1257
1256
1198
1239
1272
1181
1291
1191
1247
1200
1185
1243
1201
1195
1281
1180
1207
1231
1160
1212
1266
1212
1336
1302
1263
1334
1274
1259
1321
1236
1253
1299
1238
1237
1261
1185
1259
1212
1193
1250
1245
1221
1338
1250
1220
1247
1205
1248
1165
1222
1188
1200
1266
1302
1276
1364
1240
1305
1261
1225
1302
1281
1230
990
827
787
760
744
727
722
721
736
744
733
627
433
419
516
480
476
734
725
726
735
733
725
720
717
715
714
716
733
803
856
882
865
883
873
877
853
856
844
581
1027
792
778
767
758
749
491
641
1086
743
745
748
734
502
972
722
712
699
691
683
674
665
652
655
655
653
664
674
694
684
690
716
785
912
821
852
859
890
902
840
863
883
901
822
827
809
793
758
758
760
789
870
895
889
834
844
831
847
846
828
867
931
870
843
889
955
953
878
885
870
872
838
827
830
837
875
859
930
979
898
972
1054
919
913
939
886
892
936
915
884
978
993
920
912
897
878
820
827
809
800
799
811
813
837
844
885
844
815
819
834
908
910
859
873
861
870
985
889
884
855
837
808
787
766
744
734
732
726
716
711
701
705
687
697
697
698
709
736
808
766
744
761
777
858
1014
888
896
939
1057
1104
1096
1144
1137
1098
1172
1194
1106
1212
1232
1108
1131
1166
1088
987
878
798
783
771
773
774
790
797
824
787
789
787
781
791
804
803
792
759
757
746
737
746
746
761
761
770
780
767
786
812
869
919
907
871
859
810
801
780
747
744
748
762
765
785
808
821
804
806
808
814
917
941
912
1086
1201
1079
1157
1191
1094
1121
1133
1041
1077
1149
1066
1132
1246
1171
1220
1215
1157
1199
1125
1122
1186
1163
1134
1191
1150
1159
1205
1168
1145
1186
1144
1134
1174
1163
1110
1115
1067
1063
1118
1073
1098
1149
1095
1171
1197
1113
1183
1158
1122
1181
1119
1067
1122
1108
1040
1124
1120
1060
1088
1088
1010
1048
1037
977
1039
1057
1003
1084
1110
1037
1096
1105
1049
1100
1122
1052
1093
1075
1019
1084
1070
1031
1107
1083
1066
1131
1106
1087
1143
1116
1056
1123
1125
1090
1137
1148
1109
1151
1158
1122
1178
1156
1101
1177
1144
1090
1172
1173
1087
1157
1160
1090
1157
1192
1089
1130
1178
1126
1133
1167
1128
1127
1146
1077
1023
969
890
885
953
1368
1181
1245
1208
1214
1270
1215
1175
1177
1096
1154
1221
1174
1243
1258
1186
1231
1181
1136
1209
1239
1259
1440
1316
1259
1298
1249
1161
1216
1234
1137
1184
1237
1131
1203
1226
1127
1210
1227
1176
1215
1172
1090
1039
996
957
1025
1451
1230
1271
1302
1199
1192
1258
1199
1117
1179
1213
1170
1305
1211
1117
1171
1191
1142
1263
1265
1172
1225
1252
1142
1163
1171
1113
1181
1188
1215
1288
1218
1192
1239
1201
1105
1152
1216
1135
1254
1243
1150
1174
1218
1117
1091
972
976
912
1117
1367
1122
1239
1213
1185
1207
1222
1220
1292
1192
1184
1244
1225
1128
1181
1233
1110
1182
1189
1213
1289
1316
1208
1219
1192
1236
1274
1124
1142
1172
1151
1221
1316
1240
1266
1198
1120
1211
1238
1258
1218
1293
1199
1305
1202
1129
1143
1189
1152
1317
1308
1310
1285
1228
1176
1250
1227
1213
1277
1197
1219
1205
1158
1245
1241
1160
1174
1149
1127
1213
1209
1100
1133
1155
1094
1156
1282
1165
1263
1212
1130
1148
1040
831
786
762
747
744
779
799
788
843
910
870
894
1018
903
964
1387
1166
1189
1235
1163
1274
1262
1194
1227
1232
1217
1335
1322
1146
1197
1228
1237
1404
1226
1231
1376
1246
1232
1315
1226
1317
1215
1203
1325
1340
1204
1273
1190
1284
1238
1324
1216
1131
1187
1180
1200
1246
1201
1201
1155
1071
1103
1141
1032
1048
1061
959
997
1072
1001
1113
1323
1138
1236
1201
1251
1233
1190
1096
1165
1179
1089
1130
1239
1172
1302
1201
1227
1279
1298
1203
1278
1216
1273
1213
1192
1168
1277
1186
1153
1205
1247
1182
1223
1182
1309
1272
1218
1240
1265
1194
1318
1169
1159
1150
1024
1029
1408
1148
1347
1245
1316
1287
1305
1245
1344
1254
1239
1243
1237
1187
1229
1105
1125
1153
1059
1110
1162
1095
1223
1247
1153
1172
1242
1174
1246
1115
1007
887
895
911
970
1456
1202
1365
1392
1257
1282
1265
1282
1273
1186
1289
1284
1350
1267
1200
1186
1286
1199
1086
1002
1354
1189
1350
1296
1285
1293
1238
1329
1221
1178
1274
1208
1110
1165
1253
1159
1181
1118
1030
922
982
931
996
1070
962
1041
1436
1202
1268
1199
1248
1242
1114
1098
974
942
1061
1415
1207
1337
1286
1150
1205
1246
1174
1154
1163
1090
1150
1206
1052
937
841
805
791
786
764
585
777
892
481
353
469
928
296
327
305
528
815
255
541
794
772
761
760
743
738
723
714
718
719
748
778
774
841
974
1009
928
951
999
925
907
1022
1382
1171
1212
1196
1157
1296
1224
1130
1171
1153
1122
1209
1166
1159
1217
1210
1044
1038
925
867
866
1049
1281
1061
1085
1015
893
827
795
779
780
781
781
788
789
792
781
763
761
762
763
784
773
786
785
782
782
760
744
752
745
728
728
721
701
718
717
698
706
508
470
483
324
345
622
404
335
265
311
344
344
280
432
310
365
366
723
738
369
345
325
368
282
315
284
272
570
255
423
258
693
1380
778
659
660
656
650
643
640
649
652
655
654
670
684
722
710
688
684
678
681
672
663
660
661
663
670
673
678
683
690
695
692
685
673
669
671
669
659
663
665
661
662
670
673
688
679
685
691
699
697
682
689
473
916
707
713
723
705
709
709
687
692
685
673
655
681
684
699
699
729
737
756
771
765
780
784
785
779
692
860
784
775
779
781
796
781
805
830
840
809
815
815
862
884
851
809
815
812
822
809
816
806
801
783
797
803
825
822
844
886
935
918
1340
1181
1119
1214
1195
1148
1214
1172
1168
1224
1155
1169
1190
1159
1149
1189
1118
1137
1152
1097
1104
1128
1067
1090
1124
1070
1075
1100
1052
1030
1076
1086
1047
1118
1130
1098
1190
1148
1120
1117
1070
951
835
804
862
965
1052
1407
1170
1327
1261
1213
1256
1289
1233
1338
1230
1232
1233
1198
1181
1221
1172
1222
1237
1273
1211
1233
1149
1214
1209
1199
1226
1296
1191
1191
1226
1166
1199
1180
1157
1117
1171
1159
1176
1283
1236
1241
1232
1193
1197
1259
1175
1225
1216
1211
1216
1228
1158
1220
1195
1160
1221
1228
1158
1206
1212
1202
1154
1224
1206
1169
1211
1248
1161
1237
1203
1166
1190
1202
1145
1161
1211
1149
1172
1183
1140
1146
1179
1126
1159
1174
1125
1164
1146
1145
1215
1166
1230
1224
1188
1200
1193
1134
1176
1181
1126
1170
1177
1147
1171
1125
1096
1129
1145
1099
1165
1198
1144
1203
1241
1198
1225
1222
1219
1239
1261
1199
1263
1208
1209
1228
1154
1233
1178
1192
1258
1178
1107
918
892
861
926
1069
1474
1404
1315
1297
1374
1262
1304
1296
1208
1252
1193
1220
1246
1178
1229
1276
1220
1216
1228
1195
1117
1047
971
1034
1030
1498
1291
1262
1253
1210
1191
1208
1124
1163
1175
1145
1138
1170
1124
1165
1197
1137
1143
1167
1132
1130
1177
1173
1136
1189
1235
1179
1253
1214
1209
1250
1216
1202
1206
1189
1217
1130
1170
1182
1147
1196
1224
1196
1192
1222
1171
1116
1133
1190
1188
1185
1278
1233
1206
1230
1218
1154
1167
968
962
954
992
1040
1045
1040
1141
1098
1031
1132
1193
1064
1084
1199
1113
1108
1212
1085
1035
1041
1158
1093
1402
1251
1177
1198
1248
1192
1157
1207
1247
1169
1220
1242
1227
1202
1256
1186
1167
1192
1159
1199
1210
1158
1163
1186
1120
1117
1089
918
927
1098
1491
1297
1311
1263
1286
1325
1241
1275
1260
1193
1218
1196
1154
1230
1253
1199
1289
1238
1130
1034
949
1085
1037
1622
1398
1335
1436
1337
1269
1301
1222
1262
1279
1239
1259
1301
1273
1231
1277
1216
1298
1266
1209
1263
1263
1188
1221
1179
1158
1179
1175
1115
1154
1176
1194
1321
1360
1350
1364
1262
1284
1301
1232
1293
1316
1226
1307
1268
1198
1222
1300
1219
1311
1273
1231
1252
1279
1203
1261
1204
1214
1237
1206
1203
1222
1172
1195
1163
1161
1207
1212
1194
1239
1172
1155
1115
949
896
1156
1472
1233
1332
1287
1194
1274
1240
1136
1148
994
981
1099
1520
1261
1241
1311
1253
1217
1278
1315
1217
1305
1263
1220
1218
1194
1162
1191
1190
1192
1232
1169
1260
1268
1224
1218
1243
1183
1206
1263
1316
1264
1323
1250
1309
1359
1308
1404
1340
1295
1217
977
956
921
923
973
1044
957
1001
984
912
984
1048
982
944
920
931
921
1105
1504
1319
1323
1290
1196
1232
1283
1239
1323
1405
1364
1388
1403
1298
1331
1324
1249
1306
1282
1226
1326
1421
1305
1425
1330
1302
1380
1312
1296
1308
1261
1287
1273
1250
1186
1216
1219
1199
1260
1267
1216
1273
1271
1211
1242
1270
1179
1215
1253
1196
1223
1227
1156
1201
1233
1170
1232
1261
1201
1247
1236
1165
1028
986
943
956
1043
1117
1036
1039
1069
1049
992
1023
1099
1008
1072
1077
1081
995
1024
1089
998
1061
1202
1185
1197
1135
997
1041
1126
1066
1202
1532
1334
1334
1262
1224
1250
1268
1181
1232
1218
1209
1272
1191
1202
1201
1193
1209
1187
1198
1272
1244
1239
1238
1218
1172
1217
1211
1207
1229
1202
1195
1260
1179
1197
1324
1291
1335
1372
1342
1335
1338
1283
1359
1310
1290
1310
1270
1259
1310
1273
1377
1285
1277
1272
1191
1185
1223
1206
1138
1208
1233
1147
1190
1225
1160
1188
1204
1151
1197
1145
1172
1195
1158
1166
1187
1150
1218
1194
1201
1244
1261
1286
1301
1282
1264
1270
1226
1229
1109
959
944
923
978
1068
1018
1079
1059
1037
1045
981
992
1020
976
1024
1014
1048
1069
1006
1078
1059
1038
1069
1013
1029
1010
1061
1074
993
1029
1010
960
1006
1022
981
1009
1039
999
1036
1059
1017
1029
1021
996
1043
1052
1006
994
976
1005
998
967
985
1000
976
1059
1059
1002
1040
1029
946
947
979
919
947
968
940
912
980
1125
1015
982
1103
1088
993
1071
1526
1273
1296
1264
1190
1284
1344
1194
1242
1249
1196
1276
1327
1183
1139
951
849
720
750
920
766
756
743
735
730
726
725
721
718
715
711
716
717
729
757
831
1025
1131
1125
1243
1298
1266
1258
1461
1269
1252
1339
1276
1304
1277
1140
1025
873
834
815
802
790
801
836
840
873
986
1060
1041
1517
1328
1382
1272
1371
1343
1275
1369
1298
1303
1353
1197
1186
1202
1220
1555
1473
1364
1326
1257
1302
1280
1209
1266
1200
1151
1161
1154
1186
1488
1380
1422
1368
1220
1232
1216
1213
1356
1248
1401
1290
1249
1272
1179
1201
1173
1160
1203
1231
1202
1291
1239
1247
1272
1215
1220
1248
1239
1239
1265
1193
1218
1195
1201
1192
1139
1126
1158
1110
1152
1179
1159
1194
1139
1084
1155
1157
1023
1037
1000
950
946
1434
1228
1456
1320
1293
1373
1277
1284
1260
1123
966
962
1081
1550
1365
1304
1431
1274
1226
1239
1182
1215
1255
1259
1241
1323
1207
1233
1222
1228
1217
1419
1248
1259
1271
1285
1320
1512
1349
1365
1395
1286
1285
1343
1310
1332
1430
1298
1348
1322
1261
1257
1222
1143
1148
1169
1147
1165
1235
1166
1248
1216
1220
1229
1259
1260
1253
1259
1288
1272
1286
1297
1262
1325
1235
1278
1239
1214
1242
1221
1134
1120
962
900
944
1342
1160
1350
1225
1218
1324
1266
1224
1291
1227
1186
1236
1206
1151
1197
1186
1124
1181
1251
1165
1269
1257
1256
1274
1323
1233
1386
1277
1390
1352
1268
1354
1282
1197
1275
1266
1309
1333
1353
1239
1245
1229
1217
1297
1223
1287
1269
1225
1241
1246
1186
1252
1237
1227
1262
1268
1270
1352
1227
1190
1227
1191
1274
1305
1289
1300
1312
1265
1381
1277
1203
1257
1198
1238
1233
1245
1190
1260
1168
1153
1175
1185
1124
1222
1152
1067
1094
1069
963
1059
1191
1363
1256
1204
1245
1199
1188
1201
1160
1167
1176
1131
1139
1159
1099
1030
1090
1054
1143
1186
1168
1247
1226
1195
1176
1095
1003
990
1153
1026
1168
1124
978
995
1092
974
933
902
862
843
832
816
817
823
939
1463
1388
1396
1323
1383
1306
1356
1275
1236
1274
1194
1219
1262
1173
1236
1245
1214
1274
1329
1226
1339
1295
1358
1290
1296
1316
1249
1389
1247
1311
1314
1248
1285
1276
1234
1307
1278
1274
1286
1251
1244
1181
1189
1204
1175
1175
1220
1186
1255
1209
1168
1190
1126
1137
1036
1058
1117
1070
1147
1092
1088
1134
1080
1021
1049
1046
1015
1170
1219
1211
1309
1321
1293
1379
1335
1294
1330
1273
1247
1307
1260
1287
1266
1206
1211
1210
1135
1159
1177
1137
1181
1245
1174
1178
1185
1116
1119
1139
972
982
1114
1050
969
1039
1174
1029
1001
1008
991
1010
1034
972
987
1038
977
1029
1056
1045
1492
1320
1262
1254
1184
1233
1255
1260
1271
1205
1062
976
971
1054
1030
1067
1028
964
975
978
939
983
1056
930
957
959
1033
1140
1144
1065
1075
1037
1046
1067
1045
1055
1047
1037
1035
1023
1025
1047
1046
1049
1058
992
994
1059
1017
1071
1087
1021
1048
1036
961
998
977
965
994
995
933
975
994
946
965
981
969
984
1029
1014
1060
1071
1089
1156
1159
1209
1109
1081
1100
1047
1048
997
1034
1056
997
1009
1068
1004
984
1047
1062
1047
1103
1044
1143
1172
1128
1028
1062
1086
992
1003
998
965
1029
1085
1011
1003
1034
931
946
972
915
984
1060
955
973
891
846
827
817
1012
1429
1293
1250
1235
1296
1217
1295
1232
1208
1282
1218
1237
1241
1231
1239
1263
1229
1232
1222
1210
1236
1190
976
1005
1063
1027
1144
1100
1114
1046
1055
1079
1003
998
987
999
980
1031
1093
1023
1061
1080
992
1057
1044
956
997
1016
935
955
1016
1014
996
1115
1054
978
1080
1130
964
1039
1466
1186
1285
1275
1278
1405
1207
1294
1283
1256
1384
1241
1282
1232
1164
1198
1257
1211
1304
1306
1259
1266
1240
1155
1050
983
941
963
1081
1032
1064
1101
1027
1018
1042
955
957
983
1019
977
987
1043
1107
989
989
992
879
842
818
800
791
812
861
926
985
1507
1290
1258
1283
1211
1268
1280
1175
1191
1199
1069
1080
1110
1040
1069
1135
1138
1132
1154
1131
1136
1063
1116
1152
1096
1175
1150
1107
1121
1085
1121
1103
1026
1053
1099
1067
1063
1116
1058
1132
1046
1035
1049
987
1024
1055
1014
984
1033
991
992
1039
1005
967
974
983
930
951
981
958
919
976
980
951
1033
1023
971
989
1030
1045
969
997
1000
957
1020
1152
1162
1128
1128
1015
992
975
938
1006
1041
1017
1136
1142
1025
1056
1010
1023
1015
972
1023
1083
989
965
1017
1030
951
909
874
819
791
779
772
801
797
858
1497
1190
1242
1382
1236
1300
1275
1180
1181
1066
936
952
952
935
1075
1318
1115
1115
1051
1095
1140
1061
1152
1245
1143
1172
1197
1149
1100
1127
1129
1059
1100
1170
1136
1229
1154
1240
1185
1229
1137
1107
1122
1145
1093
1165
1164
1120
1206
1194
1262
1188
1237
1234
1218
1180
1145
1090
1035
939
965
1109
1064
1179
1060
935
894
854
835
807
788
770
755
744
740
737
732
728
725
724
724
726
754
825
954
957
1042
1283
1180
1224
1280
1177
1260
1255
1143
1250
1303
1232
1318
1373
1253
1469
1340
1226
1252
1362
1246
1311
1332
1324
1209
1275
1290
1345
1260
1397
1212
1296
1251
1234
1154
1180
1175
1154
1229
1205
1235
1250
1244
1201
1272
1213
1178
1170
1203
1161
1167
1189
1152
1183
1196
1154
1222
1226
1221
1248
1288
1243
1327
1249
1305
1263
1290
1271
1298
1286
1267
1273
1222
1215
1224
1119
1069
983
971
1131
1462
1255
1267
1175
1221
1208
1159
1205
1172
1147
1248
1229
1214
1225
1240
1256
1186
1274
1265
1236
1262
1300
1228
1319
1295
1268
1267
1289
1278
1289
1279
1264
1298
1206
1238
1236
1164
1136
1142
931
940
971
1048
1089
1486
1214
1185
1275
1153
1180
1193
1147
1213
1256
1211
1288
1197
1188
1192
1193
1139
1171
1152
1129
1166
1148
1169
1193
1146
1177
1198
1145
1151
1185
1176
1233
1192
1197
1239
1201
1234
1150
1192
1217
1262
1243
1205
1186
1056
972
1034
1022
1086
1162
1545
1326
1231
1213
1122
962
848
871
886
1436
1079
1201
1248
1176
1232
1175
1266
1331
1232
1290
1266
1244
1258
1262
1224
1306
1235
1220
1268
1248
1240
1309
1231
1201
1226
1200
1216
1318
1277
1265
1266
1254
1248
1272
1213
1269
1256
1204
1254
1232
1197
1208
1174
1179
1210
1184
1254
1247
1221
1285
1200
1220
1206
1147
1197
1163
1179
1162
1062
1058
1079
1066
976
1026
1100
1028
1166
1186
1073
1249
1319
1214
1317
1273
1196
1288
1286
1196
1280
1282
1209
1226
1195
1170
1249
1133
1098
1167
1184
1108
1218
1207
1121
1215
1153
1132
1159
1079
1137
1214
1135
1162
1158
1052
1131
1032
990
1096
1200
1148
1220
1142
1231
1202
1182
1144
1032
1138
1027
955
1041
1129
1033
1055
1026
971
1065
1002
956
999
1047
951
958
1010
993
1002
1089
1075
1010
1469
1236
1179
1156
1140
1071
1187
1206
1247
1282
1239
1123
1056
1012
963
1014
1028
975
967
1074
1115
969
1024
1013
914
937
1029
981
1055
1148
1221
1119
1175
1431
1343
1310
1279
1268
1299
1217
1224
1270
1182
1237
1287
1179
1343
1252
1216
1252
1202
1181
1222
1175
1185
1209
1214
1252
1242
1262
1224
1222
1087
945
934
963
889
951
1145
1054
1051
1078
982
934
905
857
831
815
808
847
874
1490
1290
1233
1331
1240
1248
1234
1181
1199
1218
1204
1213
1243
1244
1213
1244
1190
1227
1268
1198
1266
1228
1197
1260
1215
1265
1224
1241
1225
1235
1234
1167
1193
1012
909
935
966
991
1078
1077
1201
1482
1361
1289
1216
1031
938
903
955
1034
977
1010
1020
1015
1023
993
1012
1046
995
1017
1034
1009
1015
1084
1097
1182
1108
1106
1014
1033
1044
1059
1102
1038
1039
1058
1030
1074
1138
1062
1061
1039
1010
1058
1039
976
1044
1042
1010
1026
981
1062
1030
1060
1012
1025
1017
1002
1022
991
1036
1075
994
1034
1012
916
949
969
938
1103
1100
1050
1284
1399
1273
1265
1184
1251
1227
1234
1261
1207
1265
1241
1276
1259
1268
1249
1269
1215
1243
1191
1039
1068
1096
1026
1095
1138
1059
1142
1165
1102
1193
1127
1167
1145
1075
1118
1085
1065
1005
1013
1023
890
909
910
906
942
963
952
944
944
902
902
891
869
892
905
897
930
959
943
931
957
916
928
907
888
898
889
860
856
882
912
911
922
952
939
954
998
954
971
963
928
949
967
942
916
930
936
955
984
944
968
977
943
944
929
909
894
863
879
911
925
926
969
965
961
982
937
956
959
933
915
883
893
896
947
1008
968
992
990
949
956
964
938
955
1002
968
996
999
1000
949
956
967
921
966
984
976
970
1026
1004
986
1001
983
1030
1031
1000
1013
995
996
1041
999
985
1011
1001
1017
1051
1151
1135
1148
1199
1180
1153
1018
1001
988
944
1017
1090
1017
1119
1150
1042
1058
1035
992
1001
1016
993
1001
1060
1041
1004
1000
960
929
977
1065
1051
1012
1088
1046
1024
1092
1008
970
970
973
936
957
993
961
970
1034
1011
1075
1063
968
971
978
928
954
992
979
997
1038
992
1009
1059
1019
964
911
933
943
972
984
957
979
958
943
957
957
935
952
931
930
947
933
932
953
956
949
964
953
938
968
948
926
948
955
936
944
930
956
992
975
976
1031
1011
978
998
995
969
1006
993
1011
1044
998
985
1022
1002
954
995
1002
974
988
1017
988
1101
1064
984
975
1006
966
919
924
958
924
983
997
960
965
980
932
935
981
965
1036
1078
1002
1028
998
945
955
959
942
975
969
987
1053
1022
1015
1049
1005
987
1021
1005
950
987
989
958
1029
1022
986
1027
1005
1000
1037
1008
1022
1063
1001
983
1007
1000
948
1015
1018
962
1001
1005
945
987
991
923
897
981
1053
956
1084
1108
983
1018
1063
1018
1017
1206
1407
1174
1217
1161
1095
1136
1087
1021
1077
1122
1069
1150
1142
1101
1164
1173
1097
1144
1166
1136
1150
1111
1095
1084
1065
982
1050
1108
1039
1096
1145
1043
1059
1101
1037
1046
1087
1049
1047
1147
1111
1084
1141
1138
1092
1118
1103
1077
1149
1162
1096
1194
1103
1129
1105
1078
1125
1174
1090
1064
1079
1003
1062
1064
1022
1158
1178
1066
1125
1136
1069
1071
1072
1049
1009
1072
1099
1077
1061
1069
1058
1008
1048
1013
1027
1044
1009
1058
1074
985
1035
1038
993
1042
1126
1136
1180
1173
1190
1146
1097
1145
1088
1087
1097
1019
1087
1097
1044
1139
1106
1128
1144
1062
1124
1092
1034
1067
1057
1002
1049
1071
1002
1026
1043
965
973
1048
1031
1212
1256
1161
1256
1271
1216
1237
1177
1081
1094
1123
1103
1250
1246
1215
1322
1291
1300
1343
1228
1269
1231
1259
1260
1277
1259
1277
1245
1294
1181
1190
1185
1117
1140
1191
1156
1164
1200
1118
1156
1122
1081
1103
1101
1056
1153
1206
1191
1208
1226
1177
1239
1217
1191
1219
1208
1145
1198
1206
1178
1238
1241
1180
1250
1229
1189
1164
1195
1140
1180
1211
1160
1258
1226
1163
1189
1147
1129
1153
1185
1192
1197
1241
1157
1178
1153
1089
1098
1104
1057
1056
1043
998
1131
1074
957
900
836
785
753
732
715
704
697
693
682
685
685
683
678
680
679
678
675
684
703
757
865
894
1007
1173
1188
1133
1228
1184
1196
1226
1195
1210
1250
1175
1183
1179
1183
1166
1311
1239
1174
1302
1243
1138
1102
1111
1038
1128
1310
1174
1340
1241
1250
1251
1254
1224
1245
1194
1209
1189
1179
1167
1219
1187
1217
1222
1246
1201
1184
1188
1144
1047
1052
969
1012
1193
1066
1104
1161
1079
1137
1078
1045
1109
1083
1040
1164
1139
1125
1199
1187
1149
1157
1094
1145
1104
1115
1094
1161
1222
1188
1232
1235
1239
1240
1211
1219
1178
1143
985
933
854
887
1088
1652
1271
1318
1336
1265
1268
1203
1240
1249
1156
1212
1246
1187
1293
1229
1198
1236
1205
1202
1216
1183
1280
1213
1247
1232
1174
1182
1139
1066
1097
1078
1032
1088
1131
1040
1068
1141
1064
1050
1112
1062
1065
1123
1047
1125
1085
1033
1049
988
995
1108
1204
1141
1187
1205
1125
1168
1159
1076
1106
1084
1010
1085
1130
1069
1053
1101
1108
1059
1125
1106
1119
1194
1132
1145
1141
1071
1005
1027
1028
997
918
874
900
1070
1178
1113
1158
1099
1140
1113
1108
1025
1089
1107
1057
1050
1094
1091
1037
1085
1105
1076
1093
1116
1101
1122
1098
1068
977
967
1039
1153
1056
1137
1167
1089
1135
1094
1063
1089
1093
1023
1061
1039
970
999
1045
994
1030
1072
1027
1025
1027
1010
1025
944
872
805
784
774
766
777
1016
1079
1323
1305
1265
1314
1367
1314
1272
1306
1226
1167
1208
1158
1153
1176
1187
1111
1132
1143
1123
1147
1175
1184
1161
1182
1171
1114
1131
1163
1103
1059
1163
1101
1011
1058
1086
947
935
985
1073
1289
1326
1425
1345
1335
1271
1285
1201
1243
1232
1208
1215
1281
1204
1264
1218
1193
1198
1154
1153
1164
1117
1162
1170
1106
1148
1147
1098
1119
1136
1123
1136
1158
1107
989
1004
1120
1102
1209
1342
1249
1273
1251
1233
1294
1192
1230
1204
1144
1184
1174
1167
1198
1199
1139
1167
1173
1123
1108
1113
1056
1131
1161
1073
1112
1124
1051
1105
1137
1078
983
975
956
944
911
1008
1073
1042
1044
1048
1021
1079
1121
1027
1012
1031
997
1027
1065
1010
1056
1108
1084
1078
1110
1049
1002
1088
1140
1009
1050
1046
993
1065
1026
1048
1157
1116
1117
1162
1153
1118
1130
1125
1153
1146
1140
1166
1204
1119
1200
1149
1112
1134
1136
1107
1161
1182
1154
1172
1191
1106
1197
1192
1129
1201
1203
1151
1177
1227
1129
1192
1191
1085
1125
1161
1074
1078
1149
1092
1097
1195
1169
1148
1224
1169
1160
1197
1097
1101
1084
1011
1017
1029
980
995
1058
1035
1044
1105
1106
1045
1113
1159
1088
1131
1154
1126
1060
1105
1116
1059
1138
1130
1074
1106
1130
1059
1092
1150
1101
1056
1095
1080
1137
1141
1096
1188
1185
1118
1184
1201
1111
1168
1137
1065
1109
1116
1036
1066
1070
1005
1044
1082
1030
1046
1091
1026
1037
1053
1022
1042
1147
1119
1182
1175
1179
1186
1141
1131
1138
1057
1063
1088
1059
1057
1152
1161
1103
1018
1087
1130
1061
1099
1152
1083
1081
1129
1098
1037
1073
1120
1033
1102
1106
1053
1113
1140
1067
1104
1166
1127
1155
1149
1106
1133
1123
1089
1124
1063
1109
1131
1086
1165
1146
1088
1152
1184
1101
1135
1154
1071
1044
1041
982
952
1017
985
1033
1118
1070
1096
1092
1097
1048
1064
1045
960
954
970
940
1009
1052
1040
1069
1092
1004
1061
1058
1002
1071
1087
1058
1263
1139
1164
1140
1035
979
926
905
931
1046
1024
1080
1430
1246
1237
1184
1208
1148
1131
1031
1026
966
1012
1086
1016
1027
1050
994
1073
1033
986
945
951
946
909
997
1146
1022
1133
1095
1027
1379
1175
1097
1109
1079
1018
866
791
763
752
728
705
692
680
675
669
662
657
649
640
643
643
638
634
638
641
655
685
741
798
805
834
913
964
906
956
1062
1027
1003
1066
1102
1075
1161
1243
1204
1245
1147
1208
1176
1128
1179
1171
1157
1222
1161
1239
1147
1174
1162
1103
1124
1131
1065
1112
1136
1090
1133
1182
1135
1224
1121
1074
1096
1123
1085
1195
1237
1253
1261
1324
1216
1272
1186
1217
1228
1197
1165
1274
1173
1250
1218
1230
1261
1293
1206
1223
1143
1233
1181
1144
1178
1266
1118
1077
898
951
1008
997
1059
1107
1051
1153
1428
1334
1246
1168
1177
950
900
969
1047
1005
1149
1469
1338
1256
1184
1187
1243
1149
1229
1247
1194
1368
1217
1201
1201
1151
1181
1262
1178
1229
1157
1241
1197
1215
1239
1197
990
832
779
755
735
723
718
721
743
838
1291
1155
1295
1221
1237
1279
1198
1250
1241
1171
1233
1171
1148
1172
1176
1149
1284
1185
1212
1235
1273
1220
1269
1178
1217
1200
1147
1164
1179
1116
1181
1139
1145
1183
1145
1158
1210
1151
1276
1203
1224
1231
1196
1158
1168
1094
1100
1107
1045
1107
1065
1123
1141
1115
1107
1096
1098
1116
1129
1107
1017
1072
1056
985
1065
1076
1062
1127
1114
1130
1140
1148
1173
1173
1151
1145
1114
1116
1167
1158
1182
1238
1181
1192
1215
1133
1195
1179
1122
1210
1198
1113
1171
1214
1124
1167
1132
1148
1134
1061
1092
1148
1068
1161
1174
1123
1172
1155
1155
1167
1100
1124
1175
1130
1195
1177
1156
1229
1183
1172
1235
1199
1173
1226
1135
1157
1170
1127
1184
1142
1106
1136
1104
1141
1195
1120
1176
1183
1088
1121
1112
1061
1119
1160
1048
1089
1079
1088
1121
1056
1097
1104
1137
1173
1148
1200
1166
1132
1189
1165
1148
1201
1157
1157
1208
1206
1151
1208
1211
1133
1185
1143
1200
1151
1187
1191
1117
1145
1141
1052
1017
949
973
1021
1037
1114
1268
1110
1086
1173
1071
1137
1180
1034
1074
1492
1250
1250
1251
1160
1220
1193
1183
1234
1196
1208
1210
1159
1239
1154
1171
1005
832
819
1047
1451
1337
1351
1294
1425
1350
1310
1220
1305
1210
1304
1282
1230
1201
1245
1166
1184
1200
1205
1186
1272
1140
1212
1198
1152
1188
1202
1140
1202
1147
1150
1165
1095
1129
1168
1122
1171
1142
1128
1151
1142
1126
1173
1157
1182
1232
1133
1173
1155
1166
1173
1189
1105
1045
928
921
1091
1081
1485
1246
1255
1312
1176
1197
995
972
1041
1123
1081
1250
1444
1346
1276
1233
1234
1232
1206
1280
1182
1292
1203
1253
1244
1183
1199
1168
1124
1171
1089
1069
1296
1372
1240
1193
1212
1190
1136
1194
1211
1165
1291
1226
1334
1074
942
1003
1084
1038
1125
1486
1335
1294
1240
1288
1226
1218
1170
1168
1168
1144
1148
1167
1118
1202
1137
1203
1191
1262
1216
1210
1185
1210
1164
1236
1137
1231
1221
1203
1205
1249
1161
1236
1202
1178
1222
1271
1200
1266
1164
1206
1202
1216
1258
1180
1285
1181
1163
1179
1128
1165
1184
1099
1108
969
995
1053
976
1058
1048
1004
1105
1151
1087
1202
1447
1234
1249
1168
1276
1221
1235
1238
1317
1221
1340
1233
1216
1286
1238
1252
1243
1314
1263
1405
1221
1285
1203
1205
1222
1226
1184
1236
1121
1143
1152
1139
1208
1139
1222
1178
1182
1171
1160
1139
1122
1158
1224
1141
1201
1164
1101
1178
1148
1156
1216
1183
1175
1205
1143
1179
1206
1157
1208
1198
1073
1144
1064
1099
1131
1093
1152
1151
1168
1177
1135
1207
1184
1153
1226
1245
1220
1240
1153
1238
1252
1175
1247
1247
1246
1314
1200
1264
1241
1206
1252
1220
1227
1218
1158
1168
1103
1161
1175
1135
1211
1226
1172
1230
1220
1141
1189
1165
1154
1167
1139
1109
1188
1137
1213
1220
1187
1209
1127
1204
1259
1185
1229
1248
1158
1227
1176
1227
1205
1230
1284
1201
1315
1185
1181
1220
1161
1188
1198
1179
1221
1154
1218
1162
1160
1185
1204
1142
1211
1167
1166
1190
1171
1205
1199
1240
1309
1224
1296
1229
1205
1244
1215
1195
1259
1160
1231
1194
1209
1222
1214
1207
1230
1225
1210
1220
1298
1191
1271
1189
1190
1189
1156
1171
1189
1135
1238
1152
1200
1151
1176
1188
1157
1179
1191
1121
1173
1212
1150
1270
1246
1231
1266
1276
1216
1300
1190
1249
1224
1172
1176
1210
1128
1169
1116
1170
1208
1239
1236
1316
1221
1337
1184
1201
1225
1159
1206
1214
1200
1300
1187
1303
1178
1177
1170
1112
1144
1172
1112
1167
1262
1164
1288
1215
1231
1201
1184
1161
1211
1169
1210
1225
1180
1319
1208
1211
1201
1173
1208
1157
1140
1164
1226
1147
1255
1140
1203
1214
1215
1214
1264
1193
1308
1199
1147
1189
1232
1165
1254
1153
1208
1183
1187
1223
1324
1252
1345
1201
1325
1214
1175
1258
1167
1240
1187
1220
1274
1247
1240
1289
1191
1292
1255
1213
1242
1291
1232
1330
1193
1301
1186
1228
1204
1214
1197
1150
1162
944
977
1117
1036
1129
1092
1116
1193
1092
957
982
1090
1274
1423
1239
1240
1252
1280
1235
1306
1227
1312
1188
1293
1250
1326
1279
1257
1288
1342
1269
1296
1201
1266
1179
1225
1190
1172
1205
1237
1130
1193
1175
1177
1261
1191
1258
1236
1217
1202
1209
1176
1240
1147
1180
1218
1188
1220
1273
1206
1315
1216
1271
1182
1247
1181
1191
1232
1222
1270
1310
1226
1339
1206
1327
1195
1284
1238
1316
1269
1317
1241
1294
1224
1266
1180
1175
1206
1251
1225
1314
1260
1345
1230
1303
1237
1214
1219
1168
1210
1204
1250
1239
1247
1193
1200
1062
1054
990
1027
1105
1104
1207
1295
1214
1321
1212
1246
1238
1197
1204
1228
1114
1155
1178
1152
1250
1192
1212
1201
1217
1179
1275
1157
1242
1218
1250
1221
1266
1171
1233
1157
1190
1177
1195
1186
1122
1200
1235
1150
1232
1139
1079
1145
1205
1130
1247
1178
1192
1169
1235
1131
1194
1166
1145
1173
1108
1146
1173
1110
1153
1165
1116
1181
1196
1131
1174
1117
1193
1200
1130
1192
1223
1153
1190
1169
1190
1230
1151
1187
1181
1093
1166
1173
1196
1223
1194
1227
1161
1153
1201
1126
1218
1263
1164
1220
1222
1211
1224
1265
1210
1296
1336
1270
1345
1258
1259
1228
1208
1246
1167
1172
1188
1180
1165
1129
1176
1177
1135
1230
1173
1222
1206
1182
1217
1254
1163
1199
1157
1169
1206
1123
1200
1195
1151
1219
1227
1212
1112
1167
1158
1133
1192
1156
1188
1229
1149
1211
1213
1128
1189
1211
1119
1198
1243
1173
1239
1221
1227
1276
1182
1249
1248
1153
1234
1230
1261
1295
1229
1281
1294
1183
1215
1212
1116
1220
1163
1143
1204
1166
1184
1205
1098
1175
1172
1122
1193
1178
1158
1225
1123
1170
1189
1114
1174
1213
1138
1211
1225
1113
1095
1077
1042
1134
1468
1241
1403
1276
1319
1297
1248
1280
1231
1236
1258
1179
1232
1241
1192
1261
1153
1211
1065
1017
1093
1012
1113
1178
1059
1146
1089
1062
1121
1154
1101
1190
1170
1154
1186
1200
1091
1176
1125
1124
1495
1207
1246
1229
1233
1262
1178
1286
1187
1198
1210
1178
1177
1236
1192
1283
1166
1278
1210
1183
1195
1147
1157
1186
1148
1201
1210
1189
1241
1295
1212
1333
1258
1209
1272
1313
1261
1320
1223
1200
1286
1218
1277
1268
1277
1233
1293
1173
1255
1227
1202
1202
1210
1159
1244
1186
1185
1199
1171
1167
1200
1164
1169
1215
1157
1295
1236
1260
1239
1205
1275
1352
1214
1357
1273
1219
1288
1194
1294
1187
1212
1211
1181
1174
1203
1140
1208
1134
1172
1226
1150
1214
1238
1194
1235
1152
1188
1196
1155
1231
1176
1176
1202
1208
1176
1208
1112
1156
1236
1157
1293
1211
1270
1242
1239
1213
1242
1184
1230
1221
1189
1221
1183
1210
1267
1164
1248
1206
1226
1212
1239
1152
1221
1153
1214
1172
1203
1223
1226
1127
1208
1189
1210
1245
1291
1228
1287
1179
1247
1223
1193
1218
1246
1158
1269
1204
1135
1092
1013
978
1015
1140
1115
1014
1066
1080
1039
1076
1542
1302
1245
1302
1172
1267
1177
1199
1190
1212
1157
1265
1170
1221
1239
1258
1200
1283
1147
1212
1185
1201
1168
1233
1131
1206
1206
1182
1212
1296
1187
1308
1178
1174
1197
1106
1006
1107
1098
1186
1466
1225
1280
1262
1222
1320
1265
1263
1227
1226
1200
1241
1179
1272
1168
1252
1197
1270
1246
1221
1228
1274
1219
1272
1170
1224
1215
1210
1231
1318
1190
1247
1093
892
816
784
761
738
727
712
702
692
684
679
677
669
664
674
667
663
668
667
670
693
742
811
820
808
770
779
785
781
812
967
1136
1029
1121
1200
1170
1113
1161
1095
1092
1131
1145
1108
1113
1216
1170
1206
1214
1236
1180
1211
1172
1195
1198
1268
1148
1266
1192
1132
1220
1194
1112
1149
1150
1069
1046
1098
1163
1090
1133
1190
1133
1215
1230
1192
1263
1189
1185
1231
1192
1169
1237
1182
1139
1197
1148
1059
1165
1189
1110
1236
1275
1173
1252
1276
1227
1283
1239
1161
1239
1269
1162
1197
1222
1098
1160
1152
1115
1183
1191
1146
1220
1204
1241
1258
1146
1169
1198
1125
1227
1193
1167
1015
852
798
779
783
816
978
1485
1345
1418
1313
1480
1445
1285
1387
1311
1253
1372
1324
1315
1283
1313
1192
1237
1147
1244
1215
1280
1264
1352
1228
1338
1262
1266
1201
1149
1225
1342
1224
1413
1321
1236
1342
1269
1217
1261
1328
1210
1321
1204
1242
1152
1221
1184
1157
1140
1126
1056
1101
1179
1121
1223
1177
1219
1135
1090
1005
878
916
833
798
786
763
745
732
723
712
705
695
689
682
673
677
673
675
674
683
697
741
812
821
925
1038
1116
1039
1045
1081
1030
1055
1126
1083
1162
1288
1135
1271
1212
1182
1204
1312
1167
1132
1205
1267
1214
1312
1214
1283
1234
1237
1193
1319
1172
1302
1247
1240
1206
1187
1188
1222
1143
1251
1184
1198
1194
1273
1156
1279
1182
1268
1254
1287
1245
1350
1235
1351
1253
1318
1292
1264
1218
1246
1173
1325
1213
1300
1242
1268
1220
1222
1165
1220
1152
1231
1236
1229
1243
1367
1206
1284
1252
1240
1295
1273
1215
1292
1163
1110
1155
1249
1191
1340
1201
1222
1246
1246
1231
1337
1216
1334
1197
1266
1238
1273
1211
1307
1177
1296
1273
1180
1197
1257
1202
1382
1300
1276
1290
1334
1321
1374
1234
1251
1340
1179
1245
1227
1291
1145
1250
1243
1319
1300
1332
1282
1304
1182
1204
1142
1127
1202
1268
1244
1352
1226
1340
1190
1265
1180
1249
1211
1256
1218
1330
1187
1279
1235
1259
1249
1357
1219
1349
1274
1195
1347
1286
1212
1309
1230
1183
1159
1286
1212
1253
1217
1208
1224
1323
1213
1338
1236
1227
1185
1247
1213
1296
1170
1244
1184
1180
1178
1214
1118
1207
1196
1165
1234
1195
1174
1266
1158
1237
1213
1215
1211
1260
1159
1238
1203
1187
1294
1221
1309
1297
1253
1294
1265
1226
1180
930
1139
1646
1364
1561
1332
1358
1404
1261
1437
1260
1170
1262
1263
1310
1343
1374
1236
1289
1208
1263
1215
1260
1230
1195
1109
1124
1051
1101
1403
1202
1370
1274
1301
1261
1247
1204
1323
1203
1303
1308
1218
1197
1257
1143
1257
1285
1185
1335
1260
1339
1277
1230
1208
1258
1235
1268
1353
1241
1226
1349
1283
1301
1509
1317
1384
1351
1268
1394
1297
1238
1162
1153
1050
1008
1100
1183
1504
1352
1247
1421
1273
1254
1147
1207
1123
923
1012
1439
1288
1297
1226
1194
1186
1144
1150
1133
1107
1446
1211
1122
1062
907
911
864
825
804
786
767
752
738
732
727
722
719
719
715
720
729
739
770
844
1002
917
893
977
1105
1099
1231
1231
1215
1284
1275
1154
1292
1245
1230
1278
1337
1234
1352
1195
1313
1279
1312
1308
1409
1269
1364
1272
1209
1247
1390
1206
1408
1284
1302
1297
1391
1229
1418
1275
1249
1297
1341
1159
1245
1189
1116
1267
1464
1321
1486
1257
1031
901
832
870
1626
1452
1439
1579
1473
1494
1487
1390
1261
1347
1199
1270
1214
1192
1247
1265
1198
1293
1172
1247
1247
1341
1325
1340
1306
1279
1261
1382
1238
1365
1241
1310
1256
1267
1266
1378
1294
1306
1293
1351
1241
1078
853
812
785
770
764
782
831
1116
1124
1231
1519
1372
1497
1442
1490
1528
1356
1450
1349
1323
1315
1254
1278
1401
1267
1451
1278
1340
1301
1356
1334
1292
1274
1431
1261
1351
1228
1222
1246
1263
1188
1269
1228
1443
1360
1337
1337
1285
1311
1225
1303
1236
1236
1217
1216
1131
1244
1222
1264
1261
1313
1271
1348
1242
1364
1275
1305
1340
1309
1289
1229
1233
1271
1254
1282
1381
1263
1356
1293
1264
1344
1341
1258
1380
1267
1225
1223
1187
1247
1202
1282
1184
1234
1221
1201
1256
1289
1214
1308
1220
1211
1251
1201
1188
1278
1205
1330
1281
1222
1290
1254
1240
1262
1176
1250
1263
1165
1135
988
828
794
765
750
736
726
719
716
716
724
746
778
807
831
900
1000
950
1000
1357
1165
1191
1223
1164
1233
1295
1173
1218
1259
1184
1423
1317
1312
1337
1302
1249
1421
1268
1330
1306
1297
1285
1358
1246
1372
1199
1297
1195
1228
1224
1258
1183
1279
1171
1272
1191
1310
1237
1182
1211
1246
1169
1336
1255
1281
1254
1242
1231
1361
1193
1236
1295
1180
1242
1194
1082
1154
1162
1076
1213
1294
1176
1352
1231
1344
1319
1246
1206
1196
1105
1210
1323
1161
1232
1125
954
839
817
793
783
774
790
770
798
818
737
541
911
470
542
785
1368
601
335
757
751
741
745
741
742
734
723
719
710
708
705
700
701
701
719
735
748
789
871
960
936
900
996
1126
1090
1092
1190
1167
1118
1096
1087
1025
1037
1145
1394
1234
1381
1308
1314
1203
1338
1280
1244
1202
1257
1137
1320
1333
1347
1324
1398
1253
1357
1270
1262
1222
1317
1187
1346
1254
1239
1199
1205
1170
1247
1115
1205
1189
1222
1174
1298
1212
1332
1256
1265
1200
1251
1213
1210
1209
1282
1202
1296
1123
1162
1181
1168
1206
1393
1187
1321
1235
1155
1198
1160
1194
1230
1261
1274
1327
1166
1203
1213
1108
1166
1290
1126
1166
1163
1234
1269
1364
1274
1282
1103
904
840
830
942
1488
1242
1453
1397
1281
1454
1364
1315
1426
1301
1416
1284
1301
1278
1281
1205
1281
1180
1330
1242
1333
1270
1280
1247
1309
1233
1390
1270
1213
1267
1187
1282
1164
1113
1086
1016
1457
1416
1335
1348
1429
1274
1339
1233
1327
1272
1320
1283
1381
1219
1351
1261
1308
1228
1281
1169
1267
1228
1354
1239
1390
1284
1245
1275
1371
1251
1395
1252
1254
1165
1069
982
1482
1168
1316
1437
1297
1256
1291
1466
1282
1318
1484
1353
1374
1372
1313
1420
1280
1215
1257
1181
1295
1228
1282
1271
1321
1180
1276
1246
1334
1254
1245
1121
1021
1232
1381
1283
1293
1299
1311
1309
1262
1250
1255
1202
1278
1221
1261
1414
1255
1366
1259
1331
1296
1282
1295
1373
1256
1372
1215
1250
1241
1151
923
824
790
767
747
737
728
722
721
736
774
779
808
840
853
942
1332
1111
1110
1144
1029
1008
920
877
1023
1479
1121
1212
1435
1262
1424
1334
1227
1397
1311
1264
1375
1265
1377
1305
1253
1170
1276
1133
1264
1234
1257
1198
1216
1073
1144
1134
1107
1107
1195
1116
1288
1207
1334
1273
1293
1264
1339
1226
1305
1180
1293
1194
1319
1266
1284
1248
1327
1198
1314
1221
1151
1142
1264
1164
1327
1232
1249
1249
1316
1191
1316
1223
1249
1244
1306
1193
1285
1197
1177
1165
1237
1079
1180
1324
1189
1343
1254
1278
1253
1354
1199
1323
1224
1184
1202
1297
1137
1132
1074
895
952
1079
1022
1429
1267
1403
1316
1264
1234
1289
1203
1327
1219
1328
1210
1163
1114
1165
1124
1317
1271
1348
1289
1275
1209
1253
1133
1241
1236
1260
1247
1301
1154
1188
1121
1105
1095
1006
882
798
767
750
737
726
719
713
709
707
712
712
728
759
769
815
926
1042
986
1142
1267
1150
1249
1230
1166
1170
1273
1094
1152
1172
1122
1089
1121
1051
1050
954
842
795
772
759
785
787
828
970
1161
991
1085
1502
1334
1408
1345
1274
1315
1308
1271
1248
1290
1189
1295
1176
1245
1241
1309
1212
1336
1228
1216
1224
1270
1165
1232
1145
1121
1142
1241
1114
1228
1206
1157
990
888
991
1156
1526
1247
1406
1306
1304
1260
1338
1193
1188
1198
1297
1247
1355
1253
1234
1247
1370
1182
1239
1381
1217
1301
1265
1271
1210
1304
1176
1202
1188
1220
1133
1290
1192
1178
1146
1208
1134
1311
1272
1297
1288
1372
1228
1359
1288
1183
1304
1148
1172
1202
1235
1223
1383
1252
1268
1220
1305
1270
1323
1256
1421
1232
1299
1240
1180
1165
1285
1192
1326
1266
1295
1265
1320
1217
1247
1164
1237
1199
1270
1268
1324
1289
1354
1189
1223
1175
1223
1221
1293
1269
1457
1263
1231
1285
1204
1451
1296
1362
1325
1353
1270
1197
1194
1246
1156
1195
1333
1153
1267
1205
1307
1250
1292
1158
1262
1169
1212
1182
1247
1203
1328
1188
1137
1225
1252
1206
1287
1323
1254
1355
1202
1211
1229
1217
1232
1346
1205
1337
1214
1250
1207
1205
1207
1367
1227
1400
1263
1312
1296
1326
1268
1360
1222
1346
1250
1212
1198
1332
1180
1316
1283
1268
1214
1268
1161
1301
1211
1190
1103
1133
1408
1263
1408
1209
1244
1245
1186
1254
1193
1215
1231
1323
1292
1364
1222
1319
1236
1296
1273
1401
1238
1402
1241
1270
1291
1377
1227
1401
1291
1242
1247
1389
1227
1261
1266
1368
1182
1101
1045
1025
1536
1313
1239
1453
1294
1233
1317
1186
1219
1223
1185
1173
1319
1238
1274
1172
1107
1128
1276
1286
1299
1469
1314
1356
1298
1281
1304
1272
1248
1338
1209
1223
1224
1286
1248
1410
1238
1295
1282
1323
1246
1360
1240
1336
1266
1259
1260
1293
1237
1344
1161
1199
1222
1162
1281
1180
1115
1151
1239
1138
1280
1219
1232
1220
1247
1103
1132
1166
1102
1138
1365
1167
1289
1250
1240
1099
930
824
789
772
751
731
724
717
706
699
690
684
679
671
665
663
657
654
649
653
663
667
674
673
684
691
695
698
716
758
802
821
942
981
926
948
1020
989
994
1215
1244
1169
1335
1302
1266
1364
1294
1224
1365
1268
1169
1235
1434
1288
1280
1309
1428
1254
1395
1279
1288
1279
1401
1286
1442
1259
1407
1351
1392
1299
1454
1182
1193
1189
1249
1147
1247
1174
1542
1358
1270
1432
1256
1258
1172
1100
955
986
1198
1581
1292
1442
1375
1281
1277
1409
1205
1382
1308
1344
1287
1318
1168
1312
1260
1335
1312
1351
1298
1381
1210
1268
1217
1147
1218
1336
1178
1236
1216
1268
1171
1290
1227
1202
1194
1318
1175
1292
1211
1310
1287
1343
1281
1348
1206
1361
1238
1225
1235
1274
1218
1337
1205
1329
1196
1230
1212
1235
1206
1316
1147
1026
918
876
1096
1297
1252
1411
1361
1292
1357
1302
1334
1288
1372
1271
1440
1278
1294
1169
1166
1150
1114
1046
1014
908
918
1364
1168
1447
1281
1350
1312
1260
1234
1322
1193
1326
1228
1283
1276
1277
1254
1389
1273
1492
1347
1333
1413
1323
1417
1241
1266
1246
1293
1284
1384
1273
1431
1271
1369
1279
1228
1242
1267
1213
1276
1167
1307
1198
1271
1262
1304
1143
1182
1195
1109
1217
1248
1273
1280
1336
1222
1277
1249
1293
1375
1218
1252
1208
1307
1298
1382
1337
1495
1309
1364
1310
1417
1279
1278
1277
1232
1307
1185
1345
1247
1295
1223
1220
1184
1324
1185
1339
1196
1196
1162
1135
1105
1229
1238
1237
1414
1264
1391
1259
1255
1252
1169
1206
1278
1326
1298
1394
1371
1317
1258
1359
1224
1280
1307
1282
1259
1270
1250
1277
1201
1249
1152
1197
1170
1081
1116
1145
1051
1067
1165
990
968
971
941
1061
1485
1321
1331
1251
1281
1335
1297
1224
1250
1155
1336
1243
1298
1265
1298
1271
1376
1273
1382
1316
1285
1330
1333
1259
1323
1176
1308
1264
1340
1276
1274
1223
1172
1223
1398
1187
1351
1231
1355
1326
1277
1300
1368
1285
1232
1188
1313
1208
1287
1229
1209
1214
1297
1175
1269
1182
1214
1188
1223
1220
1366
1222
1385
1278
1184
1310
1215
1190
1180
1282
1176
1370
1195
1329
1219
1186
1228
1227
1283
1392
1229
1313
1195
1154
1206
1192
1272
1356
1259
1383
1225
1223
1320
1201
1297
1246
1257
1293
1342
1275
1310
1209
1264
1227
1395
1239
1393
1296
1275
1261
1239
1259
1377
1261
1480
1262
1262
1275
1193
1230
1364
1268
1345
1282
1290
1214
1337
1198
1294
1227
1263
1264
1355
1261
1344
1211
1314
1243
1236
1242
1235
1124
1204
1303
1285
1472
1298
1380
1331
1305
1348
1315
1218
1338
1260
1195
1236
1215
1117
1126
1145
1198
1484
1239
1351
1318
1289
1370
1240
1335
1306
1322
1314
1248
1295
1310
1243
1287
1264
1147
1163
1195
1164
1206
1311
1297
1510
1295
1318
1277
1262
1333
1230
1260
1258
1256
1325
1183
1277
1246
1234
1273
1214
1325
1212
1280
1242
1245
1233
1168
1147
1144
1089
1148
1161
1174
1320
1211
1334
1293
1188
1214
1257
1222
1203
1238
1192
1238
1202
1262
1149
1187
1146
1207
1273
1255
1250
1367
1245
1350
1260
1246
1318
1331
1310
1503
1311
1453
1364
1281
1465
1272
1335
1296
1341
1301
1373
1258
1292
1133
1158
1042
889
822
791
766
754
740
727
716
706
698
696
696
696
696
710
738
796
797
823
905
957
966
1126
1248
1155
1281
1317
1173
1196
1253
1151
1347
1293
1337
1291
1320
1226
1329
1211
1263
1250
1209
1249
1398
1275
1410
1286
1413
1337
1312
1208
1336
1214
1464
1262
1413
1300
1435
1405
1273
1459
1378
1420
1252
1416
1257
1290
1267
1379
1255
1389
1247
1268
1298
1421
1276
1425
1253
1476
1227
1273
1231
1134
1071
945
927
1031
1074
1073
1640
1395
1346
1288
1262
1250
1200
1296
1233
1396
1303
1297
1317
1321
1273
1265
1164
1228
1175
1123
1103
1105
1132
1229
1207
1325
1326
1389
1364
1356
1275
1432
1313
1340
1285
1214
1226
1435
1253
1499
1342
1352
1304
1282
1312
1438
1331
1311
1212
1338
1285
1338
1344
1423
1287
1369
1262
1258
1246
1183
1118
1185
1365
1359
1512
1338
1501
1395
1292
1468
1281
1324
1280
1400
1267
1276
1229
1265
1282
1185
1331
1234
1252
1252
1304
1245
1213
1199
1347
1179
1179
1100
1070
1181
1305
1336
1421
1342
1468
1272
1355
1303
1193
1051
1642
790
764
744
729
720
716
700
701
689
691
692
700
699
695
717
716
716
715
530
884
688
700
691
687
681
678
674
673
671
682
710
756
801
810
856
850
846
852
817
824
838
831
834
806
777
774
486
1004
730
735
752
728
725
739
749
468
990
723
724
706
705
700
694
686
679
665
672
678
682
708
725
730
712
711
704
712
724
773
824
918
853
642
1046
811
771
777
759
724
716
713
709
700
684
672
683
681
700
678
699
701
704
707
738
737
757
761
749
735
711
695
673
663
659
640
633
643
653
682
708
736
789
779
791
796
784
750
750
739
733
718
723
716
705
713
720
724
712
717
718
731
737
739
758
760
767
773
780
775
760
771
781
789
810
819
853
864
897
892
958
911
891
885
895
852
837
827
868
883
842
868
910
943
907
865
854
886
927
952
1017
1079
1085
1141
1215
1136
1155
1090
1139
1162
1046
1124
1164
1042
1068
1110
1030
1032
982
957
949
929
895
868
860
842
837
832
857
918
905
888
974
1085
948
978
940
904
893
838
828
816
846
810
807
813
1012
1011
1075
1254
1171
1140
1088
978
959
1090
794
1402
1008
1053
1065
909
1208
987
1167
1014
1009
926
943
927
910
930
864
857
838
824
893
964
880
907
1021
1131
1132
1140
1115
1080
1137
1134
1159
1164
1025
1072
1054
1042
1087
1152
1149
1120
1089
1136
1085
1012
963
907
841
810
780
820
1075
1104
1122
1140
1122
1004
938
991
1027
1038
970
1099
1137
1095
1069
952
919
981
1043
1103
1070
1024
1074
1067
1007
1067
1070
1037
1055
1053
1031
916
868
870
923
965
1050
1086
1098
992
1002
981
953
936
955
989
975
974
1001
972
968
993
925
981
997
1055
1104
1043
929
938
832
808
822
779
762
749
747
746
719
718
735
729
736
759
810
860
910
953
1008
1034
1025
1037
991
986
973
1019
1071
1073
1118
1102
1061
1091
995
971
926
844
807
790
783
796
808
792
792
795
799
793
834
854
875
958
1027
986
1027
1054
993
1001
1029
1029
1082
1167
1073
1135
1087
1073
1033
1046
1066
1028
1106
1128
1069
1122
1067
1035
1035
1030
1009
1046
1060
1026
1081
1085
1087
1067
1037
995
1015
1010
1028
1068
1062
1110
1156
1134
1125
1072
1085
1105
1104
1094
1183
1136
1123
1124
1174
1094
1063
1014
928
912
949
910
934
903
954
886
862
826
799
764
739
730
722
721
737
470
1028
796
795
797
795
798
816
804
817
865
905
885
910
883
859
847
831
817
822
848
865
915
932
882
888
872
874
877
849
859
900
983
1067
1145
1174
1193
1202
1154
1174
1146
1128
1136
1061
1008
1014
1033
1040
1032
1006
1004
1013
1001
1009
1001
986
948
893
873
867
844
912
897
853
849
848
885
882
860
857
851
825
838
869
916
974
975
892
874
845
856
859
882
864
864
870
986
1144
1044
1008
1025
1052
1019
1075
1088
1006
1001
987
983
956
951
959
993
1014
997
949
963
1023
1083
1023
1088
1106
1062
1108
1125
1083
1139
1171
1140
1160
1229
1117
1147
1145
1149
1147
1188
1092
1111
1095
1064
1104
1121
1121
1123
1113
1090
1066
1086
1050
1064
1095
1055
1091
1157
1124
1190
1174
1133
1110
1112
1056
1122
1147
1088
1145
1154
1176
1161
1229
1105
1135
1084
1061
1098
1129
1108
1187
1131
1203
1134
1119
1112
1080
1106
1151
1114
1210
1080
1079
1099
1043
1036
1033
1023
1020
996
1039
1102
1113
1147
1207
1152
1157
1080
1127
1108
1101
1119
1155
1129
1149
1104
1186
1096
1122
1112
1045
1000
941
992
1141
1202
1148
1278
1190
1149
1191
1123
1133
1159
1133
1141
1197
1114
1171
1134
1098
1065
987
975
1022
1013
1073
1190
1134
1169
1076
1074
1059
1083
1068
1082
1091
1078
985
936
908
906
889
855
845
845
892
949
1012
976
1073
1067
951
917
904
930
948
1012
1008
940
985
966
892
864
847
857
892
895
889
849
834
825
879
1300
1100
1120
1096
1111
1171
1173
1137
1180
1187
1195
1173
1226
1215
1195
1206
1275
1154
1205
1184
1141
1169
1261
1155
1247
1179
1194
1169
1225
1155
1216
1147
1228
1171
1121
1107
1124
1032
1021
943
877
853
915
985
968
1013
1030
959
931
914
614
929
547
477
809
808
821
830
816
620
473
501
798
803
806
818
823
836
863
843
815
814
793
761
750
743
757
853
965
924
934
766
1034
882
920
862
855
869
783
631
1112
828
821
818
814
810
795
764
747
739
727
741
742
875
876
892
864
911
895
852
848
849
836
833
825
818
825
827
824
855
838
809
794
800
834
887
863
874
896
902
939
969
992
977
909
906
900
888
886
892
896
917
907
871
873
833
829
850
903
975
974
884
895
1014
1005
967
1040
1014
1001
1113
1237
1152
1224
1177
1230
1147
1221
1111
1190
1121
1197
1138
1107
1082
1029
1048
1079
1065
1141
1075
1139
1121
1119
1067
1060
1006
1011
969
879
956
1077
1157
1221
1189
1106
1030
1017
1002
932
957
966
995
1056
1085
1094
1086
965
969
935
890
883
973
1084
1041
1028
899
855
853
903
997
884
965
1010
1109
1089
1114
1062
1026
890
867
877
935
863
876
919
1047
1148
1125
1075
667
1203
855
841
824
794
782
773
795
950
1096
1106
1073
1038
1038
1058
1069
1065
1034
1012
1002
1017
1043
1065
1025
1015
1036
1063
1122
1134
1163
1091
1081
1063
987
986
964
959
862
897
940
967
998
961
968
985
901
849
931
1010
1070
1130
1167
1132
1142
1129
1103
1078
1069
1068
1008
1029
1117
1201
1150
1122
1078
1125
1132
1177
1137
1190
1054
1032
1047
1067
1087
1097
1085
1098
1005
995
1042
1075
1051
1027
1085
1029
1039
1068
1039
1024
1059
1074
1030
1088
1097
1060
1112
1119
1104
1133
1088
1066
994
942
907
848
859
868
827
857
835
831
789
770
743
741
730
726
721
747
783
810
807
797
792
787
788
786
782
783
788
813
822
813
838
861
840
842
833
830
856
862
902
868
891
903
970
1044
983
863
862
847
869
919
902
890
884
870
865
860
830
811
839
892
1004
1099
1139
1087
1028
1045
1033
1039
1075
1106
1092
1177
1110
1085
1073
1114
1072
1135
1095
1087
1077
1147
1087
1109
1078
1061
1033
1045
1021
1042
1106
1052
1132
1095
1087
1082
1131
1055
1151
1094
1093
1138
1101
1129
1156
1099
1057
1098
1059
1092
1056
1052
1028
916
899
849
901
998
970
1032
1064
994
1013
1058
1035
1037
1060
1082
1062
1121
1127
1123
1150
1070
1109
1086
1025
1034
993
902
878
868
846
820
830
890
1029
958
1021
1008
995
1045
1042
1026
1087
1108
1101
1158
1172
1173
1149
1103
1118
1098
1098
1102
1044
1069
1075
1056
1057
944
1005
1013
975
968
891
884
933
939
975
898
889
907
974
980
1031
1069
936
915
888
911
903
902
910
859
814
783
771
762
750
787
853
974
1029
1080
1082
1088
1018
968
685
987
785
750
552
920
712
702
692
690
690
699
696
695
699
712
724
770
818
812
598
960
750
732
730
720
720
728
728
741
750
740
737
726
738
733
737
766
768
763
775
769
758
745
731
708
708
690
682
678
659
672
670
674
681
728
842
910
1009
1078
1055
1102
1132
1153
1113
1096
1102
1167
1117
1179
1201
1130
1113
1085
1021
1065
1070
1030
1070
1082
1094
1194
1063
1081
1053
1016
1032
979
963
1010
1108
1068
1191
1168
1135
1177
1104
1087
1145
1090
1236
1234
1257
1278
1224
1287
1213
1152
1269
1139
1236
1175
1198
1206
1242
1194
1242
1128
1224
1140
1197
1173
1166
1120
1163
1076
1159
1057
1017
987
916
997
1004
1081
1199
1153
1204
1239
1245
1203
1231
1157
1276
1159
1248
1202
1233
1203
1216
1164
1246
1146
1295
1195
1277
1188
1074
1070
1045
911
867
861
937
1084
1029
925
930
944
976
1104
1026
932
868
849
833
818
838
866
877
878
942
995
924
950
997
1072
1066
967
931
988
1008
964
992
993
936
908
924
963
1031
1181
1198
1084
926
882
880
1031
1301
1133
1101
1041
1117
1115
1113
1092
1027
939
925
920
1145
1086
1128
1126
1128
1120
1095
1008
926
865
924
1022
968
1115
1048
1078
1040
1077
1104
1116
1094
1074
1047
1014
952
940
891
853
898
977
1094
1130
1231
1121
1159
1177
1140
1055
1079
1084
1121
1163
1079
1111
1085
1044
962
1007
1094
1164
1138
1187
1210
1261
1214
1212
1179
1222
1046
1098
1132
1184
1092
1187
1144
1154
1107
1147
1141
1149
1124
1178
1119
1122
1122
1175
1095
1169
1157
1151
1119
1188
1065
1091
1136
1059
1093
1105
1092
1096
1129
1037
1025
973
895
985
978
930
982
943
963
1057
1026
1041
1098
1030
1088
1052
987
1006
1038
1021
1081
1063
1059
1059
995
1124
1141
1131
1238
1201
1219
1167
1193
1127
1189
1122
1132
1129
1129
1103
1047
1049
1031
963
987
954
905
954
1018
1020
1088
985
912
1017
1161
1202
1205
1161
1157
1147
1222
1083
1145
1168
1126
1186
1152
1127
1129
1037
1024
915
959
963
982
966
972
879
856
877
1031
1226
1317
1217
1252
1209
1267
1233
1237
1218
1222
1130
1121
1140
1135
1096
1116
1058
1098
1127
1139
1059
958
848
807
800
836
1170
1224
1234
1319
1270
1230
1211
1205
1131
1062
1084
1056
1045
1044
1062
971
958
973
1013
1074
1149
1174
1267
1239
1283
1199
1183
1136
1114
1086
1110
1075
1030
1038
1082
1129
1028
1081
1124
1155
1073
1055
1068
1017
906
920
932
964
967
969
979
1035
1102
1019
1033
1112
1096
1036
685
1152
939
980
1000
1027
1024
915
932
966
974
1032
992
918
885
635
589
310
261
293
284
307
304
270
849
774
783
795
780
796
836
901
947
947
885
874
885
613
1280
876
871
888
885
885
972
1036
1027
968
945
964
1224
1094
954
815
828
823
868
925
929
903
932
878
898
833
827
834
828
814
818
815
838
817
771
752
749
736
749
745
747
765
766
817
832
822
814
808
765
866
806
820
810
517
559
502
395
281
410
250
300
334
344
316
314
252
263
261
301
788
572
255
307
554
455
484
596
328
456
477
743
913
408
428
692
416
426
306
376
262
287
250
365
420
339
272
259
410
497
366
408
300
429
411
411
381
356
564
703
470
285
316
486
1119
283
617
619
315
916
887
877
785
811
779
765
796
851
911
890
710
741
1116
817
863
907
910
932
949
942
931
843
844
832
827
885
923
1002
1043
1069
1050
1013
1001
963
925
881
822
795
783
760
783
775
776
751
764
771
788
845
847
855
908
880
887
884
911
989
984
1086
1143
1182
1194
1030
1064
1112
1031
1024
1026
1062
1095
1142
1184
1214
1142
1070
1116
1169
1197
1191
1132
1117
1176
1094
1189
1244
1273
1298
1347
1281
1372
1213
1315
1217
1257
1243
1355
1254
1185
1131
1135
1057
1095
1105
1010
1089
1147
1153
1058
1103
1113
1045
1097
1147
1091
1147
1132
1111
1142
1184
1138
1165
1131
1075
1089
1074
1086
1016
1034
1099
1038
1147
1186
1180
1201
1284
1266
1185
1293
1172
1250
1113
1022
965
1031
1044
1077
1077
989
1024
1054
1039
1034
1081
1065
920
878
858
820
805
786
815
889
908
939
1067
1097
1131
1135
1128
1116
1138
1137
1128
1064
1010
859
829
823
832
856
860
881
878
871
844
825
778
767
751
740
747
776
828
781
762
752
754
741
766
853
876
971
1071
1120
1167
1250
1204
1206
1176
1214
1098
1011
996
1045
1108
1115
1113
1043
1104
1153
1095
1222
1177
1215
1194
1186
1185
1225
1150
1294
1186
1302
1193
1150
1192
1317
1220
1364
1275
1331
1268
1387
1271
1315
1300
1340
1235
1251
1203
1333
1261
1319
1283
1276
1303
1263
1239
1218
1189
1232
1128
1090
1068
1064
947
930
906
1031
999
902
939
1035
1196
1125
888
917
861
883
906
937
1014
1377
1199
1120
1165
1140
1067
1020
923
851
818
811
773
784
787
824
896
1003
1090
1119
1045
984
915
867
887
1046
951
1073
1424
1245
1195
1219
1158
1183
1129
1221
1201
1207
1267
1340
1163
1277
1149
1156
1183
1301
1187
1431
1291
1281
1183
1229
1126
1184
1192
1335
1356
1458
1344
1265
1394
1281
1344
1266
1353
1296
1347
1203
1277
1141
1130
1091
1098
1044
1099
1105
960
1402
1198
1162
1124
1111
914
843
848
1041
1099
1368
1177
1169
1098
1087
1086
725
656
270
273
619
326
482
361
504
756
750
472
1338
1197
1131
1030
1061
939
859
973
959
1205
649
1595
1132
1180
1248
1197
813
1484
1124
1063
1030
961
961
1058
1101
1411
1184
1207
1186
1111
1083
1119
1191
1169
1170
1229
1118
1165
1197
1326
1206
1279
1203
1237
1156
1288
1168
1226
1176
1224
1146
1208
1112
1084
1088
1112
1133
1004
945
935
907
932
977
1020
1052
1106
1065
1019
890
852
871
936
1133
1035
1042
1039
1028
1005
932
813
808
800
801
779
789
803
800
818
804
796
803
851
921
874
876
874
860
843
800
794
787
776
783
770
752
757
752
765
759
734
731
737
752
772
814
791
774
782
784
776
783
765
748
719
735
730
732
766
743
747
739
740
735
741
746
747
738
739
753
764
744
758
750
745
745
743
750
762
725
740
739
761
780
804
826
847
827
788
820
819
798
784
753
755
747
750
759
744
745
760
815
792
853
886
916
908
885
918
906
883
939
880
926
1031
1130
1102
1095
1134
1094
1071
1081
1091
1025
1040
1057
1030
1017
941
961
983
982
996
1007
976
936
934
981
1008
1053
1113
1089
1130
1108
1058
1070
1059
1048
1131
1176
1053
1149
1075
1050
1050
1007
1026
1074
984
1023
1047
1041
1047
1088
1036
1034
1068
1108
1108
1170
1046
1157
1194
1182
1161
1149
1052
1054
1047
1102
1136
1007
937
948
878
884
873
911
986
983
879
822
806
810
823
864
927
975
983
884
919
950
1015
884
880
890
945
1071
1118
1060
944
920
871
865
682
932
806
814
810
829
817
814
821
794
789
796
836
925
1044
897
883
864
876
883
955
1025
886
871
899
956
1000
952
853
812
785
780
780
778
784
826
927
1104
989
1052
1016
951
884
838
840
916
988
1001
973
989
962
870
894
1063
1205
974
945
883
829
838
891
936
958
885
968
1022
1044
1029
990
948
849
810
807
794
814
908
964
1055
1065
1047
924
853
840
820
846
987
1056
1088
1134
1162
1120
1133
1103
1024
907
847
824
804
817
940
1056
1036
1017
952
905
854
878
944
927
893
927
897
898
988
970
970
958
910
827
831
831
846
900
905
957
908
911
877
844
821
794
775
779
770
763
781
785
764
782
782
847
956
970
1011
966
967
999
994
981
987
1004
1022
1053
1053
999
1001
990
973
709
1107
673
530
983
975
952
923
912
929
868
835
831
843
897
854
844
908
914
882
962
1067
1084
1082
1028
1048
1054
987
999
1003
1008
933
898
822
788
778
762
737
733
725
727
725
732
737
742
758
813
849
888
867
864
973
977
1007
863
835
843
852
882
901
864
870
931
923
1013
1033
937
1010
1061
1041
907
948
993
899
890
977
1036
1026
960
844
827
810
797
770
767
764
803
865
949
1020
1057
1089
1040
952
861
808
824
874
886
954
969
918
914
938
879
873
982
1008
912
889
981
1019
1084
893
835
844
845
864
890
865
869
862
947
952
948
939
888
868
857
909
948
870
880
883
1005
999
888
874
890
926
984
906
891
954
899
820
823
867
881
887
867
823
796
746
738
729
721
721
722
714
719
716
715
694
697
696
697
716
709
694
718
729
681
709
705
706
704
710
713
722
728
734
728
724
715
710
703
707
675
666
681
691
773
893
915
904
865
893
919
900
853
840
822
819
800
775
767
744
744
733
721
715
704
695
692
686
672
659
664
659
657
661
674
683
694
734
745
780
783
800
849
866
815
876
871
883
896
850
816
820
820
800
789
809
905
949
864
880
855
814
808
775
747
718
690
666
662
649
645
644
652
672
715
733
767
827
816
813
879
933
872
840
830
819
801
804
818
812
830
825
792
712
896
780
797
846
837
834
835
810
830
560
1092
764
774
776
743
778
767
762
765
756
605
880
717
708
711
691
716
700
692
746
709
742
750
834
838
836
816
805
751
757
735
691
699
692
696
711
697
696
702
717
709
718
746
764
733
768
784
811
760
785
781
764
735
750
755
733
732
762
786
790
836
812
847
833
779
779
768
773
758
751
744
730
743
763
760
781
791
810
839
857
811
788
596
575
480
396
311
280
267
314
296
278
281
300
292
296
258
319
410
2480
679
688
686
675
682
683
681
670
669
672
654
477
837
667
682
718
748
735
723
728
707
720
722
721
441
951
690
690
664
662
485
466
404
416
982
620
501
907
432
464
380
445
305
855
673
674
692
715
747
715
734
738
725
708
701
695
687
679
670
681
654
661
657
657
649
663
673
672
679
684
629
567
854
692
675
676
676
661
604
731
670
671
509
896
705
601
865
717
645
557
935
486
403
313
355
471
679
687
678
692
709
701
709
737
752
744
765
797
758
770
775
796
751
767
751
732
707
712
713
709
683
559
485
893
455
271
320
547
328
295
261
273
305
300
526
921
700
689
474
851
659
655
664
663
666
677
700
709
736
765
751
758
768
756
756
739
730
734
729
705
709
707
705
681
684
671
670
667
655
660
663
687
683
668
668
668
663
651
653
656
669
687
708
705
726
727
723
701
712
714
720
732
696
677
665
666
665
674
676
670
676
694
699
688
526
651
911
478
959
698
657
675
656
643
636
587
423
915
547
680
505
363
873
840
919
881
798
788
799
781
756
770
802
779
808
845
881
833
769
775
764
801
797
893
886
786
597
478
459
856
852
817
821
550
671
1108
747
489
1022
593
1020
771
776
868
907
896
831
858
871
872
794
779
755
721
741
501
461
503
668
818
723
735
725
739
753
868
906
803
569
1067
779
758
753
780
751
768
777
783
751
757
764
740
739
732
744
726
744
746
756
785
781
751
744
743
703
703
700
709
687
740
812
785
790
796
824
789
785
757
729
717
697
702
737
823
851
868
839
825
777
773
722
725
709
531
928
781
788
819
854
847
851
847
797
794
719
813
723
771
772
811
802
852
841
813
733
698
720
728
828
973
937
961
961
941
948
930
894
851
674
997
824
841
558
519
272
251
311
470
769
301
461
469
326
826
556
400
495
339
279
343
267
346
271
353
398
326
311
284
779
283
310
703
900
670
372
658
560
738
642
586
707
661
667
669
687
502
468
449
337
400
736
726
1109
965
657
639
641
635
627
556
689
630
561
739
649
661
673
678
672
681
686
681
688
689
695
706
489
881
686
665
564
607
805
426
408
434
630
618
477
599
841
658
677
470
466
388
663
670
460
859
666
659
656
650
654
644
647
660
665
667
689
678
669
652
658
650
649
655
644
652
659
645
640
643
649
659
426
780
654
644
656
668
431
400
486
392
421
388
255
713
703
496
629
343
481
620
510
367
330
575
429
1553
760
772
807
814
770
754
744
758
763
769
780
827
815
820
780
777
524
1009
736
738
730
746
778
756
820
845
809
821
823
797
769
518
944
747
773
812
819
827
806
767
773
757
749
740
749
763
768
762
771
791
806
832
814
782
778
767
764
760
760
754
740
751
810
819
850
824
838
845
788
822
811
802
739
750
738
724
756
763
761
772
794
804
772
771
782
758
763
751
769
768
803
792
726
727
707
748
770
776
748
738
707
710
726
776
767
546
432
441
727
1084
808
812
842
816
754
766
763
747
767
749
739
781
804
770
777
818
786
795
819
621
569
1165
784
767
732
747
758
757
740
739
753
746
775
807
795
816
857
790
771
746
734
718
686
681
686
697
691
688
693
686
671
685
704
638
438
381
508
565
477
754
788
837
831
850
844
791
789
767
749
745
781
774
551
956
784
699
959
825
774
780
758
738
712
715
724
632
815
723
745
726
482
948
697
691
698
617
541
420
376
379
364
256
934
311
473
273
354
267
325
279
313
335
309
344
261
252
360
753
867
898
602
986
796
785
793
760
609
593
681
419
288
252
337
299
469
285
331
348
425
379
331
350
1596
698
554
561
269
410
592
334
327
258
310
354
272
324
303
304
474
279
274
482
261
254
787
760
794
792
747
741
735
696
695
706
711
735
761
757
765
776
470
651
1102
719
717
724
732
746
822
799
817
818
775
790
781
696
810
766
758
791
852
823
854
868
796
798
802
589
626
1055
509
462
558
592
417
469
385
487
319
403
790
770
784
536
1013
787
802
798
775
788
799
798
780
704
495
730
941
727
710
717
703
704
701
692
721
707
514
562
400
442
659
284
295
261
257
353
278
267
419
675
674
681
695
684
663
673
440
877
436
385
448
356
761
577
341
264
818
627
633
509
370
412
638
526
720
620
613
616
611
631
653
697
701
719
742
752
763
740
697
722
720
500
410
492
724
698
707
694
722
714
707
686
681
676
691
680
682
695
693
720
728
718
722
739
749
739
737
739
728
713
722
608
851
742
518
1065
894
922
798
798
795
792
749
750
735
1431
717
703
693
692
676
668
675
676
693
711
744
770
792
754
767
785
784
743
762
745
741
736
466
278
475
308
420
342
353
825
719
708
725
750
801
845
912
604
814
519
455
907
756
707
701
692
686
675
680
716
701
743
741
758
730
743
581
916
739
741
726
728
720
758
738
730
695
698
678
683
679
668
699
730
442
1153
765
766
737
728
707
696
693
672
662
658
663
656
656
481
947
764
803
844
824
843
811
765
818
804
733
740
732
712
718
715
736
438
1076
748
754
745
687
716
730
729
698
712
718
726
724
721
741
749
724
727
735
702
710
713
710
728
736
736
751
768
786
778
773
727
719
688
708
731
813
844
865
895
850
750
754
738
767
818
811
851
785
799
794
758
730
731
739
732
708
675
672
676
662
683
717
788
749
776
574
1002
766
809
813
770
739
772
771
808
885
851
807
800
807
783
797
799
610
492
491
797
580
1025
434
846
881
577
508
436
491
598
276
255
296
545
303
366
375
740
747
754
812
832
818
827
817
830
864
858
883
817
810
773
708
705
684
581
811
440
447
457
454
920
388
461
572
447
303
311
354
310
334
850
283
416
704
717
747
737
752
738
727
715
710
684
728
816
830
865
825
823
848
826
852
885
859
859
857
830
806
797
813
834
534
1017
581
867
863
743
744
749
668
788
784
743
774
828
805
830
845
799
822
800
793
793
633
503
443
380
320
260
286
301
267
279
607
752
466
423
380
317
401
527
310
323
290
267
319
469
783
663
673
675
663
424
451
447
530
729
567
611
418
281
258
309
273
480
307
319
387
852
643
667
702
721
434
505
443
364
316
258
301
323
625
724
764
789
740
742
733
726
719
687
685
665
645
654
530
758
648
657
692
690
700
733
497
733
856
690
664
672
527
805
663
672
684
672
699
705
729
719
760
767
728
737
724
696
705
714
708
702
703
758
779
742
740
665
769
702
706
724
529
524
1039
713
702
703
703
710
715
755
800
797
841
793
725
739
750
764
747
757
736
731
715
669
672
668
691
704
700
700
704
690
684
693
700
719
615
828
716
724
727
712
712
742
766
794
794
769
521
947
729
716
747
756
773
778
788
791
769
767
787
777
779
782
769
775
782
794
749
781
705
703
698
727
766
756
782
800
777
787
783
746
762
755
736
759
758
746
742
783
790
774
763
751
727
715
711
728
748
756
746
711
698
705
650
663
656
655
654
401
889
660
547
816
494
962
733
735
747
723
727
713
722
723
715
712
728
737
762
760
755
783
778
777
804
832
820
844
784
521
499
528
814
810
741
690
507
851
680
671
649
653
658
688
675
701
550
893
764
315
487
733
552
841
381
697
1032
754
774
750
754
749
715
706
719
743
729
755
781
814
781
747
769
790
729
705
734
784
825
791
802
842
858
794
791
771
738
542
465
414
683
638
485
480
405
679
686
708
737
754
751
768
782
773
780
739
727
734
713
699
712
721
528
742
533
250
537
315
595
830
434
357
335
258
324
406
383
400
305
314
427
469
497
388
319
261
299
583
414
411
308
525
285
366
369
298
378
728
742
403
311
417
328
270
446
724
325
406
428
346
380
262
420
297
955
765
740
757
725
705
664
659
649
661
665
684
706
687
513
421
467
705
691
670
674
694
413
380
563
446
406
494
662
642
577
404
439
340
820
717
754
400
1095
788
788
780
748
731
684
689
656
676
738
849
829
849
879
718
786
551
302
308
471
416
320
733
693
698
719
724
749
754
736
761
756
741
689
677
682
690
690
706
733
747
761
781
769
778
764
746
741
726
728
730
717
713
745
683
720
716
759
730
811
842
790
821
807
774
771
739
724
718
731
715
698
693
662
668
692
729
735
763
767
732
742
724
686
636
642
584
701
747
823
834
835
826
826
828
785
813
800
763
787
756
518
796
502
515
275
269
273
635
282
676
680
658
678
665
660
670
679
655
645
643
651
647
647
660
672
671
679
695
689
696
714
688
683
691
682
668
684
702
683
693
713
704
707
728
756
722
731
737
700
707
707
687
702
718
741
715
719
717
688
690
686
670
675
688
668
672
668
671
697
740
706
729
764
727
740
786
778
757
792
767
777
818
798
840
866
807
852
854
802
881
858
861
937
853
923
899
830
887
846
839
897
839
884
885
826
865
856
841
901
840
875
888
814
857
884
824
869
852
823
840
834
839
881
851
864
853
840
795
636
688
464
496
441
275
318
393
450
358
803
862
549
856
550
610
448
310
331
720
281
418
435
262
272
278
362
278
890
697
712
739
718
761
781
760
766
790
763
693
683
674
489
867
711
685
733
715
713
705
730
778
822
791
805
731
772
728
744
691
719
695
692
532
605
873
654
663
666
691
703
741
726
670
692
681
664
447
865
436
818
622
626
632
636
626
646
655
669
645
658
448
887
695
699
408
958
642
654
646
643
641
648
404
476
477
679
682
337
336
673
664
666
578
474
392
613
704
703
714
592
518
1031
722
732
721
729
714
698
699
685
678
670
664
675
663
674
680
693
680
710
736
843
836
818
767
801
791
769
812
784
783
805
812
793
755
760
758
790
811
785
829
808
811
872
851
872
810
810
870
926
851
904
852
810
812
827
775
788
769
765
724
729
733
746
763
738
735
778
787
727
734
718
742
750
763
812
794
787
810
780
801
862
848
808
740
731
711
697
698
712
736
774
793
746
750
752
761
750
746
731
725
686
689
682
679
701
704
715
703
725
802
776
813
820
845
802
756
766
748
821
842
800
792
782
745
724
708
725
761
801
825
827
776
765
775
741
777
778
752
762
721
744
739
716
711
726
782
725
783
809
900
933
957
926
857
813
795
789
781
811
1118
1121
938
907
848
840
853
764
811
812
841
783
704
859
769
813
809
809
828
860
785
803
786
781
785
807
760
763
733
776
785
762
836
781
777
764
798
815
844
857
879
882
872
796
793
581
950
761
774
804
761
803
869
792
822
810
778
798
750
756
757
764
762
732
732
751
788
799
801
784
818
759
571
523
509
476
275
452
475
1136
777
782
793
837
780
801
778
772
761
779
756
770
776
783
757
780
825
837
783
773
836
757
779
761
735
751
764
727
711
703
726
736
763
751
738
746
729
737
741
746
721
747
753
741
743
738
705
720
587
854
754
718
744
768
806
723
755
775
797
710
706
703
687
690
695
688
699
696
692
697
674
662
667
477
385
286
392
319
297
455
1240
1812
1187
1238
1326
710
670
698
716
691
700
708
680
668
663
671
668
656
658
644
640
631
622
613
606
608
595
587
592
586
584
579
590
597
622
647
669
747
727
699
689
678
676
657
657
658
649
660
658
681
689
696
693
697
703
651
459
928
419
342
298
311
588
632
624
621
620
611
618
615
626
629
627
626
506
731
609
582
591
588
571
576
569
575
583
594
591
601
597
594
596
604
623
626
635
626
626
630
616
615
614
618
631
638
634
641
634
644
656
663
665
685
698
516
887
695
696
672
457
553
373
612
396
537
386
688
692
686
700
683
688
692
700
679
673
630
637
628
605
595
597
591
592
604
604
621
646
643
671
441
882
671
690
710
747
762
751
739
696
692
1052
885
621
617
614
624
659
660
667
685
438
879
664
659
636
633
633
635
632
634
654
655
653
645
644
650
651
638
652
654
638
626
631
627
627
630
631
629
633
646
623
627
617
607
603
597
586
579
566
569
567
568
563
576
601
615
621
611
612
610
593
595
588
589
602
618
623
617
622
644
688
677
691
704
667
659
639
630
630
624
634
646
636
649
646
650
644
651
668
667
521
804
697
676
670
667
649
653
521
764
639
644
625
633
627
621
623
621
600
614
603
609
609
601
614
630
633
653
659
653
660
618
645
632
628
616
604
597
591
572
571
565
567
547
559
585
604
648
666
627
646
638
657
649
404
867
614
612
585
587
582
584
578
576
584
589
579
598
595
613
602
597
602
609
619
643
636
646
680
654
686
693
674
688
702
693
663
665
658
649
653
633
634
628
619
630
638
651
642
662
664
668
666
670
679
666
648
653
637
622
623
618
613
611
626
612
618
608
607
431
767
501
511
805
612
610
634
641
660
650
675
650
648
656
653
639
631
562
690
629
618
613
622
633
628
629
635
629
618
622
635
637
621
625
549
689
623
617
599
609
608
606
589
596
585
572
563
559
546
556
493
422
731
548
536
546
543
550
561
548
550
555
542
548
546
551
552
549
543
542
545
572
561
572
603
617
612
647
677
649
636
670
475
802
634
630
627
635
656
653
630
633
635
625
629
632
633
633
639
630
636
639
628
621
607
607
607
608
609
604
610
612
616
607
615
538
662
618
606
612
612
603
606
597
594
592
593
583
580
574
567
569
570
569
569
567
561
558
553
554
550
551
547
431
672
562
561
566
576
590
587
576
566
565
567
575
577
609
612
618
633
612
625
627
652
633
632
634
634
638
638
625
620
623
613
613
620
634
635
643
626
403
359
524
654
666
673
665
654
646
642
639
651
648
652
654
623
609
605
598
595
593
598
610
625
632
658
570
781
679
670
691
673
676
690
659
669
671
669
665
673
693
692
676
669
667
664
675
670
685
680
682
668
664
677
663
662
658
649
658
662
654
652
651
651
651
654
647
637
641
633
633
639
637
635
638
636
633
623
634
627
644
646
648
640
643
641
643
641
633
646
639
650
654
642
633
630
605
590
588
578
409
734
578
566
575
584
591
605
636
676
728
679
485
443
375
635
618
627
349
481
966
595
594
597
611
617
603
604
605
595
591
594
586
579
581
581
582
575
568
490
663
578
576
588
584
591
582
588
512
662
581
572
575
578
582
569
573
574
578
568
573
574
572
574
575
575
573
577
587
576
581
584
564
573
591
584
590
593
594
585
588
583
575
584
581
564
564
557
377
466
589
762
534
544
534
532
538
541
538
551
563
545
590
572
545
591
583
597
591
610
632
371
879
611
605
606
587
589
581
572
568
569
553
567
575
604
602
632
652
653
637
644
635
631
628
612
473
370
355
576
445
265
266
741
578
593
591
600
610
615
626
640
660
664
657
654
634
611
622
624
634
659
651
718
693
675
670
645
637
628
614
620
623
656
645
657
672
684
674
649
652
654
476
695
767
458
964
664
649
642
665
683
669
673
673
653
647
651
638
650
664
709
773
773
764
780
797
765
768
731
699
685
682
688
674
692
713
732
761
823
778
788
778
782
766
743
717
677
662
646
646
674
721
735
751
862
827
850
840
569
995
741
756
746
749
724
716
737
779
755
503
935
889
769
767
747
740
709
721
741
725
755
772
744
757
784
736
752
770
728
735
746
721
709
681
656
649
644
664
676
660
656
648
648
637
638
636
633
643
650
648
663
694
677
672
660
669
681
683
668
651
646
644
625
627
639
705
804
869
826
787
715
740
716
702
721
527
897
721
737
900
895
860
846
783
757
717
711
693
683
667
661
635
643
646
649
666
721
749
768
752
796
749
749
754
772
769
755
680
697
718
758
756
764
757
732
740
748
762
751
739
743
806
771
786
837
745
596
859
766
770
769
772
782
741
700
678
676
691
689
704
727
749
739
766
801
798
847
830
783
782
737
687
556
780
670
702
818
878
902
812
818
762
749
741
759
764
769
600
805
675
491
834
676
688
701
708
706
693
678
682
686
691
673
642
644
647
656
658
651
662
659
640
653
640
640
630
636
646
643
644
650
660
667
646
645
634
608
602
599
600
608
644
752
805
820
852
818
855
795
701
702
697
714
717
755
759
738
617
889
729
728
692
699
692
672
682
681
645
650
648
652
673
682
687
687
678
664
690
714
729
762
752
718
709
676
666
659
624
477
768
620
421
352
477
629
636
638
645
646
643
652
657
630
637
635
639
623
643
647
649
666
681
678
681
681
676
671
666
670
642
618
625
619
609
609
551
666
603
600
596
595
583
462
709
585
593
601
602
604
613
613
620
618
598
613
497
396
671
710
415
643
3211
901
691
675
679
681
652
651
646
634
632
637
645
625
628
644
691
711
703
711
714
699
693
700
680
687
683
665
666
669
669
666
690
722
707
708
716
680
652
639
640
643
661
640
651
652
654
646
658
637
658
661
639
665
633
645
642
677
717
721
752
756
734
723
721
693
692
681
676
685
716
731
714
739
746
719
717
720
721
699
708
709
709
689
710
722
762
740
764
793
736
710
713
729
705
698
692
677
671
673
660
651
661
658
699
664
730
705
712
757
755
746
751
717
726
740
746
721
738
694
704
692
702
705
704
723
711
684
692
712
719
708
732
769
725
681
705
690
706
713
742
743
722
723
722
703
709
704
683
688
694
700
725
730
736
720
651
668
644
693
723
729
631
417
487
641
599
902
547
827
708
730
699
736
778
701
698
678
686
716
727
721
773
786
828
787
735
769
785
743
772
770
776
793
788
734
748
760
764
785
721
713
709
695
664
671
682
668
684
702
754
750
789
805
771
792
795
794
727
729
718
499
863
680
675
687
656
665
658
672
681
695
670
666
666
687
674
695
700
711
693
690
667
650
649
654
638
643
657
703
839
859
834
469
1099
771
688
534
751
669
681
691
730
717
711
698
692
693
691
676
674
671
704
706
699
706
735
729
731
764
763
729
688
684
649
651
654
669
686
689
703
718
717
698
691
673
667
688
686
717
724
681
705
740
790
778
879
834
680
961
695
808
758
480
946
712
715
708
704
678
665
641
650
690
765
768
752
731
721
712
701
696
710
706
699
679
659
641
667
684
760
759
488
952
724
743
754
779
824
854
776
734
747
785
795
801
747
732
718
682
671
649
657
662
722
777
803
855
844
784
798
746
743
691
702
686
720
751
718
737
741
731
732
708
706
709
698
698
719
690
687
685
662
645
643
675
706
724
717
709
686
690
683
664
669
680
657
680
687
705
697
715
722
727
721
737
700
686
659
652
644
633
632
641
635
637
648
651
638
643
638
647
661
662
547
536
592
902
650
649
651
663
647
655
666
661
676
664
670
669
674
659
675
686
680
701
716
688
701
699
687
684
683
688
680
683
684
679
684
700
695
598
773
668
656
642
638
643
642
657
675
687
677
672
513
650
913
439
435
425
381
614
284
372
494
606
355
355
618
338
342
381
620
685
387
286
694
735
724
431
707
413
798
756
750
710
702
682
668
670
672
680
666
677
691
708
710
683
695
705
740
788
802
735
690
707
691
729
710
750
801
839
842
859
533
1029
761
784
768
775
800
823
781
787
777
795
805
801
737
721
709
710
729
695
716
753
772
747
796
799
738
766
737
731
723
688
673
681
655
698
737
761
744
744
708
719
556
875
712
698
721
730
712
683
670
688
673
664
655
658
646
649
647
708
720
749
774
761
764
739
737
724
711
729
759
697
699
714
727
746
750
767
781
750
711
704
715
690
677
656
650
645
645
659
676
688
707
698
721
718
694
693
707
689
685
696
685
685
681
662
689
703
712
754
697
744
783
745
776
760
773
764
704
697
678
659
645
648
635
659
701
738
753
778
808
839
780
803
776
745
768
765
726
751
801
841
830
865
766
769
756
743
731
761
787
747
751
773
784
736
714
751
794
848
807
858
913
830
865
884
825
838
811
819
839
772
799
819
794
783
798
834
792
853
980
848
879
872
828
821
823
804
756
746
731
708
630
778
741
807
814
814
759
747
744
730
702
685
672
682
701
681
678
706
745
642
848
755
751
751
711
704
706
706
703
688
686
688
690
667
677
685
691
689
677
682
684
672
667
652
645
643
648
652
646
655
659
665
650
654
656
650
636
641
628
625
632
625
640
651
665
660
686
729
737
720
729
748
718
750
775
743
750
772
763
742
754
758
721
724
748
745
729
726
727
707
723
710
714
707
717
697
718
741
747
725
761
799
764
798
822
773
789
784
740
737
732
725
710
719
709
683
680
676
672
665
675
701
682
694
694
683
689
686
662
655
650
633
634
634
636
645
670
671
684
720
695
715
729
711
724
731
713
702
705
715
714
720
721
699
692
686
693
702
684
710
730
714
729
743
700
699
695
678
674
687
687
710
722
707
688
675
686
668
665
698
705
689
706
725
711
731
756
750
755
755
721
711
715
707
694
712
720
709
703
726
789
779
841
901
891
837
891
883
881
846
808
842
823
788
852
1018
929
984
1081
1076
1009
1017
1034
1002
1015
1053
1019
1036
1070
1023
1044
1085
1051
983
1006
925
969
1060
993
967
1060
1051
1041
1092
1021
1007
1095
1071
1096
1102
1064
1109
1088
1065
1107
1000
1054
1026
964
1044
985
1012
1109
1042
1053
1097
1032
1096
1117
1025
1086
1104
1009
1056
1107
1066
1102
1084
1053
1094
1042
1027
1059
1020
1043
1094
1033
1121
1101
1067
1101
1010
1041
1062
942
998
1072
1009
1096
1076
1067
1121
1047
1051
1087
1027
1099
1156
1116
1144
1099
1078
1105
1046
1054
1076
1017
1075
1085
1061
1117
1117
1114
1112
1055
1106
1067
1106
1133
1034
1071
1104
1028
1116
1074
1049
1020
1024
1071
1031
1104
1175
1154
1100
1136
1132
1104
1160
1144
1112
1138
1044
1073
1064
1004
1052
1085
1112
1118
1041
1165
1139
1051
1163
1125
1084
1153
1107
1163
1114
1068
1138
1096
1145
1166
1139
1111
1014
1049
1125
1181
1179
1136
1110
1149
1048
1067
1090
1029
1084
1060
1080
1123
1105
1141
1095
1047
1050
993
1019
1011
979
1030
1012
1023
1086
1007
1102
1054
996
994
948
969
1002
959
1009
1040
1019
1059
1056
1061
1039
1020
1029
968
914
832
957
993
933
1016
1030
1001
1053
1041
1061
1060
1004
1031
1026
1010
1044
1025
1019
1028
987
997
966
947
961
942
909
947
988
895
920
952
881
944
1223
1027
1072
1086
1075
1162
1096
1061
1088
1031
1108
1117
1083
1125
1133
1055
1077
1110
1060
1092
1063
1090
1169
1056
1087
1098
1083
1192
1102
1109
1216
1111
1148
1185
1085
1178
1134
1029
1082
1110
1063
1105
1078
997
1035
934
986
1219
1102
1077
1085
1113
1087
1077
1091
1074
1025
1066
1045
965
1008
994
921
993
996
960
1013
1251
1102
1090
1077
1031
1068
1027
1062
1123
1086
1109
1098
1046
1087
1074
1015
1068
1078
1036
1096
1030
1037
1063
997
1019
1036
983
1000
1007
932
908
862
782
786
801
787
694
817
519
516
275
300
582
723
715
722
709
682
687
680
664
649
650
643
628
625
623
613
609
611
606
616
635
667
664
670
646
654
666
672
674
684
692
692
723
742
716
745
746
760
737
727
719
705
695
688
704
696
687
688
709
715
701
681
700
706
701
735
725
546
899
702
549
540
1047
739
742
467
434
524
702
682
683
678
678
660
663
659
649
656
660
692
679
705
729
725
733
730
724
716
704
692
669
489
424
411
643
629
627
630
623
605
608
598
602
599
577
590
584
572
574
570
561
568
571
564
556
569
561
569
563
552
548
553
557
550
543
555
553
538
550
545
538
529
538
526
522
528
523
516
526
519
514
509
511
513
516
504
507
514
508
513
514
514
519
521
523
520
517
522
515
516
513
516
310
358
366
282
372
388
419
469
373
301
521
503
517
515
516
511
519
513
519
520
519
526
526
522
533
533
534
517
539
541
541
551
566
550
567
567
568
575
581
584
571
566
565
564
558
559
563
570
574
595
625
636
648
642
617
619
618
606
608
617
620
625
644
654
692
689
730
733
733
698
695
688
669
641
636
631
633
629
651
695
739
711
718
730
709
709
709
698
675
673
690
681
679
702
717
720
724
716
696
691
662
663
651
635
642
654
653
658
683
672
667
666
663
671
674
662
652
645
650
643
654
647
642
642
652
647
644
646
641
655
690
687
710
727
710
731
752
769
714
700
691
698
710
701
729
750
761
740
748
760
722
722
747
767
797
807
788
769
783
831
803
837
875
785
785
776
759
742
724
728
706
693
707
735
796
785
805
796
732
700
683
685
712
727
773
860
817
866
876
784
768
740
711
696
696
697
689
708
720
709
714
731
712
696
703
708
695
691
691
686
682
677
675
685
697
706
730
746
727
746
744
723
730
743
719
736
727
730
751
755
744
762
741
741
756
751
749
751
729
739
734
727
736
747
727
725
724
692
694
690
681
698
702
720
733
737
736
746
748
735
753
761
757
755
767
739
746
770
731
740
768
750
770
756
721
699
693
702
699
748
820
797
839
850
767
782
751
716
749
798
764
798
789
736
751
740
708
715
741
731
750
782
749
755
757
780
763
773
776
763
763
740
705
706
732
757
742
745
735
732
725
742
731
757
790
768
801
851
806
798
806
774
741
736
716
709
719
760
755
810
879
813
827
850
807
780
749
733
718
705
718
730
707
700
698
712
711
712
728
737
760
766
818
865
926
848
853
854
838
806
809
766
771
767
742
757
778
740
753
761
731
742
743
742
730
758
769
759
763
763
747
738
738
725
709
727
734
713
720
729
727
730
759
765
742
770
769
741
757
748
743
755
750
731
744
780
748
770
783
796
749
744
750
792
785
781
778
744
764
782
774
844
881
854
814
862
777
754
759
755
733
713
717
752
805
827
808
834
822
806
846
832
874
852
801
779
807
774
733
719
750
740
711
716
724
715
685
691
705
725
772
755
717
707
704
725
730
714
700
678
706
768
868
970
979
971
958
929
848
768
769
764
783
759
744
748
744
734
683
675
655
645
652
664
742
760
808
843
870
871
857
799
780
761
729
712
686
672
664
645
641
641
634
637
640
661
702
725
709
696
691
685
663
670
678
695
686
656
712
714
711
737
743
732
732
734
721
735
738
729
722
730
671
696
691
704
700
692
693
703
692
691
427
487
428
650
627
623
621
613
610
616
646
655
688
704
677
671
433
815
733
657
633
545
710
633
658
658
673
692
678
688
690
694
680
683
689
688
670
661
627
638
635
582
687
625
624
630
636
629
584
392
783
483
375
279
412
300
283
251
383
452
627
653
688
712
697
703
707
675
664
663
459
408
426
631
638
650
695
731
457
1037
802
738
754
753
715
712
708
699
636
765
711
752
635
659
472
468
456
482
298
259
325
322
548
626
325
288
275
329
604
329
284
617
633
664
685
696
707
718
699
705
703
700
713
723
772
738
723
714
713
715
723
705
668
674
696
735
759
797
809
785
802
814
867
823
785
798
840
828
818
807
793
795
746
764
770
794
791
785
761
766
693
461
416
287
507
388
342
256
308
272
256
254
430
460
654
686
704
705
742
722
728
743
735
736
736
640
600
530
420
683
669
659
660
657
682
710
703
733
782
782
776
743
721
697
687
690
718
724
721
500
925
726
708
720
699
720
743
744
729
725
720
708
695
700
711
710
719
743
720
736
731
740
773
770
738
716
708
717
722
728
734
719
734
737
737
757
752
730
719
731
749
731
719
726
730
699
710
697
711
730
713
431
946
700
697
696
736
753
742
779
751
756
743
712
719
723
742
752
758
717
753
771
805
723
721
729
745
746
738
745
725
711
694
706
698
735
749
751
732
697
693
668
659
649
668
673
722
728
758
805
823
817
743
724
730
703
714
741
781
715
732
695
747
778
797
776
765
725
723
725
716
715
716
717
732
769
729
719
682
672
680
686
697
719
712
685
677
676
693
706
707
701
703
721
747
729
707
685
693
688
657
659
662
703
753
807
763
777
784
742
718
721
749
841
816
800
827
792
764
758
748
766
782
783
813
893
859
859
811
803
769
770
778
773
777
794
775
782
773
753
750
742
718
728
735
704
733
755
731
741
754
728
734
737
702
720
724
699
729
755
735
772
800
773
765
752
708
717
721
711
724
766
767
752
778
795
793
795
807
818
819
797
775
756
742
714
704
701
733
739
724
753
765
833
854
860
907
885
883
896
852
859
870
825
861
885
861
825
765
753
728
726
736
729
713
717
705
709
749
820
866
902
857
820
785
756
739
739
745
736
728
726
728
738
731
732
714
706
726
753
736
759
769
747
758
748
724
733
712
668
679
695
740
736
826
810
808
834
844
828
845
812
799
792
774
768
796
857
895
900
807
800
787
748
768
769
807
790
769
774
769
748
754
776
789
760
773
803
776
744
768
795
774
744
804
803
875
883
837
839
856
853
819
811
800
776
736
722
706
696
683
690
710
728
745
792
837
823
879
838
855
846
820
805
782
735
735
702
724
708
724
737
743
742
758
751
755
775
756
738
737
757
776
753
780
799
763
770
796
749
751
733
722
705
707
726
742
754
798
807
798
780
752
740
725
704
709
732
723
759
841
889
888
898
885
875
817
750
742
749
746
767
764
748
486
960
715
727
732
779
794
757
499
948
684
706
728
765
769
750
751
706
699
696
678
655
652
610
402
505
516
749
830
825
888
867
892
930
851
844
830
778
761
727
760
746
821
847
833
872
890
869
814
831
830
793
772
764
749
707
702
711
725
725
722
746
746
760
780
804
808
803
753
754
664
603
753
920
756
768
761
780
760
739
734
725
699
690
684
677
663
665
685
680
741
847
853
804
826
805
783
782
759
735
726
725
734
752
759
720
743
771
747
763
800
798
807
822
840
816
787
726
722
716
706
747
838
851
805
848
896
878
890
913
904
861
764
746
753
780
795
735
749
770
855
887
834
850
835
786
745
700
693
712
800
913
946
934
993
991
981
947
879
824
798
767
782
821
781
802
816
832
792
774
760
731
724
718
709
718
739
762
803
826
793
838
853
862
818
817
819
800
813
804
772
762
753
761
784
802
786
782
771
744
763
803
785
840
843
786
805
861
862
800
729
746
745
778
796
763
767
793
800
852
853
839
825
819
777
740
735
727
757
831
864
844
756
772
779
793
792
780
764
751
746
730
711
719
748
804
815
782
792
805
805
775
767
743
721
717
717
703
697
681
681
677
686
685
680
691
683
677
671
705
702
718
721
721
691
693
686
684
671
673
667
655
654
660
671
675
697
685
683
685
688
684
694
711
709
732
719
699
670
671
668
678
669
691
710
721
751
741
719
734
749
739
719
728
718
705
711
720
702
723
725
743
717
724
728
715
723
734
745
733
705
709
698
680
666
665
667
679
701
730
705
731
730
708
703
707
710
698
712
724
726
733
767
747
753
769
769
752
710
710
693
675
672
679
688
709
712
694
690
697
699
670
682
681
660
656
659
667
678
698
677
693
708
724
699
729
719
718
735
720
728
746
710
717
721
728
717
749
750
737
737
753
772
763
807
806
759
715
737
741
741
791
813
830
819
828
834
837
844
819
823
820
804
761
780
788
798
771
786
815
806
804
781
751
725
729
748
754
788
811
841
850
785
783
770
733
741
728
719
700
691
695
683
686
681
665
646
651
651
665
678
690
698
668
676
686
705
701
712
737
749
717
745
740
737
707
703
717
725
744
730
755
768
745
752
762
773
738
746
552
960
740
770
824
829
831
842
805
837
853
821
821
756
776
780
788
779
756
767
757
709
725
718
713
689
697
691
679
684
709
723
738
768
782
795
756
742
731
728
693
685
679
660
664
658
653
650
636
638
633
625
619
615
602
607
604
600
602
603
595
615
615
608
612
607
605
596
592
578
581
573
565
559
553
555
545
534
526
528
524
514
513
520
516
511
505
502
503
500
504
499
493
502
497
502
505
505
506
505
506
510
509
510
507
520
340
690
457
566
503
509
510
506
500
509
308
696
500
376
625
487
501
498
496
497
504
383
628
508
515
509
510
513
509
452
417
649
393
605
504
501
497
501
502
501
506
500
504
505
518
522
523
470
582
512
508
508
500
505
504
505
496
519
525
517
541
556
561
565
575
570
574
569
422
391
317
372
746
565
554
549
550
542
359
725
527
525
551
537
553
566
587
633
685
699
684
465
854
612
597
578
571
566
564
554
556
481
376
781
553
566
628
683
659
681
661
654
652
650
638
635
641
622
619
545
659
589
573
575
555
570
577
575
572
595
581
622
632
361
371
491
596
582
582
587
579
586
596
603
615
622
623
617
608
613
570
683
644
607
611
499
842
577
594
329
827
564
569
594
588
602
617
633
633
641
667
484
880
687
682
651
658
491
830
708
677
650
646
667
648
648
660
642
633
553
599
419
437
365
705
602
602
601
609
617
616
608
1236
609
615
617
450
570
398
308
405
276
590
542
653
590
257
335
466
730
591
589
612
628
663
694
541
862
720
701
715
715
484
425
486
659
506
713
616
607
604
601
448
421
354
317
283
284
321
353
838
584
591
593
592
601
601
455
754
379
818
583
577
565
564
557
550
549
543
547
539
554
563
563
572
572
566
579
585
573
577
579
575
578
401
726
566
562
556
556
548
573
557
561
568
571
574
579
585
587
585
589
585
577
401
356
390
562
570
563
611
664
678
670
659
668
653
636
633
637
645
636
631
641
639
624
614
609
600
597
584
563
564
559
560
565
561
580
561
596
595
584
353
832
576
589
568
577
572
566
565
561
569
554
567
561
559
545
558
546
538
552
538
529
523
519
514
506
506
504
502
494
496
492
487
483
489
486
479
481
481
485
306
664
488
497
512
523
521
516
521
521
518
526
529
541
543
541
544
551
556
554
546
550
553
544
537
541
535
528
530
521
524
515
512
509
337
451
647
574
376
546
599
501
506
499
500
501
502
501
505
507
513
509
514
512
514
508
519
514
512
509
510
506
506
509
502
505
508
501
499
503
500
499
501
496
496
494
499
496
495
398
598
497
441
550
373
325
296
327
666
492
492
479
500
494
494
492
495
498
498
499
505
504
501
503
507
510
304
709
397
634
506
507
505
503
503
506
499
486
499
501
491
491
496
489
482
484
481
486
471
472
474
475
370
582
420
548
366
302
306
440
346
682
295
344
330
485
387
576
476
477
481
479
477
479
488
498
500
508
517
524
497
503
515
519
513
513
514
523
545
531
525
543
531
527
526
533
516
520
518
523
523
505
526
530
529
511
537
522
516
522
530
519
508
530
530
532
526
536
539
531
528
542
537
528
516
509
513
514
522
564
577
615
598
642
649
653
609
627
642
621
617
614
597
590
579
584
598
599
597
605
615
605
604
604
592
584
573
575
569
563
565
551
552
549
551
548
568
568
562
563
550
540
463
619
547
581
591
617
656
686
509
978
767
738
730
688
668
636
616
602
579
575
570
572
570
573
592
603
588
593
585
588
578
587
576
576
577
588
593
599
617
597
611
616
646
682
659
663
679
723
725
720
718
720
546
807
638
622
609
600
577
574
563
562
569
579
577
573
574
567
562
572
560
564
567
555
563
567
565
559
493
629
553
547
540
534
528
518
525
522
521
531
540
540
560
563
582
633
680
670
651
643
618
600
605
599
584
591
582
558
546
428
665
582
604
618
623
620
612
590
596
613
614
619
616
621
624
618
618
618
613
613
613
607
596
598
593
591
596
595
582
588
581
580
577
577
560
562
559
547
548
550
540
541
532
537
528
532
351
742
543
539
547
550
550
553
556
562
558
559
558
559
556
558
558
565
561
568
566
563
560
559
562
547
554
556
564
571
573
572
583
586
583
578
578
575
576
581
588
560
567
564
564
560
559
556
553
548
549
540
544
550
563
591
623
624
611
599
602
598
582
574
574
569
570
573
570
567
561
552
546
547
556
580
644
699
716
689
674
676
657
680
708
747
791
790
755
684
691
699
724
711
770
825
840
774
825
815
902
918
808
852
848
877
855
837
792
806
841
813
858
848
836
818
796
780
772
708
731
723
758
799
840
857
842
758
749
734
728
697
695
713
723
711
737
777
796
781
751
762
759
741
722
699
675
647
657
670
691
686
733
777
748
704
736
759
776
742
772
802
770
799
825
836
766
723
749
762
743
739
743
803
772
781
799
833
863
822
808
804
755
698
719
748
791
837
883
860
791
795
818
834
833
835
707
740
726
743
759
802
821
824
824
801
769
748
689
699
707
714
726
688
705
724
760
760
785
755
796
809
753
790
795
808
757
780
783
765
705
685
697
745
851
962
983
946
871
752
746
727
712
698
665
676
709
830
917
936
869
910
839
822
831
824
760
739
706
732
729
739
701
678
660
671
705
772
846
916
950
918
875
832
718
732
716
747
787
843
894
865
859
842
849
832
810
796
802
785
728
699
680
669
706
794
807
938
907
922
949
832
821
823
764
786
789
807
862
875
903
836
811
828
797
772
714
709
667
684
705
756
799
843
891
880
886
833
801
788
753
756
767
751
752
781
821
754
764
784
793
771
797
758
778
807
837
824
736
747
758
791
818
834
849
862
819
764
751
751
747
760
737
745
771
776
772
742
713
716
715
722
711
719
738
770
764
707
738
742
703
721
718
736
739
763
754
734
695
669
665
651
637
622
616
619
622
626
645
661
660
669
662
644
649
644
652
660
688
693
718
768
816
801
766
745
733
733
759
775
745
750
765
750
742
733
747
755
759
753
750
698
699
683
688
711
683
690
714
800
874
803
816
820
808
796
726
726
683
689
706
753
819
843
765
750
730
720
735
768
753
759
754
768
754
733
766
785
777
758
720
677
680
669
670
707
772
819
769
770
719
755
775
824
854
866
828
805
771
741
720
705
691
664
653
652
685
796
873
857
854
898
861
825
792
717
691
680
689
720
783
813
840
841
833
815
800
737
727
706
696
718
748
751
748
738
757
758
761
741
712
697
687
710
751
787
809
751
751
756
761
724
707
727
766
826
876
882
872
816
775
746
753
771
765
783
811
891
847
856
899
901
837
787
749
761
789
807
795
833
880
889
900
872
820
769
747
749
745
727
747
769
780
736
717
714
729
715
732
732
746
775
814
823
815
789
764
745
723
714
705
675
674
674
701
699
688
718
768
822
827
814
823
844
834
819
809
758
746
729
722
711
725
719
750
775
806
758
771
783
776
739
770
790
784
806
810
819
795
748
718
702
687
707
725
758
780
736
719
722
741
759
776
775
758
701
691
688
693
719
757
790
786
807
848
851
826
738
744
747
771
805
808
763
779
792
823
845
860
850
878
875
867
803
815
798
795
777
778
786
815
852
846
832
810
782
747
706
697
678
690
770
876
787
777
832
906
946
954
911
859
780
761
722
709
716
726
765
798
805
769
729
702
685
666
689
786
1027
925
949
947
923
860
737
704
688
685
686
701
699
699
692
679
666
663
662
653
674
668
734
776
768
740
756
732
734
742
749
752
747
740
733
731
720
697
689
697
724
737
692
695
694
718
741
761
722
738
771
813
843
871
875
798
791
800
821
788
821
798
813
784
745
725
733
757
773
794
756
701
681
679
695
744
856
945
1030
966
926
823
779
749
704
684
680
699
742
805
827
768
800
831
764
745
754
777
771
776
766
708
708
708
714
727
734
739
718
718
745
749
761
746
719
691
692
732
775
809
765
751
704
706
703
713
724
748
739
720
701
663
651
632
621
614
613
610
614
610
602
599
600
606
616
628
656
666
697
725
745
738
725
701
683
657
645
650
653
663
676
676
648
656
665
671
671
695
716
757
814
782
773
716
698
679
655
627
618
597
584
579
584
573
577
575
576
578
581
574
579
573
574
575
567
562
546
549
542
540
533
540
541
535
534
541
531
530
539
525
523
525
516
517
523
511
517
515
509
503
496
493
501
499
497
411
589
500
505
503
510
500
499
503
504
504
498
498
497
497
495
496
497
501
507
498
504
504
507
504
505
502
497
502
494
501
496
498
499
505
501
510
506
508
501
510
516
506
503
507
329
465
737
394
616
511
515
501
511
512
511
511
514
513
508
498
500
500
496
498
503
502
495
494
497
504
496
501
501
507
517
509
514
503
530
520
504
511
544
535
528
530
535
529
525
528
528
522
524
512
520
529
535
544
543
332
786
565
555
562
567
562
554
561
572
582
585
605
622
593
579
569
560
564
572
568
576
576
578
579
576
574
563
562
567
565
557
566
575
591
584
451
735
584
600
605
600
601
607
617
599
612
604
599
591
567
569
564
556
568
581
595
602
611
608
601
603
608
597
592
594
601
587
584
592
591
602
623
607
598
590
586
579
580
589
597
580
587
591
596
606
616
635
681
647
671
678
670
622
619
615
621
623
633
645
630
635
642
641
636
638
655
661
651
632
637
637
630
622
620
636
636
641
664
663
657
639
620
609
604
595
588
582
583
586
578
582
589
606
611
648
720
702
697
695
635
607
590
584
581
587
606
622
443
432
376
623
639
633
625
622
624
599
578
569
558
557
558
568
579
595
607
623
598
594
584
580
570
562
547
546
544
547
558
564
577
584
592
593
592
585
572
563
556
551
541
540
537
536
534
540
548
549
551
552
555
564
578
580
584
593
582
583
578
574
570
568
573
565
562
547
542
544
546
544
541
544
546
543
536
532
517
516
529
537
562
570
603
631
619
449
489
340
330
369
544
300
440
617
622
626
614
613
612
602
609
620
648
668
666
660
658
677
693
697
665
666
666
651
659
685
681
663
694
669
660
651
651
637
637
660
658
654
657
653
645
643
650
640
637
644
634
626
618
612
608
599
594
588
589
597
614
613
608
604
596
594
584
587
594
594
596
595
594
601
612
605
602
612
620
613
614
618
604
592
594
585
574
573
571
572
575
582
593
604
594
594
591
576
580
585
588
581
420
412
324
493
252
406
570
571
580
584
582
579
577
580
581
577
574
576
566
555
547
546
541
545
560
608
731
771
704
711
727
718
652
640
619
599
592
579
564
563
554
548
546
544
539
538
536
532
524
522
518
519
513
509
506
509
508
505
508
511
514
517
514
516
516
514
514
513
510
509
507
503
503
505
507
513
517
521
543
562
548
551
552
545
539
542
541
535
532
535
528
526
531
529
524
524
526
518
514
518
516
519
521
530
537
529
530
528
531
525
526
522
517
519
522
519
515
519
520
515
511
514
512
508
508
509
514
506
506
510
507
507
507
509
507
507
507
513
511
514
518
520
522
524
524
524
525
528
526
529
524
524
517
513
514
511
504
505
507
511
509
509
510
514
511
511
510
512
510
512
513
514
513
515
515
521
533
542
551
537
543
556
571
593
597
575
552
524
529
534
516
504
509
509
504
514
517
519
525
533
533
531
535
535
555
552
545
535
539
546
539
551
545
536
532
541
557
561
569
563
569
573
564
575
573
580
577
581
591
594
592
582
583
594
567
568
570
561
557
559
542
543
538
536
531
411
627
513
510
506
505
514
533
571
610
594
604
618
630
641
605
565
604
585
582
584
582
578
572
563
552
544
532
527
521
514
515
521
534
601
715
721
725
729
733
732
695
640
605
596
585
587
606
642
620
616
618
596
433
613
652
545
530
512
521
516
493
485
492
475
338
624
467
469
466
307
547
277
260
267
406
255
267
686
256
667
553
320
389
258
364
295
270
252
289
315
498
313
574
509
316
683
407
591
491
442
554
332
285
276
655
516
521
516
517
520
526
522
527
527
489
374
766
554
551
569
574
573
594
628
625
655
703
719
691
710
720
678
648
533
726
469
523
496
407
401
533
339
456
304
536
288
355
668
668
507
813
678
649
657
667
652
645
644
650
642
644
660
658
653
637
634
624
618
609
581
580
570
551
551
538
557
607
786
756
728
777
807
800
751
800
814
798
701
685
674
655
622
627
638
630
636
648
643
626
630
644
678
696
667
664
665
654
634
622
611
600
601
600
578
571
567
561
557
559
559
552
546
546
555
598
682
694
669
678
697
699
701
679
655
643
650
652
650
677
698
698
700
719
746
752
753
716
717
706
687
698
734
743
694
704
713
693
697
699
672
650
655
670
691
699
678
694
666
675
680
663
652
650
642
630
621
606
595
532
625
563
560
554
548
559
558
553
553
565
582
597
589
574
571
571
582
580
584
604
641
694
678
709
733
778
741
763
757
709
679
644
644
624
617
612
614
626
609
611
617
620
603
586
588
584
578
568
575
577
580
580
580
581
585
575
568
571
577
594
591
597
602
606
596
601
606
608
605
597
606
610
600
595
595
599
600
602
624
630
618
601
610
603
583
574
576
574
580
589
619
637
627
602
594
600
602
617
656
686
678
663
674
674
652
656
661
661
651
659
674
674
661
656
652
631
622
622
615
608
605
608
603
587
576
569
556
551
538
536
547
545
550
550
553
561
559
557
557
552
552
550
557
567
579
576
565
558
560
563
554
552
547
545
556
560
556
561
574
580
572
580
589
621
627
647
683
698
667
682
701
697
662
687
702
711
697
705
745
718
729
749
709
699
701
716
689
694
716
695
687
697
712
677
693
711
697
685
690
700
671
680
710
722
700
712
722
692
693
704
686
674
694
764
824
761
758
774
723
732
760
773
761
793
829
774
794
810
767
777
833
765
759
782
836
832
792
797
792
761
775
795
774
804
839
777
772
791
782
762
759
727
708
729
759
745
782
777
719
726
751
793
757
774
775
735
737
755
734
724
728
706
675
664
679
706
713
700
724
755
750
723
722
732
731
702
691
656
523
706
627
625
625
655
686
703
705
720
684
690
675
672
669
660
656
662
663
663
661
656
653
651
648
648
644
633
640
648
629
631
639
635
639
641
622
609
600
588
572
564
559
564
567
564
570
575
580
585
603
608
619
640
662
638
627
634
624
615
614
602
595
591
597
611
624
647
684
686
671
663
657
643
633
636
634
627
617
614
599
586
570
583
586
613
648
706
711
721
617
509
967
717
673
665
660
640
628
628
632
619
614
613
603
593
590
581
572
564
557
546
549
550
547
556
560
547
580
576
579
605
633
641
674
701
707
664
642
611
619
608
615
621
612
612
594
591
589
588
586
587
598
601
608
623
614
603
597
603
594
590
584
587
591
581
592
593
585
587
595
580
582
583
582
570
568
572
564
563
579
602
640
667
640
635
634
654
673
670
655
627
615
606
613
624
626
638
662
684
687
694
681
653
655
666
665
658
662
645
639
655
657
686
710
679
674
670
664
649
663
690
683
684
710
718
697
727
719
692
698
713
685
686
701
698
705
736
735
727
743
730
726
740
732
704
719
746
710
688
699
664
675
642
672
678
678
648
634
638
641
551
528
834
645
633
635
609
619
610
614
627
636
634
638
656
678
714
732
731
746
775
796
831
826
839
813
771
745
712
682
658
650
656
658
660
677
696
693
700
697
684
665
654
653
623
621
620
616
614
607
593
592
581
580
566
575
583
598
603
614
633
638
616
611
588
590
581
577
562
564
564
568
571
576
581
579
595
599
603
602
583
591
586
577
577
571
572
570
568
563
554
551
556
559
564
574
594
622
648
650
670
673
646
648
638
625
610
596
610
380
863
624
638
627
609
604
601
593
601
606
616
628
658
700
703
736
737
728
724
694
708
715
734
753
771
756
735
742
705
693
677
657
637
630
624
620
622
620
605
606
608
596
601
624
623
632
637
662
661
651
647
635
619
551
680
629
618
647
656
661
651
659
647
653
516
717
648
767
632
459
783
476
729
605
610
622
644
656
634
614
617
620
626
642
648
647
655
656
652
625
632
620
609
591
603
603
624
636
619
625
535
614
786
413
869
646
633
632
625
616
610
609
603
593
585
585
571
570
566
575
575
572
580
582
578
585
584
585
589
605
593
583
588
427
750
573
582
583
590
581
605
637
668
662
681
688
656
653
648
637
627
634
637
610
620
623
651
645
651
665
648
652
658
643
636
636
638
627
633
649
636
637
645
617
616
445
761
587
581
576
570
579
595
605
613
624
618
603
597
585
580
588
600
581
576
566
563
568
585
600
608
643
694
679
681
692
713
707
732
732
708
718
689
677
684
673
678
694
683
691
704
699
699
702
719
715
696
682
668
655
640
628
612
614
632
666
708
694
676
678
661
648
635
626
619
619
619
620
619
612
630
648
670
707
692
680
678
683
671
670
676
685
648
665
686
742
713
703
684
664
654
638
628
615
621
580
598
603
604
582
581
573
582
586
584
583
589
610
603
611
627
625
645
652
654
635
638
629
632
632
621
610
583
589
578
574
584
571
582
580
578
605
614
616
616
624
639
622
617
608
585
590
582
582
587
583
576
575
582
582
571
576
596
607
615
641
642
668
663
645
666
1294
638
633
614
504
713
603
595
599
605
599
596
594
587
558
561
563
550
545
576
577
607
609
602
595
582
584
584
579
577
577
582
578
578
585
588
574
571
580
581
577
580
584
576
579
577
579
580
577
564
555
556
555
561
574
585
585
574
573
572
573
567
580
613
624
623
607
610
561
670
479
396
605
343
296
771
561
568
576
576
590
596
584
582
562
567
565
566
553
568
573
585
581
605
627
647
649
654
668
684
675
654
651
648
632
627
632
634
613
614
613
612
604
618
629
629
631
648
654
634
615
607
602
593
594
595
587
584
582
586
600
600
591
591
594
583
591
593
599
598
565
576
564
565
559
558
545
549
542
533
540
539
535
533
536
539
536
541
553
570
566
568
583
586
587
590
591
595
584
590
594
589
583
583
586
571
573
568
560
553
559
565
582
584
617
626
656
664
683
660
650
638
633
631
606
465
701
491
785
593
593
593
454
736
605
614
616
610
604
595
602
584
390
777
595
603
615
619
612
390
857
635
648
641
654
664
678
665
661
398
497
399
399
504
344
527
286
271
266
491
539
292
435
623
548
505
299
479
621
628
631
622
620
623
627
634
625
613
606
601
586
583
585
570
573
571
569
577
604
653
699
692
700
644
636
611
584
585
588
590
391
786
588
591
591
578
575
575
572
577
570
565
564
559
556
548
538
541
535
531
537
539
555
560
566
569
586
567
576
582
567
554
574
589
600
596
596
602
611
614
607
587
581
575
575
585
587
596
599
596
580
580
572
565
564
574
593
645
649
613
622
608
619
624
616
618
597
587
595
593
599
601
606
582
590
584
583
564
551
565
566
569
579
589
597
593
586
590
593
597
581
388
350
318
299
341
364
1281
1090
550
1078
535
530
519
517
512
513
510
505
507
518
505
510
325
681
504
504
501
502
505
509
525
560
645
694
645
637
619
475
718
573
559
555
551
550
545
545
537
533
534
527
525
515
516
515
508
513
508
506
503
506
512
507
512
510
514
512
511
509
509
515
515
516
519
509
523
327
723
523
517
515
514
513
506
391
627
502
500
505
505
513
523
530
531
543
544
536
536
538
549
549
557
562
564
549
552
558
557
553
540
536
542
556
562
556
561
575
591
621
616
592
584
593
590
592
583
594
602
624
597
607
619
640
612
618
618
462
757
610
611
594
595
603
610
591
600
597
590
584
594
580
563
560
557
549
556
569
604
636
651
641
650
658
657
614
614
618
409
765
582
576
563
572
572
580
561
569
574
568
572
565
565
577
585
592
603
608
604
609
622
567
668
606
618
626
598
597
592
596
597
605
611
599
604
598
593
583
584
580
570
567
558
548
546
548
536
532
534
533
538
539
537
537
540
532
560
551
566
594
610
603
619
635
636
632
607
588
586
587
585
584
574
572
574
565
555
556
551
548
553
553
549
548
555
585
603
662
655
666
694
679
673
658
640
644
638
625
629
635
623
619
620
611
610
617
631
604
620
627
631
627
627
655
628
632
641
659
646
630
629
624
629
619
622
639
628
641
652
658
649
627
616
620
618
627
654
658
677
692
692
692
677
649
619
616
624
658
714
739
695
670
667
675
683
660
653
665
701
720
705
685
685
677
669
653
631
619
616
616
617
636
654
667
686
713
584
874
762
707
712
693
686
657
645
641
646
658
677
697
718
732
709
736
709
691
686
690
684
689
711
695
720
725
586
826
731
701
713
723
728
725
735
725
718
733
734
720
723
728
742
721
702
694
662
669
673
696
689
706
720
728
706
729
701
700
708
707
717
710
698
680
685
678
688
715
732
733
734
712
724
728
701
706
721
449
482
463
714
742
751
750
713
710
724
713
708
680
646
649
663
655
687
679
471
918
734
752
767
735
731
710
699
694
698
684
642
659
641
628
627
624
612
595
596
588
580
583
586
588
587
590
594
580
592
588
589
583
531
651
592
585
574
593
575
563
559
561
552
548
547
543
538
525
527
515
514
510
509
504
501
491
482
486
488
483
479
471
471
470
470
468
461
462
461
462
456
456
456
453
453
455
451
453
451
453
454
449
449
449
449
446
447
450
441
446
447
445
383
351
373
266
255
452
256
269
490
298
581
439
437
438
434
438
434
438
437
437
435
433
434
436
436
439
437
437
438
429
437
439
439
437
435
436
436
441
441
439
442
444
442
446
446
447
448
447
450
447
450
453
454
452
456
453
455
451
455
455
456
460
458
463
465
462
467
473
477
475
477
478
475
474
482
486
479
480
484
489
482
485
482
477
484
483
487
490
498
503
499
503
496
495
495
491
490
495
512
507
506
534
538
555
550
556
561
553
551
549
550
544
545
540
542
549
532
526
538
526
524
524
543
525
552
540
551
563
571
562
560
560
551
538
543
538
537
543
542
554
570
577
578
568
551
545
538
533
531
536
542
552
566
569
593
620
612
611
629
609
620
617
599
599
600
607
622
619
606
605
606
598
608
610
632
645
651
634
621
618
621
606
613
637
663
642
636
650
631
613
611
621
639
623
621
617
622
620
594
585
576
568
571
578
597
609
607
591
587
588
586
582
589
595
592
592
594
583
575
584
590
582
581
598
589
594
611
607
598
599
607
598
594
600
589
575
575
579
590
609
601
599
611
609
610
610
611
600
606
635
648
659
673
663
634
635
665
673
659
679
677
650
630
629
641
669
656
677
693
700
683
706
704
672
657
649
647
647
653
631
621
619
617
642
676
699
698
642
639
628
629
620
639
678
700
706
749
702
687
689
719
743
683
665
688
649
684
696
719
722
706
687
705
709
687
686
665
623
625
632
668
668
690
758
771
772
774
755
698
693
700
710
673
670
707
754
755
803
1062
975
952
952
920
904
787
711
716
750
783
768
789
768
745
740
729
696
688
693
676
685
706
702
702
727
757
724
721
753
744
732
759
779
752
763
761
729
745
779
762
779
812
763
769
776
753
756
831
848
857
873
829
811
834
789
789
807
794
810
843
786
777
788
745
737
758
785
743
757
794
810
787
781
771
726
725
730
720
731
756
745
750
777
792
791
792
773
767
765
724
738
712
697
696
524
854
693
710
697
600
796
675
671
668
657
642
629
631
616
445
396
401
628
644
677
715
752
710
463
767
631
622
617
628
633
626
622
633
641
634
615
603
601
595
589
596
611
624
621
609
584
442
560
287
274
330
262
418
308
580
597
618
633
644
635
640
646
636
613
614
611
603
587
586
581
584
597
620
627
616
595
603
613
608
607
617
634
648
650
629
617
605
597
591
591
602
605
603
615
638
641
655
677
666
673
690
686
692
691
664
659
656
631
633
644
650
661
696
715
695
716
700
687
674
652
630
622
620
615
627
643
646
630
468
800
650
686
674
668
665
657
643
655
661
654
661
686
666
670
679
689
679
698
723
737
704
683
693
671
655
657
684
680
679
710
721
700
712
706
675
679
677
673
694
716
737
711
722
718
695
699
705
686
694
716
712
690
702
716
699
708
727
719
726
727
701
704
710
698
702
704
683
696
720
690
699
715
692
681
685
706
700
708
699
694
696
676
675
699
696
687
692
689
671
677
689
695
692
710
724
694
716
740
726
705
710
706
691
688
695
679
676
677
693
696
702
703
711
738
750
709
720
733
727
714
732
734
719
722
717
699
710
736
716
732
759
749
738
773
783
761
791
758
768
764
751
720
681
669
668
679
688
692
686
650
652
655
683
710
710
705
698
690
670
674
663
671
702
753
781
761
730
733
742
711
695
698
682
659
662
668
661
648
656
646
634
634
643
631
625
640
713
774
764
768
761
720
697
677
682
691
701
702
666
657
656
667
685
692
667
691
771
858
820
855
874
856
858
835
818
805
766
769
805
854
820
833
837
786
778
748
740
756
745
704
707
720
737
715
740
767
744
749
758
730
747
755
728
701
697
702
691
684
700
725
720
738
722
708
727
717
686
665
662
668
664
675
714
709
714
731
708
690
702
713
729
701
689
649
639
625
628
636
633
650
654
656
677
666
678
668
673
668
624
630
630
621
633
646
667
684
696
678
677
684
692
701
682
683
688
686
681
672
658
659
646
632
630
648
710
749
729
733
761
765
726
718
714
670
676
666
668
640
646
641
629
627
622
626
652
671
683
675
701
694
687
680
655
648
640
625
616
609
599
604
602
605
606
639
662
677
672
662
644
654
648
675
659
631
646
644
466
801
648
656
645
670
478
424
368
253
268
524
694
289
434
604
592
588
585
585
581
574
579
577
572
569
571
582
573
581
596
609
604
624
637
640
641
656
672
652
662
647
637
634
618
574
578
590
590
590
606
630
675
659
682
524
477
371
616
679
694
715
672
669
679
615
716
679
667
638
660
671
666
651
678
699
716
733
701
706
687
689
680
654
654
659
656
634
648
663
735
684
689
686
714
687
711
744
753
699
673
669
668
671
661
649
641
631
630
651
662
656
666
678
652
656
659
669
657
681
705
675
690
703
673
685
683
676
686
693
673
702
739
767
735
736
684
672
680
701
732
731
759
779
748
747
760
725
762
776
725
694
705
725
702
731
751
731
781
796
760
773
783
720
746
739
723
728
741
709
738
752
715
731
740
729
726
735
731
698
701
704
682
674
676
662
666
666
685
695
734
748
698
707
705
706
719
728
750
716
732
755
741
732
755
742
749
718
711
720
704
685
692
693
671
674
688
708
708
729
725
696
701
701
683
689
710
706
698
706
748
712
734
747
712
735
740
712
726
734
718
716
705
706
669
669
673
657
678
715
731
738
753
731
707
720
681
677
680
720
774
747
745
735
714
706
714
724
703
729
766
791
750
740
745
722
714
713
727
708
752
786
752
778
763
751
757
711
703
702
707
705
553
887
716
733
746
763
782
742
733
696
661
533
405
430
281
343
302
280
266
377
534
629
641
648
655
645
633
624
613
602
590
579
575
565
556
555
554
566
610
644
667
638
630
643
650
654
657
626
618
614
621
623
628
625
624
622
612
620
647
666
667
689
765
756
696
697
714
675
670
675
696
694
684
673
650
627
639
651
661
660
669
659
642
646
640
633
631
641
646
649
642
628
640
656
655
683
792
833
828
824
771
757
719
672
657
668
655
677
725
741
739
764
721
711
706
718
702
675
667
636
625
621
636
655
638
647
657
654
667
686
711
754
777
733
717
703
684
635
650
658
703
749
732
755
776
738
740
734
694
687
686
661
658
672
682
682
651
678
411
914
664
683
703
711
731
767
703
739
727
721
633
786
698
691
668
659
663
664
671
688
695
675
695
712
693
681
675
680
666
690
700
684
479
676
624
460
456
582
286
418
398
279
304
297
288
482
723
640
652
652
659
662
667
649
656
656
632
628
624
616
386
837
619
621
619
625
608
598
584
587
590
601
617
624
664
708
688
692
697
676
656
652
646
632
594
585
586
599
638
775
785
824
842
831
830
809
765
724
680
653
649
661
659
662
664
681
655
654
645
651
640
655
678
682
678
688
686
653
656
647
628
630
635
629
635
643
649
639
639
639
632
624
621
611
595
596
595
594
598
625
528
780
725
766
752
770
753
750
762
742
745
764
741
721
716
683
669
675
700
728
712
706
702
697
687
674
652
663
676
679
708
735
765
803
760
732
723
699
679
692
715
699
738
745
739
752
733
720
733
713
699
701
695
672
670
692
692
697
724
737
714
724
732
696
693
695
694
680
688
695
675
671
686
675
682
701
691
697
695
697
709
719
701
714
725
694
677
674
663
647
660
657
670
690
737
743
719
729
716
662
633
624
603
632
644
693
688
742
797
796
833
831
766
788
769
768
789
809
843
872
766
779
792
767
790
831
812
800
823
800
753
776
798
769
805
813
743
732
745
711
751
768
729
757
771
751
744
758
785
722
733
731
734
699
724
763
782
766
781
751
728
707
701
752
754
775
820
826
784
790
790
762
781
800
770
794
824
781
839
876
829
814
817
823
773
799
830
784
827
856
829
815
828
809
800
816
804
798
824
844
780
836
863
808
803
796
822
766
805
829
770
814
832
774
780
790
759
816
834
791
828
833
770
793
792
731
751
777
730
748
793
786
765
782
771
747
783
787
748
764
794
783
766
779
779
730
749
766
793
780
813
850
813
833
828
779
803
806
747
777
768
734
752
777
704
720
686
692
708
766
743
797
814
772
789
779
725
739
731
696
709
740
771
729
761
776
750
787
802
756
781
792
726
741
740
715
722
716
681
706
703
698
710
729
735
696
713
666
675
674
646
648
661
717
771
730
702
694
720
741
765
709
718
730
748
707
718
731
784
745
746
759
799
843
766
803
803
754
737
763
817
797
827
837
766
761
699
674
662
658
688
704
1067
1012
897
763
769
765
741
754
762
781
751
720
732
753
763
748
768
776
734
756
772
746
748
745
737
702
735
764
745
768
783
779
733
742
739
695
696
727
792
761
825
819
796
848
852
762
771
803
819
814
861
874
785
790
801
815
756
791
779
745
749
727
777
787
766
798
833
763
770
783
791
767
803
825
774
813
833
814
792
831
829
780
793
755
723
739
779
816
751
749
754
803
781
755
774
817
787
785
738
776
821
830
801
764
774
790
768
760
783
822
772
784
717
702
706
703
691
693
682
667
637
630
622
624
618
625
626
619
614
603
614
642
707
803
804
806
777
735
714
689
672
669
667
652
657
652
659
660
657
645
644
643
638
634
631
622
613
606
594
586
587
593
598
627
688
735
718
745
746
713
689
662
642
630
614
596
588
583
580
576
575
569
567
563
568
582
599
612
662
723
716
743
755
733
736
717
672
662
639
628
608
603
603
612
615
649
713
720
771
835
857
836
848
849
828
806
785
751
729
703
708
695
718
739
756
737
771
806
704
686
649
525
731
1241
612
617
612
613
610
397
372
292
317
307
254
332
282
252
338
486
584
598
616
625
658
695
732
741
746
697
699
688
672
658
639
640
635
623
629
622
630
630
656
681
684
663
659
653
647
651
640
638
639
651
641
676
672
656
656
657
656
647
485
379
401
633
612
607
600
598
590
602
614
644
650
655
646
640
641
650
644
629
635
646
664
666
642
633
615
606
584
521
605
487
513
360
425
254
262
315
430
361
256
580
269
254
417
306
263
993
707
668
653
386
683
869
395
581
265
425
326
427
352
387
273
391
284
274
350
295
265
944
707
668
661
669
679
674
670
650
653
591
599
600
610
635
663
667
668
671
662
647
645
643
640
630
637
637
442
858
678
677
694
704
456
485
423
680
666
640
646
665
663
629
517
399
440
786
737
438
293
399
253
306
318
558
275
377
275
270
257
307
326
256
257
311
370
262
404
268
253
348
275
272
295
319
304
254
263
491
371
577
584
581
584
373
381
302
593
388
286
489
297
644
635
644
654
635
627
628
629
616
614
616
613
606
610
603
602
609
626
625
636
638
626
623
400
485
336
398
494
298
585
575
576
574
571
573
581
580
586
589
589
592
584
590
601
614
603
610
607
613
604
610
617
610
619
623
638
624
649
662
656
659
666
690
653
662
671
657
667
671
650
655
681
720
723
734
762
746
696
697
701
702
666
657
665
682
704
704
660
646
635
635
616
631
667
724
720
778
784
738
745
716
693
708
718
700
703
732
742
726
740
728
711
718
698
682
697
551
553
402
522
270
250
401
433
279
379
265
390
512
335
413
439
542
284
615
618
618
624
621
628
649
673
681
717
765
774
769
758
739
713
719
733
708
730
738
709
701
711
734
711
731
746
716
716
715
700
670
671
674
674
675
701
700
672
690
706
701
672
671
672
655
656
663
644
663
681
691
689
675
681
671
651
651
668
689
705
715
686
667
640
650
634
590
713
628
642
500
431
480
393
298
268
272
312
312
503
452
518
357
253
255
279
278
333
291
363
303
1397
614
668
872
870
880
893
889
869
856
778
720
700
700
689
672
670
676
684
680
679
684
661
674
710
739
731
745
764
749
746
733
715
719
716
669
678
681
670
694
575
656
487
422
355
883
688
667
649
655
646
630
633
630
625
566
494
486
338
501
457
707
473
449
358
641
649
644
688
677
672
694
574
788
678
682
667
663
590
444
917
646
653
483
384
411
625
632
615
610
601
607
610
618
629
623
633
630
631
638
636
650
667
651
657
658
640
642
629
624
619
410
851
643
427
756
488
285
296
345
333
286
271
341
604
597
597
603
629
611
489
410
364
509
298
440
556
294
284
257
266
253
375
314
367
327
278
305
265
281
316
284
256
343
583
588
593
599
602
616
656
676
675
697
726
721
728
756
774
749
698
696
698
691
670
648
649
568
436
448
452
272
278
445
378
315
314
617
413
283
661
668
688
705
726
729
742
761
765
734
747
760
755
723
730
707
681
713
727
693
718
722
699
464
910
671
660
659
635
727
504
835
665
670
652
653
654
634
636
625
606
609
611
628
638
657
674
677
679
686
681
668
657
644
632
628
611
613
638
686
703
719
752
741
717
686
682
686
663
668
682
656
644
638
628
631
638
647
655
645
624
641
679
738
694
718
716
719
659
647
655
697
756
767
759
745
710
672
656
645
645
627
631
639
648
652
669
716
736
730
718
740
769
531
941
690
669
643
647
657
662
695
708
735
724
721
707
677
692
692
705
693
690
698
723
714
720
718
705
698
698
706
667
672
672
678
670
654
641
640
658
689
716
736
773
764
768
762
740
701
711
711
707
721
723
719
746
733
739
722
713
694
688
682
689
685
686
699
717
712
527
887
678
681
690
662
677
702
428
435
496
683
699
712
692
701
709
701
694
701
688
682
666
648
651
660
665
680
704
684
705
714
689
700
684
671
668
650
647
684
701
722
762
752
737
737
698
694
654
669
672
693
677
712
736
750
720
703
458
410
260
369
294
299
254
259
293
317
288
269
298
317
604
607
610
603
592
493
382
309
267
296
313
258
567
566
570
580
594
618
646
649
668
667
670
661
662
662
657
663
652
642
627
632
628
630
632
635
650
663
667
642
654
661
634
637
630
621
624
626
615
616
622
592
609
612
639
661
667
678
702
686
704
714
683
667
660
641
628
627
624
615
625
654
676
673
711
723
722
685
681
678
657
649
661
670
663
676
702
683
715
740
712
713
707
688
668
669
662
644
662
692
697
680
676
674
680
674
679
653
636
622
630
651
714
760
777
755
779
757
718
726
729
708
725
754
733
727
726
700
688
718
746
718
733
701
688
680
675
630
435
421
386
272
344
544
256
282
456
321
628
288
360
659
701
703
725
705
706
689
692
671
677
579
796
702
713
709
716
551
845
686
426
862
468
548
488
334
366
259
309
810
764
701
677
676
674
659
648
614
618
615
613
616
620
620
632
619
610
596
605
618
633
639
641
638
647
658
636
643
642
655
549
620
753
632
612
498
376
329
315
276
589
589
581
601
612
631
679
451
515
408
419
383
401
331
535
260
464
408
288
673
681
423
394
497
646
663
662
676
689
707
664
642
646
652
697
743
717
700
661
645
622
628
658
764
884
879
884
892
848
726
679
638
619
617
649
719
744
755
791
773
764
705
699
702
701
668
657
653
656
667
668
668
657
672
683
682
680
659
652
638
626
636
646
680
710
739
732
715
697
678
640
643
634
652
689
682
686
699
724
731
669
668
645
654
664
721
799
823
771
773
764
724
721
731
718
726
723
735
732
715
686
648
642
642
666
701
693
692
696
694
707
723
720
684
672
636
634
626
634
624
655
685
736
723
715
719
717
685
649
641
643
652
675
666
682
709
764
813
829
663
747
805
551
673
344
428
326
294
741
608
619
678
778
828
808
780
768
783
771
766
728
720
725
726
714
732
747
738
699
698
711
705
694
646
648
632
624
649
672
710
766
751
727
658
626
643
644
657
647
651
652
650
649
636
628
636
643
670
679
516
574
468
466
351
288
287
272
296
379
373
749
717
717
702
695
692
680
681
686
694
692
706
700
701
647
701
680
707
680
697
714
690
708
700
671
678
632
650
641
650
635
672
684
678
689
690
675
662
646
650
646
641
631
626
608
612
614
614
616
623
628
620
623
645
664
667
683
687
671
660
629
623
624
624
614
622
632
648
644
652
665
643
664
683
665
655
657
655
638
637
647
643
653
653
633
641
667
666
665
665
646
653
661
634
640
645
656
645
641
649
652
619
619
616
613
611
611
616
618
616
600
607
620
637
642
695
734
719
748
770
729
751
754
714
731
723
707
688
677
672
660
664
692
684
695
702
700
705
651
706
698
672
688
724
703
714
721
709
644
777
690
694
699
682
694
699
703
710
747
743
739
752
743
721
549
740
635
650
705
730
766
804
775
812
822
785
791
759
739
697
687
698
704
533
835
441
846
493
382
256
290
251
285
659
670
668
666
655
646
631
620
611
470
442
455
472
250
303
257
266
260
250
281
415
260
294
256
268
283
284
266
264
264
289
801
527
326
587
608
792
678
669
639
644
643
633
660
674
654
656
656
634
608
613
617
629
617
619
642
645
638
650
665
647
646
646
651
638
652
656
638
634
648
659
650
674
686
710
678
698
716
683
683
684
657
606
707
419
457
317
254
333
280
258
408
273
377
269
365
426
605
504
736
625
630
627
644
661
506
774
609
612
592
608
633
672
750
745
794
830
780
778
744
698
672
667
643
643
638
650
658
661
664
672
665
642
633
634
642
640
674
695
717
708
715
517
443
469
672
457
541
313
252
250
286
274
279
408
621
679
700
702
697
543
824
655
668
660
661
655
650
647
644
658
693
688
679
666
659
689
688
688
706
517
585
386
348
306
475
302
262
334
670
668
642
635
303
253
287
269
329
333
259
288
346
272
351
261
334
292
384
256
492
315
386
446
293
466
383
345
255
297
276
350
298
271
255
280
411
802
535
715
621
636
572
458
631
860
654
640
672
663
677
654
670
636
626
622
609
604
594
600
580
597
608
610
624
649
639
638
654
650
633
635
643
650
649
664
691
682
693
708
702
704
666
666
670
658
652
656
670
654
666
666
705
712
730
742
713
726
719
693
698
687
671
663
672
665
652
661
653
645
663
693
683
707
723
723
688
682
670
656
665
679
674
501
741
585
781
628
602
594
597
583
406
629
403
317
620
673
719
745
743
793
804
772
740
750
748
718
728
733
700
710
755
712
769
807
834
767
795
799
803
802
783
776
774
767
737
735
737
761
743
732
756
792
745
778
806
752
751
763
799
768
731
762
791
747
767
773
742
751
739
767
790
734
741
736
719
732
737
741
697
722
736
705
732
780
782
749
778
752
726
754
778
723
749
794
754
720
759
802
815
806
834
829
795
822
844
798
808
810
754
760
729
723
749
778
756
799
802
762
810
792
771
758
714
696
705
707
788
778
772
765
805
751
766
757
797
797
818
821
795
840
740
740
739
804
859
788
804
858
823
810
792
790
805
727
763
760
786
846
862
954
933
840
833
839
786
809
826
773
789
807
778
758
810
841
815
849
817
761
768
795
770
761
790
786
739
783
793
750
769
799
779
706
702
695
718
774
784
743
765
726
759
781
797
755
732
700
667
658
667
690
681
698
776
767
775
819
756
760
726
754
791
736
782
836
853
866
828
803
777
732
737
735
733
741
714
724
722
730
835
890
858
837
786
770
805
790
771
733
692
684
660
674
726
783
845
863
875
842
781
748
733
750
776
769
798
790
744
810
833
791
780
779
748
722
723
738
762
814
822
755
721
711
682
680
672
677
706
597
802
675
686
719
710
749
768
716
754
858
817
833
853
871
869
838
753
742
702
677
673
692
744
845
844
806
737
753
757
720
752
809
818
808
734
771
739
768
791
771
808
856
856
817
775
792
815
796
775
731
766
825
843
770
779
777
759
723
734
733
748
712
722
714
756
772
796
805
751
778
811
757
760
723
732
689
701
708
738
736
715
728
760
811
840
773
774
808
752
797
800
802
735
722
703
732
778
780
713
693
688
685
668
667
674
679
673
661
647
627
615
605
592
580
578
579
565
557
549
544
536
541
551
606
805
988
948
922
842
804
760
720
718
700
664
673
716
759
784
767
725
689
640
625
606
600
606
616
643
653
661
704
704
703
710
697
705
707
696
705
695
688
687
671
684
695
665
669
677
669
674
688
662
684
694
666
664
667
669
653
659
686
697
719
727
737
727
711
729
738
718
714
703
673
682
680
672
696
707
718
720
727
715
716
682
450
534
404
588
458
990
757
768
753
747
733
758
745
593
815
687
686
724
721
711
716
783
792
775
821
817
775
762
780
817
840
846
552
1022
746
749
784
769
737
754
553
912
707
713
763
832
800
719
717
714
696
700
696
680
658
646
632
465
698
580
578
489
648
598
615
636
617
601
619
647
723
804
783
787
805
773
726
684
663
666
670
680
654
639
644
681
777
847
831
775
672
667
651
656
692
714
731
736
720
695
652
627
618
608
610
680
737
826
849
860
884
848
841
841
791
761
764
758
749
691
690
691
727
721
746
768
937
935
913
920
907
865
853
822
805
723
717
702
698
773
765
768
766
788
808
773
716
705
720
676
703
747
790
757
772
798
836
824
820
747
757
763
721
719
754
826
831
856
864
863
815
763
755
752
760
728
740
762
755
741
712
665
797
713
735
754
767
738
741
728
706
710
715
692
731
738
690
708
751
725
771
603
903
734
705
689
665
672
683
696
704
729
699
712
711
664
673
670
687
753
779
781
733
713
728
733
732
744
724
731
733
713
759
776
744
769
743
718
718
739
716
749
756
727
760
758
712
733
751
718
760
758
717
737
743
713
754
748
710
724
727
681
706
714
696
739
780
778
743
744
784
764
717
698
680
650
654
654
653
618
628
635
523
895
765
744
715
733
689
667
653
644
632
623
623
626
622
642
662
680
714
742
740
774
794
782
748
719
710
703
687
663
672
685
695
677
696
705
690
698
701
686
687
686
679
666
687
703
699
732
731
712
737
749
720
727
739
713
715
719
714
702
707
718
696
701
726
725
698
707
717
688
689
688
676
657
667
659
669
685
645
637
633
664
662
672
665
662
663
640
645
640
639
632
630
634
652
674
667
655
646
643
644
647
622
621
612
618
611
612
605
623
645
696
735
719
696
660
540
463
438
424
250
293
250
264
297
334
342
471
600
337
254
591
580
603
615
619
603
597
612
615
640
648
638
633
627
634
628
638
643
649
645
646
626
621
616
615
638
691
716
691
601
788
656
661
654
623
636
634
617
624
627
655
656
661
658
639
613
524
712
636
654
643
628
595
541
648
592
604
601
596
611
583
594
369
445
320
325
420
671
313
256
251
274
323
368
651
576
530
519
644
324
311
317
273
261
419
462
420
288
445
384
324
334
335
758
683
743
731
719
684
681
675
677
674
684
681
663
667
655
659
669
656
706
728
731
703
637
649
643
616
599
596
591
595
600
613
631
608
633
634
660
668
656
642
607
604
604
600
603
616
632
514
704
582
576
579
585
590
617
629
631
615
612
599
597
582
564
561
545
552
547
569
604
682
749
782
808
799
499
964
725
458
929
451
486
373
585
325
357
586
593
594
589
595
609
612
614
635
639
660
673
669
669
666
660
645
646
649
631
597
602
398
794
583
593
599
638
652
668
681
670
670
654
650
654
657
664
673
678
666
627
621
593
608
597
599
610
621
620
619
584
582
574
573
570
573
590
578
592
586
604
609
629
436
841
613
615
609
613
608
561
726
661
686
694
552
813
464
426
371
620
604
612
632
633
643
717
735
754
752
721
664
657
638
606
611
595
594
580
582
562
570
566
430
362
336
581
592
638
624
651
633
660
672
678
655
607
607
597
594
595
587
584
571
579
578
589
616
634
679
674
671
670
653
641
626
601
604
593
606
616
656
672
696
701
663
667
665
647
634
631
634
628
634
623
637
637
633
600
609
601
610
622
614
589
581
579
588
616
632
605
602
607
627
644
659
606
613
604
603
603
607
615
627
631
626
622
611
644
684
772
799
794
796
724
670
649
642
648
651
652
646
638
635
621
627
643
697
725
726
718
730
741
726
718
706
691
670
663
662
650
663
677
681
679
671
660
645
644
636
625
622
620
618
644
700
701
730
754
754
749
713
652
640
627
633
648
660
657
648
628
627
657
716
745
743
727
683
688
679
663
639
629
626
654
681
698
690
680
625
637
633
648
682
743
775
739
726
704
718
730
709
668
659
662
668
635
656
690
774
822
791
725
694
676
679
684
683
670
662
646
630
631
655
697
722
711
713
704
682
648
640
636
641
647
655
632
627
639
670
653
681
713
757
761
718
712
697
678
664
654
631
652
689
768
836
814
788
761
717
673
648
640
645
655
677
690
699
661
659
664
661
656
644
638
636
640
647
718
738
788
779
699
691
705
726
750
739
729
715
691
676
665
648
642
647
642
635
654
686
680
673
718
739
729
683
675
695
707
657
659
645
645
651
657
659
642
621
579
591
583
590
620
665
687
710
693
687
667
665
680
709
728
784
820
854
823
811
769
755
740
713
715
700
742
762
749
765
792
807
843
870
853
847
828
835
831
799
777
734
695
652
646
637
641
661
663
664
649
632
628
626
629
641
660
677
779
803
739
724
632
459
514
444
285
276
268
295
271
646
616
641
642
625
647
650
643
638
636
603
605
595
587
580
583
574
575
581
592
635
681
710
693
674
625
616
590
585
583
588
587
598
602
631
666
695
711
693
668
663
637
626
616
591
600
618
651
669
663
645
636
629
625
613
616
627
628
621
637
634
621
624
617
606
609
602
624
632
613
633
628
605
619
627
618
613
609
599
597
591
586
597
595
596
627
679
694
641
640
615
617
621
608
609
623
634
637
657
662
676
692
673
682
691
671
662
669
664
653
665
670
657
659
658
641
653
653
640
637
542
722
620
610
583
583
564
568
551
550
557
575
641
663
656
704
667
638
619
633
635
642
640
634
446
503
428
324
751
596
598
606
368
357
469
366
310
254
296
507
506
366
299
346
328
258
393
404
259
296
443
664
364
293
261
252
330
395
251
277
275
467
272
310
429
430
269
389
373
306
653
388
411
630
515
519
336
289
413
563
252
279
261
312
374
269
261
285
441
262
504
502
493
499
474
499
377
582
478
474
466
465
465
455
291
310
302
452
434
265
471
265
274
358
420
251
296
335
284
275
281
281
336
333
282
390
447
539
409
411
408
403
298
377
332
647
409
412
411
416
418
418
419
424
426
423
424
426
427
427
431
429
432
429
430
433
430
430
436
431
432
437
436
431
429
427
433
426
436
429
432
435
435
436
431
428
427
429
430
430
435
434
433
430
431
431
427
430
431
435
435
440
441
444
450
450
452
451
450
445
447
446
445
446
445
446
445
455
451
452
455
461
472
476
484
470
467
431
506
467
466
463
461
467
457
444
464
481
488
486
487
547
566
561
565
595
610
605
618
634
609
579
556
559
560
551
555
569
562
560
563
583
589
601
677
672
662
683
642
631
655
635
625
630
619
644
616
594
582
574
556
548
542
550
558
616
960
830
858
828
847
818
806
824
826
815
808
832
830
796
745
699
632
655
683
705
695
761
753
727
776
881
931
862
729
671
660
679
700
764
797
826
1018
923
984
869
864
748
696
693
707
693
685
689
694
676
682
688
668
673
649
684
699
733
800
821
767
768
720
716
712
740
803
792
838
799
772
818
789
774
808
751
760
786
744
753
737
709
728
744
730
748
730
724
742
740
727
735
751
725
699
695
696
683
707
745
713
741
774
812
751
719
727
728
742
770
793
790
702
677
681
733
793
763
729
678
667
677
741
808
845
851
826
785
767
748
749
758
803
820
824
782
809
859
851
792
789
782
780
791
778
755
784
759
751
783
750
783
826
781
801
791
747
765
750
743
756
713
718
704
678
673
653
683
727
726
753
774
725
745
744
719
737
742
713
728
736
723
765
757
735
740
718
729
741
727
760
819
771
792
767
756
755
711
731
742
715
769
772
760
791
770
801
799
765
766
744
734
764
741
762
775
724
760
778
738
749
759
700
702
736
743
694
681
662
633
634
627
635
632
642
673
680
682
693
723
709
733
735
707
712
701
700
710
735
742
731
710
681
680
681
667
661
674
703
724
703
718
706
736
773
739
714
745
787
805
733
768
779
800
811
763
698
716
743
804
847
824
744
762
780
819
769
773
785
794
766
768
785
765
820
848
793
867
851
786
816
832
780
822
875
814
840
850
845
743
744
746
765
739
770
799
771
748
764
774
759
729
717
658
639
647
668
810
879
828
851
772
780
770
834
874
811
803
794
782
745
735
717
694
698
722
765
679
713
753
837
858
739
754
780
805
822
832
788
772
778
775
780
717
707
693
712
751
752
763
745
739
705
689
717
736
778
782
785
816
764
804
823
866
902
921
900
890
889
925
871
875
814
811
823
832
803
722
721
726
786
876
915
816
786
782
797
732
716
721
740
794
834
854
766
692
685
684
702
757
830
859
835
758
739
712
735
786
834
852
853
833
831
801
799
792
773
728
678
658
670
795
1007
935
957
954
931
903
825
733
712
702
716
732
781
762
772
816
821
807
764
683
660
662
662
713
718
755
779
823
894
924
914
882
860
815
804
797
767
770
784
798
790
795
805
767
800
805
810
780
709
700
690
698
722
737
714
708
724
733
704
746
786
788
796
797
737
760
778
811
818
837
800
788
762
744
717
718
712
705
693
701
703
704
705
685
700
724
758
742
736
711
745
762
772
778
763
727
724
722
732
758
794
769
744
723
717
716
737
750
770
714
736
756
808
806
821
832
803
794
740
739
744
715
741
754
698
707
714
706
722
731
768
796
815
743
732
722
724
713
681
658
638
638
631
651
700
682
694
748
780
786
812
782
781
776
712
669
671
672
680
692
709
664
659
650
643
610
619
619
622
633
646
615
629
624
629
631
623
626
653
694
710
668
673
669
676
679
673
668
658
625
627
623
627
651
726
710
723
751
822
902
908
894
868
842
755
680
652
647
663
688
726
741
721
760
773
759
746
735
706
655
626
485
762
626
681
730
775
806
777
530
549
1068
663
647
633
629
628
606
613
613
612
611
606
601
598
597
600
608
623
645
644
661
692
705
681
688
701
683
667
653
647
652
647
628
610
598
584
580
574
595
620
667
682
720
713
722
722
704
705
679
673
665
667
657
631
623
617
610
610
608
607
605
603
589
586
590
598
594
610
606
669
725
681
716
708
707
685
657
647
633
607
605
596
596
572
590
588
610
700
815
647
697
1277
867
844
883
863
825
887
821
841
812
853
851
826
809
723
676
662
655
640
637
627
610
601
591
584
573
570
566
562
561
557
556
550
551
549
560
574
580
618
641
652
647
624
622
626
634
614
605
590
590
589
586
588
582
579
573
565
562
560
575
691
832
843
845
838
821
792
658
638
625
622
628
634
634
623
621
630
646
639
666
687
696
688
636
644
628
629
615
615
631
649
672
635
636
622
628
643
665
637
664
680
715
744
683
698
717
681
689
677
683
678
665
654
626
602
586
605
580
639
764
805
776
781
800
716
736
793
872
901
891
927
911
791
784
775
774
738
725
743
702
703
694
673
708
741
763
742
745
746
734
686
696
685
717
751
762
720
732
723
725
716
694
677
650
639
628
626
633
641
627
630
650
655
689
727
724
717
723
735
737
735
720
732
731
714
709
710
686
672
663
660
650
621
610
623
646
734
796
798
784
781
709
696
678
666
657
669
685
695
697
696
694
685
732
779
736
695
679
667
677
667
663
670
698
711
719
705
703
718
717
684
673
669
665
664
631
647
650
671
703
727
747
758
746
742
744
744
704
695
686
697
701
656
685
711
736
693
712
719
748
763
737
757
754
736
701
684
680
695
696
693
714
765
764
741
763
762
740
729
738
760
758
775
781
784
776
760
772
730
687
694
685
673
679
680
675
676
668
664
673
669
668
677
666
656
652
644
656
650
636
646
649
660
663
650
652
649
642
634
628
626
614
608
607
595
598
595
587
589
587
583
583
584
586
582
583
594
589
589
587
591
579
577
574
574
569
565
561
561
568
575
569
582
581
578
589
590
595
590
589
588
584
583
582
572
559
559
561
556
552
545
552
560
557
558
566
555
572
582
597
609
607
619
629
629
628
628
625
621
617
617
619
634
623
631
629
621
618
615
611
610
617
604
622
627
624
633
648
657
653
660
649
650
643
639
650
641
645
652
640
635
647
645
647
637
627
606
612
616
634
657
666
652
662
674
674
669
684
684
709
740
725
734
749
739
712
722
720
700
690
691
696
723
730
712
733
702
692
673
660
674
709
747
677
694
690
688
672
672
673
661
633
643
665
678
683
671
666
672
671
696
740
720
762
728
714
688
678
674
650
649
648
639
637
638
634
618
610
622
623
636
647
654
657
660
666
661
656
655
660
651
645
641
642
632
631
622
621
620
614
603
603
603
603
595
599
607
608
605
600
602
593
592
588
586
582
582
582
578
579
575
582
590
591
592
593
592
590
581
580
573
568
565
565
566
561
556
551
548
548
539
541
538
540
537
528
529
373
672
518
509
505
512
508
502
493
500
488
490
489
487
481
482
479
479
481
480
474
474
475
476
484
476
472
482
483
493
495
494
493
489
491
493
495
500
496
499
501
496
494
496
493
496
512
525
548
560
572
569
560
558
558
554
546
536
540
535
536
538
552
541
543
535
534
534
529
529
531
531
530
528
533
540
540
540
543
550
552
556
565
564
560
559
541
539
536
536
535
534
531
532
531
526
528
529
530
536
556
599
688
691
706
686
667
651
601
592
580
570
556
545
544
545
551
548
550
551
551
557
561
580
603
623
654
638
658
546
417
420
325
838
629
636
635
634
633
650
674
687
674
728
739
739
742
738
703
674
649
630
636
674
698
707
692
655
653
664
647
674
709
762
740
776
808
756
753
746
699
684
681
658
637
629
651
703
776
807
788
740
722
705
681
674
706
770
752
767
768
776
779
794
790
749
727
706
693
707
719
731
712
701
706
667
672
675
653
660
663
665
672
670
662
670
685
669
685
693
716
713
656
673
647
681
705
715
709
692
665
646
630
624
620
627
647
634
641
645
665
707
711
708
717
714
703
694
681
661
652
641
619
620
628
474
451
404
309
264
256
359
284
353
417
488
290
314
581
576
587
598
599
600
591
593
586
576
576
589
595
598
587
577
564
454
673
413
342
364
387
293
423
273
299
422
414
331
609
642
674
714
695
411
949
654
640
611
611
613
616
619
608
613
608
611
601
597
585
582
574
563
559
544
560
565
603
651
687
688
651
644
552
738
633
631
625
625
628
615
617
613
615
613
624
599
599
594
598
597
592
596
589
581
579
582
592
584
582
587
577
579
574
570
570
574
576
581
586
604
606
623
625
626
637
621
629
643
637
638
636
646
639
630
635
631
627
629
652
645
662
676
677
664
669
658
648
646
636
625
619
626
626
629
630
669
709
680
670
654
643
638
633
635
633
625
628
623
619
624
633
623
623
613
604
604
605
594
595
597
594
591
594
588
580
583
579
574
575
579
580
577
573
574
570
569
569
559
556
549
544
539
534
532
530
530
529
525
523
523
523
530
526
523
523
526
522
524
526
518
519
519
512
513
515
522
528
533
534
535
545
540
538
542
545
547
543
547
551
549
549
556
554
558
567
595
615
613
619
630
639
631
629
627
606
607
609
608
599
593
590
591
594
597
602
611
624
620
632
632
625
632
638
636
622
606
608
617
612
644
651
689
695
681
670
485
820
645
659
652
637
628
608
615
606
629
675
689
685
723
730
702
713
739
758
706
685
692
697
689
674
672
679
669
648
649
655
675
698
694
690
683
651
442
856
638
636
649
638
638
629
635
630
638
664
670
677
678
673
667
663
651
653
653
641
642
662
703
706
735
771
730
742
716
686
658
635
621
621
630
624
640
676
686
693
724
711
679
670
664
636
630
611
597
591
597
652
710
701
707
715
696
713
706
701
705
683
679
656
681
716
747
725
738
724
692
701
692
673
676
677
665
674
680
666
550
793
658
670
689
665
683
695
675
677
690
688
674
676
676
666
662
661
654
651
657
642
639
651
628
635
643
649
650
669
700
689
702
702
677
682
683
667
664
666
649
655
664
645
647
649
644
640
628
631
634
659
660
650
648
624
625
610
612
609
599
592
587
596
619
630
659
746
783
832
861
898
883
879
814
740
686
665
670
669
662
680
706
704
727
747
739
749
762
728
731
722
696
696
689
701
724
726
713
723
730
707
704
676
655
654
652
643
641
633
623
628
632
651
663
698
721
717
769
790
738
734
743
725
712
723
711
714
734
743
746
790
701
711
711
740
751
791
798
759
793
797
769
781
813
759
776
805
753
745
770
765
774
821
743
754
747
733
717
718
691
684
667
654
651
647
639
641
598
618
634
672
733
782
765
773
740
750
733
702
682
673
649
644
644
651
635
643
656
636
644
658
646
648
655
641
641
646
646
627
622
618
605
597
598
588
587
596
598
597
593
600
610
610
614
619
615
606
605
605
595
592
591
588
584
587
579
576
567
561
560
557
560
558
578
604
613
618
628
632
645
638
636
627
632
631
629
649
690
671
692
694
660
652
648
642
636
624
624
612
608
601
614
511
398
729
801
607
603
478
447
500
324
627
351
409
345
250
313
292
1026
627
646
655
695
690
666
667
666
636
644
654
668
645
656
654
651
640
638
635
625
624
624
621
628
624
610
605
606
611
627
641
632
636
623
615
609
591
587
584
589
596
596
600
599
584
583
589
586
591
587
577
581
584
586
596
575
595
578
571
587
590
593
602
622
634
630
631
597
608
598
598
614
638
638
621
624
631
647
650
658
666
657
568
396
437
499
603
595
600
602
595
609
609
615
621
635
641
630
640
642
623
626
607
616
616
614
608
621
624
620
622
620
606
610
606
606
599
599
584
584
578
561
573
573
570
574
577
589
596
594
603
605
604
613
622
604
608
614
610
614
631
644
645
649
657
636
625
614
599
609
609
602
611
613
626
639
659
655
645
654
667
658
665
664
644
641
633
635
634
638
639
645
666
672
663
670
668
652
654
659
639
614
627
616
621
624
617
634
623
606
604
605
589
589
583
584
579
580
470
714
601
597
610
638
656
691
742
689
682
671
655
657
651
650
646
665
675
679
698
691
689
695
678
694
727
656
655
641
641
653
651
633
642
669
733
746
793
808
771
756
741
692
686
681
676
681
703
696
693
707
681
657
639
652
669
697
757
778
790
733
706
698
698
706
692
688
685
684
667
654
639
627
620
612
618
633
621
624
626
615
613
616
610
610
616
625
621
627
643
632
627
635
636
671
680
637
654
673
715
701
722
710
661
662
669
658
649
651
657
666
689
687
676
669
647
640
637
636
630
634
643
633
638
637
640
654
662
653
649
614
616
614
625
646
662
644
615
622
612
621
616
610
608
606
610
607
614
629
633
641
621
621
608
596
593
582
569
579
580
584
585
593
609
633
679
689
688
718
706
759
716
671
687
678
675
679
660
658
656
646
633
627
610
601
589
577
562
575
580
587
604
636
700
703
742
733
687
694
690
669
638
629
622
621
637
642
638
651
640
625
626
618
604
599
602
603
620
640
635
642
647
657
639
640
629
616
613
616
607
611
595
627
630
634
628
627
636
617
624
628
633
638
651
666
659
654
653
659
640
647
660
642
645
657
651
642
654
624
621
616
621
618
616
624
620
623
619
616
630
652
719
698
705
719
704
721
739
710
733
733
722
745
737
736
736
736
728
757
740
741
754
797
793
815
763
787
816
839
786
734
707
722
719
728
724
706
702
710
719
665
672
678
696
735
741
703
697
680
696
695
695
696
686
658
650
642
638
645
660
669
670
671
670
684
681
658
645
640
630
636
642
635
630
626
633
643
658
646
657
696
754
766
763
740
721
712
687
672
673
582
729
642
642
513
776
641
644
639
637
626
627
628
629
632
637
643
655
676
670
660
676
672
673
665
647
636
633
608
601
597
468
457
908
640
631
632
536
605
460
592
279
262
343
604
265
332
594
593
598
598
612
631
597
607
638
652
657
660
682
675
667
664
651
636
633
620
608
599
502
678
585
594
590
610
649
675
566
476
971
629
622
626
621
646
443
859
620
626
653
683
710
701
688
559
776
655
420
859
391
449
421
617
443
419
350
349
322
635
643
656
669
674
669
670
603
731
642
645
627
633
645
653
525
502
568
361
568
348
283
263
269
346
450
615
614
378
296
283
266
273
268
340
320
250
327
356
323
451
573
501
600
557
553
561
576
604
613
630
662
649
650
661
650
650
652
638
632
635
629
619
621
621
619
620
637
621
615
620
630
634
615
443
433
336
600
460
735
627
355
994
715
734
703
705
682
665
646
645
631
631
633
637
633
637
648
637
641
636
626
614
624
621
648
692
696
676
663
613
618
604
606
609
619
624
644
643
646
673
739
771
766
741
724
575
749
646
666
702
707
708
717
682
689
710
719
739
750
730
759
762
702
706
712
716
712
695
673
651
623
612
614
624
627
658
738
725
740
769
730
741
760
719
721
732
705
722
764
736
754
774
749
769
791
759
756
768
726
718
695
662
657
663
667
640
651
659
699
682
706
715
718
741
716
702
706
726
729
724
696
682
657
666
685
681
706
755
774
749
779
764
748
766
756
724
725
759
727
729
731
721
745
748
751
788
771
749
739
691
698
711
721
731
761
753
735
747
717
711
692
687
713
792
798
834
842
773
769
734
732
748
748
727
732
730
722
714
725
722
717
742
759
733
724
650
635
634
661
764
829
807
775
744
747
737
729
695
693
683
674
680
685
685
678
664
663
671
672
670
678
681
669
672
655
654
665
666
680
702
670
667
675
657
668
683
690
705
730
711
725
722
695
671
638
648
665
679
678
691
698
657
641
644
683
736
785
745
753
722
708
719
723
718
722
733
725
704
692
675
659
652
664
663
696
756
783
776
806
763
720
710
712
723
717
698
687
690
696
689
708
742
726
737
747
714
717
691
668
658
671
693
730
713
723
702
692
686
674
642
644
644
664
682
657
663
664
677
709
718
751
756
744
738
716
705
692
674
666
646
637
618
601
595
579
580
580
580
589
610
635
705
794
747
755
759
616
817
691
687
637
628
619
632
660
742
825
822
811
827
802
767
741
745
743
746
775
746
777
793
766
775
783
756
743
729
683
668
672
658
674
719
749
451
1000
689
705
719
701
693
691
672
659
647
630
621
622
637
630
645
655
650
656
661
670
658
653
642
631
623
615
610
613
632
616
624
609
617
651
716
765
787
794
775
771
733
724
721
694
681
681
663
663
667
647
649
660
654
659
659
642
636
646
641
649
669
659
646
652
653
639
644
650
616
609
383
423
412
613
629
661
672
719
740
744
782
780
785
797
772
755
733
708
707
681
682
668
670
426
424
519
681
623
461
993
695
684
666
665
658
655
641
639
646
665
697
731
737
776
771
745
733
684
673
679
556
780
407
944
701
731
720
725
721
700
694
697
670
673
680
672
689
692
677
690
707
688
702
722
704
712
702
682
687
693
680
683
703
685
667
670
514
809
658
672
662
670
680
680
685
703
691
691
705
694
677
522
397
411
645
650
666
670
664
678
695
676
678
690
673
676
672
649
641
499
385
807
393
406
275
274
975
685
702
671
666
660
644
654
665
653
662
672
671
672
668
642
631
628
620
631
642
633
646
657
647
654
671
646
651
649
645
644
656
654
653
647
649
641
636
627
632
645
650
669
667
650
650
643
637
652
670
680
704
705
698
689
691
694
673
417
943
691
670
667
660
650
643
644
625
626
627
628
637
656
674
675
677
663
653
667
675
671
664
683
698
690
707
704
687
683
683
697
686
687
685
690
669
679
703
708
748
815
848
850
793
723
711
703
680
674
672
661
663
694
704
686
715
740
708
689
669
660
644
648
661
649
667
694
689
678
682
680
673
663
660
670
692
695
680
679
671
657
654
639
639
647
647
650
657
670
669
697
712
717
719
728
700
708
696
683
685
698
705
687
679
686
676
702
722
701
702
708
688
683
689
680
676
692
705
695
712
705
695
694
689
639
627
620
636
660
752
781
752
753
765
764
735
733
721
696
668
661
647
640
641
640
638
622
615
611
605
620
668
775
729
706
729
762
736
744
768
752
700
700
697
692
698
702
691
698
699
689
718
735
705
705
725
725
713
685
677
664
662
671
681
681
648
663
633
650
666
685
716
713
681
688
717
719
747
721
730
735
747
727
702
696
675
683
688
748
852
879
816
830
828
771
784
799
759
762
731
749
750
733
756
753
727
729
730
718
733
732
721
709
707
704
691
702
677
667
675
694
680
444
475
389
385
789
697
620
673
723
719
749
742
729
722
725
703
702
712
673
699
711
731
724
751
749
792
781
760
775
746
711
700
678
684
705
722
699
701
713
707
702
688
663
661
638
660
686
791
760
776
790
753
767
758
732
734
730
710
725
725
719
734
725
720
722
730
711
717
707
697
719
730
730
748
780
793
755
772
730
676
682
680
705
740
761
736
725
710
706
698
691
696
692
689
674
674
677
667
670
686
683
704
747
785
775
793
745
761
724
704
699
687
682
661
661
658
648
645
643
646
653
667
660
695
716
707
708
730
730
687
687
684
673
662
666
674
668
682
684
718
706
714
665
546
441
271
719
656
639
641
637
626
635
635
624
640
641
631
639
632
618
543
501
820
635
637
638
427
589
523
433
286
389
472
449
264
306
348
467
818
481
275
406
322
263
583
578
586
585
599
607
597
597
590
600
589
593
605
605
613
621
611
617
624
626
485
690
677
608
616
489
373
363
308
297
358
409
264
391
328
691
635
648
650
617
640
628
651
630
658
665
676
694
724
724
726
731
747
762
764
740
734
744
697
698
686
682
695
657
662
642
655
664
647
645
653
643
673
679
700
698
709
686
678
679
666
670
678
676
674
703
719
728
700
716
730
697
683
687
693
704
669
668
654
631
628
637
675
656
689
685
690
705
731
741
750
773
775
790
848
792
794
822
852
820
829
840
595
927
816
1102
984
984
966
949
944
918
890
768
716
741
826
1136
990
988
963
944
946
934
899
852
830
836
941
995
978
948
904
921
859
850
864
899
919
938
917
904
880
823
830
827
954
964
994
981
995
950
957
962
916
923
931
878
883
928
913
940
958
930
968
963
947
927
882
789
736
747
816
849
1021
1040
999
1009
977
990
951
951
940
801
794
822
808
905
989
928
987
871
853
882
919
1060
1031
1006
999
1011
977
996
991
943
945
927
920
945
914
963
988
929
941
948
925
949
896
870
870
810
778
788
799
831
891
848
898
961
850
885
858
829
869
895
871
887
835
827
793
838
874
875
939
958
919
881
868
771
772
770
809
869
882
901
978
1002
1071
1019
997
1014
1035
971
971
978
928
954
969
942
949
960
953
942
945
910
945
946
936
950
899
897
899
828
838
840
802
776
778
777
750
740
738
722
745
768
741
761
748
737
756
772
770
798
815
778
801
808
761
760
791
797
871
893
890
912
876
884
853
808
781
787
796
781
766
752
730
712
689
698
736
800
770
788
818
821
729
723
710
700
688
685
708
711
736
784
814
792
756
730
706
712
724
721
753
790
797
842
860
810
845
880
863
893
888
773
760
766
819
837
807
770
777
778
768
753
737
711
724
770
813
839
956
1091
1010
1000
966
945
976
969
948
978
988
974
989
969
920
928
896
911
909
904
908
895
907
911
886
904
892
864
869
884
893
822
820
800
756
762
797
781
778
825
857
800
823
825
812
865
887
864
863
796
805
838
845
835
851
858
882
911
848
846
834
798
794
804
756
785
788
775
801
863
829
843
868
799
833
863
814
760
751
708
698
669
657
659
651
648
651
652
659
668
650
646
650
641
638
644
644
644
638
648
673
699
698
725
751
738
730
745
760
741
760
762
725
731
731
721
716
723
719
704
708
712
698
702
711
698
717
741
729
745
765
737
741
739
718
761
777
766
762
772
749
756
752
721
709
696
676
684
684
672
682
695
710
716
738
750
751
752
735
716
728
711
695
703
698
697
718
731
730
742
770
767
798
831
803
802
799
752
755
768
738
731
757
782
774
798
789
773
782
753
759
786
761
758
722
701
692
700
690
755
823
864
834
884
914
910
947
989
978
989
997
981
985
918
922
920
897
900
856
849
851
844
826
857
905
855
899
920
875
911
899
894
919
919
913
936
907
937
926
892
863
798
795
757
794
910
899
937
918
932
939
899
905
899
874
916
938
903
911
882
872
888
884
897
915
917
924
925
879
890
899
872
909
933
907
931
953
896
910
911
892
934
956
938
944
888
877
898
848
869
872
882
872
933
950
900
914
933
901
930
884
899
927
873
888
881
853
870
855
838
849
832
795
808
792
773
739
760
802
837
885
989
936
930
918
905
816
801
830
886
900
915
952
931
922
955
878
918
951
917
931
878
931
927
879
862
821
805
768
801
873
921
894
908
847
881
905
893
891
904
840
853
813
785
817
838
814
861
920
893
960
888
900
876
812
850
853
776
818
860
857
911
938
870
881
874
839
872
852
860
881
826
889
925
862
890
881
824
878
881
856
906
883
868
879
860
846
835
758
786
797
714
766
727
723
748
748
812
855
830
839
859
817
866
855
792
843
842
796
844
876
844
904
887
831
864
819
820
864
891
869
872
850
830
836
806
830
815
771
820
847
794
827
823
805
856
859
875
917
854
901
883
816
863
867
835
897
922
903
989
941
951
956
938
962
958
954
963
935
938
942
933
935
911
930
928
903
916
855
835
813
740
723
698
666
659
657
655
650
658
680
683
696
716
731
717
735
732
702
691
692
688
675
674
669
661
674
690
674
692
723
760
788
788
757
731
730
723
707
716
739
740
731
764
771
744
733
695
676
664
657
668
690
728
757
792
804
780
785
766
733
724
712
675
667
670
681
668
673
692
696
691
710
701
723
762
778
760
753
736
707
695
689
665
674
690
720
724
746
796
764
768
780
737
728
723
700
698
689
684
681
692
717
746
730
737
724
702
727
750
773
757
774
766
740
733
746
709
712
712
729
709
722
707
680
693
708
739
775
789
768
757
732
706
688
680
680
677
664
664
672
727
801
794
783
786
812
798
814
792
836
868
854
821
790
790
780
754
761
792
811
768
746
764
711
869
816
886
880
844
846
855
846
821
801
770
732
710
701
709
724
707
708
708
706
715
737
730
729
748
750
750
782
786
782
789
750
756
734
730
760
701
711
712
714
700
712
724
732
732
716
706
674
681
693
750
730
772
837
951
903
944
971
958
953
942
917
891
869
758
734
723
724
723
735
773
766
777
804
850
895
920
850
836
826
802
799
765
781
784
774
786
786
769
804
850
851
868
856
802
776
747
726
716
731
719
744
773
734
739
741
704
696
699
676
682
691
687
695
730
734
745
755
771
768
747
714
713
691
674
668
644
658
673
750
847
880
829
871
933
904
989
1054
1034
1038
1046
992
1035
1000
995
1016
946
951
1011
1040
967
1004
959
995
1036
1074
1042
1040
1059
913
899
919
923
959
911
890
795
778
824
864
833
868
915
1231
1017
1032
1040
981
997
1021
985
1031
1047
983
1028
1006
986
1022
974
981
1014
938
959
978
917
1009
1024
944
1011
992
992
1022
982
957
974
977
883
899
864
842
861
908
834
828
828
855
802
819
818
759
793
788
808
820
900
859
865
908
912
884
842
772
776
743
715
683
684
674
665
688
751
770
762
743
724
676
668
654
654
725
756
886
1036
982
1060
1072
1015
1032
1039
1019
1006
1014
989
942
943
886
821
817
825
864
841
848
757
704
696
702
716
725
815
867
869
848
773
779
764
784
801
798
830
834
820
837
889
888
802
804
799
808
815
843
874
875
911
948
919
955
860
836
840
888
861
933
969
839
872
839
870
861
905
900
884
816
758
763
729
772
823
830
934
1133
1041
962
966
963
897
788
764
745
768
840
786
810
848
899
914
861
895
881
825
865
895
816
848
867
880
846
846
786
792
786
792
806
774
788
813
877
822
848
851
840
831
798
785
787
817
778
841
849
820
843
858
872
790
816
817
802
861
878
812
870
880
831
806
795
753
734
702
714
739
787
816
814
823
844
831
849
846
784
810
812
810
821
829
771
796
778
775
788
750
748
748
786
775
830
834
797
878
909
827
875
855
764
799
817
851
895
831
744
762
763
770
800
822
824
810
804
726
700
714
716
776
871
889
909
871
826
794
719
721
699
689
717
737
854
944
1020
1014
1012
991
1005
917
901
868
816
813
809
790
765
742
748
779
791
771
731
728
736
714
718
744
786
816
835
775
815
816
817
822
876
832
879
917
1166
1047
1039
1019
1008
967
777
746
723
721
807
1011
1137
1044
1100
1137
1040
1009
902
953
959
957
837
845
860
916
934
941
924
897
823
810
827
851
841
861
913
841
865
884
891
915
881
868
805
768
752
759
852
845
950
1061
1058
979
1014
1023
1037
942
957
962
928
835
822
881
996
923
935
871
905
927
1071
1010
942
894
824
810
826
848
780
798
803
828
845
845
785
792
817
831
832
792
840
884
863
890
944
1027
1011
1030
946
930
897
836
892
936
922
1027
956
988
991
866
868
840
840
815
968
981
986
940
890
811
807
820
802
845
894
885
896
978
881
884
933
900
890
944
911
940
924
849
928
932
904
1079
965
1001
826
805
770
790
818
838
821
835
775
785
822
862
868
805
816
788
870
929
837
917
942
996
892
900
888
853
793
753
782
822
1039
1044
986
812
802
825
912
1028
1036
1003
959
916
884
845
886
935
904
937
872
893
915
867
898
889
812
818
848
854
846
880
832
804
794
784
803
789
793
778
734
743
750
802
778
827
843
925
923
910
939
862
892
882
818
897
871
818
867
877
868
888
891
839
797
776
752
724
690
692
687
687
699
685
657
674
676
678
689
699
687
709
728
712
700
653
704
693
720
706
709
713
712
706
719
701
695
674
668
667
661
654
660
674
665
662
674
683
682
702
717
701
724
711
714
696
706
700
706
758
792
771
761
743
726
719
695
684
672
666
663
675
636
472
817
698
509
1022
808
753
781
793
775
803
773
741
725
697
678
666
642
635
536
501
367
318
276
266
259
672
705
713
715
721
723
709
705
685
680
683
668
672
641
661
640
696
871
1065
978
1127
1052
1030
1007
1034
980
974
820
928
776
733
554
488
1099
689
699
700
684
571
545
586
476
550
682
672
693
710
689
704
726
706
726
724
724
723
721
723
722
736
737
719
737
736
718
736
722
738
759
736
750
748
721
717
713
691
679
679
671
685
706
740
766
798
813
813
814
784
734
723
728
719
717
720
717
714
689
711
701
694
668
652
651
653
660
685
767
764
771
837
781
779
753
726
758
714
786
850
811
798
799
778
777
778
794
777
786
740
725
716
703
698
692
699
697
431
1001
733
824
796
840
826
856
833
823
867
857
847
846
785
769
774
793
743
768
722
684
691
713
749
780
788
785
761
737
731
704
690
680
665
661
677
666
671
674
683
696
704
708
699
702
721
740
729
767
553
933
735
703
687
671
653
641
640
651
673
722
807
759
736
718
716
735
740
742
716
727
733
722
730
732
725
726
737
725
740
742
543
905
779
797
813
811
767
787
778
776
720
732
735
726
721
733
721
721
451
1001
730
760
742
753
762
719
719
740
741
757
744
756
761
703
679
691
720
784
799
792
795
785
765
760
746
757
753
735
738
764
781
803
824
801
761
760
795
764
803
817
753
761
771
741
755
750
782
744
763
764
757
738
735
733
698
697
708
695
708
721
712
730
773
739
728
732
731
758
789
767
751
752
727
734
693
672
678
716
866
834
803
824
795
827
805
778
774
763
749
737
721
714
730
772
791
780
741
742
562
911
702
692
678
664
657
664
670
668
672
671
661
683
687
696
700
692
682
677
638
647
649
650
657
678
699
702
728
759
725
727
721
693
689
688
691
697
754
742
527
936
455
1089
795
752
746
746
730
752
752
751
767
758
721
713
714
687
682
697
690
701
707
692
694
489
745
640
652
662
739
754
792
786
742
799
775
780
772
754
747
728
711
699
674
659
677
683
684
752
776
796
829
801
848
844
808
800
757
756
758
732
740
731
719
708
705
706
697
697
696
698
690
702
711
708
730
774
755
770
801
499
1038
794
781
765
746
724
715
713
711
709
706
696
691
665
673
685
722
695
672
692
718
738
759
720
694
685
674
650
659
668
720
745
749
776
733
707
662
667
570
757
703
728
770
732
725
771
787
726
746
772
749
768
741
713
737
749
774
791
783
805
763
795
794
775
769
764
793
752
781
740
743
733
724
726
699
715
684
706
714
693
699
711
702
696
662
693
701
688
650
654
662
662
673
660
688
698
699
702
679
664
676
700
708
665
718
731
711
710
709
614
775
665
629
627
626
636
667
732
743
719
712
707
725
747
756
768
728
754
755
775
755
750
759
721
734
731
711
690
663
660
664
674
719
788
758
774
784
716
720
701
671
678
673
679
703
697
680
701
716
744
742
770
602
889
737
707
706
684
677
674
677
680
707
748
738
776
771
735
719
696
718
734
709
707
697
681
672
662
634
603
605
611
625
683
805
846
894
936
897
927
757
713
683
649
631
617
628
619
619
630
620
614
621
601
381
855
663
693
720
747
740
806
771
747
759
748
745
724
694
677
689
714
716
734
735
710
702
694
672
665
636
627
614
610
624
639
651
655
657
668
675
678
704
706
712
686
689
691
674
673
688
671
680
704
699
695
690
663
659
658
638
643
650
644
653
662
669
669
664
650
650
643
640
634
632
638
615
628
660
690
677
707
694
663
655
664
661
651
648
657
650
660
676
677
725
771
785
821
850
827
835
800
790
807
791
743
741
752
728
757
760
731
743
739
457
959
709
752
746
781
768
766
790
759
768
782
756
791
767
512
456
512
439
590
425
370
280
805
352
383
740
586
407
479
446
876
798
498
270
505
851
361
585
556
409
758
740
750
745
722
719
728
698
711
726
719
699
703
692
676
691
455
882
653
525
772
663
343
343
716
452
285
294
314
334
289
291
287
334
687
700
710
732
772
812
803
782
739
721
704
689
676
661
650
639
653
692
708
779
819
793
806
795
762
535
625
483
602
380
390
804
744
901
820
773
774
771
762
752
758
722
726
715
723
701
719
729
707
707
733
713
547
898
714
712
703
674
666
658
675
487
403
501
348
349
298
406
742
782
778
779
752
757
576
849
687
686
534
854
721
755
774
838
815
779
757
778
790
776
776
739
737
730
717
696
686
716
758
761
778
761
761
779
819
800
896
915
833
851
860
820
821
828
814
844
806
850
868
805
799
819
777
779
781
785
801
785
717
724
779
819
867
838
839
780
778
767
757
751
750
732
722
719
706
717
730
739
791
804
821
860
834
897
891
829
858
803
805
806
778
815
799
742
738
739
719
712
713
746
782
802
797
841
810
815
829
819
786
787
786
776
724
739
741
766
765
760
782
782
794
831
779
827
783
836
866
809
806
838
820
864
922
926
846
866
891
873
870
922
880
926
964
932
960
861
865
863
926
805
789
799
786
765
795
875
851
917
927
883
894
846
838
843
824
858
935
831
815
556
734
768
821
702
717
689
701
698
715
712
697
681
705
750
808
762
785
774
767
748
762
760
734
740
777
822
903
849
856
834
810
814
811
808
828
831
815
758
721
743
752
810
909
917
822
781
758
776
830
881
850
901
901
880
936
913
873
954
927
897
949
882
940
1000
1027
992
825
810
847
982
859
859
994
1070
1006
988
917
805
763
827
868
938
965
975
956
833
806
833
870
895
870
875
1012
1080
1015
945
815
812
776
815
875
1144
984
1012
1036
1048
1038
974
971
891
854
877
1172
980
995
1017
943
986
999
952
989
1003
968
991
1025
1007
938
977
1004
944
1019
1022
974
1049
1028
1048
1076
1047
1069
1022
1023
946
981
1019
988
978
1015
923
951
996
1000
940
967
986
970
955
959
976
955
929
969
993
982
1009
963
997
995
956
992
974
994
1014
956
986
966
946
975
916
955
941
939
958
905
924
933
882
924
863
883
908
864
896
913
886
922
892
947
963
966
948
922
819
797
790
901
998
844
882
1043
1042
1065
1047
1017
1019
979
950
924
916
896
869
899
935
850
855
810
882
1040
1100
1014
1027
1002
1024
1047
1035
1037
1008
960
984
963
983
1050
1055
1049
1043
993
971
987
993
900
919
956
921
955
983
954
994
997
970
928
943
940
890
875
847
772
801
897
1113
964
1011
1015
1021
1001
977
923
957
994
964
992
947
1011
1050
996
905
930
922
607
782
916
706
695
514
773
444
259
347
294
782
283
301
253
262
276
294
298
505
286
304
557
371
290
436
250
308
273
257
263
269
268
250
309
297
287
813
679
698
703
736
752
728
726
729
763
783
801
780
765
711
692
672
647
643
641
634
642
638
626
631
631
635
642
650
660
658
659
663
650
652
660
661
680
700
695
693
693
673
672
666
667
675
695
696
724
749
741
753
732
706
695
680
690
689
679
698
714
726
737
741
755
786
749
781
754
742
729
696
699
690
672
695
710
719
742
783
737
764
748
748
743
718
721
715
693
704
712
698
704
726
703
726
743
716
726
703
692
696
711
713
724
771
771
778
779
755
741
737
734
715
727
744
740
729
706
699
690
693
705
742
782
782
809
783
780
784
741
736
720
708
705
684
673
681
692
697
759
823
767
806
793
774
768
755
740
725
717
709
696
655
465
455
393
632
645
662
665
675
667
683
482
885
701
712
698
698
665
664
666
672
679
674
650
652
655
656
662
657
645
668
682
676
696
733
731
538
814
867
760
724
253
477
265
300
348
566
439
337
777
574
336
727
808
823
407
403
798
459
276
732
728
737
637
364
394
334
484
362
344
764
806
784
509
426
492
682
408
1157
921
296
324
444
304
307
705
273
455
463
266
790
761
416
323
396
341
329
336
280
409
310
760
301
270
263
377
430
293
526
787
787
693
728
494
336
695
713
739
732
791
851
585
462
445
462
318
384
293
277
374
431
767
780
813
823
827
573
869
673
539
453
447
359
258
294
956
768
294
274
805
785
841
839
478
892
500
283
282
740
568
559
391
405
350
490
322
355
283
753
370
456
758
779
813
852
832
633
941
810
831
835
830
782
773
761
762
501
1021
482
574
561
870
816
798
842
820
840
826
798
831
846
797
823
791
764
749
550
490
427
726
711
727
707
396
1029
461
928
698
735
777
773
746
760
747
459
477
498
354
333
678
672
691
688
679
708
736
776
781
763
712
699
663
647
638
638
635
522
727
614
602
589
591
579
575
576
590
598
612
639
679
720
710
711
708
686
675
714
705
743
737
735
710
675
661
660
648
651
650
623
628
636
608
611
612
622
650
616
650
649
664
668
646
617
627
618
624
627
621
626
633
709
746
754
771
729
743
717
715
727
721
701
678
691
758
780
791
787
753
765
866
914
904
891
914
894
894
842
833
877
879
918
956
964
980
1009
977
860
831
865
890
939
894
933
945
932
908
847
772
746
780
813
780
832
1040
896
963
954
1017
1020
1005
977
973
918
908
913
843
850
912
915
898
901
900
872
848
850
873
816
837
865
820
780
754
738
706
748
863
946
947
879
774
751
726
736
747
738
765
812
950
908
841
840
870
850
784
744
711
695
682
650
667
642
664
741
819
905
943
967
956
916
871
874
908
929
951
974
956
978
980
970
917
881
852
805
809
806
836
820
824
854
852
871
804
883
970
1027
950
938
906
871
886
885
874
899
926
940
976
927
965
944
933
930
867
886
886
861
872
859
859
877
827
836
816
852
864
615
1119
874
865
809
805
791
774
763
728
704
705
715
736
770
826
807
828
821
838
874
853
854
828
784
762
828
858
813
849
896
825
845
860
864
815
741
773
765
843
901
980
941
956
995
980
963
940
874
865
858
847
797
801
766
791
804
796
843
860
819
832
843
774
771
770
744
755
750
727
749
767
838
929
872
891
879
871
909
924
932
943
919
931
963
922
971
968
979
1007
985
1022
1012
1014
991
1006
1000
912
847
813
809
879
872
936
1145
1013
1017
1072
1078
1077
1080
1044
1065
1022
1028
1023
1003
1015
962
979
938
947
919
835
818
817
776
797
848
902
935
1033
944
971
994
966
967
890
952
921
903
844
879
922
1038
981
971
981
945
969
958
940
926
829
823
816
862
938
892
964
982
996
1024
995
1043
1026
979
1028
962
986
999
980
1008
990
998
1008
962
996
965
983
1003
953
987
965
950
958
874
922
927
902
965
939
935
967
897
964
1001
975
1059
1006
1058
1074
1057
1072
1019
1063
1003
1036
1010
1022
1060
990
1014
938
923
923
863
935
998
1010
912
948
977
941
976
1006
995
1038
1028
1050
987
1045
1092
1114
1060
1071
1048
1076
1093
1003
1003
1039
993
1025
1048
1037
1093
1000
1046
1055
1065
1044
994
1029
1000
1014
1023
1013
1026
1006
1031
1041
1059
976
989
1036
1056
1073
1072
1047
1070
1005
1045
1063
1029
1093
1023
1040
1002
999
1035
983
1035
1030
1030
967
878
813
763
754
764
746
738
739
712
713
709
730
731
727
744
785
769
771
704
715
699
674
665
660
655
657
648
645
638
634
628
616
618
611
604
626
674
678
696
705
703
740
681
690
696
708
732
747
743
712
698
684
683
688
680
664
654
655
650
676
650
679
695
735
760
763
808
859
837
783
778
742
757
746
772
773
788
742
733
708
707
706
694
705
681
692
690
699
692
728
757
748
759
767
761
755
757
734
729
716
697
698
716
724
749
778
838
821
860
848
826
813
819
822
813
809
827
806
828
867
820
831
843
796
773
757
744
741
743
730
724
736
745
757
758
762
762
724
725
722
756
738
764
748
755
771
767
726
717
707
704
716
708
705
702
680
686
691
706
718
780
923
863
926
926
899
880
842
835
793
772
775
775
792
802
795
803
835
803
808
829
809
776
750
734
727
729
711
723
763
751
795
835
785
802
825
814
779
752
714
679
671
656
658
666
704
754
732
788
855
873
868
851
806
801
788
739
705
728
853
907
952
880
902
963
988
940
889
849
851
802
740
734
760
800
811
822
847
827
884
826
819
849
807
814
802
784
768
825
867
844
921
909
850
880
811
779
799
876
832
855
883
932
934
881
877
866
859
867
854
877
855
862
924
896
910
911
806
810
817
789
819
835
807
797
847
849
831
805
823
809
808
777
767
778
782
804
851
809
824
817
794
793
751
746
756
737
748
769
753
774
761
767
792
777
789
789
770
774
764
762
774
773
788
770
778
800
794
802
779
779
789
762
803
784
758
770
758
760
769
724
748
732
753
780
801
822
838
810
824
789
761
758
748
769
762
758
773
807
799
788
802
825
827
821
820
789
723
717
716
788
927
899
905
946
919
937
954
934
932
937
901
864
875
866
858
847
844
833
892
834
853
899
886
924
904
928
885
897
857
862
880
894
907
883
887
859
870
876
834
880
904
879
882
912
878
879
874
862
880
853
871
889
875
887
866
901
931
920
916
931
894
883
886
856
868
881
889
951
896
938
893
806
838
825
785
797
781
762
781
789
768
786
734
762
789
779
764
589
1014
900
829
856
883
851
817
813
832
844
839
786
738
812
925
927
895
867
821
784
772
723
709
722
717
719
770
855
863
674
1144
606
1097
935
961
927
869
865
840
793
783
764
728
723
728
732
745
741
752
751
772
774
784
724
814
790
748
773
765
739
765
768
743
754
803
838
859
825
770
734
704
681
668
662
679
701
746
781
793
831
833
825
807
755
769
708
719
698
732
778
762
788
861
889
882
845
842
752
746
738
762
803
790
768
762
801
919
920
886
900
883
882
862
875
874
867
837
854
846
872
910
878
908
891
892
828
869
891
854
888
898
901
917
889
906
911
888
845
851
884
912
898
910
926
878
860
886
905
933
901
862
860
875
876
864
821
777
744
729
727
752
829
815
825
902
932
903
891
937
932
912
912
906
898
836
969
838
849
876
855
799
783
772
764
802
792
757
789
859
899
884
972
1055
950
893
971
1037
1223
1086
1116
1055
1041
1062
1058
1001
1023
1030
973
984
992
943
986
1002
953
892
847
806
880
889
906
892
942
906
954
944
955
933
905
891
739
614
624
444
334
250
274
267
310
495
907
698
709
747
754
710
468
950
710
730
729
764
746
721
729
698
826
873
882
865
896
866
815
767
776
754
714
703
759
815
890
865
820
827
826
809
814
800
784
758
729
701
691
691
673
662
667
665
662
682
749
822
784
775
777
821
859
794
768
791
754
772
787
754
800
800
756
823
819
793
777
742
799
818
805
834
854
799
796
762
738
763
762
812
871
792
816
804
764
816
839
904
853
941
940
926
955
1029
964
987
934
921
880
895
939
995
1010
892
902
880
911
955
943
949
901
838
846
798
818
893
843
962
1032
1022
919
909
924
988
1005
983
881
880
908
882
944
916
956
1001
942
955
949
924
978
1033
1005
1026
1043
1033
998
866
850
803
1137
1005
1173
1176
1124
1069
1060
999
847
861
915
954
928
885
927
977
974
948
866
826
826
860
834
841
855
903
904
908
882
865
856
874
917
923
920
845
822
853
880
858
894
877
943
927
1000
929
979
1020
1042
941
993
1024
929
914
982
958
1032
1043
1012
969
938
963
993
944
898
925
936
986
954
961
1030
1057
1062
1064
977
906
896
844
913
873
865
968
862
907
1021
1172
1176
1096
1077
1048
896
774
779
789
933
1318
1136
1094
1098
1090
1073
1040
904
769
743
753
905
977
938
1119
1070
1014
1042
1052
982
965
988
953
932
938
890
925
937
938
1046
995
953
1049
1120
1145
1076
1072
1043
1032
1056
1053
969
935
944
945
927
925
1016
1078
1059
1044
1002
1054
1000
994
988
890
787
799
930
911
870
924
899
883
922
977
1015
915
913
907
805
824
867
948
907
990
1020
1019
979
977
882
867
836
831
823
837
932
930
856
890
904
985
969
980
921
838
828
847
927
920
882
864
897
905
833
843
835
910
848
787
776
811
896
1026
1069
1112
1030
867
871
910
939
928
904
868
822
797
817
792
790
901
878
883
993
1029
980
1184
1003
933
911
873
861
845
853
857
899
904
878
933
844
833
871
906
917
822
906
903
920
1273
1042
1135
993
904
1027
888
1018
1059
1003
1003
1054
1047
1024
1006
969
917
925
945
1006
1084
1088
1092
1097
1084
1081
1045
951
842
831
809
898
964
1123
1016
1022
1037
1015
961
983
976
955
938
915
827
771
746
796
875
880
808
844
849
847
836
828
791
784
792
800
825
830
803
826
836
843
832
814
763
774
769
798
813
806
778
766
750
758
718
726
732
709
688
588
681
423
281
752
672
667
657
644
452
795
623
604
604
602
594
602
611
622
628
653
678
736
840
873
911
900
910
950
942
892
900
888
871
893
887
881
863
818
819
766
737
718
746
779
785
767
742
725
719
721
749
776
814
807
804
804
777
779
777
821
866
932
918
892
850
846
849
820
801
741
774
808
882
909
846
791
804
828
837
816
803
767
830
850
872
891
906
859
810
793
788
788
796
778
756
787
834
891
859
846
925
868
864
854
809
806
817
818
782
812
837
806
786
802
825
883
904
839
804
790
783
757
750
775
821
830
831
865
840
793
779
782
805
827
829
799
797
819
886
933
906
850
856
878
905
887
820
791
752
762
807
771
871
475
538
451
1058
844
748
766
778
825
855
931
1041
1082
1038
1017
1037
1026
944
974
971
946
975
989
978
927
921
901
824
862
871
902
870
928
850
799
798
772
823
887
935
917
910
878
865
817
826
829
792
791
768
818
859
837
891
857
928
882
875
843
785
800
819
800
796
832
902
850
909
931
870
853
823
788
788
765
793
772
768
804
822
807
807
839
827
810
770
764
781
788
777
767
779
824
841
853
834
811
779
765
772
754
740
754
721
739
776
862
834
898
904
922
929
918
851
823
792
759
701
694
708
798
803
889
948
1013
1021
1019
939
857
819
745
572
820
792
769
820
779
822
783
833
828
787
800
625
915
763
768
778
775
746
754
759
718
724
726
780
897
906
904
913
835
819
800
753
769
761
826
937
985
1014
955
909
914
940
937
908
921
939
944
873
868
850
860
820
850
916
945
910
916
951
940
927
893
862
813
746
768
767
789
763
765
755
732
719
709
712
711
718
721
726
735
718
702
704
722
741
743
757
721
730
742
739
763
795
740
769
730
749
772
762
765
727
747
752
742
707
718
704
709
713
695
717
744
740
740
716
699
698
688
675
673
686
685
694
678
685
676
687
698
695
716
699
630
753
680
676
681
661
687
711
749
763
717
730
727
734
735
739
736
704
711
703
711
725
760
778
774
802
789
820
845
827
891
901
851
898
881
896
890
802
823
765
787
802
834
856
864
848
770
803
751
748
725
720
727
724
717
695
695
690
714
751
776
733
737
755
776
740
740
709
722
705
695
688
710
731
746
733
751
739
727
751
751
744
764
747
739
759
743
781
822
802
859
895
865
846
800
789
786
749
782
805
824
771
742
792
806
817
852
863
904
868
865
857
748
784
754
734
716
699
696
732
734
732
740
710
705
708
737
757
813
855
900
917
873
922
902
850
856
799
760
722
718
748
734
783
786
758
766
807
809
817
778
757
748
737
712
723
736
782
778
835
859
867
930
871
867
861
775
743
742
751
783
817
776
789
773
731
715
735
750
730
767
799
808
897
958
866
827
714
532
313
754
775
314
429
745
726
731
755
752
820
874
893
1019
923
858
860
882
916
979
1155
1049
968
1000
1004
955
945
960
952
879
863
896
916
949
953
932
949
934
863
837
851
973
979
915
937
966
1002
990
1024
1007
997
901
898
870
860
922
906
877
894
835
910
933
1032
1038
1064
1060
1043
1021
1004
988
954
872
866
911
968
973
945
957
982
966
908
941
951
1024
977
901
887
880
941
949
896
854
857
847
878
872
828
809
817
845
893
892
856
861
855
825
788
791
779
830
884
904
914
822
829
865
836
820
899
960
967
835
858
874
842
827
802
766
792
865
831
878
863
790
812
826
838
823
797
747
748
759
728
733
738
793
799
796
812
787
778
805
780
815
833
778
789
805
802
758
778
769
754
733
727
745
766
769
753
813
835
775
813
818
768
775
780
779
763
771
750
758
838
805
891
950
895
937
916
873
903
919
862
873
845
766
777
792
809
783
789
791
884
838
880
902
874
874
875
830
843
853
831
838
868
815
775
780
798
765
751
761
747
797
827
836
914
930
925
953
897
813
748
755
757
824
878
855
816
761
768
804
866
912
928
877
847
817
775
760
755
766
757
753
756
756
821
880
963
913
896
869
874
852
796
773
743
734
717
720
710
721
741
699
732
751
786
792
775
762
722
722
725
757
782
809
787
775
719
747
735
748
745
775
801
785
767
731
694
694
679
683
679
680
721
769
799
821
795
828
847
835
854
890
934
927
831
808
818
890
912
842
822
815
895
1032
987
938
862
900
924
839
808
867
876
945
919
935
872
869
857
873
872
802
831
860
860
811
819
815
798
806
767
761
760
770
751
839
935
907
924
905
836
856
861
803
823
833
793
790
798
817
777
798
777
766
840
807
860
891
870
850
807
798
771
760
748
741
712
729
744
728
774
828
823
868
866
866
868
852
787
770
775
785
754
736
740
727
729
788
820
780
801
807
777
794
813
803
773
794
825
781
797
792
754
742
753
758
756
720
717
705
730
773
787
802
787
755
756
744
765
779
764
742
733
748
762
774
792
810
762
818
831
853
790
805
821
871
839
805
819
820
835
773
752
777
812
836
800
778
787
798
823
835
808
848
940
947
893
899
854
855
873
807
819
863
859
885
915
843
895
950
922
867
812
821
791
792
791
779
818
835
795
807
840
840
797
800
765
774
787
812
825
778
765
771
781
752
784
827
776
776
785
787
755
749
779
752
782
818
778
810
822
788
756
767
785
749
766
778
739
737
742
738
713
712
725
758
801
814
804
823
800
756
778
785
752
744
757
780
753
752
774
796
795
771
760
758
756
775
787
745
763
768
762
738
743
750
722
726
735
739
711
725
729
740
708
720
698
699
720
726
721
748
764
716
715
709
709
747
762
739
742
744
746
735
717
697
692
704
749
770
786
798
817
811
792
759
742
717
722
716
743
803
746
781
826
841
867
801
822
856
806
798
821
837
822
807
808
757
724
704
716
745
845
893
873
864
852
809
747
746
727
705
703
725
748
772
786
819
891
833
868
855
878
854
791
781
792
844
877
874
791
784
793
769
770
774
837
861
909
966
974
890
896
912
912
879
846
860
869
876
846
882
881
867
884
865
828
846
858
818
824
809
777
750
764
784
827
822
814
816
809
786
809
816
782
776
791
806
750
757
761
734
722
752
841
883
887
897
872
853
875
860
799
795
807
771
763
793
820
774
798
788
785
757
750
778
779
799
807
781
791
790
772
736
753
767
753
753
762
766
738
750
757
729
730
736
738
719
722
727
738
733
712
723
717
709
691
690
712
716
740
768
776
780
798
820
774
801
789
743
759
787
753
759
782
807
785
819
830
782
818
801
747
754
742
718
724
710
755
800
768
793
831
845
787
845
904
861
911
934
901
945
939
886
937
920
903
946
909
907
920
848
896
945
942
1013
1016
934
948
900
852
887
895
831
874
911
900
879
933
895
896
921
831
817
815
813
804
861
925
909
828
887
927
938
922
974
945
924
961
951
909
952
966
919
938
871
861
852
930
956
825
828
882
914
919
896
852
814
849
805
809
778
741
752
782
844
880
890
877
847
766
760
760
751
747
782
758
799
863
962
961
933
922
883
824
844
859
817
837
853
803
832
839
798
838
876
820
850
830
802
848
853
827
860
832
812
886
969
899
936
871
822
858
862
840
880
843
822
867
883
883
938
930
888
904
851
914
898
840
867
835
807
838
839
832
857
803
797
780
820
885
881
875
816
755
741
755
766
708
705
730
796
892
930
824
825
760
743
744
710
693
566
521
597
395
562
758
630
624
627
606
597
593
583
573
578
566
559
557
556
560
560
565
558
563
574
587
592
589
584
574
579
571
567
562
560
559
546
548
542
537
538
536
533
534
526
521
523
523
512
514
520
507
506
509
505
504
498
499
504
496
496
492
490
493
494
497
493
498
498
498
499
506
507
510
508
515
516
527
528
529
526
526
527
523
522
522
523
513
515
529
517
516
522
524
520
516
513
515
509
506
503
505
506
498
506
502
502
501
504
502
512
513
520
538
541
543
554
544
553
561
555
561
564
576
579
578
576
580
570
572
568
568
572
571
576
575
589
602
604
620
627
639
631
637
643
616
624
654
644
655
656
629
628
624
604
607
611
592
605
609
622
628
641
631
644
644
642
658
666
655
666
649
653
657
656
658
658
661
677
677
683
682
646
657
654
673
684
703
681
684
690
702
711
692
689
692
707
713
707
687
665
667
687
744
787
810
783
722
716
694
673
656
642
636
652
663
722
719
707
723
750
756
732
703
663
647
634
626
650
688
718
726
757
709
685
697
718
747
751
733
739
718
691
679
660
666
662
664
698
753
788
815
791
784
888
851
845
823
760
758
729
757
787
749
772
768
727
758
845
815
848
811
788
699
672
668
712
766
762
821
848
792
799
759
753
755
734
726
726
704
672
673
671
680
712
774
804
844
924
875
867
807
788
777
777
727
713
726
749
739
709
710
682
686
709
732
747
723
724
741
782
780
792
819
784
786
774
758
774
769
784
819
819
836
820
784
755
725
725
743
753
776
782
759
760
727
727
731
752
762
748
738
713
711
733
752
759
764
784
768
732
728
709
696
701
729
756
795
834
812
848
832
761
770
726
726
745
726
671
667
672
798
930
955
895
887
852
817
872
832
839
835
810
815
778
782
802
805
822
783
816
839
804
785
764
749
769
740
755
791
767
776
785
748
760
750
731
747
754
748
760
733
736
720
707
708
705
703
694
688
691
695
714
707
726
728
750
741
704
703
721
718
716
731
711
714
701
689
694
706
720
726
737
759
744
736
745
731
719
740
734
736
747
722
726
740
731
739
752
735
751
755
726
744
759
726
739
716
708
733
761
744
787
788
783
801
762
744
754
733
761
828
888
843
869
907
804
814
796
794
811
757
750
759
741
735
735
778
802
772
792
852
866
836
877
880
831
843
844
836
865
849
839
880
913
882
911
894
876
873
848
851
866
916
897
913
907
914
915
906
881
882
849
858
861
840
870
876
850
867
860
846
857
860
851
861
855
833
832
795
800
808
799
807
817
813
817
839
859
878
841
811
807
784
768
698
687
679
690
710
715
693
677
661
645
635
622
613
610
612
631
615
646
669
728
729
716
693
670
659
652
649
669
735
837
843
880
924
937
961
969
950
947
942
923
903
855
871
895
869
895
939
907
920
935
908
920
887
891
881
879
880
842
843
863
853
872
863
859
865
849
859
849
840
838
811
826
834
819
842
839
838
861
870
888
901
872
880
874
852
850
856
862
886
879
877
886
855
869
876
857
872
854
828
819
786
789
799
765
766
744
748
710
709
675
678
666
658
644
628
635
627
635
648
686
737
773
739
774
804
797
804
811
790
794
817
848
829
873
872
840
846
819
812
828
834
854
872
840
827
814
797
795
763
782
803
778
822
810
783
785
742
728
704
719
797
841
859
838
844
848
812
831
833
824
834
817
825
835
820
822
795
803
802
768
740
727
723
754
765
768
704
700
698
719
740
739
740
711
709
710
713
711
684
657
651
680
746
813
836
863
857
855
857
882
849
847
850
862
814
824
800
764
719
701
714
724
724
744
747
753
757
741
732
721
715
729
756
757
750
739
731
738
769
788
817
805
815
804
774
772
725
714
686
672
665
681
684
708
778
765
768
751
730
704
695
678
683
700
675
675
475
397
373
302
299
808
640
641
632
628
622
621
596
594
584
576
562
576
576
556
571
562
561
561
558
557
552
561
559
556
552
555
549
541
540
532
532
526
519
516
513
516
511
504
499
498
497
485
488
477
481
477
475
473
467
465
465
460
460
311
272
322
451
325
562
283
300
327
254
447
303
283
296
270
272
670
475
476
477
477
485
481
478
490
474
492
485
486
488
488
486
485
483
485
487
486
483
481
479
483
463
482
476
473
409
528
471
468
466
463
462
343
266
322
300
615
462
463
463
462
462
469
472
472
474
478
485
499
505
500
506
505
515
514
518
514
518
512
511
514
506
508
513
511
509
509
513
516
517
512
520
524
521
526
535
528
533
535
561
544
541
543
544
535
536
535
540
554
568
600
591
621
633
640
639
646
650
639
632
644
636
639
659
652
661
692
695
687
709
682
668
666
638
654
696
704
730
745
722
726
694
678
677
665
657
660
664
663
671
685
681
700
726
710
739
751
717
739
775
729
739
752
699
712
738
712
717
723
693
720
723
708
742
716
706
729
683
697
739
744
763
800
762
754
767
768
752
790
752
779
790
751
766
770
726
744
752
720
730
736
709
754
770
750
782
774
731
730
743
734
754
799
745
762
776
723
732
755
723
765
823
763
756
771
721
721
753
801
802
839
797
765
725
684
697
707
698
728
778
819
838
896
889
794
801
818
760
785
842
830
844
799
751
744
736
739
745
731
765
817
771
796
833
796
810
800
765
763
763
770
798
759
785
832
760
788
801
751
745
718
724
763
795
820
827
835
784
848
760
748
763
729
737
742
718
733
752
720
724
732
732
745
798
750
689
724
756
745
715
718
733
696
715
714
720
696
656
658
647
648
647
651
644
658
674
703
739
765
755
749
742
727
703
686
697
706
711
722
752
766
717
717
713
445
896
666
684
715
768
709
688
679
727
755
771
770
744
735
737
736
709
719
743
787
780
800
784
822
837
773
796
829
775
805
797
760
769
788
782
774
786
804
767
806
833
857
871
897
853
859
849
803
863
902
839
863
868
870
875
851
859
881
864
886
863
812
808
820
807
859
894
851
890
917
883
902
885
844
821
764
759
749
809
841
820
863
873
852
885
904
874
901
908
888
925
897
903
916
889
918
916
898
908
886
903
914
900
922
879
888
887
850
871
874
852
864
868
862
877
898
904
919
890
899
909
878
882
870
865
877
862
877
901
893
917
921
918
917
893
908
899
891
887
853
803
752
695
695
689
695
740
839
866
889
896
859
871
864
815
795
820
801
854
931
895
891
854
853
852
819
880
897
877
901
865
843
889
865
855
853
803
818
862
858
904
896
868
886
836
810
819
795
751
746
756
721
747
795
830
788
823
856
813
785
753
711
721
742
797
798
893
922
869
885
898
883
896
903
865
875
878
898
921
914
917
934
905
915
897
876
880
862
854
871
806
814
828
842
821
846
859
816
835
842
789
768
796
812
828
796
815
844
803
842
871
844
862
872
848
876
892
903
894
859
862
852
836
839
837
830
854
866
872
922
944
924
913
880
855
872
887
854
885
897
884
914
896
870
876
859
814
761
730
749
744
789
820
838
836
771
781
755
729
728
732
717
693
705
728
768
762
787
845
900
904
837
789
772
788
785
790
790
786
777
805
813
845
909
880
874
866
824
850
908
898
929
894
893
886
809
811
841
808
888
931
898
897
892
884
888
848
845
848
809
817
832
785
784
790
765
757
786
836
801
843
839
782
785
810
849
876
888
907
942
921
906
918
858
865
876
831
851
849
802
828
874
856
899
908
862
894
845
843
820
766
819
851
803
828
876
877
899
902
880
893
880
863
864
848
847
851
812
748
758
813
824
859
906
850
859
873
835
839
865
819
832
845
826
862
865
815
830
789
752
805
775
821
871
838
859
875
858
864
860
850
867
869
869
885
863
866
878
860
862
872
819
827
844
803
808
836
794
821
844
813
862
880
876
897
882
870
854
825
789
787
775
769
779
739
751
753
755
727
757
761
734
779
857
886
873
890
887
861
876
874
830
893
898
872
905
925
912
944
953
954
946
906
904
872
871
870
838
866
903
882
877
879
843
857
853
809
818
851
809
831
842
813
841
900
844
875
878
821
854
828
801
860
871
852
870
831
851
883
869
870
881
894
867
826
810
843
841
835
856
829
876
881
857
854
850
804
840
878
846
873
869
841
866
860
853
892
908
894
914
896
911
914
870
868
895
881
884
886
861
864
812
794
844
848
832
882
886
868
901
884
873
881
872
858
877
864
868
884
867
886
852
851
851
808
808
834
806
855
872
845
867
888
858
859
868
812
828
816
792
820
842
782
863
869
866
892
900
886
898
881
865
891
881
890
903
879
890
865
859
863
818
830
868
815
792
859
894
866
923
931
905
927
935
913
922
902
911
926
922
941
927
889
899
897
882
889
881
880
889
852
849
836
750
752
758
737
736
747
803
761
764
777
763
739
814
835
836
909
918
845
873
860
798
810
812
784
849
902
867
920
876
907
904
879
891
901
900
919
920
888
896
880
876
894
911
908
924
926
949
945
910
917
886
878
868
793
795
758
769
850
795
883
903
904
926
891
886
890
876
837
774
745
774
867
872
881
915
885
905
916
889
907
913
883
896
899
881
899
871
810
822
871
859
903
887
879
880
842
834
833
791
806
846
802
841
875
832
856
840
851
861
810
829
845
803
830
848
817
867
862
819
873
784
798
800
760
800
840
789
721
723
779
830
781
802
793
771
768
750
721
715
710
686
679
675
672
671
675
667
665
673
695
677
710
803
857
896
893
907
895
900
897
866
860
830
785
768
715
728
725
696
733
714
744
732
736
747
737
741
734
733
686
690
691
711
697
700
701
678
668
655
638
640
632
624
616
611
627
638
643
659
692
678
703
724
698
703
723
694
648
647
671
730
779
850
860
846
914
858
903
916
896
892
849
832
772
735
733
717
699
706
735
730
716
728
724
694
699
700
683
698
718
715
714
739
708
694
685
658
641
629
626
613
605
610
621
619
623
622
621
635
676
770
783
828
849
816
832
812
797
759
720
711
692
683
674
678
678
693
705
683
706
733
712
729
742
718
710
693
647
675
673
647
672
677
721
749
770
760
731
713
686
695
696
692
679
685
677
689
699
720
714
742
759
749
744
751
749
760
763
729
733
722
708
751
772
727
754
744
702
707
703
684
694
704
691
713
702
687
688
677
673
706
690
715
756
733
743
742
702
719
725
705
720
709
697
706
688
707
725
706
714
720
691
676
697
670
696
685
674
684
750
719
763
807
771
819
824
771
726
669
695
698
727
717
719
729
706
708
718
709
702
722
708
716
724
704
703
712
691
715
739
704
684
688
706
758
786
721
729
719
716
712
682
698
672
645
656
660
683
700
713
703
712
670
714
691
722
708
713
704
691
686
689
699
666
675
654
688
728
767
755
722
720
713
695
710
752
758
751
777
728
745
741
705
711
728
716
725
726
695
695
688
665
645
656
642
622
633
627
623
619
625
628
619
634
614
608
633
650
495
837
678
676
656
657
655
635
638
631
621
621
620
617
615
614
622
628
632
654
629
651
651
648
625
638
634
561
662
597
595
607
559
668
608
624
606
457
789
636
628
644
652
558
579
850
660
644
653
650
647
655
653
627
637
627
602
597
599
595
584
585
582
584
591
585
602
609
598
514
688
603
601
593
596
591
584
580
575
575
579
591
594
596
593
596
592
600
603
625
616
630
660
685
679
689
569
725
601
609
641
630
634
646
652
663
648
507
667
615
618
652
684
446
1019
816
798
774
750
703
680
658
621
607
605
602
602
610
611
610
623
594
611
609
603
600
626
643
647
671
692
684
672
670
638
636
622
616
608
612
624
615
643
659
648
670
677
659
647
637
630
616
610
607
601
601
609
616
611
621
623
626
641
666
646
644
655
630
633
640
625
627
642
649
661
693
727
719
737
725
705
689
612
712
665
647
660
675
698
698
736
729
731
741
708
714
698
672
667
663
663
664
678
694
711
761
777
787
765
736
721
696
676
664
648
635
628
620
613
616
626
639
673
679
667
685
694
683
689
695
653
669
670
663
663
672
658
651
649
648
658
685
692
673
673
665
639
639
633
632
629
649
648
717
762
770
765
717
694
679
643
648
631
616
628
634
646
658
702
723
705
735
735
726
750
776
750
766
806
767
769
775
772
772
740
722
719
714
706
748
825
837
879
786
766
718
502
515
620
914
616
619
642
649
674
685
669
680
694
700
716
715
701
695
687
648
663
661
645
649
645
673
710
730
775
767
737
744
734
720
699
666
668
647
605
632
618
617
609
620
650
645
660
691
709
681
673
661
631
633
631
626
673
752
794
777
775
748
714
687
661
668
669
651
660
681
691
685
697
700
714
739
688
650
659
654
664
679
680
698
687
685
699
709
690
695
684
659
662
670
655
658
671
661
667
669
671
647
660
675
698
715
696
692
659
654
639
624
610
614
608
617
617
635
370
408
536
311
364
690
677
700
693
658
668
678
685
689
700
685
695
707
693
640
736
654
658
642
638
504
760
635
627
638
648
649
633
623
620
614
614
605
610
606
606
610
608
613
601
610
617
612
615
624
616
622
618
614
602
603
596
591
595
608
599
606
601
588
594
600
600
599
608
629
634
644
633
633
622
629
632
633
631
633
648
624
638
634
643
640
663
668
661
676
679
655
666
666
649
637
634
637
616
626
619
612
595
598
599
590
602
605
591
602
605
594
596
593
587
577
583
584
583
578
586
594
606
604
611
618
605
607
600
591
594
596
578
582
583
581
585
609
672
708
715
728
723
722
683
628
620
603
581
587
627
699
713
705
723
698
705
713
711
480
814
714
623
611
602
590
601
622
623
665
699
682
659
649
636
625
633
636
609
620
630
634
639
661
677
651
651
660
648
659
667
661
668
679
675
679
702
727
742
783
742
760
759
751
729
726
712
681
679
686
667
687
734
715
721
747
723
779
814
786
756
720
1357
659
640
641
643
664
681
501
872
721
701
709
706
686
697
685
689
672
673
692
702
706
719
674
646
644
659
646
660
667
681
691
693
682
684
677
672
661
655
648
687
716
764
803
805
804
806
758
697
670
687
710
763
733
738
764
794
796
793
791
758
709
694
680
673
674
682
678
689
665
678
671
651
668
687
732
771
759
804
824
834
824
830
851
790
844
883
861
830
869
910
846
855
842
795
849
851
801
800
863
905
878
773
761
753
762
775
748
710
701
712
726
716
708
779
802
777
758
815
903
953
918
849
858
877
873
858
850
809
760
779
900
971
896
938
958
974
964
992
988
991
974
898
919
931
902
916
945
912
927
934
884
904
906
883
906
897
904
910
900
921
903
905
910
900
925
929
920
923
902
935
901
911
905
874
912
893
872
897
860
888
884
869
879
829
820
775
769
741
772
824
854
843
826
855
862
821
825
846
855
845
817
835
852
826
857
873
854
888
870
818
862
883
918
920
919
937
914
896
919
903
916
941
934
930
937
906
894
880
809
822
873
848
879
919
914
894
853
855
868
852
879
892
876
917
944
927
935
925
909
911
892
893
901
880
892
897
870
881
853
835
846
841
850
874
854
847
867
850
872
891
858
883
889
852
869
864
845
880
879
855
871
858
851
866
852
863
878
877
891
902
883
899
908
871
878
877
847
869
857
861
879
843
869
867
843
866
838
841
815
752
774
791
777
836
864
843
878
870
796
829
863
820
851
900
882
904
893
874
897
883
870
876
864
856
869
857
859
874
849
860
864
840
848
851
848
870
850
872
882
854
868
854
847
862
851
842
842
789
786
791
743
710
747
833
861
879
870
826
792
744
693
654
655
658
680
646
644
667
714
795
857
902
931
945
927
906
859
754
718
693
686
698
721
681
688
722
772
812
816
761
751
771
829
776
807
894
941
916
896
877
860
827
807
791
795
757
795
818
810
824
842
834
826
819
794
776
782
795
775
799
809
769
780
791
761
757
786
792
735
685
694
677
680
689
672
680
688
681
677
681
670
651
648
646
650
651
632
645
661
677
725
786
807
800
830
837
797
813
806
778
789
811
764
754
775
794
792
820
824
834
830
810
801
799
793
792
802
781
772
779
749
770
779
744
766
779
748
767
796
788
795
816
789
801
818
777
795
803
771
796
831
797
824
845
788
814
834
806
846
847
812
824
847
850
867
844
802
795
747
762
827
868
837
887
885
883
891
818
801
791
731
762
780
776
824
848
832
872
896
875
904
899
882
872
855
865
866
827
839
805
827
849
796
822
810
749
795
798
727
752
758
693
682
701
717
713
761
782
791
793
772
742
758
717
726
768
800
783
813
833
804
812
822
778
810
828
786
793
817
792
834
869
833
846
832
827
835
822
818
830
781
790
727
713
728
751
721
725
725
692
632
623
618
630
653
739
792
814
783
781
761
748
684
673
651
646
636
633
629
634
654
639
647
648
615
627
639
665
702
692
725
751
734
736
737
707
484
818
645
669
707
685
698
699
710
690
703
688
691
677
684
683
676
658
685
702
699
677
705
693
689
727
729
734
714
728
729
719
731
740
748
731
745
733
696
713
719
688
747
791
768
820
816
766
792
812
747
811
827
819
831
859
825
883
871
790
754
723
682
700
724
766
751
770
800
755
759
750
720
743
740
717
740
714
762
775
783
743
762
826
809
832
868
841
865
863
818
842
885
845
898
891
874
895
894
897
890
835
846
829
800
826
828
789
811
810
792
800
768
779
782
742
768
769
741
752
737
712
747
792
778
806
806
780
792
770
756
770
783
783
795
792
802
823
817
810
827
791
828
829
781
817
815
778
804
797
806
828
834
831
841
798
805
799
770
780
801
777
827
844
800
814
801
787
778
741
765
759
732
769
767
736
760
772
744
771
780
745
770
791
743
779
781
762
782
794
731
764
728
724
743
751
782
819
765
754
749
727
741
782
740
784
820
788
804
816
809
793
816
816
759
791
807
789
767
816
859
799
842
879
893
871
874
862
850
857
846
827
869
897
853
862
867
836
807
783
719
711
728
814
828
882
909
872
889
881
839
853
900
907
854
892
863
885
893
877
822
845
816
793
833
853
837
877
900
876
902
877
835
837
816
797
798
822
794
816
821
786
830
826
827
850
845
881
908
863
894
870
857
823
746
742
725
722
706
755
837
812
862
845
834
826
774
774
785
784
820
757
731
748
754
738
725
776
823
828
855
818
819
825
821
800
809
794
753
779
778
767
806
797
781
802
794
768
782
784
787
811
773
788
804
757
794
774
746
779
812
798
844
871
824
845
865
872
869
803
822
821
790
819
833
812
816
814
758
789
798
803
845
850
833
859
870
811
813
814
792
835
858
821
857
849
843
863
852
854
832
795
823
834
822
848
864
854
868
817
845
862
862
884
892
866
876
871
840
859
862
832
850
840
806
824
840
812
849
853
833
855
869
868
881
864
867
876
844
890
891
844
884
888
851
876
892
865
881
888
849
869
872
832
863
855
869
901
882
892
896
846
873
885
799
834
817
772
786
784
838
875
848
881
916
912
853
867
889
842
882
908
883
921
936
888
910
897
871
883
846
816
820
808
807
880
915
882
921
935
907
929
920
912
922
897
909
927
885
918
930
882
891
892
849
874
871
870
882
856
886
897
872
904
890
864
890
893
877
918
900
868
867
841
851
860
835
864
853
915
937
902
879
877
836
811
814
820
849
847
866
918
936
910
843
886
907
893
823
850
907
865
906
901
974
1003
943
920
957
921
888
927
894
910
921
913
911
833
845
867
892
833
907
976
922
967
969
948
982
984
875
887
916
921
841
873
896
896
852
911
861
881
891
904
863
846
858
873
847
886
896
815
802
786
835
878
888
906
887
907
907
867
879
874
815
831
834
801
830
808
779
771
792
764
794
829
827
832
832
788
816
823
780
800
857
797
850
877
859
897
881
794
843
875
810
838
858
812
879
903
828
872
869
855
869
845
867
883
850
880
889
843
879
891
843
865
817
799
816
834
844
844
772
766
762
779
710
657
676
673
690
691
693
666
661
654
644
625
630
637
661
662
719
791
867
752
803
815
805
923
929
826
876
860
925
822
797
774
738
725
708
682
672
657
640
629
619
612
603
601
597
600
614
630
636
637
640
641
606
617
614
652
674
635
656
665
686
694
671
664
670
679
675
650
655
634
619
610
610
602
599
595
599
596
585
577
574
575
571
561
561
560
555
545
541
545
545
533
528
530
529
522
519
518
518
514
513
512
510
508
511
501
500
504
504
503
502
498
498
496
494
493
495
494
492
488
488
492
493
490
491
495
498
498
499
504
507
511
514
520
536
548
555
557
574
576
590
596
607
598
590
575
573
578
580
574
580
594
623
637
627
640
665
650
649
676
684
666
656
656
689
697
674
702
751
721
698
716
708
673
650
646
654
765
941
900
935
941
926
884
870
835
775
716
699
663
662
673
731
737
763
901
923
785
823
839
746
745
820
824
758
796
823
890
827
761
752
709
719
761
879
823
934
1013
931
939
953
872
879
916
915
853
909
950
887
909
935
896
883
930
932
914
957
969
914
952
964
914
953
957
926
955
960
899
934
945
900
927
921
888
920
923
862
885
902
858
886
921
921
929
846
839
852
844
755
719
702
701
671
652
637
617
603
592
585
582
579
574
564
554
555
555
570
623
677
692
737
777
756
783
792
778
781
797
837
850
883
886
854
850
867
862
875
864
859
829
802
819
841
839
854
866
837
804
811
812
789
808
841
776
660
662
752
732
793
826
682
952
484
453
648
793
797
820
804
823
813
805
776
771
749
715
684
695
681
689
699
667
653
583
756
727
715
749
836
752
760
786
830
848
843
738
716
719
737
791
789
743
755
782
753
757
716
734
777
833
820
854
911
857
829
845
805
794
806
863
860
778
802
756
771
821
912
987
906
854
831
834
806
752
781
855
879
891
976
905
887
911
839
873
898
834
780
757
791
823
821
757
743
733
761
804
797
903
949
842
851
875
909
904
840
877
915
856
962
1028
913
932
962
958
936
835
762
744
734
748
830
928
1012
1053
995
891
779
759
795
842
863
772
810
876
891
879
954
938
871
910
852
822
880
815
882
934
931
909
849
791
815
858
799
810
900
862
875
871
794
791
817
853
796
807
815
772
792
824
792
813
817
771
783
808
776
794
795
751
760
779
801
734
708
707
728
787
867
918
838
828
816
776
789
793
815
831
815
793
721
716
713
732
771
794
742
758
753
699
714
719
752
765
723
718
707
692
727
769
743
792
762
765
774
794
750
783
789
764
783
776
739
758
754
718
744
751
729
774
814
797
845
874
793
816
817
747
776
809
780
818
867
787
845
832
765
800
825
783
807
810
781
831
824
776
807
781
744
778
807
771
829
815
786
810
774
792
775
718
727
742
719
726
773
832
801
828
820
771
810
807
742
759
767
730
780
808
773
813
813
784
809
786
781
796
750
756
786
741
763
785
737
748
764
755
783
782
754
769
762
719
736
720
697
724
748
739
760
766
745
756
737
736
745
738
743
762
755
760
775
714
728
733
716
728
731
697
719
731
723
729
769
759
743
768
788
794
750
748
729
676
664
679
741
789
841
890
877
920
932
895
914
864
847
840
799
818
797
788
836
839
848
823
807
780
720
732
754
776
791
798
813
770
720
721
744
786
815
763
724
755
803
814
788
739
743
741
656
746
683
680
708
731
793
841
829
849
863
819
823
832
796
776
814
849
865
867
877
810
782
801
835
859
857
790
802
837
868
920
938
891
839
865
858
834
858
783
778
722
708
694
699
691
665
669
663
650
666
678
706
735
719
735
741
727
774
808
807
745
775
810
762
772
787
755
795
805
822
895
959
834
826
797
749
777
811
793
835
830
748
805
860
802
832
844
809
812
801
767
793
795
782
807
849
846
891
823
803
819
799
773
791
797
791
814
761
749
790
835
784
806
805
770
790
790
756
799
833
808
826
835
798
824
843
789
811
799
754
804
839
801
827
830
777
778
782
770
782
780
739
794
841
800
833
837
780
806
829
789
826
864
817
857
901
867
856
863
786
795
804
757
774
833
852
829
868
874
830
858
843
772
791
811
782
812
894
852
881
875
846
881
865
793
813
873
900
890
921
853
890
906
865
942
925
844
803
829
891
857
880
889
947
1029
968
937
953
933
901
919
927
900
918
909
852
869
874
803
845
875
843
882
934
931
902
913
844
816
822
848
820
832
845
793
827
859
812
817
841
818
828
794
731
745
775
764
746
788
869
826
861
899
808
828
830
758
723
762
791
734
728
712
693
718
716
682
689
605
782
696
699
685
691
702
710
699
716
732
744
779
814
836
821
818
822
813
777
771
764
742
800
851
906
924
862
819
840
816
809
818
855
855
865
869
854
782
760
737
745
810
805
846
879
814
804
798
785
754
738
725
733
727
740
763
738
718
710
733
752
733
755
763
779
780
754
716
717
712
733
750
745
732
719
721
727
734
751
708
589
783
678
706
731
694
695
688
686
689
723
765
765
733
728
717
692
691
700
700
686
678
698
794
942
910
862
878
914
879
902
917
865
883
876
824
818
851
848
842
900
891
857
875
836
791
797
782
750
785
808
792
847
833
791
825
844
798
836
835
804
836
831
791
818
820
790
828
824
778
809
808
786
813
816
787
836
842
814
855
840
801
828
850
837
889
912
872
888
891
834
872
903
855
930
908
874
923
912
875
916
917
899
937
918
937
969
908
901
910
863
914
928
885
917
886
842
868
852
833
860
830
848
868
839
846
861
813
845
852
812
854
848
811
844
873
843
892
895
868
898
883
853
882
872
861
895
904
867
918
945
907
932
909
863
904
928
891
921
932
882
922
885
909
949
936
897
925
911
895
918
862
856
881
902
859
853
901
917
937
831
875
906
857
882
937
938
945
976
939
947
939
858
871
897
868
938
960
896
913
898
847
871
893
845
874
867
826
877
882
861
913
913
858
879
852
818
866
872
857
896
887
856
905
924
877
918
930
874
909
910
860
900
938
887
927
928
891
935
923
869
912
901
849
912
925
884
925
902
875
906
894
874
910
868
807
800
746
735
782
802
885
904
882
938
950
912
940
941
884
904
877
835
884
891
844
878
896
870
881
903
870
881
909
899
877
914
930
879
904
908
843
856
875
860
893
932
904
936
963
913
946
928
880
924
917
876
915
938
893
924
928
879
918
919
881
928
912
856
898
913
855
906
955
915
980
985
923
953
974
924
948
945
882
906
920
875
926
968
936
967
962
931
945
938
906
921
940
926
968
970
953
974
962
934
956
943
916
933
939
909
937
947
912
940
948
925
943
948
926
945
952
921
951
960
936
940
962
963
937
952
952
920
959
957
922
944
952
922
950
955
931
951
959
922
947
940
942
947
924
921
947
938
931
960
948
944
961
922
928
959
935
929
972
969
930
956
961
925
970
979
943
987
1005
964
999
1028
995
1001
1016
967
959
964
922
940
952
944
925
948
934
915
934
921
886
913
926
881
927
926
857
866
863
810
846
899
860
895
942
942
944
974
951
923
950
944
895
923
946
922
939
947
928
899
913
919
872
927
924
861
894
914
880
899
932
901
935
966
912
921
924
867
903
968
1019
967
1028
1028
994
1022
1023
997
1013
1014
973
1002
1013
973
998
1002
964
999
1022
988
1012
1014
976
1013
1016
983
1018
1004
1018
1019
1013
1027
1038
994
1030
1029
995
1012
1013
967
967
958
928
949
972
930
952
987
968
957
970
944
924
936
944
909
913
926
889
924
969
956
1004
1024
991
995
992
956
945
949
927
938
973
989
960
996
1009
982
1006
1005
968
1003
1011
979
1002
985
992
1000
973
986
993
982
985
987
967
1011
1034
999
1021
1017
970
992
1009
986
992
1015
1007
1009
1017
987
973
991
984
975
998
994
994
996
995
954
988
981
951
966
966
947
979
987
960
980
987
924
963
969
925
945
961
918
932
967
967
895
941
963
943
964
979
933
968
991
967
1000
1000
956
952
969
936
932
945
932
875
899
933
881
907
930
910
929
977
969
964
980
951
905
888
829
838
871
858
891
946
928
956
988
991
946
982
975
922
897
893
881
868
925
928
895
915
956
913
885
939
940
863
932
970
932
978
1039
1004
993
1028
1020
989
1025
1020
990
1016
1027
1026
1019
983
988
1008
1009
995
1011
986
958
987
961
944
960
963
945
971
966
927
953
985
970
997
1013
992
965
997
1004
991
1017
1012
985
1007
1017
990
993
1009
1000
975
1031
1048
1012
1037
1030
976
988
958
944
974
1009
990
1022
1017
978
986
962
932
937
927
907
955
971
961
971
1019
1030
990
1021
1024
980
999
993
950
949
970
915
951
976
942
952
976
954
932
964
968
938
974
982
984
1001
1012
949
991
983
939
980
987
931
985
1013
981
948
975
996
959
1025
1018
991
1036
1022
974
1009
1007
936
973
984
935
973
971
924
909
962
997
954
998
1017
954
969
995
993
946
992
962
1010
1027
985
1002
1028
1023
986
1026
1027
988
1008
1033
986
983
1007
975
984
1012
975
1000
1004
961
974
999
985
949
1008
1012
1032
1015
979
1018
1010
963
961
989
976
945
967
971
964
1005
1004
994
1045
1046
1010
1031
1025
989
952
978
975
958
998
1012
999
1038
1028
1000
1013
987
977
964
942
951
977
993
980
1010
1001
1008
1018
1011
985
1020
1022
973
992
995
958
966
991
1000
985
1010
993
970
980
971
942
966
982
939
998
1026
966
963
975
940
953
970
965
925
949
939
939
1004
1018
998
1056
1089
1020
1040
993
946
976
998
938
977
952
1002
1033
989
949
1010
1038
982
1030
1052
1053
1060
1052
996
1036
1036
992
991
1022
997
979
984
1010
990
938
990
1015
956
998
1016
972
1004
1000
1010
1025
989
977
1004
1010
957
987
997
941
996
1022
968
992
1001
947
981
968
980
1012
995
936
939
944
914
919
964
946
977
983
937
976
1006
947
990
1026
996
989
1038
1012
969
997
997
952
1001
1011
970
1006
1021
981
956
994
990
954
981
1013
966
967
984
976
927
940
995
999
961
996
983
935
945
903
869
901
939
896
959
1005
994
955
983
1001
964
1015
1039
985
1026
1047
999
996
1006
971
991
1010
976
1018
1049
980
966
1006
958
979
991
950
979
980
987
951
1009
1025
974
982
1004
943
946
958
925
897
925
929
881
915
941
918
967
991
953
913
956
969
937
944
995
989
978
1025
1017
973
1030
1034
990
1027
1007
1021
1066
1042
1024
1069
1064
1017
1016
1008
959
961
998
963
973
996
978
957
979
945
981
976
962
978
977
941
977
971
919
946
997
965
900
894
972
964
977
1031
1015
970
1028
1035
971
1003
1010
956
955
974
954
1003
1016
990
1002
1021
993
1003
1035
1016
1009
1044
1021
990
1017
994
989
1014
978
1013
1032
1015
1018
1015
972
954
995
994
964
1017
1037
990
1023
1012
972
995
997
979
1022
1034
1006
1002
1009
966
1012
1008
963
1012
1020
972
1015
1040
991
976
962
880
768
815
1174
999
1026
1042
993
1025
1036
991
994
1007
971
969
989
1004
966
985
989
944
967
1000
1002
1006
1054
1023
1001
1009
981
901
846
804
845
917
918
1190
1053
1066
1101
1096
1063
1069
1044
1074
1089
1059
1083
1088
1033
1047
1043
1011
1023
995
1013
1036
1034
1029
1034
1009
1011
995
957
911
804
813
891
1162
993
1028
1027
1015
1031
983
967
963
829
787
825
936
923
934
1136
1089
1036
1029
992
1006
995
958
940
980
1006
989
1054
1086
1059
1098
1087
1062
1070
1048
1016
1042
1040
996
1030
1001
1034
1037
999
1019
982
962
986
965
934
962
969
942
968
984
957
958
969
966
942
990
1030
984
1033
1047
1004
949
1012
1015
970
1028
1003
1046
1045
1010
1062
1025
1097
1061
1004
1044
1052
998
1028
1057
1019
1001
1017
960
990
991
958
967
977
952
974
974
960
996
1008
969
1001
998
949
985
1003
969
1014
1010
972
999
1017
979
1009
1007
963
1004
1014
965
979
978
934
968
981
939
959
993
991
927
918
982
976
988
1055
1043
1033
1107
1068
1069
1076
1051
1008
1013
988
944
968
985
969
992
998
964
1002
1023
985
1008
1004
987
999
998
957
964
967
940
977
998
980
972
994
965
956
994
1015
976
1009
1031
996
1024
1045
1022
1013
1018
962
981
974
967
987
970
994
991
935
959
970
872
835
878
915
894
875
930
981
904
1006
1017
982
1000
942
869
924
1017
984
920
955
1119
1081
1036
1047
1005
1014
1042
1028
963
989
1024
1000
1028
1052
1026
1030
1058
1012
1005
1036
1018
1023
1049
1017
998
1004
1003
942
964
981
960
948
992
975
961
1007
977
960
1004
987
987
1011
988
945
985
977
941
959
984
934
963
997
983
1028
1047
981
1028
1031
974
953
1001
996
967
1017
1016
987
1026
1027
994
1034
1045
1012
961
1015
1014
986
1028
1032
994
1019
1046
1001
996
1019
1026
1005
1054
1050
1017
1043
1026
981
992
934
870
827
857
837
896
910
971
1046
935
868
878
947
906
942
1023
964
949
978
975
898
914
868
892
929
866
842
922
925
881
868
877
873
846
932
993
965
1193
1055
984
950
961
979
937
950
980
928
997
1034
984
991
1028
996
974
1029
1067
1018
976
984
971
959
1005
1002
959
989
986
950
955
963
924
928
968
963
915
892
899
864
834
919
973
897
874
906
931
876
905
899
849
830
872
935
872
960
1011
966
982
997
970
957
970
967
896
936
921
930
971
949
902
973
1009
988
894
856
852
824
843
888
930
853
877
908
872
908
945
914
943
960
919
890
892
894
863
947
1036
1000
982
976
933
860
853
852
821
865
1013
978
918
880
858
843
917
965
910
841
835
815
759
740
742
730
718
708
701
725
719
714
728
722
723
744
778
746
731
737
738
719
703
695
690
683
684
679
679
671
672
661
664
672
677
668
663
661
659
658
656
662
670
708
766
809
790
835
916
859
841
784
775
747
742
727
725
749
776
838
870
852
904
967
899
914
876
803
781
803
859
831
787
775
754
764
825
851
941
1003
1002
993
939
862
875
914
901
938
990
915
927
886
832
787
767
778
810
934
1015
1001
1042
1020
936
807
806
830
856
854
951
951
850
878
962
974
888
890
932
950
922
955
971
943
872
828
856
899
938
909
882
865
880
961
917
939
887
839
794
767
758
719
696
688
687
691
688
721
747
755
786
760
717
714
703
693
674
664
649
645
635
632
624
630
618
621
615
610
605
599
599
612
613
617
621
623
617
613
606
619
631
669
716
781
812
829
847
801
722
692
668
651
642
636
638
636
631
631
638
639
634
634
641
630
624
623
627
629
645
623
631
630
634
638
647
641
638
632
634
624
619
617
601
602
599
599
600
597
516
653
579
581
568
561
566
570
566
572
577
597
604
703
680
709
706
679
664
421
882
646
645
635
627
622
614
613
606
613
657
759
712
724
723
727
702
686
679
668
646
632
622
618
614
609
638
702
733
738
727
706
702
691
665
646
636
631
644
674
699
735
761
788
708
763
692
685
686
663
659
654
642
643
631
536
760
643
646
659
433
964
727
721
726
715
685
480
870
683
694
680
667
647
641
615
606
601
598
596
601
582
586
595
588
575
572
579
574
582
605
639
700
689
672
668
675
720
790
858
763
734
709
670
657
650
644
650
633
632
633
635
628
634
629
630
617
615
615
612
611
615
617
616
611
616
621
615
619
622
622
623
626
623
615
621
623
625
615
616
623
622
622
612
614
616
622
616
617
622
628
616
617
616
621
620
607
604
602
599
589
479
699
589
580
583
587
587
580
350
837
589
592
601
598
595
592
590
598
599
606
658
700
735
750
789
842
844
793
757
721
720
741
755
750
744
791
826
804
888
959
905
805
799
793
764
779
792
747
772
794
849
883
816
903
1009
944
969
976
957
985
1001
963
987
1013
976
1011
1016
1019
1032
970
999
994
963
991
965
947
974
957
923
943
899
879
916
939
929
992
1008
982
1017
979
954
976
950
930
996
1027
943
993
1023
958
997
990
954
969
971
921
980
983
979
1016
982
970
1009
947
894
913
863
847
804
920
1054
931
950
967
933
942
960
906
942
958
921
959
956
922
963
945
930
933
910
924
952
924
931
943
908
926
947
902
949
958
904
934
952
915
928
915
892
922
937
893
951
928
929
939
899
946
936
894
922
917
861
925
950
903
948
942
934
950
899
897
896
831
828
845
873
819
861
923
925
973
998
965
983
977
936
982
1004
963
976
953
943
949
931
967
970
904
939
931
905
948
961
950
973
940
976
977
909
946
934
932
950
892
899
880
848
839
791
838
897
881
902
914
837
888
1007
979
985
915
845
876
943
936
1026
1135
1005
989
988
949
992
1001
953
990
949
947
972
923
878
886
861
795
779
835
940
926
1089
1064
1059
1069
1057
1003
1030
1025
987
1034
1034
1031
1075
1055
1043
1054
1002
1026
926
961
992
965
865
830
954
1010
1077
1054
1002
1063
1119
1028
1031
1033
969
1019
1005
996
1020
1005
1011
1014
953
968
949
915
939
942
908
941
956
964
987
968
997
986
971
983
953
968
947
931
951
947
987
977
973
990
951
954
931
905
922
894
922
952
919
973
967
968
983
1007
1015
999
949
963
904
920
949
902
938
939
888
945
966
926
975
974
956
987
963
966
961
876
881
873
840
827
863
921
859
944
1046
978
977
982
959
984
946
957
967
935
962
956
905
940
944
932
956
931
949
964
905
942
915
912
940
891
914
960
922
958
956
944
972
922
948
933
921
936
925
943
950
906
942
975
948
990
980
930
966
948
906
945
940
912
944
885
834
796
814
973
1009
1038
1107
1115
1043
1093
1082
1015
1034
1032
970
1017
1037
1010
1048
1036
988
1003
960
955
966
938
997
1027
1004
1055
1062
1022
1025
983
955
973
949
977
998
952
1001
1038
996
1025
1007
976
986
953
953
964
935
977
995
979
999
980
978
993
941
985
965
937
969
957
959
1000
948
983
1000
946
988
980
924
967
957
914
970
1008
944
989
996
964
999
972
975
1001
966
962
976
927
980
992
950
999
1011
964
1003
990
964
980
931
961
972
920
964
982
956
1002
1025
994
1040
1052
1005
990
924
918
949
940
902
950
963
916
965
984
924
962
967
936
979
994
944
979
974
960
1011
1025
1001
1013
991
994
1000
942
967
970
945
972
956
933
963
888
815
764
788
851
933
947
973
930
959
951
924
909
892
829
819
784
796
787
767
814
869
839
893
941
886
870
854
777
770
768
778
744
761
786
844
870
834
877
816
786
817
781
731
697
695
695
725
760
753
710
714
709
705
698
689
677
668
653
641
635
620
609
603
592
577
565
568
559
551
564
568
575
607
673
766
781
769
799
526
1114
809
767
756
674
651
629
631
622
615
511
585
734
628
647
643
532
811
697
675
694
705
726
711
689
680
672
647
639
635
630
640
629
650
665
665
652
655
646
630
624
620
619
615
622
632
643
635
653
656
658
652
648
636
626
624
617
597
606
609
626
661
655
684
720
741
708
742
761
829
907
921
891
916
899
877
900
854
872
899
879
903
896
834
866
893
864
888
897
853
888
891
825
854
862
832
857
888
871
885
919
891
888
909
850
893
898
861
916
934
884
918
851
834
826
819
755
774
821
801
885
970
950
958
946
878
916
966
882
958
938
803
806
839
764
766
799
812
759
795
826
795
838
879
819
778
769
754
739
769
863
839
899
949
829
858
892
814
873
858
756
784
786
894
1000
956
971
961
855
854
803
819
775
831
995
1005
937
987
985
949
973
933
874
873
905
890
898
954
969
931
953
917
906
924
881
924
964
918
990
1027
983
1009
1013
985
983
919
946
970
955
903
855
849
819
742
758
816
831
884
1011
944
921
932
930
880
894
919
892
898
908
873
858
850
855
782
810
843
803
815
858
838
771
740
781
840
876
880
861
891
909
878
898
905
874
892
914
881
898
869
877
893
852
869
897
843
864
870
835
853
834
820
839
802
820
848
832
847
860
822
831
862
839
849
863
856
929
991
1026
1009
1029
1027
992
1008
992
945
950
932
925
946
908
894
886
824
808
830
864
829
854
870
848
881
899
846
888
911
853
867
899
897
925
942
922
895
915
914
858
886
922
898
908
892
847
811
814
830
795
830
848
821
844
818
839
851
806
784
785
780
747
756
787
849
823
861
889
888
924
933
886
892
897
868
869
872
823
856
873
841
869
892
867
886
875
846
859
883
862
893
891
890
909
921
897
909
912
902
916
893
894
908
856
863
858
814
850
879
835
839
886
933
892
918
942
911
956
951
933
944
934
910
919
873
888
910
874
883
918
926
935
945
897
912
907
867
886
877
845
862
853
824
824
800
744
730
718
789
842
876
890
828
816
807
817
810
765
776
805
776
770
773
787
794
791
803
730
743
753
761
767
842
877
870
922
945
915
936
935
887
878
867
793
778
845
882
863
872
898
895
851
850
849
784
752
750
777
822
806
851
887
869
889
913
881
867
881
889
908
940
956
927
944
941
912
917
905
912
920
866
878
877
815
840
845
800
792
785
738
730
739
742
753
779
765
810
845
838
825
866
803
813
831
819
770
789
805
776
784
771
748
770
750
736
756
744
739
755
764
759
790
752
746
729
690
680
677
666
686
707
721
720
760
785
786
760
784
764
722
750
754
712
688
705
751
839
801
890
895
892
891
875
822
820
818
793
844
896
866
881
898
864
883
888
846
851
857
809
823
832
830
797
826
860
815
824
856
820
766
798
806
751
765
787
822
768
784
809
762
754
777
773
730
770
798
759
784
812
795
785
813
791
731
746
788
877
854
888
848
780
820
903
838
850
896
824
848
842
786
820
834
783
786
795
814
796
917
959
897
898
879
842
840
819
724
730
750
793
755
746
792
848
822
878
903
838
799
811
798
743
777
830
789
801
833
833
803
790
810
848
838
828
843
753
754
766
738
742
778
802
749
784
887
901
838
840
831
807
833
804
773
836
888
840
841
869
805
801
806
754
760
791
781
792
804
811
795
898
947
858
816
863
861
808
789
801
781
756
773
804
833
776
765
783
787
730
770
839
827
784
816
825
783
814
796
726
735
734
691
662
645
646
659
702
737
706
735
780
769
785
795
804
788
761
773
785
791
824
857
840
870
883
841
840
833
801
797
797
808
773
815
816
774
803
810
767
781
807
768
798
822
798
824
840
821
853
859
822
835
783
775
787
752
793
798
769
792
806
773
813
834
792
821
812
801
823
789
798
789
723
732
733
752
735
778
805
776
783
783
750
725
738
794
779
810
845
833
837
833
781
773
783
776
783
812
844
787
815
821
754
745
722
707
738
754
780
770
806
820
797
826
828
761
767
763
723
761
798
808
783
818
852
788
810
796
747
691
682
678
685
674
666
650
620
472
510
431
432
596
597
590
581
573
580
570
558
559
554
552
550
544
546
539
537
548
539
569
689
773
761
743
738
761
764
739
700
683
647
642
630
628
612
610
604
597
588
593
619
675
700
722
702
663
665
656
627
615
610
599
585
590
585
575
576
579
575
568
584
591
588
598
607
619
611
618
626
628
626
634
636
610
614
615
537
488
262
254
298
483
572
557
554
556
554
564
571
577
578
583
595
605
592
599
608
616
618
643
671
657
683
701
692
692
663
635
574
679
643
657
648
671
687
689
684
678
696
720
705
687
685
718
712
712
752
766
745
790
787
737
753
743
746
727
772
752
701
714
737
741
705
760
803
769
793
849
841
789
774
760
726
755
750
708
735
760
743
741
761
759
714
729
753
701
727
754
753
731
782
790
745
765
790
767
770
795
754
746
783
773
731
768
807
782
780
804
819
776
785
778
751
766
761
737
757
795
830
752
795
823
845
790
807
830
794
853
888
887
890
867
827
807
820
835
823
834
834
811
814
810
746
690
696
716
707
786
872
836
764
752
760
749
722
749
775
739
774
831
790
762
774
759
753
791
833
780
829
867
827
775
772
764
718
691
702
677
689
724
698
688
699
651
659
639
628
634
510
365
347
259
270
678
607
589
607
621
644
645
635
651
676
714
730
697
703
698
678
664
664
645
657
662
417
913
657
651
660
670
653
626
619
544
741
719
746
789
805
790
722
686
666
644
627
621
627
618
619
633
653
670
655
669
687
689
670
654
647
649
653
641
643
642
636
637
649
647
682
694
712
714
695
671
654
626
616
604
597
592
603
626
660
634
624
630
640
661
665
663
660
633
622
620
620
661
710
718
715
688
660
646
638
625
625
618
624
637
674
670
686
723
741
712
745
728
725
750
735
723
704
663
647
635
621
618
624
635
651
648
661
676
666
676
708
730
690
679
673
651
636
628
649
669
700
765
764
738
708
669
452
818
620
534
559
374
250
321
455
524
259
656
672
647
652
621
625
618
609
603
586
571
570
558
547
543
541
538
537
541
539
556
558
561
566
451
542
546
731
459
307
274
701
577
578
589
601
604
601
607
587
590
590
582
582
582
565
565
562
441
662
557
559
569
578
602
593
588
589
591
580
380
478
853
563
569
532
555
542
552
558
563
572
580
593
583
586
595
604
596
592
598
621
638
626
631
641
619
622
638
661
650
682
708
690
696
709
664
667
662
646
648
649
651
650
657
648
674
697
693
705
702
674
673
678
657
653
654
637
634
632
636
627
644
683
686
718
742
737
750
721
728
731
717
778
815
766
807
801
789
817
755
814
795
741
782
798
762
803
759
726
717
704
701
701
698
694
703
700
702
720
704
710
705
682
694
686
653
664
683
681
727
755
718
750
727
735
717
690
683
677
663
684
712
745
754
773
725
735
736
706
702
706
711
692
718
765
707
708
707
681
705
709
684
696
695
677
684
658
658
647
633
625
626
626
639
687
784
772
800
790
743
762
736
703
694
673
646
646
653
711
712
734
739
692
679
662
654
651
656
640
634
643
653
679
709
721
703
718
700
683
687
681
682
687
700
674
674
666
657
651
632
607
599
592
616
674
761
787
795
791
774
709
683
667
636
631
624
618
609
607
612
608
611
618
615
612
621
636
630
646
658
680
643
650
646
626
645
650
659
640
663
670
685
693
669
672
676
660
679
651
679
690
731
752
747
745
693
676
671
675
669
693
710
721
692
704
718
729
703
710
706
721
721
717
693
696
688
665
647
630
625
651
706
707
754
853
775
800
795
725
710
739
715
709
743
755
705
711
759
807
759
788
779
738
751
756
717
727
740
725
769
746
746
791
767
743
747
801
740
779
833
747
744
765
813
775
852
811
781
779
781
719
736
742
728
764
790
757
742
727
794
766
760
794
801
786
820
815
782
854
876
850
862
796
788
791
755
767
797
764
789
844
835
810
851
807
811
833
800
818
780
786
827
861
838
835
843
802
776
776
760
728
789
907
932
942
854
756
757
746
717
757
779
746
899
1022
939
928
902
830
852
817
805
734
691
718
757
807
764
815
832
798
776
775
748
715
751
894
930
888
816
801
767
759
747
758
719
748
779
754
772
839
860
799
762
748
793
745
729
758
806
841
839
817
779
778
761
727
735
756
590
1000
795
865
835
857
863
810
856
866
802
761
809
784
812
864
856
845
892
898
867
872
874
633
574
863
973
703
703
685
717
707
695
732
786
856
890
796
787
749
711
693
666
670
689
694
706
746
791
758
797
771
743
762
778
710
719
713
743
765
748
662
694
679
567
787
670
607
712
637
500
769
620
624
622
628
617
448
363
399
313
268
252
494
318
372
634
449
258
313
275
510
339
298
420
306
252
289
364
444
359
709
657
651
671
568
417
417
554
413
365
506
672
674
676
682
684
598
806
702
607
435
339
659
654
665
451
599
938
576
695
636
658
454
605
268
490
772
632
641
642
621
617
617
617
629
637
638
644
622
413
455
358
306
251
264
294
696
607
613
628
356
381
529
651
642
631
632
621
635
642
656
650
432
438
434
509
659
689
338
342
712
650
650
251
417
665
675
355
327
334
314
581
285
321
477
276
364
283
322
276
334
378
254
427
282
314
319
680
586
308
277
511
265
288
271
251
251
306
268
555
309
439
474
339
273
298
385
300
311
330
261
294
257
377
335
281
301
259
509
347
479
726
479
776
625
441
407
264
320
305
564
481
272
408
255
292
336
483
587
250
325
264
314
579
539
258
310
628
286
312
575
586
594
602
603
597
529
439
282
253
297
265
313
1086
578
583
613
294
313
458
752
622
631
639
643
634
390
518
357
545
604
330
284
597
589
600
595
600
404
630
708
439
363
346
325
304
327
252
285
294
586
597
435
294
312
368
253
315
403
514
654
340
481
365
262
330
488
385
279
320
343
603
363
255
270
336
604
610
530
586
402
366
454
281
254
296
419
374
434
393
614
658
642
651
355
380
454
655
594
599
596
596
589
582
575
580
580
581
581
586
587
589
595
597
602
602
600
604
592
607
596
598
404
823
454
581
348
542
629
607
603
602
609
457
774
630
638
642
649
660
667
660
591
667
627
617
622
627
643
655
658
673
675
659
682
693
681
673
705
720
684
662
637
623
630
631
626
624
626
644
657
661
691
701
686
683
686
676
668
670
683
665
667
703
732
705
733
788
745
753
750
720
724
762
768
768
723
710
747
714
698
714
736
731
731
746
742
725
472
959
734
526
716
926
705
707
687
671
671
677
675
459
834
1477
704
716
694
683
689
682
665
663
664
661
659
645
629
620
621
610
596
591
585
594
607
593
592
596
608
611
599
605
612
622
607
619
635
671
671
695
674
717
729
736
711
672
655
651
632
620
633
665
670
679
707
742
718
720
733
689
694
698
704
663
657
665
669
653
635
645
652
679
697
697
684
683
662
635
635
639
630
639
645
639
627
630
698
758
790
802
805
842
879
858
894
849
702
693
352
377
503
398
423
279
653
319
288
428
292
2551
276
250
583
412
749
750
751
741
731
734
749
751
737
706
707
737
772
744
774
784
479
1035
728
733
545
956
784
791
741
749
769
770
781
788
790
733
736
733
591
591
451
456
675
676
731
373
357
376
362
768
789
421
340
343
373
722
754
741
748
765
780
773
707
683
677
679
693
732
749
694
713
705
732
781
808
834
821
802
773
762
716
710
707
721
740
742
708
712
740
776
815
774
748
757
748
742
709
707
721
727
719
704
709
724
711
748
773
795
576
894
724
520
699
842
642
644
345
929
652
657
432
828
443
398
330
375
725
319
387
290
253
422
287
324
263
257
650
647
641
642
652
400
430
497
664
655
669
680
669
674
690
719
704
724
737
709
704
492
580
396
357
335
441
871
361
401
352
346
310
326
250
406
667
679
673
365
975
667
686
691
677
690
708
675
685
532
777
629
620
620
631
624
628
650
413
902
529
673
599
392
285
372
355
281
294
931
719
657
664
653
553
457
457
314
593
413
428
278
362
490
811
496
299
349
514
736
639
266
545
628
626
615
614
617
617
609
599
592
594
582
585
389
409
337
298
282
560
354
374
288
526
2590
534
257
332
293
521
617
597
603
594
599
618
651
409
376
425
381
817
483
297
611
617
626
625
576
496
837
440
253
531
589
589
587
594
623
663
651
700
703
687
674
690
669
688
679
660
654
636
635
458
606
505
365
634
623
648
694
731
715
744
760
762
762
744
734
679
684
466
793
604
610
609
639
635
629
629
627
620
630
607
605
611
634
631
628
487
495
376
346
402
271
352
287
343
270
293
462
303
316
304
259
333
345
267
334
974
760
701
696
663
665
672
658
715
725
745
721
721
712
679
648
645
534
586
770
385
261
416
387
428
267
367
798
684
666
659
536
537
425
405
652
316
366
667
702
711
681
409
974
658
658
639
655
649
675
698
687
707
725
707
707
721
541
810
667
660
635
659
683
662
680
688
697
707
711
682
701
655
660
651
643
457
576
368
364
319
477
357
305
716
801
787
759
492
586
251
270
258
318
426
264
257
300
347
387
666
336
352
713
713
719
713
726
542
586
592
445
394
308
260
286
252
280
382
401
386
313
295
389
262
851
768
708
720
571
819
515
435
415
436
437
275
297
538
661
512
342
451
671
271
331
338
326
332
415
253
326
377
290
725
672
436
553
298
661
601
319
408
449
371
288
605
795
456
789
309
282
730
708
713
587
674
810
655
673
676
462
837
581
347
284
596
607
344
272
662
710
696
724
707
694
690
676
636
643
642
644
639
645
666
685
664
681
683
670
657
671
682
656
519
781
627
630
637
477
458
417
398
259
255
311
327
777
534
357
524
463
269
480
469
251
276
316
263
364
480
277
286
388
467
298
617
585
318
467
320
323
627
618
610
612
620
608
627
634
652
629
655
667
671
677
695
498
825
654
643
654
675
427
653
480
409
254
293
329
331
689
270
360
637
817
344
321
323
393
785
687
693
708
677
686
690
690
697
701
686
675
684
656
667
667
682
688
662
673
674
651
654
656
668
655
691
737
758
695
683
703
707
704
679
685
661
643
627
626
605
606
394
363
448
627
636
703
732
757
544
463
416
254
250
866
335
301
313
322
648
673
713
345
335
672
657
679
684
681
685
689
697
700
683
687
703
667
657
436
262
587
731
510
278
349
313
257
388
325
306
489
258
396
316
339
253
251
546
264
298
310
610
616
624
638
641
670
672
639
609
596
613
496
737
655
676
398
530
364
308
302
374
414
277
334
419
622
618
302
348
293
315
443
746
607
477
329
423
643
372
281
649
650
622
480
759
598
604
606
614
394
350
466
462
292
268
339
321
292
299
263
275
603
257
269
367
654
348
287
654
666
578
344
331
337
285
514
667
676
298
284
595
607
654
668
649
658
698
408
608
980
563
752
634
643
638
654
658
606
547
584
285
345
731
406
257
293
278
344
313
297
354
259
570
521
258
727
716
670
656
632
616
607
607
605
605
598
606
610
612
611
604
592
578
563
566
563
556
561
559
563
570
536
656
622
634
651
617
607
632
645
642
639
618
617
620
627
631
629
644
627
608
607
601
595
593
594
575
570
575
563
554
552
517
622
571
578
577
578
575
567
571
563
560
551
549
547
541
542
532
358
705
531
521
525
519
522
526
521
526
535
533
539
544
547
540
542
543
537
538
531
535
536
532
533
542
538
542
540
540
550
555
559
561
558
558
553
558
554
557
559
575
576
588
606
616
633
632
635
627
615
606
607
603
617
605
606
596
592
600
595
611
637
686
718
719
703
706
706
689
672
672
667
663
672
682
667
675
672
651
653
654
654
650
651
656
625
634
631
636
625
640
646
647
635
639
639
628
633
652
643
648
675
657
661
667
646
642
648
628
645
657
679
661
678
667
649
639
632
615
607
618
626
624
633
644
636
641
650
643
648
651
633
628
547
681
458
498
420
411
332
322
617
626
632
633
566
461
699
658
741
606
615
628
640
619
641
654
658
669
675
656
665
667
678
659
679
681
643
476
380
442
443
326
308
370
408
256
363
270
360
315
301
647
707
712
658
378
393
357
337
606
349
288
614
323
271
383
751
414
394
429
330
321
471
358
492
335
356
330
979
808
600
615
638
634
643
515
467
877
628
628
634
633
610
598
593
598
615
667
731
764
473
441
604
746
546
661
588
415
512
640
446
347
382
287
429
419
847
633
654
664
664
651
652
653
629
635
624
615
610
613
602
593
509
524
518
367
482
621
486
369
379
621
313
300
598
605
622
637
631
639
631
608
612
608
619
609
597
606
612
615
603
614
617
623
611
621
622
602
611
627
647
666
654
667
660
667
656
646
644
619
608
596
584
578
568
574
572
567
564
564
563
571
581
591
613
637
656
662
427
415
335
718
603
587
583
579
574
568
576
596
638
597
743
723
722
733
728
710
694
696
683
667
654
622
621
624
623
621
637
643
616
628
395
526
532
385
612
620
619
639
626
604
592
572
594
578
607
623
645
719
576
589
531
441
695
663
654
646
634
627
619
610
593
599
597
600
592
575
587
589
603
596
626
637
646
631
626
612
609
592
609
603
620
596
619
625
641
648
667
660
649
647
650
638
635
634
619
635
647
629
662
658
639
627
625
609
622
622
625
618
611
603
446
415
889
478
709
638
682
658
664
655
638
464
610
798
592
603
617
642
655
689
737
674
695
673
654
646
653
676
658
668
669
687
642
658
670
688
678
686
684
677
669
668
649
639
641
644
643
639
638
638
624
630
646
672
646
642
673
669
656
676
683
658
681
680
668
669
669
662
648
645
645
627
625
625
614
616
627
618
629
632
625
622
624
624
611
623
635
649
615
607
648
647
679
678
654
648
655
624
618
603
607
580
588
584
589
602
633
686
797
748
759
793
759
771
772
756
743
705
659
647
640
627
637
642
648
642
658
674
666
669
690
664
655
650
656
637
652
663
655
660
646
645
640
647
652
644
649
641
641
630
619
621
617
615
621
633
659
663
699
707
692
694
706
688
684
686
657
669
655
651
637
622
594
618
631
676
720
752
766
738
747
741
713
689
693
692
666
677
666
674
647
645
637
651
635
655
660
666
662
671
673
663
661
658
665
651
657
631
632
643
656
654
662
646
639
646
656
650
650
650
639
636
640
636
625
635
642
626
645
655
656
646
651
644
634
628
633
616
621
625
610
617
611
586
596
587
580
570
566
574
566
578
595
608
613
644
661
656
653
662
659
611
640
640
639
621
617
611
600
598
595
578
577
569
564
569
568
573
587
605
596
520
652
647
599
602
599
595
588
589
586
586
579
580
583
582
578
584
591
595
611
626
625
610
623
627
624
609
617
616
594
602
600
430
490
832
424
723
575
455
420
338
518
356
255
311
704
353
331
574
570
565
569
473
659
442
689
552
546
550
550
550
549
558
559
513
617
358
407
366
550
552
552
556
556
395
349
412
568
359
786
575
558
570
344
349
343
709
601
450
478
318
466
383
386
262
269
366
296
595
594
491
658
452
519
460
309
326
352
585
334
828
583
588
593
597
612
603
602
604
608
591
517
663
578
582
599
609
612
631
638
620
638
642
635
648
645
636
643
650
654
632
649
648
625
442
622
376
360
586
601
609
610
625
626
615
619
616
610
603
613
583
590
586
598
614
652
689
690
709
742
706
707
679
631
635
606
458
687
563
557
547
560
564
582
578
596
618
642
650
663
647
633
622
621
598
609
615
619
615
631
644
633
584
672
438
760
600
585
585
599
617
614
629
645
658
639
647
651
634
626
619
618
617
647
673
670
682
695
683
678
616
529
579
402
447
625
651
648
674
671
669
671
660
652
643
638
621
623
629
627
640
659
637
646
642
652
650
669
672
662
665
666
665
658
654
675
652
660
649
641
656
663
676
651
662
670
657
651
653
653
638
646
657
627
636
445
438
371
1214
615
603
623
633
631
638
654
662
642
646
644
630
615
614
615
604
606
606
614
614
628
657
672
669
686
696
672
680
496
468
697
946
632
640
619
592
610
613
626
629
640
648
657
645
638
638
447
698
678
610
611
612
619
618
602
609
604
613
609
622
649
648
668
679
658
657
653
441
829
616
617
604
610
612
484
460
867
598
583
591
476
542
791
617
636
648
647
669
685
664
641
632
650
678
688
675
691
695
655
662
655
644
639
636
637
630
631
642
647
645
656
631
613
586
580
587
612
645
697
730
766
809
789
808
779
794
769
727
694
680
658
648
629
631
460
779
618
620
596
617
625
644
638
646
662
669
635
641
646
649
638
643
650
642
622
630
634
635
623
635
645
642
630
634
631
618
620
469
739
602
602
587
576
571
407
720
562
560
561
567
569
549
351
748
544
540
541
551
566
579
583
599
638
658
668
662
671
672
634
628
608
587
584
571
564
551
553
546
546
541
537
540
537
541
539
546
560
579
610
613
616
626
628
607
609
591
587
583
576
568
559
566
564
558
575
552
564
564
563
561
565
570
580
579
574
579
584
583
595
619
654
667
661
662
644
619
616
605
595
593
597
615
631
645
670
673
658
667
655
643
621
646
651
655
625
616
618
606
587
576
584
590
625
663
653
702
722
684
684
429
867
612
607
588
575
581
583
585
585
590
597
589
593
591
582
579
578
575
570
564
552
553
548
548
547
541
543
536
536
536
534
531
532
526
528
526
528
526
522
525
526
524
527
531
524
531
535
540
548
555
554
561
550
556
549
547
543
538
538
536
530
529
526
524
520
518
514
505
506
508
509
513
543
564
588
607
622
635
612
602
589
587
573
567
561
560
551
551
548
553
554
542
554
554
572
580
582
595
604
587
589
587
585
568
565
567
556
550
552
372
723
542
550
544
546
537
531
531
532
584
630
694
774
777
797
768
763
764
737
732
701
676
675
634
625
631
631
627
631
634
622
623
635
654
643
652
659
646
643
657
657
645
644
644
631
629
615
615
615
624
541
749
667
682
641
634
624
613
621
638
629
634
618
627
634
620
612
606
607
605
596
574
585
571
565
552
555
556
547
546
547
544
546
555
549
547
553
559
569
573
593
617
628
608
609
612
598
594
595
598
592
587
588
585
587
577
583
591
599
594
585
593
592
580
587
592
616
606
605
616
619
607
613
618
607
620
631
631
622
621
632
643
631
631
633
629
629
635
647
636
634
640
641
629
643
634
626
586
390
779
619
649
732
737
720
731
726
715
687
680
655
653
648
654
674
686
700
695
695
701
686
702
702
674
632
631
638
633
657
696
720
711
695
714
714
695
715
711
737
716
715
721
686
689
680
662
653
649
638
624
572
676
536
418
845
597
595
605
622
623
623
631
643
635
633
639
640
632
629
630
629
634
647
646
637
635
641
632
627
626
620
607
600
591
585
579
573
562
563
553
548
541
541
538
541
550
553
567
572
563
561
563
569
567
564
565
567
554
544
549
560
594
600
607
571
613
590
575
582
578
573
563
571
565
562
554
551
545
543
544
537
529
523
522
514
515
511
507
502
500
499
492
494
494
489
486
487
487
488
488
492
500
497
496
498
501
496
500
502
499
498
501
507
508
510
509
510
508
514
513
512
516
514
521
514
515
520
519
520
525
523
527
526
528
523
531
530
529
525
527
525
528
523
528
527
529
525
526
530
529
532
535
545
544
549
552
558
548
552
544
544
539
533
533
532
532
536
538
545
541
541
541
545
541
553
587
602
596
585
589
603
598
571
584
596
603
613
590
595
589
588
582
588
596
610
638
676
705
704
724
730
731
717
724
707
680
679
684
675
700
717
702
722
723
701
695
707
694
676
684
678
667
671
687
689
674
685
690
684
679
670
666
669
679
665
663
672
664
660
659
647
652
661
664
663
670
667
657
647
641
633
627
621
618
620
631
631
597
691
644
637
634
631
621
622
631
644
634
640
655
675
664
669
675
667
656
668
657
649
647
651
648
649
669
659
657
656
662
655
646
646
629
618
608
609
617
624
643
672
699
690
703
696
668
666
679
699
698
696
711
683
687
699
692
692
690
669
668
662
645
638
637
638
639
635
636
633
629
629
632
629
639
652
654
649
652
645
639
630
638
633
631
637
644
654
654
643
653
667
647
635
635
629
624
622
628
650
641
654
676
658
661
661
649
640
643
635
625
622
627
623
627
649
649
646
648
635
625
622
614
593
590
588
575
557
562
550
547
543
542
542
535
540
551
547
548
558
556
552
554
559
549
541
543
556
573
593
613
644
699
727
819
875
946
936
930
897
853
800
685
651
643
658
695
728
726
698
698
688
680
685
673
667
684
688
663
662
640
642
631
638
629
625
620
624
608
592
594
586
574
569
556
556
553
551
552
550
552
560
563
565
567
570
565
562
565
556
560
555
553
550
552
552
560
563
563
564
570
562
562
559
548
536
532
531
525
523
519
516
509
507
507
501
504
498
498
495
496
494
493
497
497
499
499
507
509
511
516
518
518
520
518
515
514
513
512
508
508
508
510
513
518
518
523
522
525
524
527
527
524
526
523
526
512
515
519
517
512
508
517
510
519
530
540
547
555
559
569
563
567
569
551
549
543
531
530
525
522
537
539
565
599
605
642
645
674
686
710
713
695
683
688
690
689
662
658
658
627
601
588
579
572
565
559
564
564
560
561
557
547
554
542
547
538
531
532
569
599
655
630
638
643
614
609
613
619
624
622
622
632
617
622
609
608
616
625
626
632
634
620
616
594
578
596
594
598
583
622
637
666
662
674
719
738
756
725
683
667
640
627
614
607
604
597
601
595
594
600
610
610
621
648
657
649
658
628
619
613
606
595
586
577
579
564
570
563
566
562
567
589
619
629
649
670
671
646
655
641
620
616
619
607
602
604
613
616
609
605
619
623
602
605
601
596
584
588
581
569
592
614
653
678
657
652
634
601
592
588
604
614
620
618
621
621
611
615
624
616
608
616
627
624
619
615
629
647
670
650
655
650
630
633
631
618
618
599
611
640
710
740
719
713
715
702
598
664
634
640
614
610
515
471
372
373
259
461
588
586
582
581
583
595
594
601
589
593
595
581
582
591
615
651
698
711
719
735
734
726
697
677
646
644
623
609
611
616
620
600
603
611
576
583
562
562
562
555
545
548
544
542
538
539
537
533
527
524
518
517
424
551
566
503
503
503
496
495
494
491
491
488
490
486
483
485
482
483
481
475
477
478
483
485
483
485
486
488
490
492
493
495
498
501
501
502
503
502
504
505
505
500
498
501
495
492
489
486
485
477
477
478
479
301
644
474
478
480
483
482
489
491
493
491
492
494
490
491
490
489
493
493
492
495
493
496
493
497
496
498
497
500
497
500
499
503
502
507
509
507
506
515
506
509
512
521
523
524
520
467
524
512
544
584
623
607
597
608
614
576
593
577
584
587
569
575
579
583
594
615
624
622
610
602
591
576
573
560
559
563
568
577
563
577
579
575
572
582
596
604
608
621
646
647
631
634
621
604
593
601
589
585
582
577
576
579
583
571
569
572
574
581
588
589
608
647
633
640
653
660
629
630
626
633
630
617
613
613
603
613
636
651
695
733
764
728
689
686
664
637
634
638
641
638
650
655
636
627
627
632
646
658
641
632
628
622
625
612
620
600
621
643
682
699
646
658
656
669
685
704
653
678
695
671
720
730
698
744
738
722
688
692
704
724
713
701
712
705
716
721
691
692
681
680
687
677
693
690
685
695
691
684
686
668
672
687
691
689
716
724
706
717
724
694
700
700
675
682
679
670
683
709
694
709
704
692
710
720
707
698
677
659
653
649
487
408
411
627
629
613
622
628
644
670
663
688
670
677
664
654
660
663
652
654
652
653
673
594
516
891
633
637
627
630
642
631
636
656
655
653
650
675
669
664
665
650
667
664
625
637
617
608
597
596
584
582
588
601
607
613
637
659
651
668
678
664
667
660
647
649
657
637
640
448
363
259
282
495
595
594
599
609
635
640
658
700
698
693
679
655
653
655
641
624
621
609
617
636
638
618
630
626
612
610
607
597
583
585
592
588
579
591
600
611
639
646
646
668
683
678
694
706
688
666
654
654
630
629
622
464
745
603
620
654
673
678
677
645
659
648
653
655
656
638
625
616
620
626
635
641
636
629
616
475
713
571
583
583
594
607
620
594
594
595
412
763
601
590
408
811
628
622
408
354
531
630
637
648
634
612
617
623
614
600
613
617
599
598
617
632
625
618
626
584
435
328
535
620
633
665
679
699
722
701
695
683
675
666
632
624
636
643
656
653
670
659
412
474
371
619
616
605
625
636
538
774
674
677
668
645
451
803
618
609
609
591
593
590
593
586
587
600
600
599
594
587
589
586
591
584
588
595
596
589
588
595
583
580
595
604
603
606
632
664
671
669
672
677
687
663
663
687
683
690
693
695
687
679
675
667
666
641
634
629
607
599
475
756
605
521
542
329
465
322
304
583
332
296
622
507
250
357
398
458
634
634
624
636
639
486
654
495
418
369
726
510
604
764
347
283
630
285
334
275
334
604
604
605
589
601
579
583
578
580
570
564
564
560
558
546
342
311
506
410
402
269
290
308
265
590
500
505
508
508
511
512
513
513
518
523
524
529
528
545
559
572
642
624
651
702
706
666
672
677
657
646
654
656
648
654
659
654
642
636
609
597
586
571
560
549
548
538
536
536
534
538
538
542
537
538
536
530
530
535
543
552
562
565
572
544
550
551
548
548
545
548
559
581
601
634
610
640
651
653
666
682
696
694
670
660
653
640
636
618
617
622
657
714
687
695
693
703
695
681
632
641
638
649
649
661
690
711
727
728
703
674
642
641
637
650
642
632
666
677
718
731
720
668
676
671
658
678
692
711
723
743
760
772
743
671
670
666
681
720
724
796
862
848
597
1037
825
794
718
735
742
784
787
807
875
832
801
809
757
777
827
779
777
765
772
830
879
875
762
769
760
753
751
701
700
711
732
716
746
756
761
724
730
700
649
659
651
669
635
627
627
660
710
723
756
759
693
670
670
689
551
421
385
695
680
686
394
451
487
646
652
666
494
846
713
695
715
730
744
711
717
723
711
678
674
663
649
655
670
641
665
668
647
662
671
702
663
679
684
679
641
439
389
390
600
602
646
683
646
687
669
734
695
673
701
734
784
752
773
761
724
713
706
699
670
669
665
666
659
645
623
624
623
643
674
593
510
831
624
650
687
702
728
619
713
651
670
693
543
876
706
684
669
642
620
620
613
619
624
610
459
405
341
605
592
617
648
714
765
779
429
941
704
904
653
638
626
634
652
683
705
706
701
689
666
631
634
634
645
689
721
751
747
690
676
681
691
674
701
738
750
706
700
686
676
678
687
668
706
730
735
709
735
759
752
740
751
740
704
724
748
747
739
761
758
721
737
762
788
768
711
701
704
704
702
725
752
764
707
699
690
695
679
671
679
693
684
689
700
728
727
701
719
729
704
705
735
755
729
744
758
747
751
762
769
724
774
802
773
784
824
755
762
773
783
763
741
738
735
702
706
714
740
772
729
709
716
722
723
705
694
712
727
755
692
697
713
727
716
679
696
715
753
751
764
788
788
807
790
737
738
743
721
732
758
780
799
763
781
803
821
771
781
791
764
776
810
796
767
803
791
745
771
784
747
751
769
780
732
753
766
730
711
717
725
690
707
720
702
716
752
779
743
767
757
697
697
687
692
714
685
686
683
709
703
749
797
807
791
759
699
698
636
661
672
715
736
743
725
694
689
681
681
673
707
745
772
755
761
741
722
724
757
722
740
737
693
699
711
710
702
745
763
737
754
773
720
730
730
709
711
733
710
677
693
668
717
767
807
741
762
766
710
721
712
703
682
667
631
631
627
628
618
651
662
735
740
725
716
727
764
740
771
737
790
790
803
812
767
777
772
722
692
697
707
729
744
740
735
682
684
674
683
702
728
733
746
768
764
756
724
698
676
675
692
727
732
804
849
828
860
842
769
792
808
795
834
841
769
789
811
829
778
796
789
749
779
776
770
725
749
764
753
730
752
775
779
764
753
703
683
681
680
666
706
739
724
746
778
811
812
797
802
790
761
711
685
690
720
770
742
781
824
796
814
817
813
785
766
721
704
692
691
701
710
722
724
690
688
676
702
777
819
860
800
785
787
810
834
835
796
783
826
823
767
776
785
791
757
749
753
783
800
829
757
777
778
799
803
798
741
728
716
727
716
697
713
740
776
742
773
808
837
826
814
780
762
751
727
671
659
665
714
815
895
912
964
980
952
921
818
765
748
726
748
728
717
731
754
779
776
750
724
722
715
706
704
677
664
688
794
843
901
897
890
916
919
879
819
829
876
892
888
903
902
909
891
881
811
816
818
837
867
883
830
866
861
880
853
856
849
861
800
844
860
895
917
862
901
898
882
853
904
917
884
916
916
907
859
865
844
842
840
824
817
827
835
814
811
783
809
827
790
801
793
859
867
863
849
801
818
837
841
827
785
762
781
818
837
846
840
866
869
875
802
836
840
839
828
818
816
788
749
782
787
791
799
832
851
839
835
791
796
782
747
757
756
740
746
747
737
807
830
815
852
838
827
845
843
813
811
790
764
773
750
745
760
753
823
857
804
846
830
767
790
808
787
800
821
781
805
840
826
873
901
887
901
873
886
880
866
821
870
887
857
856
863
826
866
856
846
886
850
839
872
872
842
846
811
792
810
838
843
847
789
794
811
840
875
892
904
895
861
894
860
895
933
914
875
811
823
835
875
887
884
905
887
816
854
855
869
821
800
848
864
863
867
885
885
886
867
836
834
847
864
841
819
834
794
825
859
868
884
888
844
855
870
865
806
815
807
831
825
784
787
802
838
868
912
841
865
889
879
911
943
915
918
945
945
874
902
913
920
916
896
896
911
918
893
904
914
874
898
869
876
893
862
851
860
862
890
875
882
882
880
873
827
840
854
875
832
875
887
896
844
896
891
882
875
861
824
818
843
847
850
889
897
888
855
843
857
857
837
850
856
856
820
808
842
818
849
837
844
859
805
790
809
833
864
854
859
867
807
766
807
803
814
818
844
859
851
761
732
720
707
693
682
739
832
921
1021
1010
992
968
916
892
827
800
798
797
788
758
753
727
731
730
705
698
731
753
775
804
785
780
770
758
720
734
728
747
755
761
765
750
722
677
694
680
685
705
692
691
681
671
655
650
650
650
654
687
748
812
804
778
807
852
846
834
836
799
768
768
780
761
763
724
746
762
760
769
790
792
816
840
854
846
788
770
736
757
737
738
664
676
670
649
670
668
670
680
687
698
714
731
747
756
775
789
788
764
750
759
766
731
747
760
811
879
878
887
843
809
744
724
723
728
771
824
879
853
850
816
786
757
762
749
704
682
672
671
668
681
764
828
878
966
981
969
923
887
871
846
792
805
778
804
827
850
820
853
859
829
830
833
831
858
857
831
823
814
818
805
781
749
764
767
778
764
757
762
765
765
772
759
742
763
784
789
800
790
788
767
732
722
720
705
708
714
688
691
726
745
829
870
843
791
800
802
784
780
800
779
807
838
835
831
833
784
819
769
712
697
681
669
674
680
684
687
673
693
670
751
721
710
706
676
680
662
668
667
661
657
665
671
662
669
676
668
663
652
648
669
681
700
718
733
733
723
715
694
675
656
638
612
594
603
495
385
622
788
755
371
816
673
335
251
675
620
624
618
622
610
611
608
610
604
600
590
596
588
583
405
729
569
569
575
577
590
590
596
583
485
682
584
566
575
568
555
556
447
667
390
718
558
560
557
572
577
589
597
587
577
582
574
572
565
562
572
578
591
593
622
636
632
643
643
627
616
610
610
609
612
588
596
593
581
576
565
566
564
565
570
570
589
603
609
618
620
604
591
590
586
579
570
575
578
582
584
585
578
576
555
565
557
554
555
580
644
741
808
803
808
782
775
741
696
664
639
573
661
595
604
602
618
622
641
665
680
671
666
657
641
631
624
607
609
617
615
601
535
410
888
618
522
718
631
638
639
644
573
691
637
613
607
608
614
612
609
612
612
618
611
611
610
613
666
685
729
726
694
719
716
686
690
686
662
652
643
625
621
619
651
699
653
679
672
753
807
770
757
786
826
784
830
826
825
838
847
780
754
776
776
763
760
760
726
707
698
695
677
672
662
661
651
657
657
625
627
612
619
611
606
623
651
693
681
675
692
675
689
686
669
664
659
649
643
649
650
622
609
594
590
630
679
741
741
721
704
699
684
669
656
644
642
635
623
619
616
617
611
622
625
651
659
670
676
680
660
661
658
665
674
676
697
667
685
696
715
709
710
688
671
636
642
640
648
675
698
714
710
704
729
755
741
753
755
740
729
726
702
692
664
617
608
597
604
390
363
339
762
611
618
616
611
613
610
607
530
690
593
599
600
584
577
473
694
592
592
594
604
610
606
601
603
601
606
604
595
605
603
600
612
619
611
610
613
599
595
589
576
576
575
571
574
569
562
565
559
550
551
550
546
539
542
538
534
536
541
536
541
542
540
543
540
546
543
541
543
541
538
538
536
540
533
535
531
535
537
536
548
551
555
563
579
578
578
591
602
598
611
620
633
615
628
643
634
622
634
643
630
643
646
656
633
636
641
631
629
629
627
624
635
650
638
630
630
632
615
609
617
620
609
629
637
635
607
592
578
587
427
742
502
432
854
408
404
288
255
296
367
380
475
329
376
588
583
588
588
583
589
606
628
614
630
630
627
617
630
634
639
658
676
402
520
352
395
878
624
624
643
658
658
660
660
647
652
666
647
653
658
665
649
650
642
642
637
635
629
619
601
599
598
602
628
623
613
626
631
636
640
623
630
632
476
752
609
617
621
638
651
648
652
656
406
893
650
652
648
650
669
684
673
686
696
696
686
702
704
685
697
711
668
691
685
700
718
687
688
692
671
671
663
651
661
655
658
672
696
737
731
748
767
773
794
766
743
714
677
671
668
668
662
662
664
651
652
655
632
630
637
653
664
667
674
714
698
694
700
719
704
705
727
745
720
742
759
773
741
757
752
703
752
762
714
770
802
752
781
796
754
751
795
806
737
777
796
769
758
803
778
754
783
725
697
707
707
684
685
697
715
686
703
713
698
691
707
738
724
722
744
790
761
783
790
834
743
747
743
706
717
737
723
712
734
773
731
753
774
738
752
774
758
747
754
725
715
722
742
697
708
717
770
747
775
815
784
775
799
768
740
767
744
688
704
709
735
735
787
825
808
798
841
829
786
794
789
746
772
790
781
767
783
777
728
746
744
730
690
694
731
796
844
793
785
791
754
725
695
663
652
639
635
626
622
626
622
604
591
594
583
589
584
586
587
589
582
581
582
580
576
582
582
586
591
595
600
598
596
594
589
570
572
568
560
558
552
553
546
546
554
553
556
556
563
562
571
577
569
564
558
560
559
556
557
548
548
543
538
532
531
528
525
523
518
516
521
521
520
519
529
529
527
531
533
537
543
534
542
542
538
532
536
547
388
680
541
537
537
541
546
540
540
545
562
547
548
367
339
386
535
533
527
524
516
514
513
513
513
516
519
529
415
303
315
516
400
653
368
708
551
633
546
585
655
631
632
632
620
608
594
582
499
599
542
534
533
529
529
533
542
548
543
545
564
663
564
588
696
680
674
660
637
619
601
585
579
578
575
572
565
564
566
562
561
554
567
573
571
564
578
572
583
576
583
578
582
579
583
572
560
560
558
549
549
557
538
560
572
592
600
629
636
564
646
567
572
655
617
608
606
606
596
602
586
577
586
625
605
587
615
604
606
609
616
608
586
623
618
610
590
633
617
598
605
629
620
618
617
607
625
633
641
649
653
649
612
652
640
625
633
626
624
631
653
660
643
647
658
653
642
630
631
617
620
628
655
639
654
658
667
656
654
646
630
608
606
592
585
589
593
594
592
588
587
598
647
673
685
749
758
717
637
684
656
621
621
650
662
688
681
705
721
740
721
705
704
710
689
660
656
648
644
402
850
634
654
667
658
668
684
676
666
664
654
639
639
661
678
662
678
703
727
755
728
707
693
676
656
637
611
588
588
586
582
597
611
631
665
677
673
658
653
635
625
620
617
620
628
640
640
641
625
612
610
608
623
632
648
638
620
608
597
603
394
749
657
656
668
690
717
721
695
708
678
661
639
633
629
626
617
592
590
586
577
572
576
573
561
556
566
578
656
731
724
792
822
835
822
800
791
779
715
693
697
686
686
662
673
688
696
688
693
707
718
735
697
703
694
681
673
662
653
647
637
632
621
608
609
604
602
601
613
611
620
631
652
672
678
672
685
706
684
657
655
647
636
641
647
660
661
636
634
627
621
616
594
594
582
582
561
569
566
565
572
572
575
581
598
637
670
653
641
636
632
615
614
605
606
594
573
587
576
574
572
591
595
616
613
609
607
623
612
639
635
622
654
688
728
706
712
719
727
690
717
719
668
699
702
705
701
717
693
674
666
645
630
622
618
608
610
622
613
631
653
658
674
686
667
687
648
622
612
639
640
415
924
692
723
497
904
723
713
716
740
739
724
529
892
692
700
695
698
504
852
679
337
352
677
692
730
753
730
717
720
701
706
717
712
719
561
855
535
323
304
320
509
635
653
296
381
670
685
721
742
711
708
676
662
655
653
664
679
709
698
686
686
671
655
649
637
619
609
609
596
603
596
603
609
640
675
693
710
738
709
629
654
642
641
634
685
722
739
718
721
722
713
677
713
715
702
695
704
692
727
735
702
713
726
734
678
653
647
658
667
697
734
724
743
748
727
753
753
716
724
692
598
497
549
386
435
936
672
676
672
646
649
647
649
631
633
626
620
607
600
593
577
576
569
564
558
553
558
560
574
586
586
583
588
602
611
592
593
668
659
677
655
669
662
688
696
673
668
657
586
668
601
594
588
598
638
654
679
698
689
671
654
637
614
600
585
567
573
575
610
681
722
653
874
886
878
792
791
770
764
765
738
738
732
711
678
675
672
684
692
682
695
728
719
707
725
717
688
685
686
686
673
649
638
624
614
601
591
592
584
573
568
567
567
561
557
547
546
551
562
604
672
689
686
684
660
660
661
656
661
665
672
645
651
640
651
652
650
656
628
631
617
612
612
600
607
611
628
644
639
609
384
732
633
613
615
612
608
607
605
597
594
591
586
581
575
564
561
559
555
545
543
541
550
537
535
530
546
547
550
564
582
593
598
587
584
582
582
582
581
580
564
565
565
568
550
563
571
581
588
594
586
586
591
581
580
578
582
594
599
608
607
610
620
628
629
627
615
586
591
584
581
590
574
595
589
596
581
589
568
588
587
590
613
641
649
639
647
640
633
605
609
611
607
611
630
643
656
639
664
684
692
672
667
657
651
650
666
671
696
703
717
730
740
747
711
687
648
658
653
665
682
699
706
781
831
773
822
861
800
800
807
796
760
743
739
739
715
740
760
724
746
773
796
781
796
803
751
761
774
763
758
795
793
766
774
781
776
701
706
706
726
777
746
756
775
763
763
792
786
762
771
747
759
762
756
736
741
714
697
695
704
696
712
728
717
730
744
721
721
725
734
723
682
732
724
728
708
695
677
684
651
681
685
725
744
744
756
779
722
725
735
763
729
728
740
751
734
721
702
678
674
684
741
795
805
816
838
790
769
765
784
737
745
731
732
708
712
701
686
680
686
704
732
724
751
760
717
713
720
728
729
712
672
668
658
651
673
700
708
710
686
701
690
691
704
692
714
731
739
742
744
743
750
777
751
753
735
707
696
681
687
686
668
677
715
740
719
769
794
820
831
780
815
827
828
823
818
760
750
749
772
747
764
753
804
823
760
749
747
799
830
847
787
800
786
725
696
689
749
854
936
935
973
862
869
858
824
804
765
757
788
766
808
822
883
911
905
815
762
768
785
794
772
777
794
767
769
856
852
853
857
880
884
848
861
868
850
810
814
809
812
798
841
893
903
874
905
912
864
873
867
868
809
811
830
859
818
823
849
856
829
800
794
773
779
777
811
834
829
761
744
754
747
706
733
763
797
824
754
776
763
735
730
718
733
729
715
691
699
696
674
680
691
724
760
748
752
762
768
730
733
723
708
707
719
710
738
755
775
741
753
751
749
720
720
709
705
731
735
747
788
833
782
809
830
784
803
822
856
846
810
836
829
823
758
749
727
723
788
765
852
880
819
831
813
782
795
836
842
834
779
783
790
758
771
806
908
920
860
909
946
884
913
923
881
900
898
846
880
899
872
882
893
897
850
840
848
873
817
827
819
810
821
838
824
874
881
828
854
866
793
828
835
852
858
849
804
790
785
760
782
784
777
787
836
851
822
812
812
841
861
831
875
888
902
840
880
890
841
864
875
884
845
886
870
831
865
862
853
876
849
853
888
820
837
851
839
847
865
860
788
814
823
835
830
831
845
853
841
860
881
856
854
863
806
833
832
840
837
826
794
806
798
779
802
783
745
781
788
755
768
752
746
714
714
708
726
785
803
794
758
744
727
722
713
682
686
693
722
767
761
739
734
739
781
757
794
802
817
754
780
790
784
734
750
753
698
734
739
784
821
825
794
759
757
731
754
766
812
808
773
815
861
832
856
871
820
839
856
859
837
873
853
819
770
773
770
766
761
832
902
876
891
901
919
856
856
817
771
798
812
855
814
822
823
839
846
810
793
732
731
722
722
779
900
827
905
950
885
929
927
860
860
873
868
846
897
892
856
874
902
892
885
855
759
782
758
785
791
808
868
895
902
885
789
816
822
838
861
796
828
821
803
812
826
810
807
799
852
824
798
817
836
797
839
871
808
870
905
830
865
816
797
786
793
732
735
713
698
659
672
635
648
651
662
688
671
704
714
698
693
716
715
739
743
738
770
793
758
778
779
709
740
741
721
731
792
853
830
868
881
816
823
840
815
803
812
815
805
792
788
769
756
761
773
713
729
753
759
743
801
824
836
838
826
844
812
791
793
793
798
778
761
761
742
726
715
710
689
706
790
874
880
884
879
878
865
843
847
841
828
829
828
806
812
783
797
803
825
832
841
851
847
866
869
844
857
853
803
804
816
824
851
853
817
836
836
824
821
805
794
763
731
734
725
760
748
751
708
715
732
745
757
813
796
774
781
734
746
736
769
784
773
763
820
800
830
760
788
796
824
815
786
779
782
744
754
762
771
808
770
750
736
718
684
694
682
726
806
737
760
802
967
975
887
855
853
807
804
745
761
775
772
774
781
775
767
527
978
748
748
723
733
754
804
542
641
1076
868
749
749
784
810
816
752
758
754
746
733
726
717
725
713
734
755
720
737
747
795
800
791
769
777
759
718
733
586
1031
789
789
784
739
756
742
729
746
744
733
724
723
770
809
806
787
818
814
769
790
808
766
793
785
796
780
831
824
768
776
779
781
753
777
789
735
756
798
776
762
778
767
735
760
801
759
785
803
786
773
782
776
766
800
803
773
786
746
698
712
721
867
959
936
974
960
937
847
804
750
751
767
788
816
831
727
889
880
810
838
863
785
814
807
785
733
740
730
726
709
720
729
730
721
712
684
680
696
696
769
852
902
857
893
898
912
850
815
830
834
823
780
763
776
811
758
763
773
793
771
825
833
760
788
801
788
804
790
777
779
821
836
832
772
789
802
814
815
848
880
888
779
775
777
781
802
773
780
781
779
787
814
873
840
841
862
881
844
788
773
761
784
817
773
776
766
797
759
774
805
853
830
825
837
816
794
784
798
778
775
811
756
784
734
744
782
811
752
782
788
809
834
797
756
768
786
814
794
753
777
799
844
802
774
819
877
896
863
875
872
814
803
788
788
774
797
831
831
812
827
784
807
766
777
732
597
413
256
3044
823
763
706
698
698
708
737
759
790
817
807
818
831
813
796
761
748
742
707
692
697
695
708
721
727
717
689
678
671
667
659
669
672
687
707
726
714
702
710
711
707
698
701
701
702
694
709
725
522
737
1584
692
692
554
537
357
267
324
281
336
300
288
276
337
262
527
667
361
410
279
286
287
639
723
658
641
638
642
644
648
641
643
651
646
633
632
652
670
706
719
720
723
720
705
687
664
653
624
618
617
631
648
669
676
719
749
761
730
740
745
757
754
738
734
690
676
656
639
621
606
593
574
572
570
557
563
580
609
635
643
632
630
629
638
624
613
631
660
654
665
662
646
642
638
614
614
623
619
631
655
660
667
458
421
478
316
258
627
466
850
693
704
687
651
660
645
621
636
649
645
669
666
771
805
784
733
744
698
684
690
685
678
674
662
659
667
669
670
700
738
723
753
783
755
750
758
740
738
780
776
734
698
688
684
683
680
683
652
656
657
647
663
671
701
715
695
662
667
682
687
669
675
676
695
675
668
699
730
707
728
718
723
725
720
708
664
661
650
654
668
675
692
694
742
740
726
750
777
753
759
771
760
716
721
718
717
719
693
696
711
728
698
684
741
805
910
841
849
830
779
739
721
712
709
698
680
657
656
660
674
695
701
699
713
730
749
722
756
769
772
741
724
720
698
678
698
690
701
750
824
825
787
739
725
720
727
737
724
724
749
729
749
750
748
732
730
698
691
540
815
701
747
818
770
772
839
904
822
846
859
879
860
855
849
842
841
806
749
728
722
709
723
760
825
826
838
843
843
816
774
699
684
660
651
673
692
690
678
654
656
660
691
685
723
760
828
781
814
807
763
729
711
708
689
676
644
643
660
680
663
697
700
715
731
735
734
749
735
736
755
717
698
701
716
733
739
744
738
741
732
696
651
671
640
622
614
624
639
640
655
661
656
661
666
675
658
669
688
708
739
750
747
770
770
757
767
773
746
737
733
718
715
723
722
724
747
761
738
745
747
714
722
720
711
730
728
721
729
522
924
655
655
648
673
682
465
757
838
686
682
692
697
682
677
658
641
641
639
648
662
671
658
650
673
741
827
801
836
844
834
744
731
691
690
692
697
700
691
688
687
696
713
725
723
719
700
680
679
693
703
703
678
694
704
701
718
721
716
692
709
739
782
802
775
770
774
737
730
730
735
724
762
801
813
805
818
812
775
787
806
775
787
795
762
779
803
797
762
756
765
750
715
722
732
719
734
748
763
769
798
794
770
777
766
735
731
734
713
715
727
717
715
716
743
737
770
809
774
765
700
701
689
664
672
678
693
697
706
683
673
666
667
683
731
792
796
788
785
784
798
799
791
815
865
872
874
873
838
808
779
759
742
754
796
853
842
796
751
734
734
735
708
708
724
772
813
846
830
823
788
754
712
718
714
693
719
747
738
778
801
769
789
792
785
784
756
722
713
702
709
752
796
771
735
757
778
767
803
822
850
833
814
811
810
799
838
837
839
781
721
775
769
819
864
819
768
741
720
688
682
679
674
689
699
711
715
732
776
798
796
801
781
789
776
782
773
785
826
854
807
826
836
794
819
780
774
764
775
747
752
756
731
736
727
719
715
560
600
704
519
254
405
395
274
418
699
701
670
665
659
663
664
654
632
625
631
624
654
756
882
871
926
970
942
914
864
831
835
789
792
756
707
721
714
715
715
665
672
660
650
630
643
649
684
734
735
780
820
805
815
819
766
768
753
723
716
711
681
673
666
671
665
671
692
712
710
709
728
710
694
695
675
668
671
671
693
741
762
718
754
758
740
735
743
740
755
741
734
711
695
673
672
669
694
725
775
754
771
802
803
794
813
826
825
776
790
802
764
794
809
781
821
814
815
815
758
752
735
763
788
754
743
751
761
736
765
799
794
809
794
795
784
775
758
733
692
688
691
727
788
816
871
876
917
889
820
820
815
783
773
785
785
761
807
777
786
742
719
675
687
679
682
729
711
751
770
755
742
734
741
709
696
697
699
685
670
673
699
762
815
830
804
817
823
799
764
772
763
775
720
737
773
911
879
874
888
883
871
846
775
761
726
757
739
748
798
843
817
891
913
843
843
816
783
759
752
755
733
708
674
677
685
741
904
881
863
785
799
797
761
712
707
704
661
676
677
689
682
706
599
825
427
924
647
634
618
633
648
638
648
658
680
683
696
708
721
704
719
722
724
720
741
772
743
763
778
764
786
811
765
752
778
809
745
733
733
754
752
760
785
763
705
754
770
746
762
772
737
733
732
700
662
653
668
686
745
785
803
793
790
788
760
761
786
768
799
817
813
803
778
783
774
756
761
771
757
761
786
727
675
692
682
746
817
800
857
797
762
779
738
730
739
739
712
710
719
758
765
743
770
788
797
805
801
757
720
705
707
724
745
728
754
770
732
751
749
757
733
748
763
767
705
751
748
761
762
743
716
694
676
655
643
622
613
604
604
612
627
634
622
626
640
671
698
705
695
678
662
634
619
612
630
664
644
685
479
459
608
784
835
833
760
789
785
799
776
795
794
479
573
435
400
373
2440
1752
825
813
813
811
754
713
668
646
623
604
613
614
660
671
702
751
763
748
775
779
792
820
777
801
834
804
811
783
818
851
842
824
817
796
768
750
726
707
711
722
694
707
745
774
742
729
736
728
720
717
730
701
724
736
734
752
754
697
739
742
722
733
717
698
691
701
711
711
719
705
711
708
682
697
680
657
666
657
663
669
673
687
714
747
740
746
742
721
721
728
705
700
708
710
695
700
696
676
695
706
706
685
670
673
685
679
674
655
658
657
658
666
697
725
712
727
703
715
718
716
708
714
727
701
707
707
681
687
689
684
681
692
707
694
717
743
731
726
727
721
712
707
685
694
697
741
786
783
749
735
726
749
762
781
770
731
703
705
721
860
908
886
872
835
799
754
702
707
739
759
765
747
732
746
789
766
779
818
863
774
767
772
741
729
743
757
768
767
747
727
749
760
772
772
749
696
698
680
671
660
653
644
637
632
636
643
646
666
721
768
797
772
787
794
762
772
781
762
747
746
755
773
779
800
773
799
847
863
860
894
891
856
868
872
869
801
775
728
716
687
624
637
618
547
459
353
532
649
698
690
728
748
751
816
844
863
847
764
742
552
914
678
693
669
690
714
710
702
711
691
727
703
699
669
703
705
736
773
582
828
707
699
697
675
676
676
661
676
652
664
672
675
673
648
653
646
651
663
671
663
652
664
652
649
633
670
654
650
651
622
640
632
633
641
624
634
632
618
607
597
592
581
574
504
615
439
645
549
533
520
518
527
533
545
576
621
606
627
638
633
578
672
632
646
655
646
647
624
585
587
596
609
654
645
663
666
657
637
630
613
600
586
584
577
575
573
568
564
568
558
543
554
553
535
532
532
530
522
522
520
508
509
505
504
500
498
496
496
494
497
498
500
499
501
498
497
499
493
495
523
511
503
499
519
511
515
516
534
542
547
548
545
555
558
556
544
517
517
513
508
507
502
499
517
527
608
584
596
613
560
665
556
653
623
636
633
587
636
573
622
555
560
565
564
574
610
604
614
615
615
618
609
613
624
639
631
623
622
615
610
602
600
600
588
586
584
574
552
560
557
548
541
546
389
717
547
557
559
564
588
590
599
601
621
399
409
421
352
404
433
593
595
584
526
673
593
597
614
631
637
668
683
713
683
667
657
622
607
584
585
567
554
560
555
567
617
788
727
727
783
835
805
834
833
834
809
799
801
774
745
699
649
626
615
602
589
555
663
483
875
689
679
676
670
646
623
616
613
631
635
690
760
739
795
784
769
768
740
750
775
746
725
747
799
815
775
837
803
818
855
831
826
806
775
752
722
669
684
694
756
881
870
852
760
767
764
702
749
754
739
777
856
848
807
825
819
746
712
734
760
803
786
827
853
792
795
789
781
761
719
715
716
732
769
748
742
738
791
794
770
779
494
683
1160
798
817
819
858
822
792
765
772
774
758
798
835
815
819
825
773
775
673
555
1055
839
830
767
741
734
724
695
698
717
762
739
761
772
805
807
765
736
671
675
663
643
645
670
769
841
842
805
768
800
770
769
781
746
729
725
732
729
719
706
695
683
665
655
639
643
637
647
686
662
682
723
725
728
766
769
755
767
731
737
751
764
730
733
721
672
694
686
714
751
788
721
701
729
737
759
766
755
741
727
712
706
708
696
655
648
635
618
611
616
614
624
642
643
627
642
651
670
688
651
673
682
704
711
689
679
659
653
622
627
601
599
604
631
642
649
614
657
681
723
746
740
745
688
690
682
692
705
705
709
692
675
654
632
606
602
601
636
703
725
781
835
786
799
798
780
762
795
837
776
728
715
715
693
698
663
689
416
271
293
325
318
254
435
309
256
261
325
287
386
1020
747
726
732
741
716
661
670
660
650
657
684
682
712
717
710
730
752
777
794
792
791
809
784
734
724
730
745
752
720
718
728
721
717
702
715
731
722
712
706
660
678
686
645
652
705
739
732
695
698
685
662
655
654
635
639
651
632
635
638
635
628
621
598
608
611
630
648
647
661
688
732
713
721
732
704
696
699
692
693
685
682
665
661
655
631
638
639
655
715
737
728
717
734
727
721
697
684
671
672
674
664
673
707
740
738
743
733
735
753
745
703
697
690
681
658
660
706
786
862
863
822
832
849
852
802
790
786
772
770
722
694
695
709
725
734
730
735
703
697
689
708
744
752
697
699
691
700
713
680
705
711
730
736
740
749
746
742
726
705
684
639
663
664
708
781
799
807
779
779
837
881
862
836
780
727
719
716
712
678
699
718
770
776
767
750
720
675
699
716
810
791
872
867
846
860
843
832
804
763
715
686
684
641
663
665
674
687
722
723
702
749
768
751
700
683
681
673
685
716
738
747
719
718
714
721
731
737
729
738
708
719
766
758
751
762
780
784
784
734
734
756
805
862
877
869
877
876
804
791
827
856
926
966
990
992
978
949
929
920
894
884
874
854
819
768
756
740
697
722
737
789
790
789
784
777
740
737
726
705
717
745
747
696
729
713
708
711
666
660
677
675
683
686
682
713
734
723
725
749
772
772
745
717
700
702
707
697
678
670
640
640
642
656
658
674
689
739
744
740
684
684
646
660
665
691
702
708
727
753
787
784
777
766
739
716
710
701
688
678
688
743
808
772
755
761
762
744
726
719
740
728
734
745
758
753
736
729
802
829
834
837
833
806
788
745
756
767
792
769
787
807
813
799
783
765
731
674
689
707
794
836
855
863
859
853
836
775
760
745
739
715
752
806
825
792
799
833
853
863
851
812
831
817
843
882
897
886
890
876
863
875
881
876
848
813
787
795
841
845
835
840
857
854
841
835
813
785
753
713
692
716
773
823
857
814
800
770
738
707
724
732
722
698
752
807
825
849
854
854
840
831
803
810
787
776
785
774
772
785
856
889
853
829
806
784
772
753
735
731
735
632
865
769
768
752
736
704
701
498
875
691
461
1027
814
833
812
830
829
775
790
791
784
758
733
712
699
685
696
697
693
708
725
733
736
724
707
683
678
664
680
688
698
697
691
681
665
655
651
655
657
653
636
663
683
723
721
704
713
726
703
534
488
295
252
253
336
473
631
618
609
604
585
572
570
568
564
560
571
583
605
638
655
626
604
596
634
630
632
613
640
651
636
658
649
635
642
624
609
615
608
601
611
609
602
610
619
626
615
610
610
605
618
625
616
627
629
617
627
623
603
614
621
635
631
632
655
660
652
646
629
615
631
640
653
673
672
683
665
664
670
669
667
674
678
688
703
675
683
682
663
672
662
658
659
678
702
708
692
684
682
661
660
621
620
621
617
605
602
604
596
594
590
435
382
348
403
736
572
575
585
584
600
615
613
627
633
622
640
644
614
626
626
617
624
631
641
664
675
651
657
648
636
649
642
656
676
663
679
704
703
719
765
784
750
765
761
748
765
777
742
705
701
668
663
659
639
641
637
629
644
669
666
708
730
744
696
693
682
661
668
677
684
714
753
766
762
789
782
763
755
712
700
693
679
669
689
718
701
715
726
705
752
762
716
748
748
704
687
465
511
426
345
718
607
615
631
645
656
660
660
677
690
668
681
699
682
699
706
682
709
739
707
689
741
803
828
795
794
745
764
751
730
713
731
734
727
715
719
717
706
699
748
795
832
835
826
771
721
711
698
679
691
722
729
771
809
766
774
730
709
683
642
641
626
616
626
634
643
674
731
725
691
756
721
720
703
695
695
675
628
749
676
692
674
673
672
680
694
698
694
701
723
709
713
690
692
680
664
664
645
646
663
705
719
713
692
676
665
659
655
684
733
718
759
736
707
697
645
633
617
629
619
616
604
597
581
584
577
556
552
553
547
538
536
533
514
523
517
507
514
517
511
516
514
511
510
512
512
508
510
508
507
509
507
506
508
508
508
512
518
522
527
536
542
541
534
548
526
556
545
528
531
544
522
528
524
521
521
521
516
516
518
516
512
511
517
510
509
508
514
509
507
508
509
510
504
501
500
499
491
495
497
495
510
517
534
552
563
569
489
654
564
564
559
557
565
551
569
557
559
576
561
577
571
568
567
565
418
713
560
564
559
560
586
592
606
634
665
654
649
640
631
637
617
611
612
606
612
603
591
591
576
568
564
564
555
549
544
559
594
476
539
537
527
534
542
545
540
465
350
382
275
292
254
451
258
262
703
513
523
528
520
539
543
544
551
553
548
499
387
395
364
543
531
555
553
555
428
711
561
573
568
574
577
566
567
566
564
572
571
564
586
579
566
578
578
576
569
583
567
581
589
614
615
356
530
328
438
725
578
580
597
532
479
409
352
570
575
588
616
623
512
815
697
693
725
726
566
891
698
676
641
635
621
626
650
636
637
631
636
645
664
671
686
702
702
700
753
754
684
683
669
663
691
728
720
744
752
753
735
695
699
713
684
692
729
788
750
704
717
736
791
764
777
781
772
729
710
726
665
701
745
795
815
800
744
737
752
772
769
802
796
749
769
758
735
758
739
739
751
663
781
711
711
652
767
709
713
721
700
709
707
705
708
692
678
690
685
680
475
842
631
636
637
638
644
649
656
644
649
673
670
666
689
677
665
653
663
665
661
616
604
603
597
587
578
580
577
573
575
574
357
775
563
555
558
558
557
556
561
565
559
566
557
558
550
552
547
541
490
580
527
533
534
537
531
556
559
577
561
559
611
608
600
608
611
588
594
587
581
576
567
563
555
547
544
539
542
538
537
536
537
535
531
530
533
530
528
540
534
532
553
543
537
540
552
536
559
548
534
525
532
528
533
530
557
528
492
569
537
534
454
601
534
525
526
533
532
537
539
535
540
541
558
552
550
557
553
559
561
581
567
578
580
547
351
773
483
416
769
349
495
304
552
581
579
576
586
582
588
606
600
594
623
634
609
616
616
612
600
609
606
608
596
608
612
610
625
652
663
650
642
622
608
608
608
592
592
589
596
587
595
610
630
621
644
656
640
659
661
637
650
645
623
618
605
602
605
617
637
623
638
630
627
642
663
663
666
696
731
707
723
725
684
681
662
650
667
660
657
685
664
628
636
604
615
630
634
661
669
695
657
662
671
648
681
688
683
671
680
684
652
642
639
632
618
614
616
602
615
627
633
639
680
680
681
713
740
716
755
782
769
789
786
753
758
762
750
721
726
729
705
698
684
685
676
703
784
800
804
822
798
799
788
783
741
693
687
708
747
729
771
825
783
754
749
754
749
720
692
700
732
747
800
905
914
824
549
559
495
607
684
704
745
751
763
782
777
753
771
770
751
750
749
754
798
735
689
712
701
727
755
740
588
491
423
716
718
692
697
698
657
677
681
721
730
770
772
747
771
776
749
800
851
841
835
863
803
813
818
782
814
838
789
827
842
778
812
836
788
831
841
786
838
877
811
863
858
791
792
795
757
786
808
825
887
785
783
765
725
692
712
776
811
818
886
878
891
847
825
843
869
849
752
736
738
703
733
796
871
867
917
900
860
876
896
908
846
859
877
884
840
859
882
853
877
895
863
882
845
806
835
842
813
845
865
842
873
875
846
855
853
859
872
854
855
860
825
849
841
807
823
812
778
812
824
799
818
818
786
799
799
773
800
813
788
806
802
773
797
794
755
775
776
737
745
740
728
718
712
751
746
780
816
824
851
862
852
856
827
848
873
838
872
895
872
896
901
889
912
888
890
907
874
888
900
918
856
845
876
861
873
904
874
890
921
899
920
937
875
896
895
843
868
902
916
893
908
928
876
904
909
862
857
874
891
894
859
858
874
860
868
887
851
883
871
841
835
845
871
891
866
853
855
814
826
837
846
842
776
783
783
808
818
841
826
842
866
865
878
889
870
885
898
875
879
880
839
856
864
830
834
850
812
827
849
829
844
858
811
844
847
795
818
818
778
812
818
789
833
864
838
878
886
852
868
859
852
865
856
842
856
838
822
840
843
814
838
838
805
827
837
803
839
840
799
827
848
814
849
868
820
852
857
784
740
716
715
770
868
947
971
921
945
963
944
902
884
882
852
849
851
823
827
829
794
773
795
843
811
846
859
831
868
866
818
836
835
808
825
824
792
805
816
777
797
806
754
767
752
745
764
757
758
786
780
800
807
768
822
764
772
827
833
839
816
750
759
746
720
718
726
738
747
805
847
860
865
841
810
818
771
786
838
894
885
928
960
958
971
993
968
948
919
868
875
885
871
885
907
918
906
889
906
865
876
881
789
824
860
893
902
899
829
813
819
784
791
830
790
825
884
831
890
869
888
885
828
869
880
817
846
864
892
888
883
870
888
875
864
863
865
842
779
780
784
832
874
851
836
835
845
811
828
856
849
837
843
817
839
839
810
829
862
855
869
891
866
874
875
821
850
904
868
903
909
850
863
849
806
838
860
787
834
863
820
839
879
815
833
849
762
803
795
756
781
788
768
801
801
791
795
761
790
792
754
785
781
753
786
803
770
804
837
787
787
766
754
790
804
802
829
808
820
843
813
820
835
815
834
852
826
848
846
828
847
832
824
836
795
803
814
800
827
843
823
861
859
845
863
842
864
871
825
839
844
815
856
880
898
920
905
919
868
891
902
868
894
931
887
923
938
940
892
894
925
859
914
851
916
963
993
930
926
958
961
937
885
893
913
906
892
884
839
818
818
763
756
780
853
888
902
948
891
927
854
861
835
758
790
834
923
937
927
903
824
771
784
790
825
850
822
850
890
865
850
924
957
939
953
946
912
926
933
882
929
929
900
917
913
880
902
921
856
866
883
899
910
908
912
903
887
905
909
904
931
911
880
884
884
918
914
844
879
895
833
860
875
855
851
861
818
840
846
820
827
829
801
816
809
790
797
796
759
775
786
748
767
773
745
778
797
786
818
836
808
829
845
819
832
830
804
823
825
794
815
824
798
822
831
801
831
840
808
843
835
824
839
827
828
870
870
836
854
842
825
835
841
824
832
803
793
801
784
798
804
763
785
793
760
789
782
749
774
775
741
789
814
792
747
782
828
866
889
884
899
903
865
889
899
864
886
900
848
877
878
848
869
880
852
873
856
839
853
837
830
842
855
862
882
868
864
872
847
854
850
826
841
822
823
839
845
845
875
893
916
932
937
876
890
899
851
875
895
886
925
884
909
916
898
909
888
880
882
851
844
855
815
845
837
819
860
880
852
890
869
873
887
884
855
871
857
827
834
819
816
825
816
810
825
818
802
799
751
751
759
781
819
816
813
829
820
822
830
810
817
829
809
812
811
772
792
802
781
801
805
780
809
813
782
798
788
764
779
779
768
789
807
784
815
827
797
819
819
795
829
853
837
865
859
839
848
839
808
823
820
798
812
814
821
836
873
893
902
800
801
822
826
797
825
851
820
864
881
841
880
887
851
869
865
842
853
847
822
834
847
843
859
838
847
855
837
855
860
832
840
827
820
833
791
801
813
769
807
831
802
821
823
788
814
820
765
795
798
776
801
820
794
822
833
794
821
820
771
797
805
764
782
783
748
774
796
743
766
768
734
760
760
745
770
764
745
755
749
738
768
760
740
753
768
759
796
819
810
841
848
844
855
830
824
816
773
784
799
795
830
855
835
874
889
884
903
875
900
887
867
868
827
846
838
807
823
826
785
798
789
760
801
823
816
848
843
848
851
817
811
796
763
805
818
818
868
869
844
868
850
862
869
829
841
854
829
862
862
838
850
820
800
789
771
775
809
782
823
854
824
857
857
823
836
813
745
736
722
730
751
751
794
804
769
794
811
752
784
800
759
801
832
781
805
847
809
851
865
832
862
876
850
868
860
841
866
851
853
882
854
876
884
835
853
874
838
861
874
856
883
866
865
865
809
805
823
777
823
823
821
847
852
846
871
845
863
865
817
829
833
789
808
815
765
795
813
785
824
833
807
834
827
821
843
859
848
860
839
831
834
800
812
833
817
853
867
861
877
865
850
859
825
835
852
833
864
886
853
871
881
850
869
867
849
863
872
840
865
856
821
863
888
868
896
911
878
914
910
874
899
885
874
909
929
944
897
917
912
894
918
889
888
853
908
935
875
917
934
879
899
900
863
887
886
861
889
890
862
878
897
875
894
894
879
901
895
889
899
884
888
896
881
899
913
859
892
902
868
893
911
889
889
918
933
920
876
890
885
853
853
852
826
842
864
842
882
871
845
856
893
912
855
826
844
856
813
850
845
799
835
857
805
851
851
789
823
840
811
856
901
900
931
931
852
857
855
805
857
893
828
889
976
940
981
968
908
915
922
862
845
853
870
871
831
833
833
779
834
867
851
926
942
911
954
938
930
948
890
897
905
852
882
895
823
867
887
843
887
882
885
890
877
822
852
856
821
883
887
862
882
856
839
871
883
870
902
878
860
872
843
863
882
814
846
868
813
867
905
826
840
857
807
868
909
840
905
922
852
887
872
832
885
906
840
900
908
838
882
887
845
912
895
871
898
880
868
897
868
873
880
831
885
913
848
866
906
849
906
907
889
932
925
935
918
850
846
854
780
813
809
793
798
829
807
813
821
783
785
794
763
753
741
716
704
733
737
782
800
765
788
803
747
753
756
718
735
758
807
796
869
894
846
843
821
769
794
809
793
822
842
806
868
914
863
899
882
822
849
861
846
889
886
855
889
894
831
867
860
806
842
879
838
876
887
822
861
869
829
872
875
858
909
905
878
876
864
854
806
761
785
804
767
821
857
816
891
895
877
940
884
925
903
811
860
861
798
704
697
721
759
812
784
765
764
769
770
768
761
748
732
715
706
702
683
683
679
689
694
688
690
697
706
454
718
959
710
731
587
868
722
718
719
727
729
709
698
474
616
504
418
663
688
706
776
772
777
808
795
810
801
803
801
773
753
733
704
724
753
773
764
790
791
765
776
789
753
764
768
727
730
750
763
750
755
757
736
707
702
694
657
664
656
688
714
687
709
714
703
711
729
708
708
700
686
679
683
678
674
689
705
688
709
701
692
713
747
740
768
779
789
815
804
817
821
807
815
783
797
805
782
796
783
767
785
811
801
792
765
743
734
769
794
809
813
790
783
799
810
802
835
857
857
877
884
872
849
868
883
885
882
873
859
818
829
839
850
841
810
792
793
818
839
872
917
934
950
964
936
909
894
876
835
797
798
774
806
866
811
868
902
893
926
941
901
920
892
853
855
839
819
843
862
843
880
875
863
874
836
802
805
800
798
790
773
741
723
703
711
756
781
777
808
811
834
808
815
818
783
772
753
792
808
811
838
832
836
825
792
812
822
816
841
825
841
875
894
886
909
918
900
912
895
877
890
883
873
877
867
871
915
923
902
905
868
884
890
849
857
872
864
867
878
843
866
870
832
864
883
862
855
872
844
840
861
852
841
856
870
831
855
894
876
890
885
875
895
888
865
861
858
835
823
833
814
839
857
866
889
917
906
929
927
889
885
867
837
835
819
796
814
830
817
848
863
849
887
909
878
872
854
813
829
849
820
839
850
821
834
832
809
828
817
783
816
834
812
855
862
823
837
842
819
826
839
808
830
846
819
841
855
839
853
861
838
853
833
803
786
782
778
733
716
712
705
700
701
674
680
665
671
676
667
663
590
730
682
695
704
691
706
713
694
706
724
738
720
693
505
422
553
257
294
654
658
682
751
798
788
753
712
782
785
838
807
737
728
730
741
754
746
731
723
730
731
745
732
715
710
757
817
792
821
869
898
850
890
932
912
923
958
894
880
846
793
817
838
769
826
869
853
908
873
847
814
840
815
816
834
839
865
921
907
839
851
878
850
880
880
871
887
906
886
910
894
881
893
862
912
932
836
859
902
844
880
827
828
857
834
802
834
834
795
832
817
779
805
816
761
772
771
747
753
778
789
845
853
832
802
707
722
745
799
886
838
875
889
900
920
917
912
890
795
782
728
747
808
860
900
905
824
815
827
798
760
766
745
796
923
954
963
973
968
883
837
794
754
731
794
799
861
874
888
875
857
826
788
772
755
740
702
654
653
666
720
961
936
875
944
987
1001
1002
1019
1001
974
933
911
843
776
704
737
806
1061
1002
1037
953
979
983
963
947
953
923
906
874
847
808
709
698
717
718
770
852
1004
1031
1028
958
878
864
863
872
904
914
910
850
796
826
831
867
884
903
902
891
881
866
792
804
827
810
817
814
765
777
788
846
899
891
866
822
789
760
744
787
866
895
888
977
969
994
977
944
912
876
832
743
740
714
794
870
838
875
939
988
990
978
933
871
883
909
914
893
846
779
786
779
833
862
900
906
859
868
895
899
890
878
866
833
738
712
696
699
776
898
919
967
943
944
967
957
943
919
897
869
737
728
726
806
844
867
959
971
1001
990
968
969
935
905
892
890
887
835
850
842
852
878
859
835
804
775
749
765
750
719
770
824
888
928
906
879
860
829
816
730
712
703
789
921
947
998
1007
999
986
988
976
904
873
884
890
881
878
878
857
855
857
847
808
772
750
753
759
790
822
868
917
968
897
932
927
931
931
914
875
798
791
784
817
837
844
844
846
836
822
756
779
831
877
866
903
902
886
865
877
871
831
822
818
788
768
786
798
758
806
826
787
783
785
793
791
827
822
804
833
849
837
855
859
835
852
851
798
797
748
760
796
772
789
823
822
534
1063
794
782
800
803
806
834
834
842
882
881
882
904
898
922
961
919
951
931
928
911
816
845
832
857
877
906
862
876
906
832
858
874
855
779
794
827
885
922
898
915
893
879
902
914
902
923
904
907
909
871
858
818
800
830
830
832
877
884
887
901
868
890
938
930
896
876
845
847
869
853
885
893
891
929
941
843
871
901
924
879
907
846
845
809
856
879
905
837
866
874
839
837
798
801
826
805
818
789
769
740
746
733
767
825
860
839
835
811
804
764
733
738
744
779
824
828
796
820
824
866
882
757
791
774
822
870
898
905
880
773
779
766
788
804
781
751
779
769
781
861
833
838
910
822
869
916
922
851
825
832
850
855
769
764
763
837
756
840
914
968
1001
1008
897
854
897
915
943
970
988
1005
1000
999
970
933
918
847
868
898
925
890
912
933
943
846
849
885
927
948
956
944
955
949
858
861
859
841
844
831
838
812
820
805
812
787
798
814
796
622
641
829
1009
790
744
747
737
757
752
795
834
888
865
872
890
804
811
842
825
767
760
767
774
799
859
925
845
895
897
831
846
801
841
888
938
955
922
877
836
842
821
813
894
847
991
1005
986
914
963
937
914
927
911
911
915
898
853
850
854
869
854
860
868
862
810
789
810
888
1006
977
973
1015
984
975
984
957
941
904
850
841
867
900
908
873
915
885
881
917
940
931
874
886
883
821
840
853
882
900
880
871
872
875
884
880
877
883
868
881
892
880
908
915
868
888
889
860
874
852
856
867
837
887
934
879
917
930
917
930
903
901
888
799
827
836
879
848
865
887
896
895
851
874
886
869
905
922
891
912
923
889
873
835
864
845
862
879
905
912
858
879
915
941
942
885
895
918
911
900
928
920
938
965
922
965
979
986
989
935
939
939
866
842
898
953
953
938
875
895
930
953
871
892
912
921
913
907
885
893
886
861
870
886
903
910
951
955
956
937
925
937
934
909
917
911
895
910
915
901
908
860
862
895
900
893
858
875
878
860
882
886
885
916
891
905
900
856
868
834
822
821
786
816
840
835
893
951
888
921
942
938
935
887
896
886
848
869
874
854
868
885
883
868
867
878
836
860
845
859
876
853
856
869
847
838
856
823
859
881
845
904
918
883
916
893
890
891
850
878
878
857
888
885
888
919
885
884
889
860
871
869
870
821
853
890
872
896
804
824
824
819
754
757
754
788
837
827
853
804
844
884
889
870
904
883
862
848
794
825
872
883
928
942
940
934
928
942
886
906
917
916
911
858
865
861
832
864
876
877
903
872
889
898
857
880
873
827
838
755
752
765
782
811
795
763
776
805
799
802
842
870
874
886
880
882
876
869
872
879
903
904
912
846
870
899
908
901
889
809
812
827
841
796
796
844
933
939
935
933
931
930
911
876
880
905
887
888
909
912
888
840
845
854
867
874
890
884
882
870
885
890
879
870
888
920
912
851
819
824
834
817
847
897
916
871
903
907
891
833
850
867
884
894
900
916
929
932
934
898
901
894
904
905
864
889
894
906
923
908
942
945
932
948
913
917
905
863
891
877
867
901
897
893
919
920
894
883
896
851
868
854
850
854
839
856
864
850
887
888
857
868
837
798
781
785
821
856
894
920
906
878
849
802
827
823
861
882
892
894
779
807
801
816
839
851
846
841
830
830
821
771
740
778
827
831
833
791
813
770
787
863
925
907
914
896
867
886
884
851
850
885
888
901
893
888
873
874
870
905
922
911
886
906
913
897
918
921
914
935
910
935
901
911
921
836
849
868
848
814
830
837
883
944
915
905
882
864
814
762
804
937
983
906
880
861
850
862
875
825
820
926
942
930
925
903
906
896
898
865
891
914
932
912
806
849
852
883
875
874
845
865
868
841
828
835
838
912
951
976
903
882
871
920
922
919
920
903
898
875
867
851
813
838
854
870
877
912
899
857
879
919
934
869
841
875
890
870
883
901
905
898
892
870
817
821
836
794
836
870
855
903
891
932
920
866
908
891
910
912
913
913
898
909
909
915
887
904
909
901
892
834
822
825
793
822
865
918
950
942
871
907
841
867
887
917
920
864
887
900
871
892
890
863
851
871
894
927
917
899
866
877
823
860
881
863
905
921
911
950
919
927
891
884
901
895
846
864
849
815
783
771
747
751
765
763
699
767
803
829
785
756
746
761
770
820
837
897
930
949
939
918
943
956
923
972
982
936
951
981
944
964
960
910
925
898
850
883
898
881
906
915
868
884
906
865
892
898
858
875
881
824
764
720
739
770
842
881
909
923
922
898
839
841
850
854
869
902
939
921
948
941
917
925
916
898
911
890
864
834
811
813
786
828
786
840
891
896
876
881
891
873
825
806
786
754
759
752
740
716
697
689
680
678
659
651
644
646
644
648
670
685
696
738
767
803
819
790
807
792
834
837
856
885
863
875
843
853
859
835
797
776
743
718
723
731
723
768
810
818
834
826
796
794
795
766
741
718
513
748
805
656
652
651
653
658
681
678
710
713
706
715
720
695
704
702
688
712
710
696
705
714
703
710
726
722
716
699
697
677
670
676
669
666
654
656
669
673
686
676
679
657
682
693
713
726
712
704
680
671
648
631
645
649
660
725
747
742
756
758
731
733
713
691
687
691
661
678
669
667
676
684
681
668
665
677
648
687
738
752
749
725
758
735
709
680
695
700
705
716
693
689
685
707
726
716
712
696
691
694
697
701
735
770
794
743
756
782
800
779
779
743
729
713
708
706
735
772
791
865
861
855
905
909
843
852
863
825
834
831
797
813
857
884
875
825
821
841
833
799
812
813
824
847
830
844
852
827
829
831
801
818
806
809
839
798
844
849
823
869
893
871
896
902
891
844
822
832
800
804
818
807
805
843
857
823
865
871
879
840
851
817
769
766
729
753
751
769
772
758
721
718
733
771
785
825
903
847
883
900
900
882
818
799
772
769
765
752
746
786
803
818
902
882
839
861
819
805
805
777
768
791
806
852
852
831
788
772
785
790
767
807
814
793
821
788
793
837
792
815
804
784
757
751
801
822
820
754
776
813
848
851
944
883
822
830
813
798
799
810
758
768
767
730
733
734
764
718
736
758
872
915
920
953
928
876
866
853
835
828
779
832
851
828
813
807
790
746
736
762
780
826
859
836
839
858
880
853
860
870
827
848
932
974
913
911
924
856
824
828
831
825
765
776
767
788
735
746
763
806
839
798
761
777
708
754
785
906
941
876
917
913
866
878
894
900
881
850
859
847
834
836
815
827
824
812
862
884
863
862
824
826
825
808
801
819
792
819
837
793
846
886
881
843
793
781
782
772
768
800
813
793
812
846
830
846
875
827
811
799
769
782
771
741
758
775
761
750
755
754
759
772
742
720
795
845
852
831
825
827
826
811
773
745
748
749
738
750
748
749
762
781
733
775
817
811
755
763
784
749
776
790
805
815
774
779
770
716
729
726
748
751
765
756
770
779
778
795
782
799
793
800
751
757
761
769
766
754
729
702
706
743
796
797
846
869
797
804
827
794
794
770
751
744
778
813
844
813
834
855
820
847
837
805
828
788
800
804
795
765
789
822
811
828
845
842
805
738
747
737
743
733
745
766
796
791
758
797
817
839
839
786
774
721
736
757
820
881
835
872
870
864
845
837
825
810
785
824
879
858
921
913
886
899
893
866
872
865
852
837
800
812
816
787
746
762
726
757
831
889
909
880
882
877
857
855
847
803
783
774
779
779
767
759
709
716
715
759
826
852
763
773
766
774
781
784
758
756
747
759
774
802
793
815
817
788
836
856
917
860
810
746
713
733
729
745
763
747
711
730
757
793
828
789
804
776
776
772
747
723
723
750
745
755
787
776
778
770
764
758
730
740
712
675
655
652
638
654
671
718
783
786
844
857
854
874
871
836
851
834
815
806
728
743
749
763
762
761
762
778
776
755
764
749
744
754
744
761
727
703
711
706
707
723
696
694
699
723
732
697
700
707
717
686
700
699
712
734
749
728
737
742
736
701
699
700
652
666
664
696
752
718
704
723
756
775
777
761
737
713
684
685
650
676
701
740
760
773
782
796
805
751
717
725
701
701
694
680
671
649
694
711
725
728
719
716
696
687
689
719
708
696
710
723
707
728
722
716
681
677
685
714
762
802
819
767
794
794
791
814
789
788
821
776
817
799
766
798
761
768
758
514
606
687
450
757
399
398
718
727
730
727
726
727
707
702
668
681
692
715
710
669
439
359
335
457
469
682
262
400
680
576
788
660
685
707
671
708
412
753
1152
781
764
767
755
702
738
740
748
713
744
746
701
702
669
689
690
618
736
686
639
746
498
891
693
659
786
736
702
717
718
719
738
751
783
782
782
790
768
715
715
711
733
743
739
727
722
703
661
646
660
647
635
623
647
659
657
706
758
842
860
848
881
895
876
782
781
768
791
788
886
835
817
826
883
848
905
892
822
813
802
723
696
698
723
815
936
1017
897
921
934
919
834
829
817
792
752
740
759
807
753
759
748
740
755
776
730
774
783
773
826
817
780
802
816
773
793
796
790
807
809
811
795
737
753
766
798
806
803
815
761
776
761
711
739
736
736
761
781
741
772
781
729
745
764
721
753
785
818
864
837
849
835
828
823
837
812
758
770
791
759
838
828
808
813
761
779
764
740
776
798
771
668
838
705
690
707
705
728
730
568
865
724
729
712
724
746
755
767
764
720
703
697
725
744
779
800
746
788
784
764
794
811
804
807
817
818
765
718
715
730
724
733
718
754
781
810
833
838
755
771
748
734
701
720
724
740
755
758
786
762
741
734
716
579
432
992
626
622
608
600
588
595
579
572
567
563
561
551
558
559
575
622
719
758
798
777
763
760
816
834
892
903
905
911
903
887
844
842
801
810
790
781
780
790
721
716
683
751
792
879
838
879
867
874
861
840
829
791
746
717
696
682
651
661
661
663
660
685
704
700
720
735
689
672
668
689
667
701
751
819
766
828
835
849
791
856
832
850
803
750
771
743
737
756
482
1040
711
741
753
757
732
735
726
709
676
671
663
654
665
667
659
659
665
650
666
663
416
961
736
712
686
670
702
691
675
706
742
732
791
765
761
790
478
927
862
735
749
766
785
800
799
762
724
721
717
692
691
675
715
683
697
624
713
712
845
678
709
1037
798
766
708
681
673
686
671
673
677
691
688
660
661
652
624
617
613
607
602
598
603
600
609
640
709
731
747
795
819
840
795
808
827
830
822
812
763
775
717
717
694
670
678
711
741
716
758
796
770
792
768
745
746
758
755
707
703
713
701
722
740
727
718
728
721
689
685
684
682
701
713
697
714
737
702
726
722
707
733
744
701
737
759
819
742
766
793
780
798
841
787
806
818
786
838
813
802
810
851
829
727
751
752
788
800
790
787
754
724
738
769
847
864
862
781
776
780
776
772
730
759
790
801
816
738
769
757
774
799
827
814
755
755
733
711
724
727
735
783
789
771
758
759
764
737
743
746
729
741
752
738
759
768
742
754
709
702
695
712
732
744
742
772
754
752
756
747
740
735
716
727
741
716
720
730
715
734
740
724
721
737
733
719
728
734
725
750
785
770
755
763
755
725
729
722
694
706
720
699
713
734
712
731
775
742
754
764
735
769
815
742
703
739
747
780
792
789
782
740
716
528
819
641
652
664
713
771
759
817
847
855
895
909
917
829
836
847
853
795
803
804
814
825
825
799
814
807
785
802
854
897
900
900
854
853
859
836
871
868
880
891
873
891
897
894
921
907
927
922
903
914
889
893
883
837
841
842
836
857
864
863
884
879
883
897
856
864
878
868
833
852
838
829
856
850
846
870
842
863
851
835
852
867
839
867
858
842
856
859
860
870
842
839
831
802
810
810
798
807
815
808
828
813
821
836
833
838
829
795
807
815
807
820
827
816
814
824
803
798
807
776
790
796
778
802
823
822
838
830
818
814
794
772
741
715
726
730
762
807
785
819
840
823
837
823
799
798
789
768
795
800
766
807
832
818
857
871
852
869
858
861
867
837
858
850
825
831
823
844
866
863
892
896
907
926
930
935
947
916
928
917
885
891
874
856
868
852
861
877
859
879
890
868
890
872
871
878
847
874
876
833
860
866
834
851
836
832
845
827
833
832
835
836
810
775
781
775
782
780
748
740
741
791
789
842
881
843
867
884
877
902
891
860
868
867
849
830
794
788
772
752
763
776
750
752
759
761
710
696
732
797
873
919
916
899
885
855
814
768
688
678
670
670
653
682
733
762
754
757
785
757
750
760
751
756
751
734
726
706
699
707
732
758
778
779
553
1141
857
887
876
886
899
870
876
852
863
845
847
820
795
774
759
751
750
790
793
792
796
805
821
796
803
803
772
769
749
737
740
746
758
774
750
740
718
753
783
788
822
841
846
867
860
861
861
865
860
879
890
884
882
861
832
842
856
856
899
919
918
938
914
915
884
877
871
825
821
828
808
835
852
838
519
1198
857
864
843
843
828
809
805
746
738
762
788
805
884
844
846
848
847
824
829
818
806
812
813
786
803
813
813
823
819
790
797
810
781
791
812
788
813
832
840
824
839
837
828
841
817
793
802
815
813
839
846
832
857
857
828
831
827
812
796
795
782
776
795
806
806
793
799
818
579
959
774
761
736
726
559
848
677
673
701
723
770
782
804
802
743
752
734
720
729
721
707
733
731
727
731
759
757
782
786
787
783
771
764
765
769
757
740
735
722
711
715
713
717
717
714
709
711
697
715
710
693
705
706
702
707
718
706
698
707
701
674
692
689
688
697
707
702
712
713
710
679
687
691
689
715
763
798
787
744
734
723
712
701
682
693
706
699
667
543
806
712
710
743
769
767
809
750
734
748
523
939
719
687
654
662
665
674
669
656
648
653
683
662
651
640
637
646
665
666
673
700
703
691
698
755
761
749
793
801
797
793
776
766
739
756
761
739
558
1010
812
805
809
834
780
810
810
827
847
759
514
593
349
255
754
768
790
782
756
798
821
850
869
887
887
880
880
876
860
771
738
772
778
849
934
961
891
870
938
940
894
884
921
940
952
873
859
907
937
924
925
900
862
792
757
747
789
810
832
835
821
834
872
885
896
845
861
889
900
877
823
770
787
767
793
880
873
875
935
985
1012
1052
964
887
927
866
828
870
940
958
866
938
907
906
923
934
896
642
475
316
273
383
374
625
617
290
331
441
251
292
400
425
283
301
268
666
374
873
456
414
906
932
947
952
889
897
934
938
703
1052
700
562
589
286
339
308
261
547
707
272
339
391
433
403
716
508
441
1199
928
885
925
910
835
868
910
951
913
929
960
958
903
711
603
412
840
776
806
809
897
937
923
899
894
855
853
856
605
1181
919
886
836
873
892
843
891
937
927
920
970
874
915
959
973
922
929
935
925
882
833
792
689
1081
1030
1104
1009
1050
1058
1041
953
912
929
906
881
880
940
980
1004
962
963
969
933
944
932
846
878
895
910
850
849
853
839
836
832
773
725
723
746
471
840
443
424
430
319
364
254
269
623
348
445
388
437
682
299
303
257
300
351
267
385
286
353
264
429
607
504
343
404
704
262
294
365
272
340
293
407
974
930
942
963
959
981
977
968
981
930
903
935
965
991
949
976
969
894
963
1024
1008
1058
998
1007
913
1116
953
950
917
939
902
901
948
979
949
912
944
975
953
945
970
990
974
956
970
966
965
978
919
949
975
957
962
924
946
965
963
937
961
919
932
958
967
890
907
928
918
876
886
958
962
950
924
950
950
929
950
930
943
937
924
933
843
983
926
916
923
873
825
863
902
924
918
917
938
878
906
934
939
933
898
887
902
879
917
927
949
977
954
990
914
887
893
699
540
1299
827
874
619
1123
872
847
841
864
851
839
860
834
827
865
875
693
1047
928
888
555
1339
927
830
815
815
866
898
802
858
887
895
804
891
703
574
539
541
453
544
343
709
453
684
686
264
957
950
950
933
904
873
779
710
708
512
844
684
480
339
806
737
582
256
310
361
268
373
349
390
277
308
291
1266
974
952
957
889
638
741
1164
834
833
861
914
914
930
931
853
842
826
804
815
509
1116
811
811
823
853
877
829
809
757
742
703
702
720
766
840
863
874
1006
971
955
954
918
910
822
827
865
862
834
859
929
859
881
885
851
849
840
773
781
799
809
762
792
810
806
847
870
848
872
888
855
867
835
823
841
849
848
915
954
929
951
679
1097
916
909
860
886
915
890
850
882
872
861
882
859
766
722
584
870
633
329
367
275
275
259
280
311
372
379
255
275
380
276
486
1470
978
957
898
894
884
814
781
814
842
838
940
980
975
972
899
898
895
898
893
796
813
828
831
837
845
821
811
775
761
721
746
758
813
900
537
1153
908
931
940
913
872
881
902
893
873
809
791
742
747
745
817
859
903
898
941
962
883
938
957
902
877
847
945
935
624
507
579
690
1130
855
852
565
438
379
380
299
264
1051
318
557
588
323
483
348
481
298
415
535
250
314
258
302
406
279
286
416
352
309
312
592
259
546
465
343
671
314
698
456
423
877
838
853
809
836
831
894
855
850
848
860
906
948
920
856
831
836
813
830
838
829
856
816
858
814
855
934
825
858
864
823
836
819
788
794
799
750
779
792
805
792
846
845
770
722
701
703
710
824
902
889
869
855
894
914
877
918
940
923
952
961
967
915
929
904
902
954
1029
1082
996
1026
1061
1045
968
956
963
869
821
814
924
988
983
947
955
946
916
905
886
866
854
844
876
925
889
916
895
868
875
792
804
821
786
894
910
915
928
920
941
946
940
962
946
951
956
917
938
932
940
959
930
955
964
940
958
929
943
939
911
928
888
912
916
915
932
907
932
927
926
928
908
932
920
907
917
888
893
901
873
897
888
877
883
851
878
828
858
918
931
950
937
967
954
942
963
889
882
920
878
893
944
970
962
963
957
972
980
907
936
964
958
1001
1008
885
903
932
981
981
982
916
936
958
957
873
918
924
940
942
958
987
981
1006
988
1006
980
950
969
973
953
912
983
1005
935
971
980
992
976
971
976
977
945
966
979
1023
1012
1013
1007
988
992
951
964
985
971
992
965
981
954
900
899
945
961
971
981
841
857
885
920
949
969
1000
955
860
908
927
958
976
960
902
962
956
939
971
1027
1040
1056
1048
1020
1010
987
954
907
906
891
763
883
582
494
846
846
895
504
1134
881
942
995
930
965
973
965
966
895
844
958
924
888
581
1181
900
633
1156
874
884
910
941
909
900
927
905
915
925
933
937
939
892
796
730
824
807
679
462
428
2057
617
1323
947
950
982
933
948
961
955
952
929
917
842
840
857
837
940
967
908
884
904
952
954
827
903
948
991
985
976
926
951
930
941
964
899
915
557
581
554
813
789
778
771
770
777
776
576
473
418
717
722
724
723
781
797
821
764
794
793
798
857
870
838
848
848
801
851
846
835
854
927
982
940
908
893
875
831
841
842
860
949
948
964
951
908
920
903
824
831
785
744
804
862
908
925
934
985
941
908
878
839
841
826
809
844
844
826
848
836
834
843
829
869
890
869
905
890
872
885
853
853
844
809
834
881
854
890
907
896
905
847
850
842
812
846
823
887
874
871
889
855
868
843
832
820
809
835
805
787
851
863
899
896
901
928
894
899
892
844
854
877
834
872
901
886
925
862
857
896
892
916
961
964
928
951
940
896
899
886
886
900
909
891
912
935
953
974
940
970
972
975
1005
1032
1008
991
947
939
948
926
950
945
929
942
908
914
913
876
898
911
893
909
917
908
913
884
897
907
881
901
905
902
918
909
919
939
893
897
881
869
874
858
874
877
864
895
900
917
919
880
899
878
900
931
909
943
963
948
956
933
939
962
944
984
1001
996
1025
1003
1024
1009
981
993
959
994
987
980
1017
1022
962
977
968
933
949
911
940
960
926
958
902
913
945
956
886
910
935
944
917
909
916
959
944
950
975
984
974
931
938
941
938
931
886
870
891
827
876
960
1037
1071
1077
1046
926
918
927
951
949
958
971
963
892
895
900
889
866
855
901
855
893
942
962
982
970
907
896
904
906
913
894
878
908
980
996
981
964
976
981
965
974
957
923
915
899
887
876
876
837
839
831
814
851
841
790
794
815
836
851
880
861
872
868
848
851
809
806
824
814
818
841
856
836
862
878
869
906
877
873
867
838
844
853
837
854
880
872
895
906
889
913
892
898
913
866
865
834
797
804
815
794
818
853
823
860
841
839
841
809
833
848
840
860
838
851
864
847
883
897
851
877
853
818
835
849
833
879
901
906
936
926
940
941
909
928
941
923
948
924
936
948
929
948
923
946
961
942
957
932
937
953
929
916
909
946
989
993
889
930
966
956
982
934
979
1018
1036
970
979
931
938
961
952
914
890
878
911
968
956
998
1024
1009
1040
1052
1007
1036
1030
967
974
996
987
1004
1033
992
939
953
997
1024
1008
995
972
923
939
948
914
954
1023
914
950
1020
919
939
995
975
846
838
842
860
830
809
781
807
840
831
922
960
969
930
844
864
835
870
929
936
929
894
853
858
834
842
885
912
873
884
870
814
808
768
758
799
794
852
911
914
914
898
865
877
882
841
844
851
821
850
861
841
861
840
798
810
817
805
840
516
529
660
1602
793
852
882
832
841
844
836
851
895
864
890
621
740
708
539
821
856
889
846
874
911
864
903
968
930
971
974
973
989
956
974
984
967
987
961
945
944
950
917
936
947
919
943
957
932
948
950
945
977
961
974
997
970
983
1000
976
997
992
973
985
950
960
969
947
984
982
984
912
921
925
874
888
889
864
909
984
990
867
812
810
881
913
929
951
963
963
953
932
854
859
845
800
866
986
898
959
1025
1037
1017
1004
1010
1008
1003
1013
974
968
991
955
980
995
979
1001
1000
983
986
942
962
922
932
960
998
1010
1003
943
956
939
923
926
901
910
926
914
930
940
928
949
947
929
941
944
945
950
935
944
913
916
955
973
951
968
965
947
961
907
930
942
947
908
932
919
895
911
917
920
943
920
928
920
899
905
878
888
909
879
899
894
870
894
870
882
880
847
868
858
851
874
880
856
874
857
836
842
842
822
844
855
861
874
842
863
859
792
762
768
767
771
789
783
817
860
846
881
894
849
844
833
787
828
865
830
856
843
827
867
869
883
878
838
857
857
849
864
814
833
840
797
822
826
817
854
841
879
904
896
922
899
904
907
877
890
884
881
925
903
919
932
878
901
891
865
861
836
883
878
914
909
879
897
878
880
861
827
846
816
848
908
893
951
986
954
975
924
897
883
845
895
913
919
935
882
901
890
870
887
896
898
912
882
915
909
894
906
884
878
892
837
845
811
821
849
827
866
895
881
925
910
923
930
886
908
901
898
928
863
898
933
957
928
931
937
911
930
912
928
944
907
942
965
937
955
917
920
939
904
927
905
891
867
894
928
933
914
904
919
838
836
818
895
872
878
870
808
826
597
890
721
738
792
827
825
887
876
851
819
813
797
801
797
772
771
820
871
968
1057
984
983
978
949
968
962
945
958
915
945
942
809
758
530
987
793
880
933
896
910
914
902
602
1065
797
774
775
761
751
760
784
807
824
849
818
810
797
777
789
779
783
797
531
989
732
731
742
769
760
771
798
782
817
865
832
858
900
849
857
879
852
861
907
928
877
890
869
828
851
870
803
872
904
859
924
972
928
961
941
881
909
909
914
901
882
805
803
800
814
831
805
810
845
855
842
828
856
878
843
858
889
867
893
894
849
852
872
897
943
956
907
936
947
916
921
913
896
829
833
840
854
871
885
878
828
828
842
828
846
872
899
916
929
962
986
983
943
915
917
878
871
875
838
855
883
871
909
898
910
915
875
888
863
853
857
831
853
862
829
856
840
795
802
791
839
866
864
881
900
875
897
887
874
888
889
867
889
893
833
863
886
916
939
824
844
856
875
901
851
880
906
943
946
890
921
932
898
938
945
941
981
963
934
963
981
955
914
945
983
989
950
966
976
934
960
956
954
993
959
985
990
977
987
948
964
974
941
966
972
954
979
971
974
997
998
994
1048
1000
986
977
949
962
945
960
982
956
977
986
945
964
932
951
853
854
859
810
812
785
757
732
752
829
915
928
930
932
899
815
834
814
846
896
888
776
776
806
863
1016
972
896
802
765
756
738
718
736
839
893
928
945
935
914
890
839
753
730
725
735
731
754
829
833
838
825
870
895
886
829
769
739
736
720
712
715
732
728
735
728
725
716
717
702
695
698
681
679
682
707
718
723
706
720
738
746
736
757
775
638
482
265
1045
808
762
774
772
772
775
759
750
730
716
718
731
757
723
750
798
839
801
778
761
772
773
787
762
776
786
836
845
843
862
848
822
822
809
756
752
754
759
774
775
788
797
574
949
747
749
764
616
891
761
790
802
822
785
789
799
787
770
763
747
737
742
538
962
778
842
834
878
876
870
873
820
799
713
812
723
729
740
725
751
766
762
767
789
748
772
784
775
781
776
744
741
722
710
716
714
699
702
714
714
722
733
700
707
739
795
879
895
870
872
843
827
828
796
783
758
737
735
757
770
850
865
872
873
862
834
804
784
762
735
736
753
762
776
793
791
815
664
960
771
742
775
769
786
792
779
799
803
817
795
776
765
767
777
781
802
797
857
898
873
907
902
882
881
865
794
793
739
710
696
680
682
674
746
812
869
894
887
837
836
857
863
872
895
920
895
861
888
909
925
914
840
840
840
833
791
782
790
833
899
889
888
895
886
866
817
814
798
793
811
801
787
783
773
777
792
789
807
822
802
816
856
845
823
851
821
786
804
813
792
823
864
862
583
529
632
876
923
859
795
801
793
785
569
555
274
472
336
294
256
406
435
354
261
443
286
662
648
321
285
386
292
647
646
666
679
689
665
678
683
702
710
746
755
724
752
767
791
799
766
773
753
717
714
690
672
671
683
693
716
717
727
712
714
707
699
671
687
686
693
682
659
665
675
668
682
701
705
703
737
730
711
737
748
717
725
742
733
700
720
732
748
748
791
867
873
838
794
797
795
749
801
868
902
833
864
911
899
887
885
832
838
842
806
786
761
772
778
770
803
797
819
844
852
851
787
795
793
776
814
849
919
943
551
1214
875
850
812
823
769
753
757
716
734
741
740
738
753
794
772
768
805
832
781
768
822
919
977
982
940
960
914
847
857
874
893
915
968
996
984
976
903
930
934
917
935
919
941
945
927
873
866
868
847
881
895
856
885
945
902
843
876
980
956
941
921
832
836
859
892
914
899
918
946
944
954
902
908
940
938
888
922
964
956
1004
1005
994
1015
972
924
956
996
1015
972
936
968
958
956
1003
930
896
913
933
877
891
850
856
875
875
873
893
903
858
871
878
847
902
942
961
978
969
929
930
958
944
933
959
917
900
927
964
963
914
866
834
861
907
764
533
512
395
271
318
385
302
259
408
885
761
781
821
879
905
848
878
903
900
903
914
853
886
918
902
942
937
878
877
837
767
764
802
888
830
884
906
747
1004
879
851
840
832
813
811
817
818
881
923
878
905
910
879
890
873
829
853
870
825
847
744
498
536
503
865
754
753
563
508
453
775
787
680
445
412
772
740
751
474
988
740
735
750
773
798
769
758
778
777
726
748
512
743
469
453
721
890
751
792
806
771
763
790
785
766
779
486
1026
506
983
734
730
730
466
983
727
729
722
746
765
792
827
830
798
787
797
785
685
657
905
491
1021
776
750
747
725
744
750
763
738
766
758
729
610
881
760
734
642
804
686
699
723
470
411
565
725
747
778
514
1136
893
844
782
788
784
758
573
882
738
731
705
714
720
709
691
705
724
727
480
958
715
681
706
733
532
937
736
730
544
566
548
485
701
680
696
721
738
763
747
772
780
799
754
746
739
703
691
688
698
755
779
736
733
729
713
676
461
926
737
760
742
766
787
766
755
819
936
897
939
995
918
946
907
817
759
753
760
799
851
845
878
923
881
900
915
856
846
881
890
889
940
957
902
971
966
882
888
866
764
745
747
783
834
801
740
772
799
838
898
947
952
879
871
910
960
930
944
948
849
886
899
938
998
1017
968
926
928
919
877
905
932
960
967
924
861
859
869
901
914
909
889
831
832
849
880
892
913
905
828
770
775
805
852
902
941
974
971
937
886
814
822
870
894
874
922
924
916
911
869
861
884
820
755
769
837
912
988
1069
1106
1070
987
907
827
806
805
851
936
1006
1182
1123
1035
936
892
941
889
854
915
984
1036
1009
910
876
871
856
870
894
890
893
934
931
883
911
953
1015
992
993
1012
1016
959
924
958
1002
1012
999
904
913
962
974
983
994
930
811
856
853
879
894
918
942
945
914
946
952
970
970
962
940
871
871
901
901
904
892
867
823
856
884
922
933
866
862
878
863
889
910
898
909
915
932
929
922
929
930
915
883
819
793
784
771
769
823
822
850
805
777
818
844
861
860
816
829
840
824
771
730
754
750
742
731
448
1014
734
763
751
771
789
745
711
733
713
760
787
839
873
896
856
799
800
790
804
859
924
949
861
804
824
837
853
872
909
940
917
943
934
911
891
902
915
883
900
907
862
893
909
907
848
864
905
927
890
930
872
799
768
760
788
821
829
837
873
848
794
804
828
833
855
848
851
815
812
824
850
859
940
911
924
952
977
936
958
971
917
859
892
920
930
894
919
924
869
872
883
887
845
876
884
870
902
929
882
895
931
952
967
949
969
970
956
932
830
846
861
926
1005
1039
1013
1032
1003
908
902
915
920
932
931
956
959
948
909
891
850
833
860
877
853
777
796
821
888
908
872
918
947
972
963
949
909
838
802
839
904
1006
1074
1132
1030
995
935
945
980
985
893
911
952
975
977
970
845
837
878
927
983
1008
1014
998
979
948
921
932
930
964
973
958
932
973
908
932
946
959
919
865
881
890
867
880
899
899
936
936
905
921
905
931
917
932
958
956
914
939
971
956
925
875
908
923
937
900
942
930
862
878
895
896
910
938
895
826
850
850
783
809
810
799
817
832
837
812
833
844
772
754
740
753
807
805
827
882
839
852
887
904
878
916
888
861
871
847
845
879
863
898
921
865
901
916
882
924
914
854
901
840
846
860
814
834
841
816
862
830
821
800
845
838
849
809
817
837
869
821
816
822
801
837
851
803
848
839
820
879
867
863
850
833
764
738
763
795
862
909
961
932
928
957
921
956
974
982
937
961
940
935
928
917
843
893
934
882
888
927
955
956
876
865
900
898
823
855
877
844
771
806
853
854
797
802
851
878
839
813
866
920
861
925
952
954
959
985
949
948
956
944
961
977
864
867
863
907
936
950
969
973
941
968
946
893
890
881
815
795
821
831
853
964
942
989
1034
1000
999
1000
927
935
950
949
949
941
844
788
795
849
954
953
990
1023
1016
1033
988
923
927
928
875
927
973
920
975
992
935
964
973
930
956
971
924
963
977
914
937
947
858
861
923
1001
956
994
1010
962
986
1014
954
909
963
1001
926
967
991
977
939
898
900
822
759
746
537
549
453
787
826
857
815
805
792
765
778
778
537
977
750
758
768
785
807
811
839
863
816
798
839
908
995
1040
1071
1094
1157
1099
1081
1037
1020
953
881
892
888
890
917
932
903
937
914
857
878
843
806
803
790
851
884
856
892
916
842
862
866
879
881
851
756
879
814
781
796
829
880
537
1161
870
965
709
1213
901
933
854
882
924
980
951
985
1015
998
1008
1019
986
1000
1008
896
927
969
986
999
990
926
959
983
970
1015
1029
979
1044
1071
1033
1074
1037
1012
1030
978
1009
970
907
938
964
931
1009
1048
1027
1082
1082
1036
1004
1009
976
1053
1107
1068
1119
1110
1106
1100
1095
1125
1078
1116
1073
1084
1048
1030
1043
1021
1039
1021
1055
1064
994
1037
1035
1022
995
1023
957
1023
1061
1019
1055
1055
1038
987
1019
1011
978
1005
1013
1011
1042
1018
1040
1027
1027
1032
1002
1015
1018
1013
1021
995
1032
1003
1034
1060
1044
1028
1040
1001
1025
1021
1026
1066
1021
1002
1043
1047
1028
911
941
955
950
922
903
905
908
879
914
930
941
1103
1106
1114
1000
940
921
913
904
889
794
746
768
785
829
858
868
848
825
784
798
826
873
902
931
1105
1079
1018
1040
1042
998
981
947
819
810
829
821
857
887
962
944
1015
1004
994
1002
1010
931
952
1018
1063
1013
1057
1077
1016
1054
1002
1028
1006
965
1010
1011
975
1032
1034
1034
1073
1055
1051
1075
1019
1062
1064
1024
1072
1043
1047
1057
1000
1058
1021
997
1016
1003
1015
1078
1000
1025
986
958
1014
978
904
846
885
931
958
967
943
1019
967
955
961
980
1000
995
955
986
1019
1011
1004
1008
984
949
897
890
890
901
953
1079
1026
1006
1060
1073
1031
955
997
1040
1058
1049
1035
1017
1001
952
930
955
968
780
1104
883
896
871
889
896
950
965
980
963
982
1022
1026
1059
1035
1062
1082
1083
1109
1136
1109
1104
1102
1045
1053
1068
1025
1066
1070
1023
970
998
1021
1013
1016
937
929
906
825
794
788
858
897
830
857
862
849
910
964
1002
932
929
905
891
818
853
854
912
850
772
821
822
920
978
978
958
944
1003
939
910
917
1010
1070
1037
1029
1064
1070
1038
1075
1088
1052
1055
1073
1075
1084
1060
1013
1011
1019
997
995
950
926
935
916
870
911
974
1000
935
902
871
906
922
944
870
913
888
904
899
846
854
845
796
814
885
951
1029
989
1037
1021
1029
1063
1029
1017
992
903
920
946
999
965
956
1012
971
1014
1058
1027
1057
1052
988
1004
993
956
997
1007
943
941
896
890
897
907
867
882
899
931
890
890
903
894
841
843
875
919
949
969
952
968
961
947
956
959
913
914
936
967
986
925
901
908
923
932
940
883
885
925
941
963
951
963
952
873
836
855
840
847
834
956
988
996
1014
1002
998
1003
993
999
959
956
983
985
971
924
982
1026
1004
1042
1049
1023
1066
1057
898
906
895
985
1054
1039
1012
1015
1009
1001
1026
1034
1023
1000
1026
1042
1075
1061
1111
1142
1126
1138
1116
1124
1131
1121
1120
1105
1062
1060
1089
1074
1066
1007
1015
993
972
959
923
906
921
897
944
938
880
890
597
646
281
523
268
267
430
295
258
395
298
878
867
833
820
852
870
915
958
920
911
924
937
967
952
900
963
974
1013
1059
958
1002
993
908
1001
994
961
959
874
904
849
886
891
885
946
804
946
843
837
849
893
882
908
896
871
875
866
860
884
887
907
922
859
898
936
946
1006
1043
951
905
885
877
889
924
1032
909
936
990
901
944
890
923
915
898
874
866
719
944
814
854
938
982
917
842
863
892
848
940
1056
926
990
1000
1008
1048
963
634
666
318
755
735
752
775
799
804
787
820
874
887
888
825
848
799
803
849
837
800
794
926
888
971
1107
918
931
959
913
915
948
930
909
957
962
902
931
917
837
894
953
1019
999
1041
1034
1068
1097
1055
1075
1050
1039
990
994
1030
1011
1056
1075
1065
1073
1024
1048
1032
1032
995
924
930
958
966
952
992
1026
995
1024
1044
1019
1043
1039
1034
1044
991
1031
1045
987
1031
1005
1011
1010
987
1000
958
995
956
938
961
965
944
923
911
860
849
855
863
835
937
1028
1011
1033
1037
1027
1018
1026
977
992
948
965
963
956
980
947
989
963
954
951
907
938
907
901
908
897
925
927
952
1004
984
996
976
666
1194
983
847
930
852
812
934
852
893
903
917
956
937
937
910
923
910
932
916
913
933
893
817
1017
902
931
911
911
848
895
916
858
895
893
931
941
949
949
934
850
890
913
845
796
808
889
1005
1036
1042
976
985
997
876
921
838
808
827
843
858
880
801
811
851
908
916
904
877
812
801
811
905
895
886
772
810
783
808
838
865
862
851
817
799
805
808
814
796
806
876
859
820
833
802
823
818
872
1078
1041
1015
921
936
985
988
938
991
1014
973
1020
1030
904
841
802
782
760
795
883
1056
980
1045
1104
1121
1044
1052
966
897
877
962
1092
1119
1064
1040
975
875
875
869
927
989
1087
1032
1031
1026
1022
936
958
959
962
972
997
989
978
959
918
912
945
937
985
905
970
1038
1073
1066
1062
1041
1017
1020
1012
1027
1047
1038
1058
1051
1036
1063
1058
1050
1047
1020
1031
1044
1014
1001
920
966
954
984
997
994
1034
981
1007
1039
986
1015
1021
1002
1034
1032
1029
1039
1007
1035
983
862
863
901
989
1041
1096
1086
1096
1074
980
976
974
1016
1019
1040
985
1009
1057
1040
1074
1100
1079
1087
1046
1060
1044
1012
1026
1004
1025
996
1001
1031
1018
1034
969
912
966
1012
1047
1044
973
1021
940
982
1009
1037
1002
1015
1013
987
1017
1014
1015
1030
1011
1024
1030
1009
1031
1020
1021
1030
985
1004
1015
996
1013
991
996
1007
973
988
971
966
961
952
950
999
956
966
987
940
973
972
967
989
949
1001
1019
991
1012
989
981
999
981
1009
992
1011
1024
1021
1049
1012
1017
1012
971
985
979
982
996
977
994
976
985
1015
980
1048
1040
997
1003
1025
1025
997
1010
987
985
1002
975
995
1008
985
1023
1011
1042
1040
1027
1027
995
1010
1002
1008
1022
995
1025
1008
1010
1020
976
991
968
954
984
973
969
991
950
984
970
978
1009
969
992
1022
1001
1034
1009
1017
1025
961
994
986
935
978
958
1005
1023
983
1031
1040
1030
1051
1031
1048
1065
1043
1086
1035
1083
1074
1031
1065
1056
1032
949
939
979
1030
1040
1053
1012
974
1007
924
953
977
993
1004
987
987
920
896
875
896
867
867
953
1100
1049
990
1020
948
929
979
1004
1017
1012
928
888
930
934
898
940
1004
1014
1000
1014
1026
1021
951
967
973
960
969
994
1012
1012
991
959
975
975
962
905
950
998
1041
1044
1081
1077
1056
1065
1051
1054
1072
1039
1060
1055
1028
1050
1039
1028
1055
1034
1040
1049
1002
1037
1033
1011
1038
1005
1016
1023
972
1005
1021
990
1016
1011
987
1004
992
988
983
963
983
980
975
985
950
953
977
1017
1038
1053
1034
1046
1026
1058
1047
1042
1040
1020
1025
1004
1009
976
963
986
885
918
988
1008
961
1016
1015
1011
1026
950
969
1006
1004
975
956
991
975
982
1010
979
999
1007
958
1001
1013
1002
1033
1027
1044
1050
1021
1042
1003
993
991
945
966
987
980
1019
1015
1010
1024
991
1003
981
960
963
956
969
1003
983
1017
1010
1020
1035
1008
1024
1019
1031
1051
984
988
965
955
952
958
1031
1041
1009
1079
1085
1061
1059
997
1015
1013
997
996
967
860
850
796
851
1036
1145
1216
1190
1173
1152
1162
1107
1116
1112
1096
1023
1021
1057
1069
1021
1060
1056
1026
1066
1070
1053
1051
987
1003
995
967
986
1006
997
930
931
970
990
999
1011
953
964
997
1001
956
1023
1069
1083
1108
1110
1036
1054
1055
1016
1019
1006
1027
1031
911
937
955
981
1029
1026
1027
1045
1055
1039
1006
1005
1013
980
1015
1007
955
912
944
987
966
1005
1026
1024
1051
1047
1037
1056
1027
1028
1048
1007
1041
1060
1005
1062
1068
1036
1075
1071
1062
1087
1054
992
1034
1067
1077
1017
1059
1065
1031
1056
994
1033
1065
1043
959
1016
1048
998
1015
1025
1061
1024
1038
1058
1045
1010
1014
983
974
984
956
992
982
982
995
959
967
978
947
979
1022
969
974
985
992
1043
977
1003
1001
965
977
942
959
963
937
949
942
949
969
944
950
961
931
954
963
976
994
981
1009
1036
1046
1012
1039
1016
1017
1042
1000
1024
1018
986
1041
1069
1051
1077
1041
1057
1080
1086
1042
1032
1046
1015
1023
1025
1000
1019
1001
1011
988
1000
1037
1035
1039
1064
1027
1050
1039
1021
1056
1009
1018
1016
963
1008
1028
996
1029
1035
1017
1021
1003
986
1008
1000
955
969
959
937
963
962
964
988
946
967
990
964
987
969
985
987
947
963
913
935
944
977
982
964
924
928
914
912
905
866
852
801
829
851
867
892
930
897
924
930
891
915
919
879
908
908
902
935
927
938
984
919
956
969
911
936
952
934
973
914
965
1007
964
1024
964
994
998
956
973
956
945
916
947
1011
980
938
939
919
912
920
907
910
931
910
962
986
987
998
979
1003
982
1010
1014
962
968
959
929
941
964
1008
1035
1015
1050
1028
1030
1040
1011
1025
1037
1038
1063
1043
1046
1057
1009
1038
1014
1019
1027
988
1003
992
993
1002
1001
1028
1012
1033
1041
1004
1010
976
968
1019
1054
1071
1100
1063
1061
1082
1044
1100
1115
1108
1145
1115
1133
1120
1112
1123
1057
1072
1055
1057
1065
997
1011
958
912
931
933
959
969
960
991
998
988
1015
989
1005
1017
976
1006
989
990
1042
1005
1014
1015
968
1008
990
984
1010
969
996
1003
971
1011
1002
975
1011
975
981
1032
964
982
982
1000
1006
977
969
986
931
974
972
988
1020
965
963
1007
979
1001
989
918
935
950
940
973
972
994
1015
984
1000
996
988
1013
1002
1074
1053
1049
1068
998
1043
1026
1018
1024
984
997
982
882
936
990
995
1010
1030
1012
1051
1051
1041
1061
1011
1035
1023
999
1023
999
1024
1028
1003
1033
1016
1023
1048
1034
1059
1028
1032
1043
1004
1017
981
979
987
951
1000
995
1020
1015
1011
1016
975
988
985
998
985
941
964
955
950
999
1002
990
1008
969
993
977
950
985
960
976
999
940
972
1008
957
997
988
979
991
956
967
947
918
925
900
918
944
917
958
950
915
962
919
948
943
877
913
936
915
954
966
949
984
959
958
961
903
919
955
929
987
988
947
989
1001
945
973
970
950
975
983
975
1000
916
922
937
914
905
869
938
956
978
1014
978
1019
1032
995
1028
1037
1043
1077
1051
1074
1083
1061
1078
1060
1066
1080
1047
1080
1057
1060
1052
998
1027
1039
1036
1080
1043
1064
1052
1051
1061
1015
1039
1030
1018
1037
1000
1036
1033
999
1007
997
945
958
943
966
1012
999
1034
1045
1016
1038
1036
1027
1049
1017
1032
1042
989
1017
1021
1018
1057
1033
1034
1065
1022
1047
1047
1018
1041
1021
1038
1039
999
1008
983
965
977
988
1012
1048
1016
1061
1019
1049
1067
1023
1053
1041
1029
1042
997
1015
1032
994
1044
988
1036
1036
989
1021
1002
986
1038
975
999
996
962
1035
971
999
995
962
984
975
951
964
939
955
931
904
943
948
924
950
939
947
1006
929
970
981
942
975
992
975
1009
1013
1009
1040
1004
1023
1009
940
952
922
861
924
963
952
980
987
980
992
948
969
993
968
1011
1012
1018
1053
1022
1049
1067
1026
1068
1075
1050
1080
1056
1072
1080
1023
1056
1038
1019
1042
1004
1022
1057
1011
1055
1069
1056
1074
1054
1060
1036
999
1000
970
969
982
959
1010
1005
997
1017
988
987
932
952
942
934
955
943
951
948
924
970
975
960
989
964
970
976
948
969
951
960
966
921
965
980
942
974
962
950
984
977
991
1013
970
987
1004
972
1010
1012
995
1011
977
988
983
948
972
956
907
940
928
887
894
892
912
920
886
903
898
886
909
891
882
896
897
921
981
932
1027
998
1029
1057
972
1017
1009
1008
1094
963
1011
1039
988
1024
1034
990
1022
1009
1009
1040
1000
1020
1031
987
1014
1001
1015
1030
995
1022
1017
985
1053
1007
992
962
955
969
961
960
983
932
917
957
976
1017
1027
942
1013
1024
995
1016
981
999
1026
1023
1045
1036
1046
1029
1033
1047
1029
1054
1033
1024
1046
1038
1041
1034
1028
1050
1033
1029
1046
1033
1032
1042
1012
1033
1053
1036
1059
1024
1042
1049
1032
1062
1066
1069
1077
1043
1058
1051
1026
1014
973
973
947
932
959
923
949
929
927
939
905
920
922
880
885
846
841
841
861
870
859
878
907
895
941
969
966
997
977
969
978
939
939
943
914
982
941
907
965
911
918
944
956
967
948
951
964
946
1017
981
993
998
942
987
974
962
967
939
973
960
981
995
967
1001
1015
998
1008
977
980
968
926
927
888
912
959
946
1025
1008
1005
1027
942
993
979
997
1000
1033
1012
983
964
947
945
957
933
1013
979
937
986
953
976
956
935
945
979
989
1021
969
1014
1049
1059
1008
1041
1079
1051
942
974
952
988
1051
1061
1081
1012
1046
1036
1032
969
1007
1056
1057
1115
1128
1094
1116
1119
1082
1076
1081
1044
1064
1050
1029
1039
1024
1021
1033
1035
1022
1038
1035
1057
1111
1055
1035
1002
1011
1030
974
988
987
938
948
856
876
980
1016
1035
1006
1051
1059
1037
1043
950
974
1038
1066
1066
1041
1052
1063
1062
1069
1066
1048
1052
1067
1047
1063
1066
1052
1052
1037
1048
1046
1017
1025
1027
1005
1018
1014
986
991
973
979
991
969
1007
1010
1003
1020
998
1009
1012
978
997
990
994
1009
975
994
999
953
980
987
986
1008
980
1002
1002
992
998
980
1009
998
980
1008
996
993
987
941
958
943
945
960
942
992
991
981
1009
980
995
963
903
874
912
917
930
974
973
998
1040
1042
1038
986
1029
1053
1030
1053
1057
1020
1061
1071
1041
1070
1062
1071
1094
1054
1099
1098
1089
1113
1071
1072
1061
1032
1049
1008
1035
1038
1018
1064
1036
1066
1077
1058
1071
1028
1033
1049
1013
1045
1042
1026
1034
1024
1042
1069
1069
1075
993
1014
1019
1019
967
997
1017
978
1036
1053
1080
1115
1072
1085
1097
1084
1029
1048
1007
1045
1086
1027
1064
1093
1043
1053
986
1015
1055
985
1023
1055
1018
1062
1074
1041
1064
1046
1033
1042
1007
1002
1017
978
1004
1024
993
1029
1029
1030
1044
1013
1054
1064
1041
1067
1022
1032
1026
982
998
980
971
978
938
946
966
934
979
986
980
1015
972
997
991
976
994
970
987
996
959
984
974
973
987
959
982
986
953
963
949
949
962
939
975
970
974
981
937
953
956
926
940
917
940
939
924
940
938
924
951
930
960
978
983
1006
1032
1015
1030
1025
994
1003
975
983
985
948
967
966
949
970
939
949
965
935
966
967
943
970
964
981
1008
928
957
974
927
962
962
958
972
927
906
873
896
876
919
925
933
964
932
965
983
965
1010
1014
994
1013
974
998
989
958
985
956
977
976
944
956
919
939
944
897
942
950
928
968
985
981
1006
973
1013
1017
1005
1016
982
994
995
971
985
979
976
984
959
984
985
980
995
962
981
990
960
995
982
971
993
970
997
998
965
987
988
971
987
973
959
960
929
941
947
904
950
981
934
968
963
948
963
913
921
927
869
898
907
878
917
954
928
973
986
972
991
1001
1013
1044
1039
1055
1075
1035
1052
1059
1048
1063
994
1018
1021
972
995
1018
959
986
970
938
971
955
949
963
927
944
936
932
939
901
915
909
891
908
879
878
900
879
887
901
855
869
866
835
861
871
849
878
896
886
974
947
921
927
931
925
938
916
912
917
896
878
834
899
920
939
965
932
954
955
917
930
945
920
944
957
926
955
956
931
967
951
952
970
932
951
947
919
953
980
966
1006
1021
989
1027
1040
1014
1049
1052
1016
1046
1019
989
996
974
978
1013
1025
1039
1040
985
1008
1013
991
1015
997
1009
1032
1005
1017
994
975
974
936
966
978
988
1011
984
1015
1029
1032
1052
998
1008
994
958
987
1003
992
1042
1052
1051
998
1026
1039
1004
1005
1009
942
969
984
949
998
1009
953
990
1025
1033
1036
986
895
936
966
970
963
989
1022
943
986
1039
1023
957
1024
1030
993
1032
1060
1026
1047
1044
1027
1039
996
1014
1033
998
1023
1012
1007
1013
991
1021
1011
967
1016
1017
995
1023
1000
981
985
949
962
970
940
969
985
955
987
1009
977
1011
1013
984
1002
995
1011
1014
977
1001
994
964
979
961
961
982
962
976
988
960
987
995
956
984
988
960
981
982
939
972
977
953
979
967
954
982
964
995
1023
986
1001
1004
934
942
967
956
996
981
1004
1030
993
1018
1039
988
1005
1020
978
1009
999
976
992
970
978
1000
969
993
1020
961
1013
1024
996
1026
1001
1002
1009
966
1004
1024
984
1025
1023
1029
1058
1005
987
927
890
903
871
930
945
933
965
958
963
978
930
953
979
961
996
1017
988
1028
1053
994
1006
993
951
965
963
954
988
968
991
1025
998
1039
1069
1022
1046
1058
1007
1029
1004
986
1019
1016
1029
1055
1010
1037
1032
988
1036
1050
1034
1071
1021
1051
1042
1026
1051
1005
1035
1050
1029
1059
1029
1035
1049
988
1023
1019
987
1029
1032
1034
1061
1037
1060
1078
1025
1055
1011
1026
1060
1006
1033
1037
997
1028
998
1006
1033
990
1023
1029
999
1033
1031
1015
1034
987
1006
1014
949
991
1009
983
1004
1003
983
1008
982
993
978
956
969
961
942
941
893
896
892
876
921
937
928
960
943
934
937
898
895
904
888
915
944
951
993
1002
994
1013
1016
1010
1039
979
1006
1012
980
1008
988
989
982
916
894
921
902
942
999
1019
975
1013
1037
981
1005
1007
970
992
1010
972
992
1019
991
1019
1027
972
993
1001
977
1016
1029
1014
1045
1019
1025
1041
984
1007
1051
1006
1030
1051
1005
1030
1005
953
984
942
799
759
781
776
826
896
928
953
970
921
963
960
929
903
872
842
820
771
724
711
713
708
700
753
903
938
971
998
1025
1036
1024
993
874
841
897
899
880
882
918
1002
1062
1078
1055
990
974
924
929
973
1036
1098
1039
1037
1044
1045
1037
1035
1015
1011
1033
1026
1039
1036
977
1006
1026
1062
981
1007
1037
1039
997
1008
1008
1007
969
977
967
924
939
965
968
981
1010
997
1012
1018
949
956
945
922
901
882
838
839
876
876
793
768
743
724
720
718
754
902
937
978
1017
1030
1024
932
922
862
873
875
841
786
770
758
747
741
839
911
926
935
1002
1025
1040
1032
988
1015
1014
1013
1002
995
979
959
956
931
836
790
730
715
726
703
746
922
955
1088
1116
1066
1092
1100
1081
1008
983
976
952
959
973
985
982
988
988
996
1008
965
962
927
891
893
895
893
916
935
906
940
949
913
926
893
812
806
824
850
848
901
938
940
955
989
992
938
943
970
903
956
992
1025
1031
1079
1054
980
976
967
944
862
841
787
751
737
735
735
734
823
864
949
1023
994
1015
1016
941
912
907
910
953
866
879
861
902
989
1070
1039
1017
969
1009
1008
1014
973
920
837
801
793
772
799
901
943
838
899
977
979
914
826
809
853
911
968
1021
980
860
809
776
734
727
744
726
804
1005
1031
1056
1086
1097
1079
1051
963
931
932
934
964
927
877
923
981
1023
934
890
968
945
954
997
1039
966
935
942
872
800
829
859
906
940
950
951
954
909
926
852
884
911
923
944
885
854
849
841
854
877
888
853
889
884
876
924
946
941
954
980
891
837
802
759
733
736
740
733
888
959
1003
1016
1053
976
952
977
989
989
964
979
984
960
987
988
1009
1029
1009
1048
1063
1004
1025
1055
1049
958
945
948
966
962
917
912
929
823
825
839
914
969
993
975
953
962
987
992
982
995
994
972
965
921
934
954
982
975
939
953
973
978
967
865
868
874
879
902
860
815
778
743
724
739
726
754
891
945
965
973
996
946
920
948
846
828
868
929
983
989
967
909
929
975
980
860
896
917
1040
1010
1017
1015
997
970
966
890
879
895
916
841
879
920
932
946
948
928
940
933
913
927
835
846
828
865
853
863
872
896
909
910
902
798
815
788
818
875
905
954
975
916
913
937
841
861
865
885
896
826
859
857
847
799
816
801
757
750
737
704
720
717
781
892
936
966
962
964
963
929
840
817
852
951
983
1035
1068
1072
1047
927
895
877
892
957
1004
1047
1090
1115
1152
1174
1145
1053
1050
980
933
903
881
872
913
934
931
892
865
880
914
958
1020
970
908
866
860
846
854
884
1016
1120
1079
1094
1097
1095
1070
1016
1002
995
986
972
968
930
947
971
995
998
1015
1011
1023
1010
1008
1016
985
972
964
941
953
984
961
978
985
939
949
951
929
942
960
936
961
981
941
967
957
916
941
956
937
947
940
945
965
966
964
987
977
1007
985
991
1012
1022
1032
947
976
1004
980
996
1009
998
1022
986
893
906
934
976
992
996
981
874
896
912
941
961
942
919
943
982
1027
1026
1027
1015
943
927
925
947
948
917
952
990
1012
989
952
974
1000
1000
995
987
960
912
932
949
982
945
947
982
998
935
925
955
964
962
922
856
839
810
867
961
949
927
960
974
935
997
992
967
1037
1072
1040
1072
1088
1049
1053
1040
1038
1029
1005
1028
1026
1051
1070
1070
1088
1036
1028
1030
994
1005
1000
940
967
970
937
959
948
914
917
896
910
956
967
952
985
1002
1002
1031
1015
1016
1013
984
1000
989
976
988
950
940
938
898
901
897
874
915
942
932
970
992
974
1004
988
992
991
957
972
949
932
943
942
942
943
926
898
877
861
895
874
896
927
933
963
995
985
998
1023
976
1003
1015
981
1023
1030
1026
1060
1013
1005
1007
962
1001
1018
996
1015
990
1021
1018
1010
1010
982
1010
1038
1026
1067
1066
1070
1068
1004
1021
1032
1011
1024
1009
1028
1053
1009
1034
1040
1020
1033
987
1004
1030
1014
1034
1033
1034
1065
1035
1059
1068
1047
1073
1044
1061
1071
1063
1097
1071
1103
1106
1078
1113
1061
1107
1068
1082
1090
1029
1065
1074
1065
999
1050
1082
1039
1080
1057
1049
1071
1058
1015
1059
1063
1087
1094
1022
1061
1056
1014
1048
1045
1032
949
944
859
894
941
1038
1077
1057
1054
1043
980
1003
969
973
996
969
965
967
930
959
975
941
968
988
962
979
990
956
993
1022
1013
1049
1049
1062
1058
1014
1032
1045
1049
1063
1021
1052
1029
1023
1039
1003
1025
1004
965
986
992
963
1017
1027
1018
1044
1024
1028
1060
994
1047
1056
1020
1067
1038
1026
1046
993
1038
1018
1011
1040
997
1028
1032
1013
1036
1006
1021
1005
1001
1010
941
903
889
941
963
1013
1042
1020
1051
1011
1025
1017
1008
1024
969
994
982
981
1002
1006
1043
1005
1040
1048
1046
1055
1012
1032
1028
1028
1051
1029
1055
1064
1048
1067
1043
1063
1051
1036
1059
1043
1050
1048
1031
1049
1009
1031
1015
1016
1037
1016
1044
1032
1040
1045
983
999
972
953
954
928
966
994
975
1003
1008
1000
1021
983
1018
1004
981
1014
994
1016
1025
1010
1021
1009
1003
1022
1003
1031
1032
1065
1075
1030
1039
1004
1000
995
959
983
960
936
957
921
976
969
948
984
961
978
1006
986
1036
1035
1025
1053
1024
1054
1060
1031
1059
989
1002
1060
1093
955
1027
1071
1095
1108
1072
1034
1051
976
1000
1034
1017
1000
1051
1054
1046
1095
1079
1133
1111
1182
1161
1093
1068
1051
1013
1043
1043
1052
1081
1073
1082
1103
1046
1081
1075
1050
1062
1048
1032
1042
1009
1049
1061
1048
1054
1029
1048
1070
1014
1044
970
998
1017
1022
980
1017
1015
971
996
992
962
993
1022
1001
1026
989
954
921
907
950
974
982
1001
954
979
991
994
1031
1014
1022
1044
1004
1033
1027
1015
1042
1009
1025
1036
1017
1051
1048
1038
1059
1029
1054
1014
1023
1042
1009
1054
1054
1045
1056
1000
1018
1020
1009
1033
995
1025
1028
1015
1032
979
992
977
947
966
915
947
938
1003
1009
1004
1011
983
1000
1014
999
1035
1009
1034
1043
1026
1043
1013
1035
1018
1015
1031
1006
1035
1025
1020
1027
1009
1044
1058
1050
1068
1034
1059
1052
1058
1076
1036
1067
1059
1063
1079
1056
1085
1009
1010
1037
940
996
1036
1052
1002
857
869
858
911
980
1014
1046
1063
1069
1064
989
1002
1011
898
917
925
989
1027
1041
1032
981
996
1042
1000
956
1021
1062
1082
1080
1093
1070
1091
1057
1014
1029
1032
1026
949
944
946
946
939
843
849
853
989
1111
1091
1072
1078
1094
1071
1091
1090
964
977
993
1030
1039
1050
995
970
989
1005
1009
1006
1003
950
914
905
918
945
1031
1060
1049
1076
1057
1048
1019
963
844
806
806
827
885
1057
1040
1062
1051
1068
1085
1060
1079
1094
1009
1009
1023
1046
1070
1065
1044
997
1004
990
994
1001
993
953
962
943
943
968
926
965
1009
1025
1029
1019
1018
1015
970
973
974
896
916
943
995
1008
1034
1006
963
932
932
942
917
960
984
982
1008
1016
1026
1045
1022
1029
1049
1024
1025
1043
1001
1029
1020
1006
1021
1012
1032
1032
1006
1006
1002
969
997
1016
1017
1052
1020
1011
1030
1046
1055
1014
1018
994
982
989
971
1010
1033
1038
999
1027
1010
998
1015
1035
986
964
983
1003
1019
1001
938
927
886
885
884
848
901
923
1005
1162
1061
1073
1080
1055
1035
938
930
886
870
889
953
1071
1087
1076
1052
1072
1067
1071
1070
1017
1028
1040
1014
965
911
894
920
926
915
869
848
883
929
995
1053
932
918
943
849
880
910
977
1009
1016
954
886
869
858
960
1026
966
1009
912
974
1067
1120
1082
1066
1060
1081
1083
1086
1012
982
1000
1032
1043
998
1010
1027
1036
1008
963
968
986
1003
997
996
991
918
859
860
927
1010
1039
1058
1047
995
1030
992
999
1008
996
984
877
890
893
934
952
927
939
984
998
1015
1006
1018
1037
1032
1012
982
969
989
1012
997
1019
1029
1023
1022
975
950
951
934
949
913
887
951
966
908
929
998
1017
1001
963
921
912
925
997
982
1008
1032
1053
1053
1075
1062
1049
1035
1000
997
993
968
975
992
978
994
990
970
971
958
947
955
933
940
967
941
962
957
927
945
954
907
940
948
933
951
947
955
979
970
992
1002
995
1022
1006
1021
1025
1007
1014
987
992
1011
979
1005
1004
983
998
983
926
920
985
967
1011
1025
1010
1041
1009
1028
1030
986
1022
1021
1030
1037
1026
1040
1061
1018
1048
1039
1045
1077
1037
1059
1050
1040
1042
984
1014
1035
1036
1081
1079
1067
1068
984
1032
1048
1035
1031
1051
1021
1068
1057
1086
1100
1075
1082
1039
1040
1043
1023
1060
1044
1040
1046
1006
1016
1033
1030
1057
1028
1026
998
1035
1032
1031
1014
959
983
934
963
1015
1025
1028
992
1012
1016
949
993
1010
970
1004
1002
976
941
929
967
1009
1045
1029
994
1034
1048
1023
1021
891
812
852
853
899
888
858
857
888
920
868
854
832
826
875
941
964
994
976
964
1006
998
943
911
859
853
867
830
545
1057
826
839
837
863
850
878
935
917
954
967
929
931
914
874
912
926
856
867
911
975
934
1047
972
840
787
788
783
764
887
915
915
903
896
900
831
873
896
938
955
947
917
932
908
909
937
884
948
963
943
943
984
1105
996
955
938
900
889
919
963
882
899
966
999
977
954
949
935
889
899
873
846
868
891
833
837
849
831
851
838
815
831
867
866
814
824
819
862
861
843
838
822
800
767
756
738
714
711
705
701
704
708
687
708
706
694
467
956
744
747
763
769
784
787
784
789
592
659
1100
771
752
762
757
730
730
713
725
775
609
803
1144
853
894
674
577
507
842
805
787
737
730
727
721
727
716
717
715
705
705
710
713
698
704
696
696
698
687
688
681
686
691
693
694
706
699
704
690
694
697
700
680
682
672
598
727
656
658
665
666
663
658
527
789
661
637
620
663
656
669
669
661
511
819
684
708
719
730
726
682
527
412
253
398
486
695
431
264
526
320
296
434
294
346
422
263
414
408
286
455
258
291
347
630
427
254
522
278
322
597
590
598
601
608
597
604
601
592
600
600
468
720
550
642
585
586
576
583
610
562
564
446
522
706
556
552
535
537
538
528
530
524
519
520
516
509
506
506
500
496
495
497
491
489
492
491
488
490
490
485
487
488
482
490
487
323
658
482
295
279
260
258
268
262
347
491
492
484
252
256
495
502
505
502
506
510
514
518
518
522
524
522
527
531
537
538
533
539
543
543
541
540
548
544
543
540
541
547
542
538
556
615
541
548
560
557
557
563
565
555
559
562
562
558
561
562
641
540
560
361
848
560
560
595
562
557
565
571
583
580
589
684
569
591
593
594
589
606
717
678
612
733
711
716
711
721
709
615
755
700
614
758
721
707
700
702
609
622
723
689
606
723
720
721
715
759
756
724
769
748
719
742
737
493
880
696
686
565
537
911
623
707
687
686
691
704
702
695
705
745
708
698
726
740
729
754
776
750
771
818
768
765
739
746
776
767
755
767
776
754
773
805
763
783
803
801
791
817
781
757
764
758
807
789
765
747
735
695
693
687
682
685
[truncated: 20,020 more chars]
