# Supplementary material for: Comparison between Electrocardiographic and Earlobe Pulse Photoplethysmographic Detection for Evaluating Heart Rate Variability in Healthy Subjects in Short- and Long-Term Recordings
Source: Sensors (Basel). 2018 Mar 13;18(3):844. doi: 10.3390/s18030844 (PMC5877367; doi:10.3390/s18030844)
Supplement: Supplementary file 1 [file sensors-18-00844-s001.zip › DATA/24_hours/10/ppg_data.txt]

764
369
1171
273
952
1147
1148
1171
1114
1125
971
951
938
918
955
1042
955
935
1004
1054
1010
990
972
952
915
913
600
1152
774
886
822
831
862
899
902
869
884
923
987
1004
981
983
923
919
882
848
833
811
798
804
786
786
813
855
877
917
890
900
882
863
851
871
977
1413
1258
1315
1178
1266
1186
1191
1200
1200
1157
1250
1146
1226
1160
1178
1179
1198
1192
1183
1182
1144
1153
1153
1138
1162
1180
1141
1180
1146
1226
1109
1192
1156
1217
1196
1187
1185
1219
1161
1168
1087
1117
1096
1078
1147
1163
1156
1188
1108
1151
987
884
961
1014
1121
1392
1206
1329
1216
1255
1251
1260
1221
1197
1197
1218
1184
1207
1170
1249
1157
1224
1162
1214
1174
1188
1172
1171
1180
1182
1184
1217
1131
1187
1127
1155
1151
1143
1129
1139
1106
1065
1131
1191
1104
1079
865
846
876
939
1003
994
1386
1157
1122
1100
896
929
1017
959
996
1067
1000
1133
1414
1213
1023
885
825
810
816
856
887
894
1090
1408
1236
1337
1209
1312
1226
1236
1223
1270
1194
1258
1076
1118
1285
1206
1279
1068
877
878
950
948
1104
1472
1234
1331
1169
1265
1259
1294
1227
1321
1272
1288
1236
1127
883
850
875
880
1023
1030
1000
1015
1040
1081
968
980
927
910
908
970
1100
1436
1295
1335
1260
1257
1233
1050
924
1047
1368
1211
1258
1203
1201
984
876
941
1345
1104
1004
949
897
943
939
991
1030
958
974
981
1002
987
914
871
827
848
964
1059
1010
930
914
978
872
857
878
935
921
955
929
1008
1028
959
971
1014
922
903
885
895
840
820
906
1136
1116
1036
1023
894
874
937
1420
1259
1303
1224
1168
928
896
963
986
992
1027
1127
1363
1236
975
879
859
796
760
744
757
755
1218
1172
1198
1123
1016
899
849
801
770
788
803
853
847
821
821
847
863
833
831
813
796
818
803
599
1016
824
840
856
846
834
856
861
868
923
872
868
867
890
927
915
937
868
839
819
789
774
801
807
796
822
819
863
832
860
859
845
832
851
865
864
866
912
961
868
862
868
862
844
810
820
822
824
840
862
867
858
865
843
832
824
838
849
825
802
831
845
824
830
833
830
847
842
836
829
824
821
826
834
839
825
813
824
849
873
896
844
784
771
753
771
812
1173
1105
1167
1114
1074
935
821
809
789
772
775
784
810
812
818
807
806
818
822
821
814
840
886
918
993
970
895
905
871
895
941
926
955
1023
1070
925
898
898
924
1003
930
955
918
869
845
856
881
866
910
1332
1202
1285
1198
1234
1172
1203
1160
1204
1112
1169
1137
1132
1114
1121
1084
1104
1033
1030
1017
984
980
1005
987
918
863
885
851
870
888
852
867
877
845
867
911
903
960
967
924
952
956
928
991
992
1009
1037
964
881
895
895
925
1009
1019
1299
1158
1180
1124
1118
1084
1089
1049
1067
1006
1044
1045
1051
1087
1070
1071
1075
1061
1067
1003
1019
894
915
977
949
1012
969
884
890
873
855
901
885
912
942
906
918
911
865
877
900
887
929
940
960
996
969
1043
1252
1184
1173
1107
1153
1053
906
843
847
883
1323
1172
1255
1209
1197
1161
1156
1105
1130
1072
1081
1083
1059
1085
1049
1035
1052
993
990
975
896
964
1071
1051
1128
1062
964
948
957
907
984
983
974
1032
1017
992
1023
993
969
989
984
933
991
982
945
1011
1004
940
955
987
923
863
870
863
853
958
1294
1138
1226
1165
1173
1151
1130
1139
1164
1067
1094
1068
1044
1080
1100
1053
1085
1064
1028
991
823
806
852
1264
1173
1279
1183
1169
1148
1136
1149
1086
1103
1074
1061
1064
1066
1044
1065
1059
1055
1091
1073
1072
1070
1018
1034
1035
995
1037
1066
1006
974
826
802
814
925
1270
1161
1195
1099
1124
1080
1058
1072
1062
1030
1042
1036
1021
1059
1062
1028
1078
1114
1049
1077
1087
1048
1078
1089
1079
1086
1155
1093
1103
1135
1065
1095
1096
1085
1105
1103
1087
1123
1128
1074
1080
1103
1042
1062
1055
1048
1066
1097
1075
1113
1099
1050
1072
1057
1013
1042
975
950
909
980
1001
951
970
1009
941
950
972
960
900
936
924
949
978
975
946
1001
985
937
949
1009
978
931
914
893
903
1029
981
1018
1021
941
969
985
962
971
1001
961
982
1040
963
980
1087
1066
1056
1026
984
930
1013
1025
1001
1021
1193
1151
1062
956
925
937
1009
1266
1108
1136
1127
1072
1073
1038
964
866
927
915
900
939
1015
984
1033
1048
996
965
954
910
901
918
920
892
899
956
894
867
916
988
946
946
1017
950
964
1293
1141
1131
1199
1133
1126
1160
1075
1068
1085
1031
1058
1095
1092
1124
1182
1071
975
814
777
865
1330
1147
1245
1193
1126
1182
1143
1092
1127
1118
1061
1083
1061
1038
1077
1078
1034
1039
1031
1028
1057
1046
1028
1055
1072
1023
1029
981
867
875
944
1066
1025
1040
1039
940
876
873
865
898
998
1024
935
981
1045
1002
1059
1262
1106
1162
1094
1068
1057
1018
997
906
874
861
883
887
947
1300
1134
1128
1138
1102
1098
1095
1083
1019
942
860
842
840
974
1281
1117
1104
1003
825
795
912
1010
1350
1192
1281
1207
1189
1249
1134
1112
1112
1043
1050
1082
1071
1021
879
777
799
1293
1118
1230
1172
1272
1213
1131
1153
1110
1076
1098
1097
1062
1103
1135
1088
1115
1098
1070
1081
1061
1030
1072
1073
1056
1079
1086
1070
1134
1075
1037
1044
1044
1015
1017
1023
1034
1041
1016
1010
1059
1091
1107
1156
1079
1094
1063
1052
1055
925
912
982
1020
998
1066
1061
987
1008
1064
1035
1064
1016
899
863
892
877
848
809
836
995
1045
1292
1187
1127
1185
1138
1122
1077
1078
958
791
747
759
927
1344
1251
1270
1272
1227
1237
1223
1167
1138
1165
1117
1114
1146
1091
1114
1132
1060
1056
1082
1062
1117
1212
1152
1127
1163
1113
1110
1140
1097
1071
1047
923
841
856
850
913
1119
1236
1159
1218
1159
1121
1070
951
883
895
983
1326
1155
1147
1185
1114
1102
1119
1111
1098
1082
1043
1036
1036
1044
1021
988
886
834
828
895
1266
1161
1211
1128
1151
1169
1102
1097
1088
1053
1083
1097
1059
1096
1102
1081
1119
1077
1040
1086
1058
1096
1140
1090
1093
1148
1074
994
862
832
893
998
1228
1018
1003
878
781
791
802
840
925
881
911
1068
1298
1142
1225
1160
1240
1235
1201
1199
1214
1137
1167
1134
1084
1114
1123
1106
1145
1145
1090
1157
1145
1105
1107
1109
1075
1099
1131
1071
1074
1082
1033
1035
1060
1018
1025
1062
1080
1077
1171
1157
1154
1168
1138
1101
1110
1021
834
775
867
1249
1170
1246
1141
1162
1205
1163
1161
1115
1108
1145
1072
1080
1081
1068
1075
1081
1055
1063
1109
1096
1087
1065
1071
1032
1060
1063
1039
1060
1093
1051
1090
1111
1067
1086
1096
1063
1090
1120
1075
1068
1098
1071
1052
1091
1125
1096
1140
1149
1134
1107
1129
1131
1118
1133
1072
1060
1078
1070
1046
1083
1085
1115
1169
1143
1124
1098
1091
1072
1007
877
942
952
1017
1262
1108
1150
1133
1109
1115
1100
1057
1088
1095
1090
1122
1118
1115
1130
1134
1082
1112
1100
1065
1093
1098
1071
1078
1114
1103
1108
1162
1130
1146
1152
1114
1095
1138
1098
1081
1073
1023
1074
1035
932
928
977
998
996
1099
1265
1145
1155
1118
1154
1144
1095
1123
1069
1058
1085
1067
998
1057
1045
1037
1309
1174
1113
1170
1116
1068
1090
1098
1084
1089
1095
1023
939
914
1022
1099
1274
1187
1241
1219
1165
1261
1169
1074
909
877
1025
1061
1283
1193
1239
1237
1206
1233
1234
1236
1167
1077
1042
897
951
1097
1207
1149
1250
1164
1159
1216
1130
1165
1209
1134
1148
1179
1094
1092
1066
1014
901
1006
1038
1013
1287
1154
1175
1198
1220
1155
1199
1134
1151
1128
1094
1132
1106
1120
1163
1121
1154
1143
1083
1081
1140
1093
1148
1147
1148
1135
1141
1116
1149
1114
1075
1110
1143
1077
1077
1077
1054
1094
1147
1092
1127
1179
1106
1145
1143
1089
1114
1136
1117
1189
1144
1196
1185
1132
1131
1177
1097
1111
1098
1093
1133
1120
1116
1166
1133
1104
1132
1115
1088
1126
1142
1091
1126
1118
1107
1160
1141
1138
1149
1189
1117
1126
1121
1087
1105
1085
1066
1090
1087
1055
1066
1107
1057
1134
1114
1131
1156
1110
1111
1119
1085
1101
1143
1140
1097
1054
1069
1084
1154
1152
1150
1164
1174
1136
1149
1140
1117
1135
1130
1100
1130
1192
1153
1190
1224
1243
1179
1186
1201
1166
1189
1162
1159
1150
1141
1140
1167
1108
1132
1108
1073
1140
1177
1103
1184
1162
1122
1144
1150
1105
1137
1110
1108
1129
1104
1151
1158
1109
1136
1107
1074
1083
1044
953
1005
988
1299
1219
1205
1183
1186
1168
1180
1237
1150
1220
1161
1112
1179
1132
1145
1125
1130
1098
1143
1155
1166
1215
1126
1115
1198
1144
1242
1194
1159
1175
1188
1134
1199
1151
1175
1162
1125
1106
1125
1072
1089
1105
1125
1121
1150
1152
1139
1155
1173
1115
1152
1144
1096
1118
1112
1113
1128
1086
1120
1128
1105
1131
1170
1104
1164
1103
995
818
824
934
1350
1330
1331
1265
1325
1221
1245
1235
1173
1227
1150
1186
1176
1131
1138
1200
1143
1184
1153
1131
1128
1139
1066
1114
1155
1120
1164
1181
1139
1152
1171
1108
1153
1145
1074
1113
1088
1126
1170
1139
1213
1199
1196
1183
1177
1136
1183
1096
1099
1111
1061
1090
1106
1069
1078
1069
1033
1069
1039
960
962
1309
1140
1161
1171
1191
1158
1220
1146
1171
1139
1119
1161
1146
1123
1159
1141
1136
1110
1070
889
974
1316
1168
1308
1202
1238
1210
1157
1178
1210
1121
1150
1108
1078
1081
1111
1081
1153
1142
1138
1133
1100
1085
1106
1083
1076
1128
1119
1179
1184
1174
1184
1245
1133
1136
1071
1097
1113
1103
1138
1155
1167
1169
1213
1189
1226
1138
1149
1213
1135
1132
1122
1088
1123
1150
1081
1080
1112
1062
1114
1150
1096
1151
1131
1116
1120
1138
1104
1147
1119
1124
1148
1150
1091
1133
1114
1078
1116
1113
1123
1153
1092
1110
1118
1077
1114
1126
1090
1160
1120
1116
1140
1130
1095
1126
1079
1133
1114
1092
1100
1136
1094
1137
1132
1110
1106
1139
1089
1076
1112
1116
1148
1206
1119
1126
1144
1089
1102
1125
1104
1124
1155
1090
1072
1090
1052
1019
1268
1150
1252
1192
1174
1189
1184
1123
1141
1090
1050
1063
972
986
1301
1179
1210
1199
1169
1117
1056
916
969
1322
1163
1230
1214
1192
1185
1201
1115
1137
1151
1118
1142
1170
1105
1152
1138
1110
1130
1151
1090
1145
1151
1158
1163
1208
1116
1118
1136
1089
1177
1124
1088
1122
1164
1100
1165
1157
1141
1138
1157
1071
1111
1155
1088
1132
1121
1094
1132
1118
1099
1121
1119
1107
1136
1147
1084
1128
1121
1089
1145
1139
1097
1134
1173
1104
1138
1108
1059
1089
1106
1071
1115
1135
1099
1132
1159
1107
1162
1126
1143
1132
1160
1075
1113
1137
1099
1122
1146
1129
1208
1172
1187
1172
1182
1168
1236
1141
1217
1165
1164
1188
1163
1136
1203
1141
1096
1119
1103
979
1025
1302
1149
1241
1182
1177
1169
1164
1126
1167
1112
1140
1157
1155
1120
1165
1086
1158
1126
1088
1105
1168
1111
1152
1185
1179
1198
1256
1160
1226
1160
1176
1180
1143
1157
1200
1148
1214
1180
1144
1169
1178
1138
1198
1149
1127
1112
1120
1073
1122
1108
1116
1146
1168
1177
1231
1156
1211
1172
1158
1158
1193
1139
1194
1161
1156
1174
1190
1162
1180
1133
1148
1121
1099
1132
1183
1124
1185
1161
1123
1135
1155
1101
1147
1147
1148
1138
1158
1108
1155
1121
1103
1117
1155
1093
1171
1139
1142
1156
1150
1131
1204
1159
1156
1157
1167
1174
1158
1173
1208
1133
1158
1134
1117
1161
1165
1108
1162
1144
1141
1160
1163
1112
1158
1135
1148
1175
1179
1144
1161
1104
1094
1117
1108
1123
1106
1120
1154
1143
1139
1165
1143
1173
1152
1177
1124
1210
1135
1147
1146
1090
1122
1170
1095
1151
1184
1142
1169
1179
1131
1129
1160
1120
1153
1124
1109
1141
1138
1097
1153
1155
1157
1166
1151
1131
1175
1101
1123
1145
1111
1145
1144
1094
1122
1100
1143
1172
1120
1208
1183
1132
1152
1178
1124
1173
1159
1117
1152
1195
1121
1207
1151
1151
1162
1166
1128
1177
1117
1131
1145
1123
1188
1151
1160
1145
1126
1122
1171
1107
1159
1147
1130
1142
1198
1130
1179
1124
1138
1180
1199
1176
1234
1162
1198
1176
1124
1132
1161
1123
1186
1140
1187
1168
1154
1140
1165
1122
1173
1143
1177
1144
1129
1143
1187
1112
1168
1137
1093
1118
1172
1130
1240
1237
1269
1257
1212
1211
1267
1147
1166
1156
1120
1115
1168
1097
1107
1087
1122
1136
1108
1139
1169
1091
1136
1076
1121
1138
1111
1162
1170
1107
1166
1131
1151
1169
1166
1157
1209
1115
1143
1132
1093
1124
1159
1095
1171
1169
1179
1168
1137
1148
1175
1127
1198
1174
1145
1153
1195
1146
1162
1101
1092
1131
1135
1134
1156
1139
1153
1156
1142
1161
1133
1196
1142
1201
1167
1143
1211
1157
1171
1180
1166
1115
1133
1093
1087
1067
1095
1135
1098
1139
1144
1144
1182
1246
1172
1242
1202
1158
1176
1182
1100
1157
1106
1163
1149
1124
1176
1212
1150
1222
1158
1176
1181
1180
1202
1216
1166
1218
1143
1163
1128
1148
1147
1161
1152
1211
1134
1164
1157
1140
1153
1203
1128
1198
1169
1155
1188
1206
1164
1197
1143
1175
1167
1115
1123
1139
1096
1123
1120
1117
1159
1130
1157
1202
1149
1203
1164
1102
1159
1160
1117
1172
1158
1139
1170
1180
1110
1175
1185
1139
1180
1169
1137
1161
1118
1156
1169
1132
1145
1167
1141
1191
1122
1139
1147
1096
1129
1123
1127
1155
1102
1160
1156
1139
1155
1128
1139
1207
1140
1147
1160
1127
1110
1137
1117
1087
1142
1138
1138
1189
1116
1200
1149
1162
1151
1174
1152
1129
1128
1184
1110
1169
1174
1178
1177
1190
1145
1189
1119
1198
1161
1154
1157
1205
1117
1127
1130
1118
1142
1171
1113
1199
1167
1162
1166
1184
1134
1195
1132
1155
1147
1144
1108
1166
1129
1193
1130
1112
1147
1162
1091
1117
1150
1117
1149
1172
1109
1131
1126
1094
1142
1108
1119
1130
1129
1184
1145
1203
1176
1165
1173
1166
1152
1196
1131
1162
1186
1135
1205
1187
1175
1159
1187
1121
1173
1154
1165
1157
1177
1115
1142
1109
1118
1124
1122
1101
1168
1126
1144
1152
1111
1080
1101
1073
1123
1194
1136
1219
1175
1229
1203
1165
1164
1193
1153
1224
1133
1176
1166
1151
1173
1186
1183
1225
1139
1223
1179
1161
1097
905
1554
754
733
704
715
711
696
691
683
683
675
677
658
670
657
659
678
693
720
737
826
988
1001
948
949
1125
1203
1283
1317
1331
1381
1305
1309
1364
1250
1285
1261
1243
1272
1281
1262
1306
1217
1290
1177
1207
1080
876
790
759
754
743
752
779
836
1036
956
902
1416
1331
1474
1385
1470
1345
1428
1227
1254
1218
957
828
803
781
787
794
820
866
924
1517
1218
1451
1338
1551
1405
1399
1360
1349
1431
1299
1401
1256
1355
1245
1285
1274
1252
1240
1278
1210
1270
1138
1120
985
1347
1445
1290
1405
1308
1342
1268
1182
1203
1239
1125
1231
1214
1213
1252
1265
1204
1309
1198
1336
1253
1328
1326
1298
1294
1323
1232
1300
1178
1235
1204
1240
1266
1262
1254
1293
1209
1332
1302
1299
1295
1332
1266
1372
1256
1219
1239
1152
1187
1195
1186
1225
1223
1207
1271
1166
1227
1282
1199
1227
1237
1220
1248
1293
1215
1291
1207
1219
1220
1177
1250
1212
1251
1275
1283
1232
1346
1241
1284
1251
1201
1241
1287
1232
1309
1196
1255
1229
1175
1227
1293
1217
1345
1307
1296
1264
1219
1258
1257
1255
1230
1319
1189
1248
1229
1170
1192
1227
1192
1301
1222
1245
1263
1279
1234
1311
1205
1330
1277
1283
1306
1233
1323
1278
1176
1221
1204
1193
1243
1291
1242
1282
1205
1285
1208
1315
1242
1207
1201
1170
1211
1241
1203
1321
1237
1282
1265
1239
1262
1240
1235
1289
1187
1263
1179
1251
1224
1188
1224
1260
1177
1264
1252
1214
1249
1275
1204
1317
1243
1255
1264
1257
1238
1308
1171
1243
1291
1232
1333
1218
1295
1249
1096
894
861
926
962
873
856
849
843
942
1013
1094
1411
1233
1408
1315
1395
1358
1233
1253
1292
1282
1398
1285
1409
1343
1245
1263
1233
1259
1297
1294
1309
1346
1275
1384
1233
1299
1246
1243
1254
1302
1212
1288
1216
1254
1238
1218
1096
1062
1448
1414
1414
1381
1390
1346
1301
1322
1321
1233
1341
1310
1331
1315
1291
1326
1341
1274
1313
1222
1222
1236
1170
1286
1260
1287
1293
1317
1267
1354
1232
1376
1234
1246
1330
1248
1354
1311
1329
1327
1285
1230
1209
1171
1227
1190
1163
1196
1179
1104
1031
854
845
963
1470
1336
1379
1380
1331
1348
1364
1277
1371
1245
1310
1272
1282
1360
1361
1335
1331
1252
1349
1298
1254
1303
1371
1322
1285
1305
1328
1229
1325
1285
1315
1331
1370
1239
1290
1246
1200
1276
1240
1198
1191
1165
1042
1083
1439
1282
1404
1233
1321
1286
1329
1293
1246
1229
1248
1174
1239
1217
1220
1273
1280
1238
1339
1230
1223
1212
1186
1309
1284
1315
1357
1349
1284
1325
1312
1308
1370
1258
1371
1315
1342
1350
1343
1309
1339
1240
1305
1271
1255
1263
1272
1268
1284
1244
1314
1217
1290
1264
1257
1260
1266
1215
1318
1241
1328
1267
1205
1271
1201
1226
1247
1203
1293
1264
1265
1273
1249
1224
1261
1193
1264
1223
1195
1247
1223
1237
1264
1179
1240
1253
1203
1294
1250
1238
1295
1302
1277
1337
1209
1252
1270
1190
1295
1222
1249
1256
1211
1278
1320
1254
1347
1250
1244
1274
1216
1288
1208
1260
1252
1226
1263
1263
1213
1246
1176
1233
1252
1249
1243
1214
1189
1252
1210
1216
1218
1232
1211
1284
1205
1249
1258
1241
1272
1255
1208
1275
1216
1224
1244
1206
1257
1244
1203
1236
1209
1206
1280
1212
1215
1280
1245
1260
1310
1230
1272
1244
1216
1335
1264
1242
1294
1207
1248
1216
1220
1268
1215
1163
1237
1224
1225
1285
1210
1273
1251
1183
1238
1229
1194
1254
1220
1185
1253
1223
1175
1246
1192
1253
1245
1184
1248
1198
1254
1242
1192
1272
1205
1246
1214
1186
1239
1188
1209
1238
1192
1215
1245
1166
1240
1218
1185
1219
1177
1160
1197
1159
1207
1191
1164
1165
1149
1209
1211
1184
1242
1272
1226
1300
1217
1328
1228
1336
1257
1249
1287
1262
1244
1259
1212
1259
1200
1175
1243
1202
1216
1253
1273
1261
1293
1199
1247
1263
1185
1237
1195
1224
1222
1171
1220
1230
1191
1269
1176
1232
1225
1210
1263
1223
1241
1269
1207
1250
1304
1200
1277
1258
1233
1238
1225
1194
1219
1146
1162
1183
1132
1184
1184
1118
1144
1167
1131
1182
1248
1207
1297
1234
1220
1265
1202
1211
1207
1150
1190
1224
1159
1228
1157
1207
1202
1168
1207
1182
1188
1274
1202
1310
1236
1234
1260
1196
1235
1210
1213
1249
1196
1164
1230
1166
1203
1204
1128
1182
1159
1203
1156
1228
1244
1189
1215
1207
1192
1230
1172
1225
1211
1172
1224
1217
1177
1253
1244
1201
1253
1187
1253
1247
1182
1219
1167
1192
1199
1125
1159
1169
1124
1172
1167
1140
1185
1214
1177
1194
1205
1138
1216
1221
1143
1169
1197
1164
1258
1244
1223
1244
1231
1230
1285
1221
1301
1215
1156
1173
1213
1148
1236
1209
1215
1222
1195
1246
1228
1200
1194
1114
1158
1191
1150
1216
1197
1168
1247
1167
1261
1233
1179
1239
1231
1202
1221
1233
1182
1260
1168
1174
1195
1117
1176
1167
1125
1193
1219
1168
1253
1198
1214
1220
1189
1189
1272
1211
1180
1249
1218
1213
1248
1221
1216
1277
1177
1213
1171
1148
1184
1165
1145
1197
1149
1210
1266
1164
1206
1208
1159
1194
1198
1139
1192
1209
1185
1253
1204
1156
1191
1172
1090
1054
958
956
984
1344
1142
1232
1192
1208
1215
1208
1214
1224
1151
1236
1201
1187
1218
1217
1188
1257
1204
1175
1124
1049
938
1089
1381
1305
1311
1322
1298
1242
1310
1221
1301
1233
1210
1249
1179
1259
1189
1086
912
964
864
864
902
858
898
1101
1448
1340
1405
1338
1418
1315
1310
1368
1249
1272
1303
1221
1284
1269
1227
1261
1296
1214
1287
1216
1299
1222
1202
1250
1167
1235
1221
1170
1262
1157
1103
980
1073
1121
1506
1293
1444
1293
1246
1313
1229
1299
1190
1176
1165
1113
1126
1158
1148
1148
1233
1160
1236
1206
1250
1239
1184
1183
1226
1162
1189
1226
1150
1074
971
970
1141
1423
1244
1350
1253
1305
1290
1235
1258
1280
1193
1326
1247
1188
1243
1205
1209
1264
1186
1245
1198
1189
1261
1240
1208
1271
1228
1212
1255
1136
988
940
1415
1280
1454
1308
1328
1382
1277
1311
1307
1229
1331
1260
1212
1276
1226
1204
1226
1228
1183
1214
1173
1177
1230
1215
1196
1262
1179
1161
1172
1110
1128
1174
1143
1140
1144
1124
999
1115
1306
1181
1280
1210
1284
1272
1248
1261
1277
1189
1262
1241
1169
1201
1146
1191
1181
1135
1185
1188
1136
1188
1223
1161
1182
1212
1178
1257
1243
1186
1240
1235
1165
1208
1201
1146
1177
1201
1160
1126
1177
1137
1144
1177
1170
1103
1132
978
834
833
962
1357
1150
1240
1238
1216
1242
1181
1222
1220
1152
1163
1169
1130
1190
1153
1078
918
911
931
1108
1439
1214
1343
1304
1304
1313
1345
1246
1293
1254
1178
1227
1209
1154
1194
1181
1131
1162
1150
1131
1182
1153
1169
1190
1143
1177
1213
1152
1179
1190
1117
1148
1189
1164
1167
1222
1186
1154
1145
1006
900
981
1448
1214
1212
1299
1204
1218
1231
1166
1207
1238
1153
1173
1142
1132
1146
1145
1086
1154
1193
1124
1168
1219
1172
1208
1232
1165
1215
1181
1158
1204
1165
1160
1193
1142
1154
1192
1160
1150
1184
1154
1154
1201
1183
1175
1196
1141
1137
1183
1143
1135
1184
1155
1157
1205
1146
1161
1178
1113
1145
1150
1095
1090
1121
1090
1066
1115
1106
1117
1133
1080
1137
1146
1099
1142
1160
1090
1135
1150
1106
1158
1181
1151
1181
1208
1179
1158
1180
1156
1115
1158
1165
1118
1154
1125
1106
1157
1144
1104
1064
968
953
1042
1022
981
1034
1041
1040
1132
1140
1042
1087
1060
993
1051
1102
982
975
1051
1050
1009
1104
1077
1054
1113
1052
959
967
1047
962
1038
1109
1017
1043
1121
1019
1023
1135
1068
1010
1085
1018
994
1066
1068
1013
1438
1263
1203
1243
1221
1159
1166
1054
850
922
1081
1085
1324
1236
1192
1251
1270
1172
1206
1196
1133
1164
1169
1122
1137
1117
1070
1114
1139
1096
1142
1128
1075
1120
1123
1081
1113
1129
1080
1092
1119
1088
1101
1127
1084
1060
1100
1118
1077
1123
1147
1087
1121
1137
1099
1122
1142
1100
1123
1139
1112
1088
1145
1138
1080
1121
1128
1075
1120
1091
939
927
997
1025
941
996
1070
1040
1041
1129
1050
975
1005
1111
1025
982
1103
1079
1042
1093
1345
1158
1238
1183
1109
1141
1144
1091
1121
1140
1167
1116
1171
1147
1102
1137
1202
1153
1163
1185
1117
1148
1138
1082
1154
1165
1130
1131
1153
1115
1074
1101
991
962
938
1062
1351
1168
1227
1189
1156
1188
1190
1110
1138
1162
1106
1127
1157
1153
1137
1165
1142
1092
1010
977
941
971
1037
1061
1020
1105
1191
1067
1102
1078
1010
1111
1156
1007
963
1045
1063
963
1005
1116
1054
1027
1051
978
970
1041
1071
967
997
1051
1055
1025
1121
1218
1229
1198
1154
1004
994
993
971
933
1025
1049
983
974
1080
1032
955
1002
1076
939
954
1027
1026
974
1064
1356
1146
1179
1218
1143
1151
1164
1114
1126
1147
1136
1105
1147
1148
1111
1162
1203
1133
1171
1182
1122
1135
1145
1073
1083
1084
920
969
1011
1008
952
987
1072
978
956
1010
1060
959
982
1090
1043
975
1023
1363
1173
1138
1156
1103
1093
1128
1133
1084
1162
1183
1116
1177
1190
1124
1157
1178
1101
1122
1141
1092
1087
1109
1007
913
964
1088
1003
1003
1087
1047
972
1010
1046
975
947
1005
1014
940
960
1106
999
967
1092
1081
985
965
995
976
1049
1105
1034
1039
1078
994
1005
1051
1038
983
1060
1030
925
917
957
963
1002
1030
1030
971
1030
1374
1164
1194
1214
1128
1163
1134
1128
1168
1141
1103
1178
1165
1127
1166
1148
1107
1152
1155
1083
1142
1027
925
950
976
1011
936
971
1059
1050
959
969
1006
950
923
953
1016
1002
1008
1085
1092
1033
1037
1075
1012
1003
1033
1043
955
1015
1103
1002
985
1065
1043
964
998
955
987
1051
996
1001
1058
1041
947
967
1041
991
956
994
1095
981
976
1034
952
937
1081
1059
1195
1324
1140
1168
1189
1113
1157
1138
1113
1142
1130
1090
1114
1124
1088
1072
1117
1118
1076
1118
1130
1058
1084
1089
907
908
933
892
901
952
1059
991
1001
1050
970
960
1026
1006
962
1004
1080
996
976
1055
999
955
999
1057
978
955
990
1001
969
982
1202
1284
1160
1200
1145
1108
1171
1169
1154
1177
1117
1095
1149
1124
1076
1118
1117
1067
1099
1101
1028
983
913
933
896
943
1015
938
1014
1076
1013
1011
972
1014
1028
991
949
966
1005
918
928
968
989
976
1119
1320
1135
1212
1175
1136
1158
1136
1079
1135
1109
1070
1109
1089
1088
1125
1126
1080
1118
1077
1024
940
902
926
902
964
1017
994
1045
1121
1070
957
1013
1055
984
954
1017
965
994
1028
942
949
1032
982
972
1145
1325
1121
1130
1141
1091
1118
1144
1082
1114
1151
1094
1073
1124
1113
1057
1099
1122
1072
1089
1114
1087
1059
1109
1122
1045
988
973
981
932
935
1060
1311
1148
1208
1142
1087
1127
1099
1046
1101
1091
1048
1108
1113
1057
1099
1116
973
885
937
990
923
1028
1063
995
977
1000
1017
958
1034
1054
1002
995
1032
1013
957
972
1019
940
974
1024
939
955
992
947
919
1011
1278
1214
1136
1118
1033
952
982
1161
1058
1048
1135
1107
1108
1036
955
931
1019
1099
1026
1093
1379
1161
1172
1176
1104
1140
1098
927
962
1067
1035
1079
1061
1003
933
979
1085
1036
981
1091
1371
1154
1167
1168
1097
1100
1009
924
901
974
1078
1037
1016
1095
1125
1017
1011
1083
1013
1003
1049
997
935
997
1106
990
950
1002
1365
1131
1175
1196
1100
1144
1178
1127
1150
1161
1151
1101
1143
1125
1082
1111
1119
1062
1090
1011
950
933
978
1048
951
1001
1055
994
977
1023
1030
953
1027
1075
999
997
1102
1068
969
1002
1030
964
1022
1123
1033
1034
1065
1022
962
965
1055
1043
976
953
987
1026
963
994
1062
1039
996
1435
1214
1161
1185
1188
1104
1144
1057
950
960
1082
1119
1017
1077
1137
1052
1041
1057
970
940
961
1049
979
986
1105
1064
956
960
1007
996
987
1094
1071
982
1048
1400
1167
1217
1228
1141
1169
1174
1091
1118
1136
1011
910
979
1005
954
1015
1018
984
926
950
1005
976
939
1058
1138
1070
1026
1065
975
957
1028
1040
977
1009
1064
995
1013
1103
1013
1027
1076
1009
949
1018
1051
983
954
979
1009
976
988
1076
1071
1044
1101
1076
1012
1105
1052
999
1012
1087
985
963
1011
957
1036
1084
1021
1030
1065
1000
927
973
996
939
934
929
970
949
1012
1150
1072
1017
1088
1005
992
1040
1048
1006
1145
1352
1183
1200
1188
1133
1154
1156
1100
1149
1145
1089
1125
1154
1102
1112
1109
1039
950
988
964
918
1030
1027
976
947
1025
1040
991
970
1024
1045
962
950
973
927
898
935
1012
968
1041
1090
1096
1015
1055
1119
988
992
1060
1012
1060
1145
1072
990
1053
1109
1012
1023
1038
950
977
1004
947
936
1007
985
927
959
979
940
971
1004
945
932
966
962
918
964
945
922
898
909
926
940
937
987
964
925
993
1054
995
986
1010
960
928
982
1051
963
950
1021
1034
972
1020
1082
1010
984
1014
1023
958
1008
1080
1021
936
1000
1188
1014
938
945
923
923
1009
1149
1075
1057
1086
1028
972
995
1032
1003
972
981
965
948
952
1037
967
941
1015
1049
997
988
1010
1018
954
997
1003
974
967
934
899
819
795
781
763
741
733
729
723
715
731
765
870
1036
1062
1320
1264
1222
1270
1279
1177
1166
1002
970
910
1351
1213
1164
1247
1204
1186
1209
1178
1123
1185
1192
1093
1106
1046
857
843
973
1376
1129
1285
1202
1277
1243
1203
1203
1223
1122
1009
976
970
1040
1438
1214
1304
1268
1267
1272
1260
1225
1314
1241
1188
1196
1169
1108
908
880
912
1418
1201
1281
1267
1293
1250
1226
1129
945
954
956
939
938
969
1031
1105
1061
1071
1045
1062
1032
1416
1223
1207
1154
954
919
966
1047
1114
1418
1241
1286
1261
1221
1231
1208
1129
1178
1143
1110
1113
1124
1073
1131
1124
1186
1211
1150
1189
1181
1126
1156
1161
1100
1104
935
916
935
1043
1034
1028
1114
1136
1031
1076
1162
1129
999
1007
1011
965
1035
1004
958
937
1017
1020
907
903
929
911
883
925
1032
936
998
1061
970
1002
1094
1104
1009
996
990
942
907
913
932
959
1002
1008
949
965
982
959
907
928
929
894
895
905
890
864
878
908
865
862
885
869
868
862
863
837
842
815
799
788
777
787
934
1038
1362
1195
1249
1251
1186
1051
893
838
843
884
1012
970
1124
1460
1235
1261
1184
1025
879
833
835
892
1448
1174
1323
1257
1269
1164
954
931
967
969
981
1075
975
928
890
868
882
894
937
979
923
1029
1452
1212
1287
1206
1075
898
865
890
1102
1449
1184
1317
1219
1242
1234
1195
1100
918
891
898
910
915
946
958
973
992
1013
978
1004
1008
957
943
952
943
927
956
955
898
902
919
906
868
886
877
865
849
834
827
818
802
826
833
871
887
1036
1114
1221
1352
1216
1216
1276
1212
1144
1201
1246
1140
1231
1254
1177
1182
1169
1103
1117
1004
1028
1053
1157
1130
984
1032
1012
1002
1047
1083
1005
1044
1039
1028
1064
1061
1011
1016
1011
953
963
961
939
981
1034
994
1026
1000
950
970
935
913
956
975
938
969
958
909
943
902
862
872
874
856
854
866
888
997
1135
1078
1060
1068
1011
934
986
1035
939
944
984
993
903
883
876
858
843
874
1041
1124
1450
1199
1285
1223
1162
1062
926
926
952
985
968
1019
1008
1031
1040
995
1014
990
958
977
947
915
962
965
918
921
936
911
883
891
926
905
882
902
915
875
896
947
967
907
988
1035
949
972
998
979
930
957
1025
953
1039
1128
1336
1290
1191
1228
1208
1037
951
963
943
956
1017
1053
1007
1049
1041
991
1000
1011
992
968
972
964
941
957
981
932
942
932
918
888
897
907
877
873
899
904
866
881
910
897
865
930
941
929
880
891
887
860
861
910
969
950
1066
1400
1183
1277
1184
1149
960
931
901
957
1011
1387
1211
1315
1213
1233
1195
1194
1137
976
973
906
981
1003
1037
973
1015
1039
991
1054
1121
991
963
1013
1004
965
1019
1031
1005
996
1012
981
965
964
940
886
893
914
905
876
884
880
851
857
918
1018
950
1019
1071
1026
1048
1063
970
974
987
947
939
974
984
955
946
973
970
934
984
995
962
980
1030
974
977
1009
940
967
978
936
916
919
918
889
877
899
911
864
865
889
908
879
880
902
926
885
920
933
928
1085
978
918
919
895
866
870
863
858
849
848
853
827
828
814
841
865
979
1357
1149
1298
1226
1200
1201
1154
1129
1030
1003
913
932
990
906
906
989
1056
1037
1126
1112
1019
1031
1016
995
994
969
975
973
965
983
1018
980
956
935
964
964
938
929
949
957
951
973
977
911
897
875
850
844
836
815
784
757
749
745
727
724
721
711
718
784
981
942
1028
1120
1052
1068
991
941
957
984
964
994
1017
989
1077
1426
1223
1283
1184
1216
1195
1119
976
913
892
877
926
1114
1016
1078
1066
976
1032
1075
999
1049
1117
1129
1182
1075
1074
1074
1039
1077
1467
1232
1248
1255
1142
945
931
922
983
1047
1064
1116
1165
1038
963
949
921
868
859
860
849
845
920
1074
1020
1008
1094
1071
973
1003
987
919
900
887
879
909
1078
1153
1108
1431
1252
1212
1255
1228
1205
1170
1043
880
923
986
1062
1477
1202
1292
1250
1191
1208
1205
1126
1148
955
940
949
1048
962
964
1043
1101
1044
1097
1051
943
963
990
983
973
1024
997
996
999
1057
1157
1037
1041
1004
938
959
1021
1039
973
1011
1051
997
970
998
988
944
982
1073
991
946
1095
1427
1162
1212
1181
1156
1160
1149
1187
1128
1176
1159
1150
1041
910
878
901
902
912
930
940
909
954
962
908
947
950
915
935
939
915
943
973
957
956
942
973
965
948
932
887
901
904
890
934
958
937
998
968
967
996
963
976
959
934
958
948
928
959
936
933
956
925
902
928
892
911
922
882
885
874
872
891
907
885
880
910
897
867
882
868
848
847
859
863
849
876
876
863
860
883
875
870
893
873
866
878
884
862
866
897
880
878
891
880
876
882
888
863
871
881
880
896
916
886
866
877
880
874
898
884
897
901
870
892
900
886
879
885
862
842
842
840
854
841
838
861
866
864
853
867
859
861
859
831
821
817
802
815
818
847
854
873
896
887
905
905
877
897
866
853
850
835
841
841
843
832
847
866
866
896
899
880
890
891
873
881
865
853
878
853
835
833
838
823
838
844
846
854
874
862
843
835
827
799
803
832
926
926
1015
1413
1170
1272
1207
1067
1070
997
938
1046
1548
1249
1350
1268
1195
1069
923
891
893
1064
1569
1296
1379
1252
1346
1202
1211
1140
953
914
896
915
907
870
930
966
1008
994
938
951
942
959
958
928
919
913
905
863
873
880
881
877
895
878
866
907
954
950
919
920
933
930
898
872
848
829
802
833
889
872
902
887
866
877
853
853
845
865
866
888
896
881
876
871
841
861
843
826
797
804
791
786
789
798
811
806
811
824
831
843
850
851
843
845
853
834
856
848
843
847
852
854
846
853
838
833
828
837
874
859
849
862
869
834
820
825
853
854
869
904
954
945
924
952
997
947
939
959
952
925
941
949
925
885
864
853
814
803
772
772
807
885
906
982
960
958
942
939
906
898
881
845
851
858
851
854
854
864
858
876
901
871
877
859
832
844
853
849
845
867
906
890
903
905
900
890
889
858
863
856
848
838
861
857
866
885
917
908
883
892
893
879
854
823
803
804
796
812
882
1037
981
968
979
959
965
911
909
902
890
903
890
880
919
927
924
913
956
932
905
905
912
891
894
901
887
890
904
930
906
933
941
915
905
914
925
917
917
918
904
898
890
923
898
925
933
904
942
933
916
908
964
944
903
928
938
917
919
935
917
887
907
918
875
914
906
879
858
871
874
855
857
839
855
830
809
843
939
939
1055
1069
982
1024
1068
998
955
998
1002
934
954
983
1045
978
961
1014
1019
950
992
1066
1020
1033
1030
1023
957
991
1039
998
939
944
929
875
864
943
1474
1209
1358
1227
1232
1217
1256
1175
1264
1029
928
955
987
937
973
999
979
938
955
963
927
959
998
975
1009
1018
1019
1044
1009
992
967
943
945
939
926
919
931
959
965
975
935
947
956
911
948
948
904
905
924
889
890
890
872
886
892
907
902
937
939
969
979
944
959
965
937
956
952
916
910
922
922
911
937
898
898
924
917
908
920
902
926
900
897
911
923
907
891
895
891
877
870
883
847
845
834
827
812
863
988
930
1027
1075
1010
972
912
869
876
925
1044
990
1077
1080
956
949
944
921
867
866
874
873
906
1075
1124
1057
1097
1129
1081
1004
1038
1037
953
988
1022
1071
982
1013
1025
1006
904
983
1020
1002
1009
1135
1422
1213
1320
1221
1347
1240
1263
1239
1089
966
902
928
962
1045
1078
1045
1110
1095
1001
1003
926
886
899
900
884
915
962
988
956
983
995
921
956
982
939
986
1029
1072
1058
1048
1034
967
1006
1017
981
981
1022
1008
973
1006
1002
962
940
914
940
918
1069
1061
986
1055
1117
1007
996
1025
982
921
947
957
910
902
891
867
838
816
776
759
743
720
716
703
720
707
697
676
685
684
691
690
698
726
776
888
1022
1072
1144
1265
1220
1261
1298
1239
1199
1257
1176
1232
1257
1208
1246
1285
1176
1274
1234
1194
1227
1248
1130
1152
1162
1106
1154
1181
1149
1161
1190
1162
1198
1164
1210
1154
1197
1190
1190
1198
1170
1086
954
906
866
946
997
922
1014
984
944
909
952
986
967
1108
1388
1132
1205
1131
1055
863
791
778
743
762
757
776
780
787
772
773
775
766
756
755
745
751
753
779
845
1020
1154
1259
1275
1361
1368
1406
1268
1427
1370
1248
1427
1231
1391
1300
1293
1313
1308
1280
1346
1291
1363
1224
1340
1214
1234
1205
1200
1187
1306
1184
1330
1212
1295
1250
1242
1189
1225
1179
1271
1187
1300
1251
1229
1226
1264
1146
1210
1268
1212
1302
1270
1273
1267
1319
1272
1330
1215
1047
1006
1004
1040
1102
1205
1139
1133
1048
1011
997
981
980
1076
1046
1035
1001
956
930
1016
1119
1039
1111
1458
1247
1255
1214
1258
1301
1209
1398
1224
1321
1270
1200
1262
1224
1219
1254
1191
1282
1223
1213
1245
1186
1231
1250
1186
1282
1228
1164
1228
1225
1134
1108
1006
983
1418
1250
1175
1246
1233
1171
1121
972
980
992
1517
1297
1260
1282
1164
1222
1145
1058
940
946
942
1031
1049
983
1070
1065
987
1068
1052
997
1096
1292
1343
1254
1257
1197
1213
1226
1155
1168
1176
978
1016
1090
1046
1438
1251
1225
1238
1190
1066
969
1061
1027
1138
1449
1284
1269
1304
1300
1151
1219
1166
955
1062
1483
1228
1368
1256
1314
1245
1189
1212
1247
1161
1249
1241
1224
1241
1226
1192
1227
1151
1080
1022
967
976
1017
1098
999
1062
1017
1029
1032
986
1044
1107
1026
1072
1106
996
1022
1061
1025
1069
1130
1075
1036
1035
1035
984
1095
1209
1082
1094
1126
1038
1102
1242
1211
1329
1258
1170
1022
999
964
1059
1124
1017
992
1072
1122
1014
1085
1123
1132
1293
1284
1199
1069
960
975
1017
1023
977
1069
1066
971
1077
1063
989
1037
1075
985
955
1030
1314
1314
1186
1021
944
950
1071
1402
1247
1366
1229
1300
1266
1213
1218
1164
1178
1177
1146
1156
1197
1174
1161
1213
1170
1138
1166
1156
1041
967
1043
997
1013
1054
1069
1003
1054
1057
960
951
1040
1044
1069
1106
1030
1020
1131
1074
934
860
853
832
852
1001
976
1401
1291
1402
1324
1370
1283
1276
1257
1206
1245
1181
1199
1145
1168
1114
1146
1165
1130
1183
1199
1157
1252
1188
1224
1214
1192
1205
1119
1171
1156
1147
1216
1145
1143
1134
1026
959
1009
1009
1108
1105
1058
1131
1087
1087
1028
1003
1043
1047
1079
1141
1033
1131
1177
1080
1157
1168
1041
1078
1130
986
974
1091
1033
1430
1245
1289
1250
1278
1213
1265
1144
1114
971
930
1037
1109
1388
1255
1254
1202
1258
1170
1179
1187
1150
1224
1150
1219
1179
1175
1201
1195
1153
1200
1190
1165
1227
1191
1217
1242
1186
1204
1192
1120
981
945
936
988
1081
1121
1369
1260
1258
1241
1222
1188
1229
1144
1206
1161
1177
1182
1120
1172
1193
1160
1231
1168
1170
1217
1172
1175
1163
1171
1131
1150
1164
1114
1167
1188
1167
1209
1219
1195
1209
1144
1169
1149
1083
1066
1043
1049
1127
1097
1043
1137
1119
1045
1070
1018
997
1009
1019
978
1095
1120
1056
1194
1190
1071
1091
1093
1052
1132
1223
1284
1329
1213
1285
1207
1229
1201
1161
1159
1160
1100
1174
1167
1142
1181
1152
1159
1168
1127
1107
994
932
952
1000
1035
1012
1097
1126
1104
1095
1070
1007
1067
1059
980
1053
1008
1029
1147
1100
1137
1128
1071
1170
1136
1104
1428
1186
1262
1170
1135
1140
1102
918
966
1049
959
1048
1083
1089
1127
1056
1040
1071
1115
1012
1153
1128
1032
1028
1063
1052
981
1055
1111
1036
1196
1176
1073
1051
1421
1193
1360
1272
1300
1284
1259
1256
1281
1179
1233
1172
1179
1198
1146
1219
1177
1247
1233
1193
1199
1203
1098
976
976
955
1019
1107
1062
1133
1406
1225
1252
1194
1200
1184
1124
974
967
931
946
1053
1028
1090
1200
1091
1067
1108
1029
1041
1101
1017
1091
1432
1209
1309
1181
1211
1216
1179
1199
1243
1124
1201
1095
960
1033
1419
1216
1319
1220
1195
1238
1172
1161
980
938
1007
1153
1187
1351
1226
1185
1233
1141
987
985
963
1051
1374
1182
1252
1190
1172
1181
1124
1105
1019
1054
997
1347
1170
1047
903
818
774
772
751
728
726
734
721
717
718
723
722
736
766
821
917
942
1032
1112
1210
1245
1293
1208
1261
1240
1179
1234
1282
1169
1289
1243
1223
1259
1288
1254
1338
1217
1348
1219
1212
1176
1188
1152
1182
1228
1245
1243
1330
1221
1343
1245
1230
1291
1173
1156
1170
1138
1143
1176
1169
1222
1135
1209
1161
1147
1212
1213
1161
1231
1180
1243
1195
1115
1152
1109
935
1001
1074
984
980
961
930
954
1450
1189
1323
1309
1259
1252
1271
1224
1259
1210
1278
1178
1172
1051
927
989
1400
1164
1225
1089
914
950
994
1045
1512
1314
1286
1412
1272
1303
1223
1259
1226
1183
1297
1236
1270
1290
1260
1249
1261
1245
1354
1266
1249
1280
1217
1250
1240
1213
1211
1284
1174
1243
1216
1149
1181
1193
1140
1181
1234
1166
1286
1190
1189
1186
1143
1172
1171
1136
1185
1153
1143
1167
1117
1044
1006
985
988
1143
1090
1051
1448
1265
1252
1311
1173
1198
1129
1014
1101
1383
1224
1303
1236
1214
1254
1194
1210
1212
1144
1200
1223
1154
1240
1207
1233
1236
1160
1202
1159
1134
1026
933
897
954
1086
1048
1460
1298
1265
1304
1272
1210
1308
1232
1203
1268
1212
1207
1254
1197
1222
1248
1191
1241
1253
1194
1239
1205
1156
1212
1179
1165
1202
1151
1214
1174
1164
1194
1177
1170
1177
1125
1088
1028
1029
1052
1155
1163
1128
1097
1110
1188
1071
1118
1209
1097
1170
1379
1195
1315
1211
1206
1216
1211
1176
1222
1121
1158
1160
1174
1176
1230
1154
1245
1178
1169
1103
1017
1011
1128
1069
1093
1127
1046
1114
1089
1064
1135
1047
1096
1127
1047
1154
1421
1203
1325
1221
1251
1224
1202
1206
1259
1156
1290
1236
1243
1236
1223
1192
1242
1148
1209
1076
981
1045
1144
1101
1162
1422
1194
1278
1188
1219
1177
1129
980
992
948
1038
1444
1215
1338
1242
1239
1258
1197
1269
1255
1205
1221
1239
1210
1183
1153
1062
1081
1058
1168
1425
1236
1285
1167
1262
1185
1201
1196
1155
1196
1124
900
835
833
944
1078
1071
1419
1226
1190
973
924
920
960
1010
1062
1014
1076
1300
1486
1360
1307
1312
1317
1269
1322
1200
1269
1273
1156
1144
1177
1054
1411
1262
1203
1297
1223
1171
1059
852
816
809
1008
1388
1321
1448
1393
1466
1389
1425
1310
1330
1245
937
877
871
918
1109
1618
1348
1491
1416
1336
1467
1306
1395
1357
1263
1367
1310
1236
1355
1251
1172
1282
1205
1276
1188
1147
1215
1139
1210
1228
1195
1351
1275
1261
1277
1243
1140
1038
1007
1002
1480
1370
1361
1386
1363
1306
1371
1251
1338
1314
1240
1279
1313
1214
1281
1256
1180
1297
1260
1196
1307
1240
1180
1296
1228
1184
1285
1221
1197
1274
1260
1176
1255
1216
1144
1218
1187
1216
1259
1204
1238
1233
1148
1249
1194
1206
1233
1247
1182
1259
1179
1191
1206
1152
1199
1114
880
836
814
827
823
787
785
776
767
767
748
739
736
726
727
718
717
708
709
714
754
848
1046
1020
1256
1228
1227
1302
1199
1233
1198
1105
1252
1436
1275
1483
1306
1409
1312
1225
1349
1224
1345
1247
1196
1349
1254
1117
1097
1126
1017
1402
1216
1316
1321
1302
1328
1369
1246
1354
1248
1121
981
1396
1202
1437
1321
1342
1272
1229
1371
1307
1209
1363
1248
1532
1359
1424
1348
1289
1439
1330
1285
1320
1263
1230
1304
1238
1245
1295
1271
1227
1290
1144
1249
1185
1168
1238
1248
1210
1309
1207
1249
1258
1230
1264
1306
1227
1348
1264
1220
1323
1239
1287
1251
1196
1218
1169
1111
981
1069
1482
1310
1469
1309
1401
1308
1305
1305
1217
1334
1282
1224
1324
1222
1202
1257
1225
1213
1274
1176
1281
1242
1302
1278
1265
1243
1295
1211
1241
1229
1162
1216
1211
1269
1268
1289
1327
1256
1341
1243
1241
1296
1201
1245
1299
1186
1277
1188
1221
1236
1199
1209
1257
1168
1265
1180
1254
1237
1222
1203
1282
1207
1251
1279
1282
1264
1274
1195
1290
1243
1179
1248
1252
1196
1284
1241
1197
1265
1202
1183
1248
1226
1205
1247
1211
1189
1257
1200
1175
1202
1158
1161
1177
1167
1223
1255
1254
1290
1222
1321
1203
1229
1207
1158
1209
1188
1168
1244
1184
1263
1206
1209
1295
1211
1279
1271
1227
1251
1242
1161
1177
1031
974
1005
1078
1036
1086
1174
1084
1074
1156
1073
1123
1501
1277
1301
1247
1256
1338
1229
1308
1297
1224
1259
1264
1199
1301
1229
1273
1272
1264
1295
1317
1275
1334
1225
1309
1286
1235
1252
1251
1200
1301
1218
1278
1277
1274
1336
1315
1235
1354
1220
1158
938
847
806
785
765
749
739
754
782
894
1363
1244
1139
1105
1431
1324
1393
1361
1384
1351
1357
1352
1298
1332
1343
1223
1265
1260
1222
1277
1365
1274
1363
1246
1306
1270
1205
1309
1293
1205
1320
1245
1247
1281
1225
1227
1241
1197
1249
1245
1249
1316
1196
1249
1221
1196
1236
1265
1207
1306
1202
1308
1235
1199
1264
1212
1243
1233
1190
1220
1192
1222
1218
1198
1325
1238
1265
1281
1239
1279
1264
1199
1296
1202
1238
1232
1245
1262
1290
1245
1393
1285
1346
1293
1312
1310
1242
1339
1272
1255
1301
1242
1200
1170
942
899
926
925
1094
1112
1033
1526
1336
1319
1363
1241
1339
1205
1241
1233
1209
1230
1263
1178
1310
1200
1269
1251
1224
1271
1310
1223
1311
1204
1287
1225
1191
1261
1207
1315
1286
1256
1305
1238
1250
1297
1215
1223
1247
1146
1119
986
937
1041
1453
1219
1282
1232
1237
1246
1181
1215
1128
977
1093
1455
1229
1262
1297
1240
1328
1214
1257
1262
1188
1265
1297
1210
1252
1048
1030
1190
1433
1281
1371
1242
1335
1217
1265
1245
1184
1214
1170
980
1025
1088
1425
1312
1304
1237
1295
1277
1215
1308
1246
1199
1225
1166
1092
1042
1035
1003
1169
1452
1269
1313
1251
1227
1231
1035
934
945
1065
1051
1179
1460
1283
1301
1216
1275
1270
1169
1270
1193
1238
1270
1205
1290
1280
1197
1256
1253
1210
1317
1220
1215
1246
1151
1182
1134
1042
1035
983
1038
1134
1077
1086
1483
1219
1243
1246
1211
1294
1178
1295
1173
918
823
793
784
784
1660
1334
1537
1390
1449
1451
1406
1499
1374
1288
1412
1240
986
1016
1487
1212
1348
1242
1318
1295
1364
1317
1303
1317
1381
1239
1325
1222
1054
963
1169
1373
1289
1347
1242
1359
1263
1286
1284
1244
1264
1307
1203
1303
1260
1195
1276
1243
1290
1404
1302
1305
1326
1293
1260
1292
1197
1274
1253
1199
1216
1265
1179
1234
1237
1193
1225
1253
1141
1223
1161
1263
1212
1055
915
1022
1044
1462
1320
1318
1354
1411
1277
1452
1286
1370
1363
1254
1290
1297
1239
1343
1219
1278
1289
1232
1276
1262
1210
1314
1199
1277
1245
1227
1274
1245
1188
1288
1234
1187
1217
1215
1132
1112
1055
999
1074
1455
1212
1305
1365
1251
1378
1274
1328
1350
1222
1329
1262
1171
1006
863
807
792
749
744
743
729
715
709
718
712
710
720
712
708
727
772
976
973
1275
1274
1230
996
1007
1425
1319
1353
1269
1412
1319
1352
1399
1286
1338
1348
1290
1407
1294
1308
1427
1277
1399
1235
1324
1263
1240
1267
1341
1263
1382
1257
1300
1250
1216
1250
1266
1273
1318
1289
1380
1248
1336
1299
1291
1338
1272
1269
1317
1219
1257
1225
1166
1215
1105
962
1108
1446
1259
1284
1231
1288
1255
1206
1278
1211
1322
1275
1290
1299
1270
1279
1309
1228
1321
1211
1295
1274
1263
1244
1302
1228
1315
1195
1225
1213
1249
1239
1257
1234
1271
1218
1305
1224
1240
1274
1290
1273
1329
1208
1273
1170
1201
1197
1171
1239
1313
1185
1302
1211
1214
1250
1165
1215
1242
1191
1268
1273
1254
1340
1227
1304
1238
1180
1261
1202
1217
1288
1210
1303
1242
1201
1277
1211
1196
1259
1193
1285
1234
1215
1214
1290
1161
1237
1219
1199
1237
1246
1202
1277
1197
1174
1064
970
990
1045
1110
1039
1511
1318
1264
1384
1211
1251
1228
1195
1175
1220
1147
1221
1220
1167
1221
1254
1171
1294
1230
1170
1255
1164
1190
1172
966
1023
1230
1352
1269
1295
1237
1347
1217
1208
1218
1143
1196
1223
1156
1263
1245
1230
1260
1280
1208
1322
1232
1247
1206
1096
958
880
896
1147
951
902
905
846
849
911
1541
1339
1466
1332
1453
1366
1393
1285
1218
1053
930
970
1499
1277
1341
1360
1393
1318
1371
1234
1330
1272
1264
1232
1292
1183
1158
1181
1134
1124
1180
1179
1124
1268
1261
1215
1246
1258
1182
1227
1158
1191
1222
1232
1194
1301
1190
1289
1275
1182
1259
1245
1193
1243
1221
1152
1206
1302
1170
1267
1238
1159
1239
1264
1189
1299
1249
1179
1238
1263
1184
1253
1242
1200
1255
1269
1142
999
1119
1048
1472
1327
1226
1374
1294
1220
1326
1249
1205
1268
1230
1229
1254
1198
1180
1187
1044
1030
1104
1148
914
851
802
788
770
754
757
743
751
821
977
1367
1316
1370
1309
1388
1382
1301
1352
1032
871
955
1558
1262
1387
1461
1277
1405
1313
1257
1369
1285
1259
1399
1345
1256
1301
1310
1268
1239
1321
1203
1303
1282
1210
1251
1368
1219
1331
1262
1191
1288
1249
1200
1202
1220
1172
1264
1272
1290
1305
1392
1246
1335
1267
1259
1283
1283
1217
1292
1196
1254
1257
1257
1329
1243
1328
1263
1203
1247
1193
1150
1066
1065
1046
1498
1305
1220
1342
1239
1223
1272
1174
1247
1258
1214
1263
1331
1200
1252
1268
1198
1221
1249
1189
1266
1231
1172
1195
1203
1144
1250
1221
1177
1222
1286
1233
1280
1193
1227
1231
1167
1243
1237
1202
1296
1253
1193
1277
1110
991
1017
1113
1076
1219
1504
1237
1315
1220
1219
1222
1239
1161
1279
1217
1233
1216
1178
1190
1191
1188
1230
1164
1256
1178
1212
1221
1185
1188
1214
1177
1193
1225
1171
1226
1267
1196
1211
1241
1217
1203
1284
1216
1201
1232
1178
1162
1039
967
934
1051
1455
1207
1284
1270
1204
1323
1218
1195
1155
1010
1045
1051
1011
1059
1478
1205
1268
1290
1176
1225
1083
952
1001
1179
1089
1120
1500
1214
1070
888
829
802
800
772
757
769
911
1084
1495
1345
1312
1445
1334
1264
995
890
915
1077
1125
1636
1476
1379
1509
1388
1369
1388
1275
1280
1294
1201
1293
1207
1231
1253
1243
1201
1224
1164
1247
1281
1199
1319
1317
1294
1317
1324
1237
1293
1266
1203
1249
1220
1237
1295
1228
1312
1303
1288
1250
1274
1204
1246
1250
1214
1325
1218
1260
1275
1203
1234
1256
1168
1245
1242
1178
1258
1234
1242
1269
1271
1163
943
908
969
1556
1263
1462
1362
1293
1422
1297
1324
1270
1217
1214
1093
994
990
1120
995
896
893
919
975
1210
1519
1304
1462
1306
1380
1323
1244
1348
1222
1294
1246
1199
1260
1303
1225
1286
1287
1239
1271
1308
1195
1261
1270
1207
1301
1279
1193
1227
1175
1194
1245
1193
1272
1237
1235
1245
1302
1209
1307
1222
1223
1230
1204
1176
1167
1129
1157
1125
1154
1169
1128
1213
1269
1183
1305
1252
1229
1267
1212
1239
1232
1061
862
830
804
768
764
755
761
750
783
786
826
1358
1246
1377
1397
1331
1343
1380
1278
1348
1297
1230
1290
1238
1298
1174
1172
1050
984
1099
1490
1233
1297
1379
1316
1392
1304
1235
1273
1234
1265
1339
1221
1307
1237
1229
1235
1204
1190
1243
1198
1192
1202
1203
1287
1218
1293
1298
1225
1321
1262
1287
1309
1264
1268
1277
1277
1301
1218
1297
1259
1186
1248
1271
1204
1327
1254
1228
1270
1229
1220
1271
1209
1237
1281
1196
1246
1247
1160
1059
999
1013
1042
1110
1144
1099
1168
1100
1082
1105
1039
1045
1113
1023
1018
1061
1074
1048
1551
1307
1296
1396
1265
1323
1303
1263
1274
1250
1203
1027
860
816
793
776
769
781
782
802
897
1426
1309
1422
1316
1458
1399
1315
1443
1372
1321
1416
1299
1287
1306
1227
1269
1289
1223
1250
1285
1183
1270
1231
1181
1282
1229
1196
1239
1163
1139
1115
1020
945
1037
1122
1031
1014
1114
1076
1085
1500
1232
1286
1259
1257
1273
1199
1280
1247
1194
1283
1267
1216
1280
1251
1228
1267
1223
1163
1178
1069
1044
1151
1445
1282
1338
1251
1336
1321
1220
1244
1251
1161
1228
1194
1170
1234
1270
1168
1288
1227
1156
1218
1228
1161
1248
1234
1246
1239
1210
1277
1218
1160
1224
1231
1208
1226
1197
1276
1174
1179
1213
1159
1167
1086
1030
1124
1433
1234
1267
1290
1194
1315
1266
1219
1324
1234
1229
1268
1186
1251
1242
1213
1227
1270
1167
1159
1049
971
1019
1071
1036
1002
1067
1112
1006
1067
1080
998
1110
1223
1167
1180
1151
1086
1265
1395
1265
1320
1204
1232
1229
1161
1180
1209
1169
1275
1232
1083
896
817
785
775
755
733
737
730
717
716
711
710
703
718
713
716
720
768
851
868
1036
1320
1222
1292
1377
1277
1318
1299
1118
949
1405
1206
1472
1282
1387
1387
1276
1395
1330
1263
1351
1271
1183
1274
1269
1130
898
912
996
869
858
987
1559
1506
1463
1424
1515
1342
1410
1306
1331
1303
1275
1343
1239
1345
1307
1208
1320
1306
1289
1376
1275
1310
1302
1279
1320
1273
1249
1331
1266
1241
1265
1182
1180
1187
1157
1220
1183
1155
1225
1215
1183
1229
1216
1185
1293
1223
1218
1235
1287
1225
1321
1260
1208
1346
1293
1281
1338
1259
1279
1290
1201
1269
1226
1225
1290
1251
1261
1308
1239
1298
1216
1162
1175
1021
958
1085
1481
1231
1265
1326
1211
1230
1255
1176
1213
1169
1213
1214
1161
1230
1222
1209
1274
1214
1216
1245
1179
1214
1216
1168
1283
1235
1269
1267
1253
1254
1248
1186
1136
988
942
1041
1051
972
1035
1513
1259
1311
1339
1225
1291
1256
1185
1268
1269
1217
1232
1261
1195
1337
1300
1208
1268
1138
927
912
1482
1296
1363
1336
1361
1341
1310
1274
1273
1206
1221
1213
1143
1038
1041
1005
1474
1292
1256
1385
1290
1287
1232
1293
1227
1198
1226
1177
1217
1168
1103
944
959
998
1050
1516
1294
1357
1383
1308
1315
1238
1291
1265
1265
1263
1196
1217
1052
988
1113
1147
1101
1503
1265
1258
1259
1209
1204
998
915
984
1074
1044
1041
1144
1051
1066
1081
1079
1086
1119
1063
1124
1438
1279
1293
1204
1225
1142
915
979
1084
1024
1097
1476
1226
1280
1264
1229
1303
1229
1254
1258
1190
1263
1202
1207
1173
965
992
1086
1070
1103
1447
1235
1286
1247
1225
1228
1147
1198
1199
1133
1202
1187
1153
1205
1164
1152
1187
1148
1146
1163
1138
1129
1146
1104
896
929
963
944
971
1098
1049
1090
1090
992
1060
1148
1047
1100
1130
1019
1106
1462
1233
1217
1178
1185
1223
1201
1226
1297
1257
1254
1208
1231
1240
1180
1261
1244
1241
1286
1241
1243
1289
1220
1212
1231
1176
1190
1213
1176
1195
1200
1141
1164
1143
965
1051
1106
1022
1111
1110
1022
1047
1100
1018
1116
1070
1071
1113
1141
1066
1195
1435
1191
1267
1196
1158
1122
1045
1345
1220
1329
1228
1264
1271
1187
1238
1217
1188
1261
1203
1180
1223
1161
1172
1204
1176
1146
1183
1129
940
1002
1114
1113
1208
1241
1298
1262
1105
982
995
932
1003
1401
1173
1244
1229
1183
1235
1168
1185
1202
1141
1170
1028
921
1021
1107
1074
1158
1474
1242
1359
1284
1220
1290
1228
1176
1251
1199
1178
1227
1176
1182
1236
1196
1198
1208
1105
966
985
1052
1026
1141
1442
1272
1324
1230
1227
1243
1155
1185
1213
1157
1184
1230
1189
1273
1202
1230
1244
1190
1111
990
958
979
1052
1098
1003
1093
1125
995
1039
1030
1003
1062
1034
1070
1175
1092
994
1057
1002
1050
1190
1107
1175
1197
1029
1047
1084
1015
1090
1090
983
906
909
900
880
894
944
1028
1593
1362
1395
1448
1325
1328
1271
1353
1272
1299
1312
1280
1249
1303
1212
1263
1221
1223
1210
1192
1106
1170
1019
967
968
1042
1087
1011
1158
1425
1216
1330
1263
1230
1253
1192
1234
1222
1136
1047
961
915
1045
1098
1113
1053
1062
1027
1502
1263
1267
1340
1237
1275
1185
1264
1230
1166
1207
1159
1230
1170
1229
1243
1188
1270
1211
1219
1199
1153
1171
1215
1145
1189
1227
1172
1234
1287
1152
937
893
972
1001
1479
1297
1282
1320
1237
1290
1210
1213
1236
1206
1235
1243
1254
1225
1244
1151
1201
1152
1119
1097
1038
994
1066
1075
1001
1070
1115
1027
1477
1249
1213
1250
1174
1176
1181
916
929
1052
1023
1117
1446
1212
1310
1242
1294
1270
1224
1240
1249
1225
1294
1198
1339
1249
1190
1262
1230
1173
1223
1226
1163
1215
1185
1165
1203
1177
1175
1211
1181
1191
1265
1171
1246
1229
1203
1228
1201
1228
1191
1177
1201
1143
1174
1172
1118
1185
1196
1159
1271
1196
1171
1212
1023
922
983
1161
1027
1100
1210
1067
1096
1064
1003
1088
1171
1075
1120
1093
1055
1134
1091
1002
1032
1080
1043
1485
1260
1273
1284
1197
1236
1221
1166
1230
1208
1170
1217
1215
1203
1251
1213
1197
1231
1186
1157
983
927
991
1079
996
1086
1066
1181
1168
1030
1012
1077
1056
1025
1182
1075
1103
1487
1224
1284
1311
1214
1286
1202
1203
1254
1165
1203
1249
1157
1222
1235
1199
1271
1238
1179
1232
1177
949
785
737
706
705
696
699
698
691
708
698
703
692
683
688
462
905
689
686
695
680
678
672
682
670
661
668
682
679
716
769
834
971
1093
1132
1173
1209
1234
1220
1195
1244
1177
1250
1103
977
838
863
1047
988
1540
1259
1454
1315
1375
1332
1351
1269
1279
1212
1205
1160
1131
900
870
868
943
1512
1272
1342
1252
1459
1432
1514
1486
1431
1447
1463
1414
1366
1379
1373
1218
1053
933
870
904
1052
1595
1426
1329
1474
1304
1350
1273
1272
1237
1251
1214
1246
1242
1239
1319
1230
1348
1258
1290
1257
1236
1341
1246
1367
1244
1246
1218
1175
1213
1227
1167
1248
1213
1221
1247
1191
1213
1215
1161
1207
1195
1158
1201
1166
1195
1210
1172
1228
1205
1217
1273
1211
1323
1259
1281
1308
1254
1344
1280
1283
1270
1230
1267
1292
1226
1294
1211
1225
1205
1209
1208
1190
1249
1203
1247
1236
1213
1235
1161
1223
1177
1202
1226
1181
1207
1222
1115
898
985
1109
1449
1307
1285
1435
1301
1298
1275
1247
1287
1236
1251
1256
1232
1281
1242
1279
1198
1210
1205
1184
1214
1163
1278
1208
1244
1229
1212
1235
1278
1199
1283
1201
1192
1227
1157
1191
1224
1193
1177
1159
1149
1211
1191
1248
1292
1229
1303
1217
1271
1232
1204
1246
1192
1170
1217
1200
1206
1217
1146
1198
1178
1143
1193
1161
1166
1196
1153
1174
1183
1148
1197
1194
1191
1274
1220
1303
1242
1172
1213
1197
1172
1198
1145
1155
1174
1124
1185
1201
1180
1255
1178
1228
1265
1216
1300
1250
1182
1245
1172
1186
1199
1144
1207
1198
1167
1239
1200
1218
1226
1169
1174
1176
1069
945
1053
996
1006
1461
1254
1239
1276
1166
1145
1026
959
1026
1105
1041
1074
1483
1052
899
875
954
1099
1601
1348
1443
1376
1312
1411
1285
1258
1258
1176
937
842
830
823
920
1399
1212
1236
1247
1186
1100
1463
1332
1358
1283
1342
1266
1269
1274
1197
1266
1253
1223
1247
1190
1227
1211
1191
1258
1224
1229
1281
1236
1235
1255
1170
1191
1211
1138
1202
1225
1164
1226
1183
1199
1226
1178
1241
1161
1169
1182
1127
1157
1185
1157
1216
1238
1188
1209
1237
1161
1226
1247
1210
1240
1280
1217
1244
1209
1161
1197
1161
1163
1206
1185
1180
1235
1183
1225
1244
1172
1175
930
844
868
969
1434
1217
1277
1284
1215
1280
1212
1187
1223
1176
1172
1247
1242
1264
1316
1233
1274
1290
1198
1231
1211
1187
1233
1184
1153
1165
979
917
979
1174
1409
1286
1252
1243
1272
1198
1223
1202
940
943
1020
979
924
913
897
883
878
989
1037
1572
1408
1349
1477
1315
1369
1358
1267
1368
1226
1283
1251
1275
1289
1224
1245
1269
1222
1263
1286
1232
1275
1239
1209
1264
1234
1221
1299
1192
1213
1223
1176
1213
1216
1170
1188
1212
1139
1165
1082
966
1006
1125
1051
1002
1080
1067
978
1048
1452
1216
1251
1236
1222
1271
1243
1214
1234
1193
1172
1210
1205
1176
1224
1181
1196
1239
1208
1218
1239
1198
1217
1225
1171
1197
1209
1192
1203
1168
1126
989
963
934
1051
1152
1047
1068
1123
1020
1049
1100
1211
1039
951
953
1094
1398
1254
1268
1296
1221
1297
1217
1272
1273
1182
1226
1225
1175
1253
1231
1188
1248
1195
1216
1244
1176
1192
1196
1139
1169
1177
1183
1214
1197
1174
1173
956
926
1003
1098
1054
1133
1460
1245
1286
1245
1182
1258
1207
1208
1271
1217
1240
1232
1201
1246
1222
1220
1258
1217
1213
1245
1175
1232
1242
1199
1214
1225
1171
1244
1192
1214
1225
1203
1259
1232
1217
1243
1203
1192
1214
1198
1192
1245
1117
956
932
1034
1035
1491
1301
1339
1301
1238
1279
1201
1233
1225
1156
1218
1204
1201
1292
1218
1235
1251
1204
1213
1228
1147
1197
1213
1171
1182
1226
1160
1206
1219
1164
1228
1176
1162
1200
1150
1137
1176
1145
1195
1209
1155
1200
1195
1167
1218
1207
1159
1226
1235
1166
1215
1230
1159
1215
1218
1160
1240
1239
1153
1189
1126
957
1022
1449
1257
1297
1229
1307
1290
1215
1265
1214
1140
1000
990
943
989
1009
1097
1144
1036
1105
1153
1045
1084
1155
1056
1031
1090
1005
1151
1129
1033
1018
1450
1232
1211
1266
1225
1242
1243
1192
1206
1069
980
1020
1085
1070
1135
1456
1288
1279
1216
1259
1269
1175
1235
1214
1169
1168
1026
902
952
1103
1383
1230
1276
1262
1262
1274
1181
1245
1207
1172
1210
1167
1220
1211
1215
1201
976
1013
1060
1041
1078
1494
1227
1306
1272
1217
1298
1233
1185
1230
1158
1216
1154
1193
1209
1150
1148
1209
1200
1162
1224
1221
1203
1255
1199
1233
1230
1138
1191
1192
1161
1222
1189
1132
1187
1195
1152
1210
1246
1176
1238
1170
1151
1179
1159
1180
1219
1207
1199
1244
1179
1203
1217
1176
1202
1262
1180
1229
1256
1196
1232
1215
1191
1236
1167
1190
1183
1170
1232
1233
1157
1235
1175
1164
1190
1163
1158
1195
1201
1184
1251
1258
1172
1226
1217
1188
1198
1142
1173
1219
1151
1203
1241
1168
1271
1207
1162
1192
1213
1149
1205
1199
1160
1225
1206
1165
1202
1189
1126
1143
1066
1006
996
1046
1148
1083
1108
1084
980
1052
1105
1030
1073
1094
1018
1057
1128
1055
1071
1104
1003
1091
1159
1060
1065
1448
1188
1291
1236
1202
1200
1274
1151
1231
1200
1198
1178
1196
1164
1167
1188
1170
1131
1174
1146
1109
1142
1113
1140
1146
1108
1115
1141
1134
1123
1197
1202
1172
1237
1154
1134
1183
1172
1144
1193
1176
1147
1203
1157
1177
1220
1176
1195
1226
1169
1211
1204
1134
1125
1046
982
969
1053
1068
1019
1117
1151
1106
1182
1095
974
1013
1064
989
991
1043
1064
1090
1116
1053
958
1066
1474
1214
1305
1231
1153
1060
1049
996
1125
1467
1224
1326
1255
1184
1276
1261
1199
1286
1221
1168
1240
1196
1210
1235
1226
1168
1229
1212
1155
1210
1226
1171
1235
1216
1206
1239
1163
1167
1036
947
961
1040
1077
972
1025
1065
1040
1022
1158
1175
1046
1073
1151
1081
984
1142
1465
1211
1239
1183
1156
1204
1161
1216
1297
1188
1311
1244
1166
1242
1230
1168
1211
1208
1133
1178
1217
1141
1182
1188
1138
1152
995
923
1009
1259
1376
1281
1237
1228
1267
1162
1198
1193
1136
1169
1197
1139
1187
1197
1142
1181
1173
1117
1165
1164
1131
1202
1207
1139
1191
1183
1128
1155
996
927
983
1050
972
1049
1118
1416
1211
1300
1212
1231
1227
1203
1208
1251
1164
1252
1228
1170
1241
1242
1137
1181
1017
945
1050
1115
1009
1030
1187
1363
1227
1254
1153
1220
1199
1161
1161
1202
1168
1235
1157
1170
1143
991
930
1031
1102
1021
1135
1429
1188
1199
1237
1103
1153
1013
973
1067
1109
1049
1137
1442
1225
1257
1220
1194
1196
1154
1159
1159
1157
1203
1173
1181
1225
1154
1235
1232
1154
1215
1223
1181
1235
1192
1135
1140
964
928
973
1094
1053
948
1007
1131
1033
1107
1095
1060
1131
1112
1019
1104
1122
1057
1025
1028
1033
991
1130
1364
1293
1225
1249
1151
1221
1196
1162
1214
1222
1158
1209
1154
1128
1086
990
1056
1033
1065
1084
1461
1227
1235
1251
1167
1212
1166
1150
1171
1126
1120
1168
1145
1158
1203
1172
1184
1183
1146
1214
1201
1203
1216
1203
1199
1196
1130
1164
1179
1128
1176
1185
1141
1173
1151
1108
1100
999
951
1059
1375
1166
1291
1216
1195
1176
1155
1127
1078
941
992
1113
1104
1070
1121
1104
1032
1083
1046
1076
1179
1156
1172
1156
1084
1102
1059
1004
1093
1469
1280
1280
1233
1230
1298
1177
1268
1244
1184
1211
1235
1156
1203
1203
1147
1157
1174
1014
1007
1288
1289
1216
1199
1201
1240
1157
1165
1187
1147
1169
1202
1146
1179
1214
1161
1225
1234
1169
1228
1205
1170
1197
1196
1129
1171
1128
1170
1169
1131
1186
1187
1138
1208
1164
1170
1160
1100
1020
945
1028
1039
1131
1400
1198
1320
1232
1179
1223
1192
1151
1191
1189
1127
1175
1159
1204
1218
1176
1192
1197
1123
1173
1199
1122
1171
1184
1096
1132
1039
935
934
1017
1039
1166
1391
1186
1280
1165
1205
1204
1131
1166
1147
1152
1170
1175
1122
1201
1163
1181
1195
1161
1174
1223
1135
1220
1211
1153
1169
1176
1113
1179
1188
1147
1196
1297
1169
1292
1236
1234
1218
1226
1147
1191
1098
937
960
1070
1002
986
1051
1056
1011
1104
1181
1029
1040
1101
1026
1010
1082
991
1051
1063
1011
1078
1140
1046
1106
1167
1096
1147
1454
1184
1302
1247
1208
1217
1271
1198
1313
1221
1230
1148
923
794
758
584
846
739
716
704
708
700
702
701
710
686
693
705
708
699
712
748
830
955
1053
1117
1178
1251
1252
1165
884
839
919
1464
1468
1330
1520
1395
1432
1360
1384
1321
1311
1342
1261
1385
1238
1316
1256
1175
1228
1230
1207
1191
1156
1230
1279
1206
1271
1255
1274
1208
1337
1276
1205
1221
1192
1170
1208
1190
1196
1207
1246
1190
1180
1189
1147
1192
1253
1202
1270
1212
1242
1230
1175
1156
1126
1136
1203
1200
1227
1204
1237
1344
1201
1240
1244
1198
1173
1172
1106
1177
1166
1110
1172
1175
1117
1168
1165
1134
1195
1221
1160
1307
1275
1185
1262
1304
1215
1282
1276
1233
1271
1215
1221
1229
1229
1218
1199
1156
1038
820
778
615
841
725
707
705
709
695
706
690
699
732
766
811
918
1220
1223
1349
1284
1395
1341
1271
1296
1253
1314
1287
1308
1310
1288
1304
1248
1365
1316
1236
1363
1287
1281
1309
1270
1255
1301
1237
1303
1228
1229
1207
1178
1221
1205
1180
1257
1196
1239
1226
1185
1256
1264
1148
1188
1263
1190
1325
1280
1283
1296
1281
1409
1274
1329
1337
1256
1336
1247
1277
1272
1198
1241
1196
1162
1154
920
946
982
947
1071
1205
1120
1119
1114
975
962
1159
1439
1264
1348
1274
1384
1353
1251
1301
1309
1252
1329
1300
1317
1258
1256
1232
979
993
1019
1004
1057
1136
1048
1104
1127
1023
1056
1090
1043
1020
1080
1070
986
1017
1045
993
1035
1063
1029
1007
1058
1052
1014
1150
1465
1284
1304
1299
1267
1307
1263
1313
1321
1336
1342
1287
1318
1243
1077
997
995
986
1071
1118
1054
1099
1070
996
1043
1047
986
1002
1105
1077
1028
1068
1023
1063
1027
1045
1029
1055
1002
1030
1043
996
999
1028
995
978
1033
1020
947
1039
1063
1001
961
989
978
1115
1176
1017
1049
1048
967
981
988
914
953
1062
1097
1436
1247
1290
1243
1312
1219
1145
954
915
914
923
925
991
1021
982
1041
985
932
945
951
899
912
913
891
923
958
959
963
1045
1064
944
953
929
892
884
916
1022
994
1392
1178
1264
1207
1194
1217
1260
1231
1252
1235
1268
1224
1255
1005
977
1018
1026
966
1031
1115
1053
1095
1116
1053
1062
1058
977
987
959
906
945
954
927
946
958
918
898
948
981
1031
981
1010
984
1036
1061
1030
1080
1114
1118
1146
1069
1031
1243
1208
1087
1085
1073
1003
1026
1032
996
986
996
971
960
983
948
915
907
891
881
894
936
958
921
953
940
899
889
872
873
844
876
879
865
850
879
918
880
910
935
961
894
921
939
907
909
901
894
942
983
1044
997
1038
1080
972
1026
1041
1016
1091
1045
1054
1026
1030
1045
1051
1018
1040
1034
1015
1025
1007
972
1026
1010
963
997
959
931
951
984
912
861
838
799
788
768
743
738
730
716
711
715
708
706
683
670
672
664
680
674
673
666
672
682
701
758
830
852
921
996
1253
1093
1117
1135
1146
1036
1123
1219
1169
1309
1336
1220
1316
1306
1204
1293
1298
1288
1329
1243
1266
1254
1267
1204
1124
953
968
956
1075
1109
1113
1144
1045
1092
999
961
913
896
973
980
1020
1042
964
1015
985
987
992
966
943
933
907
922
941
910
920
930
911
918
955
936
931
945
917
932
919
905
903
932
941
972
979
992
1004
957
957
960
931
945
937
914
941
954
926
938
937
931
933
911
935
925
918
920
940
929
906
934
917
896
934
943
924
949
940
902
925
962
933
910
936
924
923
929
908
916
920
908
925
938
916
901
909
877
864
858
866
890
930
955
950
968
992
963
970
980
950
959
969
947
929
946
952
930
939
933
940
960
959
990
982
948
949
963
915
930
922
894
862
931
916
926
923
980
917
847
813
803
798
796
863
808
777
777
768
762
746
742
724
713
704
716
702
697
704
701
710
758
850
895
910
1049
1151
1132
1201
1221
1087
1181
1200
1069
1051
1109
1125
1154
1321
1297
1280
1337
1227
1365
1268
1249
1310
1235
1220
1234
1173
1191
1212
1122
1170
1239
1133
1197
1213
1172
1224
1239
1145
1053
963
1047
1476
1285
1309
1286
1410
1223
1310
1246
1230
1247
1295
1237
1310
1231
1004
959
993
944
1018
1045
1018
1018
1077
1071
991
1020
1038
983
987
1008
985
1057
1029
1038
1088
1040
982
1020
955
914
949
915
883
898
918
917
872
908
977
918
938
973
967
887
893
921
889
955
1037
1028
1141
1470
1249
1313
1045
935
901
921
937
959
985
998
1046
1036
1003
1079
1066
994
1044
1026
961
1005
1012
995
970
1054
1052
1028
1109
1104
1034
1124
1103
1007
1030
1011
979
987
965
978
1019
979
996
1041
989
1009
1017
975
976
999
1005
976
1011
1028
1078
986
1007
1016
954
985
1003
949
917
963
1003
940
945
984
994
985
964
987
1018
1019
1003
1039
1024
1081
1051
981
1014
1017
963
1015
1007
974
945
1004
1007
941
1018
1059
1011
1001
1007
979
930
932
938
967
957
956
1010
1046
1021
1004
1039
1018
953
989
1018
980
1011
1059
1044
1043
1071
1054
1039
1096
1117
1077
1077
1077
1103
1116
1060
1026
1030
1000
997
1036
1039
993
1026
964
900
876
860
871
922
1640
1328
1450
1371
1255
1357
1271
1184
1249
1070
980
1051
1048
1036
1038
1019
1006
1025
1020
1005
1004
1010
996
1019
981
1002
992
1008
1018
945
966
993
943
972
998
950
1007
1024
965
1000
1002
1002
1005
1047
1009
1038
1044
990
1011
1017
1009
1023
1022
1003
1021
1000
984
981
955
970
995
964
1003
972
938
1041
1009
961
938
928
953
956
969
1031
1013
1023
1152
1019
964
977
977
942
1025
1070
968
992
1031
978
1034
980
951
976
982
965
1024
986
978
944
940
955
966
967
964
972
960
946
980
963
972
998
962
976
996
948
968
950
931
935
945
929
980
976
1005
1002
952
980
986
952
955
973
948
974
982
962
972
959
948
909
891
875
882
872
862
858
859
876
894
917
948
923
919
908
980
975
973
955
975
952
939
957
946
978
958
990
1013
961
987
965
947
930
916
928
939
950
1053
991
992
1015
1005
1040
1012
985
989
956
980
976
945
989
963
988
1013
958
971
957
924
941
927
917
923
936
924
947
954
929
947
957
938
952
1017
995
955
982
972
1038
1025
986
1025
1030
1013
1010
977
971
1002
962
978
980
972
965
999
995
960
980
981
939
972
985
967
997
998
978
1007
1030
962
983
995
946
945
979
974
936
1002
1013
962
981
1004
970
1009
1021
974
983
988
969
902
942
1478
1170
1271
1233
1185
1226
1242
1168
1233
1194
1168
1212
1200
1085
1130
978
909
975
1031
1015
1000
980
1001
954
1032
1147
1115
1108
1132
1081
1006
1038
1089
994
1042
1065
1025
995
1056
1002
953
973
1027
1098
1014
1068
1118
1140
1011
1040
1072
981
943
999
1004
953
1031
1092
1024
1050
1109
1024
1050
1061
1007
1040
1053
972
1011
1004
960
960
977
934
937
988
1019
978
980
1006
1023
970
1015
1017
974
1005
991
997
1000
983
1003
1033
981
1035
1047
962
995
978
962
978
967
958
928
992
1021
950
979
1026
1004
998
1012
984
986
1017
969
982
1007
975
1016
1031
978
1001
991
993
1021
985
1003
1008
974
992
965
932
949
958
951
983
1028
1006
948
1026
1016
983
974
986
950
985
985
949
966
982
1000
944
960
954
929
912
921
912
867
881
843
815
794
771
768
742
733
716
709
706
698
705
702
704
696
689
692
700
718
733
752
768
827
960
1210
1149
1354
1329
1271
1338
1288
1297
1331
1225
1240
1393
1278
1436
1282
1204
1199
1144
1215
1375
1226
1424
1299
1280
1307
1268
1273
1334
1240
1368
1265
1363
1306
1340
1312
1334
1316
1369
1297
1311
1145
1045
1036
1117
1139
1082
1131
1046
995
980
945
866
853
879
915
946
1501
1223
1339
1262
1224
1208
1219
1128
1225
1130
1182
1195
1124
1163
1177
1071
1120
1170
1113
1112
1179
1106
1136
1179
1156
1156
1215
1151
1189
1203
1092
1096
880
836
828
996
1558
1381
1247
1457
1277
1366
1339
1240
1323
1290
1226
1216
1077
1018
1147
1296
1252
1450
1320
1251
1334
1080
970
1031
1069
994
1074
1170
1068
1120
1247
1161
1113
1119
1060
1050
1125
1060
1124
1139
1014
1067
1127
1011
1028
1056
968
1011
1024
993
1104
1489
1245
1200
1148
965
972
1040
1066
1055
1102
1055
941
950
989
937
939
1007
975
935
1062
1531
1335
1436
1267
1397
1280
1196
1229
1264
1102
1436
1290
1268
1286
1289
1284
1375
1230
1346
1291
1294
1313
1249
1336
1285
1306
1313
1238
1285
1274
1205
1291
1210
1186
1237
1202
1184
1239
1240
1221
1262
1187
1265
1216
1288
1310
1238
1271
1006
929
981
1017
1077
1202
1497
1325
1293
1207
1026
1003
964
993
1091
1039
1087
1192
1061
1064
1075
1001
1045
1048
979
1072
1118
996
1048
1086
1005
1068
1045
987
1060
1117
1009
1190
1472
1264
1284
1246
1154
990
1059
982
1199
1494
1283
1304
1335
1245
1286
1223
1172
1186
1162
1170
1112
1157
1166
1151
1182
1132
1182
1169
1072
1144
1099
1059
1105
1032
904
943
988
937
1014
1097
966
1027
1099
1056
1035
1167
1146
1065
1143
1187
1089
1132
1030
1082
1029
1075
1469
1403
1371
1343
1383
1306
1325
1176
1052
1066
1041
1153
1507
1393
1354
1238
1130
976
943
965
1023
915
915
937
936
1047
1421
1248
1336
1229
1255
1253
1111
1143
1036
936
979
1124
1426
1331
1412
1277
1343
1215
1233
1245
1193
1243
1343
1226
1363
1261
1137
1006
1059
1071
1561
1403
1351
1400
1355
1337
1347
1277
1380
1264
1286
1280
1054
977
969
1047
985
1136
1069
951
973
917
873
867
850
818
787
787
763
753
741
738
735
732
724
774
866
965
939
1092
1367
1201
1359
1316
1241
1398
1277
1262
1360
1231
1433
1321
1269
1398
1298
1242
1300
1296
1262
1433
1296
1370
1319
1277
1309
1366
1244
1342
1278
1243
1263
1320
1213
1309
1235
1197
1204
1194
1135
1133
941
902
943
996
1019
1151
1116
1138
1136
1018
1041
1007
1010
1044
1020
1029
1097
1076
1055
1173
1079
1051
1252
1456
1238
1388
1269
1342
1265
1238
984
959
957
1063
1508
1291
1371
1212
1154
972
901
942
958
909
988
1014
950
903
929
935
913
1043
1043
981
1084
1248
1507
1353
1251
1363
1390
1261
1452
1376
1344
1410
1385
1303
1498
1373
1312
1453
1310
1341
1335
1304
1373
1270
1291
1244
1168
1105
1001
957
929
1095
1067
1007
1175
1090
952
967
1035
1011
1056
1511
1304
1283
1402
1324
1255
1296
1311
1253
1314
1242
1274
1310
1251
1239
1318
1210
1318
1304
1252
1323
1309
1232
1325
1223
1241
1230
1206
1171
1194
1154
1228
1192
1223
1213
1192
1209
1144
1113
997
979
1047
1090
1016
1121
1181
1088
1126
1082
986
950
938
904
948
1148
1152
1511
1342
1278
1334
1334
1277
1414
1317
1301
1380
1269
1313
1325
1235
1222
1251
1160
1200
1082
945
961
1038
1047
1009
1219
1188
1160
1113
1008
1015
1054
1070
966
1077
1153
1067
1101
1117
1030
1093
1158
1040
1064
1193
1155
1045
980
1006
933
945
1543
1242
1393
1292
1275
1285
1286
1174
1063
1044
982
1005
1076
1024
965
984
1001
972
1141
1534
1399
1415
1299
1333
1273
1222
1114
1023
988
1130
1461
1296
1338
1289
1230
1233
1335
1229
1411
1321
1340
1333
1328
1275
1312
1238
1255
1248
1184
1218
1173
1203
1232
1184
1182
1213
1181
1110
1171
1135
1147
1198
1121
1159
1186
1112
1178
1193
1130
1176
1127
1189
1196
1118
1188
1156
1130
1166
1104
1121
1176
1128
1172
1164
1150
1179
1131
1123
1141
1052
1119
1156
1114
1162
1194
1117
1152
1199
1108
1136
1143
968
957
1054
1401
1186
1294
1178
1056
918
1056
1070
1066
1099
986
985
1066
971
1028
1567
1408
1477
1349
1370
1353
1308
1338
1251
1316
1213
1260
1233
1192
1255
1233
1165
1244
1206
1092
1136
1141
1082
1159
1120
1164
1197
1155
1130
1210
1179
1149
1166
1159
1186
1105
1192
1195
1138
1200
1208
1126
1196
1207
1162
1263
1245
1180
1291
1297
1191
1259
1213
1143
1196
1195
1123
1185
1217
1146
1178
1211
1171
1209
1231
1147
1156
1156
1109
1041
1119
1170
1112
1196
1156
1218
1214
1127
1218
1214
1123
1167
1179
1104
1164
1221
1203
1133
1211
1194
1132
1150
1106
1120
1156
1118
1107
1147
1119
1116
1153
1105
1070
1124
1101
949
913
1081
1094
1114
1437
1222
1314
1246
1162
1189
1211
1129
1219
1230
1216
1214
1293
1187
1206
995
967
1022
1118
1053
1104
1257
1390
1258
1269
1197
1065
938
918
986
1081
999
1089
1471
1243
1308
1234
1239
1231
1010
943
1025
1030
931
966
1230
1457
1290
1306
1214
1284
1237
1159
1105
1078
1033
1146
1491
1271
1409
1272
1309
1316
1310
1294
1351
1231
1260
1328
1277
1218
1271
1243
1202
1280
1289
1245
1381
1293
1261
1311
1253
1219
1153
925
916
1035
1082
1066
1186
1090
1085
1103
1044
1004
1095
1051
1086
1073
982
1022
1121
1067
984
1020
1079
1049
1004
1106
1194
1041
1050
1134
1053
1103
1065
1016
931
894
873
861
985
1500
1304
1390
1276
1406
1257
1319
1280
1051
928
969
1176
1220
1637
1354
1406
1367
1262
1381
1309
1243
1373
1254
1394
1304
1220
1299
1258
1244
1286
1222
1254
1230
1246
1274
1229
1307
1246
1207
1245
1046
995
976
993
1014
1191
1123
1514
1347
1281
1407
1268
1274
1248
1194
1222
1246
1159
1246
1176
1171
1184
1156
1126
1138
1002
916
968
1066
1007
1147
1413
1205
1291
1229
1217
1306
1199
1242
1246
1222
1218
1243
1175
1267
1190
1239
1256
1225
1185
1257
1206
1119
1119
1040
953
957
1106
1095
1067
1259
1053
940
901
885
914
1155
1451
1284
1392
1226
1288
1207
1146
911
942
1124
1047
1534
1324
1415
1367
1323
1325
1258
1356
1285
1258
1307
1339
1257
1331
1283
1199
1249
1192
1174
1229
1179
1132
1183
1179
1102
1174
1188
1126
1200
1184
1118
1193
1190
1165
1226
1256
1170
1229
1218
1225
1278
2100
1328
1249
1383
1293
1289
1347
1278
1239
1321
1283
1246
1296
1249
1232
1283
1257
1202
1280
1102
983
1057
1225
1108
1245
1196
1092
1084
1085
988
975
1026
1001
1135
1466
1256
1355
1219
1342
1202
1235
1242
1182
1191
1229
1184
1259
1252
1259
1296
1222
1274
1235
1190
1230
1180
1210
1255
1180
1236
1247
1161
1223
1263
1204
1291
1257
1231
1270
1203
1150
1205
1189
1200
1265
1220
1262
1295
1197
1237
1253
1199
1208
1203
1120
1146
1057
981
1036
987
1060
1085
1032
1049
1080
1032
977
1050
1104
993
1009
1054
1051
981
1038
1166
1038
1066
1179
1118
1052
1128
1066
1120
1189
1054
1096
1472
1216
1042
860
826
788
760
745
738
734
728
736
725
724
723
728
755
818
941
926
1286
1288
1257
1408
1419
1364
1388
1309
1301
1335
1275
1348
1422
1277
1421
1309
1398
1386
1354
1007
938
924
1555
1384
1553
1579
1423
1549
1445
1481
1454
1378
1440
1298
1443
1330
1258
1356
1279
1358
1293
1270
1273
1259
1251
1322
1197
1305
1231
1271
1255
1157
886
861
852
874
1667
1445
1498
1480
1465
1516
1495
1505
1353
1375
1378
1275
1359
1310
1207
1320
1249
1340
1291
1285
1333
1268
1414
1245
1304
1245
1241
1221
1261
1255
1218
1287
1224
1273
1305
1222
1295
1215
1258
1263
1221
1297
1211
1259
1283
1205
1249
1294
1230
1372
1285
1278
1309
1227
1241
1196
1144
973
995
967
1427
1269
1239
1330
1219
1084
1017
1045
1133
1573
1294
1424
1308
1330
1317
1208
1086
1111
1080
1555
1317
1332
1397
1312
1434
1282
1289
1340
1211
1293
1250
1277
1309
1280
1324
1261
1308
1347
1240
1342
1295
1205
1266
1211
1039
1115
1143
1071
1517
1271
1304
1346
1248
1271
1273
1211
1289
1219
1168
1059
989
954
1050
1100
1044
1509
1274
1436
1265
1039
1052
1178
1193
1601
1343
1516
1374
1385
1350
1335
1362
1259
1347
1278
1255
1342
1224
1279
1297
1193
1252
1276
1221
1270
1230
1203
1241
1214
1224
1259
1190
1232
1055
958
1018
1114
1061
1531
1317
1228
1302
1228
1055
1076
1177
1113
1532
1286
1381
1309
1280
1392
1276
1282
1344
1222
1294
1268
1229
1277
1198
1287
1259
1200
1299
1227
1267
1291
1190
1240
1231
1178
1181
1050
1013
1180
1464
1312
1343
1274
1272
1283
1271
1206
1291
1238
1229
1267
1223
1235
1230
1211
1263
1198
1228
1253
1231
1241
1287
1185
1290
1267
1214
1283
1222
1217
1233
1182
1185
1228
1153
1223
1160
1128
1159
1143
1009
1142
1095
1137
1290
1309
1270
1165
1045
1142
1247
1170
1445
1260
1247
1297
1224
1249
1253
1174
1241
1240
1180
1251
1204
1226
1220
1165
1221
1166
1230
1230
1171
1284
1240
1260
1260
1259
1188
1252
1223
1219
1269
1238
1318
1268
1259
1297
1219
1325
1264
1241
1294
1229
1253
1219
1090
1002
1021
1027
1223
1102
1445
1229
1378
1266
1252
1243
1264
1215
1319
1235
1318
1257
1223
1296
1225
1230
1294
1214
1265
1209
1229
1238
1166
1229
1195
1195
1221
1177
1224
1197
1207
1266
1183
1270
1248
1196
1226
1230
1176
1255
1201
1261
1214
1254
1264
1171
1238
1260
1209
1261
1199
1229
1240
1180
1257
1217
1248
1263
1207
1268
1278
1230
1343
1241
1256
1253
1207
1190
1242
1169
1243
1195
1161
1224
1272
1191
1279
1189
1282
1202
1266
1227
1170
1221
1234
1223
1247
1191
1133
990
1042
1140
1193
1131
985
1010
1085
1464
1216
1366
1293
1265
1326
1323
1304
1392
1216
1297
1286
1230
1247
1285
1226
1274
1285
1204
1289
1273
1253
1298
1215
1306
1252
1215
1244
1191
1196
1235
1198
1221
1278
1184
1248
1250
1164
1249
1225
1205
1268
1204
1262
1278
1196
1280
1287
1198
1291
1262
1195
1246
1193
1235
1257
1160
1214
1244
1153
1204
1177
1118
1161
1145
1130
1196
1182
1189
1214
1217
1174
1250
1176
1198
1204
1198
1162
1225
1197
1230
1241
1208
1296
1207
1212
1232
1208
1223
1263
1196
1246
1184
1149
1205
1147
1141
1162
1018
981
1105
1070
1166
1476
1252
1397
1283
1271
1292
1242
1257
1300
1222
1305
1251
1308
1317
1254
1320
1294
1239
1336
1282
1253
1278
1221
1273
1216
1217
1207
1204
1238
1180
1225
1272
1211
1286
1217
1213
1274
1206
1235
1268
1199
1268
1261
1236
1325
1220
1259
1190
1253
1256
1190
1270
1218
1217
1240
1224
1252
1164
960
878
828
820
813
790
797
782
776
785
802
892
884
643
1011
830
799
793
783
769
743
735
727
735
718
716
704
739
782
912
983
1019
1303
1209
1208
1197
1144
1310
1328
1167
1366
1241
1289
1311
1288
1184
1269
1200
1222
1284
1327
1263
1362
1251
1333
1274
1261
1313
1371
1300
1446
1275
1418
1262
1298
1273
1230
1290
1316
1275
1342
1236
1236
1230
1228
1239
1247
1213
1312
1221
1241
1244
1230
1261
1337
1219
1312
1248
1347
1288
1308
1275
1350
1227
1253
1296
1290
1267
1331
1273
1411
1316
1284
1319
1329
1254
1311
1213
1224
1196
1153
1221
1274
1169
1298
1202
1259
1250
1197
1233
1233
1191
1275
1266
1190
1293
1277
1234
1349
1248
1233
1274
1247
1219
1263
1206
1248
1295
1195
1268
1229
1176
1257
1216
1215
1258
1187
1248
1262
1213
1245
1242
1153
1183
1224
1195
1204
1258
1280
1280
1333
1237
1289
1281
1222
1239
1273
1192
1273
1193
1252
1224
1209
1258
1307
1218
1342
1279
1211
1309
1262
1259
1324
1304
1275
1401
1257
1273
1220
1140
994
1061
976
1114
1055
1013
924
891
859
827
826
798
807
812
966
1532
1327
1508
1425
1423
1468
1355
1324
1342
1246
1381
1262
1275
1335
1366
1305
1404
1305
1362
1351
1296
1321
1352
1233
1329
1263
1259
1346
1388
1299
1412
1269
1157
912
943
959
1156
1591
1385
1513
1339
1409
1351
1284
1422
1333
1292
1314
1251
1373
1294
1224
1222
1224
1214
1350
1288
1400
1339
1343
1363
1389
1324
1339
1221
1318
1322
1240
1382
1252
1287
1273
1266
1277
1382
1279
1337
1294
1290
1195
1171
1012
1088
1161
1124
1078
1553
1245
1262
1364
1224
1389
1314
1335
1341
1247
1278
1257
1189
1068
1024
986
1156
1503
1337
1400
1275
1378
1292
1261
1294
1251
1271
1387
1277
1405
1325
1359
1390
1293
1403
1295
1295
1308
1238
1253
1286
1196
1247
1168
1157
1182
1169
1225
1206
1298
1277
1219
1305
1254
1243
1291
1282
1252
1322
1209
1246
1260
1188
1247
1273
1191
1235
1244
1161
1214
1223
1169
1283
1314
1258
1344
1354
1255
1348
1278
1313
1286
1301
1232
1305
1204
1287
1260
1255
1273
1276
1259
1312
1152
1202
1133
1227
1199
1180
1255
1228
1184
1234
1183
1185
1256
1183
1252
1239
1206
1174
1181
1107
1123
1050
1024
1210
1511
1321
1502
1327
1354
1304
1221
1187
1126
1128
1556
1304
1420
1339
1361
1303
1339
1238
1406
1273
1348
1283
1347
1274
1292
1210
1237
1231
1186
1249
1340
1206
1331
1277
1265
1289
1226
1259
1240
1178
1253
1240
1232
1260
1217
1221
1254
1191
1257
1277
1219
1305
1240
1180
1237
1207
1155
1190
1199
1115
1047
1043
1005
1457
1336
1501
1367
1456
1413
1310
1389
1318
1276
1338
1247
1290
1286
1263
1256
1271
1223
1318
1212
1302
1260
1286
1294
1313
1266
1339
1211
1336
1239
1257
1273
1257
1241
1290
1204
1263
1224
1207
1235
1242
1197
1310
1232
1339
1275
1226
1222
1214
1162
1243
1187
1217
1264
1254
1239
1288
1133
1236
1206
1170
1189
1205
1113
1179
1202
1144
1210
1191
1200
1215
1145
1222
1225
1213
1258
1166
1238
1242
1182
1258
1247
1315
1255
1158
877
833
789
781
757
750
741
719
715
719
704
695
712
710
703
736
805
843
984
1110
1195
1221
1382
1343
1222
1288
1237
1249
1324
1207
1317
1410
1241
1404
1318
1356
1389
1303
1347
1344
1294
1351
1202
1403
1281
1322
1347
1355
1316
1353
1262
1336
1345
1372
1260
1341
1272
1434
1305
1464
1431
1387
1399
1310
1322
1371
1262
1402
1284
1339
1281
1285
1267
1313
1186
1301
1257
1265
1278
1357
1245
1353
1250
1278
1279
1243
1294
1366
1266
1339
1222
1274
1274
1224
1262
1352
1215
1330
1255
1391
1365
1354
1370
1456
1296
1172
954
1077
1622
1318
1412
1428
1356
1478
1260
1282
1151
1068
1159
1193
1109
1565
1336
1279
1360
1249
1345
1299
1251
1406
1276
1378
1279
1280
1326
1264
1277
1323
1275
1388
1274
1342
1288
1327
1221
1311
1211
1187
1194
1181
1167
1235
1180
1273
1252
1280
1252
1348
1253
1393
1266
1381
1294
1288
1346
1259
1271
1295
1232
1270
1278
1287
1258
1322
1225
1307
1228
1249
1231
1240
1149
1213
1144
1194
1255
1174
1263
1242
1210
1225
1163
1212
1203
1171
1207
1176
1113
1186
1138
1139
1216
1162
1186
1212
1183
1260
1211
1197
1245
1165
1233
1241
1181
1245
1270
1192
1287
1332
1214
1314
1259
1220
1275
1195
1245
1247
1141
1165
1239
1228
1220
1267
1196
1215
1279
1262
1260
1300
1186
1230
1241
1169
1163
1227
1161
1196
1219
1157
1201
1241
1145
1195
1227
1127
1237
1184
1232
1265
1168
1183
1205
1123
1164
1186
1145
1261
1193
1275
1317
1248
1315
1327
1249
1334
1300
1260
1330
1235
1281
1299
1272
1303
1290
1300
1335
1209
1253
1272
1212
1227
1259
1137
1154
1170
1124
1131
1224
1138
1204
1126
1065
945
869
878
959
1163
1063
1443
1235
1286
1266
1227
1234
1235
1157
1265
1215
1312
1314
1316
1301
1352
1244
1387
1315
1261
1342
1361
1311
1433
1280
1301
1394
1248
1278
1271
1263
1239
1309
1198
1296
1217
1166
1211
1270
1196
1329
1204
1289
1284
1207
1088
955
971
1128
1482
1224
1383
1297
1338
1245
1210
1126
1164
1249
1194
1417
1289
1411
1331
1263
1250
1220
1232
1258
1145
1243
1194
1211
1234
1245
1242
1360
1230
1323
1251
1264
1272
1275
1276
1355
1234
1223
1259
1165
1278
1270
1337
1327
1365
1286
1349
1250
1333
1264
1243
1236
1308
1174
1303
1207
1181
1215
1261
1155
1258
1208
1223
1242
1287
1194
1287
1207
1222
1170
989
859
817
788
770
760
743
735
732
725
737
465
791
885
705
708
695
698
705
693
696
684
688
714
737
856
852
1025
1207
1275
1249
1367
1283
1173
1304
1205
1204
1312
1242
1328
1282
1269
1331
1294
1383
1248
1330
1326
1243
1314
1373
1221
1327
1280
1277
1308
1392
1226
1319
1255
1217
1351
1323
1314
1415
1291
1409
1327
1235
1343
1219
1253
1212
1284
1312
1349
1326
1368
1265
1376
1336
1249
1383
1286
1280
1280
1278
1171
1255
1337
1276
1437
1308
1325
1366
1262
1319
1310
1237
1318
1307
1266
1305
1334
1274
1349
1268
1256
1322
1254
1405
1264
1326
1257
1360
1237
1261
1284
1217
1234
1266
1226
1048
900
1008
924
1008
1574
1298
1484
1372
1270
1388
1278
1084
921
942
938
1019
1024
894
887
886
856
827
799
793
776
786
776
756
764
755
730
733
717
714
714
714
721
731
760
773
837
882
1007
945
982
1369
1257
1253
1275
1250
1365
1282
1344
1345
1250
1362
1361
1274
1365
1233
1138
1216
1216
1329
1321
1358
1349
1262
1415
1308
1226
1340
1272
1333
1358
1380
1308
1287
1309
1355
1335
1333
1404
1263
1320
1253
1307
1226
1070
860
817
798
797
815
850
1046
1209
1418
1327
1247
1487
1357
1300
1358
1293
1427
1360
1271
1413
1314
1344
1355
1315
1280
1242
1346
1302
1333
1373
1268
1167
1000
1117
1137
1490
1328
1375
1296
1322
1235
1138
944
986
919
925
1057
942
938
1052
1160
1071
1547
1393
1449
1506
1421
1484
1434
1382
1412
1330
1369
1316
1215
1265
1219
1313
1263
1122
962
1402
1072
956
890
974
1047
1596
1457
1456
1525
1456
1329
971
873
827
799
777
779
502
990
745
737
730
737
736
746
741
751
772
853
1131
1308
1332
1406
1332
1505
1388
1247
1292
1280
1232
1497
1274
1443
1393
1306
1437
1403
1286
1428
1367
1272
1476
1385
1257
1350
1251
1240
1289
1197
1196
1297
1273
1236
1375
1332
1291
1303
1311
1264
1370
1279
1265
1378
1273
1365
1333
1238
1288
1287
1211
1284
1257
1280
1282
1296
1241
1341
1224
1240
1249
1194
1264
1205
1208
1244
1203
1207
1247
1157
1189
1223
1155
1244
1302
1208
1340
1270
1230
1349
1292
1296
1272
1222
1244
1281
1220
1259
1286
1234
1232
1309
1231
1251
1333
1269
1262
1263
1269
1196
1264
1213
1200
1191
1152
1146
1156
1111
1129
1158
1141
1236
1253
1202
1337
1303
1260
1367
1269
1044
867
816
783
757
748
742
745
767
843
812
805
814
851
1116
1229
1391
1343
1370
1434
1328
1415
1377
1277
1431
1278
1262
1353
1250
1439
1361
1376
1346
1332
1291
1336
1218
1310
1252
1214
1263
1293
1201
1277
1220
1207
1225
1205
1103
1039
1020
1003
1068
1503
1272
1367
1295
1266
1332
1235
1312
1291
1279
1308
1368
1207
1289
1234
1198
1276
1241
1312
1276
1248
1269
1214
1214
1238
1158
1177
1061
1059
1446
1287
1281
1286
1228
1275
1252
1221
1313
1214
1243
1264
1233
1144
1082
1096
1052
1118
1456
1246
1382
1233
1320
1252
1259
1244
1292
1210
1357
1198
1307
1263
1233
1245
1259
1185
1275
1180
1164
1204
1268
1192
1299
1213
1325
1209
1151
1061
1113
1405
1268
1443
1288
1361
1360
1277
1381
1302
1279
1322
1295
1264
1287
1211
1296
1263
1252
1263
1223
1260
1273
1182
1263
1255
1202
1234
1279
1174
1297
1185
1254
1206
1176
1246
1210
1195
1283
1179
1219
1239
1156
1224
1269
1208
1343
1304
1265
1338
1278
1260
1334
1234
1247
1298
1235
1239
1261
1181
1269
1216
1196
1254
1245
1218
1338
1246
1216
1241
1212
1240
1153
1224
1182
1202
1274
1301
1275
1367
1251
1308
1265
1224
1306
1284
1229
985
819
784
742
736
726
722
730
738
747
732
632
433
420
521
486
474
740
721
735
737
732
719
719
712
707
714
710
731
806
849
881
870
879
866
880
851
856
833
578
1026
796
773
773
758
753
496
637
1084
739
747
752
732
498
978
726
714
704
691
685
669
676
656
655
658
656
669
668
699
688
685
716
785
918
816
849
857
896
902
832
866
883
908
816
831
815
798
752
760
765
801
871
890
884
836
847
836
849
851
832
869
938
883
850
889
964
955
874
888
869
866
849
831
832
826
878
866
934
980
889
977
1060
922
922
942
889
886
941
921
888
978
996
923
917
902
878
824
825
813
807
802
811
815
833
845
878
841
819
821
838
913
915
858
872
854
870
986
878
885
852
831
809
782
761
743
731
740
737
714
709
702
715
676
703
699
704
706
733
808
771
736
766
786
857
1006
889
892
940
1058
1105
1096
1141
1132
1094
1165
1195
1103
1204
1233
1108
1136
1169
1086
988
886
796
787
774
779
770
787
797
816
788
797
792
786
792
805
793
794
761
756
744
738
739
750
760
756
771
788
766
789
815
864
914
907
864
860
813
796
777
750
747
748
762
758
782
803
838
806
810
813
812
919
937
910
1090
1197
1073
1167
1196
1093
1131
1145
1042
1071
1143
1061
1131
1249
1172
1225
1222
1151
1198
1124
1119
1188
1165
1148
1192
1146
1162
1205
1176
1138
1194
1140
1130
1158
1162
1107
1119
1065
1058
1121
1074
1089
1154
1090
1170
1204
1104
1183
1161
1130
1183
1124
1067
1124
1113
1039
1127
1123
1059
1094
1097
1008
1040
1036
982
1030
1065
1003
1097
1109
1037
1095
1111
1043
1096
1121
1057
1089
1079
1025
1085
1064
1037
1111
1083
1073
1133
1101
1096
1137
1118
1053
1125
1127
1094
1133
1144
1107
1151
1158
1131
1170
1155
1106
1180
1130
1090
1162
1176
1085
1156
1156
1093
1146
1198
1091
1134
1181
1126
1141
1160
1126
1130
1150
1078
1027
967
897
883
965
1374
1188
1258
1201
1211
1275
1210
1177
1186
1093
1151
1230
1174
1246
1256
1187
1236
1185
1135
1213
1240
1256
1428
1315
1265
1304
1248
1159
1217
1235
1139
1187
1248
1132
1207
1225
1136
1212
1234
1179
1210
1177
1088
1044
1004
963
1036
1454
1229
1275
1305
1201
1203
1266
1201
1113
1185
1214
1175
1306
1215
1131
1172
1192
1154
1267
1264
1173
1217
1238
1140
1172
1173
1120
1188
1194
1209
1290
1208
1189
1237
1212
1109
1141
1212
1126
1257
1243
1153
1181
1217
1124
1093
980
975
906
1116
1366
1117
1234
1214
1190
1212
1226
1220
1293
1187
1181
1248
1227
1128
1185
1230
1112
1184
1195
1216
1282
1314
1210
1207
1184
1233
1275
1129
1140
1183
1160
1225
1313
1236
1275
1200
1123
1212
1235
1267
1228
1289
1207
1312
1199
1137
1147
1194
1149
1315
1309
1305
1289
1217
1181
1249
1226
1213
1280
1201
1226
1213
1161
1247
1234
1166
1175
1155
1130
1219
1205
1102
1133
1159
1094
1165
1283
1168
1270
1214
1131
1151
1045
844
788
767
748
740
779
805
786
840
906
884
886
1016
909
970
1390
1173
1187
1237
1165
1265
1266
1189
1234
1230
1226
1331
1320
1150
1198
1231
1237
1408
1234
1233
1388
1243
1227
1313
1233
1329
1218
1200
1325
1344
1202
1278
1192
1285
1237
1322
1217
1137
1185
1180
1200
1253
1200
1196
1153
1077
1107
1136
1033
1046
1065
952
996
1079
1002
1107
1331
1130
1231
1207
1247
1240
1183
1094
1160
1179
1081
1127
1240
1177
1304
1204
1228
1268
1303
1198
1278
1217
1281
1223
1181
1174
1278
1195
1154
1205
1246
1191
1225
1192
1309
1273
1219
1241
1278
1197
1320
1162
1170
1146
1027
1029
1408
1159
1339
1243
1317
1294
1307
1234
1343
1254
1240
1248
1238
1184
1228
1108
1129
1152
1067
1106
1160
1089
1223
1252
1154
1182
1241
1170
1237
1119
1012
902
899
916
965
1457
1201
1374
1396
1264
1286
1261
1284
1273
1186
1300
1280
1352
1263
1203
1182
1281
1197
1091
1007
1352
1192
1355
1306
1285
1308
1245
1321
1220
1177
1279
1204
1115
1171
1258
1152
1182
1118
1029
927
990
935
1005
1071
967
1041
1428
1212
1268
1189
1261
1241
1110
1097
974
944
1058
1428
1196
1339
1291
1147
1215
1251
1170
1149
1157
1093
1145
1210
1055
946
852
808
793
779
760
589
778
898
476
360
471
922
294
332
308
534
813
244
538
794
770
761
772
750
740
723
714
710
723
738
774
775
836
982
1014
927
952
1000
931
899
1029
1383
1167
1215
1205
1162
1303
1226
1131
1178
1158
1127
1195
1168
1154
1218
1218
1050
1036
925
866
872
1053
1289
1063
1081
1017
899
841
809
779
769
779
780
793
795
794
774
767
758
766
758
781
767
781
795
784
786
764
744
763
739
721
728
717
701
720
720
696
707
502
475
489
324
341
626
407
332
268
311
355
345
279
445
315
370
366
721
739
370
350
327
370
279
308
278
272
565
259
426
255
691
1392
782
661
662
656
656
645
639
645
646
651
659
663
680
718
710
684
686
671
682
672
669
662
661
665
668
676
679
677
696
695
693
679
671
669
676
673
651
666
667
667
652
667
672
682
682
689
687
700
700
679
689
476
908
711
723
729
706
709
712
679
688
697
678
661
686
678
701
705
734
732
766
773
762
785
788
782
777
692
862
790
778
776
785
798
781
807
819
829
798
814
818
862
878
854
810
818
819
823
806
816
799
805
781
794
807
825
817
844
879
929
929
1345
1187
1125
1215
1191
1151
1203
1173
1165
1224
1157
1178
1192
1157
1153
1194
1122
1139
1141
1110
1103
1131
1075
1092
1122
1072
1076
1103
1050
1029
1066
1080
1047
1121
1131
1100
1186
1151
1115
1114
1070
946
832
811
868
953
1054
1404
1167
1333
1260
1219
1262
1296
1239
1335
1236
1230
1234
1206
1188
1227
1177
1229
1237
1274
1204
1230
1159
1211
1207
1202
1229
1295
1195
1191
1225
1172
1194
1182
1157
1121
1178
1161
1176
1279
1243
1244
1239
1190
1196
1265
1178
1227
1223
1216
1224
1229
1158
1223
1199
1154
1223
1235
1160
1210
1206
1202
1161
1225
1202
1162
1204
1240
1159
1234
1201
1165
1188
1201
1147
1165
1206
1141
1170
1179
1141
1141
1181
1117
1162
1173
1128
1158
1144
1141
1219
1164
1230
1229
1181
1208
1197
1129
1184
1179
1124
1172
1177
1149
1172
1132
1109
1131
1151
1101
1165
1202
1141
1202
1243
1199
1221
1225
1214
1235
1262
1201
1259
1198
1215
1223
1149
1226
1186
1190
1257
1181
1102
913
901
852
925
1071
1476
1397
1322
1303
1374
1267
1313
1300
1210
1250
1194
1220
1251
1174
1232
1276
1209
1220
1228
1203
1106
1048
975
1029
1032
1493
1290
1258
1251
1215
1190
1215
1131
1167
1182
1144
1136
1159
1135
1160
1193
1144
1145
1156
1132
1132
1182
1173
1136
1191
1240
1174
1256
1210
1207
1246
1221
1205
1219
1186
1219
1127
1173
1184
1157
1198
1223
1192
1196
1217
1165
1113
1134
1188
1190
1187
1280
1242
1219
1233
1222
1154
1170
967
957
959
989
1039
1041
1048
1142
1101
1034
1132
1187
1067
1089
1202
1115
1118
1212
1088
1040
1037
1155
1096
1406
1255
1189
1193
1247
1198
1157
1206
1256
1162
1223
1242
1225
1197
1256
1191
1176
1197
1159
1198
1206
1164
1164
1183
1116
1110
1090
920
933
1098
1496
1316
1321
1269
1277
1325
1240
1280
1260
1190
1221
1189
1161
1222
1255
1208
1295
1249
1129
1031
949
1093
1041
1620
1411
1332
1445
1332
1278
1301
1222
1259
1284
1232
1253
1293
1271
1238
1286
1224
1301
1259
1210
1260
1269
1183
1214
1178
1165
1184
1178
1120
1158
1181
1202
1317
1355
1356
1365
1262
1295
1303
1234
1302
1313
1228
1314
1269
1203
1233
1308
1227
1321
1274
1230
1250
1278
1208
1263
1202
1227
1236
1211
1201
1229
1176
1204
1163
1165
1208
1209
1203
1237
1168
1161
1108
951
899
1149
1478
1238
1333
1293
1195
1265
1246
1126
1149
997
981
1101
1520
1270
1251
1310
1257
1221
1285
1315
1217
1301
1265
1218
1219
1202
1160
1195
1187
1187
1236
1175
1250
1267
1226
1232
1242
1184
1208
1261
1320
1270
1331
1250
1306
1355
1318
1407
1333
1294
1220
975
952
929
922
983
1046
953
1002
985
913
983
1049
989
942
915
936
917
1109
1506
1326
1318
1302
1182
1232
1278
1242
1329
1402
1367
1391
1402
1305
1333
1330
1258
1304
1281
1226
1329
1414
1315
1428
1341
1295
1389
1310
1299
1316
1259
1287
1273
1256
1186
1219
1223
1203
1251
1271
1223
1274
1266
1210
1244
1272
1176
1219
1256
1193
1226
1226
1153
1197
1230
1167
1240
1261
1210
1252
1246
1168
1035
993
952
959
1039
1115
1037
1049
1082
1048
1001
1025
1096
1015
1074
1073
1080
997
1031
1084
1004
1057
1209
1189
1195
1145
998
1048
1127
1076
1195
1536
1338
1332
1257
1217
1254
1263
1181
1236
1211
1196
1271
1189
1205
1195
1192
1202
1189
1203
1274
1246
1239
1242
1219
1187
1216
1208
1213
1238
1202
1196
1248
1179
1194
1324
1281
1344
1379
1336
1334
1337
1280
1358
1308
1294
1316
1260
1255
1309
1274
1381
1288
1280
1286
1188
1188
1225
1203
1134
1206
1236
1152
1191
1221
1164
1183
1210
1145
1200
1148
1180
1194
1158
1168
1193
1148
1219
1193
1193
1249
1258
1279
1300
1278
1262
1274
1226
1231
1122
951
953
930
986
1067
1023
1085
1051
1038
1053
981
995
1024
980
1021
1008
1044
1072
1005
1080
1061
1051
1075
1018
1027
1008
1056
1072
993
1037
1007
952
1008
1028
977
1014
1038
997
1040
1062
1025
1034
1015
993
1042
1047
1007
1001
983
1005
991
973
989
1010
984
1054
1055
1006
1033
1031
948
951
973
924
946
968
943
908
989
1137
1028
984
1101
1095
991
1072
1520
1271
1300
1278
1192
1288
1347
1199
1246
1246
1197
1279
1324
1181
1138
958
851
715
755
928
772
753
751
742
727
727
728
724
726
713
701
716
709
728
756
833
1027
1135
1119
1249
1297
1271
1260
1464
1266
1246
1331
1274
1305
1280
1139
1018
876
836
813
810
793
800
832
842
872
983
1057
1044
1518
1326
1378
1274
1370
1343
1276
1362
1288
1305
1353
1197
1182
1205
1218
1555
1470
1371
1329
1265
1304
1286
1211
1262
1206
1150
1168
1157
1178
1489
1373
1429
1365
1225
1230
1213
1218
1356
1251
1397
1294
1246
1265
1182
1183
1179
1157
1203
1233
1205
1297
1244
1246
1292
1218
1222
1239
1244
1240
1263
1202
1216
1192
1204
1197
1139
1133
1153
1116
1150
1169
1164
1198
1147
1094
1152
1158
1024
1036
1009
950
934
1435
1220
1460
1325
1297
1368
1282
1278
1265
1113
959
964
1085
1541
1375
1311
1438
1279
1234
1246
1180
1222
1264
1262
1230
1323
1207
1228
1216
1231
1221
1421
1251
1262
1270
1283
1321
1525
1340
1359
1400
1292
1285
1352
1312
1335
1440
1298
1354
1318
1260
1255
1221
1138
1155
1166
1151
1158
1233
1175
1249
1217
1215
1227
1262
1263
1263
1263
1288
1275
1287
1292
1260
1329
1237
1271
1243
1214
1247
1225
1136
1119
963
899
946
1347
1167
1354
1224
1222
1328
1265
1226
1285
1222
1181
1240
1216
1157
1204
1176
1126
1182
1247
1172
1269
1251
1258
1283
1321
1229
1385
1275
1397
1359
1262
1355
1287
1194
1275
1265
1310
1333
1348
1239
1240
1237
1216
1289
1221
1286
1272
1233
1241
1252
1198
1258
1241
1227
1262
1272
1266
1353
1230
1196
1221
1190
1273
1306
1293
1294
1306
1268
1379
1274
1207
1267
1196
1241
1238
1250
1190
1259
1167
1153
1176
1190
1132
1221
1154
1066
1099
1064
970
1066
1196
1364
1254
1205
1256
1206
1190
1206
1159
1173
1175
1124
1140
1167
1104
1030
1089
1047
1136
1197
1167
1245
1225
1201
1178
1101
1001
990
1149
1020
1174
1128
986
1007
1097
980
933
906
865
849
832
819
817
829
937
1467
1389
1401
1325
1393
1304
1353
1271
1238
1281
1189
1222
1274
1176
1238
1248
1212
1268
1322
1223
1345
1293
1363
1291
1298
1325
1244
1382
1243
1303
1309
1251
1275
1269
1239
1306
1276
1292
1297
1255
1243
1192
1195
1198
1185
1180
1215
1187
1248
1210
1167
1189
1127
1140
1044
1058
1122
1079
1146
1089
1083
1120
1083
1019
1056
1049
1020
1173
1222
1216
1303
1326
1295
1386
1337
1303
1334
1277
1251
1314
1271
1291
1263
1209
1212
1210
1133
1170
1165
1133
1172
1238
1178
1185
1191
1117
1115
1152
978
981
1116
1060
970
1033
1181
1028
1004
1010
991
1011
1034
971
987
1033
986
1029
1062
1046
1497
1324
1252
1260
1183
1233
1256
1258
1274
1194
1066
975
979
1053
1026
1063
1028
963
975
982
938
983
1057
932
956
958
1030
1138
1141
1069
1082
1045
1041
1070
1043
1046
1051
1043
1035
1022
1042
1053
1054
1055
1053
1002
1000
1061
1015
1060
1082
1028
1054
1047
968
995
980
961
994
995
939
980
996
943
962
986
963
984
1029
1008
1065
1073
1098
1160
1159
1219
1114
1076
1099
1044
1040
996
1047
1059
1002
1010
1070
1007
990
1050
1060
1045
1104
1042
1151
1161
1128
1027
1062
1089
994
1013
998
970
1029
1080
1011
1008
1043
920
949
983
919
984
1064
958
980
891
847
833
821
1008
1429
1288
1251
1226
1298
1218
1294
1238
1211
1279
1218
1236
1237
1234
1236
1258
1232
1237
1228
1204
1249
1194
973
1002
1052
1032
1137
1091
1111
1041
1068
1069
994
1002
997
1001
981
1032
1092
1023
1055
1087
987
1050
1058
959
998
1022
937
956
1019
1020
1005
1115
1056
983
1076
1124
969
1035
1467
1197
1291
1277
1285
1407
1209
1300
1292
1256
1390
1243
1287
1227
1167
1205
1249
1213
1307
1306
1258
1265
1235
1155
1061
981
936
957
1077
1034
1056
1099
1044
1015
1042
958
964
982
1019
977
990
1042
1105
990
991
988
874
844
827
803
794
806
866
925
991
1518
1293
1271
1286
1212
1274
1279
1177
1188
1195
1068
1086
1114
1041
1067
1146
1139
1132
1150
1138
1132
1068
1119
1156
1091
1180
1156
1100
1122
1088
1126
1100
1024
1053
1094
1069
1065
1109
1058
1137
1043
1032
1053
996
1029
1060
1016
985
1037
993
988
1051
1009
961
974
981
921
950
978
970
922
977
971
961
1035
1026
977
994
1028
1046
971
995
997
963
1024
1153
1169
1127
1132
1015
992
967
930
1004
1040
1021
1137
1150
1027
1060
1008
1014
1010
974
1020
1092
984
961
1013
1030
948
900
877
816
790
774
770
800
794
855
1495
1194
1243
1376
1239
1304
1285
1190
1193
1070
936
956
945
933
1071
1318
1115
1124
1056
1104
1139
1066
1153
1242
1136
1173
1198
1149
1103
1128
1135
1058
1104
1172
1132
1223
1162
1246
1178
1222
1133
1100
1119
1137
1092
1157
1166
1120
1207
1189
1259
1190
1230
1239
1220
1176
1148
1100
1033
949
962
1114
1064
1186
1050
944
890
854
841
809
792
767
747
739
734
742
727
731
722
732
720
733
754
827
957
954
1050
1287
1177
1226
1281
1178
1265
1255
1154
1247
1309
1231
1326
1373
1256
1471
1340
1234
1255
1361
1243
1306
1342
1330
1210
1273
1284
1333
1251
1400
1213
1295
1251
1242
1153
1186
1165
1156
1231
1209
1234
1254
1245
1206
1267
1209
1183
1164
1204
1158
1175
1198
1162
1181
1201
1156
1227
1235
1228
1240
1298
1248
1329
1251
1304
1262
1293
1274
1290
1286
1269
1271
1234
1216
1228
1131
1075
980
974
1127
1461
1256
1270
1176
1216
1205
1158
1195
1174
1146
1247
1225
1210
1212
1244
1271
1196
1270
1266
1238
1265
1304
1230
1314
1307
1278
1262
1296
1276
1294
1283
1272
1300
1205
1237
1231
1175
1142
1143
929
939
970
1055
1095
1492
1223
1188
1277
1166
1181
1194
1143
1214
1253
1203
1284
1203
1182
1188
1192
1145
1180
1154
1131
1169
1144
1173
1190
1147
1177
1205
1145
1149
1185
1175
1237
1195
1192
1249
1201
1235
1149
1190
1224
1268
1242
1203
1179
1060
972
1029
1024
1093
1169
1549
1324
1241
1217
1123
955
856
866
883
1437
1081
1191
1249
1181
1230
1185
1275
1323
1241
1293
1279
1255
1269
1257
1226
1307
1233
1219
1262
1260
1245
1314
1231
1209
1231
1205
1217
1321
1279
1272
1263
1253
1250
1261
1210
1273
1258
1209
1256
1228
1201
1204
1173
1180
1218
1185
1256
1249
1217
1293
1200
1224
1205
1146
1197
1168
1178
1166
1062
1066
1084
1060
969
1027
1101
1040
1171
1196
1081
1251
1323
1207
1319
1271
1193
1286
1279
1191
1283
1288
1215
1221
1192
1172
1251
1137
1102
1158
1185
1110
1216
1201
1118
1215
1155
1138
1161
1078
1145
1214
1137
1165
1160
1061
1135
1038
1001
1088
1198
1151
1216
1149
1232
1212
1184
1147
1035
1135
1027
954
1042
1136
1040
1061
1029
969
1071
1010
963
1002
1047
956
968
1012
988
1003
1090
1080
1008
1465
1238
1183
1154
1148
1078
1191
1210
1253
1286
1234
1121
1063
1018
958
1023
1022
981
969
1074
1114
965
1027
1026
914
945
1040
977
1056
1154
1217
1117
1182
1440
1342
1321
1281
1268
1299
1211
1221
1268
1189
1242
1288
1183
1347
1254
1207
1257
1207
1174
1228
1179
1180
1207
1217
1257
1240
1273
1227
1214
1091
936
941
971
888
945
1146
1052
1046
1098
982
933
895
856
831
824
811
849
872
1491
1288
1235
1331
1243
1251
1238
1186
1188
1222
1201
1221
1241
1251
1220
1238
1185
1242
1264
1191
1260
1233
1194
1265
1213
1266
1227
1247
1233
1237
1242
1165
1199
1016
904
931
974
988
1080
1073
1200
1483
1363
1291
1226
1036
934
903
962
1029
982
1014
1031
1015
1029
990
1010
1047
993
1012
1036
1002
1022
1082
1100
1186
1113
1101
1012
1028
1045
1059
1102
1046
1049
1054
1027
1071
1138
1063
1064
1039
1006
1057
1036
966
1045
1049
1012
1029
984
1065
1026
1066
1012
1030
1017
1002
1022
995
1038
1077
996
1025
1024
912
957
976
943
1107
1096
1048
1283
1400
1281
1263
1180
1258
1224
1223
1257
1194
1266
1245
1271
1257
1262
1252
1272
1214
1242
1192
1046
1077
1096
1026
1095
1145
1060
1144
1175
1099
1193
1125
1163
1137
1082
1121
1081
1071
1001
1015
1023
891
917
915
905
950
962
957
940
949
897
897
887
873
885
905
897
935
964
956
935
957
911
927
904
894
902
887
858
856
890
909
915
920
952
947
950
998
964
976
966
931
946
966
936
916
926
937
948
986
942
977
981
955
946
923
912
900
862
882
905
926
927
969
963
977
983
937
960
951
931
914
884
887
895
941
1012
968
988
983
955
960
973
941
947
997
963
1001
995
996
966
946
958
923
960
975
973
977
1016
996
988
1015
979
1031
1021
995
1018
999
997
1044
993
989
1010
1008
1013
1058
1156
1137
1142
1200
1181
1157
1026
1016
994
950
1013
1093
1007
1117
1158
1044
1056
1039
997
1000
1018
985
1007
1047
1038
1011
1007
970
932
975
1065
1054
1019
1094
1055
1029
1092
1019
971
976
973
941
960
997
968
972
1031
1015
1075
1062
978
972
983
927
953
987
976
992
1039
996
994
1059
1021
965
912
928
944
959
978
955
974
966
946
957
960
938
957
936
932
955
938
943
950
955
952
967
957
929
964
952
931
946
952
938
940
936
957
994
977
975
1026
1010
979
1002
1003
972
1007
996
1010
1046
998
984
1026
1002
952
1005
1002
972
985
1016
985
1105
1067
977
985
1013
969
917
924
952
918
972
1001
963
966
976
926
930
979
961
1027
1082
1001
1029
998
949
972
954
944
971
961
990
1057
1022
1000
1050
1006
992
1024
1003
946
987
986
958
1023
1027
984
1025
1006
997
1045
1008
1026
1065
1008
989
999
1008
954
1022
1017
963
998
1007
943
985
980
916
904
982
1054
958
1082
1120
990
1008
1061
1020
1009
1207
1405
1167
1224
1165
1096
1141
1088
1022
1071
1121
1069
1146
1139
1102
1158
1173
1093
1153
1158
1135
1157
1115
1095
1090
1073
985
1053
1108
1028
1110
1149
1045
1062
1100
1046
1038
1083
1045
1039
1143
1116
1080
1140
1144
1103
1122
1107
1073
1148
1164
1096
1195
1110
1132
1106
1084
1129
1171
1097
1074
1086
1009
1059
1058
1019
1160
1181
1067
1131
1139
1069
1068
1074
1053
1022
1080
1105
1082
1062
1068
1056
1012
1048
1014
1024
1044
1005
1054
1076
994
1034
1042
991
1042
1124
1132
1189
1181
1185
1147
1105
1147
1088
1079
1096
1015
1082
1108
1037
1135
1107
1124
1139
1058
1115
1086
1032
1057
1064
998
1050
1068
1003
1032
1050
958
975
1043
1032
1215
1261
1170
1257
1268
1217
1240
1184
1082
1091
1128
1103
1256
1248
1222
1317
1293
1304
1347
1231
1277
1234
1257
1259
1284
1257
1287
1237
1290
1186
1182
1191
1121
1150
1193
1154
1164
1205
1118
1150
1124
1086
1108
1108
1050
1146
1200
1199
1213
1232
1177
1245
1221
1191
1218
1210
1142
1202
1208
1176
1244
1240
1191
1256
1237
1198
1165
1203
1133
1180
1231
1164
1255
1228
1161
1186
1145
1127
1143
1184
1191
1198
1244
1154
1184
1152
1087
1100
1103
1056
1058
1045
1002
1142
1077
964
894
831
780
751
728
711
702
693
689
688
676
684
683
676
677
682
680
673
697
710
766
860
896
1008
1174
1192
1134
1231
1182
1209
1228
1198
1215
1252
1172
1182
1188
1184
1162
1313
1242
1163
1300
1246
1135
1104
1109
1045
1125
1312
1183
1339
1240
1246
1248
1256
1221
1246
1191
1207
1196
1187
1162
1220
1198
1212
1219
1247
1198
1189
1183
1143
1050
1047
959
1012
1193
1063
1110
1163
1083
1133
1083
1047
1111
1088
1034
1160
1128
1120
1204
1184
1150
1154
1094
1154
1106
1114
1096
1166
1210
1190
1238
1250
1242
1248
1211
1219
1176
1136
991
930
852
887
1098
1653
1270
1318
1341
1265
1262
1201
1238
1242
1145
1215
1261
1184
1296
1226
1198
1246
1204
1202
1217
1189
1284
1211
1244
1232
1173
1184
1134
1071
1100
1084
1041
1091
1134
1045
1066
1141
1072
1055
1113
1062
1061
1121
1050
1128
1077
1028
1056
992
1005
1110
1207
1142
1182
1211
1136
1169
1153
1076
1110
1083
1010
1087
1142
1065
1060
1101
1106
1064
1125
1108
1117
1191
1133
1145
1147
1069
1013
1029
1026
992
920
878
890
1071
1178
1116
1157
1099
1137
1112
1107
1027
1082
1126
1052
1059
1096
1103
1042
1074
1106
1083
1097
1117
1095
1121
1096
1059
980
975
1047
1154
1050
1141
1158
1100
1138
1088
1066
1093
1091
1024
1066
1028
970
1005
1043
985
1037
1079
1032
1028
1034
1002
1031
945
873
813
783
775
765
781
1028
1085
1332
1307
1270
1320
1373
1307
1277
1311
1231
1174
1214
1162
1153
1185
1186
1115
1132
1140
1131
1148
1172
1198
1165
1179
1169
1114
1137
1169
1107
1053
1165
1099
1015
1057
1089
947
941
981
1074
1297
1331
1432
1351
1334
1263
1294
1204
1242
1230
1205
1209
1282
1202
1263
1217
1187
1204
1150
1150
1171
1113
1158
1170
1107
1149
1142
1103
1122
1136
1126
1139
1170
1101
998
996
1118
1098
1213
1342
1235
1284
1244
1250
1296
1194
1232
1207
1149
1187
1185
1164
1198
1200
1141
1170
1175
1129
1113
1110
1054
1131
1155
1067
1116
1134
1051
1105
1136
1073
976
975
954
938
902
1002
1076
1041
1056
1048
1020
1081
1114
1034
1012
1031
1001
1038
1068
1012
1063
1102
1094
1086
1115
1050
998
1099
1143
1022
1046
1052
991
1067
1023
1044
1159
1116
1124
1164
1144
1117
1127
1116
1154
1150
1149
1164
1210
1119
1209
1154
1122
1152
1141
1111
1160
1182
1162
1176
1190
1105
1200
1194
1127
1197
1211
1165
1176
1222
1131
1183
1194
1081
1123
1156
1078
1071
1151
1094
1089
1195
1171
1152
1223
1181
1161
1197
1099
1100
1085
1009
1009
1033
981
992
1053
1038
1048
1113
1099
1048
1113
1164
1094
1122
1149
1122
1060
1107
1121
1056
1141
1136
1075
1112
1129
1059
1104
1158
1106
1059
1101
1080
1146
1147
1093
1186
1181
1111
1179
1202
1109
1175
1141
1070
1109
1114
1041
1069
1068
999
1038
1084
1032
1057
1102
1038
1041
1052
1020
1039
1144
1121
1180
1163
1182
1188
1133
1126
1146
1055
1062
1083
1063
1047
1153
1153
1110
1023
1089
1128
1066
1101
1154
1092
1086
1127
1102
1039
1073
1121
1041
1107
1109
1051
1116
1125
1060
1111
1169
1133
1153
1138
1102
1127
1123
1081
1124
1056
1112
1138
1087
1168
1142
1094
1157
1197
1100
1128
1150
1073
1050
1040
990
962
1013
981
1037
1122
1074
1096
1098
1107
1038
1074
1045
961
955
971
938
1015
1050
1038
1070
1098
1006
1058
1055
1004
1078
1083
1061
1262
1138
1166
1138
1043
988
931
908
930
1053
1024
1087
1433
1260
1252
1186
1205
1143
1127
1027
1032
966
1016
1091
1014
1020
1050
985
1072
1044
982
939
956
949
923
997
1155
1025
1145
1092
1032
1376
1180
1092
1114
1079
1010
867
791
765
746
730
703
705
685
672
671
655
657
658
635
647
638
644
634
639
646
660
690
743
806
802
838
914
961
911
959
1062
1034
1016
1072
1099
1077
1167
1238
1220
1245
1141
1211
1167
1129
1187
1174
1166
1228
1167
1241
1140
1179
1172
1098
1135
1134
1073
1108
1139
1087
1137
1172
1144
1230
1126
1072
1101
1130
1081
1194
1237
1256
1264
1321
1215
1267
1194
1218
1228
1189
1172
1276
1167
1247
1221
1229
1262
1297
1206
1227
1146
1237
1189
1142
1185
1276
1116
1080
901
950
1006
1000
1060
1113
1051
1162
1429
1332
1256
1175
1174
950
906
968
1043
1006
1157
1478
1340
1263
1179
1192
1248
1152
1232
1255
1205
1370
1222
1206
1196
1155
1186
1255
1175
1237
1155
1250
1203
1222
1235
1200
978
832
781
755
740
721
716
732
744
835
1289
1157
1296
1221
1239
1285
1198
1261
1242
1175
1235
1168
1150
1174
1177
1145
1293
1184
1207
1240
1267
1223
1266
1173
1208
1192
1146
1170
1179
1099
1172
1134
1156
1182
1148
1157
1206
1152
1281
1199
1228
1231
1195
1161
1175
1094
1092
1108
1044
1118
1056
1127
1144
1129
1107
1094
1098
1112
1124
1102
1006
1066
1057
980
1067
1070
1058
1124
1119
1129
1145
1147
1172
1170
1151
1143
1109
1120
1171
1148
1187
1243
1180
1189
1212
1125
1208
1179
1130
1215
1203
1112
1165
1223
1122
1174
1131
1156
1143
1066
1093
1152
1070
1161
1186
1120
1184
1168
1157
1166
1102
1128
1179
1132
1200
1179
1152
1230
1191
1170
1233
1202
1176
1234
1137
1153
1165
1130
1188
1137
1113
1138
1098
1138
1195
1122
1181
1177
1089
1111
1121
1056
1123
1167
1049
1096
1072
1089
1129
1057
1100
1110
1136
1178
1147
1204
1168
1120
1180
1172
1145
1209
1160
1151
1209
1212
1148
1210
1216
1131
1192
1143
1200
1148
1182
1193
1121
1154
1143
1052
1024
943
967
1018
1027
1112
1274
1117
1090
1165
1067
1145
1173
1037
1074
1485
1251
1238
1260
1164
1228
1186
1186
1243
1193
1220
1212
1157
1244
1153
1176
1008
830
820
1046
1445
1336
1347
1293
1433
1343
1315
1223
1310
1207
1307
1287
1223
1200
1239
1168
1190
1198
1211
1187
1270
1129
1211
1197
1151
1194
1209
1138
1207
1154
1154
1169
1099
1134
1154
1124
1166
1153
1135
1154
1136
1128
1170
1157
1180
1229
1136
1165
1152
1173
1171
1184
1112
1053
933
918
1092
1077
1493
1241
1254
1312
1177
1200
998
973
1050
1122
1079
1262
1441
1345
1292
1229
1236
1226
1202
1280
1172
1298
1200
1259
1239
1185
1199
1164
1119
1167
1094
1076
1299
1367
1240
1198
1211
1194
1132
1198
1209
1160
1288
1234
1332
1073
938
1001
1084
1048
1122
1495
1340
1291
1239
1286
1224
1217
1165
1177
1171
1154
1151
1168
1112
1208
1137
1216
1201
1266
1220
1204
1184
1212
1157
1236
1137
1236
1230
1207
1202
1252
1156
1233
1203
1175
1218
1268
1202
1267
1156
1208
1209
1214
1263
1182
1287
1194
1160
1182
1129
1166
1190
1107
1103
969
1000
1055
991
1063
1047
1010
1102
1151
1092
1209
1450
1240
1255
1169
1284
1228
1237
1237
1329
1224
1351
1236
1217
1284
1245
1255
1234
1310
1270
1402
1213
1285
1200
1215
1228
1227
1182
1232
1118
1148
1156
1146
1211
1129
1228
1173
1186
1173
1159
1136
1124
1162
1225
1139
1203
1165
1092
1176
1151
1159
1208
1178
1161
1207
1141
1175
1209
1157
1216
1197
1080
1137
1059
1089
1131
1099
1149
1146
1167
1183
1138
1213
1188
1153
1245
1244
1212
1246
1164
1236
1258
1169
1247
1251
1241
1312
1206
1268
1249
1197
1252
1227
1229
1212
1157
1170
1100
1155
1180
1138
1213
1216
1171
1230
1225
1145
1189
1168
1149
1173
1149
1115
1192
1134
1212
1230
1187
1208
1136
1201
1255
1182
1228
1257
1170
1227
1175
1230
1203
1230
1283
1204
1321
1186
1182
1218
1163
1195
1197
1171
1224
1165
1222
1160
1161
1185
1213
1139
1211
1162
1175
1195
1176
1203
1204
1242
1310
1239
1295
1230
1202
1242
1216
1197
1261
1154
1242
1197
1207
1217
1220
1214
1235
1225
1208
1218
1307
1191
1279
1185
1188
1184
1160
1165
1178
1126
1246
1150
1207
1147
1192
1194
1163
1186
1195
1120
1173
1218
1160
1267
1247
1240
1270
1272
1217
1295
1199
1248
1233
1180
1178
1209
1129
1162
1115
1176
1210
1249
1239
1318
1217
1339
1192
1200
1222
1159
1201
1211
1203
1298
1193
1299
1179
1182
1168
1121
1148
1177
1118
1176
1258
1170
1294
1215
1223
1206
1185
1165
1210
1172
1210
1231
1179
1316
1217
1213
1199
1166
1202
1169
1143
1169
1234
1148
1259
1138
1204
1228
1211
1217
1266
1196
1298
1205
1147
1183
1234
1168
1251
1152
1203
1180
1186
1218
1329
1254
1345
1201
1326
1212
1176
1259
1170
1244
1189
1213
1279
1249
1238
1294
1198
1306
1262
1219
1250
1296
1241
1333
1186
1300
1192
1219
1205
1208
1205
1153
1166
936
978
1115
1038
1134
1089
1121
1189
1090
963
983
1090
1271
1419
1237
1231
1257
1282
1247
1306
1224
1311
1193
1296
1254
1327
1290
1251
1292
1346
1266
1294
1187
1274
1176
1222
1197
1172
1203
1244
1134
1200
1185
1181
1263
1191
1263
1238
1217
1203
1215
1180
1246
1145
1176
1229
1189
1220
1264
1209
1325
1218
1266
1186
1245
1182
1194
1231
1218
1276
1307
1229
1350
1204
1325
1199
1277
1239
1313
1266
1312
1240
1296
1226
1262
1185
1181
1211
1235
1217
1319
1261
1348
1232
1302
1237
1211
1223
1173
1215
1196
1251
1246
1250
1183
1194
1062
1046
998
1030
1098
1092
1202
1296
1222
1326
1215
1248
1230
1201
1202
1230
1112
1157
1172
1150
1257
1200
1208
1205
1217
1185
1281
1148
1248
1216
1252
1224
1268
1174
1231
1163
1194
1172
1196
1189
1129
1198
1233
1144
1230
1140
1084
1145
1200
1142
1246
1180
1196
1172
1234
1131
1199
1163
1134
1181
1104
1153
1169
1115
1148
1174
1118
1187
1199
1133
1172
1115
1191
1200
1132
1193
1228
1157
1190
1155
1189
1233
1156
1189
1187
1094
1173
1168
1200
1232
1193
1222
1172
1151
1206
1130
1221
1263
1160
1217
1212
1213
1227
1275
1204
1303
1336
1276
1354
1266
1266
1237
1207
1250
1167
1169
1181
1169
1161
1135
1177
1179
1144
1242
1179
1221
1203
1188
1221
1258
1153
1192
1158
1167
1204
1125
1203
1190
1147
1224
1230
1212
1106
1171
1154
1123
1199
1164
1191
1227
1151
1214
1210
1132
1187
1209
1116
1197
1249
1167
1238
1218
1238
1284
1181
1248
1244
1160
1231
1237
1265
1303
1228
1271
1301
1182
1221
1206
1115
1228
1165
1143
1200
1169
1182
1206
1103
1171
1172
1126
1181
1177
1163
1229
1118
1169
1192
1111
1173
1207
1150
1210
1220
1124
1096
1077
1047
1132
1482
1242
1405
1283
1322
1290
1247
1284
1229
1229
1271
1187
1239
1247
1196
1267
1145
1216
1066
1017
1094
1010
1103
1175
1056
1144
1097
1060
1120
1149
1103
1186
1178
1155
1187
1204
1088
1182
1131
1124
1492
1204
1241
1235
1238
1263
1177
1285
1184
1190
1207
1185
1180
1240
1188
1282
1169
1271
1209
1183
1205
1152
1157
1178
1151
1201
1210
1189
1239
1300
1214
1337
1270
1213
1270
1313
1269
1321
1214
1202
1283
1218
1272
1271
1281
1226
1290
1176
1256
1233
1205
1209
1215
1163
1247
1185
1187
1204
1172
1161
1196
1162
1172
1213
1162
1301
1236
1258
1244
1210
1269
1354
1216
1357
1277
1209
1272
1196
1292
1184
1217
1214
1172
1166
1199
1132
1207
1139
1167
1210
1141
1217
1231
1190
1242
1157
1187
1194
1157
1232
1171
1166
1201
1211
1178
1203
1116
1160
1239
1158
1296
1210
1282
1239
1243
1212
1243
1184
1231
1232
1198
1229
1193
1213
1262
1160
1250
1200
1229
1206
1238
1150
1222
1154
1209
1173
1199
1233
1225
1130
1204
1200
1206
1255
1288
1234
1281
1172
1253
1223
1198
1222
1246
1163
1264
1201
1128
1101
1005
983
1012
1144
1123
1008
1072
1079
1040
1079
1544
1301
1245
1300
1176
1266
1172
1204
1204
1213
1160
1265
1163
1227
1234
1249
1201
1281
1155
1206
1186
1209
1175
1232
1132
1209
1211
1182
1209
1298
1191
1309
1179
1174
1190
1111
1010
1108
1098
1178
1470
1227
1280
1258
1225
1319
1261
1263
1233
1230
1200
1235
1175
1268
1172
1247
1199
1273
1249
1217
1223
1272
1228
1278
1176
1224
1213
1215
1232
1318
1194
1248
1100
896
824
789
754
734
732
710
708
692
685
684
674
672
665
665
669
663
664
676
662
694
737
813
818
815
775
778
786
786
822
959
1137
1021
1125
1198
1173
1108
1168
1099
1100
1136
1147
1114
1107
1212
1171
1208
1218
1236
1177
1206
1177
1203
1201
1264
1151
1265
1186
1131
1227
1197
1123
1158
1158
1074
1052
1102
1167
1088
1140
1186
1124
1224
1232
1200
1271
1183
1180
1229
1199
1173
1245
1188
1142
1206
1159
1055
1165
1189
1110
1238
1281
1172
1260
1279
1244
1286
1234
1166
1238
1274
1157
1197
1217
1099
1168
1152
1120
1188
1193
1148
1212
1203
1238
1250
1145
1170
1204
1126
1227
1201
1175
1019
852
802
778
789
820
984
1490
1363
1412
1309
1477
1463
1288
1392
1318
1253
1384
1326
1323
1280
1317
1182
1231
1152
1245
1218
1277
1271
1350
1232
1334
1257
1260
1200
1161
1217
1343
1227
1420
1320
1230
1343
1273
1220
1259
1327
1204
1319
1200
1249
1151
1220
1181
1150
1143
1130
1052
1100
1183
1119
1216
1178
1219
1132
1090
1012
873
918
830
793
791
754
744
728
726
721
706
701
692
684
672
684
674
677
670
686
691
735
811
825
909
1042
1110
1046
1057
1079
1035
1066
1124
1084
1163
1293
1139
1271
1217
1181
1200
1311
1170
1147
1198
1280
1212
1304
1224
1284
1248
1235
1190
1312
1172
1311
1255
1240
1209
1179
1188
1218
1144
1244
1188
1189
1190
1273
1159
1286
1180
1269
1258
1290
1242
1357
1232
1356
1249
1324
1300
1260
1215
1253
1181
1319
1224
1301
1247
1272
1217
1215
1165
1225
1147
1234
1230
1233
1240
1367
1209
1284
1249
1246
1291
1282
1211
1276
1168
1114
1160
1253
1197
1335
1194
1226
1247
1255
1228
1337
1223
1340
1198
1271
1235
1276
1223
1314
1173
1299
1276
1187
1193
1261
1210
1377
1303
1276
1287
1321
1316
1376
1240
1248
1342
1175
1245
1222
1296
1143
1260
1248
1307
1301
1337
1285
1308
1188
1210
1147
1128
1209
1277
1250
1353
1229
1341
1197
1266
1179
1254
1208
1253
1218
1326
1181
1288
1241
1264
1246
1356
1223
1354
1276
1189
1349
1295
1211
1315
1232
1177
1159
1297
1218
1257
1212
1209
1223
1327
1220
1338
1240
1231
1192
1246
1207
1291
1175
1249
1187
1180
1169
1220
1123
1210
1195
1163
1230
1187
1166
1267
1158
1247
1210
1211
1214
1258
1157
1236
1214
1189
1294
1219
1309
1293
1258
1284
1261
1226
1186
932
1143
1643
1367
1560
1337
1362
1401
1261
1441
1256
1165
1266
1257
1311
1342
1374
1247
1294
1200
1270
1207
1252
1244
1208
1098
1122
1060
1090
1407
1204
1375
1279
1307
1267
1251
1205
1321
1202
1303
1300
1215
1196
1256
1143
1262
1286
1185
1332
1255
1331
1285
1241
1215
1263
1236
1279
1360
1245
1226
1361
1279
1300
1519
1319
1395
1363
1266
1393
1296
1235
1162
1150
1050
1009
1102
1176
1505
1348
1253
1419
1277
1252
1147
1213
1120
929
1014
1442
1285
1296
1220
1188
1182
1147
1148
1130
1106
1445
1211
1124
1073
904
905
864
828
805
789
780
751
736
733
726
725
720
722
714
723
727
744
770
841
1001
924
901
973
1111
1089
1232
1228
1215
1281
1272
1156
1292
1249
1226
1280
1348
1242
1350
1198
1317
1275
1308
1307
1411
1268
1363
1274
1203
1249
1387
1209
1410
1282
1301
1308
1390
1226
1419
1280
1254
1304
1342
1162
1240
1189
1122
1267
1467
1314
1488
1260
1027
910
831
865
1619
1446
1436
1580
1476
1490
1506
1384
1268
1351
1196
1273
1208
1197
1240
1269
1195
1295
1169
1250
1240
1338
1329
1344
1306
1276
1254
1381
1237
1361
1242
1315
1262
1262
1264
1378
1298
1307
1300
1359
1239
1078
859
809
785
771
765
792
826
1133
1129
1244
1516
1374
1496
1446
1485
1530
1355
1453
1345
1329
1316
1253
1278
1395
1264
1451
1281
1340
1301
1355
1329
1291
1273
1426
1255
1352
1231
1221
1247
1264
1183
1268
1230
1437
1359
1335
1318
1285
1320
1228
1309
1243
1234
1222
1220
1131
1252
1223
1264
1265
1303
1285
1345
1242
1362
1273
1309
1336
1301
1284
1229
1228
1264
1245
1289
1385
1269
1359
1299
1266
1346
1343
1262
1378
1269
1237
1236
1194
1254
1200
1285
1193
1241
1223
1202
1257
1285
1221
1309
1220
1213
1260
1209
1185
1279
1208
1329
1282
1227
1295
1257
1239
1266
1182
1249
1268
1176
1144
990
840
791
768
752
731
724
718
719
714
722
747
778
813
830
903
999
948
1001
1368
1179
1186
1227
1177
1231
1302
1176
1219
1264
1180
1424
1321
1316
1342
1309
1243
1425
1272
1326
1311
1292
1293
1357
1242
1380
1194
1288
1197
1231
1223
1259
1188
1276
1172
1266
1197
1320
1230
1188
1221
1242
1171
1328
1258
1282
1254
1249
1229
1363
1197
1250
1294
1183
1245
1187
1078
1161
1160
1074
1212
1302
1170
1353
1238
1339
1323
1259
1207
1197
1109
1212
1326
1161
1229
1130
951
841
822
804
782
764
786
780
801
816
737
545
905
480
539
788
1382
609
330
751
749
742
748
730
735
734
718
720
712
712
707
700
708
695
715
734
742
789
881
962
942
902
997
1123
1093
1090
1194
1172
1129
1097
1083
1030
1034
1143
1395
1231
1387
1313
1313
1203
1336
1273
1245
1210
1253
1147
1325
1337
1340
1323
1401
1262
1356
1266
1264
1221
1315
1187
1343
1242
1251
1202
1202
1164
1242
1123
1207
1186
1227
1169
1298
1213
1328
1263
1270
1198
1248
1216
1217
1209
1286
1201
1299
1131
1165
1184
1169
1203
1401
1186
1323
1245
1159
1204
1168
1197
1230
1256
1281
1341
1168
1211
1207
1106
1167
1284
1121
1170
1164
1244
1262
1365
1273
1283
1104
902
842
822
943
1481
1248
1448
1389
1290
1462
1367
1310
1431
1303
1421
1282
1300
1290
1280
1207
1280
1182
1325
1246
1320
1277
1278
1246
1311
1239
1388
1280
1216
1263
1188
1284
1164
1114
1086
1017
1460
1420
1342
1351
1430
1267
1345
1226
1325
1278
1324
1280
1379
1219
1354
1263
1300
1229
1287
1171
1271
1228
1368
1252
1396
1276
1250
1286
1363
1247
1400
1249
1253
1167
1067
992
1493
1176
1326
1435
1296
1257
1293
1470
1279
1315
1491
1349
1383
1380
1313
1426
1283
1206
1251
1189
1290
1228
1275
1266
1316
1181
1276
1251
1341
1253
1245
1121
1021
1233
1382
1296
1294
1301
1309
1306
1269
1249
1259
1211
1279
1223
1251
1421
1262
1370
1255
1331
1296
1282
1299
1379
1261
1372
1208
1251
1238
1155
930
827
801
774
744
737
733
726
732
737
777
791
810
843
849
945
1337
1115
1118
1153
1027
1014
926
872
1033
1472
1126
1216
1443
1253
1422
1327
1236
1398
1320
1263
1372
1267
1382
1295
1251
1176
1280
1138
1257
1236
1250
1198
1221
1078
1145
1135
1107
1111
1194
1108
1291
1203
1338
1271
1297
1268
1330
1226
1310
1180
1294
1192
1322
1266
1292
1244
1321
1212
1322
1222
1153
1127
1269
1171
1332
1232
1250
1259
1323
1197
1328
1220
1243
1239
1308
1199
1289
1198
1177
1172
1251
1080
1178
1317
1192
1346
1251
1278
1248
1356
1199
1321
1223
1190
1198
1299
1132
1134
1074
905
955
1066
1022
1432
1266
1407
1312
1267
1233
1285
1207
1329
1214
1342
1212
1170
1122
1163
1124
1321
1278
1357
1290
1274
1201
1262
1136
1236
1246
1265
1249
1302
1154
1184
1125
1102
1090
1015
892
801
773
752
730
719
725
719
714
704
715
714
720
772
771
811
931
1045
992
1143
1268
1156
1257
1232
1156
1168
1275
1096
1154
1171
1115
1091
1127
1046
1051
960
837
787
773
758
788
789
834
972
1158
992
1081
1496
1329
1420
1353
1277
1317
1306
1273
1247
1284
1189
1300
1170
1253
1246
1313
1209
1330
1238
1226
1215
1265
1166
1236
1140
1127
1144
1244
1099
1227
1218
1164
987
891
994
1162
1523
1247
1406
1310
1315
1252
1341
1195
1189
1205
1293
1252
1352
1261
1238
1245
1376
1188
1243
1373
1216
1306
1265
1271
1210
1296
1173
1202
1184
1227
1128
1284
1190
1174
1142
1211
1134
1311
1274
1297
1291
1379
1229
1359
1295
1189
1316
1150
1173
1194
1237
1222
1384
1265
1268
1219
1308
1274
1331
1263
1428
1241
1302
1237
1189
1167
1281
1193
1319
1271
1288
1264
1319
1214
1249
1169
1247
1200
1266
1270
1327
1292
1344
1194
1226
1174
1219
1225
1299
1266
1463
1263
1224
1282
1198
1451
1295
1368
1330
1349
1261
1199
1194
1252
1162
1196
1331
1157
1269
1213
1308
1253
1301
1154
1262
1171
1210
1175
1240
1200
1332
1186
1146
1226
1250
1209
1291
1319
1249
1357
1207
1224
1230
1223
1227
1346
1213
1343
1214
1251
1201
1207
1205
1370
1219
1399
1267
1319
1304
1322
1272
1357
1224
1342
1244
1215
1198
1334
1174
1318
1276
1269
1206
1274
1169
1293
1209
1190
1106
1122
1405
1264
1402
1217
1259
1243
1191
1250
1187
1222
1228
1316
1292
1368
1231
1316
1234
1304
1273
1406
1239
1398
1238
1269
1279
1383
1242
1406
1295
1245
1242
1385
1232
1259
1267
1371
1174
1111
1049
1015
1532
1321
1236
1451
1297
1241
1322
1194
1214
1222
1184
1170
1319
1227
1275
1167
1109
1140
1284
1285
1300
1477
1324
1360
1293
1282
1300
1273
1257
1347
1209
1226
1232
1283
1250
1416
1243
1304
1283
1318
1246
1365
1237
1328
1270
1266
1259
1289
1241
1348
1150
1195
1222
1166
1281
1174
1106
1151
1239
1148
1272
1220
1239
1216
1245
1105
1140
1173
1105
1141
1365
1174
1286
1247
1245
1099
924
831
794
772
754
730
716
715
702
700
695
685
670
670
667
657
666
661
648
660
667
674
673
675
694
700
695
699
719
759
795
820
940
993
934
945
1022
986
997
1221
1242
1171
1338
1301
1260
1361
1298
1223
1367
1258
1171
1232
1433
1289
1282
1309
1432
1253
1390
1288
1289
1284
1405
1290
1444
1263
1412
1352
1393
1293
1462
1185
1202
1186
1248
1143
1251
1175
1549
1361
1267
1435
1258
1255
1169
1099
959
988
1199
1577
1297
1442
1377
1282
1275
1411
1199
1385
1309
1346
1293
1315
1166
1309
1264
1333
1312
1353
1307
1384
1208
1275
1219
1145
1220
1340
1170
1234
1214
1262
1165
1293
1232
1212
1201
1318
1172
1299
1206
1309
1283
1342
1281
1350
1201
1357
1243
1228
1245
1275
1225
1336
1198
1322
1199
1229
1214
1243
1203
1314
1140
1027
924
876
1092
1304
1251
1415
1360
1297
1360
1298
1328
1287
1376
1268
1451
1276
1296
1176
1165
1154
1116
1057
1017
917
915
1370
1168
1448
1283
1342
1318
1267
1226
1328
1198
1321
1230
1293
1268
1268
1264
1389
1271
1492
1348
1333
1416
1320
1424
1247
1271
1253
1295
1292
1380
1277
1429
1268
1371
1279
1217
1239
1275
1212
1278
1178
1309
1196
1283
1262
1317
1156
1185
1193
1112
1215
1252
1275
1276
1335
1226
1274
1249
1296
1382
1226
1258
1199
1307
1298
1387
1336
1507
1307
1371
1304
1411
1279
1275
1278
1233
1301
1182
1340
1251
1296
1224
1219
1181
1323
1188
1344
1186
1198
1159
1132
1106
1230
1235
1242
1414
1276
1397
1260
1252
1255
1165
1197
1275
1331
1295
1383
1379
1321
1252
1365
1223
1283
1298
1287
1258
1264
1256
1289
1202
1250
1151
1194
1164
1080
1118
1141
1052
1065
1166
984
966
967
947
1072
1505
1321
1329
1253
1293
1337
1289
1223
1253
1153
1337
1247
1300
1270
1301
1272
1375
1272
1379
1312
1288
1336
1330
1264
1325
1167
1314
1262
1341
1279
1271
1224
1168
1229
1390
1190
1353
1227
1357
1327
1272
1299
1371
1284
1236
1183
1314
1213
1283
1239
1209
1222
1300
1176
1271
1187
1224
1185
1225
1215
1369
1219
1378
1282
1185
1312
1210
1189
1188
1288
1173
1367
1195
1338
1215
1185
1223
1226
1293
1394
1226
1315
1188
1153
1210
1191
1275
1362
1262
1382
1223
1212
1322
1202
1300
1252
1262
1299
1341
1283
1306
1209
1265
1230
1393
1239
1388
1292
1274
1260
1240
1264
1375
1264
1478
1262
1260
1284
1199
1229
1361
1269
1339
1289
1289
1213
1339
1198
1292
1231
1262
1261
1349
1263
1349
1208
1316
1245
1230
1240
1225
1132
1210
1302
1288
1483
1303
1388
1338
1301
1359
1311
1221
1329
1257
1192
1236
1222
1115
1140
1143
1197
1475
1241
1353
1318
1294
1371
1242
1329
1302
1325
1318
1247
1290
1307
1245
1286
1266
1147
1169
1196
1179
1199
1308
1298
1511
1309
1321
1284
1261
1343
1234
1251
1262
1249
1331
1180
1273
1252
1227
1266
1213
1333
1221
1292
1237
1249
1231
1172
1145
1143
1092
1149
1164
1171
1308
1216
1335
1297
1196
1213
1259
1226
1205
1232
1202
1237
1199
1255
1150
1189
1148
1206
1274
1248
1263
1366
1242
1359
1257
1242
1317
1325
1315
1503
1321
1455
1364
1285
1477
1280
1343
1301
1353
1305
1372
1255
1285
1133
1160
1049
888
823
790
765
754
741
727
724
705
695
697
707
691
698
711
738
795
797
831
897
961
966
1123
1247
1153
1282
1319
1176
1203
1249
1148
1350
1283
1334
1288
1325
1229
1327
1222
1251
1245
1201
1254
1396
1272
1411
1294
1412
1339
1324
1208
1340
1223
1464
1254
1412
1304
1435
1403
1271
1461
1370
1424
1251
1413
1255
1281
1276
1379
1252
1386
1245
1266
1304
1421
1277
1411
1258
1478
1226
1269
1238
1135
1072
941
929
1023
1079
1065
1639
1390
1359
1274
1264
1257
1206
1298
1235
1400
1298
1295
1323
1320
1279
1267
1170
1228
1176
1124
1105
1104
1126
1236
1208
1321
1333
1389
1359
1360
1277
1432
1315
1348
1292
1226
1222
1434
1258
1502
1344
1354
1316
1291
1321
1439
1343
1309
1218
1336
1287
1340
1353
1429
1291
1370
1260
1264
1239
1171
1115
1184
1368
1360
1510
1340
1502
1402
1287
1479
1273
1319
1282
1401
1259
1266
1229
1272
1277
1186
1323
1232
1259
1255
1310
1253
1215
1197
1348
1178
1189
1098
1066
1181
1314
1335
1412
1343
1466
1271
1357
1307
1190
1058
1632
798
768
742
730
724
713
693
704
687
701
690
698
703
686
707
716
714
722
526
873
686
709
696
685
677
680
673
681
680
676
716
759
804
815
859
839
846
852
825
827
831
833
828
808
784
770
486
1006
732
732
750
728
731
741
754
468
987
722
734
705
709
702
689
694
680
672
676
680
687
709
735
725
710
711
707
716
728
773
831
919
863
655
1040
812
767
777
749
729
711
712
705
704
683
671
687
678
704
676
701
709
708
693
747
735
749
763
759
738
708
691
669
666
661
643
641
647
658
686
713
733
781
776
785
794
786
746
750
730
738
711
727
721
714
707
716
736
711
722
715
732
743
739
762
762
772
775
785
775
765
775
781
789
814
815
856
873
895
894
967
911
893
891
895
863
840
818
865
876
841
859
914
931
903
874
847
887
922
950
1018
1081
1089
1147
1213
1136
1159
1091
1142
1167
1036
1131
1162
1039
1060
1113
1044
1031
980
961
944
930
895
869
851
839
839
838
856
918
902
884
982
1088
956
977
936
905
898
836
833
827
846
816
804
815
1006
1017
1081
1252
1167
1141
1083
973
964
1087
793
1411
1000
1064
1065
903
1214
985
1163
1014
1017
924
947
915
914
929
870
852
839
831
896
973
879
923
1028
1131
1136
1138
1116
1082
1135
1130
1152
1161
1031
1072
1063
1040
1083
1151
1147
1120
1087
1135
1094
1017
962
913
846
816
774
820
1066
1104
1122
1135
1113
1007
935
983
1024
1046
973
1103
1141
1090
1070
959
927
977
1055
1105
1063
1029
1078
1071
1000
1065
1066
1054
1062
1053
1035
914
870
873
930
958
1047
1093
1094
990
1014
991
954
933
961
997
966
976
1001
977
975
995
927
990
1004
1067
1110
1043
930
937
827
814
832
786
765
752
750
745
712
719
739
719
742
758
810
855
920
953
1004
1038
1026
1034
988
984
973
1015
1066
1079
1112
1110
1070
1092
988
976
937
847
810
776
790
800
797
793
798
796
793
804
831
857
873
957
1029
975
1042
1058
998
1006
1033
1032
1097
1170
1078
1131
1085
1075
1029
1046
1064
1025
1103
1126
1079
1108
1066
1026
1024
1019
1016
1053
1067
1034
1082
1083
1076
1071
1043
996
1021
1002
1030
1068
1071
1105
1154
1137
1129
1065
1080
1098
1108
1113
1181
1135
1117
1125
1173
1090
1073
1021
935
906
947
920
943
904
942
895
869
822
801
767
743
728
717
712
732
466
1034
797
811
807
790
793
821
814
811
875
910
894
913
881
847
851
830
817
827
844
864
914
938
879
876
870
876
878
852
856
901
991
1059
1150
1180
1203
1204
1154
1181
1147
1134
1133
1064
1013
1014
1041
1049
1031
1015
995
1020
1005
1004
1005
985
950
897
866
868
859
904
905
858
855
844
887
891
867
856
842
839
842
886
915
973
971
890
888
854
854
867
892
858
860
867
978
1148
1038
1013
1032
1058
1023
1066
1094
1005
1005
990
988
961
956
957
987
1017
1004
955
970
1017
1081
1025
1072
1116
1066
1110
1132
1083
1138
1176
1137
1160
1231
1120
1149
1151
1145
1146
1184
1088
1118
1087
1073
1106
1127
1119
1116
1118
1098
1074
1088
1048
1059
1097
1052
1089
1162
1128
1190
1177
1131
1112
1114
1065
1124
1143
1093
1151
1158
1181
1162
1222
1105
1139
1080
1064
1107
1131
1100
1190
1132
1212
1124
1127
1107
1074
1105
1145
1116
1219
1083
1085
1097
1042
1034
1036
1033
1016
994
1050
1097
1108
1150
1212
1156
1159
1080
1130
1101
1103
1112
1147
1132
1146
1098
1193
1090
1120
1116
1041
1002
951
998
1140
1200
1150
1279
1197
1157
1198
1123
1132
1160
1133
1138
1186
1116
1176
1131
1097
1070
993
976
1024
1021
1078
1196
1136
1166
1081
1079
1064
1088
1068
1075
1086
1073
987
929
908
908
894
855
850
841
896
956
1018
973
1078
1063
949
911
901
922
941
1016
1007
935
981
964
894
862
842
860
895
902
890
855
828
831
882
1309
1101
1114
1105
1114
1178
1178
1135
1191
1194
1190
1170
1234
1220
1191
1200
1279
1161
1202
1190
1144
1171
1267
1148
1239
1178
1203
1179
1231
1159
1209
1148
1227
1166
1120
1107
1123
1035
1020
949
882
856
924
985
977
1025
1034
959
930
920
610
928
548
477
814
809
820
837
821
618
478
509
805
801
811
822
825
837
870
849
812
824
791
768
749
752
760
858
972
923
936
761
1036
880
915
857
852
876
778
628
1115
835
820
821
819
810
797
768
749
742
727
743
732
875
874
894
864
909
900
853
854
861
842
838
830
814
827
814
830
850
843
813
787
802
837
898
861
869
894
897
935
978
993
986
912
903
903
897
896
896
895
921
909
868
883
829
834
847
905
981
977
885
903
1017
1002
977
1044
1022
997
1118
1235
1156
1225
1177
1232
1151
1214
1103
1197
1131
1207
1134
1106
1081
1028
1049
1088
1072
1143
1071
1144
1124
1125
1070
1058
1012
1012
956
880
957
1085
1162
1217
1193
1099
1027
1024
1012
934
963
974
995
1048
1087
1107
1092
960
980
932
891
884
979
1078
1048
1028
912
854
851
901
1004
888
964
1005
1121
1084
1117
1058
1022
891
870
876
943
866
873
923
1051
1144
1131
1081
665
1198
862
848
821
784
782
777
807
951
1102
1109
1081
1039
1042
1068
1078
1070
1036
1022
1004
1019
1043
1078
1024
1023
1037
1064
1122
1125
1170
1087
1080
1064
981
988
963
961
870
893
933
975
990
960
967
992
896
851
930
1012
1063
1137
1166
1139
1139
1131
1103
1072
1079
1074
1004
1028
1119
1196
1151
1129
1078
1114
1137
1179
1143
1185
1057
1037
1046
1064
1086
1097
1075
1098
1012
989
1041
1080
1054
1018
1084
1029
1037
1059
1039
1037
1063
1062
1033
1090
1100
1061
1111
1119
1101
1133
1094
1068
1001
945
916
849
868
873
833
863
834
828
790
767
750
735
735
729
725
747
786
813
799
794
785
791
785
789
778
777
787
800
823
811
837
867
844
842
845
823
864
861
893
859
882
902
966
1041
982
861
869
847
862
915
910
891
895
866
862
849
837
812
835
886
1002
1105
1140
1097
1034
1053
1032
1041
1077
1101
1099
1180
1111
1084
1079
1119
1075
1135
1099
1084
1077
1141
1087
1120
1078
1060
1034
1044
1020
1044
1109
1047
1141
1101
1085
1092
1142
1059
1150
1094
1091
1137
1096
1141
1157
1103
1057
1105
1063
1099
1060
1048
1019
913
898
861
899
1006
968
1036
1069
994
1008
1051
1033
1035
1068
1076
1061
1115
1129
1131
1152
1069
1116
1080
1016
1042
1001
909
886
868
851
815
835
893
1026
966
1015
1014
993
1047
1040
1025
1086
1111
1111
1156
1176
1177
1148
1096
1125
1092
1106
1106
1051
1068
1077
1057
1066
950
1011
1007
974
963
899
886
943
942
972
890
897
911
971
984
1036
1071
933
923
888
914
908
909
912
863
816
784
772
775
746
790
855
983
1031
1075
1086
1087
1015
966
692
996
784
754
557
923
714
706
683
685
694
704
701
692
704
712
726
769
816
813
602
958
746
728
725
721
719
725
728
735
757
746
737
727
732
744
747
765
764
774
774
772
763
737
735
708
709
688
680
676
660
679
669
664
677
738
855
905
1009
1074
1055
1115
1134
1160
1110
1098
1100
1175
1114
1178
1192
1138
1111
1087
1025
1061
1075
1030
1077
1084
1100
1194
1068
1089
1053
1015
1028
1000
973
1006
1106
1057
1192
1180
1138
1174
1109
1097
1150
1098
1232
1234
1260
1286
1220
1294
1212
1150
1281
1139
1236
1182
1207
1209
1246
1188
1244
1126
1219
1140
1203
1173
1178
1129
1169
1082
1151
1052
1024
992
910
1005
1005
1085
1191
1159
1208
1243
1260
1212
1235
1157
1285
1158
1242
1206
1230
1194
1216
1169
1251
1152
1294
1201
1281
1194
1070
1070
1058
903
869
867
945
1088
1029
923
938
941
967
1106
1021
929
868
850
828
822
832
869
881
874
943
998
931
950
999
1087
1060
964
937
987
1006
964
987
998
933
907
929
957
1040
1191
1196
1083
932
873
875
1035
1307
1136
1105
1047
1110
1113
1108
1093
1018
936
926
925
1158
1090
1127
1127
1139
1122
1096
1011
936
867
913
1025
969
1108
1058
1087
1038
1079
1108
1112
1095
1071
1044
1014
957
943
881
859
907
976
1108
1131
1236
1129
1166
1185
1147
1048
1078
1079
1125
1160
1084
1116
1090
1041
964
1007
1099
1177
1141
1188
1208
1265
1210
1216
1178
1231
1035
1090
1136
1180
1094
1181
1149
1159
1105
1154
1142
1153
1118
1180
1129
1119
1123
1179
1107
1166
1157
1150
1115
1183
1059
1089
1132
1058
1091
1107
1097
1087
1133
1043
1025
966
889
988
983
925
983
942
967
1061
1026
1043
1106
1036
1103
1049
979
1003
1040
1024
1083
1065
1069
1054
988
1126
1141
1137
1243
1194
1224
1163
1193
1132
1191
1114
1133
1134
1141
1103
1040
1047
1024
971
987
960
900
948
1014
1010
1090
990
914
1013
1161
1195
1208
1160
1158
1155
1213
1076
1145
1176
1125
1184
1154
1125
1127
1042
1017
921
956
965
978
968
977
882
856
878
1034
1233
1320
1219
1247
1207
1267
1240
1248
1216
1232
1123
1117
1143
1136
1088
1120
1064
1091
1131
1144
1053
957
847
817
806
841
1172
1233
1233
1325
1276
1232
1209
1209
1137
1063
1090
1052
1055
1042
1059
969
962
971
1015
1077
1146
1179
1266
1224
1291
1196
1179
1134
1108
1086
1118
1077
1032
1041
1076
1135
1033
1085
1121
1139
1079
1049
1067
1017
913
930
924
969
965
972
976
1031
1102
1029
1030
1117
1099
1029
693
1158
949
986
1004
1024
1025
915
925
963
983
1031
982
922
887
644
594
311
255
299
285
308
306
276
840
769
789
792
779
800
833
906
934
948
889
873
886
616
1283
875
863
890
884
885
977
1037
1014
972
945
967
1224
1092
958
812
828
829
863
929
929
907
937
875
905
836
824
836
827
817
813
818
836
807
760
747
753
733
739
747
745
764
763
828
841
822
811
806
768
863
809
817
818
521
559
502
402
280
406
252
304
323
341
320
325
258
262
263
304
790
563
244
313
558
464
483
596
327
457
477
747
919
413
428
689
412
419
302
371
255
294
250
362
420
326
267
265
417
500
364
403
300
432
408
406
385
349
564
700
468
283
321
492
1120
277
616
616
314
909
890
887
790
809
779
768
791
857
920
887
717
742
1110
804
868
902
905
933
948
949
929
833
846
839
827
883
923
1006
1044
1066
1048
1009
1002
959
924
889
823
789
783
760
781
774
774
750
756
777
784
847
854
858
912
871
898
888
911
989
987
1086
1150
1183
1198
1037
1059
1115
1030
1026
1025
1059
1091
1140
1193
1208
1153
1075
1132
1169
1199
1194
1133
1113
1177
1091
1181
1245
1274
1293
1350
1280
1369
1220
1320
1210
1252
1238
1362
1249
1187
1132
1133
1058
1097
1103
1010
1088
1150
1145
1055
1109
1113
1044
1099
1146
1089
1143
1138
1101
1141
1183
1147
1180
1141
1080
1087
1082
1095
1020
1035
1105
1038
1134
1181
1181
1211
1282
1266
1189
1293
1181
1248
1107
1018
975
1032
1046
1083
1076
989
1020
1060
1048
1043
1086
1069
922
882
863
830
810
792
822
890
911
939
1068
1094
1125
1138
1128
1126
1138
1127
1135
1062
1008
866
831
823
829
854
850
886
880
871
838
830
767
771
748
737
748
776
828
776
752
752
762
738
772
861
880
970
1073
1123
1162
1243
1205
1202
1178
1207
1112
1009
997
1045
1122
1116
1113
1043
1101
1150
1103
1232
1176
1218
1193
1181
1190
1226
1155
1300
1197
1297
1190
1151
1189
1321
1225
1357
1277
1333
1272
1384
1275
1316
1299
1337
1241
1250
1201
1325
1257
1313
1279
1282
1308
1264
1240
1219
1186
1235
1126
1092
1069
1062
946
932
907
1034
1009
898
930
1034
1202
1124
897
914
860
878
903
939
1006
1379
1206
1122
1163
1140
1062
1014
922
848
828
812
779
789
797
820
892
1000
1083
1121
1045
990
917
872
889
1047
953
1070
1432
1247
1199
1232
1167
1183
1133
1224
1200
1208
1271
1343
1173
1282
1147
1148
1186
1303
1186
1427
1298
1269
1175
1226
1121
1184
1191
1341
1361
1465
1348
1264
1397
1285
1345
1265
1347
1293
1352
1201
1283
1147
1128
1090
1099
1042
1095
1104
960
1398
1200
1163
1116
1113
919
831
847
1055
1095
1363
1173
1178
1093
1088
1092
723
649
277
270
622
335
481
364
508
767
755
478
1344
1201
1135
1026
1060
937
859
971
957
1207
651
1597
1130
1182
1252
1200
799
1486
1119
1066
1033
963
960
1057
1106
1417
1192
1214
1188
1109
1069
1118
1199
1160
1173
1231
1128
1163
1194
1330
1197
1279
1198
1242
1164
1290
1174
1230
1176
1224
1147
1211
1119
1092
1091
1111
1141
1010
952
939
911
930
979
1021
1056
1109
1063
1017
894
859
877
944
1132
1034
1050
1037
1029
1002
945
808
811
798
810
782
781
808
794
816
807
800
806
852
921
870
884
882
858
859
804
798
794
773
779
765
753
753
758
762
763
737
729
738
753
768
817
788
772
782
782
774
792
764
747
719
736
736
738
760
743
742
741
742
731
739
750
757
744
745
750
766
749
756
751
745
750
741
753
756
714
744
750
759
780
806
821
845
828
799
826
824
805
786
753
758
748
750
758
743
744
760
808
792
860
891
920
919
897
919
905
883
935
889
931
1048
1130
1112
1101
1136
1092
1070
1089
1096
1032
1039
1061
1024
1017
939
968
990
978
991
998
972
935
922
985
1012
1052
1104
1094
1126
1105
1059
1078
1064
1049
1138
1168
1060
1146
1079
1048
1060
1007
1033
1073
987
1031
1039
1045
1046
1088
1037
1043
1080
1106
1105
1166
1046
1160
1197
1180
1163
1147
1059
1053
1049
1105
1140
1006
940
956
881
887
861
918
981
987
875
816
809
822
823
859
923
982
989
882
920
951
1011
895
886
887
945
1069
1114
1068
938
923
868
863
687
925
806
815
800
829
820
807
826
797
794
803
837
931
1046
903
883
866
873
875
949
1030
897
873
912
958
1001
954
853
818
783
786
782
784
786
827
931
1103
1003
1062
1028
951
873
839
847
913
986
999
972
989
962
874
898
1073
1215
977
942
889
826
849
890
927
961
890
973
1015
1049
1028
995
943
839
814
812
798
818
911
965
1051
1055
1049
916
857
840
822
849
981
1062
1073
1131
1157
1113
1133
1111
1021
906
841
820
810
820
942
1052
1028
1017
954
909
854
880
940
938
895
927
900
901
995
970
975
957
909
829
829
832
848
906
906
964
904
913
870
843
815
796
778
786
765
773
783
794
757
775
785
844
951
981
1007
964
971
999
994
982
990
1006
1020
1048
1046
997
988
985
975
707
1106
674
528
982
981
957
927
915
927
867
835
828
833
894
845
846
913
917
886
962
1068
1092
1073
1029
1051
1052
995
1003
1011
1014
931
913
824
794
783
769
745
729
724
722
735
742
743
737
764
820
842
901
872
862
971
983
1004
862
836
846
850
889
897
860
870
925
930
1013
1026
942
1005
1057
1049
918
945
987
906
897
980
1038
1030
955
841
828
804
804
771
763
763
800
873
950
1019
1056
1084
1041
952
863
800
813
881
882
962
967
922
923
934
883
874
976
1006
918
896
971
1023
1085
895
841
853
836
865
888
863
872
860
952
949
952
946
887
866
864
911
948
873
875
888
1009
991
891
872
886
929
986
911
891
952
897
819
829
857
885
886
874
823
798
740
740
726
720
735
716
720
723
713
711
692
701
697
696
720
708
692
718
736
683
714
700
707
704
715
720
726
738
735
730
725
720
709
699
705
671
669
686
689
761
903
918
897
869
895
934
904
844
831
829
828
807
772
767
749
745
731
725
721
698
694
702
684
674
665
666
659
659
671
675
676
697
744
748
790
778
789
852
871
821
888
878
885
902
851
814
814
821
802
797
810
904
950
865
884
865
824
809
777
761
718
692
662
660
653
641
640
645
678
714
733
767
829
821
813
887
930
875
838
839
814
803
814
819
819
835
828
793
714
895
780
803
861
834
837
835
818
834
554
1087
775
767
774
748
772
759
769
765
765
608
878
719
716
719
690
726
707
686
754
708
742
754
841
833
854
811
798
755
760
738
685
696
696
692
717
689
705
704
729
710
718
747
761
735
760
793
805
760
790
783
777
730
746
762
730
728
758
787
784
840
810
861
836
786
781
773
774
753
751
743
723
737
764
756
772
788
807
838
862
798
785
593
574
479
396
312
281
255
318
294
275
285
301
291
298
261
321
414
2483
677
691
685
674
691
680
679
666
672
668
661
476
826
661
680
723
748
749
723
737
713
727
723
724
449
951
689
690
663
665
478
469
408
414
985
619
508
913
429
471
373
446
307
855
668
670
690
715
756
714
735
741
731
706
710
694
682
680
672
685
649
662
656
654
654
674
676
673
678
686
639
564
851
689
672
681
670
655
600
734
675
670
517
889
712
594
861
720
637
554
929
490
405
319
357
473
690
687
674
695
706
702
715
732
757
752
757
795
751
770
774
797
755
760
756
741
712
717
721
713
682
564
489
902
453
273
327
551
330
292
263
273
310
300
542
916
698
690
472
859
653
645
670
656
671
688
710
715
742
761
742
756
772
760
760
746
740
745
742
710
707
714
700
683
686
664
673
664
657
652
665
679
685
671
663
671
674
653
650
651
670
685
700
701
730
729
734
698
712
709
727
731
703
680
664
667
657
676
678
672
690
686
693
690
529
657
910
474
953
696
658
673
664
652
624
584
430
914
547
682
505
359
871
835
914
889
799
783
798
778
759
772
806
776
802
847
873
836
767
782
773
791
793
904
895
785
604
480
451
856
853
822
811
549
672
1110
753
491
1031
607
1026
776
773
873
907
898
837
856
876
869
787
782
755
727
742
501
457
509
670
822
715
730
723
738
752
869
911
805
571
1054
783
755
755
779
746
769
785
782
753
758
757
736
738
733
748
731
743
751
764
780
774
753
748
747
704
709
707
707
693
750
814
785
782
805
829
785
783
751
725
722
695
695
741
817
846
865
842
825
780
765
726
738
707
541
935
778
791
819
861
849
850
858
802
798
727
804
734
768
772
812
804
850
844
809
734
701
734
732
821
971
937
950
964
941
948
930
901
849
673
996
829
853
556
513
274
249
308
479
765
298
460
476
332
825
552
413
496
337
281
338
266
344
272
359
398
328
310
289
784
293
313
701
899
677
384
665
570
738
642
587
705
658
665
670
683
510
465
457
334
404
736
731
1106
968
656
646
643
635
621
558
693
624
564
752
658
664
670
679
684
688
690
685
678
685
689
711
502
878
695
666
562
611
810
421
419
432
632
614
480
595
850
659
676
468
465
385
658
681
470
855
665
662
666
651
654
643
654
662
662
665
691
678
673
653
652
648
647
652
645
655
659
646
646
639
648
662
420
779
661
642
655
680
445
401
488
386
423
387
259
717
705
500
634
346
492
620
515
371
332
570
435
1555
767
769
802
813
760
757
733
758
767
769
772
827
815
816
789
776
516
994
745
741
727
756
777
757
819
854
814
819
826
796
775
517
948
744
775
822
811
831
815
767
775
759
755
741
739
761
777
756
779
785
805
831
823
785
773
770
777
762
766
765
745
759
802
832
851
822
841
852
784
825
805
788
739
753
742
724
757
758
754
773
802
810
772
780
776
757
764
739
778
772
811
791
733
736
708
738
777
777
746
738
703
705
727
782
762
537
441
436
724
1080
808
812
837
822
763
767
767
750
767
748
735
788
813
769
775
817
787
805
814
627
568
1172
772
768
735
751
760
755
754
736
748
750
782
798
795
823
856
794
780
743
731
714
685
683
688
697
685
691
691
695
668
683
714
637
443
387
506
572
480
761
789
840
825
850
851
791
786
770
751
740
781
780
562
967
790
696
958
831
769
777
765
734
707
715
729
635
818
732
750
716
478
960
694
692
693
614
533
431
382
390
367
251
938
306
473
277
344
264
327
289
311
348
319
340
259
250
362
755
874
891
605
982
803
781
797
762
604
581
673
429
295
251
336
292
465
283
335
348
422
381
328
352
1598
689
561
559
267
414
585
336
323
263
303
351
277
325
304
306
477
279
283
478
269
257
784
754
786
794
746
746
741
695
693
709
708
732
762
762
761
782
469
651
1103
727
720
717
740
738
818
803
819
818
776
796
788
702
809
771
754
790
855
819
854
871
804
799
803
588
620
1058
515
471
561
587
421
471
378
482
319
405
791
773
787
531
1006
785
804
805
775
785
800
807
784
717
498
726
942
722
706
708
702
695
699
701
720
710
524
566
407
440
652
290
292
259
261
356
273
269
414
677
684
678
701
678
655
676
440
880
434
378
456
357
755
583
344
268
813
628
642
512
374
409
641
528
718
620
615
614
610
638
659
700
703
716
742
756
770
740
694
724
722
502
412
492
724
698
714
693
718
719
710
693
674
679
697
689
675
697
695
718
735
723
735
732
748
739
739
740
725
717
722
615
853
750
514
1069
888
922
796
793
800
787
750
759
728
1427
722
706
698
684
670
664
666
671
689
719
757
767
785
755
768
790
777
738
764
748
747
733
464
278
484
310
423
340
358
828
708
707
728
750
810
854
911
604
826
521
461
907
750
712
709
691
680
682
675
717
706
752
744
764
741
748
576
910
746
751
734
727
718
755
749
730
698
703
674
685
684
669
705
728
447
1166
770
765
749
736
701
697
700
673
667
656
667
661
665
478
948
769
809
844
824
847
825
765
823
803
729
735
736
708
716
712
738
435
1075
748
764
747
690
718
731
721
694
713
713
726
727
726
744
752
728
722
736
708
708
715
717
731
733
733
755
763
790
773
775
730
725
696
713
743
808
846
859
896
857
747
753
736
773
815
816
846
788
793
790
763
737
735
741
736
707
671
677
678
671
685
725
788
751
783
572
1002
763
807
809
771
741
765
765
799
885
855
810
796
810
782
801
796
611
491
489
793
577
1026
444
844
876
572
509
438
500
590
283
249
302
536
304
369
363
746
745
755
807
824
813
823
817
834
868
860
887
812
797
773
708
700
691
575
807
439
447
467
450
926
386
466
575
457
301
304
359
315
336
860
282
415
701
718
754
737
761
732
731
721
721
677
729
819
827
877
833
823
850
832
861
889
862
858
856
829
813
797
815
833
540
1021
576
856
867
745
742
750
675
783
790
742
765
830
805
832
848
793
818
809
804
802
631
510
449
391
322
261
291
303
263
284
607
757
470
434
380
313
405
523
300
327
294
266
316
472
779
656
685
685
664
427
451
441
528
731
564
620
403
288
266
311
276
476
305
324
391
848
645
665
705
721
435
502
434
367
325
259
301
326
613
725
761
789
745
737
724
731
727
688
689
668
638
657
535
754
652
660
699
691
694
732
495
725
864
686
660
679
526
804
658
671
687
673
702
700
727
720
764
771
731
742
723
689
704
718
715
701
704
758
788
748
747
668
763
700
710
732
531
526
1047
716
704
709
702
707
719
758
808
789
839
800
729
748
752
763
752
765
735
735
717
675
676
672
692
697
702
700
701
703
686
689
712
717
613
836
715
728
732
710
716
744
767
799
796
763
517
943
729
723
746
753
776
775
786
805
768
772
793
779
760
782
767
779
782
788
741
789
713
698
701
731
765
765
781
810
777
801
782
750
765
756
744
761
762
749
748
789
797
772
768
748
719
700
708
722
751
765
746
714
692
710
651
658
656
655
657
402
889
661
556
808
495
964
737
737
743
720
720
702
726
724
718
713
728
732
756
762
748
792
781
780
808
831
825
841
782
523
496
532
826
812
748
686
506
847
687
674
652
653
663
691
680
705
549
885
766
318
479
735
549
846
382
707
1029
749
782
745
753
756
717
704
719
749
731
759
782
808
781
741
762
793
732
706
734
782
821
793
805
831
857
791
786
769
741
543
469
418
682
640
486
480
410
680
686
713
741
760
761
768
776
783
790
734
731
732
707
699
709
720
539
739
541
240
541
318
599
837
430
361
338
258
327
399
386
404
304
326
427
472
490
391
325
259
292
588
409
408
308
523
284
366
371
296
379
727
746
408
308
428
330
277
465
719
315
402
425
342
376
264
421
291
955
761
736
755
716
707
677
664
652
661
669
681
706
685
518
418
476
699
696
677
677
698
405
371
566
443
410
497
660
640
577
411
440
344
821
714
762
405
1088
799
773
785
755
732
686
693
642
680
733
859
836
857
875
714
794
554
307
311
476
415
318
739
688
697
711
729
748
755
735
756
756
745
690
684
680
699
692
705
731
749
758
783
769
783
758
750
744
730
733
728
731
718
757
675
721
725
760
727
802
852
780
828
803
782
772
736
731
714
736
714
694
687
660
668
688
735
743
765
776
735
740
720
690
632
642
590
705
741
819
842
836
812
818
824
783
819
795
753
789
760
516
791
498
527
283
275
273
630
281
675
676
659
669
670
666
677
672
658
649
639
651
650
641
660
678
671
673
701
699
694
710
680
684
696
671
671
686
708
688
689
718
705
703
736
749
721
734
737
702
706
714
677
707
716
739
721
718
714
693
685
687
673
675
684
680
671
667
664
699
742
709
731
767
733
737
784
780
760
788
766
783
820
801
843
861
806
853
848
803
881
863
859
951
853
929
901
823
885
849
848
905
840
889
893
824
870
852
841
901
840
877
906
815
857
887
822
876
862
823
840
833
846
886
849
872
860
833
803
637
693
466
490
442
271
326
388
447
361
805
863
548
858
553
610
437
311
330
724
289
425
432
262
276
278
362
275
886
702
711
737
726
766
785
766
762
790
763
695
684
669
486
856
712
679
741
711
716
709
727
780
817
785
808
734
775
725
743
687
717
698
698
528
607
867
657
661
666
696
714
734
732
681
692
683
669
450
866
429
812
623
630
632
635
632
648
646
677
654
663
447
886
692
696
413
960
646
654
650
646
633
657
401
464
485
682
683
340
340
672
665
659
577
475
397
616
706
705
712
593
523
1033
727
737
716
730
714
705
696
695
680
682
670
667
659
675
677
689
684
712
737
841
839
818
771
811
795
768
811
781
782
803
810
795
751
761
759
783
807
780
833
811
815
868
845
888
809
812
875
928
870
910
839
818
815
830
769
787
769
770
716
736
740
754
768
742
742
774
787
722
745
714
752
755
766
813
793
789
807
793
800
866
843
801
741
733
707
702
707
712
737
778
802
752
750
761
759
746
752
729
735
694
695
686
676
702
701
731
709
724
792
777
818
821
852
822
764
768
750
822
839
817
795
786
753
728
709
736
762
801
819
825
772
766
785
750
772
784
741
760
723
739
738
710
697
720
783
726
782
816
902
948
947
921
857
809
806
783
782
808
1117
1124
935
910
839
842
847
766
809
813
841
786
701
862
763
815
810
820
828
854
793
805
793
779
789
809
769
757
741
775
790
754
838
783
773
770
801
818
846
859
881
882
879
796
793
579
956
762
767
791
768
794
873
783
821
816
773
799
760
755
763
761
755
737
734
748
792
791
795
782
819
772
578
531
511
477
274
460
465
1135
784
790
794
837
783
793
776
773
765
785
763
761
779
780
754
789
824
838
776
775
832
760
780
768
740
752
767
726
716
699
721
734
763
754
743
748
743
737
737
750
724
750
757
738
740
737
694
708
594
848
741
716
740
776
803
733
753
775
805
705
707
712
692
699
703
689
700
699
702
694
677
655
675
476
381
285
400
317
297
461
1239
1816
1190
1243
1320
713
675
698
713
681
694
699
688
673
661
671
661
655
655
639
650
628
614
611
602
613
593
582
585
594
594
578
591
591
620
647
677
742
725
689
687
670
678
663
657
660
647
660
660
681
688
690
703
691
707
644
461
932
421
346
304
311
588
636
631
620
619
607
619
609
627
623
624
636
502
724
611
590
577
577
568
577
566
571
578
595
596
599
602
585
593
605
625
622
642
631
623
632
618
616
616
620
638
646
633
642
639
643
667
659
669
693
699
524
890
692
690
667
463
548
375
617
396
542
392
692
695
693
696
683
686
690
701
689
682
638
643
630
609
591
595
599
592
613
604
620
644
641
674
452
895
667
690
715
756
765
744
741
692
692
1053
891
622
618
614
626
656
659
674
686
454
879
663
662
648
639
634
638
641
631
644
655
656
651
646
652
652
639
647
664
635
632
630
631
627
632
636
640
639
646
621
631
608
613
612
606
580
587
573
573
568
566
565
577
606
627
619
613
604
619
595
601
583
586
609
625
627
622
622
645
687
683
697
709
665
656
640
627
620
626
636
653
636
654
650
647
644
657
672
676
529
809
702
682
666
675
649
655
519
767
635
644
627
636
620
619
625
623
602
617
605
609
611
602
623
625
640
649
660
660
668
614
644
635
625
612
600
606
585
575
574
563
572
550
568
586
607
648
674
630
644
639
663
642
402
874
626
611
583
587
576
581
576
570
588
590
578
592
596
622
599
598
610
607
614
646
633
642
673
652
684
702
674
683
708
699
664
667
658
656
642
630
634
636
630
621
652
660
636
658
662
667
664
668
682
670
653
653
636
625
619
627
613
617
621
612
613
611
616
426
774
504
511
796
607
620
633
644
664
651
665
651
647
656
644
635
633
554
688
633
625
605
616
642
634
633
645
628
618
619
641
644
626
628
548
689
633
614
590
614
608
602
587
585
588
579
572
558
550
559
486
423
735
547
537
544
535
544
565
557
550
550
546
548
546
550
552
553
555
547
546
571
560
573
603
611
612
649
674
650
633
674
478
812
637
622
625
630
663
657
622
629
640
626
632
627
626
641
638
623
642
647
624
608
605
600
606
605
615
609
609
608
618
610
608
542
660
633
600
611
613
606
612
596
599
598
599
587
583
566
568
569
575
564
571
567
555
562
559
555
556
551
550
436
672
563
562
561
572
592
583
581
573
576
566
570
576
605
622
622
620
609
627
624
650
637
629
631
639
648
626
624
620
619
613
613
613
621
640
635
638
409
357
525
658
666
677
667
653
649
655
634
653
650
659
658
614
606
605
597
587
594
598
609
619
639
664
576
784
688
667
684
675
675
694
659
678
672
662
671
673
691
697
672
676
671
663
678
671
680
681
687
668
667
681
674
668
662
645
658
667
657
656
651
654
649
649
640
639
635
627
635
638
645
638
646
628
645
620
643
627
647
650
652
635
634
645
643
646
633
642
633
650
652
639
630
639
605
595
590
584
412
739
570
573
581
587
598
606
635
681
721
683
484
446
377
641
613
637
348
482
970
595
604
599
611
619
603
603
607
591
586
589
596
575
579
585
587
578
574
490
663
570
579
596
586
595
589
584
518
665
585
571
578
571
577
564
579
570
583
568
569
583
570
577
573
569
570
580
591
587
591
583
565
573
591
588
598
588
584
584
578
578
583
582
591
567
569
557
384
476
587
761
541
554
537
532
547
543
546
551
565
553
583
567
545
590
585
598
595
609
631
371
871
614
601
615
593
589
580
575
573
568
557
565
576
599
600
632
661
647
636
646
645
636
625
613
468
366
358
585
444
273
261
744
573
590
588
595
622
624
631
632
666
662
654
657
637
617
623
633
630
656
644
718
695
685
674
654
637
639
610
627
620
657
643
658
673
675
673
641
655
653
477
707
763
456
954
665
649
645
665
683
669
668
676
654
651
659
652
646
656
701
777
766
770
770
804
774
761
725
698
691
677
688
673
694
713
744
762
826
776
785
785
783
771
749
715
681
658
654
648
671
721
738
751
865
831
854
848
578
999
744
755
747
748
721
711
736
775
750
518
936
897
775
764
745
748
710
727
740
729
750
773
752
761
792
748
744
769
730
740
754
714
707
681
652
650
643
668
663
663
655
649
646
643
631
631
636
643
656
647
662
697
684
674
666
673
680
675
675
654
652
648
624
620
651
698
802
866
821
806
717
740
722
704
715
525
887
720
739
902
901
862
854
779
745
719
716
691
685
671
672
628
641
644
649
674
717
748
771
750
797
744
742
751
771
768
758
677
701
723
759
769
766
761
738
743
753
765
754
743
746
800
769
778
836
750
603
859
776
779
778
767
790
740
704
672
675
692
695
705
731
747
748
769
801
795
856
836
779
779
732
690
565
775
669
701
818
878
906
806
815
766
743
744
754
774
775
595
800
671
498
834
677
684
699
710
711
692
684
677
688
689
678
639
639
655
658
661
652
662
667
635
653
639
643
637
632
647
635
647
649
665
667
652
648
637
614
610
596
603
607
645
746
807
820
849
827
860
790
697
696
689
714
723
748
753
743
623
894
734
741
690
710
685
671
685
676
637
654
648
659
669
682
687
689
683
675
702
718
737
769
755
719
718
665
668
658
622
480
773
617
435
346
464
636
634
630
648
656
642
656
659
630
640
638
650
618
648
656
646
660
684
673
683
676
674
672
669
674
636
619
631
610
604
613
555
667
606
605
605
596
583
457
716
586
602
609
604
604
615
602
620
616
589
612
509
394
668
714
423
643
3206
901
693
671
678
687
664
651
642
633
635
641
644
622
626
650
687
714
702
724
712
700
705
694
677
688
688
671
662
675
676
671
693
724
714
707
718
680
655
638
634
646
662
644
652
645
655
641
659
642
660
660
635
665
638
653
639
674
717
725
749
753
741
724
721
693
704
685
676
686
723
735
707
733
747
722
718
724
724
701
713
713
705
699
717
727
766
736
777
805
740
707
709
725
703
703
696
674
663
670
659
654
664
658
696
672
732
705
717
762
760
757
757
718
735
742
749
719
745
693
702
691
696
706
706
728
716
688
698
712
718
719
725
765
721
688
713
687
704
717
746
750
725
730
715
713
707
701
680
685
695
698
724
734
736
727
655
668
641
697
728
732
638
410
490
646
586
909
552
832
712
733
702
734
771
699
702
673
677
718
746
723
772
789
830
790
735
761
788
746
779
768
772
790
792
728
751
754
764
794
727
703
707
698
666
673
679
668
681
700
755
747
797
807
774
795
796
794
720
718
713
510
864
683
681
694
659
660
657
686
681
695
668
666
671
697
677
695
710
714
686
696
670
644
661
649
650
646
663
700
840
860
836
469
1099
769
689
538
744
668
679
686
729
719
706
700
691
694
698
675
676
676
696
703
701
711
725
726
734
755
760
727
693
696
644
654
656
672
690
698
698
716
713
709
698
669
669
675
683
715
730
687
701
746
799
774
881
841
674
957
698
810
756
485
940
713
721
709
703
680
669
639
649
690
774
766
748
736
718
707
696
707
715
709
693
669
661
639
670
686
752
746
491
956
725
747
760
776
830
851
774
728
751
787
799
802
742
729
715
680
677
656
652
669
718
776
801
854
841
788
807
753
737
690
714
688
718
754
712
734
744
732
744
703
700
705
699
695
722
692
686
687
668
643
643
676
718
718
721
705
682
692
679
663
676
683
660
673
676
702
695
719
728
728
719
738
703
689
655
653
645
625
630
642
630
645
646
648
635
642
642
650
664
665
545
532
592
909
658
654
654
669
643
656
674
661
671
662
667
677
671
658
678
689
685
696
708
685
701
696
690
688
684
690
678
688
676
677
681
706
692
596
779
666
658
646
644
648
641
660
677
689
675
676
518
649
919
437
433
424
383
615
281
379
499
607
355
351
619
344
353
381
629
691
381
286
697
739
711
431
712
417
801
768
749
716
706
674
669
668
684
675
665
677
686
707
708
691
693
698
741
799
799
735
689
701
687
734
711
748
797
840
842
865
532
1027
753
784
760
774
796
818
785
790
780
800
795
804
728
731
701
708
736
695
721
753
770
745
796
799
745
773
742
744
721
683
675
685
667
709
739
770
748
738
709
729
548
877
709
709
713
731
715
679
674
681
669
679
656
659
648
643
651
704
718
761
778
761
766
736
739
722
715
732
754
702
699
710
724
736
754
762
795
754
705
705
721
691
674
656
653
643
646
668
674
682
712
702
727
721
692
694
713
676
690
693
688
693
675
648
696
700
715
760
695
740
783
745
779
760
771
764
698
696
673
654
649
645
632
657
701
743
758
775
815
835
775
815
777
755
767
773
729
750
807
846
835
863
757
766
755
736
734
755
788
751
751
768
791
727
718
751
795
859
815
860
916
824
872
896
826
842
817
820
850
772
794
817
795
778
803
832
791
847
978
852
878
866
832
825
826
798
756
744
739
710
631
780
738
809
817
816
766
755
739
725
715
686
672
682
700
685
683
708
750
643
847
748
753
755
707
700
705
714
708
697
693
692
696
671
682
694
690
686
680
686
688
671
674
651
648
648
656
652
651
660
653
659
647
650
659
654
635
651
631
631
638
631
642
660
669
662
688
724
744
716
729
746
724
750
775
740
747
775
770
743
767
761
713
711
748
741
735
731
730
716
723
720
716
704
710
707
713
737
753
714
759
802
766
803
832
768
781
782
733
734
730
728
704
714
709
678
677
676
673
672
679
709
679
692
698
683
683
689
663
652
651
633
632
636
639
649
663
668
691
722
683
719
735
710
714
732
714
710
695
716
713
718
737
704
707
687
691
698
691
708
729
720
732
743
702
707
705
684
674
689
696
716
718
717
689
679
682
671
665
699
711
693
711
723
714
735
764
746
751
752
707
713
715
693
704
713
718
709
700
722
791
776
852
911
898
832
889
888
884
848
809
840
827
787
852
1026
933
987
1091
1078
1016
1014
1037
998
1009
1060
1024
1035
1070
1021
1054
1091
1053
990
1005
932
968
1065
984
971
1064
1063
1046
1092
1026
1012
1098
1071
1102
1101
1063
1110
1099
1072
1114
997
1054
1029
965
1046
993
1006
1117
1049
1053
1101
1034
1104
1124
1029
1094
1104
1005
1063
1116
1070
1104
1078
1056
1099
1041
1025
1055
1024
1047
1092
1036
1121
1102
1078
1104
1010
1046
1059
944
1004
1073
1003
1102
1074
1065
1126
1047
1051
1095
1029
1101
1154
1117
1156
1093
1075
1109
1040
1054
1078
1016
1069
1096
1062
1109
1124
1113
1112
1056
1111
1063
1108
1124
1034
1071
1100
1037
1119
1081
1057
1025
1027
1071
1029
1101
1178
1162
1111
1136
1129
1110
1159
1151
1117
1132
1042
1077
1054
1016
1052
1092
1112
1125
1038
1171
1144
1045
1161
1128
1081
1156
1104
1164
1117
1065
1136
1097
1147
1161
1143
1112
1021
1042
1128
1179
1171
1138
1108
1147
1045
1063
1089
1030
1075
1062
1079
1117
1109
1141
1100
1046
1049
999
1030
1017
983
1037
1014
1026
1079
1009
1103
1053
994
990
954
967
1002
959
1015
1036
1018
1062
1055
1068
1042
1025
1027
977
914
831
957
997
930
1011
1032
1006
1048
1043
1057
1065
1008
1034
1028
1007
1046
1024
1029
1018
991
1003
967
950
953
939
913
961
980
897
921
958
885
942
1229
1026
1074
1087
1083
1152
1096
1062
1104
1036
1113
1117
1085
1122
1141
1060
1084
1100
1059
1085
1064
1088
1165
1068
1091
1102
1080
1193
1103
1104
1224
1113
1152
1179
1081
1176
1133
1028
1088
1110
1070
1098
1073
1002
1035
937
982
1220
1101
1082
1086
1121
1094
1077
1090
1077
1019
1082
1048
972
1001
994
918
998
996
965
1009
1263
1103
1083
1078
1030
1076
1025
1068
1124
1083
1117
1087
1038
1089
1078
1017
1069
1079
1043
1089
1033
1040
1065
995
1011
1037
982
1002
1012
933
915
864
788
787
801
791
690
818
522
516
276
307
581
722
714
731
709
681
692
685
674
657
651
657
625
621
627
608
616
622
608
619
638
659
667
666
643
660
663
674
675
681
690
698
719
750
715
742
757
756
732
735
720
714
702
686
710
691
702
685
707
714
707
675
704
709
704
736
725
550
905
705
548
532
1042
741
743
472
447
528
712
681
693
678
672
654
656
654
648
662
663
694
680
702
726
726
736
730
737
706
703
703
667
488
432
426
644
632
626
633
622
606
611
603
605
609
577
597
582
577
578
573
570
576
582
555
557
571
561
575
568
555
552
558
559
541
549
560
553
535
565
545
541
532
535
522
525
535
518
519
534
524
520
505
512
523
521
513
506
515
512
520
512
516
523
530
527
526
514
521
522
518
507
525
314
359
368
284
365
395
421
472
377
304
517
497
514
511
517
502
514
509
527
512
526
518
538
522
533
527
535
504
532
538
545
550
561
542
560
571
579
581
582
587
580
575
564
567
548
561
568
565
573
596
622
641
649
639
622
622
617
610
605
616
622
628
647
654
683
687
736
735
735
702
703
691
672
650
635
629
634
635
659
701
743
701
712
726
703
709
713
703
681
663
697
681
684
699
714
716
729
712
693
702
660
667
647
646
641
654
651
655
681
678
679
665
675
673
680
668
649
643
655
642
646
649
636
643
654
641
641
640
642
660
693
687
702
738
720
734
757
773
718
694
689
697
716
708
724
765
766
740
751
762
726
728
755
772
795
810
794
773
789
833
808
845
878
790
786
779
753
745
731
716
707
709
707
734
795
789
807
801
749
703
683
685
718
720
775
863
811
869
874
793
762
725
711
697
695
693
692
712
708
713
709
741
705
705
710
707
695
694
694
675
687
681
672
686
694
701
731
749
728
753
739
723
733
741
718
740
725
728
749
759
743
765
745
743
752
752
750
753
730
737
731
733
739
754
729
729
724
703
706
692
681
699
708
716
729
747
729
750
755
738
753
765
754
751
766
743
742
774
727
738
769
756
777
755
716
703
697
707
706
749
822
798
835
856
767
782
752
720
751
800
763
804
792
740
754
739
703
713
749
738
749
783
743
762
758
770
766
769
770
758
766
748
714
711
726
765
742
748
733
738
728
740
733
754
791
774
806
843
803
802
804
771
743
739
709
718
725
754
759
810
882
815
826
856
804
778
738
732
720
706
721
741
708
700
708
706
714
722
729
748
760
751
810
867
933
846
850
848
840
812
817
758
773
768
741
761
772
746
757
754
730
747
732
747
731
753
763
758
766
768
754
741
737
731
707
714
729
702
723
732
737
730
754
763
739
773
770
739
761
745
742
759
750
719
743
787
744
780
783
790
746
751
749
794
780
781
774
744
766
782
783
847
873
861
813
856
776
758
763
761
736
715
713
754
819
827
801
835
820
807
845
835
878
845
810
774
811
783
734
720
749
737
711
718
725
721
678
686
695
732
778
751
714
700
711
726
741
714
696
675
702
771
871
955
975
973
960
922
850
772
767
771
781
768
748
752
748
730
682
681
648
643
655
661
737
752
812
847
869
877
855
797
782
760
742
724
685
670
663
653
642
642
644
647
649
664
690
722
711
700
698
692
674
670
680
699
690
650
718
708
710
733
754
736
738
740
719
739
735
735
733
735
671
700
696
702
696
684
698
702
700
695
427
488
421
651
628
612
620
620
612
613
647
666
684
700
683
666
437
809
732
657
626
550
716
644
659
670
676
699
682
688
693
694
681
669
692
682
682
659
625
643
634
592
681
628
643
640
644
626
571
401
790
486
376
284
422
304
289
248
380
458
641
651
689
715
696
713
714
666
666
666
465
406
424
632
643
645
691
735
460
1047
800
734
751
753
719
707
710
698
648
772
712
741
636
672
477
464
460
482
302
265
316
323
551
631
325
294
290
335
607
332
288
609
625
662
684
700
710
714
707
710
712
692
721
717
773
725
714
706
722
708
720
711
681
675
699
742
761
798
810
787
798
818
871
830
788
803
841
822
826
818
789
793
743
770
776
789
780
782
767
771
691
458
419
290
505
382
336
253
314
274
253
260
421
459
656
683
707
703
736
731
732
748
730
732
740
640
603
534
420
682
662
659
662
667
689
717
705
741
781
779
781
750
723
695
681
694
729
721
721
496
921
727
706
726
696
712
736
744
726
722
719
708
701
704
713
717
728
746
723
748
730
742
788
780
744
717
707
723
720
720
739
726
740
739
735
763
762
721
720
732
758
727
705
727
732
700
718
701
710
736
721
425
943
709
702
697
739
752
749
787
750
756
747
711
723
729
748
750
753
714
758
777
802
720
714
736
754
759
730
748
723
714
695
709
698
741
748
758
732
694
685
671
673
658
667
673
732
730
762
809
819
827
747
732
732
702
716
740
776
718
741
694
735
775
792
771
768
729
717
723
723
728
715
706
740
772
728
724
689
670
690
698
701
725
710
679
678
680
702
707
709
695
705
716
752
730
706
688
699
676
655
659
665
698
747
807
757
778
788
742
713
720
739
844
820
801
828
786
758
769
752
766
789
782
805
884
856
862
825
812
775
773
777
778
792
798
782
779
770
753
751
747
713
721
737
706
732
757
735
742
753
730
740
740
707
728
724
704
732
756
741
771
796
776
768
752
710
719
722
713
728
769
768
747
777
796
802
795
809
817
819
805
777
760
747
711
714
695
740
742
730
760
758
842
854
862
913
879
882
895
854
861
872
818
864
884
863
832
772
764
731
730
730
726
710
726
710
707
756
827
868
900
862
823
791
751
739
739
746
740
730
723
734
739
727
738
717
706
720
754
739
750
773
752
759
751
720
729
713
677
682
697
736
737
841
809
808
840
842
833
850
810
793
799
778
763
796
863
899
896
812
800
793
753
763
762
800
795
759
770
781
749
761
778
795
762
771
816
771
746
762
793
776
754
801
805
864
887
839
846
858
853
823
818
798
783
741
719
708
688
677
698
722
727
742
801
832
825
876
835
853
854
833
804
786
738
745
696
724
713
723
737
749
756
755
752
767
774
766
745
743
753
779
749
776
790
766
771
805
749
745
734
727
702
708
720
743
759
803
804
795
778
757
751
729
698
709
726
729
761
843
892
885
897
885
876
822
750
749
746
746
759
763
757
493
962
715
726
732
782
798
756
496
947
688
716
725
774
773
743
752
707
702
701
678
661
651
612
400
505
508
747
830
828
890
866
889
931
846
841
832
778
764
734
753
754
818
849
839
871
892
879
813
833
830
792
779
766
750
714
705
702
725
730
730
748
755
757
776
813
810
799
745
759
668
607
749
918
758
776
768
783
752
743
729
728
703
684
686
689
667
661
696
688
736
864
853
806
834
806
782
786
758
741
728
735
742
749
767
720
745
777
743
755
796
795
818
825
835
813
790
728
719
713
711
761
831
851
806
849
895
883
885
919
910
861
762
741
749
777
804
735
746
769
848
888
833
854
838
785
748
696
692
701
798
912
950
942
998
988
987
947
872
821
794
771
788
820
779
805
814
835
792
776
748
736
730
716
710
718
734
754
809
827
793
838
854
866
822
829
827
801
816
803
778
755
761
763
791
800
790
785
776
752
765
805
785
845
855
780
796
862
874
791
734
751
754
781
794
757
760
794
806
849
860
834
821
831
778
749
731
733
755
832
858
845
752
779
785
784
797
780
761
743
751
732
712
722
743
804
814
781
785
807
811
772
772
747
722
722
715
703
699
681
694
678
690
685
687
700
696
676
672
706
696
724
726
722
694
696
691
695
659
669
663
657
655
655
663
678
702
683
695
696
690
695
702
711
707
736
723
699
667
673
674
685
671
687
701
721
748
739
719
742
755
738
725
730
709
707
699
716
703
724
729
738
724
715
727
715
728
742
742
732
707
706
701
678
670
670
665
691
700
730
704
739
731
710
707
713
723
698
713
731
725
744
759
755
756
772
775
760
708
714
698
676
670
680
696
715
717
697
695
694
696
669
684
683
664
641
663
670
682
700
680
690
703
722
700
735
716
713
740
718
732
749
708
719
717
728
706
750
754
725
739
759
775
765
801
810
761
717
731
747
754
785
805
823
809
828
825
842
838
827
825
824
810
757
788
791
806
770
788
816
797
802
796
754
726
730
754
760
794
820
836
842
788
788
773
731
744
730
721
693
692
699
692
678
684
665
643
653
652
667
688
684
696
672
672
679
699
705
711
733
755
714
744
738
739
701
701
715
722
751
735
761
767
747
749
761
773
740
747
552
958
743
773
827
827
837
847
806
840
859
828
817
764
776
781
793
792
767
776
759
713
724
714
719
688
706
688
680
687
709
732
742
779
786
782
746
741
732
724
695
689
679
663
667
659
657
647
630
648
633
628
621
609
605
621
610
610
604
605
587
608
624
613
620
609
606
605
592
576
590
578
563
553
550
554
538
539
529
524
519
513
515
518
513
516
492
502
509
499
501
501
493
505
496
489
512
507
513
504
510
526
495
513
512
518
337
697
456
561
499
505
517
509
499
512
307
693
498
374
621
481
499
504
502
496
507
387
635
509
513
513
509
512
501
451
422
656
397
606
510
493
494
498
508
512
512
497
501
513
515
514
527
477
590
510
512
504
495
500
501
505
500
514
523
512
547
556
562
553
582
577
577
562
432
399
322
378
733
569
549
548
556
540
367
718
532
533
555
538
564
570
596
637
691
704
678
461
858
615
595
581
580
564
558
567
554
474
381
777
554
562
625
680
663
681
671
651
655
657
653
642
639
618
615
556
669
594
574
574
553
575
578
575
576
603
584
614
629
358
372
483
609
596
571
594
586
584
596
602
618
624
626
621
604
613
567
682
645
614
604
499
830
590
598
333
832
560
575
608
601
610
621
630
630
646
673
480
888
684
679
655
660
494
829
710
677
649
641
667
644
648
666
647
626
549
601
419
434
369
709
614
603
604
607
614
618
607
1228
613
609
624
452
569
394
312
409
269
583
546
652
588
258
338
473
731
587
591
616
629
665
695
547
865
719
710
718
711
488
437
489
659
502
723
619
600
613
593
443
424
347
318
294
280
317
348
842
591
584
598
599
606
600
451
755
382
829
582
572
568
564
557
553
542
548
554
540
549
557
569
574
570
573
576
585
566
581
585
580
578
399
735
571
556
553
547
551
575
553
567
568
568
578
592
583
597
581
590
596
584
407
351
394
562
580
562
613
673
673
672
666
675
654
638
638
631
637
631
629
639
632
629
614
613
609
585
582
565
569
561
566
559
564
584
569
594
599
591
342
839
578
586
567
573
577
578
565
561
568
550
573
564
564
545
558
547
541
551
536
535
524
524
511
500
512
497
508
502
507
487
488
482
491
492
482
482
485
485
314
660
494
499
513
526
525
524
522
520
513
521
532
543
548
539
537
548
551
557
547
547
558
538
534
543
534
514
541
518
534
515
503
509
333
462
653
567
385
541
603
503
510
491
511
500
499
507
508
509
508
506
514
527
508
512
523
513
504
512
505
497
510
510
505
515
503
511
504
502
500
505
504
492
493
498
505
500
500
395
593
503
445
548
370
329
296
318
650
495
489
478
491
489
502
493
493
501
510
502
515
511
500
494
519
511
311
720
399
631
511
517
508
506
501
509
498
495
491
505
497
495
495
482
479
495
484
485
481
482
480
478
367
577
413
550
370
306
311
445
351
670
299
347
327
487
379
581
483
471
482
484
473
480
483
493
505
513
517
528
502
506
515
524
513
512
512
519
547
535
525
545
524
530
528
528
516
523
521
529
517
503
524
532
536
516
541
523
517
521
519
525
514
529
526
533
527
526
535
533
532
543
541
521
526
511
512
512
521
563
589
615
600
641
645
658
617
628
624
607
615
619
593
600
590
590
602
598
604
613
614
598
608
603
596
590
571
578
570
563
573
558
548
550
554
546
555
576
565
572
553
549
460
615
543
588
594
620
656
684
512
977
772
736
734
697
660
640
618
592
578
570
577
571
574
572
598
601
595
591
586
593
579
593
579
575
570
587
595
597
608
601
615
616
649
683
660
654
675
727
733
730
713
725
547
807
645
629
610
594
576
572
558
552
571
580
583
574
580
567
565
564
567
568
567
552
556
564
560
561
486
632
560
554
541
531
531
513
532
529
511
536
548
537
572
561
581
637
676
674
653
639
610
600
613
598
584
595
584
557
544
428
671
592
597
618
636
622
610
598
589
617
621
621
625
620
629
610
606
619
614
618
620
603
590
602
598
596
596
591
587
589
580
586
585
581
559
558
558
561
552
550
537
544
529
543
530
532
349
741
535
537
545
552
554
554
557
559
559
565
557
561
552
558
560
572
559
579
565
565
566
566
570
558
562
558
565
580
569
577
579
600
577
580
589
569
578
578
590
557
557
571
566
561
556
554
557
553
548
541
548
543
565
589
624
621
607
600
606
595
591
565
567
578
576
569
562
567
559
553
547
556
554
574
641
695
718
688
671
665
659
684
704
741
787
792
752
688
680
705
720
707
778
824
850
773
823
809
893
914
807
860
846
876
852
837
791
812
839
815
855
848
842
820
801
787
772
709
720
723
765
805
845
866
847
754
742
741
724
696
696
720
728
703
737
785
797
779
756
761
753
739
724
695
679
658
662
665
690
686
732
780
753
714
742
764
770
738
783
803
774
805
823
838
764
732
750
753
748
743
745
801
768
778
799
835
870
820
814
799
765
698
721
747
794
838
884
869
794
794
816
835
832
833
708
746
722
748
753
798
825
827
824
802
769
746
681
710
710
719
727
693
715
731
760
764
787
762
806
820
753
796
802
806
752
777
787
760
709
680
696
747
846
967
977
956
876
753
755
727
720
706
668
682
703
836
918
941
867
909
837
830
830
822
755
743
699
736
735
738
696
680
665
666
700
776
845
917
949
904
868
828
720
729
720
745
789
843
898
864
859
846
849
836
803
794
803
777
730
706
677
673
710
798
810
937
907
930
957
834
818
822
768
788
799
807
871
880
899
830
815
822
796
773
716
707
666
681
700
760
800
839
897
878
898
834
799
793
757
756
769
753
759
778
825
752
766
786
797
774
799
756
773
813
842
826
742
747
758
784
817
832
851
861
829
765
746
753
755
767
743
752
774
785
773
750
711
716
713
723
703
719
741
770
770
710
741
742
705
725
721
730
745
766
751
736
685
673
665
661
639
622
609
618
610
628
648
663
669
675
670
647
660
638
644
653
687
690
716
776
823
803
765
748
730
722
759
783
748
753
771
756
728
747
749
754
759
750
745
705
693
679
695
707
678
686
703
805
875
810
819
814
814
802
724
729
679
688
707
758
820
840
755
746
727
718
739
769
753
763
751
771
756
732
768
794
773
768
719
680
680
671
669
707
772
823
772
776
716
758
775
828
857
872
823
805
774
751
724
707
694
667
647
647
694
793
865
845
860
898
861
825
785
713
699
685
694
724
789
814
835
849
830
824
801
740
721
711
698
714
747
756
750
737
762
767
772
744
715
710
687
723
749
786
811
745
752
754
764
711
700
743
754
826
873
886
876
815
772
744
749
774
762
788
810
891
852
854
896
898
840
781
755
751
791
806
792
833
889
886
897
870
821
768
742
747
742
732
741
768
785
736
710
713
739
718
732
727
747
780
817
826
811
790
772
741
725
715
709
676
674
682
702
697
689
716
764
834
824
814
821
841
836
823
814
754
750
726
727
711
721
715
751
784
815
764
772
779
769
743
771
789
785
802
824
822
803
743
721
705
691
710
733
760
783
737
720
727
742
760
775
777
757
708
692
688
712
718
754
786
794
821
850
850
827
746
743
746
769
801
809
779
775
791
832
848
858
854
884
875
872
806
817
802
804
773
774
794
815
850
855
834
811
793
742
704
699
689
690
782
880
783
777
836
895
944
944
903
865
782
761
732
712
717
734
760
795
801
773
729
701
678
662
693
782
1029
923
953
957
925
860
739
705
684
688
690
687
706
698
688
675
663
670
662
658
661
677
734
780
777
739
749
727
721
738
742
755
750
739
736
727
725
701
690
697
714
737
689
696
699
710
736
755
730
734
761
819
844
870
874
800
782
799
822
789
815
789
808
788
749
729
734
754
771
790
756
700
682
686
694
767
865
944
1033
970
929
816
782
740
705
683
685
703
747
803
833
776
801
832
765
750
763
781
778
771
766
709
705
707
717
731
730
736
720
713
752
754
762
755
725
693
700
737
776
812
761
757
700
700
706
720
724
754
736
721
706
650
649
628
621
626
612
626
620
606
598
602
608
602
613
631
647
674
694
730
741
734
722
708
688
651
649
647
652
671
676
681
649
658
667
681
671
700
725
756
810
777
770
725
699
676
656
636
617
588
589
578
582
569
582
572
582
581
578
573
586
569
574
579
573
564
547
547
546
534
531
536
537
538
531
530
532
527
535
525
527
528
520
516
515
520
519
513
513
504
492
500
508
503
501
403
597
514
504
502
501
490
511
507
503
498
501
498
506
490
491
492
499
495
509
497
501
496
504
512
506
495
503
496
494
506
503
507
493
515
496
519
497
505
500
526
522
504
505
512
328
466
735
397
627
504
502
499
515
505
512
501
521
510
512
497
500
492
501
496
500
500
493
496
496
507
504
497
505
525
522
518
505
513
524
522
508
517
538
539
526
528
535
528
531
532
528
532
523
520
520
530
532
549
545
345
783
565
554
556
573
565
546
562
563
579
590
609
627
588
582
564
558
564
571
576
576
580
580
584
580
578
560
570
565
570
552
565
572
592
581
448
736
585
602
604
603
609
610
619
600
613
601
601
596
559
557
562
547
565
579
593
609
611
611
601
604
614
603
591
593
606
587
584
587
588
603
632
602
603
590
587
583
580
590
599
577
585
604
593
608
612
638
685
645
667
674
681
625
619
620
617
620
630
644
639
636
652
641
625
626
653
666
659
623
646
637
635
619
622
630
638
653
664
664
659
632
619
610
614
593
589
581
585
592
576
589
581
607
613
653
718
697
697
699
628
609
587
578
586
590
603
620
441
433
382
628
630
635
640
628
622
605
578
565
556
555
555
577
577
597
606
622
602
598
591
580
568
555
551
556
541
540
553
558
570
586
588
610
594
583
576
561
566
554
539
543
539
538
527
535
553
553
552
560
551
561
579
593
575
588
583
581
590
583
574
572
569
568
568
541
534
543
553
547
535
549
540
548
548
532
515
519
522
535
565
576
611
642
620
459
484
343
330
369
550
296
440
616
614
627
618
620
608
602
610
630
642
672
676
657
654
673
698
694
670
674
665
654
660
690
683
658
683
668
663
647
654
644
638
653
666
659
661
650
636
647
657
638
642
648
627
627
621
612
603
602
596
583
587
592
616
613
605
609
596
591
588
589
591
594
599
594
599
607
611
600
601
616
622
618
624
624
611
589
592
580
578
576
570
560
570
578
590
605
587
600
601
576
587
589
592
589
407
405
325
504
257
411
561
574
582
591
589
583
586
570
584
576
572
577
560
552
543
551
545
547
569
609
739
770
703
710
722
714
647
641
618
608
592
589
559
563
558
540
547
545
540
543
535
533
528
520
523
510
517
507
502
510
507
502
512
502
524
533
520
517
518
510
513
511
508
504
508
509
512
507
507
521
523
517
553
565
554
557
556
547
551
542
546
534
532
534
525
521
531
530
523
530
523
517
508
517
512
516
519
535
534
529
538
530
532
533
521
525
515
522
524
512
516
516
523
519
509
509
518
508
512
514
517
507
514
505
504
498
509
501
509
508
507
510
514
518
517
520
519
521
532
515
519
532
526
533
524
521
526
518
513
514
500
494
503
510
511
511
512
515
513
520
510
507
496
518
518
521
512
509
512
517
528
545
561
543
549
554
573
592
596
577
562
536
532
535
522
508
515
513
500
517
511
519
515
522
532
533
534
532
565
563
546
539
537
551
546
555
548
538
534
538
555
559
576
567
567
563
552
582
567
592
572
584
586
596
587
587
589
575
579
566
569
561
552
563
545
544
535
532
531
418
627
514
523
506
500
506
546
580
615
599
606
624
622
643
609
566
605
590
590
587
574
577
569
572
552
547
526
528
518
514
518
521
532
603
713
713
725
724
733
743
699
634
600
596
586
569
608
640
625
626
620
603
441
608
648
549
532
515
520
531
504
482
498
477
339
620
467
474
471
302
552
280
261
264
406
258
265
687
246
669
549
316
392
268
373
300
269
252
295
318
498
315
571
502
322
684
396
586
484
446
554
327
289
279
658
524
518
515
509
519
526
520
527
535
484
369
771
562
557
566
583
580
601
620
624
657
693
729
692
712
717
672
655
534
725
472
523
500
410
397
537
342
447
309
540
283
359
668
673
516
806
680
640
653
670
655
640
637
650
643
647
666
659
649
637
639
624
623
600
577
583
568
550
545
539
558
615
795
764
734
780
808
801
745
803
817
792
702
685
681
651
619
630
650
629
636
646
644
627
633
646
676
687
675
662
663
650
638
617
613
594
599
610
581
572
576
572
556
565
559
551
546
537
559
609
686
705
674
683
700
704
699
679
661
641
655
647
644
671
695
702
700
725
746
750
756
723
713
716
693
695
735
751
687
703
717
692
692
711
676
655
665
676
692
703
690
701
658
678
672
656
652
645
640
635
624
610
596
529
630
564
569
556
555
555
563
557
561
555
584
589
588
573
573
563
589
576
581
600
639
695
675
718
730
783
740
758
754
705
675
652
642
623
617
605
611
625
605
609
630
613
601
591
588
585
582
576
568
588
573
574
581
584
589
580
577
570
583
591
606
606
603
607
602
603
610
598
612
600
602
626
604
595
593
598
607
606
624
636
622
604
607
601
588
572
581
576
589
589
620
644
629
609
602
601
603
618
658
680
681
667
676
684
658
648
658
660
657
655
663
669
662
660
643
635
624
623
622
613
606
609
603
587
575
571
566
555
538
537
546
542
555
550
546
558
558
557
556
547
559
547
561
574
587
582
573
565
553
573
554
553
550
545
561
555
556
556
582
572
584
573
589
623
619
645
689
706
663
684
706
698
670
689
703
717
699
701
756
715
733
749
712
688
702
715
691
697
718
697
685
704
709
680
693
707
702
695
702
714
675
682
718
731
700
710
733
694
701
696
695
671
701
762
830
772
761
766
725
726
754
780
755
794
838
777
795
810
770
777
840
766
762
796
839
826
804
804
800
760
777
790
778
809
837
779
768
785
784
767
762
724
709
737
764
751
781
780
724
735
762
785
750
771
778
735
735
761
739
728
730
709
676
663
681
705
712
708
727
754
753
723
730
729
733
709
695
660
524
710
629
625
620
655
688
706
699
721
688
691
678
665
675
666
658
668
661
666
659
655
656
654
651
654
640
632
633
658
620
624
631
640
641
654
622
611
598
583
571
573
567
561
572
559
572
588
587
580
607
607
626
642
658
636
623
639
619
608
619
606
584
594
597
620
631
646
678
684
667
660
652
644
633
635
624
633
616
621
600
588
567
591
591
608
643
709
717
725
613
503
971
718
671
667
655
637
624
626
634
616
613
609
617
590
598
589
575
568
552
547
561
549
550
560
556
552
582
582
575
610
632
648
683
700
706
668
642
614
620
601
617
620
607
612
597
591
596
587
588
587
600
605
607
620
620
606
600
608
596
595
586
584
594
585
590
592
589
592
606
574
582
591
582
566
581
579
571
566
577
611
644
676
641
632
641
656
672
672
652
630
617
602
620
620
624
636
655
677
686
687
685
653
656
657
665
662
658
640
643
661
656
686
713
678
672
670
664
651
667
692
691
697
700
724
699
728
714
688
705
723
682
684
700
692
701
731
727
723
747
728
722
738
737
712
723
742
712
694
698
669
674
648
662
674
683
647
639
646
643
547
532
831
661
637
636
610
623
609
615
624
656
634
646
654
680
718
728
732
751
773
801
830
826
836
821
781
745
716
684
663
647
646
655
664
678
695
689
697
694
681
666
660
650
626
619
616
619
619
608
600
585
585
583
578
573
588
600
607
622
635
638
609
616
583
590
587
582
572
565
563
578
566
576
580
580
589
601
607
608
586
588
586
582
571
583
584
567
568
566
567
551
563
563
571
576
601
619
647
655
674
671
659
650
630
622
610
590
607
390
866
624
631
627
613
604
606
596
603
606
617
624
657
703
706
745
745
731
725
691
715
711
746
765
769
760
738
743
706
700
680
653
640
629
625
624
628
616
601
613
608
602
609
623
620
633
643
663
663
655
647
625
613
554
678
635
625
630
648
661
656
664
655
654
508
721
660
768
637
469
780
481
733
604
611
622
638
660
636
623
628
624
629
639
649
652
658
654
650
634
631
620
614
595
608
599
631
634
620
632
544
626
787
417
882
645
636
632
629
621
614
605
598
600
591
586
570
573
580
583
577
572
587
584
573
585
586
590
597
612
589
578
590
429
751
573
595
588
594
580
603
635
666
665
673
691
664
648
646
638
638
635
648
616
612
619
647
650
647
668
653
652
669
643
641
638
637
622
628
653
638
639
659
620
616
443
769
591
578
576
574
580
591
605
620
626
620
596
585
575
577
582
598
586
575
565
576
564
593
601
612
632
695
681
686
687
717
696
721
723
710
716
692
681
684
671
671
700
684
688
699
687
702
704
730
721
698
683
673
646
651
612
611
620
626
672
709
700
683
685
665
654
639
622
618
615
613
621
624
619
644
645
668
705
694
687
685
687
675
670
681
684
654
679
688
738
713
707
685
659
653
645
632
616
617
582
593
603
607
581
587
576
582
583
585
577
590
618
606
604
633
635
655
650
652
632
643
636
630
634
619
611
581
588
574
587
588
563
578
584
576
601
610
611
618
622
636
621
618
607
591
583
578
577
588
579
585
569
584
581
564
579
601
612
619
641
642
672
660
638
675
1289
641
631
622
500
713
611
595
600
607
602
604
594
584
557
562
562
555
543
578
572
608
601
601
597
589
581
588
583
582
572
576
574
583
586
587
577
573
584
583
571
579
584
573
586
576
586
579
579
575
559
562
558
566
576
585
585
579
574
585
579
570
583
617
624
623
612
614
561
671
485
397
602
340
300
770
564
575
581
574
587
594
593
583
559
564
578
571
552
561
578
576
583
598
627
647
647
652
665
675
686
654
652
648
640
632
637
649
607
605
608
613
602
624
629
632
629
653
654
639
620
618
602
594
600
590
590
575
588
589
613
605
597
591
592
583
589
594
598
594
563
578
575
571
562
552
549
549
533
535
536
534
536
536
532
535
534
535
541
564
562
571
576
589
587
588
588
595
581
593
590
591
581
585
582
570
577
569
565
553
554
565
582
596
624
620
660
681
679
667
654
641
633
632
600
460
700
488
788
596
595
597
449
738
614
621
618
613
607
592
597
590
400
780
599
607
621
611
614
389
860
630
657
644
652
665
677
665
670
403
497
393
403
509
346
530
284
276
267
482
537
291
434
628
540
500
306
470
628
627
634
621
613
633
635
636
623
619
593
605
588
571
591
573
583
580
567
578
597
655
702
695
696
638
637
613
593
588
596
587
396
783
585
586
581
583
577
574
577
585
564
566
555
561
557
545
535
539
539
532
531
544
549
559
567
573
580
557
571
585
563
551
569
592
599
599
600
601
611
614
618
584
584
575
575
587
588
601
598
600
587
581
572
565
569
574
590
641
649
614
625
616
634
630
614
621
591
590
592
597
596
598
610
590
597
585
577
577
546
573
576
573
581
583
597
585
593
593
596
601
584
384
354
326
302
343
379
1277
1096
554
1080
539
535
510
514
503
512
514
504
503
524
506
512
333
684
502
507
510
505
507
504
515
554
648
705
640
633
619
478
721
569
563
548
557
545
550
543
537
543
535
529
525
513
512
509
515
517
501
505
509
506
517
506
512
503
519
509
514
520
513
513
518
513
516
501
522
325
720
538
519
519
510
510
497
389
639
503
493
500
504
514
533
534
538
541
545
533
543
541
551
546
563
569
555
544
555
553
549
555
542
537
545
552
555
551
562
581
584
614
623
593
586
592
592
597
588
600
602
623
600
611
609
644
613
625
614
465
757
618
614
599
595
605
602
588
600
598
602
570
595
581
574
566
550
550
560
576
604
643
660
626
655
656
663
623
620
611
418
760
583
574
567
569
580
583
564
575
573
579
572
575
567
573
588
592
607
612
608
604
615
564
662
612
615
626
597
593
590
596
596
597
605
593
603
601
592
579
588
582
566
570
558
536
555
553
533
528
535
534
540
547
531
538
538
534
551
557
563
600
616
606
616
634
628
637
614
590
580
583
588
588
577
571
575
562
566
566
550
541
561
556
562
551
559
588
594
663
665
674
695
675
670
657
637
644
640
634
624
637
625
620
619
622
609
615
629
607
625
620
630
631
628
661
630
629
648
656
644
631
629
624
631
622
621
641
624
636
648
658
650
637
621
624
613
630
654
653
680
693
689
689
677
655
616
615
623
660
709
740
703
668
674
674
682
664
650
665
707
721
705
682
685
677
669
651
632
624
628
619
613
635
660
673
688
714
580
893
750
699
717
698
689
656
655
645
650
662
678
705
722
731
715
744
709
689
694
694
692
680
708
689
731
726
589
830
729
701
723
722
724
724
737
729
717
737
727
730
724
726
744
717
699
693
653
671
676
688
686
695
725
733
698
726
711
696
701
701
720
712
704
681
680
674
695
715
730
744
732
717
730
733
708
705
725
453
486
474
713
742
756
757
708
706
725
710
714
686
644
646
667
648
681
678
472
914
736
750
766
742
733
716
696
704
700
681
636
663
644
629
626
626
612
608
600
587
575
585
584
586
594
595
598
577
592
593
595
588
522
665
596
585
577
595
586
571
560
560
558
557
539
535
546
525
527
518
515
511
506
513
500
489
488
487
488
490
487
469
482
469
469
462
470
464
455
465
468
453
458
459
451
457
454
463
447
447
455
443
453
448
440
438
446
450
437
450
439
448
384
368
375
265
254
445
258
265
495
301
587
445
433
440
434
446
436
453
450
445
431
442
430
448
432
438
427
440
443
431
440
443
442
444
437
435
448
452
436
445
446
445
440
442
451
447
450
454
444
449
450
460
449
448
462
450
448
454
455
463
450
458
458
462
462
470
476
481
478
469
480
480
477
477
494
489
480
477
485
489
482
482
483
477
480
492
481
492
490
503
490
498
494
509
506
489
491
495
516
516
510
540
543
560
550
566
566
550
551
551
545
540
543
540
541
548
529
523
544
529
522
526
549
524
552
531
554
556
573
564
550
555
543
539
538
550
532
540
541
550
564
582
576
570
553
548
535
532
530
535
541
557
564
566
598
631
607
614
630
613
623
608
597
605
601
618
628
625
607
601
605
598
614
611
634
654
657
628
619
625
633
618
610
644
672
633
630
652
633
610
606
616
635
621
619
615
628
622
588
578
577
570
569
585
598
619
600
582
587
580
585
584
598
591
595
592
594
585
574
578
607
589
588
591
597
599
599
610
586
599
599
598
601
599
594
574
567
585
592
612
599
597
613
616
598
612
613
598
604
639
651
665
662
674
640
634
667
677
652
676
674
658
632
637
639
674
662
678
690
710
682
704
709
679
644
651
646
654
654
629
632
622
625
638
682
697
697
647
633
622
636
624
635
676
703
698
753
708
692
687
724
744
674
662
680
639
677
700
712
727
709
685
704
713
694
690
677
631
624
639
666
677
700
764
765
776
775
752
699
687
704
712
673
674
714
748
757
804
1066
979
961
960
930
899
791
713
715
755
789
769
782
757
756
734
740
690
695
687
676
690
704
704
705
725
758
719
722
747
741
733
769
772
757
759
769
730
750
784
753
786
814
763
772
783
756
760
838
842
865
875
832
815
831
785
782
804
798
822
846
787
785
789
744
734
755
777
743
754
796
808
803
790
780
720
736
727
718
733
758
737
746
776
789
791
798
782
770
761
722
741
717
698
703
518
857
691
708
700
605
789
674
675
666
659
640
638
632
618
446
404
393
624
647
681
711
753
709
480
769
630
630
617
632
632
632
622
632
648
630
604
594
602
590
591
600
613
615
632
606
590
441
554
301
275
329
273
424
303
575
593
624
643
644
636
640
649
640
611
612
611
614
587
592
582
582
607
621
625
608
602
597
618
613
612
621
635
657
659
633
615
614
598
596
585
598
612
609
622
642
630
653
678
658
672
690
688
701
690
670
656
653
630
629
639
655
661
699
709
702
722
696
688
685
647
635
624
630
625
627
632
642
626
473
799
653
688
663
672
662
650
638
654
660
661
661
684
671
675
684
698
674
696
727
738
711
674
693
676
653
656
679
682
682
713
725
710
706
712
677
680
675
670
693
713
741
715
723
713
689
700
711
691
693
717
710
697
702
720
703
711
729
719
723
726
700
700
706
697
706
705
676
696
709
697
699
706
691
689
684
701
700
702
684
691
705
685
676
699
695
683
695
684
670
674
693
694
688
716
735
693
718
742
727
714
707
705
694
682
700
687
684
682
697
698
711
710
712
730
768
708
721
739
731
719
732
731
724
720
717
700
704
734
722
731
752
739
746
770
786
758
796
758
763
758
754
724
670
670
660
678
686
695
698
647
647
656
683
711
709
696
694
698
680
680
670
680
701
752
791
769
730
737
747
722
695
687
688
661
663
675
659
653
654
643
636
642
646
642
620
637
713
779
767
754
760
706
695
680
675
695
698
703
665
657
663
671
686
695
680
693
784
866
820
859
883
860
867
834
816
812
769
772
805
861
820
839
835
775
781
743
740
756
747
695
705
717
745
720
743
774
739
748
752
726
748
753
724
700
691
700
693
684
704
730
713
738
721
706
732
716
692
674
669
681
663
677
713
704
716
728
713
688
708
713
731
708
685
645
645
623
627
640
639
649
661
657
680
667
678
661
679
667
628
635
635
621
637
645
676
690
699
689
674
696
694
702
692
675
687
688
683
678
657
665
648
633
635
643
706
749
721
736
768
766
724
726
712
667
677
665
666
644
642
645
637
626
627
630
660
673
680
684
705
698
692
682
663
653
645
625
618
618
607
609
601
606
614
632
664
680
672
661
649
651
650
678
664
633
650
646
466
798
654
655
650
676
477
416
371
251
270
523
693
291
434
608
595
573
581
578
577
576
579
575
573
567
578
588
567
588
596
615
598
619
651
648
646
651
680
641
660
643
642
635
609
562
577
591
587
597
609
631
684
663
688
528
484
368
621
683
694
711
677
673
690
618
717
688
677
643
668
675
664
659
672
704
712
740
689
704
686
685
672
663
655
656
649
635
650
665
734
679
693
689
718
693
725
739
745
697
673
678
667
683
659
655
643
635
628
666
667
656
669
671
656
653
664
679
656
678
710
690
694
702
676
701
684
674
680
680
678
701
739
767
731
733
689
676
696
697
731
724
763
780
748
738
759
731
761
781
734
700
708
722
706
725
755
729
781
791
756
772
787
723
753
739
725
734
736
715
735
747
718
730
735
732
724
738
737
695
711
697
680
671
673
665
661
667
686
698
733
757
703
715
701
701
724
728
749
709
733
757
746
735
749
736
755
718
708
733
706
687
698
691
673
672
692
708
701
722
728
700
702
704
683
689
713
704
697
705
741
716
733
744
710
736
747
721
729
727
725
708
707
707
675
664
671
646
677
727
743
742
758
733
712
726
682
681
682
720
781
753
733
737
713
701
715
725
702
721
760
797
760
745
745
715
709
717
730
709
744
780
737
778
763
760
752
710
709
702
714
704
552
887
719
728
741
761
786
743
742
699
661
532
409
425
282
331
289
289
271
384
527
634
644
641
657
650
630
619
606
606
584
575
584
559
559
554
556
572
616
634
670
646
632
640
645
663
656
627
610
605
615
626
627
622
625
629
612
628
644
661
668
683
761
757
691
703
717
685
674
667
698
695
682
675
653
628
646
650
662
656
666
657
636
654
643
630
634
648
653
641
645
639
644
659
656
681
794
835
835
824
769
763
714
666
656
668
655
686
729
746
750
763
714
717
708
718
700
673
673
641
620
625
639
649
636
654
654
665
668
684
712
746
775
732
717
704
687
632
650
661
702
744
730
749
778
732
729
736
688
697
688
650
659
676
692
678
656
674
409
914
659
682
716
720
730
776
704
745
728
730
632
795
690
695
665
663
659
662
668
688
691
690
688
715
695
684
681
687
664
699
701
688
488
668
635
462
453
582
285
421
396
287
307
292
279
486
733
642
652
659
659
673
667
656
659
664
642
632
627
620
390
841
619
620
622
630
611
608
583
586
596
605
623
622
667
713
693
697
695
678
653
654
652
629
592
593
591
601
638
775
789
817
848
828
827
801
765
717
694
664
639
667
655
668
665
683
655
658
658
657
636
649
686
689
674
695
677
661
658
650
627
640
639
624
639
646
650
644
641
648
633
620
624
604
603
598
599
601
600
630
526
777
716
769
747
770
761
757
772
738
744
755
746
721
717
682
672
666
691
728
719
707
704
703
684
663
649
671
679
680
706
724
762
802
764
735
726
688
691
693
715
702
737
740
742
754
739
723
738
715
700
691
698
673
672
691
696
704
718
750
718
727
729
694
698
700
697
686
687
697
671
676
682
676
689
704
687
698
694
694
709
727
706
715
716
703
683
678
660
644
662
658
675
690
737
748
716
727
725
656
628
623
600
636
645
691
681
742
803
786
835
827
763
787
772
763
797
821
848
873
774
782
795
764
785
843
815
804
818
799
749
768
802
779
806
813
739
736
741
706
757
773
724
763
777
755
745
750
781
726
738
734
729
712
744
764
786
760
793
763
729
710
703
758
763
777
819
835
777
781
797
761
791
794
783
795
829
784
841
880
827
816
816
822
779
797
827
782
827
861
824
818
829
810
800
811
797
807
826
841
784
832
866
810
804
797
830
758
807
835
767
810
828
775
778
789
761
814
834
790
840
840
776
792
795
735
752
774
735
752
798
780
754
782
785
748
779
781
751
764
781
782
770
774
789
734
747
753
803
789
819
846
812
824
826
785
802
801
741
782
768
732
750
773
704
720
684
687
714
766
743
801
811
770
781
775
726
741
729
696
709
743
770
728
762
774
748
783
792
762
784
792
726
745
746
713
718
704
687
708
704
702
711
730
739
693
720
658
671
680
643
650
661
718
777
728
701
692
721
738
770
707
725
732
745
707
712
737
788
751
748
758
795
851
770
813
808
752
744
777
813
796
821
828
770
770
697
673
674
664
690
708
1073
1010
898
770
773
764
742
750
765
780
758
725
727
741
762
746
761
781
733
757
767
748
745
740
733
699
736
755
743
771
784
777
745
735
734
698
701
732
794
763
831
814
793
848
852
750
758
801
825
811
861
875
778
794
812
819
758
792
778
751
747
732
787
792
776
803
830
765
781
795
792
769
811
827
773
809
828
820
795
830
823
784
790
749
721
737
776
807
749
741
756
804
776
754
775
824
790
790
738
773
817
833
800
766
779
790
773
752
783
823
767
782
718
700
708
702
681
697
680
662
638
622
630
626
625
625
631
615
597
608
615
645
714
798
813
809
766
743
714
686
677
669
677
661
655
647
654
663
651
655
650
650
650
642
627
628
616
606
594
586
585
586
605
634
684
742
718
753
750
714
692
663
650
644
610
593
588
584
575
581
579
573
564
562
571
583
607
609
672
723
709
737
756
731
733
718
683
657
638
629
612
608
597
617
610
646
722
713
779
843
863
841
845
855
823
812
786
738
734
702
705
698
717
745
762
740
779
807
705
683
648
534
732
1241
611
613
612
622
614
396
370
292
309
316
259
333
282
249
342
482
586
593
611
622
658
696
736
739
753
696
695
692
672
658
633
644
640
629
627
619
632
635
659
672
674
662
658
654
651
649
647
640
644
644
650
678
671
664
669
660
664
646
475
375
403
626
612
612
600
604
600
611
617
641
647
653
641
651
633
642
630
630
633
649
675
674
640
641
616
610
593
530
612
484
522
363
418
259
257
316
429
358
255
584
266
255
423
312
263
994
718
671
657
381
690
877
402
577
268
429
323
430
364
379
273
389
281
272
346
301
273
953
708
671
666
676
681
677
669
655
646
595
598
603
609
629
667
671
671
673
661
655
645
646
653
639
641
635
443
849
680
681
688
709
457
483
419
684
667
635
646
667
655
626
518
400
438
787
736
437
289
393
252
304
315
554
277
381
280
274
259
309
329
254
250
305
366
260
404
269
258
346
284
270
303
312
299
247
271
491
375
582
586
576
592
377
386
305
602
379
286
488
301
651
632
644
653
628
629
635
624
611
624
616
621
610
611
612
601
606
627
627
632
630
629
628
403
484
322
401
503
295
585
574
572
574
577
577
584
582
589
587
594
596
578
587
600
620
611
614
613
617
612
608
609
623
619
619
646
622
649
657
660
668
666
689
657
670
675
659
679
686
660
659
675
719
736
736
766
744
700
710
708
709
663
665
664
680
709
703
680
654
639
644
613
634
674
717
724
769
785
737
755
725
697
712
717
691
700
731
735
728
742
728
710
727
695
681
700
548
549
408
528
262
249
405
437
278
372
269
391
512
331
418
447
544
288
627
616
619
625
619
624
642
684
675
716
759
776
776
764
735
713
718
739
701
729
736
714
707
709
729
709
731
742
716
702
713
708
677
680
674
676
673
708
689
681
698
715
704
679
666
681
668
655
662
648
668
682
689
683
681
679
673
652
644
668
691
698
725
692
670
652
645
638
598
715
632
639
500
429
485
391
302
269
275
326
317
511
452
520
365
250
259
276
279
332
291
360
309
1392
630
670
871
869
882
894
886
865
858
778
719
701
703
693
675
676
678
683
672
689
684
672
670
713
738
728
737
769
745
746
731
723
726
720
668
680
687
664
687
577
661
487
423
360
890
690
677
644
658
650
635
633
631
625
566
495
487
342
512
450
697
487
446
356
642
630
639
695
683
676
701
580
796
676
682
673
661
594
444
917
651
653
484
389
415
621
636
614
609
609
605
609
625
631
619
631
631
640
631
638
648
662
647
663
659
643
637
629
629
625
412
849
653
436
760
486
290
304
351
327
278
268
342
603
596
597
601
630
622
486
414
360
507
299
443
560
296
287
274
268
250
383
321
371
326
279
317
261
279
330
289
256
353
586
584
587
606
609
619
664
675
674
698
728
721
726
762
770
746
699
696
706
690
670
664
652
570
445
446
460
266
278
442
371
312
325
619
416
279
661
666
689
710
731
730
740
763
760
739
746
755
762
718
737
709
679
713
726
698
724
732
702
468
901
671
654
665
623
723
495
846
662
675
657
652
659
644
639
627
610
606
609
632
642
653
677
683
677
690
684
664
662
645
635
622
622
614
640
689
702
716
747
736
715
695
691
693
665
668
685
658
646
642
622
637
642
652
658
646
625
639
683
747
691
715
725
711
664
652
657
697
755
773
760
740
714
667
653
644
650
628
631
642
648
653
666
711
739
732
728
741
769
523
949
679
663
645
648
650
666
691
709
727
734
716
714
680
700
692
706
688
689
702
720
712
721
720
700
704
699
714
665
675
674
688
674
651
635
641
667
688
712
742
770
773
773
780
742
690
710
716
699
721
728
723
743
734
739
723
716
696
698
679
691
692
684
698
720
708
533
890
677
686
687
664
676
707
431
433
502
678
706
723
692
706
706
709
698
703
694
684
662
654
651
661
667
681
712
690
708
704
692
695
690
671
668
647
651
690
700
722
760
759
742
735
700
689
651
663
679
705
683
706
738
751
721
708
466
414
270
369
289
296
252
262
291
310
296
275
291
314
601
613
612
598
585
498
382
308
268
292
308
258
570
575
570
578
598
625
645
657
667
668
663
663
664
657
664
663
655
647
629
636
628
640
632
628
649
670
677
656
658
660
636
631
634
621
624
625
620
619
625
593
616
618
640
653
664
666
700
696
694
721
683
671
667
639
631
625
628
616
630
660
679
679
715
730
731
683
685
670
656
656
664
673
670
678
710
687
717
737
717
721
708
691
679
670
664
650
663
688
704
681
674
676
677
683
672
661
639
626
634
653
717
755
775
748
773
751
724
727
739
711
718
761
738
720
734
695
688
726
748
716
742
701
680
684
682
629
435
424
391
271
349
538
250
282
463
320
633
282
364
666
704
718
721
702
706
690
691
674
670
576
797
693
711
705
723
556
850
679
423
872
471
547
495
331
370
269
318
815
761
706
676
667
667
649
650
622
615
621
610
611
614
612
630
626
607
596
606
611
641
639
645
653
648
654
643
645
639
659
546
623
754
637
612
504
381
332
315
272
596
582
577
604
619
631
678
463
514
403
434
385
396
329
528
262
455
401
296
677
688
425
391
504
645
664
661
670
684
701
673
640
642
655
687
733
721
710
652
642
625
630
660
766
884
883
886
897
842
732
688
631
630
618
647
714
742
760
795
784
769
714
697
704
702
672
661
666
658
667
673
667
662
678
682
685
685
667
653
636
625
639
653
678
707
742
738
712
700
667
639
640
631
654
686
692
693
697
729
722
668
662
640
652
666
710
797
827
769
772
762
723
721
734
714
734
729
737
741
709
690
651
636
638
661
697
692
692
695
690
705
734
729
682
674
640
635
636
641
625
651
680
741
720
722
725
720
682
652
638
646
656
674
663
677
715
762
815
832
658
736
808
549
674
346
427
334
288
745
608
617
681
778
827
803
773
772
800
771
769
732
724
731
730
706
726
753
739
695
695
717
711
699
646
649
632
626
660
678
722
781
744
739
653
629
650
645
672
650
651
655
657
661
629
624
639
642
667
683
511
576
472
460
352
293
288
287
296
378
374
752
712
714
705
690
691
675
680
691
702
684
697
703
703
641
708
684
700
679
702
708
689
705
708
675
670
629
657
640
658
630
686
687
681
688
692
676
649
646
652
654
638
624
626
612
617
613
613
613
623
620
625
633
648
680
669
685
688
673
663
634
625
626
626
608
615
640
658
645
658
665
648
654
678
677
651
649
661
640
644
659
644
648
643
633
638
670
669
671
676
644
657
658
636
642
641
659
658
643
653
655
612
627
615
612
614
608
619
623
612
595
608
615
642
643
698
731
718
747
771
736
746
751
710
725
708
703
695
679
678
660
667
692
690
702
697
696
705
647
709
698
671
695
720
696
718
711
713
645
777
694
701
702
685
702
704
709
721
752
742
741
750
750
720
559
743
632
658
710
725
771
806
783
809
826
795
789
759
752
695
691
697
708
534
833
443
854
489
377
260
290
239
289
664
667
666
667
663
646
645
620
619
478
424
456
477
244
307
265
268
269
243
269
408
262
297
245
264
283
281
272
271
263
290
806
534
335
591
608
793
688
672
643
642
649
634
666
667
655
648
668
637
607
616
609
641
607
617
645
646
639
654
671
647
651
646
652
636
658
663
632
638
658
653
653
677
690
712
688
695
718
693
673
692
653
619
723
424
451
309
254
339
288
265
413
270
376
264
375
434
611
507
739
631
632
630
644
656
502
776
614
622
586
625
631
671
753
740
795
833
779
774
745
700
660
664
638
650
636
637
658
662
666
683
667
651
634
634
646
647
672
697
722
703
718
506
445
460
676
452
545
319
252
253
287
279
274
407
629
679
698
699
699
543
822
658
673
658
670
659
649
651
650
659
694
693
683
664
655
693
689
692
704
519
590
381
347
311
476
296
271
331
668
669
640
634
309
256
284
268
334
331
255
290
345
264
358
253
334
292
387
265
496
315
386
445
296
458
379
348
256
306
276
344
296
275
257
276
413
809
525
716
622
641
566
460
630
867
654
640
674
670
677
651
671
626
627
632
604
609
601
596
578
593
620
613
613
653
639
639
659
643
634
636
647
651
653
668
684
682
705
705
705
702
663
674
671
656
656
653
669
667
671
662
708
713
740
747
718
718
723
690
696
681
671
655
679
663
650
665
650
652
670
695
678
713
724
722
680
678
674
658
672
673
675
503
736
587
785
629
603
599
607
594
406
632
401
316
623
687
725
747
747
792
815
769
748
751
757
718
737
739
695
709
756
707
779
811
837
769
796
799
809
808
791
777
778
761
739
733
732
764
734
734
755
798
754
775
808
753
760
764
796
768
730
766
796
747
771
767
750
740
731
765
797
728
744
728
715
741
740
739
697
724
740
710
721
784
789
751
783
755
728
746
774
727
758
803
761
724
758
801
822
813
836
825
800
816
843
805
808
820
758
766
728
733
747
773
764
794
805
768
815
799
772
756
717
703
704
709
788
781
773
759
812
756
764
763
794
790
822
832
796
836
749
746
746
794
861
788
807
865
823
804
802
794
806
726
769
768
782
845
866
963
930
841
836
831
777
803
828
771
786
805
772
759
809
839
809
852
812
765
765
793
770
762
792
790
734
792
800
751
778
802
776
712
698
704
714
776
782
737
773
721
764
772
793
754
736
708
664
654
675
687
681
696
784
771
774
815
755
769
729
757
790
744
788
832
858
888
831
813
782
731
740
739
744
743
717
730
720
734
833
893
863
844
795
777
798
793
776
734
688
683
665
675
721
794
842
854
879
849
779
753
742
744
783
773
793
799
753
823
833
792
782
778
750
720
726
746
762
815
815
756
725
714
678
681
669
680
700
597
802
680
689
724
716
751
779
719
752
854
816
830
858
875
869
846
752
739
702
685
666
689
742
842
840
801
748
753
753
720
756
815
818
809
734
777
744
765
794
769
812
861
848
816
769
795
817
799
782
731
767
830
845
774
782
776
757
725
722
739
753
713
733
724
763
769
798
803
757
780
810
750
772
726
739
694
704
713
742
734
707
733
755
817
847
775
777
796
749
800
795
805
744
721
702
729
777
781
719
687
692
686
668
663
678
683
667
662
649
629
620
614
602
578
578
581
569
556
552
545
529
547
554
606
808
991
948
918
845
809
757
727
715
708
674
664
715
754
785
767
722
696
642
630
600
604
605
613
649
656
670
708
705
701
709
687
699
707
698
711
693
687
682
674
676
697
669
672
682
673
676
676
666
691
688
665
675
675
664
656
657
681
698
727
725
738
725
715
732
741
727
714
702
661
680
671
676
702
696
720
718
723
720
724
671
455
533
405
585
457
990
755
776
762
759
736
760
740
584
816
693
690
731
723
706
716
784
798
774
817
816
776
761
774
822
838
845
551
1027
750
747
785
774
738
742
549
907
707
716
767
841
799
723
715
707
709
692
703
676
664
652
643
458
706
584
578
500
643
592
619
636
618
616
616
649
730
801
790
787
807
773
736
678
654
670
678
681
656
649
650
684
769
859
828
775
670
668
657
647
695
712
723
731
729
707
649
627
619
609
610
682
740
827
852
855
887
843
845
834
797
755
758
769
757
691
697
691
728
714
754
767
940
936
915
925
922
861
853
816
807
724
719
708
701
770
776
768
765
794
804
767
716
704
716
678
702
760
796
756
770
796
842
816
822
748
756
777
721
723
760
821
827
854
865
866
812
762
755
755
755
723
735
754
750
751
720
663
792
699
745
754
776
745
746
738
706
716
719
689
734
747
691
713
756
713
781
601
903
723
705
689
665
672
688
702
709
733
710
706
723
667
684
671
676
758
783
784
727
715
728
727
739
741
737
738
735
719
764
771
746
779
743
726
721
742
714
751
755
726
762
767
710
729
749
715
748
764
725
737
749
718
748
746
717
732
730
681
705
711
702
739
782
788
746
745
780
765
718
700
686
649
656
661
644
616
635
638
515
883
769
747
719
730
684
668
652
645
632
633
627
632
633
642
664
679
723
749
746
771
800
782
749
720
716
701
680
660
680
687
689
678
699
705
695
710
694
691
696
686
685
667
696
707
705
732
728
706
741
745
722
727
737
715
714
721
717
702
720
714
706
699
723
730
701
709
717
695
688
694
685
662
671
670
671
683
647
650
641
666
668
677
665
668
665
637
643
630
645
625
635
636
655
672
670
663
638
650
650
647
624
619
614
613
614
606
609
629
649
702
738
709
700
660
541
467
438
430
254
288
251
260
299
340
340
474
607
330
250
584
565
601
619
620
594
602
609
613
642
650
632
628
626
646
632
639
647
654
638
637
634
615
621
611
637
684
727
682
607
789
663
669
655
614
643
641
623
627
630
656
667
666
656
639
620
519
724
638
658
642
632
598
541
640
596
605
600
596
617
580
596
376
448
316
318
414
671
313
254
257
274
319
366
651
578
533
515
644
346
312
321
274
261
415
455
421
283
445
383
323
336
331
759
694
747
731
720
690
686
673
680
680
673
685
661
657
656
662
680
665
704
731
731
707
632
648
644
620
604
596
591
599
598
615
634
603
628
632
670
662
661
646
614
604
606
599
600
618
636
510
706
581
582
582
585
579
618
624
632
619
604
602
597
581
555
553
549
556
556
561
601
690
745
774
806
800
490
973
726
464
933
458
491
376
592
331
348
593
599
600
593
595
615
614
615
642
639
664
669
676
667
676
665
641
641
650
631
595
599
399
799
589
608
597
636
650
669
675
675
672
657
651
656
659
659
672
669
672
623
623
586
609
595
601
607
624
617
627
590
584
568
574
570
569
598
586
598
584
609
612
625
442
838
613
620
614
613
605
564
724
673
695
693
559
819
462
425
370
620
608
614
629
636
647
726
738
749
755
725
663
667
637
599
611
597
586
575
587
566
580
563
435
355
339
581
593
635
623
653
622
664
672
674
654
612
613
598
599
598
596
588
576
576
581
585
610
642
670
677
675
671
646
652
619
595
608
596
601
616
656
680
698
698
661
670
663
649
639
636
627
637
631
624
638
644
634
601
619
610
609
628
614
586
575
583
594
625
632
594
606
606
623
641
663
597
613
608
603
613
603
621
622
634
621
628
608
651
685
765
807
790
806
728
675
665
644
645
653
654
642
633
646
622
623
650
703
723
722
719
743
736
719
721
712
686
670
664
672
665
656
682
682
677
668
658
647
642
635
640
623
617
620
642
705
696
742
756
755
748
708
653
643
627
644
652
663
656
646
628
638
654
723
742
747
728
685
692
681
670
636
622
628
660
693
692
695
671
630
634
644
652
680
745
773
738
722
708
719
739
708
658
656
667
668
638
654
687
780
828
793
730
699
673
688
690
684
678
654
648
630
639
658
697
719
715
712
708
688
645
645
633
647
645
650
627
634
644
671
656
686
715
754
766
714
718
684
683
669
656
642
650
686
776
839
806
796
764
717
685
650
638
637
657
676
693
708
655
662
673
670
649
645
648
646
637
659
717
745
794
782
698
689
706
728
742
755
730
713
693
684
666
655
641
650
647
641
649
679
692
671
719
739
735
692
674
694
716
651
655
644
652
657
659
659
650
614
589
588
578
597
626
665
689
718
690
691
665
672
685
709
736
784
817
857
829
818
773
744
743
711
708
702
741
764
742
761
788
809
840
873
868
844
834
837
832
810
780
740
702
647
646
643
637
661
658
656
648
626
635
632
634
649
656
679
786
803
739
733
639
470
506
446
288
280
267
305
268
644
612
645
643
629
651
655
641
633
644
600
598
601
581
590
589
573
571
581
595
642
683
715
694
684
631
622
588
586
583
593
588
594
610
636
665
705
719
692
661
660
644
625
613
598
610
614
654
661
669
657
640
621
632
607
615
626
634
628
635
641
619
624
622
605
604
601
630
628
608
628
631
607
627
625
627
613
608
595
603
589
589
595
589
609
633
696
700
632
631
617
625
618
607
614
628
635
633
656
663
677
692
669
681
695
673
656
676
660
647
666
673
653
660
656
645
646
659
634
643
545
722
623
614
588
579
564
571
547
544
563
576
645
664
653
714
675
654
623
642
636
656
635
641
441
507
435
320
757
596
594
606
365
359
460
371
314
266
296
511
506
369
301
351
333
262
393
406
264
304
440
661
362
303
262
255
332
391
244
281
277
464
278
316
429
430
279
391
381
308
659
393
422
628
519
528
337
287
410
569
248
289
257
313
378
276
260
287
441
264
511
510
494
502
477
503
367
584
477
461
466
466
468
439
293
310
309
446
438
270
476
270
279
355
417
246
294
340
287
275
284
283
335
341
281
385
448
546
416
418
411
400
295
378
327
653
400
413
420
420
422
417
416
427
423
433
426
428
425
439
436
438
435
431
432
427
444
428
431
425
431
439
442
434
428
434
431
432
437
431
437
427
441
435
436
432
432
439
432
431
440
431
436
425
440
433
428
435
432
436
427
445
459
435
447
457
450
444
448
442
436
439
449
449
442
455
449
461
453
452
459
463
476
472
477
468
462
428
510
470
473
458
465
463
446
449
459
486
492
487
495
540
571
569
568
598
608
604
619
644
602
578
562
557
564
558
555
563
566
558
549
581
588
601
678
670
659
688
645
625
662
630
620
632
620
641
614
594
585
577
552
550
544
551
557
618
962
825
853
831
864
816
801
821
826
808
804
831
838
786
755
700
627
660
690
697
692
763
758
728
776
887
938
860
733
673
665
674
706
766
804
835
1017
921
984
876
858
751
688
697
710
687
683
688
693
676
686
691
669
668
658
684
698
729
810
825
774
772
714
720
723
742
812
789
845
796
772
816
788
782
811
755
767
788
753
758
727
712
722
742
730
750
723
725
752
739
736
737
745
721
713
692
695
690
711
735
715
752
769
817
752
722
725
730
745
778
800
793
699
675
682
736
801
764
730
674
665
672
741
806
844
848
840
784
771
750
762
754
812
825
829
781
809
854
854
793
794
781
780
791
780
763
789
762
745
783
752
779
827
773
801
793
743
774
754
749
763
709
715
705
679
683
652
691
724
726
756
779
724
752
736
725
738
754
714
722
737
727
767
758
744
740
720
729
743
721
759
824
773
796
765
757
759
713
736
739
722
778
776
759
787
773
805
791
766
753
742
740
763
748
763
781
732
756
779
741
754
753
705
704
736
750
696
684
666
641
635
617
639
643
642
679
682
685
698
725
703
724
729
705
707
700
701
707
738
739
729
717
680
683
677
657
664
675
710
722
712
722
704
732
773
730
717
745
790
807
728
769
776
807
812
764
683
722
746
805
841
821
744
764
774
813
767
776
796
796
768
764
784
769
820
854
793
871
855
793
816
838
774
822
869
809
839
844
850
746
745
739
773
744
774
803
768
750
767
773
761
731
721
657
640
650
669
801
881
817
859
768
778
780
843
869
817
809
796
792
752
730
722
693
701
716
760
675
721
750
848
864
744
762
783
813
822
836
793
775
781
772
780
721
705
698
719
747
761
769
751
746
705
692
712
734
786
794
777
813
763
802
824
866
902
929
903
891
888
932
877
870
809
814
821
826
805
722
716
736
785
875
918
821
790
787
797
736
712
735
734
797
829
854
759
696
694
682
706
748
827
860
838
763
743
722
739
791
832
846
862
844
839
800
791
792
771
725
686
667
673
795
1006
937
952
953
934
892
819
729
712
691
715
736
777
760
774
818
824
801
769
687
666
659
672
708
718
763
780
836
902
928
928
877
855
809
807
796
768
768
778
799
792
796
813
768
811
814
815
787
719
690
689
701
716
745
720
709
730
733
709
733
778
793
805
793
742
764
778
809
811
833
802
803
751
732
730
729
708
713
698
703
701
705
695
686
703
726
768
741
736
715
748
761
771
787
764
713
717
721
730
750
791
763
739
725
716
713
738
748
773
705
735
757
815
794
827
835
803
799
745
745
743
715
745
750
697
710
707
703
717
733
772
788
807
747
744
725
725
711
683
657
638
639
636
651
693
688
697
761
786
788
816
787
783
773
711
658
674
673
682
694
713
676
659
646
649
603
618
618
624
643
640
618
629
623
630
635
629
630
654
691
712
676
683
678
686
673
679
672
664
632
632
624
631
652
731
703
718
759
818
908
911
896
872
846
756
680
648
652
661
688
719
747
722
758
770
758
743
740
705
661
633
475
764
626
693
733
782
807
775
528
555
1071
676
646
631
634
635
604
614
620
614
617
595
611
590
599
607
607
627
638
652
666
695
706
688
692
707
685
666
653
657
655
635
631
604
589
580
581
575
604
631
665
681
727
708
724
720
712
714
671
655
671
663
661
632
622
620
609
610
616
605
613
597
582
592
596
594
593
608
609
667
729
688
710
709
710
687
656
641
632
598
601
603
601
580
606
594
608
701
812
643
702
1289
877
838
884
863
815
888
813
842
812
842
849
823
807
718
679
660
657
642
645
629
610
604
598
574
564
573
568
568
559
558
561
547
549
543
552
573
585
623
643
644
655
620
627
626
639
612
606
593
594
596
581
591
576
584
571
566
557
559
587
694
832
847
843
841
832
798
663
638
624
623
625
630
639
625
618
631
650
638
667
696
698
684
644
649
627
640
618
612
630
651
673
641
635
616
630
647
662
633
659
680
722
737
687
705
717
679
687
681
686
688
659
652
626
615
581
597
586
646
765
807
784
779
803
724
731
797
861
900
889
924
913
795
795
768
781
746
730
742
700
704
698
683
709
740
757
751
741
749
732
691
688
684
714
751
764
726
725
719
725
711
689
681
657
646
629
624
629
649
629
621
661
654
684
730
729
718
733
733
739
738
726
729
734
717
703
715
686
674
670
664
652
623
615
629
645
737
795
795
777
780
706
694
676
670
659
677
688
693
693
701
687
685
732
783
736
691
669
661
680
675
670
674
703
708
727
696
703
724
718
680
668
678
662
676
633
652
647
673
698
733
749
770
745
742
748
743
702
701
692
692
700
661
695
727
741
692
709
727
744
760
739
763
756
746
696
682
682
685
695
693
717
759
769
751
765
755
742
739
732
764
770
775
779
787
781
764
764
735
686
697
685
670
690
681
673
681
662
671
676
676
672
675
664
656
654
642
654
650
636
644
658
661
665
647
653
650
641
639
626
625
611
610
604
600
602
604
598
589
592
585
587
590
587
577
584
596
597
581
589
585
580
576
576
574
568
570
567
570
566
585
577
588
581
587
595
587
595
581
582
592
586
588
585
566
555
560
563
556
551
549
554
559
565
556
570
565
578
587
599
612
610
624
639
634
626
627
623
621
616
617
620
633
623
636
623
624
625
623
610
614
617
609
629
633
630
640
647
657
664
660
648
656
645
641
654
655
655
647
636
644
645
650
647
636
623
611
620
632
630
653
672
650
674
663
674
668
690
690
708
751
728
743
747
740
704
721
718
695
697
694
699
730
728
722
730
705
688
677
665
676
715
756
677
695
697
685
665
679
681
665
637
641
660
678
691
674
667
681
663
702
741
722
766
726
718
678
686
673
647
652
650
648
643
632
642
622
615
622
620
639
648
662
657
669
665
651
656
657
657
654
655
643
650
625
626
624
620
623
608
605
601
610
610
600
606
606
607
609
607
590
596
595
585
588
585
585
578
578
576
587
577
585
596
597
591
602
590
585
579
571
566
577
568
555
566
552
561
548
549
540
558
531
543
547
530
533
376
664
518
507
501
512
506
496
500
499
486
487
493
499
487
481
473
480
474
488
472
476
480
484
480
479
475
482
481
498
495
502
494
483
495
489
497
502
502
505
500
502
496
485
498
504
509
529
549
557
577
570
567
567
556
554
544
529
539
536
538
545
547
539
548
538
536
531
536
529
534
528
531
528
521
539
542
549
541
551
558
560
564
558
570
564
535
539
534
542
535
542
533
534
535
534
531
532
534
529
557
591
689
689
718
691
667
649
603
598
582
566
551
543
529
546
553
557
555
551
549
560
558
587
603
628
648
648
663
541
421
418
329
838
632
641
635
634
627
656
675
691
668
720
737
749
746
733
702
680
655
634
633
670
695
706
704
654
659
667
645
679
694
766
750
772
819
759
744
753
703
684
680
667
638
629
650
703
778
803
793
739
724
701
685
679
710
762
756
778
771
778
774
785
792
744
725
709
686
711
724
731
716
705
712
662
671
679
655
658
668
669
675
670
660
666
687
675
684
692
718
717
668
661
656
686
716
715
712
702
662
652
625
624
614
638
647
638
642
643
659
706
711
706
727
718
700
696
686
667
656
639
616
622
626
479
460
409
311
274
266
361
290
347
417
480
291
316
587
572
585
606
612
606
591
598
591
577
573
584
593
602
586
569
566
451
671
411
352
368
389
300
416
274
298
428
420
342
608
653
681
717
693
411
942
653
637
599
617
611
618
621
606
611
613
615
609
599
579
573
579
567
548
539
564
569
603
644
694
677
657
647
561
743
628
632
617
629
620
614
611
634
617
618
621
597
600
594
593
610
586
598
588
585
580
580
589
582
587
595
574
584
570
566
559
571
579
584
591
606
607
628
629
623
633
614
634
641
635
639
642
647
639
622
636
627
627
633
657
641
662
673
683
675
680
658
655
646
633
620
616
628
634
618
629
671
708
687
675
658
648
640
642
637
626
624
630
631
616
622
634
614
626
615
601
608
611
594
591
603
591
585
595
594
583
589
583
585
579
573
572
574
577
578
576
572
570
558
555
550
547
535
542
540
531
530
533
520
523
512
524
534
519
531
526
523
530
529
532
511
526
519
509
512
521
525
528
528
537
537
548
546
548
545
550
541
546
552
550
554
557
552
559
562
560
592
615
613
622
636
638
629
627
632
602
601
612
612
601
585
602
588
597
596
607
607
630
622
642
639
625
631
638
636
621
615
605
618
609
642
653
693
686
680
669
485
827
659
664
653
642
623
622
616
612
636
675
695
676
730
730
714
706
739
751
709
687
693
699
693
668
672
675
680
651
651
647
682
702
693
686
689
648
437
861
651
641
655
632
641
641
636
622
640
668
666
673
688
679
665
671
652
656
653
647
637
660
708
708
749
777
730
743
717
691
662
638
620
623
628
623
635
673
682
696
717
709
677
670
669
636
634
606
595
598
607
661
711
707
706
724
700
721
697
703
705
671
669
671
682
721
750
723
739
719
691
705
694
673
675
674
659
663
691
664
542
782
655
673
691
660
681
702
671
676
687
683
671
672
677
672
660
657
657
665
661
645
639
653
630
641
648
647
649
666
703
691
708
717
664
683
681
656
663
658
651
655
674
641
648
647
646
649
630
625
640
655
672
649
650
619
632
617
617
606
599
593
586
606
629
635
661
746
781
833
862
900
884
878
809
740
682
666
676
674
667
693
713
701
721
751
735
745
768
733
733
732
704
704
693
708
732
731
716
720
725
709
710
682
666
652
656
648
640
634
613
622
634
655
667
688
714
726
770
781
742
729
739
725
716
723
711
715
729
746
744
787
699
714
716
749
752
800
798
760
792
798
769
786
813
757
777
804
756
748
766
769
782
827
756
759
750
728
715
724
695
688
666
663
647
645
639
646
597
621
632
682
727
789
762
780
742
750
728
707
687
679
645
640
635
656
645
645
667
637
647
662
655
653
666
649
641
640
655
625
617
613
608
600
597
588
589
604
600
599
587
598
615
617
610
622
612
615
603
608
599
596
591
594
587
590
577
578
579
562
559
557
562
558
579
610
619
618
620
635
645
644
640
623
635
636
627
649
686
676
680
685
663
651
646
642
635
642
623
614
607
609
604
507
399
731
804
611
610
476
442
500
328
622
349
405
344
256
311
289
1033
628
642
651
695
697
665
676
661
636
643
659
669
657
660
657
639
646
640
632
618
629
618
628
623
627
617
603
613
614
627
640
641
638
629
621
611
587
589
578
588
598
599
596
600
577
591
587
586
592
590
575
581
583
580
595
559
597
581
574
591
594
608
601
624
638
626
628
599
608
603
598
605
636
650
624
623
628
655
654
657
671
657
571
394
437
493
598
599
599
604
595
614
604
620
622
631
651
628
647
632
618
626
607
617
624
615
613
616
623
632
615
619
604
626
608
616
595
601
587
588
572
568
579
577
573
576
570
594
591
597
610
607
606
607
631
619
606
605
612
621
631
644
650
656
654
642
629
624
594
608
609
599
613
611
629
640
663
665
650
663
655
660
663
666
636
639
641
632
637
635
639
647
666
669
667
670
672
652
650
663
644
616
631
616
617
622
616
631
630
613
609
611
584
591
577
584
580
575
469
715
594
580
606
649
652
688
747
692
680
681
663
657
649
651
648
658
671
681
699
685
686
697
687
702
729
652
654
649
636
659
655
630
652
666
728
749
788
813
769
765
736
693
688
678
689
688
706
699
705
699
687
655
648
656
669
697
761
783
792
743
711
697
694
708
700
687
684
688
672
649
643
630
615
622
619
633
619
626
627
618
608
615
606
612
619
625
620
634
645
633
630
640
641
674
695
638
646
684
710
706
731
711
666
672
674
668
648
645
660
671
696
689
682
675
648
645
631
636
634
636
641
643
643
633
641
657
665
654
651
614
613
620
637
649
658
647
622
626
617
627
620
604
606
617
615
600
616
629
644
644
625
623
616
590
596
579
565
585
591
588
582
591
604
640
682
685
698
724
709
760
721
675
696
681
684
688
655
648
657
641
638
634
608
610
597
580
560
574
576
584
609
638
699
702
744
734
689
694
688
675
630
634
628
613
635
642
633
656
636
631
620
618
604
601
599
613
623
642
638
639
643
659
655
642
645
604
618
613
613
618
592
639
628
625
634
630
638
624
621
635
636
642
652
659
659
652
650
662
649
640
664
639
636
663
648
642
659
616
626
613
624
617
628
627
624
621
624
619
628
642
720
702
711
726
698
723
730
716
734
738
725
748
744
743
736
745
730
759
732
739
759
803
792
813
761
798
812
840
780
733
708
731
724
727
720
714
704
712
714
672
666
685
703
744
742
707
694
689
697
694
692
700
693
654
651
643
644
636
661
678
673
665
671
683
679
651
642
645
630
640
646
636
625
627
643
647
659
645
660
694
758
758
767
744
719
704
693
672
672
586
728
650
650
514
782
643
644
637
626
624
621
633
628
626
633
644
644
679
663
667
674
673
680
662
657
632
637
606
600
592
468
456
906
656
631
634
539
610
461
592
282
264
331
615
262
340
586
597
596
589
620
630
595
604
629
650
652
657
692
677
659
672
648
640
634
614
614
593
506
682
575
588
598
604
658
676
558
484
965
630
617
622
625
651
447
867
613
622
646
685
713
699
680
560
780
652
417
862
387
447
425
626
435
410
360
351
316
637
651
656
672
675
678
674
604
731
644
638
631
639
643
647
526
505
572
363
573
349
284
262
274
353
450
622
611
379
303
281
261
270
265
343
329
244
333
352
324
458
572
499
602
555
546
564
573
613
618
636
668
651
644
666
649
646
659
646
632
635
636
615
621
629
625
617
645
629
615
621
633
642
611
439
437
341
600
457
725
628
347
987
726
743
700
707
688
662
643
645
626
637
633
633
624
640
653
635
641
642
620
607
613
623
642
688
693
669
671
613
615
596
609
615
635
616
648
642
652
677
729
765
762
749
722
581
750
650
667
705
714
709
721
681
695
710
724
745
740
731
760
767
721
704
697
728
713
699
675
651
621
622
619
629
631
658
743
729
732
772
729
744
762
722
730
743
708
718
763
740
762
769
751
768
796
770
760
773
722
717
691
661
654
661
663
645
652
659
695
680
718
719
710
735
725
711
713
734
728
726
695
681
653
674
688
681
713
750
763
750
789
766
748
777
752
726
735
755
725
736
730
730
748
747
760
803
777
754
737
692
693
723
719
740
760
758
736
751
723
710
690
691
712
794
803
840
848
779
759
736
735
757
753
734
722
745
727
714
730
735
720
740
761
730
726
641
634
632
665
759
833
810
781
740
752
729
731
693
695
685
680
687
693
683
679
657
661
671
674
661
684
687
665
671
655
663
662
665
680
700
676
661
680
656
669
683
696
705
734
709
728
730
700
673
644
649
670
688
682
690
704
664
646
654
682
738
797
745
766
720
712
718
725
714
727
740
724
701
702
682
656
660
666
660
700
751
782
784
805
759
718
707
712
727
723
704
691
687
717
680
707
744
727
732
737
720
715
692
668
662
666
683
726
715
726
707
697
681
671
639
652
645
664
687
654
661
660
681
709
725
755
760
744
744
722
703
696
679
664
643
638
618
597
588
583
583
574
579
591
610
642
709
797
753
752
761
624
822
688
688
638
628
616
631
668
741
816
824
824
825
802
773
744
740
741
741
778
738
776
800
771
762
794
755
740
719
683
658
674
658
683
717
746
454
996
685
704
718
704
694
696
675
662
644
631
620
629
639
629
655
668
648
653
664
670
656
653
637
628
626
623
608
609
643
615
624
608
612
643
716
762
797
781
779
776
733
713
723
696
675
685
662
662
674
652
652
660
649
667
664
643
648
638
638
646
670
660
649
661
655
641
659
648
621
607
396
426
422
608
634
664
671
722
747
753
788
778
787
796
772
765
728
703
710
684
687
670
668
424
420
525
680
630
453
988
690
683
666
668
661
645
645
624
650
662
698
736
737
780
771
741
738
673
672
675
553
780
400
947
702
734
720
728
726
705
689
702
672
678
681
668
694
689
680
687
713
689
705
734
704
716
701
678
688
706
677
685
706
684
667
677
519
810
660
673
662
667
678
688
683
712
697
694
703
689
686
528
404
408
651
652
662
673
662
677
699
686
679
691
674
665
677
655
638
493
387
797
397
408
281
279
979
687
700
669
663
657
645
658
664
653
666
670
670
673
678
637
627
629
619
627
648
631
648
661
645
656
671
646
643
647
636
647
658
654
653
651
654
648
637
627
642
637
646
675
679
648
645
640
646
654
675
681
708
712
709
691
688
702
667
413
946
694
666
658
661
653
646
636
614
636
638
627
631
664
666
667
671
669
655
667
673
674
670
682
699
691
709
710
688
675
677
692
683
693
695
693
672
674
719
712
740
821
856
848
797
727
712
708
681
680
678
657
668
691
709
695
723
743
708
689
665
663
645
655
650
656
667
685
687
680
687
675
674
669
665
682
695
695
683
686
680
654
650
628
637
649
638
639
658
679
664
695
704
717
725
720
695
709
701
690
681
692
712
682
682
687
685
706
721
703
710
713
687
686
688
680
676
680
715
693
700
689
699
694
703
642
622
629
627
663
764
776
753
753
758
767
735
733
723
693
663
663
635
641
648
642
635
619
610
611
600
629
672
777
732
708
726
757
738
751
766
761
698
702
697
695
698
683
695
693
704
688
721
729
702
713
730
724
720
690
673
664
668
672
683
685
652
661
626
651
664
685
718
718
689
689
716
709
752
716
727
729
753
720
702
694
683
685
685
754
855
877
822
832
838
778
787
806
759
775
742
754
750
734
761
753
727
734
726
726
739
740
723
711
706
709
684
708
677
669
684
696
682
438
483
388
386
786
695
625
683
732
728
757
744
738
723
724
708
699
711
675
697
711
735
713
756
756
800
778
756
781
744
712
702
684
688
692
723
706
705
714
710
702
702
670
658
637
657
683
800
763
788
795
756
772
757
729
736
729
721
715
731
727
723
728
720
716
739
713
715
705
701
714
716
738
747
787
789
755
774
729
683
695
686
708
730
765
736
723
717
714
700
692
694
701
702
679
680
678
667
671
690
683
710
748
784
776
802
741
759
729
705
688
685
679
660
661
652
644
642
635
647
646
676
658
699
720
711
718
727
741
691
692
687
665
662
664
680
665
684
681
717
711
710
661
544
440
270
717
658
630
648
634
624
642
635
622
644
648
640
650
630
617
552
494
824
633
635
638
429
589
519
432
293
388
473
451
261
317
346
472
818
483
278
405
314
257
583
575
590
586
601
603
599
593
592
600
587
598
607
603
609
625
609
618
625
624
482
692
681
605
614
494
364
362
311
296
358
408
257
385
329
701
635
648
655
615
643
634
655
641
651
669
677
695
722
731
721
736
750
766
769
741
730
745
700
685
688
680
692
658
662
647
656
669
647
646
644
643
676
680
708
697
701
693
688
683
671
667
688
682
679
698
727
722
698
721
732
692
679
689
695
707
669
663
661
640
630
636
678
641
685
677
687
711
729
742
746
766
772
794
847
783
799
830
857
818
833
839
602
924
816
1094
993
988
974
952
947
918
897
772
728
747
822
1128
994
982
967
949
960
930
899
857
828
833
941
995
977
952
913
918
856
843
861
897
920
947
916
911
874
818
832
823
955
959
995
980
1003
957
960
954
917
931
929
878
879
921
907
944
957
925
964
963
944
924
884
800
744
757
822
855
1021
1044
1016
1009
979
996
954
959
944
801
796
823
813
902
993
938
989
871
847
883
922
1066
1033
1013
1003
1012
980
1004
999
941
947
924
921
947
911
966
986
941
948
945
929
947
901
874
866
821
773
799
804
832
894
853
892
959
851
885
863
829
878
895
866
892
829
837
804
840
876
881
937
960
915
883
879
769
774
774
822
867
870
901
980
1003
1082
1020
1003
1014
1030
961
978
987
927
957
977
947
946
955
959
945
948
909
954
951
934
951
907
897
903
834
843
853
801
781
780
782
751
752
741
714
746
773
740
755
761
737
748
777
780
797
826
776
809
809
755
771
792
796
871
903
891
913
876
889
856
807
775
796
801
786
780
759
729
723
691
697
737
807
775
796
829
821
725
720
710
697
683
685
709
712
737
787
810
794
765
734
705
704
717
723
758
789
796
841
858
808
858
878
861
889
889
774
762
771
816
835
805
779
776
774
767
748
730
721
723
776
801
836
954
1090
1016
999
974
951
973
960
945
986
983
970
988
971
924
928
891
917
912
911
913
901
910
911
892
914
892
864
872
888
896
820
822
804
744
762
799
788
770
835
864
798
821
826
811
858
885
879
860
795
803
838
845
833
854
854
887
914
847
841
842
805
794
793
754
787
789
776
807
866
835
850
866
800
837
863
810
751
751
711
699
662
659
656
653
642
649
647
665
671
647
647
653
642
638
649
653
646
642
643
682
701
702
723
749
740
727
741
758
742
762
761
717
736
741
724
720
727
727
706
712
719
697
709
719
694
716
742
719
742
761
737
750
730
728
770
781
763
760
778
746
759
756
719
712
691
675
675
683
664
691
695
700
709
735
753
738
751
735
708
737
717
696
697
704
690
716
733
726
744
771
763
792
837
814
806
795
756
758
762
739
739
760
786
768
793
791
778
790
764
771
785
759
767
714
699
697
708
694
759
825
862
835
886
909
908
954
984
977
998
1002
979
978
929
918
917
899
900
859
855
852
856
833
864
902
847
894
923
879
912
900
894
919
915
915
939
910
934
923
890
865
800
788
757
800
919
900
933
920
941
947
893
905
900
875
910
946
903
912
886
875
889
887
901
915
917
926
923
875
890
904
864
909
932
915
938
951
898
921
915
891
941
960
944
942
893
892
896
851
880
871
880
874
935
952
899
914
948
897
932
883
904
927
883
897
890
846
871
859
831
845
836
794
796
787
771
745
763
804
833
876
996
922
940
915
901
825
811
831
886
891
927
957
941
923
962
880
912
946
916
931
873
932
930
880
867
822
815
761
804
874
917
894
910
844
886
904
898
892
899
838
852
809
785
825
839
812
868
923
897
962
889
893
878
813
848
864
769
815
847
857
914
938
874
874
870
837
872
856
861
885
833
890
937
860
895
884
825
884
882
861
907
883
872
876
865
854
840
762
789
790
708
775
728
718
740
748
810
853
827
831
858
821
871
861
801
850
854
795
847
877
850
903
885
835
864
814
820
867
885
873
867
842
838
840
804
827
819
781
823
851
799
829
820
807
864
859
879
907
865
902
893
820
866
863
837
905
919
902
980
944
955
962
939
967
955
958
963
933
927
939
933
938
914
923
931
904
917
860
841
803
738
715
700
665
661
665
652
653
659
683
683
701
716
733
716
739
734
703
702
704
682
678
672
675
667
669
687
666
702
729
759
786
786
755
734
725
720
710
728
746
741
738
761
772
745
730
702
677
671
651
674
693
730
754
787
805
789
785
760
734
728
699
673
674
664
687
665
680
685
706
697
705
701
719
766
782
763
752
738
705
696
680
671
671
689
719
733
738
800
778
773
772
731
733
730
700
692
684
681
683
697
710
745
736
732
724
701
740
752
778
761
782
759
736
726
741
699
717
708
735
714
725
704
675
702
709
736
786
786
763
762
727
712
695
687
678
676
653
665
672
722
804
801
780
780
803
794
816
794
834
866
847
830
787
795
777
753
764
787
806
763
752
766
717
873
816
887
879
845
846
857
840
819
790
768
721
710
692
706
723
706
714
713
716
724
752
730
736
751
753
750
788
788
782
786
752
752
740
729
758
698
708
710
710
703
714
730
733
725
710
709
669
674
691
752
723
779
838
958
903
938
969
957
966
945
918
886
881
764
729
730
712
722
744
777
769
782
805
855
898
925
851
837
816
802
801
761
785
788
776
794
787
769
808
850
864
864
856
800
773
742
728
724
739
710
743
779
738
739
739
710
698
701
679
676
700
685
693
721
737
746
758
779
770
744
715
703
695
670
667
643
664
676
750
841
882
837
873
935
896
993
1048
1036
1045
1041
1000
1038
994
1001
1027
949
940
1017
1047
968
999
973
995
1033
1077
1041
1042
1054
907
895
922
924
961
910
893
806
797
829
862
833
865
913
1235
1017
1026
1039
981
999
1028
983
1033
1048
987
1024
1005
983
1015
979
971
1009
938
966
982
930
1008
1021
939
1010
998
991
1035
986
947
973
977
880
892
861
841
861
917
841
819
821
857
804
822
811
764
798
782
810
816
909
856
863
906
911
882
839
770
766
752
709
689
683
666
669
688
750
764
762
741
723
677
665
657
653
728
760
892
1035
976
1058
1083
1017
1040
1039
1017
1011
1013
985
949
948
884
832
818
822
874
848
843
756
704
695
712
720
722
812
868
863
840
775
777
766
788
794
797
833
837
825
845
896
890
804
807
806
814
809
841
872
868
913
942
911
951
852
830
833
891
861
937
970
841
867
839
872
867
895
893
876
815
759
762
741
778
825
833
933
1138
1050
968
960
967
896
798
766
744
776
830
790
809
853
896
916
862
892
886
826
866
905
815
855
865
872
847
845
783
787
792
794
811
781
786
799
879
823
847
861
852
832
792
789
790
811
770
836
855
827
846
857
869
797
825
816
801
858
887
812
875
890
826
808
796
763
734
703
727
742
791
819
821
828
846
836
851
849
778
812
817
821
816
831
778
799
774
782
792
749
743
742
786
777
830
825
797
883
912
834
873
853
766
797
819
855
899
830
757
771
758
772
806
824
824
819
807
725
709
720
718
773
867
885
917
874
834
792
725
720
692
686
720
741
854
950
1029
1020
998
997
1015
918
902
882
810
820
816
797
758
747
750
773
784
770
728
730
738
716
711
737
790
816
838
775
811
821
825
830
881
840
880
921
1166
1054
1040
1019
1012
959
773
749
729
720
811
1012
1135
1042
1098
1132
1044
1025
905
947
955
966
844
834
851
913
932
941
933
898
820
814
820
856
843
864
906
842
861
892
894
914
883
873
806
768
749
764
843
836
951
1054
1062
979
1013
1030
1038
953
962
958
929
838
827
879
995
921
936
871
911
925
1070
995
938
889
812
816
819
845
768
805
799
832
845
848
787
806
818
835
841
797
837
885
867
889
945
1020
1017
1037
948
941
898
835
901
944
918
1025
968
988
996
868
871
839
837
819
972
975
987
939
891
806
808
823
802
849
902
886
898
979
880
893
931
898
892
940
913
937
927
860
928
938
899
1077
966
1007
828
809
768
792
828
841
833
842
783
791
826
856
871
809
814
791
874
928
838
905
946
999
890
897
895
857
791
756
785
823
1037
1044
985
816
799
822
904
1031
1040
1004
959
924
896
848
884
931
907
936
875
885
923
877
899
886
819
818
854
851
845
884
820
801
797
783
803
786
794
778
732
746
753
807
778
830
841
924
917
921
937
869
893
882
815
901
871
812
865
883
870
897
899
831
804
774
747
716
694
688
680
690
697
692
656
674
677
673
687
706
688
720
723
719
705
659
703
691
720
697
717
714
715
711
724
705
693
676
676
671
661
650
674
666
662
666
677
683
690
698
722
692
737
711
718
704
715
705
703
769
788
766
760
746
728
722
699
688
664
666
669
676
637
475
827
702
511
1022
815
759
787
800
777
805
786
751
728
699
683
664
639
626
538
498
373
317
270
269
265
669
702
719
711
724
717
712
711
684
685
678
675
670
641
659
651
698
862
1074
978
1131
1056
1031
1010
1032
985
984
827
924
786
739
552
489
1104
698
695
696
685
578
547
592
470
552
684
672
693
703
685
710
721
717
722
727
738
721
718
723
728
747
732
729
737
737
714
750
720
727
766
742
751
753
717
720
722
699
688
686
666
687
705
741
771
793
814
809
822
781
731
725
728
728
717
721
718
720
689
712
688
681
667
662
649
650
666
693
766
760
765
836
779
784
761
726
755
716
786
841
816
791
807
780
781
778
802
774
786
741
725
710
701
697
694
696
698
433
1001
743
824
796
850
822
851
839
831
874
853
857
854
780
764
775
796
748
770
739
684
687
716
746
783
774
787
762
734
737
709
689
681
665
666
672
660
671
675
680
701
709
716
705
708
721
730
742
774
554
930
733
704
684
667
644
649
643
655
671
722
813
757
732
725
718
736
737
748
712
717
726
722
729
742
734
722
733
719
744
746
551
901
778
807
812
810
775
783
792
780
724
734
726
725
715
728
721
721
456
1003
737
757
745
752
764
734
717
738
726
755
748
753
769
700
675
689
721
781
799
795
800
784
774
763
746
760
750
729
741
760
785
811
831
798
757
757
795
767
797
815
751
759
784
740
757
749
775
745
766
768
750
737
736
731
702
708
709
696
710
717
704
737
768
742
722
741
744
760
788
766
762
754
725
734
702
669
675
712
870
836
800
826
804
819
807
774
785
759
744
735
721
708
726
777
794
775
744
740
568
912
705
683
674
661
654
674
667
673
669
680
657
686
691
696
699
695
681
685
635
645
648
651
670
674
691
710
729
756
732
731
720
690
681
696
691
705
760
746
529
937
456
1088
797
757
740
747
732
749
756
757
768
764
722
715
716
695
680
688
687
702
710
697
698
498
757
630
653
661
739
756
793
784
745
802
774
776
777
758
743
729
714
693
679
653
672
691
686
750
774
799
826
805
846
845
804
801
760
756
759
734
743
732
711
709
708
703
708
698
701
695
692
707
709
708
727
783
748
763
802
509
1030
788
784
759
743
725
710
712
712
721
705
706
690
663
674
686
721
690
665
696
730
740
758
716
701
690
682
657
651
683
731
747
743
772
738
702
656
662
569
758
703
722
776
733
727
775
797
731
745
784
750
766
741
721
737
746
776
785
787
793
765
783
793
781
778
769
793
751
784
730
744
729
730
729
698
724
684
701
718
700
700
715
709
706
666
693
700
695
658
652
667
672
673
662
678
700
706
707
678
658
682
694
713
664
726
738
712
709
709
615
767
670
633
626
626
646
659
724
741
729
722
709
728
744
755
774
725
759
755
769
750
751
755
727
729
728
713
693
655
666
661
676
714
791
760
764
779
719
718
702
679
691
670
684
706
691
680
710
718
752
746
763
598
893
736
704
703
690
687
675
685
678
706
737
733
771
768
740
721
703
709
732
719
711
705
685
667
654
636
610
609
627
633
685
801
845
892
937
895
934
766
708
679
646
637
624
634
621
614
627
619
623
618
603
392
854
658
697
713
745
735
803
770
748
754
747
746
727
686
681
686
718
708
730
734
714
702
692
680
667
634
630
620
617
616
637
650
667
648
675
681
667
706
709
706
693
698
690
679
674
686
679
682
705
703
690
693
670
666
654
635
638
654
647
660
670
670
665
667
652
656
645
633
635
635
635
613
625
666
695
683
715
706
667
660
673
649
651
650
662
653
650
689
673
721
772
790
827
857
838
829
802
805
807
785
745
757
756
733
761
770
743
737
735
462
957
714
751
755
779
770
770
793
767
775
786
766
789
771
508
465
508
440
592
433
369
286
816
352
386
738
588
417
478
442
881
807
501
270
506
865
363
598
552
408
762
737
744
749
730
723
735
690
713
729
718
702
707
698
678
688
462
888
658
527
776
660
342
351
725
455
286
296
317
336
284
299
299
331
687
704
712
734
770
803
807
778
734
719
702
692
672
661
650
649
655
697
718
783
822
795
808
801
766
536
615
488
596
382
392
805
750
910
824
772
775
780
759
755
767
727
727
719
718
699
713
718
711
701
742
708
539
894
711
715
704
674
667
653
672
483
398
508
351
347
301
407
738
780
784
787
752
755
586
845
694
689
539
853
734
753
772
845
816
778
758
782
796
772
775
743
729
726
718
699
687
726
766
758
778
751
765
778
822
805
902
925
832
854
862
822
829
829
814
848
809
850
870
799
794
826
773
773
779
790
790
791
723
721
776
813
866
836
842
778
776
771
765
751
752
732
730
717
708
713
725
739
797
795
827
849
828
892
893
832
861
807
802
805
783
823
801
731
740
730
715
707
701
751
770
795
798
844
810
806
840
824
786
789
794
769
727
740
734
779
768
761
783
779
799
830
781
830
776
835
882
816
800
843
819
866
926
921
844
866
892
868
875
921
877
917
962
939
973
861
864
866
927
805
793
800
793
767
795
887
851
913
921
889
897
855
838
844
827
859
934
823
806
559
743
775
814
688
712
696
708
702
718
717
696
681
701
749
808
754
793
778
763
753
769
761
733
742
779
819
900
851
858
842
811
821
805
811
818
832
818
761
722
747
754
815
907
922
821
794
761
779
828
889
858
902
894
884
948
905
873
963
933
897
941
883
944
1006
1028
995
829
806
854
980
859
861
993
1057
1009
984
914
808
768
825
866
946
969
978
952
842
805
835
874
905
866
879
1010
1078
1014
953
810
813
781
808
876
1150
978
1012
1035
1043
1050
974
980
891
855
876
1171
986
999
1023
951
991
999
959
992
1007
967
987
1027
1008
942
980
1006
942
1017
1014
967
1045
1028
1046
1082
1059
1074
1024
1024
943
978
1024
991
985
1007
923
952
987
998
937
960
990
973
956
956
986
954
930
967
998
990
1002
970
1003
998
955
991
981
996
1008
958
994
966
957
968
917
953
937
944
960
906
915
941
882
924
859
881
912
869
897
915
885
911
889
953
958
973
954
926
824
806
788
904
1002
851
889
1042
1044
1073
1054
1020
1021
992
970
917
910
899
864
897
930
846
855
820
877
1045
1103
1015
1029
1002
1017
1050
1031
1044
999
952
986
956
991
1048
1059
1039
1045
984
979
985
992
902
917
954
917
957
985
960
997
992
973
928
933
951
886
882
842
773
802
900
1111
957
1009
1014
1031
1000
981
926
945
989
971
996
949
1009
1049
991
905
925
925
604
782
920
704
692
511
773
442
258
351
287
773
284
306
245
264
274
293
300
500
285
301
559
371
291
438
248
305
272
262
262
270
277
247
299
299
288
807
681
706
701
744
756
731
723
731
764
786
797
786
769
711
694
683
643
644
650
638
643
640
622
630
632
633
649
656
655
661
655
654
659
652
664
662
687
697
699
695
691
672
673
666
672
679
692
695
721
759
747
753
745
706
693
687
685
695
677
705
720
723
740
740
760
784
750
787
760
740
733
705
696
686
675
685
711
712
745
778
739
775
748
752
748
711
719
714
695
696
707
705
706
727
708
737
734
719
722
704
700
696
704
719
732
766
769
779
774
759
755
749
741
716
723
747
744
732
701
702
693
691
707
737
783
786
816
776
784
790
738
731
722
703
703
685
671
681
696
704
770
830
758
805
796
776
768
758
738
735
721
711
709
663
461
458
402
639
643
663
659
674
680
684
495
882
698
709
699
700
669
670
668
680
682
677
650
652
661
653
661
667
650
671
677
679
699
731
734
540
820
869
758
728
257
472
264
299
352
566
433
341
776
575
339
730
803
827
407
401
798
463
278
732
734
739
634
359
397
333
478
364
340
760
799
784
503
426
498
679
403
1156
924
299
330
443
310
301
711
274
456
465
259
788
762
411
318
393
340
332
342
287
406
319
758
302
268
263
382
430
301
518
787
790
693
732
492
332
704
719
737
728
803
853
587
462
438
466
308
390
296
276
373
428
753
783
808
825
828
569
874
678
544
464
444
354
258
295
963
773
291
273
808
796
843
833
477
887
505
280
282
738
568
553
381
407
347
496
327
352
281
755
358
450
753
776
824
849
830
632
938
821
827
830
824
784
768
769
766
499
1026
474
576
567
878
813
793
849
816
841
830
800
830
855
794
832
797
767
749
546
493
428
724
709
726
706
396
1033
462
931
696
738
782
776
749
761
750
467
487
506
356
330
677
663
708
693
674
706
732
786
785
768
716
700
665
650
631
644
643
524
728
612
600
585
593
579
577
588
592
603
612
633
678
722
712
712
707
690
670
702
702
749
740
734
713
680
658
656
654
645
655
628
633
635
609
612
614
625
650
621
644
652
669
675
645
618
630
607
622
634
620
629
641
702
743
762
770
732
752
719
722
721
729
699
674
689
761
780
789
779
757
762
866
914
909
889
914
899
894
848
833
872
878
919
962
964
982
1019
979
855
838
872
890
951
898
936
950
938
899
861
772
739
780
817
788
826
1038
905
966
954
1017
1026
1002
975
973
915
903
918
839
841
914
916
896
904
895
869
851
861
880
810
838
871
817
791
753
733
710
753
851
955
943
879
777
750
732
731
743
740
760
817
951
914
843
841
872
853
782
741
707
692
686
654
661
639
661
750
823
903
945
967
953
917
877
885
911
936
951
967
953
973
983
975
916
874
863
803
810
808
829
821
821
850
856
872
796
881
968
1024
949
943
899
872
888
885
881
900
926
944
975
929
955
947
921
935
870
881
880
853
868
868
858
879
825
838
824
846
860
612
1121
873
868
808
803
800
779
758
723
702
716
716
741
778
828
811
828
821
852
876
854
858
822
793
756
832
853
814
848
883
823
843
867
872
814
748
778
771
847
897
990
939
952
990
981
977
947
874
864
859
849
795
805
762
796
804
802
840
867
818
833
848
777
785
772
755
750
736
728
749
773
837
934
875
887
880
863
915
930
933
943
922
936
961
924
972
965
980
998
987
1028
1007
1027
993
1016
1001
917
846
814
801
876
872
941
1144
1006
1016
1076
1080
1077
1077
1046
1068
1022
1029
1011
995
1018
963
986
941
947
917
832
822
815
774
793
865
904
937
1037
945
975
995
961
978
887
951
921
893
845
881
919
1048
980
975
978
940
974
962
934
922
825
819
817
866
939
891
973
990
985
1016
997
1049
1032
970
1024
958
991
996
982
1009
989
1003
1007
967
996
964
982
1000
957
992
966
954
957
876
931
929
905
968
937
928
964
900
958
997
976
1064
1010
1060
1063
1054
1065
1016
1070
1017
1033
1014
1023
1061
984
1008
934
922
927
865
937
1007
1010
920
954
986
948
977
1006
992
1034
1034
1052
986
1045
1088
1128
1057
1065
1049
1081
1080
1000
998
1039
990
1022
1047
1042
1091
1010
1056
1048
1062
1046
996
1035
1002
1019
1018
1019
1029
1014
1035
1050
1064
984
998
1035
1054
1071
1070
1049
1074
1012
1045
1071
1035
1090
1023
1041
1006
997
1035
984
1034
1037
1034
968
883
813
761
748
773
749
742
726
711
717
711
730
737
727
749
789
778
778
701
717
694
679
669
660
666
659
654
649
636
629
636
626
614
610
608
626
675
679
695
711
707
744
683
707
703
719
725
748
741
710
692
692
681
690
681
669
658
656
658
674
653
684
703
736
754
755
809
855
836
798
779
743
753
750
777
766
788
744
728
711
709
703
700
710
676
689
681
700
690
734
750
753
756
762
762
753
764
744
733
715
710
701
711
728
755
783
835
818
867
845
829
822
819
823
817
813
826
802
827
870
821
830
845
800
784
761
753
742
744
733
722
736
746
752
759
759
766
733
725
717
754
747
766
734
755
775
766
722
712
708
696
708
713
701
700
680
680
689
708
715
777
924
868
930
912
907
882
846
846
798
778
783
769
786
805
802
801
835
803
809
830
801
768
760
738
724
728
721
722
761
758
788
845
794
804
832
817
773
752
709
680
678
649
664
663
702
760
733
799
861
876
875
857
798
802
793
736
702
735
857
907
954
876
905
961
991
937
890
853
850
799
739
732
764
807
801
829
859
823
890
825
819
856
798
806
804
792
764
827
867
834
932
899
863
880
807
769
799
865
826
859
884
934
935
888
875
872
853
860
857
871
861
867
924
898
910
907
817
808
807
790
820
836
809
799
845
858
822
810
819
799
808
782
769
777
782
806
851
814
825
817
794
794
751
739
762
737
746
763
748
786
757
771
801
783
789
797
763
769
777
756
765
772
793
776
776
798
796
796
773
783
792
763
813
781
763
777
759
765
772
734
748
735
748
782
799
826
842
814
828
788
759
757
756
767
764
755
788
811
794
785
811
828
832
836
817
792
717
720
714
793
928
902
904
947
925
945
952
936
938
939
904
859
875
869
860
847
841
831
887
836
842
896
882
918
912
923
883
892
864
857
890
886
914
880
883
869
872
873
834
873
904
879
882
916
878
885
874
866
881
856
875
889
879
889
852
902
941
913
916
925
889
885
902
862
876
877
890
955
894
940
896
808
831
824
788
800
780
756
776
787
762
782
729
755
790
783
764
593
1011
904
830
862
879
854
811
815
831
841
835
787
738
811
915
930
889
868
829
790
772
722
707
716
717
720
758
855
858
684
1142
607
1102
931
962
927
867
863
845
802
780
764
728
732
727
727
744
743
750
742
784
765
785
737
813
792
743
783
767
745
776
763
742
764
803
831
876
831
767
738
710
686
670
665
683
705
754
779
799
835
832
829
816
752
767
702
713
699
732
775
759
784
863
888
879
842
838
765
747
735
764
812
786
768
772
804
926
914
896
906
891
875
856
880
879
866
837
858
849
872
908
881
905
886
897
821
869
893
859
882
903
894
923
890
911
913
891
846
845
882
927
899
911
932
870
867
891
902
933
896
869
852
871
878
868
822
769
755
726
733
756
827
820
821
907
927
910
891
945
931
911
921
901
899
837
975
840
844
874
854
794
782
770
769
797
792
759
796
864
901
892
972
1059
957
898
971
1031
1213
1091
1119
1056
1043
1060
1062
991
1028
1037
973
983
989
946
988
998
953
889
846
801
883
897
898
898
941
910
960
935
958
935
905
895
732
623
633
447
341
263
269
268
308
495
907
696
706
748
760
713
470
949
707
729
729
764
737
731
740
697
841
875
893
872
894
871
815
769
772
753
709
705
760
816
884
870
819
825
824
813
814
799
779
761
734
708
692
690
666
670
676
668
656
686
756
813
786
767
785
824
860
796
772
791
747
783
791
756
801
795
750
821
820
797
782
745
800
811
803
837
853
794
785
762
745
765
762
803
872
785
821
806
766
821
840
909
863
945
931
931
962
1034
963
993
937
920
878
905
933
987
1010
899
904
879
923
957
946
946
899
842
851
796
818
896
839
971
1036
1016
917
912
932
981
1010
980
884
883
912
882
946
922
955
1005
952
953
944
936
981
1036
1003
1035
1042
1037
1005
876
853
805
1134
994
1171
1179
1123
1066
1068
999
847
872
913
962
937
892
927
981
969
947
873
830
826
862
837
832
857
900
913
910
882
873
856
878
914
936
913
840
823
856
883
870
901
872
947
927
1005
929
984
1021
1049
945
998
1026
938
914
976
965
1034
1044
1017
966
938
961
997
943
899
916
937
994
962
962
1027
1061
1063
1065
982
902
898
842
918
879
865
958
867
908
1022
1186
1175
1097
1076
1051
900
768
786
796
935
1317
1137
1105
1101
1093
1068
1038
900
773
750
756
909
975
941
1124
1069
1024
1041
1055
981
966
990
948
937
932
904
928
939
933
1053
994
948
1057
1119
1143
1074
1073
1040
1022
1056
1059
969
949
943
951
934
921
1007
1067
1063
1049
999
1048
1010
997
985
890
780
798
929
922
863
922
911
886
919
978
1013
913
903
906
806
819
865
959
911
985
1021
1011
971
979
886
873
840
829
822
840
933
928
856
888
906
983
968
985
914
834
835
851
922
925
881
866
906
907
838
844
832
910
849
792
774
808
904
1022
1080
1123
1032
872
868
916
927
939
911
872
826
792
822
792
795
897
883
888
994
1034
980
1180
993
933
917
879
859
850
857
856
893
909
875
935
848
839
863
914
923
814
917
903
925
1270
1044
1145
999
904
1025
891
1019
1050
1008
995
1061
1048
1027
1010
979
919
939
945
1004
1084
1088
1103
1100
1084
1084
1035
948
845
825
806
894
970
1131
1025
1022
1035
1021
961
986
979
965
937
928
821
771
752
787
878
883
814
849
851
848
841
827
785
789
787
804
832
841
807
819
830
846
840
812
768
776
767
798
816
798
771
765
752
751
726
726
737
700
693
592
681
420
291
756
681
666
668
650
462
797
626
604
597
607
588
600
607
620
628
652
678
740
832
877
914
909
918
950
945
895
893
884
866
905
886
888
862
826
819
776
741
710
746
772
789
774
749
727
716
720
748
777
821
813
805
798
772
779
781
824
870
933
925
893
853
856
855
821
802
738
774
806
887
911
849
791
809
829
835
812
807
772
832
853
875
885
903
854
810
796
794
788
795
772
755
783
831
897
862
845
934
865
856
855
817
798
815
809
774
816
830
804
784
804
822
883
898
842
803
794
780
751
743
773
822
828
838
861
840
786
791
780
806
827
825
794
797
816
889
925
909
855
848
873
910
893
824
789
750
768
810
767
862
471
545
450
1054
837
751
761
778
826
856
919
1050
1087
1037
1016
1039
1032
947
973
974
955
979
987
983
933
923
908
825
868
872
905
866
928
861
808
802
778
821
889
932
917
914
877
872
825
825
835
795
791
771
813
871
837
884
854
927
880
881
843
796
815
824
795
797
832
912
860
904
938
873
848
819
786
790
757
791
776
769
816
823
812
807
840
828
811
770
771
785
793
770
766
787
826
839
859
838
812
778
773
782
754
738
769
726
741
784
869
834
907
911
925
926
922
857
821
801
758
692
703
716
795
808
892
949
1019
1028
1028
936
869
823
748
566
829
793
776
819
779
830
790
835
823
791
795
633
907
759
769
786
786
742
751
754
720
726
728
785
900
921
905
908
843
815
798
753
767
761
824
937
991
1021
964
918
919
936
940
908
916
939
943
868
873
850
868
821
844
922
948
911
925
947
935
931
891
861
809
754
765
770
785
761
762
754
734
730
710
712
715
720
717
731
735
713
711
698
730
732
744
762
724
735
744
742
769
803
737
781
730
747
766
760
759
734
735
749
748
712
717
711
704
721
695
716
738
747
737
714
701
704
694
689
681
693
693
691
685
692
682
694
697
692
708
689
630
753
677
673
674
660
690
717
746
765
717
736
726
734
744
740
736
708
713
707
718
712
761
781
765
798
790
820
850
831
893
898
847
895
890
902
880
807
825
759
781
800
833
851
872
853
774
797
749
748
728
717
730
731
703
704
708
695
716
752
781
735
737
750
774
743
748
719
724
707
703
691
716
730
737
738
751
742
735
751
754
757
756
760
736
764
739
785
816
801
866
892
865
851
803
789
779
755
783
802
830
776
740
790
808
820
855
864
899
876
873
851
751
781
768
733
712
710
702
735
737
742
741
709
708
709
744
754
815
853
908
916
874
923
901
856
856
797
756
723
715
747
737
782
787
757
771
805
807
824
776
756
751
736
710
727
737
775
778
834
866
868
932
861
865
852
780
744
735
751
791
809
776
787
775
731
714
742
753
729
757
801
814
907
956
867
834
713
537
306
757
783
313
420
751
719
727
758
745
820
868
888
1016
921
860
856
877
924
972
1159
1043
974
999
1004
955
946
959
944
882
864
902
927
945
963
938
945
945
861
830
840
978
986
915
934
978
1007
987
1018
1010
1004
900
893
863
850
930
899
882
895
829
910
942
1034
1047
1066
1067
1034
1025
1001
995
952
869
867
911
972
973
944
961
993
970
913
945
951
1029
975
906
888
882
944
954
899
844
873
847
886
870
839
810
816
847
896
891
852
857
863
826
789
795
774
836
892
903
923
823
827
871
834
816
907
964
961
834
858
871
839
833
812
764
796
867
828
886
863
793
823
819
824
820
801
749
748
771
724
733
731
798
812
792
807
783
779
808
779
818
829
771
796
815
805
760
778
775
759
735
728
737
767
763
749
811
837
768
810
813
759
779
780
779
763
770
753
767
853
813
887
954
898
935
920
879
902
924
861
881
838
758
775
793
812
782
790
786
889
836
879
908
874
881
879
835
839
857
834
839
872
813
770
779
794
768
755
768
742
791
829
845
917
934
931
949
891
811
739
753
774
828
895
856
819
756
772
803
867
912
924
879
852
809
782
769
755
769
753
755
751
748
821
880
955
912
895
865
879
856
799
777
747
740
721
722
708
719
730
697
727
753
788
794
766
766
723
720
729
756
783
815
781
773
724
753
736
746
745
777
802
794
765
731
699
693
679
681
670
681
723
773
803
829
802
837
849
845
864
895
935
924
824
810
817
892
913
843
824
811
891
1032
991
945
867
903
930
847
809
867
877
949
923
929
873
858
856
872
873
795
830
857
865
813
823
808
804
806
771
766
764
766
758
841
936
908
929
905
842
857
860
806
823
837
800
798
797
817
785
794
778
775
843
807
861
898
868
850
803
796
778
769
749
736
712
733
743
736
779
836
820
865
872
864
881
861
785
777
789
789
757
735
743
722
723
780
826
787
803
815
777
798
817
796
785
792
824
783
803
798
754
741
754
758
754
721
720
694
734
772
786
797
797
759
762
746
770
785
763
744
741
760
762
783
794
807
765
820
829
861
787
810
825
871
837
809
817
814
836
762
753
781
809
839
809
771
782
808
829
835
812
854
941
959
890
903
864
854
873
807
820
860
854
889
923
846
893
939
916
870
818
822
790
798
797
789
824
842
794
814
838
843
798
801
768
771
785
810
827
786
776
760
782
761
777
820
775
774
783
793
758
749
777
749
785
818
784
809
825
787
763
777
785
753
769
778
740
751
746
728
714
716
732
749
798
807
806
824
809
761
772
791
756
756
766
779
747
748
781
794
792
774
758
755
760
777
790
742
761
773
755
739
742
751
728
734
739
738
713
726
737
744
713
721
706
695
726
718
714
749
760
717
717
719
712
746
761
735
749
734
766
738
722
694
695
704
749
779
786
796
805
820
808
754
750
714
724
721
747
795
746
783
825
834
863
804
820
863
811
794
820
836
824
817
809
752
728
704
722
736
857
891
874
862
856
810
759
745
722
701
701
723
746
780
795
814
890
831
868
860
868
846
783
787
794
848
883
872
788
783
801
777
772
776
837
864
914
963
974
883
897
912
907
874
845
872
872
878
848
879
884
863
890
859
824
849
862
820
832
818
780
741
757
789
830
822
819
815
817
781
812
823
784
784
797
801
764
762
751
725
727
756
838
893
881
906
870
848
880
865
795
793
816
776
768
789
816
774
793
796
789
754
752
776
781
811
810
778
790
793
779
746
751
765
766
753
765
768
740
743
763
745
730
736
736
716
723
722
740
738
715
739
715
716
696
689
710
712
740
765
785
780
803
829
782
803
788
742
761
787
744
761
784
810
787
816
837
780
821
805
749
754
743
722
737
718
754
804
768
794
830
842
784
844
909
859
911
930
905
956
939
889
945
916
907
949
911
919
924
849
897
946
956
1020
1023
941
957
901
849
894
894
831
879
901
902
884
929
901
899
931
832
819
808
818
809
869
928
916
827
897
929
945
926
981
943
924
964
949
910
963
968
927
945
869
859
850
937
951
831
825
876
917
925
900
846
816
853
813
810
781
750
761
785
846
884
884
864
844
766
763
760
756
753
776
760
797
868
958
964
928
922
880
825
845
861
824
840
854
808
821
836
804
846
881
823
845
832
800
845
860
824
863
835
810
884
974
896
926
863
825
866
864
837
872
841
817
873
888
896
946
931
885
906
847
917
894
840
874
831
816
840
838
825
863
802
795
788
805
887
880
874
814
762
743
753
763
708
709
741
797
885
936
819
831
761
739
741
720
693
565
528
599
402
558
758
626
620
628
595
598
586
583
564
567
561
561
562
557
567
564
564
562
559
576
589
593
589
581
580
587
563
564
555
557
554
546
547
539
542
543
533
539
538
530
527
521
526
504
521
518
512
506
510
499
500
500
499
515
503
498
494
487
499
500
504
496
496
508
507
505
509
511
513
508
514
518
532
532
529
527
524
528
529
526
526
525
520
515
518
517
522
522
526
509
527
523
515
511
505
506
504
516
506
506
505
508
501
497
500
516
516
514
542
548
547
564
547
555
559
556
558
567
580
587
581
581
582
571
559
573
575
570
575
577
586
587
608
600
621
639
649
626
640
646
623
624
660
647
653
658
631
629
626
606
624
601
587
601
611
628
633
649
633
646
643
641
660
669
651
674
649
650
666
663
658
667
658
681
674
677
682
649
659
658
677
674
704
682
683
695
703
719
692
679
691
714
716
709
690
667
661
678
745
791
825
786
723
719
695
671
643
646
637
655
659
722
718
721
730
747
761
728
701
668
653
634
623
651
694
712
731
756
705
691
703
731
748
746
731
744
715
689
683
659
667
662
667
698
756
792
816
788
775
887
852
851
836
754
760
735
758
788
748
769
772
733
752
856
815
844
816
795
702
666
667
710
766
760
823
845
784
797
765
760
752
738
728
732
705
673
672
666
677
708
774
818
851
931
878
862
815
788
778
776
731
713
727
745
741
717
713
685
686
703
733
748
727
727
739
782
787
789
821
782
789
778
752
785
763
787
817
817
837
823
781
757
724
717
745
753
779
784
756
762
735
729
725
754
763
749
734
717
718
734
749
760
773
783
760
736
725
720
704
703
736
764
797
836
800
846
833
768
759
727
733
740
728
668
659
679
795
934
953
906
892
856
819
871
833
845
843
806
812
784
777
799
807
819
785
811
846
808
795
766
743
771
739
762
796
773
780
779
740
756
741
721
751
754
746
755
731
736
718
704
707
709
702
696
681
691
707
712
707
726
721
746
745
703
706
720
728
714
720
716
711
699
692
693
701
721
731
746
763
747
739
743
722
725
747
740
739
750
730
732
738
735
744
747
731
754
762
722
750
758
729
735
714
716
734
769
727
794
790
776
800
756
743
755
731
760
829
890
856
879
908
803
816
795
805
815
766
752
754
737
736
744
780
805
770
795
839
864
835
876
874
830
842
844
834
867
846
840
878
909
891
915
894
881
879
853
850
858
912
903
911
917
912
919
907
883
882
843
861
864
839
869
878
857
866
869
854
853
863
860
864
860
827
844
802
789
811
802
806
821
819
815
832
855
883
842
816
812
785
768
698
695
683
691
709
709
697
680
666
648
637
628
616
609
614
633
620
643
666
730
727
713
689
681
664
649
654
659
735
843
838
875
924
930
965
968
949
946
942
920
905
858
879
889
867
889
939
905
921
928
916
912
898
898
884
880
867
847
837
868
859
871
865
859
868
847
861
851
838
840
810
830
842
825
838
852
834
862
884
888
900
876
894
878
849
847
857
869
890
880
877
893
855
873
875
848
869
856
830
820
784
784
805
766
767
743
752
708
704
674
679
656
659
649
634
643
630
636
650
682
732
777
739
776
811
793
808
811
788
794
817
859
842
874
880
844
856
822
822
830
826
859
880
840
827
809
798
801
766
779
801
779
824
812
784
799
739
735
705
729
801
846
874
838
844
859
810
830
839
826
834
816
817
834
821
826
791
810
807
777
739
736
717
756
765
770
702
695
693
720
738
739
736
709
720
709
710
711
680
662
653
685
747
817
835
864
866
855
867
887
841
851
842
858
820
824
804
770
719
704
716
720
719
735
745
761
756
742
732
713
712
728
761
758
756
746
736
751
769
786
819
816
819
809
777
771
726
717
686
679
663
683
698
711
778
770
766
755
725
703
689
678
686
703
682
693
476
406
387
306
305
808
628
637
629
631
621
627
591
593
590
582
569
571
582
549
572
572
561
560
563
557
553
565
559
560
554
561
549
545
540
533
533
528
523
520
515
515
511
504
513
503
503
484
481
473
487
475
472
475
456
461
464
451
475
306
279
326
450
323
566
284
302
328
260
449
302
282
298
266
277
669
478
489
475
475
476
487
478
495
476
488
491
491
484
495
487
490
471
482
484
496
485
491
485
480
461
474
478
477
403
525
476
472
479
459
456
348
266
325
295
617
467
468
461
465
471
464
476
473
462
483
496
499
499
507
510
500
526
508
523
513
519
518
516
521
509
506
512
514
515
511
525
509
514
508
523
519
521
527
539
534
532
537
553
539
535
550
547
528
547
535
542
559
571
604
601
622
637
637
633
646
650
645
643
645
645
638
665
652
650
695
698
684
720
690
673
664
635
653
697
702
731
740
726
735
693
671
683
669
661
660
667
652
668
688
667
697
734
711
746
754
715
742
770
735
743
751
695
708
738
715
724
734
686
723
729
705
741
709
705
732
684
699
756
746
772
801
756
752
779
770
748
785
757
781
783
746
762
771
731
746
756
719
738
747
707
759
765
760
776
767
729
721
746
730
751
805
747
769
778
714
723
759
724
767
836
766
767
769
724
723
760
801
801
840
800
759
738
682
700
698
697
731
778
815
831
900
904
801
801
820
751
781
840
837
843
810
747
742
727
751
744
729
758
815
774
795
826
784
815
794
764
762
771
764
800
752
793
831
765
792
793
756
746
710
727
767
794
820
827
835
783
852
759
754
765
725
738
755
732
733
745
719
723
723
745
747
793
753
701
725
755
747
721
719
731
701
702
713
724
689
658
648
642
650
648
647
642
669
673
701
749
767
763
758
743
727
702
689
698
695
709
723
744
768
714
724
716
453
891
669
689
715
776
708
689
683
731
757
768
774
739
737
745
738
707
718
747
784
784
808
785
820
835
775
804
835
772
807
798
758
780
779
772
775
789
807
769
813
835
866
872
907
859
857
845
807
857
906
839
862
867
867
871
853
858
883
869
882
865
823
812
816
811
859
890
847
895
918
895
905
884
847
815
764
754
757
804
849
815
858
875
850
884
903
876
909
907
895
926
905
909
907
885
922
920
903
908
876
912
909
907
926
883
884
886
854
873
876
853
865
871
865
879
910
903
928
890
892
908
882
891
874
872
885
868
875
898
897
925
918
912
917
893
907
894
895
887
848
808
752
699
703
693
700
746
826
867
883
896
860
879
870
817
792
828
806
865
920
888
894
854
850
850
827
882
901
875
910
864
846
897
863
865
850
808
820
862
857
907
902
864
890
839
816
819
797
762
736
763
726
746
791
838
790
831
864
823
792
758
712
719
750
804
797
899
919
862
883
901
884
906
907
859
878
893
905
931
926
920
939
903
917
902
877
891
853
852
872
807
818
833
842
824
837
855
819
843
839
790
761
795
820
829
793
820
838
808
833
874
860
873
876
852
862
891
913
899
869
857
854
834
829
841
821
852
871
874
925
958
913
913
879
849
880
888
850
885
894
891
920
892
876
873
858
816
760
739
755
753
787
820
836
841
782
787
758
734
725
739
717
698
710
728
767
760
787
850
901
907
840
787
780
794
785
793
791
787
784
807
820
850
919
884
877
868
830
842
906
909
929
902
896
891
812
809
835
812
889
929
897
905
898
883
904
850
845
850
809
817
828
790
776
789
778
765
788
835
810
841
841
794
794
817
849
877
885
910
945
922
899
926
857
869
865
840
851
844
791
834
872
853
903
905
856
895
842
840
822
763
807
850
807
828
873
881
898
899
890
900
886
865
868
850
847
848
807
744
770
811
837
868
905
856
852
874
839
839
860
818
833
851
824
870
866
821
828
791
754
806
777
817
877
834
857
883
858
860
867
849
872
873
876
882
873
862
879
862
863
873
823
834
840
805
815
840
788
818
839
820
852
882
872
892
877
869
854
817
792
790
776
776
777
743
758
752
765
732
765
756
736
778
861
886
878
892
890
862
873
884
841
901
895
877
901
921
912
943
951
957
943
902
910
871
871
870
843
865
904
885
894
879
850
851
865
812
815
847
807
836
852
815
844
906
841
886
894
822
854
831
798
859
879
845
865
831
853
880
876
880
874
887
879
829
807
847
853
838
853
829
880
881
857
850
852
795
834
881
843
874
864
844
867
861
855
893
912
901
914
895
916
927
870
869
895
894
886
885
858
866
814
801
843
840
829
889
897
868
912
887
879
884
878
861
875
869
872
889
877
877
860
851
855
812
809
835
798
859
879
840
867
892
858
867
873
807
831
821
796
819
852
784
864
865
873
890
906
895
901
884
858
888
882
885
912
875
886
863
851
863
822
837
882
826
796
856
890
878
920
934
913
934
944
911
910
904
914
919
924
944
930
896
896
899
883
886
892
889
881
848
856
846
747
749
767
732
729
749
808
764
761
774
766
743
814
835
831
906
928
842
872
853
798
805
819
779
854
904
864
932
870
910
899
887
902
904
911
915
917
879
905
880
884
898
909
909
917
918
954
942
912
919
890
876
881
786
807
766
769
854
792
890
905
899
924
891
891
891
876
840
775
747
771
869
870
888
918
892
906
925
891
914
925
881
903
902
873
904
878
809
830
874
857
916
882
878
880
844
831
828
790
796
844
796
834
880
825
862
841
859
858
813
837
842
801
830
843
821
872
860
819
869
780
793
808
758
803
844
789
721
729
784
839
782
805
801
778
760
754
716
715
716
684
682
681
675
665
668
668
664
676
691
672
705
809
858
897
898
910
900
904
900
867
860
835
788
766
711
723
721
696
730
721
747
734
736
752
733
737
733
728
689
691
693
704
693
699
700
675
657
658
639
635
639
626
615
612
629
627
656
669
696
676
712
733
692
696
744
700
647
646
674
726
772
855
857
849
918
862
897
921
903
890
849
828
773
737
732
725
692
703
738
741
721
732
738
692
701
700
680
708
724
721
722
735
717
695
680
664
637
641
619
601
610
619
617
620
627
628
627
644
678
782
781
833
854
812
821
807
791
758
720
712
692
675
676
682
684
699
707
692
704
731
719
728
739
718
720
708
652
674
676
649
677
677
715
747
767
765
726
711
685
695
697
696
678
692
677
683
706
724
720
737
757
752
740
757
744
761
769
730
742
727
712
752
774
725
753
752
702
712
703
682
692
712
701
709
698
692
684
679
678
709
696
718
753
731
743
748
711
723
716
700
726
713
696
718
689
705
728
706
721
722
697
676
690
667
698
698
659
693
760
719
764
819
774
814
830
776
722
671
701
696
731
717
716
725
709
704
725
715
704
722
711
710
729
704
714
719
690
725
740
701
697
696
700
764
789
714
744
711
716
710
676
705
671
639
646
661
685
705
713
708
706
682
710
686
725
710
705
702
696
688
688
701
664
683
650
697
737
764
759
720
729
707
690
709
753
754
751
775
727
744
746
711
718
725
723
728
726
690
698
684
663
647
658
638
627
629
627
621
631
638
633
625
638
617
599
638
642
494
841
681
679
656
656
653
629
646
627
625
624
619
618
622
622
616
627
639
653
643
658
649
646
636
639
633
560
657
603
594
608
558
672
610
636
609
457
787
640
627
649
658
568
576
852
656
652
664
655
645
657
659
623
633
631
609
607
601
599
585
591
585
591
585
584
597
614
592
501
692
604
607
592
607
586
596
585
571
573
580
595
589
594
592
601
593
602
606
629
618
637
663
683
671
696
557
717
603
610
647
635
630
641
647
667
650
513
674
617
616
649
681
453
1017
820
801
777
746
702
683
652
623
605
601
596
601
620
617
606
621
591
613
605
600
597
626
639
643
673
687
683
678
682
644
642
623
616
610
615
625
616
645
658
655
674
675
661
647
633
633
612
608
604
599
607
608
623
608
623
628
625
648
667
652
653
660
629
629
636
624
632
641
653
654
700
738
724
750
727
707
691
615
707
659
640
662
674
702
709
740
722
729
744
720
716
697
673
659
662
677
667
678
701
715
763
781
794
767
732
721
691
673
660
645
636
635
627
610
612
634
645
673
680
671
685
694
686
691
696
655
671
673
667
668
668
661
658
650
652
657
686
695
673
670
662
638
640
645
631
632
645
643
712
762
774
761
715
699
691
644
650
630
619
635
634
650
662
710
712
714
740
740
728
742
780
752
770
807
761
768
779
770
776
739
729
734
713
705
741
825
826
887
778
764
716
506
520
618
909
616
616
646
655
673
685
666
687
689
701
719
715
703
688
682
645
665
664
646
652
642
673
709
726
780
771
746
740
738
720
698
669
678
652
603
640
616
622
610
623
649
649
647
686
708
682
683
660
632
631
631
634
673
760
799
775
776
747
718
695
671
670
663
649
671
678
697
693
693
706
717
742
684
653
660
665
663
676
673
698
684
686
699
708
684
695
682
668
660
678
659
666
680
651
663
664
679
644
665
676
704
715
696
697
660
657
642
622
608
615
607
627
612
638
372
413
540
311
363
689
683
698
687
662
669
674
696
689
693
679
694
716
695
635
743
660
670
623
640
503
757
636
632
642
647
655
637
634
632
615
619
614
620
609
603
604
616
618
597
610
615
618
613
631
614
619
620
610
608
606
593
589
598
601
597
606
604
588
597
603
600
595
614
633
637
651
630
631
624
634
630
633
640
625
649
620
644
636
643
642
657
667
655
679
678
654
670
667
651
635
626
639
620
633
626
612
597
592
601
603
600
605
584
599
600
597
601
591
586
572
591
585
576
580
595
603
605
602
614
617
603
611
599
596
598
610
579
578
586
592
579
604
674
713
723
731
724
726
694
624
619
592
592
589
638
710
708
704
728
706
706
722
711
481
819
715
619
614
601
589
622
627
622
661
694
683
655
652
638
616
638
636
606
614
634
634
635
660
687
647
667
663
635
649
672
660
674
681
675
679
693
738
746
782
744
759
760
758
730
734
716
677
680
694
664
692
747
710
713
746
724
789
819
782
753
713
1352
672
644
635
640
664
686
504
868
719
702
708
701
693
696
683
688
668
689
691
697
701
725
675
647
644
673
646
665
668
680
694
694
689
682
683
676
663
654
648
691
713
765
803
814
812
797
750
709
663
693
710
765
728
737
774
796
805
800
791
751
710
696
691
681
670
684
685
683
657
688
674
647
669
684
736
778
762
799
817
837
816
832
843
795
854
880
858
837
864
916
842
851
855
799
848
849
802
794
864
901
877
775
756
743
772
781
752
704
701
714
725
712
703
778
810
780
771
815
909
953
921
847
864
877
878
843
854
812
755
780
903
974
894
945
965
974
968
992
984
993
979
904
920
942
906
914
947
908
926
924
887
917
907
880
908
908
910
905
904
919
896
903
914
895
930
934
926
929
904
933
897
908
899
881
913
893
873
894
868
895
890
866
888
826
820
772
762
740
770
824
862
840
817
857
860
821
825
851
854
839
814
835
860
827
851
867
857
892
870
826
856
885
915
931
920
940
921
894
929
897
915
941
935
927
932
904
892
886
810
819
882
850
876
918
911
889
858
853
870
852
886
883
874
919
957
924
937
928
916
910
890
899
903
888
889
907
868
879
858
844
853
842
849
877
858
843
871
851
876
891
854
888
893
858
865
863
839
875
883
857
881
859
851
870
854
869
881
882
899
908
888
904
908
870
888
875
847
875
855
865
878
841
865
875
845
863
842
851
813
770
777
785
784
832
874
851
878
869
793
830
861
821
848
910
886
916
891
863
902
879
871
874
863
858
869
861
867
874
851
861
869
838
844
863
854
873
852
878
877
847
878
851
838
872
842
840
837
781
787
796
739
706
756
836
856
884
881
822
790
737
685
654
653
658
679
638
647
665
725
798
856
905
939
943
922
905
854
758
719
700
683
698
714
676
701
721
776
806
817
763
753
778
828
773
806
891
936
912
897
879
857
820
805
796
797
754
793
815
808
823
833
837
832
823
787
777
780
801
774
796
813
770
787
791
762
755
792
796
745
679
691
679
682
691
676
689
693
678
674
688
676
654
659
645
650
653
627
644
672
678
726
784
808
788
834
836
805
818
811
775
786
810
764
754
773
785
789
820
831
834
832
805
806
793
791
788
803
782
767
782
753
779
786
734
774
781
747
760
801
791
806
823
787
810
829
776
803
796
770
799
837
806
825
841
793
810
838
810
849
852
820
824
848
844
866
845
801
800
746
762
826
867
845
890
890
883
896
822
804
794
726
764
782
772
830
845
833
872
893
879
903
906
887
876
851
868
871
828
838
816
838
854
797
819
809
748
799
796
727
755
757
690
683
703
721
725
763
782
795
778
772
742
754
718
727
769
810
787
816
834
814
815
826
782
807
835
788
792
822
789
831
866
828
848
831
836
836
823
821
831
779
791
724
712
734
750
719
722
732
692
638
629
617
629
648
746
792
822
779
780
767
742
681
677
649
653
633
629
626
631
660
640
643
652
624
621
650
663
716
685
733
753
730
739
744
705
481
809
646
665
697
688
698
706
704
695
717
691
692
686
687
689
681
653
684
695
708
683
698
698
696
718
740
728
707
729
729
716
736
746
745
730
754
733
691
716
722
682
752
790
777
817
818
768
788
816
746
808
826
822
840
860
816
876
870
789
763
718
692
711
734
764
752
776
799
759
757
747
727
753
740
710
750
717
762
775
784
752
765
823
812
833
871
838
867
865
815
840
886
845
896
880
873
893
903
902
885
837
847
834
805
821
834
786
817
797
791
808
766
784
784
746
760
769
743
753
739
714
752
800
787
815
801
781
787
775
753
777
783
777
791
795
797
827
825
805
826
799
838
831
785
825
825
773
805
788
809
829
836
835
844
792
799
802
775
784
806
777
820
841
798
811
795
793
778
746
768
763
748
768
768
739
756
768
747
771
781
747
763
787
756
773
784
769
784
797
734
762
728
729
743
752
779
810
767
760
737
730
746
779
737
787
825
782
791
823
810
784
811
812
751
795
806
792
778
820
860
797
843
877
889
873
882
849
853
864
844
828
870
900
851
862
866
839
807
781
721
716
724
812
833
886
913
880
892
881
842
847
905
913
852
895
865
885
890
886
826
842
824
791
829
863
839
883
895
884
893
874
845
834
824
796
795
819
790
815
816
785
827
821
827
849
843
880
910
867
897
870
850
821
744
744
729
719
706
757
849
813
863
853
837
825
780
773
793
778
825
760
732
750
753
735
726
777
825
833
856
826
815
828
824
802
807
794
752
779
778
775
815
788
785
799
795
775
781
784
783
815
771
790
805
754
808
768
742
781
812
804
845
885
831
844
869
879
864
804
829
830
793
824
833
810
814
815
762
800
796
811
844
848
835
855
874
813
802
816
789
830
851
827
845
858
843
859
845
854
823
798
822
825
825
852
873
856
869
820
850
864
872
886
898
874
878
874
847
862
867
830
850
841
801
830
832
808
847
858
831
855
870
862
884
870
872
883
845
893
888
842
891
896
849
879
894
867
880
891
850
867
870
838
867
865
870
908
877
891
905
848
872
884
797
836
821
771
790
783
836
881
849
884
912
916
861
871
890
846
876
903
891
931
941
893
899
905
879
876
850
820
807
815
812
877
914
880
916
941
912
933
925
905
931
890
906
922
894
918
929
894
892
888
849
881
879
867
887
856
884
898
870
909
890
867
890
892
877
923
898
868
871
836
857
861
834
855
851
914
927
908
881
879
841
808
803
822
848
845
878
920
938
912
840
881
922
898
818
849
914
868
910
896
968
1002
951
914
957
919
893
931
896
908
926
913
917
833
848
868
897
841
904
986
910
972
973
952
980
980
869
896
925
917
853
868
878
895
851
907
863
887
886
907
870
845
850
869
845
887
895
810
806
792
836
875
889
903
883
904
915
859
872
871
819
835
838
809
832
797
775
772
795
768
797
823
825
828
827
789
808
816
787
796
860
798
852
874
866
897
886
792
845
873
804
851
861
815
889
903
830
874
868
857
869
849
868
881
843
886
891
847
891
887
845
863
823
796
808
836
842
839
778
757
770
794
707
649
668
677
687
691
699
673
656
653
652
626
637
634
663
663
722
793
866
753
802
823
812
931
933
829
880
870
927
818
802
777
746
735
706
687
673
661
635
633
622
609
600
604
594
601
611
640
632
638
646
642
605
622
607
658
681
644
655
666
688
694
681
664
683
677
679
651
662
635
630
610
612
594
594
593
603
602
584
582
576
578
582
557
561
565
564
552
543
551
552
532
532
540
528
518
522
529
523
519
512
511
511
512
514
509
495
499
507
500
510
500
496
498
503
491
501
489
501
492
489
488
498
492
492
504
494
492
494
499
510
505
509
521
538
553
553
552
581
571
585
594
608
598
591
579
568
584
581
569
588
599
613
635
634
641
671
653
644
685
688
666
655
663
695
703
678
708
752
722
694
722
703
664
652
659
647
764
943
899
941
941
921
884
865
839
776
715
713
663
668
677
740
746
751
906
929
782
831
838
745
751
826
813
767
796
832
899
829
768
762
708
721
762
875
826
926
1010
939
939
961
874
884
913
916
854
911
952
882
911
940
899
883
938
936
913
962
960
915
947
965
921
958
948
926
955
962
902
931
937
894
929
931
894
919
924
864
883
895
857
889
922
933
921
843
838
846
849
755
717
701
700
679
665
642
618
598
598
579
585
572
570
566
557
549
562
569
623
677
694
743
779
761
784
803
778
778
799
838
843
892
876
857
844
879
861
874
865
859
837
803
822
851
843
857
865
834
804
806
814
788
801
840
777
669
671
747
728
792
822
675
947
470
460
649
801
791
821
802
827
808
812
785
770
746
715
686
699
684
700
696
681
658
586
744
724
712
753
840
760
764
782
831
841
853
735
718
720
734
798
790
744
752
781
750
764
709
728
787
841
826
849
910
857
836
843
806
793
812
875
873
773
802
755
770
820
918
984
905
853
835
842
809
758
781
862
877
893
968
918
884
916
851
867
893
842
784
761
792
832
811
764
747
745
763
806
786
897
949
831
847
880
911
894
842
858
919
860
960
1024
916
932
966
962
939
840
756
742
742
751
826
922
1002
1044
997
889
791
757
802
858
866
772
817
875
898
891
961
951
884
908
849
821
874
815
885
939
927
902
866
797
812
853
804
806
909
863
877
871
802
787
817
850
806
808
814
777
793
825
794
818
814
772
795
809
779
786
790
751
767
783
805
744
709
714
726
777
869
920
831
822
817
771
784
785
821
842
807
787
716
721
720
733
769
795
748
772
751
701
717
720
759
768
727
728
712
695
724
769
736
793
759
761
777
796
756
795
788
763
790
773
738
756
754
722
742
750
731
780
814
799
849
870
795
820
822
751
776
809
787
818
868
793
851
833
760
807
821
785
805
813
791
828
838
775
811
777
748
778
815
762
826
807
786
804
780
792
779
724
729
737
715
725
778
828
809
827
824
773
805
804
736
771
774
733
781
809
784
821
817
785
808
784
775
802
758
756
785
744
762
790
742
746
765
758
775
776
757
769
767
711
743
720
696
711
753
744
761
767
747
762
736
740
741
735
755
771
759
751
780
711
720
734
706
729
732
696
718
726
719
723
774
753
747
780
795
796
754
755
736
678
668
677
739
797
846
896
873
925
929
895
908
866
847
846
806
811
792
783
832
835
855
827
805
785
720
730
754
780
795
796
826
778
718
728
753
791
806
755
720
756
803
814
790
732
725
738
656
750
682
685
708
737
793
842
833
848
860
829
824
839
801
780
808
849
863
868
877
813
786
804
837
854
859
791
802
840
862
929
938
899
851
868
860
833
862
786
781
727
704
694
710
690
662
671
669
647
673
679
709
730
721
737
741
729
773
806
811
748
775
810
759
766
799
751
807
807
826
902
961
828
826
799
750
773
811
799
842
830
741
805
864
809
836
841
813
816
793
772
793
795
784
801
848
847
891
824
801
821
808
773
787
807
788
819
764
748
794
827
791
805
804
774
795
789
766
790
829
798
828
840
794
822
843
791
796
791
758
797
835
807
825
833
780
778
780
775
784
772
741
794
846
807
836
837
784
810
835
792
831
862
815
859
902
868
854
853
786
786
804
752
769
833
852
834
871
881
830
853
845
770
788
815
779
816
890
859
874
875
862
885
852
803
821
868
890
885
924
857
888
907
866
944
924
841
793
835
893
853
885
888
953
1032
966
937
951
943
901
915
922
906
916
908
848
875
881
812
847
875
844
889
938
937
900
920
843
819
830
850
831
833
852
800
825
861
812
816
838
814
823
798
723
746
769
760
757
793
869
830
869
904
808
827
834
759
716
755
797
736
732
709
696
718
713
688
683
608
784
691
693
683
695
698
712
705
723
735
753
786
808
833
818
831
811
804
779
773
768
749
799
858
900
926
857
820
838
821
804
821
861
854
872
863
857
781
752
735
755
820
808
844
878
807
816
805
782
758
727
732
726
732
733
774
739
714
710
732
752
741
757
766
778
786
754
718
719
715
731
752
742
729
724
730
728
733
751
703
597
788
687
706
737
695
689
696
689
696
721
763
772
732
727
717
698
693
703
703
694
683
688
801
937
913
857
873
920
881
912
925
864
885
878
823
820
848
853
844
892
889
860
867
836
798
797
787
750
784
801
800
856
834
790
828
839
800
837
840
801
833
828
786
830
827
789
831
829
786
819
805
791
797
818
784
838
852
812
850
846
792
826
855
834
889
912
871
894
893
844
865
901
847
938
915
870
924
910
876
923
906
893
937
926
944
967
911
910
912
868
913
927
882
914
896
841
878
848
840
859
835
858
866
839
850
867
813
849
850
815
850
842
808
845
878
842
899
904
873
897
887
853
886
866
852
903
903
865
923
951
908
923
919
870
903
922
889
922
936
888
920
880
916
956
935
899
931
920
899
920
857
857
896
891
860
850
920
925
944
843
873
904
858
881
941
938
946
980
941
953
951
855
875
903
871
942
968
896
918
899
845
868
893
840
871
865
841
882
883
861
909
917
860
872
862
826
875
873
851
913
891
859
904
929
875
920
935
874
914
915
867
899
939
893
933
923
890
943
927
878
914
894
853
915
928
879
927
903
870
911
893
868
916
877
808
804
748
734
779
806
896
904
888
935
954
911
936
942
887
906
876
832
877
896
843
883
896
869
884
902
873
881
907
905
881
918
929
880
900
907
848
860
882
866
896
925
908
946
963
915
953
938
878
924
915
876
924
933
891
921
927
880
925
928
889
923
912
858
909
916
856
906
959
910
984
990
922
955
981
926
942
951
881
912
917
890
918
979
940
980
965
934
948
939
912
928
940
927
970
975
949
972
963
944
955
946
909
935
947
911
942
941
916
939
945
935
951
954
925
946
947
930
959
957
935
937
960
964
931
954
951
914
956
952
920
949
957
930
957
953
932
944
950
927
956
935
937
950
918
930
951
942
930
962
950
947
965
922
932
967
938
936
974
968
928
959
965
932
974
985
939
987
1009
975
999
1028
996
1001
1016
957
965
969
931
947
959
942
932
947
934
918
935
924
887
917
925
879
935
928
861
865
865
803
840
897
859
893
948
941
946
982
940
917
952
948
894
922
941
923
942
950
923
905
916
926
865
926
926
857
894
921
877
896
929
899
940
962
916
928
931
868
901
967
1024
966
1025
1034
995
1025
1022
1000
1008
1009
979
999
1006
967
993
1000
965
998
1033
989
1004
1013
982
1021
1020
985
1011
1000
1014
1018
1012
1028
1044
1001
1029
1034
996
1007
1013
960
968
944
931
944
969
930
961
990
969
952
961
957
927
930
942
905
917
923
890
924
956
954
1006
1019
988
1000
996
958
959
959
928
930
972
992
954
996
1017
984
1011
1005
966
998
1014
979
1004
992
993
1008
982
993
1000
990
982
990
969
1012
1026
1005
1016
1012
978
1000
1007
988
986
1016
1017
1006
1024
983
974
993
977
978
1004
990
990
1001
995
958
999
983
947
972
971
948
981
986
960
979
986
917
961
973
918
944
964
911
929
975
964
899
938
957
941
969
976
938
974
983
974
998
1000
957
953
973
942
937
951
931
870
915
936
870
907
922
911
934
978
970
957
981
948
898
892
836
839
869
854
895
943
928
962
989
996
944
985
973
922
902
895
881
862
922
938
894
917
955
914
889
940
940
865
941
963
927
982
1034
1005
994
1029
1030
979
1036
1028
992
1017
1025
1033
1023
993
993
1013
1003
1000
1020
986
956
986
959
945
962
961
949
979
966
924
958
987
977
995
1017
991
972
1000
997
992
1010
1013
994
1009
1009
985
997
1013
1001
981
1035
1051
1020
1037
1040
972
979
963
949
968
1010
995
1032
1023
980
988
968
931
942
927
909
957
981
961
971
1015
1038
988
1018
1022
989
989
995
951
942
974
917
946
981
948
956
982
956
928
966
963
943
979
979
978
1002
1013
946
988
977
945
988
991
930
990
1012
989
948
972
1000
962
1034
1020
991
1039
1032
976
1011
1009
937
976
989
933
974
977
926
902
962
989
952
994
1015
956
965
996
1002
944
996
968
1014
1035
994
1003
1024
1017
989
1025
1041
985
1011
1035
978
981
1002
983
985
1013
965
1002
1004
956
974
1003
994
948
1003
1016
1036
1018
971
1010
1018
960
957
988
989
960
970
980
967
998
1000
989
1043
1053
1019
1036
1019
994
954
979
980
961
1004
1008
1010
1031
1034
1004
1017
988
997
967
934
940
982
1000
987
1004
1002
1003
1024
1015
981
1029
1021
975
995
995
955
973
991
996
982
1006
994
968
975
977
946
959
981
942
1008
1017
967
963
982
933
944
965
977
920
944
942
938
1010
1030
999
1055
1084
1025
1038
995
941
984
997
939
968
952
1017
1041
989
952
1016
1049
986
1030
1051
1050
1070
1054
999
1028
1034
1003
989
1031
995
982
985
1014
997
941
993
1023
960
1007
1024
980
1012
1002
1011
1033
991
977
1008
1013
964
990
994
942
1000
1027
976
993
998
953
972
963
978
1023
993
931
940
940
914
918
970
945
990
985
948
975
1009
946
988
1021
1003
986
1042
1017
975
992
997
950
1001
1021
964
1000
1014
987
959
998
990
949
983
1020
971
969
978
967
925
937
990
1000
967
1001
994
936
943
909
872
904
937
902
953
1016
995
963
989
996
968
1011
1048
986
1026
1052
1000
990
1003
969
991
1001
981
1024
1050
984
966
1011
964
984
999
953
973
980
991
950
1019
1023
978
983
1000
944
946
951
925
901
931
924
880
920
929
919
972
986
952
907
959
972
939
937
996
987
977
1031
1019
973
1029
1033
998
1026
1011
1015
1069
1048
1030
1070
1060
1025
1010
1004
969
967
1002
960
975
996
982
958
985
940
970
981
960
980
977
947
973
961
919
942
995
957
902
898
968
965
970
1030
1007
971
1035
1034
980
1006
1013
955
962
979
952
1001
1010
991
999
1018
996
998
1037
1014
1001
1041
1026
992
1023
991
997
1013
974
1001
1037
1007
1020
1022
977
952
996
995
952
1018
1036
982
1019
1016
979
991
998
979
1023
1029
1008
1005
1012
968
1015
1005
976
1013
1019
968
1017
1041
1001
979
968
884
781
812
1174
992
1023
1037
988
1021
1029
994
993
1009
974
963
995
1010
961
987
996
944
971
1007
997
1002
1055
1026
1003
1016
979
904
844
809
849
917
911
1193
1042
1066
1095
1103
1062
1077
1046
1073
1085
1058
1076
1093
1043
1050
1051
1020
1020
988
1015
1050
1043
1035
1041
1014
1016
1000
965
915
808
816
896
1163
986
1031
1031
1008
1033
984
978
954
825
792
834
942
931
930
1146
1089
1041
1032
992
1015
999
962
941
979
1006
992
1050
1087
1063
1096
1092
1064
1070
1057
1012
1041
1036
997
1028
1000
1036
1035
994
1013
987
964
982
953
926
956
963
941
972
976
969
957
972
963
944
993
1030
978
1039
1044
1004
962
1018
1015
974
1028
999
1046
1046
1005
1068
1017
1099
1054
1003
1038
1044
1004
1037
1048
1023
1001
1013
957
987
992
961
973
980
960
985
981
963
997
1009
974
1002
1000
947
981
1008
975
1015
1006
964
989
1023
981
999
1008
966
1010
1023
966
982
973
938
982
977
947
957
995
990
926
919
990
978
992
1057
1048
1043
1104
1073
1075
1086
1047
1008
1009
1000
942
978
987
975
994
1005
963
1004
1030
985
1010
1003
990
1001
1004
968
962
959
950
975
994
974
965
989
969
955
994
1020
982
1014
1033
994
1023
1047
1018
1020
1023
955
985
977
964
990
981
1000
999
931
962
962
873
842
873
924
900
875
935
986
909
1006
1024
992
999
941
871
922
1018
983
925
961
1119
1081
1039
1044
1007
1016
1038
1029
966
989
1022
1002
1025
1058
1028
1023
1056
1009
1011
1038
1008
1031
1062
1027
996
1004
998
939
968
978
961
944
997
974
965
1006
982
965
999
982
988
1019
994
953
984
973
943
960
993
932
966
991
980
1035
1049
983
1024
1024
968
958
1011
1002
969
1018
1021
986
1022
1018
982
1046
1037
1005
965
1015
1020
996
1036
1025
999
1012
1046
996
1005
1019
1027
1001
1065
1047
1015
1047
1033
975
989
938
868
834
848
833
898
907
964
1056
935
866
873
947
914
945
1029
968
953
976
987
904
915
865
889
929
868
842
920
936
884
867
878
882
850
932
995
967
1191
1051
990
957
976
976
933
953
984
926
1002
1037
985
1002
1032
999
969
1034
1069
1024
980
980
968
961
1007
1011
965
982
990
950
952
963
931
935
976
962
929
885
889
871
839
929
973
893
873
912
932
874
899
898
848
837
872
941
866
966
1015
960
988
1001
965
963
968
952
908
940
918
927
968
953
904
972
1008
992
898
850
855
838
846
892
924
846
883
909
872
915
938
924
942
955
927
893
895
892
863
955
1033
1007
983
982
934
861
851
855
820
873
1012
986
925
874
860
838
913
965
912
850
824
811
751
750
737
735
719
708
717
722
714
719
732
729
721
744
787
747
738
740
737
719
706
691
693
688
685
678
676
680
676
658
656
683
681
673
669
662
663
652
654
665
670
710
774
809
789
830
921
863
843
789
779
751
744
719
729
743
784
844
874
865
906
969
906
918
878
805
783
800
861
833
786
767
747
767
825
855
941
1011
996
991
939
861
887
910
900
934
993
923
934
886
834
785
766
773
806
943
1025
1003
1060
1023
942
798
809
831
861
853
949
960
831
883
972
971
893
892
925
950
925
961
962
956
873
836
858
902
935
908
884
865
884
966
912
942
892
843
800
771
760
723
701
694
688
687
689
735
755
752
786
764
713
717
688
704
666
663
654
653
645
649
635
633
619
616
612
610
616
601
600
611
628
620
627
624
616
624
604
618
622
670
728
780
813
830
846
808
724
690
667
654
638
636
641
635
636
629
646
649
631
646
645
625
614
629
629
632
650
616
635
631
637
641
647
638
647
629
620
616
623
628
611
607
600
591
599
599
516
652
577
586
558
556
566
573
584
561
572
603
604
702
679
706
712
671
668
434
881
645
657
635
632
621
609
620
605
605
657
767
713
725
726
727
702
680
675
671
649
627
608
630
623
615
631
705
728
741
732
713
703
690
652
653
642
632
653
681
697
735
762
793
704
769
701
681
684
664
659
647
639
642
636
535
769
644
650
658
427
966
728
722
727
713
692
480
864
680
687
686
664
650
643
612
603
600
606
608
598
584
586
597
589
567
576
580
572
580
618
643
704
686
679
671
674
722
790
855
765
729
713
682
664
657
643
649
628
634
648
638
623
642
630
645
610
616
623
611
617
608
624
615
608
610
618
617
617
618
625
628
622
617
615
635
625
630
617
611
620
624
626
614
617
627
624
619
624
631
627
620
625
613
616
622
610
600
606
598
591
479
695
597
580
587
587
589
589
344
835
589
592
607
601
597
594
598
603
596
606
662
704
746
746
790
839
850
800
757
722
722
741
752
752
747
791
830
808
890
970
904
806
798
793
762
765
790
751
772
796
860
880
824
903
1009
952
958
978
961
987
1006
958
990
1009
972
1019
1020
1021
1029
966
998
1001
963
985
971
949
982
952
935
948
896
877
913
942
931
991
1010
978
1016
975
948
977
950
935
990
1040
956
1000
1019
963
998
997
955
971
972
917
973
972
974
1026
982
971
1012
950
892
915
871
848
810
921
1055
928
954
969
936
941
963
917
938
956
900
961
963
915
964
947
938
929
914
924
951
925
927
951
907
925
946
905
945
963
916
936
957
914
922
912
897
917
934
898
961
930
935
945
901
945
946
899
928
923
858
926
952
907
955
941
937
941
894
904
895
844
826
850
871
811
870
913
928
972
994
970
987
978
942
978
998
967
967
951
942
949
932
970
965
906
952
940
903
946
955
949
972
937
971
975
913
945
941
930
950
894
905
886
849
845
794
842
901
882
904
920
838
885
1012
984
984
920
843
876
947
935
1029
1133
1016
1003
989
949
1001
1001
950
987
948
957
971
930
880
895
861
783
773
834
943
933
1083
1069
1053
1077
1063
999
1035
1035
995
1036
1036
1034
1088
1053
1047
1055
997
1021
935
953
992
967
858
826
949
1019
1070
1053
1011
1073
1109
1028
1033
1033
967
1021
1005
1002
1027
992
1001
1010
958
969
951
907
933
943
907
949
957
967
983
978
988
982
968
989
948
981
950
930
952
940
979
975
976
990
956
958
928
914
924
898
921
952
907
958
963
968
979
1012
1015
1001
943
968
903
929
942
903
938
947
884
950
975
930
971
976
958
994
958
967
956
882
879
877
835
819
871
932
868
945
1048
977
987
977
967
986
943
964
970
941
965
959
907
944
943
939
958
939
947
958
909
942
917
906
938
893
913
958
914
963
960
947
979
924
949
925
918
943
930
949
954
906
939
967
954
983
983
932
963
949
900
948
939
915
953
887
823
788
816
979
1011
1034
1103
1119
1038
1094
1086
1022
1033
1030
972
1018
1044
1004
1042
1025
987
998
968
944
960
935
1001
1024
1009
1056
1064
1020
1026
982
950
972
946
977
996
951
1006
1052
999
1020
1009
979
991
952
958
970
944
978
1001
975
996
982
972
995
938
981
981
940
970
959
961
1001
954
981
1000
945
993
987
921
960
965
914
967
1006
949
985
994
963
1003
972
976
1005
974
968
966
924
985
992
958
998
1013
958
997
989
967
981
939
957
973
921
967
979
954
1004
1029
1000
1035
1052
1008
992
934
919
948
940
902
943
956
910
964
989
923
955
973
926
991
998
946
983
977
954
1005
1026
1005
1018
991
990
1002
944
970
977
945
969
960
933
960
887
820
754
783
863
925
949
974
942
946
958
921
909
879
829
813
781
796
789
771
821
867
844
891
941
894
876
850
780
763
772
782
747
765
779
848
871
835
879
817
773
820
780
734
701
688
690
727
761
758
710
715
717
711
703
695
677
673
654
642
636
618
614
609
596
576
562
559
553
549
563
572
581
618
678
771
779
770
805
531
1116
816
769
758
672
655
640
626
617
602
508
601
730
635
655
644
536
823
695
686
700
710
723
714
699
680
672
655
634
635
635
630
633
651
663
664
656
659
652
635
617
620
613
623
617
633
634
633
662
656
655
645
645
638
627
628
622
600
607
609
626
656
658
682
721
740
700
748
763
828
900
916
898
923
901
884
908
858
882
902
887
901
902
825
865
899
869
889
905
849
895
884
832
863
856
831
864
893
877
892
917
890
891
909
856
898
897
863
923
926
874
921
851
840
828
812
758
771
821
801
883
977
949
957
946
873
917
964
883
964
942
806
802
842
771
772
797
815
757
795
832
795
841
881
815
781
767
756
735
778
862
841
898
948
824
853
900
818
880
855
756
796
789
904
1009
957
974
958
862
862
802
828
787
834
994
1006
940
982
978
943
977
935
876
871
900
884
896
957
969
920
954
909
914
919
883
922
966
899
987
1037
985
1010
1013
983
980
920
946
980
964
899
855
852
827
736
757
827
829
896
1016
952
918
921
929
879
895
917
894
900
912
883
867
849
858
786
809
843
802
811
856
832
774
733
769
840
883
884
864
885
905
880
896
895
879
888
912
883
897
866
879
892
852
866
891
834
859
874
839
858
837
829
842
810
820
851
835
853
852
830
829
858
844
860
865
848
933
995
1019
1008
1021
1032
990
1003
992
947
953
928
920
946
908
894
894
830
813
834
860
830
854
877
853
877
902
853
892
913
851
870
905
908
926
940
925
900
924
918
858
885
918
897
905
891
851
807
812
841
784
833
840
821
850
821
846
851
804
789
786
784
744
763
784
854
825
863
893
890
928
933
882
886
902
864
864
867
824
863
878
839
886
892
870
887
878
847
864
888
866
894
892
889
914
926
903
909
915
889
921
892
902
903
857
863
864
819
844
885
834
842
884
931
895
921
948
916
957
959
933
942
939
912
921
866
893
911
868
887
919
924
935
950
898
919
902
872
895
878
837
862
853
826
826
794
745
735
720
791
846
875
893
834
821
803
818
802
771
779
806
780
770
771
788
801
787
805
732
749
761
774
769
853
873
878
926
938
921
934
937
891
871
866
790
779
851
875
863
872
903
896
849
845
854
780
755
747
773
824
805
853
891
873
894
919
875
868
874
896
905
934
960
922
955
934
908
924
908
916
922
872
878
884
817
835
850
795
788
784
737
737
743
748
751
775
768
804
845
846
832
870
805
820
832
819
772
790
804
780
782
776
756
773
752
737
765
742
739
750
770
764
791
762
740
731
700
688
678
662
682
710
715
724
760
785
786
749
791
760
719
754
761
712
701
703
753
846
799
895
894
892
895
867
824
812
815
797
849
904
878
873
898
859
890
892
843
858
867
812
822
834
834
806
832
861
819
826
866
821
770
803
814
757
762
794
822
770
776
809
766
747
785
765
726
765
803
755
786
811
795
779
819
789
739
759
794
878
859
889
848
778
817
904
840
850
898
825
848
843
787
821
833
779
782
797
814
805
922
961
891
897
880
845
838
822
729
732
750
794
758
741
795
848
824
888
894
836
795
812
804
735
782
836
794
790
842
841
807
791
810
850
851
821
838
752
755
764
727
743
778
802
749
779
883
899
843
845
834
805
835
813
777
832
891
832
846
873
810
803
811
754
762
801
778
790
813
805
789
900
954
853
826
860
863
806
789
806
790
755
782
802
838
772
763
790
794
728
766
837
816
784
818
824
773
806
802
729
740
731
692
664
646
641
663
701
750
704
739
787
771
787
794
809
786
770
779
786
793
831
853
843
863
880
839
842
845
804
798
799
810
765
821
829
771
797
815
762
777
799
782
808
818
801
821
848
824
852
855
828
843
791
772
790
758
797
801
780
798
818
778
812
831
790
816
808
802
819
790
808
801
717
734
738
750
736
783
805
777
779
793
740
727
738
793
786
806
845
839
846
837
779
772
791
782
792
813
839
781
807
820
763
745
726
704
746
751
782
776
805
819
801
829
822
766
767
763
731
763
800
812
786
815
849
778
812
789
736
693
676
677
689
674
667
658
620
470
508
434
433
591
600
580
584
573
577
570
565
553
550
564
554
541
541
541
538
554
542
572
692
775
757
752
739
762
767
742
708
686
650
639
632
625
615
618
599
597
596
594
626
685
700
711
703
666
676
666
633
626
605
602
585
588
590
573
575
586
574
579
594
592
582
602
605
626
619
619
618
622
627
639
632
614
617
620
539
487
262
248
301
484
571
568
555
565
561
560
580
576
583
575
597
597
601
607
608
617
616
648
676
657
682
696
687
691
665
640
572
677
651
664
644
667
695
687
684
676
688
726
705
690
682
722
718
711
757
780
738
788
789
744
758
739
745
723
770
741
698
712
748
734
710
761
812
773
790
854
843
784
781
765
735
756
735
710
735
762
752
748
755
758
709
731
768
709
735
753
764
730
778
797
745
772
791
771
779
797
756
743
779
779
720
766
803
797
772
798
808
775
794
779
747
771
760
748
766
799
835
749
798
831
845
789
803
836
799
852
891
892
898
868
830
807
814
845
821
833
838
808
815
811
748
680
698
722
707
783
879
840
771
754
764
748
721
752
774
742
783
834
795
767
769
766
755
794
840
784
824
867
824
783
767
769
719
698
709
674
681
714
704
689
702
649
661
638
631
640
514
367
348
261
268
685
611
593
612
614
640
647
634
651
671
708
726
695
707
691
678
663
654
648
652
666
421
917
655
649
665
684
655
632
624
550
747
726
752
792
802
792
719
681
667
646
634
628
630
619
622
640
647
667
654
669
684
685
682
656
652
654
662
655
638
642
636
635
648
647
677
692
728
701
692
664
655
633
627
606
602
597
606
632
654
634
625
639
638
668
651
651
656
630
620
623
610
666
697
724
715
695
658
646
639
622
624
620
629
644
673
673
682
737
738
711
744
730
728
753
734
723
703
664
647
640
635
624
629
628
662
659
664
676
670
671
710
729
689
681
677
666
635
623
657
666
695
769
766
742
702
672
452
820
620
541
563
376
251
319
450
525
268
674
678
646
645
627
625
620
607
598
591
577
575
552
549
539
541
541
544
531
530
560
569
563
564
447
544
547
729
462
317
276
694
593
575
595
596
606
607
619
592
590
589
581
569
584
573
571
572
447
660
563
559
564
566
606
594
590
591
587
586
382
474
847
574
577
538
554
550
548
547
559
574
581
588
582
587
604
609
607
586
602
622
638
619
634
631
622
631
639
664
645
684
705
699
702
701
663
673
659
647
653
644
653
656
665
644
676
695
693
703
707
683
675
681
649
650
650
646
635
635
642
628
645
692
690
720
740
737
753
718
725
733
729
785
819
769
811
801
789
823
747
820
800
741
784
801
760
807
754
725
719
711
702
698
703
695
703
698
700
723
703
710
712
686
693
683
658
665
683
675
739
761
726
760
729
732
716
690
681
683
668
678
712
753
753
769
719
733
733
706
695
709
712
685
725
764
696
701
706
681
713
704
694
703
700
670
678
659
665
653
630
637
638
616
647
683
785
768
795
796
739
760
732
697
695
675
644
639
655
705
708
732
739
690
677
656
651
659
658
639
632
646
648
678
698
721
699
720
691
676
676
676
682
691
709
680
665
666
655
651
639
600
601
602
618
676
758
794
797
804
786
702
681
673
639
639
620
614
611
604
609
607
613
627
606
616
619
625
628
643
667
679
648
646
645
635
647
647
660
635
666
667
682
696
668
677
679
655
668
641
687
687
730
762
752
742
694
679
683
678
670
693
702
735
687
703
723
721
704
708
688
722
726
717
692
694
691
665
641
624
617
657
719
700
760
855
776
803
788
725
708
739
725
709
748
752
704
708
764
810
761
788
781
732
759
753
721
732
749
730
773
755
751
789
768
747
739
794
747
787
840
746
749
762
815
778
851
812
781
784
782
734
729
738
716
759
787
761
752
726
795
767
763
798
807
779
822
815
786
846
879
856
866
800
794
793
755
776
803
761
789
846
846
806
844
807
810
837
805
820
785
792
824
868
842
831
853
797
778
773
767
728
790
906
929
954
860
751
761
743
720
752
789
748
900
1023
938
923
897
831
854
812
805
744
698
727
761
808
774
819
837
790
780
774
755
723
744
901
930
887
806
797
765
762
743
750
719
753
781
762
769
856
864
811
768
748
797
735
736
754
802
835
835
818
776
770
760
725
730
764
589
1005
800
868
834
863
866
819
847
856
800
769
810
789
809
853
865
847
897
903
875
865
882
629
576
862
974
697
707
691
713
705
704
737
790
868
899
796
790
749
709
701
667
672
692
695
713
739
794
761
799
779
760
760
787
709
715
724
738
761
745
667
692
676
575
785
671
607
707
639
500
772
619
635
627
626
613
458
363
393
312
272
262
495
321
370
635
455
258
315
272
507
345
304
418
298
254
295
355
441
359
708
655
655
668
563
421
421
551
420
358
509
673
678
675
684
685
593
803
708
609
440
336
667
651
671
445
589
948
577
692
638
646
462
610
267
492
767
626
641
642
621
611
621
608
635
641
641
645
616
409
456
361
310
257
263
295
694
614
606
626
364
383
526
654
641
636
642
625
631
647
658
660
430
439
445
515
659
692
343
342
720
652
659
253
418
673
673
345
317
336
320
578
286
316
477
271
366
292
324
282
339
385
261
416
282
318
327
682
583
311
280
504
259
287
277
250
248
313
268
554
310
446
481
340
275
303
391
306
312
341
261
299
265
381
335
277
292
261
512
346
482
734
480
767
629
442
406
261
323
302
571
487
265
408
257
287
338
491
586
248
333
265
320
578
537
257
316
625
300
318
578
595
601
608
607
598
531
439
287
244
295
260
312
1089
586
581
609
290
308
456
758
628
635
631
637
635
387
521
363
542
612
328
278
592
581
602
591
606
402
626
706
441
364
349
323
299
326
258
275
301
592
602
440
300
304
366
252
309
393
516
657
342
488
370
260
326
490
380
280
324
343
604
366
256
272
335
610
620
536
587
410
366
454
278
249
300
420
370
439
398
609
665
645
654
360
388
453
663
600
600
594
591
587
581
579
582
577
589
588
586
590
585
595
603
605
605
599
602
589
606
601
603
406
829
462
592
347
546
626
606
608
603
609
455
773
627
642
646
646
671
665
657
589
670
629
617
618
625
638
649
658
672
676
655
698
702
680
679
712
727
681
671
638
632
637
628
628
624
622
638
647
665
689
709
682
693
690
679
664
669
678
662
658
716
731
707
716
784
746
753
749
719
718
761
767
771
728
701
752
715
706
715
735
729
722
750
745
721
482
964
730
520
709
931
707
718
687
661
662
686
679
455
840
1485
697
724
696
684
699
681
658
667
663
659
660
650
623
630
622
607
591
591
578
600
609
586
594
602
612
613
606
604
613
625
612
624
644
676
665
692
671
711
724
742
719
671
653
656
618
629
632
669
675
682
707
746
716
724
735
682
690
699
713
658
647
666
649
647
634
638
651
688
705
686
681
689
651
632
632
633
631
637
646
637
622
630
696
760
800
806
805
839
880
863
894
848
696
696
364
374
503
402
422
279
660
321
291
428
291
2541
271
249
578
413
747
753
744
734
739
730
746
745
728
698
700
740
785
745
786
785
478
1035
726
731
554
951
786
784
751
750
767
771
779
800
792
731
751
726
591
600
445
458
680
673
731
375
354
377
355
778
784
422
346
344
374
723
761
739
746
767
776
778
719
690
673
686
698
731
743
690
722
717
733
783
812
845
817
807
769
758
712
711
709
733
746
746
711
717
738
775
818
775
750
757
748
740
701
703
713
722
720
707
714
731
712
753
762
797
575
895
724
523
693
849
639
645
350
927
652
667
424
828
449
402
337
373
733
314
387
289
252
416
295
318
265
255
646
641
639
640
646
401
429
493
662
654
673
683
679
669
696
719
704
735
740
710
715
492
581
406
358
336
434
872
365
409
360
349
308
332
251
406
672
680
663
367
977
683
694
682
678
696
714
672
686
536
781
629
618
626
627
630
639
651
412
912
528
668
599
391
290
366
364
283
291
938
715
659
660
651
562
459
460
313
593
414
436
284
362
490
810
492
306
351
510
734
647
265
544
627
629
618
617
623
613
611
607
597
603
584
594
383
408
336
303
276
552
358
376
282
529
2585
538
260
334
289
522
625
601
611
595
600
609
652
409
385
425
382
822
482
297
613
620
631
629
573
508
838
436
255
536
597
585
588
594
619
667
646
701
700
678
672
692
671
687
685
655
662
635
633
461
610
512
367
637
631
650
695
732
718
748
762
766
758
744
732
679
685
468
791
612
611
609
635
630
624
631
626
633
620
605
598
612
640
631
632
490
491
376
340
402
263
350
287
344
278
290
466
310
315
302
251
326
354
267
328
973
755
702
697
662
661
671
658
716
723
746
721
723
713
675
652
637
538
586
767
378
270
424
391
422
266
364
793
684
658
655
529
543
419
400
656
311
366
669
712
718
685
409
974
659
657
650
651
655
665
693
688
712
724
711
705
725
540
808
665
659
643
661
683
668
685
688
700
706
717
685
702
654
650
658
645
458
578
361
369
321
487
358
305
720
796
779
751
495
581
257
281
257
318
427
258
258
308
348
390
667
337
352
722
721
714
720
729
541
591
596
438
392
305
253
277
253
288
377
398
380
311
288
380
264
850
766
705
725
570
823
514
435
409
442
440
270
302
538
660
505
340
462
666
273
332
340
337
329
416
252
327
377
284
728
680
442
551
304
660
592
325
400
454
369
283
610
797
456
785
306
289
727
708
712
588
677
813
651
676
678
466
845
589
342
286
594
606
340
277
658
706
692
724
703
697
692
683
634
637
641
647
645
653
665
689
654
680
682
678
656
673
682
664
511
779
630
636
640
480
455
414
398
250
263
311
322
779
538
366
526
471
269
485
468
256
268
318
260
372
470
281
282
388
468
292
617
582
329
473
320
312
633
625
624
619
622
608
629
645
650
614
657
680
679
675
692
497
821
655
638
650
670
427
653
482
412
261
295
332
329
688
275
356
630
819
349
328
324
391
792
683
698
704
670
689
689
694
697
701
690
667
685
648
658
668
688
689
667
667
672
656
660
660
666
657
697
732
759
697
683
701
707
709
680
691
676
652
623
631
608
609
388
372
457
624
644
704
738
765
541
460
411
249
251
863
332
308
319
318
649
674
714
332
327
670
650
682
682
679
684
688
700
699
681
697
712
673
658
439
277
592
730
503
281
342
312
262
385
327
305
484
270
399
317
331
245
264
553
263
294
308
612
620
622
639
639
671
673
643
600
599
617
501
736
658
678
394
530
372
311
305
382
419
276
344
422
617
616
299
356
293
312
439
757
615
473
332
428
642
372
288
648
649
624
479
763
600
606
606
619
392
354
471
468
292
273
345
324
304
287
256
278
602
266
267
369
651
352
279
658
659
583
349
334
339
281
517
671
682
304
292
596
606
651
665
650
664
698
407
608
982
562
761
629
643
646
650
670
616
547
578
294
348
730
411
258
292
281
349
315
307
360
252
570
522
261
717
714
678
655
643
612
607
604
613
615
607
602
618
610
608
608
589
580
558
570
562
554
561
563
569
564
547
668
626
635
649
618
603
632
639
640
633
620
608
614
629
629
632
654
629
598
605
614
597
599
600
584
569
568
573
555
552
521
630
572
578
570
582
575
568
561
558
565
544
550
549
535
544
536
361
701
526
519
539
525
523
525
521
529
543
537
531
550
550
543
540
545
538
540
526
526
539
532
528
541
528
548
539
539
555
563
566
556
560
562
545
567
555
569
551
575
580
585
615
608
637
626
637
635
622
604
603
598
621
606
605
604
599
604
597
615
641
689
730
718
694
699
704
677
675
677
672
667
673
689
669
681
673
646
649
657
652
657
647
659
624
634
634
640
631
639
652
641
640
643
640
622
636
667
642
637
685
659
662
672
648
637
652
624
653
661
684
667
677
678
645
641
628
604
604
622
628
626
638
646
638
639
646
648
643
648
635
621
554
686
461
496
417
416
334
322
615
625
633
629
572
471
693
663
746
598
620
626
639
618
650
653
660
666
677
650
665
657
683
669
688
682
645
475
381
446
448
334
303
378
408
260
362
269
366
315
300
656
711
710
657
394
396
355
345
615
346
283
615
324
272
379
753
419
392
421
333
313
473
355
483
338
354
333
981
801
605
621
642
640
642
521
464
873
635
627
636
630
602
598
587
600
614
659
736
756
479
448
602
751
535
662
589
417
510
640
455
357
388
290
433
434
843
640
660
670
664
648
665
649
630
629
625
615
612
613
599
601
504
521
520
362
487
621
492
374
383
617
315
297
596
604
614
638
629
638
629
617
621
607
617
604
601
611
614
623
600
625
618
627
619
626
627
595
616
624
652
668
653
673
663
667
642
650
648
619
605
599
579
580
570
578
586
566
568
565
561
570
590
597
611
641
646
660
427
416
344
724
604
591
587
581
575
570
577
592
627
607
741
723
721
744
732
721
701
695
686
661
658
630
627
630
612
628
623
645
620
628
403
511
543
384
609
620
614
639
632
609
596
571
596
583
598
621
648
726
576
584
540
438
704
664
655
653
636
626
619
616
590
608
592
597
600
579
593
586
597
588
618
641
640
629
620
614
604
602
611
605
629
600
624
624
640
654
667
665
647
649
648
631
631
624
621
645
647
622
668
681
634
625
621
617
626
617
634
626
618
613
441
416
893
472
714
637
685
665
662
655
638
465
611
809
594
607
624
640
664
696
741
671
706
671
647
646
653
674
654
671
677
684
634
654
677
690
680
687
686
676
679
671
652
646
648
649
650
643
634
644
627
630
649
678
644
642
686
667
656
683
692
648
681
689
658
672
661
653
649
642
642
632
620
625
621
618
630
623
628
627
622
635
628
625
617
634
638
645
620
610
647
649
680
682
654
652
659
631
611
594
604
576
583
590
588
605
636
687
801
750
764
795
757
772
765
756
742
706
656
651
635
622
633
633
658
643
664
672
670
675
696
661
654
654
657
647
662
664
655
657
651
644
641
648
655
645
657
643
637
628
623
625
613
612
625
641
666
659
701
705
683
698
705
694
692
685
657
662
659
647
637
631
594
626
629
675
720
753
770
735
748
741
719
694
697
697
666
675
668
676
644
641
636
644
631
656
668
661
667
669
662
660
666
659
673
657
667
639
637
646
644
654
666
657
632
652
656
652
652
644
633
643
638
638
628
633
638
632
639
659
659
636
654
658
634
630
634
614
618
620
624
620
609
586
602
584
579
569
561
576
561
585
597
614
616
641
666
667
643
664
662
604
634
652
634
616
614
611
593
604
602
583
576
572
559
563
572
569
595
608
591
517
658
644
596
598
605
596
593
605
583
594
576
581
586
586
592
580
585
601
614
611
629
607
617
631
625
613
619
627
589
602
591
431
491
840
433
721
575
458
432
329
521
361
264
311
696
356
325
566
575
586
562
474
659
441
696
563
545
553
551
541
548
558
560
510
619
359
399
365
560
561
554
550
557
392
347
403
565
360
786
574
554
566
348
347
343
707
608
446
469
324
463
380
387
261
274
368
294
606
600
488
663
454
512
460
314
329
344
584
340
832
577
582
594
599
604
613
605
603
604
597
511
667
584
578
597
602
615
630
647
615
643
639
627
648
647
645
653
643
647
630
656
637
630
448
623
376
359
587
601
618
615
623
636
620
630
624
605
610
611
593
591
579
600
617
653
696
691
717
733
716
702
677
628
641
610
454
699
571
557
539
565
566
584
571
591
633
649
638
660
647
632
628
615
603
606
628
620
612
629
649
632
574
674
453
770
601
587
585
601
613
608
629
653
661
639
649
658
632
636
618
616
622
642
668
671
683
700
681
687
609
528
588
400
433
618
655
657
661
678
671
670
666
653
648
632
613
628
636
632
637
670
639
654
651
654
649
665
678
658
661
668
666
662
658
673
662
659
649
650
650
658
677
647
662
660
647
656
661
643
634
647
658
628
632
449
439
369
1215
627
612
632
641
637
636
658
657
635
645
642
620
615
614
613
602
606
610
616
615
627
657
671
670
680
694
683
683
498
467
697
953
633
646
628
601
610
616
629
622
647
647
650
642
638
643
456
700
678
613
606
613
620
614
609
607
604
614
617
624
648
650
672
687
653
659
657
442
825
614
609
598
601
621
485
461
858
599
578
600
471
546
797
626
636
643
646
669
682
658
644
633
650
672
694
675
691
687
661
670
654
646
645
630
632
622
637
653
634
643
653
634
610
587
578
579
610
642
695
723
780
814
785
819
787
790
767
717
697
680
667
641
630
635
460
782
624
619
599
622
620
642
628
647
668
664
632
647
648
652
637
651
651
641
615
634
622
631
626
631
643
648
633
636
630
614
612
467
734
596
597
584
582
576
402
724
563
560
552
564
569
553
357
748
544
547
544
551
564
569
588
598
635
658
680
660
674
676
631
625
611
591
583
566
556
548
543
544
550
547
541
536
534
546
544
540
570
574
616
619
619
634
634
601
615
585
589
585
582
571
566
573
553
562
573
553
565
571
566
563
565
576
585
588
577
579
577
586
602
623
659
669
660
667
652
623
617
605
596
588
601
612
633
647
677
670
660
663
664
637
620
649
654
655
635
621
625
608
586
576
583
584
634
658
654
711
722
675
687
420
858
618
615
590
568
582
580
586
597
594
599
591
594
582
579
580
584
574
570
560
546
552
556
553
545
539
543
534
528
543
535
531
536
527
531
530
528
525
517
524
528
520
523
536
521
547
535
537
553
553
554
559
545
545
538
546
539
548
534
545
535
530
527
521
513
516
518
510
511
512
515
509
546
563
586
615
618
638
607
595
591
595
566
571
562
564
556
551
547
557
550
536
553
557
587
580
586
605
606
590
594
587
589
562
570
572
558
555
554
377
724
541
554
542
547
529
530
534
548
576
630
700
769
771
798
760
762
754
737
734
710
680
680
632
632
631
630
627
628
634
619
620
629
656
643
654
668
648
651
661
655
645
649
647
637
622
618
615
612
619
543
747
675
678
642
635
633
604
624
638
625
637
614
624
640
618
611
602
608
607
602
568
581
572
571
553
553
559
548
552
550
552
551
562
550
544
550
571
576
563
608
612
633
619
605
610
590
591
598
595
595
590
592
589
591
568
589
598
608
595
589
599
595
584
587
593
608
615
603
617
627
611
612
622
604
627
627
638
621
623
633
655
627
632
632
627
633
635
657
644
625
649
637
636
643
644
625
584
394
781
613
657
743
731
719
728
721
719
683
686
661
645
640
661
676
690
707
700
705
701
684
708
697
680
621
628
635
644
660
707
727
711
698
719
716
693
717
716
734
710
722
719
689
689
692
666
646
655
647
627
574
677
536
420
837
596
597
612
617
628
623
632
650
637
630
647
644
628
624
630
637
627
651
650
641
640
654
634
627
626
618
614
596
604
585
576
573
569
566
551
543
546
541
531
541
553
554
570
578
568
555
563
571
566
568
570
566
548
549
549
559
597
604
606
572
607
589
571
579
574
570
558
567
564
560
554
560
544
538
552
549
534
525
519
522
513
516
504
501
499
499
490
494
490
485
483
490
487
489
489
486
504
502
490
505
504
505
495
504
503
501
507
498
514
508
504
515
511
519
521
504
522
513
521
521
518
522
518
522
522
527
524
529
529
532
532
527
536
537
525
534
528
526
523
528
527
520
521
529
539
532
543
541
542
541
556
560
548
559
550
547
536
550
543
544
549
535
546
547
541
540
542
535
546
550
590
594
599
586
586
594
598
574
588
594
608
620
590
589
589
587
585
589
594
615
633
681
712
706
723
742
733
708
719
699
677
680
684
678
696
713
697
716
724
696
696
708
696
678
681
671
660
667
693
678
676
683
687
686
676
667
667
670
682
672
659
670
663
664
663
641
654
668
669
669
680
674
651
648
651
627
628
617
615
627
631
638
593
686
651
633
629
631
624
620
642
653
642
652
652
670
662
666
678
669
662
668
647
654
643
647
650
654
660
666
663
654
659
646
648
651
621
620
600
625
620
637
643
675
698
696
703
695
670
669
679
709
714
712
707
670
689
703
683
700
683
673
670
670
651
630
635
635
642
641
641
635
636
636
630
628
629
655
655
654
653
655
633
628
632
627
633
643
643
662
654
642
655
664
661
635
638
632
623
623
619
656
647
652
677
658
664
664
652
634
641
637
628
623
631
622
624
652
654
654
658
641
634
620
610
592
596
587
572
560
581
545
547
549
548
545
532
541
554
544
549
567
560
552
558
560
545
538
541
548
583
583
616
645
694
719
820
875
957
937
932
904
854
806
676
649
648
652
690
735
734
703
698
700
687
682
667
668
691
684
671
667
652
654
630
641
638
630
618
618
608
587
593
593
568
567
543
565
558
551
555
550
559
549
562
567
562
577
572
566
571
557
554
549
551
562
561
560
558
564
555
561
569
564
563
556
550
534
532
532
531
527
514
514
514
507
514
499
512
499
500
497
493
503
493
505
496
502
494
510
510
511
516
516
518
525
522
515
517
507
511
509
510
508
511
515
514
519
525
523
526
527
527
528
526
524
526
525
515
520
527
521
513
502
526
512
521
535
536
552
559
559
576
565
568
567
558
547
541
535
530
516
527
538
539
582
591
611
639
650
682
684
714
713
714
682
690
697
677
671
660
662
625
611
581
572
574
560
559
560
571
553
557
563
545
557
540
547
539
531
528
567
600
659
630
633
634
619
611
602
628
624
624
632
630
610
630
618
618
626
618
628
639
634
615
628
586
581
598
594
593
581
624
634
664
662
680
723
739
764
722
682
666
645
623
613
610
609
600
604
591
601
600
606
607
625
650
658
651
660
632
616
629
612
584
598
572
581
556
569
559
557
562
575
592
624
629
638
662
671
645
652
639
617
616
618
607
604
600
614
613
611
609
622
624
607
600
600
591
578
595
594
561
594
613
648
673
649
654
640
617
584
588
609
617
620
616
617
621
613
624
626
617
599
615
618
624
625
611
626
640
673
650
655
653
638
640
636
622
617
598
621
640
711
751
727
704
713
712
601
665
639
641
605
606
516
477
372
373
262
458
588
580
586
580
584
606
597
603
593
594
588
576
583
594
621
654
711
723
726
746
736
734
690
682
652
646
632
612
616
617
627
593
605
620
570
583
570
569
570
564
546
545
551
545
536
533
538
532
529
529
528
520
425
553
560
507
504
500
497
487
492
491
500
490
479
472
477
484
480
479
487
468
477
479
495
482
485
493
494
485
495
485
488
495
496
511
508
508
508
509
510
506
497
504
485
501
491
503
492
484
483
476
477
477
480
302
650
471
472
479
486
489
487
487
493
491
498
503
486
491
491
496
489
502
498
498
501
500
500
501
503
495
506
495
498
496
508
492
500
506
511
518
511
514
508
503
511
524
523
531
520
467
525
527
538
581
634
598
588
613
620
574
597
576
584
588
572
576
577
588
590
611
622
625
614
604
592
574
576
566
554
561
572
569
554
573
573
577
581
581
595
611
603
626
647
646
642
640
621
606
600
607
598
592
581
572
573
579
578
572
566
577
580
593
584
594
612
658
633
639
650
661
623
630
638
636
628
612
611
609
620
610
633
651
693
731
766
726
698
679
666
635
631
636
633
627
658
658
646
624
636
629
647
643
647
628
631
629
632
611
624
599
622
651
685
694
646
655
659
667
698
709
649
689
697
676
725
723
698
753
738
730
679
693
705
731
706
696
718
704
712
727
696
690
677
680
686
674
692
683
689
701
685
685
691
670
676
693
687
683
720
724
703
721
723
692
702
701
680
687
693
668
682
707
696
718
701
691
717
716
708
706
680
656
652
654
488
403
408
625
633
610
614
626
638
676
658
683
671
679
659
657
653
665
651
652
653
656
679
600
516
893
630
637
626
627
639
635
646
656
663
644
647
685
672
665
661
648
668
665
630
646
607
609
600
604
583
573
584
602
612
609
636
662
655
675
672
666
669
665
646
646
652
641
644
443
358
263
285
499
593
601
598
609
637
639
655
694
703
686
678
655
657
662
645
619
619
608
626
635
646
618
628
627
620
613
610
585
589
586
587
584
586
599
591
611
639
649
652
671
671
678
697
715
685
662
659
649
631
635
621
470
738
601
619
654
682
675
679
646
663
644
648
663
654
640
625
609
620
626
631
637
638
631
627
478
712
582
583
582
603
609
624
585
586
597
405
775
602
595
404
808
633
623
403
355
527
626
632
651
633
608
622
620
608
602
622
616
596
594
614
635
629
614
634
590
438
329
545
618
636
667
679
696
727
716
704
690
672
673
627
615
639
638
663
649
679
656
409
462
383
622
605
593
623
640
543
778
673
677
666
648
459
802
624
599
613
586
597
586
588
581
588
597
607
601
601
597
589
584
596
584
582
597
594
596
590
595
585
586
592
598
605
604
629
671
674
683
673
678
684
669
669
694
677
702
698
691
691
678
673
681
660
651
632
638
612
594
475
761
612
526
540
331
462
329
304
593
343
300
618
501
251
355
393
461
633
630
640
638
638
491
658
500
417
376
711
504
604
760
345
291
618
289
336
278
338
611
610
615
596
602
582
585
579
578
582
569
564
566
551
541
340
309
510
415
402
268
300
302
253
593
508
509
512
510
509
521
510
510
514
525
522
532
521
553
564
571
648
629
655
699
708
669
669
689
666
648
655
654
640
656
660
652
653
638
621
601
602
569
566
550
550
543
528
547
534
548
540
551
542
537
530
539
531
538
543
549
557
566
578
541
554
559
543
553
545
551
557
584
597
639
611
646
650
653
667
679
698
697
671
657
647
649
639
623
624
620
659
714
688
692
693
704
705
678
639
649
630
647
641
665
696
704
718
725
711
666
641
650
627
651
641
624
669
674
718
735
719
672
675
673
666
667
691
712
729
747
761
773
735
674
679
662
690
721
725
789
856
845
598
1036
824
798
728
737
739
790
797
816
880
824
809
811
762
788
828
781
790
759
777
826
887
880
763
760
753
750
756
701
699
709
730
724
742
753
765
727
740
689
637
659
652
674
636
624
616
658
716
733
751
749
691
676
665
694
562
428
391
697
677
679
398
456
484
641
655
661
488
838
722
694
723
728
744
716
718
728
706
681
671
649
651
658
677
639
662
677
643
660
677
707
660
679
689
680
635
439
393
383
595
618
650
703
654
691
669
739
699
673
703
739
789
758
791
759
729
718
717
699
672
673
663
669
659
651
624
623
627
641
674
595
509
834
619
653
680
706
734
615
720
660
671
691
545
871
698
687
672
650
621
619
623
623
620
616
459
414
342
607
595
619
662
716
760
780
436
945
709
911
648
632
622
637
646
687
707
710
705
683
665
635
636
634
645
687
724
767
754
694
676
683
683
671
696
739
755
706
702
689
677
673
681
665
702
723
729
711
744
756
753
744
754
747
710
720
749
748
730
767
757
721
740
770
789
775
707
700
703
714
707
719
760
757
707
709
691
700
685
666
678
694
686
693
706
735
731
697
717
727
703
701
739
757
724
752
757
745
756
766
772
724
779
803
773
779
822
762
763
780
790
765
744
733
736
713
708
713
744
772
732
707
726
718
724
708
703
714
720
765
692
698
709
727
717
676
706
717
757
756
765
790
786
805
788
735
734
745
731
736
762
775
798
763
772
805
816
778
784
790
771
783
806
808
770
794
793
747
767
780
740
754
770
782
733
757
768
728
708
721
719
699
712
726
703
716
745
776
747
778
758
699
699
693
694
711
689
691
678
716
706
754
800
810
794
755
693
690
637
662
672
711
737
745
725
698
694
684
680
669
713
747
776
761
763
746
729
729
760
723
742
736
692
709
716
701
704
738
764
748
750
769
714
732
731
712
708
748
714
681
697
674
712
767
796
747
770
765
716
720
709
712
685
665
627
631
634
634
612
656
670
728
733
730
723
726
758
737
773
750
784
786
804
813
771
776
770
723
688
688
709
726
745
728
741
685
681
676
687
713
722
732
753
768
774
759
739
693
676
684
688
734
734
810
850
831
865
841
776
802
808
794
844
842
764
789
811
819
784
798
785
748
790
769
753
710
756
770
761
734
745
771
781
765
757
704
683
690
680
679
711
745
720
750
777
812
812
792
807
790
761
710
686
690
720
768
753
782
833
802
807
816
828
793
764
725
707
694
687
700
708
723
720
695
693
683
699
775
818
857
810
781
788
814
833
825
798
784
821
827
765
783
787
792
762
748
762
775
810
837
755
780
778
803
801
790
747
732
714
722
718
700
712
740
780
751
774
813
853
820
816
776
756
753
729
672
664
660
712
829
900
906
971
982
942
916
822
765
744
729
743
734
714
733
758
791
782
758
728
715
711
708
712
676
656
691
805
844
894
898
894
910
908
879
820
828
877
900
901
906
903
909
888
886
811
811
815
839
857
887
826
860
862
889
856
858
853
864
804
848
865
904
922
863
902
898
874
854
907
923
891
907
919
899
859
864
840
843
850
824
818
812
840
821
809
792
816
824
796
807
799
864
869
868
852
800
804
853
845
823
783
762
778
824
835
846
840
877
879
870
801
841
841
838
826
818
811
786
752
797
790
787
802
832
848
833
846
794
792
787
756
752
762
740
740
755
734
810
828
820
851
835
821
847
840
818
813
794
771
771
748
743
758
749
828
854
803
850
829
772
794
804
778
808
831
783
800
841
830
881
913
895
902
870
891
882
865
824
870
878
862
852
867
833
866
855
847
884
851
837
866
866
838
835
808
794
815
841
840
836
789
798
811
839
882
896
914
893
862
905
862
893
928
921
875
808
827
840
877
891
889
898
893
815
864
861
865
819
791
843
866
867
872
885
880
898
866
844
834
849
863
837
808
838
791
820
862
867
892
888
844
858
863
860
806
816
816
830
822
782
788
804
836
875
911
839
867
893
879
913
946
923
916
953
947
868
908
908
920
914
897
900
914
920
891
915
918
879
892
874
881
903
853
850
876
865
884
892
883
884
880
867
835
840
848
875
836
877
879
896
846
899
884
876
872
866
827
818
837
854
853
893
901
894
850
831
863
855
837
851
856
851
819
812
848
815
856
848
845
856
811
796
816
834
866
856
857
877
815
765
811
802
808
816
855
860
861
764
730
732
705
698
680
747
836
926
1026
1018
999
964
917
892
830
803
801
799
799
748
753
726
733
733
716
696
733
762
777
814
783
781
774
754
716
739
738
745
755
764
760
751
726
676
704
694
676
716
697
685
685
675
661
654
652
651
655
692
747
819
795
786
801
851
848
828
835
815
768
767
779
766
771
724
743
759
762
765
785
794
807
841
849
846
787
769
731
758
747
741
666
684
668
657
668
669
669
675
688
693
713
732
747
768
773
787
784
766
749
758
756
727
758
754
825
883
878
890
843
815
751
726
722
726
769
821
882
862
852
809
786
765
767
746
700
682
675
675
670
674
765
823
882
965
987
972
922
875
875
846
796
799
781
806
825
850
818
853
858
829
837
828
841
863
867
837
823
821
818
810
772
755
773
759
784
769
749
756
767
762
775
760
742
763
782
801
804
786
786
765
731
729
719
705
707
709
682
678
716
744
830
872
840
792
793
805
780
781
805
777
815
840
834
837
834
792
830
768
720
691
682
669
674
683
689
691
679
702
676
751
718
711
708
676
681
664
671
671
660
658
667
668
677
670
680
668
664
655
649
665
688
707
726
734
738
717
709
697
675
666
639
606
596
609
498
385
623
795
757
373
819
670
340
254
671
623
624
620
623
605
609
608
612
608
604
596
604
596
581
402
738
568
569
572
579
587
595
596
589
483
696
585
565
571
564
552
558
453
667
397
724
555
567
559
577
566
584
603
587
578
587
561
579
566
559
575
572
590
596
620
640
636
646
648
632
614
599
621
610
611
584
601
595
584
585
558
571
561
561
573
578
580
603
615
614
617
611
590
582
594
575
576
580
575
578
589
588
580
588
554
578
561
557
561
576
640
739
809
814
802
792
766
749
692
672
639
576
664
603
595
602
621
617
639
669
680
680
658
663
644
629
624
601
607
622
612
607
522
412
891
621
531
712
639
638
636
649
573
678
647
613
613
609
614
612
608
612
609
614
614
599
616
609
669
688
732
733
690
723
717
692
690
686
667
642
639
621
622
618
652
702
650
681
667
757
809
773
754
781
836
779
834
825
833
856
844
776
762
777
785
764
772
763
727
708
696
700
680
675
671
661
650
661
656
623
634
616
615
612
605
622
650
697
683
682
685
669
688
679
665
666
667
644
641
644
652
622
598
599
593
621
671
743
740
724
701
695
689
661
663
646
644
630
626
621
615
618
620
619
631
638
664
659
675
683
664
651
655
666
670
681
687
675
677
696
718
716
705
688
668
636
638
644
649
678
699
710
718
707
741
762
740
754
762
742
728
731
703
702
663
616
608
604
606
392
372
351
756
614
614
610
612
610
602
607
534
693
597
606
591
587
572
477
691
589
596
587
611
613
604
600
601
601
613
601
601
611
607
610
604
612
616
605
618
605
599
592
576
570
576
566
578
580
553
562
571
544
558
558
541
546
538
541
536
543
549
530
541
540
553
541
541
552
538
549
548
541
537
533
535
539
530
538
531
533
544
537
548
553
552
565
585
589
577
593
609
600
611
614
632
614
631
647
628
627
640
646
649
656
651
660
634
629
638
631
627
624
626
629
636
654
646
634
636
631
619
606
624
612
614
632
639
636
606
585
575
590
427
743
507
434
863
411
404
293
252
304
371
389
470
339
382
583
585
591
592
592
590
613
625
614
617
632
636
613
634
632
638
656
678
401
521
356
395
874
623
630
646
656
661
656
666
648
653
669
649
653
662
658
659
654
641
633
640
644
630
624
599
593
599
603
629
618
622
621
633
640
642
620
627
633
470
756
605
624
628
638
659
645
652
653
411
894
642
645
644
658
677
680
672
697
700
702
689
708
711
683
693
703
671
698
688
691
714
686
687
689
670
670
664
647
661
657
654
662
698
733
731
742
768
778
784
769
748
723
674
666
673
676
659
671
664
658
651
659
630
627
637
649
665
668
672
720
698
700
707
726
713
707
723
758
715
739
771
773
738
753
751
703
748
756
720
764
801
747
777
795
750
752
803
804
743
771
796
777
762
808
779
755
788
727
707
701
704
682
688
694
717
691
707
715
693
691
702
739
725
729
757
798
761
781
790
842
741
743
747
715
722
733
725
707
733
777
732
749
781
737
753
785
755
743
762
730
719
719
751
688
706
717
764
750
785
817
784
781
798
774
738
777
750
675
698
706
729
740
779
820
808
801
839
833
784
809
794
756
778
789
774
759
787
782
728
751
757
729
690
696
728
803
851
788
789
787
749
729
693
663
652
638
632
629
625
624
621
601
582
599
589
596
582
586
588
581
587
581
574
582
570
591
578
584
593
600
599
602
602
599
596
578
571
567
555
563
551
543
539
549
557
549
549
556
566
570
569
583
570
559
564
561
565
567
547
543
533
551
538
524
533
534
518
522
518
518
526
528
528
524
530
522
523
533
530
542
542
543
545
544
541
531
535
546
386
686
551
544
535
553
555
538
540
554
571
550
551
366
333
382
542
532
537
515
523
525
512
516
510
529
530
533
424
299
316
519
392
657
366
711
556
639
543
588
654
632
629
629
626
613
597
582
504
602
552
534
534
520
530
537
541
550
540
540
580
663
561
587
691
680
671
663
647
616
603
577
581
568
573
576
563
570
559
561
566
548
564
564
574
575
581
562
589
570
582
588
587
587
574
574
563
555
567
557
554
557
543
561
565
599
603
622
635
570
647
564
576
654
613
612
613
600
598
604
583
584
588
626
611
596
607
590
606
615
615
611
590
612
615
617
582
641
619
603
604
640
622
617
608
611
622
638
641
662
665
650
621
639
645
633
642
632
633
639
647
660
644
654
665
655
646
639
627
618
631
622
653
641
664
664
660
662
644
653
632
607
604
588
581
596
593
601
601
588
583
606
646
664
685
751
765
729
633
686
659
613
612
648
666
685
671
713
730
741
734
706
701
705
693
669
657
654
648
398
853
635
655
671
655
664
681
664
662
670
653
643
637
659
677
661
680
711
724
760
732
713
700
671
652
637
607
584
589
589
580
595
596
628
673
680
663
653
660
640
625
629
600
613
632
642
641
649
630
604
623
610
625
634
651
632
622
624
597
601
396
748
662
653
664
687
721
722
689
707
692
658
637
633
626
630
618
594
600
584
579
584
577
578
557
552
564
583
657
736
734
791
820
832
830
794
793
780
717
695
692
690
682
656
675
693
693
691
695
712
723
740
701
698
691
685
676
657
652
647
640
627
628
599
615
610
602
593
609
617
609
628
658
669
684
682
689
700
678
655
651
653
636
646
641
662
655
627
640
630
616
619
604
600
590
585
560
583
561
565
573
574
576
578
605
631
677
650
638
623
639
615
618
600
610
597
570
593
576
576
574
598
586
612
612
609
596
626
613
639
628
621
652
685
726
695
713
716
733
683
716
727
672
689
712
705
700
728
702
671
669
648
632
626
613
605
612
618
621
633
650
658
680
681
670
685
644
620
615
637
648
412
930
692
724
496
909
715
708
709
745
739
725
529
897
695
704
695
699
500
858
684
337
341
672
702
728
756
735
715
721
707
705
723
721
719
557
846
541
322
305
323
513
630
654
296
385
668
685
722
745
719
710
676
661
654
651
663
677
705
702
692
690
673
647
640
638
619
617
608
598
609
593
595
609
648
673
689
713
742
706
634
655
647
634
637
690
712
748
721
722
728
717
681
719
717
709
693
704
690
732
742
704
711
722
732
676
660
660
662
667
699
746
727
742
746
730
742
747
706
721
703
605
508
555
380
429
941
673
673
674
651
655
646
640
636
619
624
629
608
602
603
581
582
571
569
557
550
560
561
577
594
587
585
596
601
623
601
601
672
654
679
660
672
657
687
697
668
671
663
589
676
595
598
593
595
639
641
678
701
691
671
649
635
616
590
585
576
569
584
610
686
725
662
874
899
868
792
794
764
772
774
734
728
727
717
674
678
671
685
688
675
694
730
725
706
731
719
683
695
693
688
669
648
633
621
607
614
594
597
586
570
567
567
584
555
565
548
544
554
566
599
672
701
688
690
661
659
654
669
669
665
678
649
647
635
645
656
654
660
613
636
612
604
621
608
614
610
629
632
636
608
388
729
633
610
616
613
613
613
604
600
588
591
586
587
576
566
561
558
551
537
534
536
554
537
524
530
552
551
554
563
588
589
604
582
590
586
568
579
575
579
560
570
563
577
559
570
570
589
580
599
579
578
592
583
578
576
582
594
604
613
601
611
620
626
634
627
608
587
590
588
576
592
576
591
593
607
593
602
566
588
588
596
603
634
649
639
648
644
634
611
620
616
610
617
637
646
645
641
664
687
691
673
674
662
653
655
663
669
702
706
722
730
739
746
711
685
658
668
651
671
680
698
711
781
830
768
821
864
797
803
811
797
755
743
736
742
714
730
773
726
756
758
800
787
798
804
752
765
782
762
753
792
790
774
772
781
773
702
703
714
725
775
756
761
779
758
768
794
781
760
780
745
754
760
761
741
741
709
698
694
700
690
717
730
728
739
744
728
730
738
743
718
683
730
719
740
719
694
682
683
649
686
690
728
749
738
757
787
727
729
728
768
727
724
736
757
744
724
712
685
679
684
738
791
811
821
832
790
769
760
787
742
740
737
729
707
721
705
686
682
686
704
724
735
752
761
721
719
731
732
738
708
670
666
656
651
682
700
709
718
690
702
692
698
711
689
723
737
741
748
747
746
761
776
756
756
738
706
694
685
686
691
668
680
713
742
725
774
809
816
831
794
821
832
821
825
817
761
751
765
775
743
770
761
812
825
761
747
743
795
830
844
789
796
794
726
696
691
743
849
935
933
968
861
864
863
832
807
772
760
794
768
809
817
899
899
907
801
755
769
782
799
769
780
800
768
773
863
853
861
869
886
887
851
868
864
855
806
811
808
803
804
846
883
909
881
908
917
864
867
872
865
808
809
837
862
831
822
851
849
831
790
797
773
784
777
803
827
816
759
742
752
748
708
734
767
789
827
764
778
767
744
728
725
729
737
716
693
696
698
671
682
694
720
769
756
756
769
772
739
742
716
705
701
717
706
730
752
767
746
756
742
748
727
718
710
696
741
740
748
794
839
787
810
827
791
813
830
855
848
804
837
824
826
749
739
725
724
796
761
847
887
816
833
813
795
790
836
845
835
781
789
789
765
759
796
896
923
858
902
951
882
924
932
879
901
902
852
880
901
879
878
895
898
849
841
855
875
821
831
827
812
825
840
823
880
873
836
856
868
806
820
834
850
864
859
809
795
788
761
782
783
788
791
836
846
822
815
815
841
861
835
877
892
900
834
882
891
846
864
864
877
840
888
874
827
857
862
866
877
839
857
883
816
840
865
842
849
877
855
780
822
826
829
834
831
847
851
844
856
879
859
852
870
807
835
838
851
831
835
790
814
810
781
806
780
750
780
780
758
770
754
741
713
721
705
717
777
798
793
764
740
730
726
718
675
697
689
721
767
765
739
734
740
784
756
789
805
817
750
775
796
788
733
743
760
693
747
738
791
822
827
793
765
758
734
761
771
810
811
778
821
866
843
864
864
820
845
856
853
838
876
848
833
771
774
772
757
755
833
901
865
887
910
915
855
846
830
769
800
814
851
816
819
825
839
838
814
790
732
740
718
726
780
915
827
906
956
890
928
922
864
866
880
881
851
897
901
860
878
908
895
878
863
753
786
763
788
793
816
870
893
901
879
780
819
830
846
864
802
825
819
806
817
832
812
806
810
858
829
795
811
846
808
845
868
800
865
910
827
875
828
799
783
797
734
739
714
689
661
667
636
654
657
659
689
679
710
718
704
701
717
712
743
735
742
767
789
768
782
783
703
745
732
721
725
791
851
831
869
883
812
833
838
816
800
808
824
808
789
787
781
758
765
774
716
732
742
766
751
805
820
845
841
825
840
810
797
802
798
800
783
754
754
741
736
716
701
681
706
785
879
872
881
877
875
874
842
845
838
827
834
841
800
815
777
802
811
830
839
843
852
841
878
869
845
851
862
807
803
825
825
858
860
816
832
837
823
823
805
791
762
730
733
713
765
757
751
704
716
739
749
746
798
794
778
776
740
749
732
768
781
772
765
813
792
829
755
792
798
820
811
785
776
782
746
751
775
774
803
772
743
746
718
683
686
687
722
802
737
766
802
972
972
889
858
855
813
808
742
767
779
767
779
787
777
761
536
977
754
753
728
739
750
804
546
639
1086
867
739
744
774
809
808
756
760
756
748
746
731
718
743
712
736
754
727
737
740
801
801
789
781
780
768
719
733
586
1028
790
796
785
741
748
755
723
748
752
733
723
722
767
810
812
782
828
811
775
797
810
764
794
786
801
788
829
826
772
767
778
778
751
773
785
741
761
806
775
774
786
767
741
762
800
768
788
808
775
781
797
776
760
799
813
777
790
749
687
710
715
867
957
949
974
962
936
845
799
748
746
770
790
823
829
725
897
884
812
843
859
795
811
809
778
739
739
730
729
708
730
733
731
720
721
687
680
705
704
766
845
906
864
895
889
913
851
813
827
843
833
774
773
777
818
754
759
772
784
774
825
835
748
783
794
800
792
799
781
776
822
833
834
769
778
794
819
819
854
879
901
773
779
768
775
807
776
789
785
785
788
807
877
847
848
865
880
847
793
771
758
786
821
781
775
762
800
762
778
804
854
821
824
833
819
801
789
802
774
781
800
747
785
733
753
779
815
751
784
798
812
834
793
753
774
787
818
796
750
780
801
852
802
771
826
880
887
869
880
876
805
809
788
784
777
804
831
826
812
825
781
804
760
774
726
593
413
266
3044
830
775
700
699
702
706
746
761
791
811
816
816
825
819
790
756
744
738
694
687
698
700
706
727
730
716
688
676
670
665
658
666
671
684
713
717
723
710
721
717
706
700
706
699
706
697
709
725
515
735
1584
692
690
558
535
359
265
322
279
333
300
288
266
345
260
528
668
359
411
269
284
291
646
718
664
633
647
642
641
644
642
654
651
643
627
634
662
671
713
720
718
725
726
704
693
664
655
619
614
618
632
652
675
667
726
754
770
732
741
743
759
760
742
737
689
682
654
642
619
612
598
573
568
576
562
572
582
600
633
641
625
628
630
642
634
608
635
668
656
664
656
638
649
638
607
608
630
611
631
659
656
660
461
424
479
308
264
625
466
847
691
698
694
651
665
650
613
628
647
646
663
668
783
804
777
738
751
709
684
697
678
683
679
669
666
656
666
668
706
742
715
749
784
754
750
763
739
740
772
785
747
706
680
682
688
688
680
647
664
656
651
650
661
705
717
699
658
666
690
691
665
674
674
698
680
671
698
737
724
736
725
720
740
715
717
658
660
648
654
671
673
689
693
741
742
727
750
776
763
749
778
761
723
726
714
707
719
691
694
711
733
705
678
751
810
902
845
854
824
774
736
725
707
705
693
688
656
655
666
676
690
698
695
709
721
744
722
757
770
762
744
723
712
702
683
687
681
704
754
823
824
797
732
720
727
720
746
720
724
749
721
753
756
757
732
733
700
696
546
813
705
743
822
775
775
840
906
820
839
862
880
869
853
844
849
847
805
743
732
723
715
720
763
814
815
832
845
842
820
777
702
691
666
657
677
692
688
693
659
657
663
685
684
719
760
822
779
809
804
761
728
712
714
691
675
643
643
659
683
666
698
702
718
735
737
738
755
742
745
757
715
690
703
711
742
735
739
737
753
735
694
653
675
629
612
621
617
644
645
657
657
664
663
655
677
664
668
695
717
744
744
747
771
766
759
768
774
753
742
740
713
714
724
727
718
746
761
743
734
754
708
720
719
710
736
734
725
729
526
923
665
655
650
678
686
466
753
836
687
695
691
691
687
677
656
645
637
647
646
662
681
653
639
682
746
828
799
832
837
839
744
724
682
689
701
695
701
701
673
686
697
719
737
731
727
703
687
676
697
695
701
675
686
700
709
717
739
714
690
714
737
794
805
777
773
769
737
734
733
732
721
767
797
804
806
823
814
778
784
805
774
784
798
770
786
799
799
749
773
765
748
714
729
730
714
735
753
771
772
796
800
766
776
764
741
737
732
714
711
736
716
715
713
744
738
766
814
771
766
698
696
685
664
668
682
702
695
705
682
667
672
661
687
740
790
802
782
782
782
797
800
793
815
860
873
880
875
839
809
782
752
745
765
796
859
845
799
743
738
737
733
712
707
726
769
821
851
836
820
784
752
716
723
718
691
721
754
741
782
804
764
794
789
786
790
757
720
715
711
714
751
794
779
735
766
780
767
802
830
855
837
819
810
805
799
833
837
843
785
725
772
765
812
867
821
766
754
724
688
686
684
679
690
696
717
713
732
776
812
795
805
776
793
776
780
775
780
824
850
811
820
836
801
819
780
775
770
778
746
757
756
732
745
733
721
710
562
599
700
522
254
398
391
282
417
698
701
669
667
658
664
669
658
636
623
635
625
662
759
869
873
937
967
945
917
864
826
836
785
798
757
709
719
714
709
705
657
677
661
653
628
630
647
683
728
739
770
825
816
817
811
776
761
748
723
719
714
685
668
677
671
674
665
694
717
709
709
729
713
699
698
673
672
677
672
701
745
773
720
758
761
746
746
742
739
751
736
729
706
695
677
679
668
694
731
772
752
765
800
805
801
810
841
818
773
792
803
771
795
813
790
815
817
829
823
764
748
740
761
796
756
745
756
762
735
766
794
790
808
804
804
784
775
757
735
694
684
701
722
786
823
870
874
913
886
810
811
812
783
771
793
780
760
807
780
792
736
714
684
685
683
678
735
703
755
773
746
741
735
734
705
694
691
699
689
667
661
701
765
804
836
805
810
817
800
762
771
765
776
714
739
768
915
893
874
887
888
878
845
791
755
737
760
743
746
792
846
812
896
926
845
836
810
789
768
753
756
735
703
675
687
686
739
909
877
866
787
787
802
770
707
706
714
670
678
687
689
674
714
599
823
426
924
651
630
619
636
655
638
650
653
676
681
698
692
724
698
732
727
731
725
733
794
743
764
785
769
783
798
762
756
779
807
744
735
742
771
750
761
781
772
717
756
774
745
762
770
738
733
726
700
659
664
681
681
737
786
806
788
784
791
755
754
788
764
810
823
812
810
778
787
774
758
754
768
762
767
786
731
673
688
687
745
813
803
861
804
773
777
738
736
734
741
721
714
730
763
769
745
774
796
803
803
803
752
723
699
709
731
747
722
758
767
727
753
750
756
743
740
763
773
700
754
753
767
762
753
708
697
670
660
640
620
613
611
600
601
630
641
629
624
641
672
700
705
702
675
667
630
616
619
628
660
645
686
479
457
606
784
841
834
762
792
789
794
772
805
782
476
574
446
412
375
2437
1754
826
817
821
801
753
713
661
643
627
596
613
607
661
679
701
752
755
744
782
791
792
816
772
805
832
802
816
773
818
854
846
824
812
796
775
748
726
703
711
729
693
707
746
766
753
724
733
731
717
721
733
711
727
735
731
756
749
696
741
744
723
737
725
698
700
696
721
718
717
709
715
709
684
694
691
665
669
662
654
678
677
683
718
761
739
748
743
723
723
728
712
700
692
718
702
699
698
686
687
712
704
684
671
667
682
682
678
651
663
659
657
668
701
720
713
729
697
718
718
718
714
724
724
702
704
708
681
700
691
691
681
694
706
707
729
742
729
737
730
722
710
716
676
695
712
738
789
791
748
737
729
743
764
780
772
739
701
702
727
866
913
890
872
830
802
758
699
699
746
764
766
741
732
745
795
766
775
816
857
774
767
775
747
736
746
753
776
764
746
729
752
757
767
777
745
696
693
688
669
667
653
649
639
624
635
644
639
673
718
771
803
776
783
800
761
767
783
763
748
739
744
766
775
805
770
797
855
859
860
896
893
852
870
872
866
804
776
720
710
689
624
640
617
549
459
351
532
648
704
693
722
746
756
817
849
862
850
766
744
552
913
674
692
678
690
715
712
707
708
692
723
698
702
676
701
695
732
779
588
837
713
701
698
678
668
682
663
684
658
675
668
678
676
645
652
640
655
673
665
667
653
666
659
649
636
664
655
646
657
620
639
641
634
636
637
629
631
620
611
610
593
577
579
495
612
445
644
551
537
513
515
525
530
546
575
621
605
622
632
632
581
664
638
638
659
655
645
640
593
586
587
603
656
654
668
664
654
636
626
623
601
581
583
574
580
570
579
569
567
551
547
553
553
536
527
540
534
522
533
524
510
516
509
504
493
488
502
494
487
494
501
499
501
508
499
499
505
501
492
520
515
508
497
521
511
525
512
528
547
541
555
547
559
552
553
547
525
518
522
495
505
504
505
513
527
612
578
595
607
552
670
552
653
632
634
629
589
639
576
618
563
557
576
563
572
611
608
611
611
616
622
607
626
630
635
628
624
622
620
612
597
596
611
595
583
580
574
551
568
559
555
539
549
385
717
554
559
557
569
592
586
598
599
624
412
401
421
353
397
431
590
597
590
531
664
605
587
617
626
648
669
695
721
683
663
659
622
602
583
577
569
557
561
549
568
618
790
718
718
784
838
810
834
836
830
801
802
798
770
744
699
646
625
607
603
587
553
674
491
877
695
668
678
677
647
620
615
614
635
638
684
767
738
789
784
774
770
748
746
779
749
722
750
800
815
771
846
801
817
859
827
831
809
774
747
726
668
680
697
755
883
873
856
760
767
772
696
748
760
737
774
861
862
804
819
815
739
707
737
763
812
780
824
853
783
794
782
789
770
721
706
715
734
773
756
739
735
795
792
765
780
490
680
1160
797
821
823
858
824
788
765
769
774
758
796
832
817
821
822
775
775
670
553
1048
843
833
783
745
744
726
700
703
722
765
741
764
779
801
809
772
732
666
687
669
652
639
670
771
843
852
804
777
795
774
773
788
746
729
736
740
737
716
700
694
681
667
659
641
646
640
653
686
662
678
717
727
736
768
756
759
761
725
739
749
768
727
731
723
671
692
674
714
753
793
731
705
731
743
755
767
743
740
731
709
707
705
691
653
655
640
631
606
621
617
618
641
653
625
635
650
670
701
650
668
688
706
717
688
677
657
656
634
634
592
598
593
630
646
656
616
659
689
722
741
733
741
681
683
676
694
712
703
708
691
676
652
628
608
608
614
643
711
716
776
838
786
803
798
781
768
802
837
773
723
715
713
703
694
665
685
423
263
288
334
321
262
432
313
266
265
323
283
387
1020
748
736
734
743
715
669
671
655
658
652
683
675
710
715
707
734
758
776
802
803
794
813
781
737
726
733
744
755
715
725
739
714
716
706
717
725
723
712
712
655
679
678
650
655
704
738
733
698
696
688
667
663
655
637
638
650
638
640
643
635
630
627
602
604
612
617
654
640
670
691
739
710
719
733
709
706
700
693
686
683
682
657
657
654
634
636
644
661
721
737
728
720
733
729
720
697
687
679
679
684
664
673
702
738
737
748
739
731
752
753
693
698
695
677
667
660
708
796
857
861
829
835
841
850
799
791
781
770
766
723
693
693
707
720
732
736
739
716
693
687
711
744
743
694
700
687
693
707
677
705
709
730
743
741
737
759
750
732
706
690
650
669
659
706
783
809
801
771
784
840
889
867
839
785
725
731
715
718
688
696
711
774
784
770
763
728
675
698
725
806
800
873
882
846
861
848
828
804
769
715
691
691
648
671
666
678
691
724
722
692
749
771
750
699
682
687
671
691
714
727
749
719
723
708
719
724
739
735
746
699
715
762
757
756
755
787
784
790
731
734
752
802
869
885
879
874
877
802
788
834
862
934
969
994
994
981
954
923
919
897
877
875
859
816
771
755
740
695
716
741
788
788
796
784
792
745
749
728
706
714
747
745
708
735
719
708
716
667
663
686
674
689
689
686
710
732
722
721
755
774
770
758
720
700
705
715
695
682
671
648
636
638
659
664
671
687
741
747
740
683
683
647
658
671
701
709
703
724
747
793
781
771
761
744
710
707
702
691
682
687
755
807
774
761
756
765
747
724
721
750
726
727
741
760
742
744
738
805
836
833
844
832
807
782
736
763
771
791
771
784
814
823
792
777
766
727
677
696
714
790
829
852
870
866
852
838
771
755
745
734
720
760
815
836
791
793
839
862
864
856
811
833
812
842
884
899
893
899
876
861
877
877
866
843
816
796
796
829
843
844
837
859
852
839
844
811
777
758
707
690
711
776
825
856
814
801
781
742
706
718
738
717
698
738
820
832
850
860
863
837
830
802
817
790
778
790
772
768
788
852
896
850
829
810
776
774
758
735
737
738
635
863
776
770
759
738
703
703
500
880
692
468
1030
818
830
820
825
832
769
794
797
780
761
736
713
696
686
700
699
696
715
734
732
732
727
713
682
675
658
672
692
706
693
692
686
673
653
658
655
656
658
633
658
683
723
715
716
719
726
704
541
485
306
250
255
344
475
635
619
614
616
590
578
576
559
567
554
572
582
605
646
652
625
603
588
633
633
637
620
638
646
639
662
650
635
637
631
611
619
604
603
614
608
601
606
619
624
625
617
603
608
627
629
619
628
632
608
622
613
604
618
619
642
633
619
666
653
663
649
635
624
625
643
652
672
665
685
668
658
681
665
669
670
678
692
710
679
685
690
665
662
672
660
657
681
701
712
690
693
677
669
648
627
621
618
624
606
603
611
597
601
586
442
379
355
408
739
574
564
594
591
611
618
613
620
623
623
641
650
620
631
618
615
617
638
638
662
684
649
657
639
646
640
645
664
668
667
684
713
701
719
764
780
745
772
770
753
763
772
752
703
708
665
660
654
633
640
636
630
652
671
668
709
720
748
702
693
675
657
666
687
683
712
755
767
758
787
780
759
758
712
702
687
681
663
694
715
706
720
731
701
754
764
715
752
747
703
687
467
511
433
341
726
615
618
630
650
657
665
661
681
687
669
678
704
675
700
704
677
706
736
707
687
751
810
831
794
800
742
756
741
729
709
742
730
730
723
723
722
715
695
760
798
833
840
834
764
727
718
705
677
687
717
738
772
813
757
781
732
717
687
634
645
626
614
624
630
645
679
727
729
692
755
733
718
713
699
696
672
636
754
683
687
674
667
666
685
703
703
692
695
717
716
711
700
699
679
670
660
643
641
660
698
725
715
699
684
657
663
658
684
739
714
771
739
710
706
641
635
633
637
618
620
610
590
584
589
585
554
554
560
552
542
543
529
514
520
515
507
519
522
505
516
517
510
508
521
521
505
514
504
493
510
502
508
521
516
509
521
511
521
521
533
542
543
536
550
528
557
553
538
527
551
522
526
523
523
527
521
516
521
510
516
514
515
512
513
508
506
507
513
510
511
516
511
504
504
505
504
492
508
491
491
512
518
537
550
564
564
487
663
553
565
564
554
560
553
567
553
566
572
560
573
574
573
580
568
419
711
560
573
560
564
582
589
599
632
671
639
655
645
634
637
621
608
611
606
608
617
594
594
573
575
561
566
563
539
541
559
599
469
538
547
528
539
542
550
539
470
349
382
273
290
260
456
260
257
703
510
515
510
512
542
551
538
558
550
550
501
392
389
363
545
537
560
556
553
434
709
564
576
570
580
587
572
568
573
563
568
576
567
582
577
581
584
585
572
569
580
566
579
602
614
614
354
532
329
432
727
572
582
601
535
483
408
350
576
573
593
623
619
514
817
698
692
723
726
575
885
701
672
641
637
628
629
648
637
639
630
634
653
670
668
693
699
691
697
755
762
698
682
677
661
684
735
724
744
758
756
736
700
704
711
684
691
726
789
750
704
717
737
789
762
775
785
775
724
721
733
671
706
753
801
814
789
746
737
750
772
770
806
793
752
791
762
734
760
739
743
747
656
778
709
711
652
761
714
714
719
695
711
718
699
711
691
685
699
686
689
470
847
640
630
632
634
640
647
656
648
639
670
669
670
683
675
668
661
660
659
665
607
608
602
601
583
583
580
581
577
576
575
352
775
566
561
564
555
553
560
556
567
569
570
567
557
551
554
543
544
497
575
533
526
542
534
533
555
564
577
563
568
615
608
597
619
607
592
605
585
592
582
563
563
552
547
555
545
545
539
541
537
530
534
534
536
545
535
530
532
533
526
553
554
540
543
557
539
558
553
521
527
539
526
530
538
570
529
514
566
535
546
454
597
525
529
525
536
537
533
544
529
544
548
546
557
546
566
557
563
573
572
575
588
580
548
356
774
487
413
766
359
492
302
548
573
575
584
584
582
590
606
602
593
629
632
608
631
622
608
603
608
606
610
593
612
618
603
627
659
669
661
644
610
606
616
605
596
592
596
592
585
598
608
622
609
644
661
645
667
666
637
647
660
621
608
613
603
599
612
637
624
637
623
619
639
674
668
663
691
733
710
718
725
680
676
661
654
675
660
659
687
661
634
636
611
617
631
629
661
666
692
654
664
665
653
685
691
678
671
676
679
658
635
644
621
618
618
623
602
616
628
636
644
686
689
691
712
743
713
760
786
773
787
790
754
759
750
746
724
734
718
706
695
681
692
684
705
779
801
803
817
807
798
784
778
736
687
683
707
752
733
765
827
781
757
760
749
749
735
701
701
743
752
800
903
907
827
542
557
495
604
685
711
743
749
766
782
777
757
774
776
746
757
742
752
802
733
692
705
706
732
756
743
584
496
433
716
715
695
700
705
654
682
687
716
730
765
767
752
772
773
757
805
850
839
844
861
815
812
814
784
808
834
790
840
841
787
811
841
798
825
843
786
840
878
817
865
857
787
801
793
753
793
809
833
893
785
786
760
721
694
716
770
816
823
878
883
897
841
823
842
865
849
753
734
741
706
738
792
875
864
917
904
856
880
889
911
846
864
881
887
843
854
891
861
876
897
869
884
844
812
843
852
819
848
866
837
875
880
848
846
855
853
879
854
856
862
833
847
845
802
814
813
780
810
830
804
813
821
792
801
800
770
806
815
785
805
792
777
801
797
747
769
770
736
743
740
733
730
719
759
735
779
826
820
856
861
851
858
829
842
883
847
872
904
872
905
906
884
919
891
892
907
871
891
911
908
852
852
884
857
882
899
874
898
920
899
926
935
886
898
894
837
875
908
911
890
910
941
882
902
908
858
851
873
900
898
857
859
872
863
866
881
859
885
875
838
851
848
870
896
864
864
851
810
832
844
844
845
772
786
785
809
833
841
835
851
870
869
883
882
877
889
896
873
888
883
841
859
869
832
839
856
811
825
845
828
851
854
820
839
851
796
821
822
785
814
813
797
833
866
837
883
896
855
864
876
852
869
857
853
856
846
827
846
840
806
835
833
805
831
844
811
842
845
803
828
853
811
852
873
817
861
856
790
748
720
727
769
880
953
973
921
956
967
937
904
889
894
848
848
856
833
830
823
790
779
793
837
811
840
846
825
867
879
821
828
831
809
822
829
797
806
819
778
792
805
757
768
746
745
769
758
761
789
777
793
812
761
821
774
765
831
831
843
808
757
763
747
728
722
729
734
738
809
860
864
868
839
817
826
769
785
839
900
892
920
967
963
971
997
963
952
929
872
872
886
874
889
918
919
908
888
901
864
879
879
783
825
855
898
905
903
826
815
818
787
792
836
795
821
889
824
879
866
893
890
825
878
885
820
846
863
890
884
884
871
890
879
872
867
867
845
782
784
782
836
878
853
840
837
848
812
824
852
850
835
838
822
837
844
808
847
867
852
871
881
865
866
878
823
848
904
879
906
911
850
870
842
804
835
855
786
831
866
821
840
889
809
837
850
767
798
798
761
782
781
763
807
802
793
802
767
790
789
753
789
775
749
796
801
768
798
841
788
779
770
750
796
807
802
833
811
834
843
811
824
841
812
841
848
835
851
851
837
846
825
827
838
797
800
809
808
821
846
820
864
854
847
868
841
869
865
830
840
850
817
853
878
907
912
913
924
871
902
907
873
890
931
884
920
930
943
890
886
924
860
915
854
920
969
997
932
936
953
967
935
878
888
918
913
898
886
837
827
827
763
756
788
855
886
908
947
896
930
856
857
847
763
786
840
926
940
929
912
817
772
777
789
827
856
825
856
893
871
849
922
963
942
958
950
909
931
938
885
931
936
902
912
911
888
907
927
861
865
883
905
896
897
909
910
885
904
910
905
932
920
880
883
890
915
918
849
882
894
830
865
886
857
856
861
820
847
839
829
826
833
801
813
811
793
800
791
755
778
789
741
765
777
749
776
793
785
824
844
809
834
845
819
822
834
795
824
830
803
808
824
805
827
832
800
838
844
815
838
835
824
834
823
833
871
879
833
851
842
824
831
848
821
836
801
785
806
788
789
810
771
781
790
763
792
781
749
767
773
739
786
821
795
746
791
832
869
899
880
894
903
857
896
903
870
886
903
845
884
883
848
878
883
854
881
863
840
852
839
832
849
849
863
880
868
869
868
847
870
852
830
844
821
822
844
843
847
870
895
905
935
950
876
895
898
861
875
893
886
927
889
917
929
906
911
884
883
878
851
850
871
811
844
842
821
852
885
851
896
867
879
885
878
856
875
860
831
839
822
820
826
816
809
822
831
796
806
751
754
762
778
812
820
806
827
813
824
836
810
813
832
813
809
811
767
799
806
775
796
806
782
811
804
780
799
795
778
779
780
767
785
825
781
812
823
800
811
817
793
825
845
843
852
873
835
841
841
814
831
824
789
819
817
820
835
876
889
897
792
796
811
832
803
821
856
829
859
885
843
890
890
849
863
876
834
847
844
818
839
851
849
853
848
853
859
843
850
857
844
842
833
817
841
791
803
810
757
808
829
798
813
833
777
814
823
768
792
798
777
803
822
798
825
826
798
823
823
776
804
810
764
783
784
752
780
792
735
768
774
733
760
772
753
768
754
741
762
746
742
768
761
748
755
773
758
806
821
806
835
849
854
844
821
821
819
783
781
796
802
843
861
829
872
893
882
916
873
903
887
863
880
829
850
843
798
822
830
794
802
800
768
800
829
812
849
848
839
856
822
818
801
755
806
826
824
869
865
853
874
858
860
869
832
842
857
818
864
864
831
846
819
801
793
771
775
814
781
830
851
832
856
858
821
829
815
749
734
715
727
753
755
789
801
769
794
815
752
786
801
762
808
831
776
809
853
808
860
861
839
860
875
848
871
866
845
868
853
851
889
858
884
881
829
857
880
850
871
880
860
881
869
864
872
811
802
820
783
819
819
823
850
849
846
872
842
862
870
820
828
829
790
813
819
761
793
818
783
835
834
801
825
832
821
847
863
853
861
833
830
833
803
809
837
827
851
871
873
874
863
857
864
822
845
854
835
861
887
857
878
884
856
883
864
842
863
876
847
867
857
821
861
884
879
902
912
882
917
906
882
898
880
880
913
927
944
891
931
916
891
925
889
889
852
906
941
885
920
935
879
890
898
866
893
894
859
894
886
862
877
896
876
887
897
886
895
903
886
903
892
897
898
884
896
906
865
894
904
873
897
920
893
887
921
929
929
868
892
887
852
861
847
831
850
865
850
886
873
836
863
888
923
868
823
846
858
807
848
850
804
835
864
815
844
852
793
817
836
809
863
902
897
928
934
850
856
856
806
863
904
830
892
977
942
987
972
907
926
924
864
854
861
880
873
827
840
824
787
835
866
852
927
945
914
956
940
937
953
890
898
900
854
885
902
822
856
899
847
891
883
889
889
880
828
852
862
831
887
890
869
877
854
842
874
892
873
898
889
852
876
839
864
883
813
850
878
815
866
897
831
854
858
807
869
905
841
906
929
859
894
880
827
883
907
845
901
918
836
881
899
850
920
898
869
897
891
867
901
868
884
884
840
892
908
849
863
912
849
911
905
883
938
925
937
922
840
846
855
769
815
815
800
800
830
808
811
829
792
788
789
759
755
749
720
700
739
731
778
799
765
791
799
754
757
756
716
734
764
806
791
868
902
847
846
814
766
794
807
787
817
849
809
865
920
851
905
888
828
852
864
843
892
893
868
891
894
843
867
858
812
842
875
843
878
887
823
871
859
821
879
870
869
909
908
883
881
857
860
803
762
785
799
758
833
862
813
899
893
878
939
887
928
910
809
862
867
812
700
700
720
758
817
789
763
768
767
756
765
754
745
733
716
709
698
684
689
675
682
694
682
696
697
705
450
719
952
707
738
590
866
726
718
717
723
732
708
697
476
613
498
417
659
683
708
776
772
774
803
797
817
802
803
805
770
744
736
699
724
751
770
764
782
788
763
778
796
765
769
776
731
726
744
760
753
757
761
742
719
709
707
664
662
661
687
713
690
708
728
696
717
737
706
706
705
683
690
689
678
676
694
701
690
706
703
687
715
752
742
777
780
792
813
809
814
824
814
814
785
804
816
783
792
795
775
790
812
797
786
770
742
735
774
792
813
810
794
787
795
813
798
839
863
861
891
892
871
855
871
875
879
890
882
862
824
830
837
859
852
809
788
798
821
849
874
909
934
954
963
938
911
891
883
837
798
795
767
808
874
819
867
901
901
927
945
915
924
898
861
849
855
820
845
863
847
879
871
865
878
827
810
808
797
807
791
781
739
726
706
697
752
787
782
815
822
828
805
812
818
786
778
761
797
807
815
845
829
828
830
797
804
820
820
839
820
853
873
898
881
907
916
902
923
894
883
894
880
873
872
860
871
919
927
902
902
863
887
888
855
852
875
866
870
883
844
864
867
832
866
883
857
853
870
846
847
858
854
829
863
879
832
852
888
887
888
887
880
898
884
863
867
855
829
825
835
821
839
860
862
891
920
904
943
924
881
893
867
845
821
826
797
814
834
823
850
869
853
885
911
877
875
851
813
835
850
810
846
855
826
841
841
822
826
813
788
808
837
807
860
865
834
850
828
823
826
845
812
840
857
816
848
847
840
849
854
838
858
824
805
791
783
776
743
712
706
709
700
705
681
681
667
677
675
657
667
593
734
680
694
697
692
722
710
700
709
729
735
724
683
505
422
550
261
302
655
661
685
753
795
785
758
711
780
791
841
800
740
727
735
749
749
744
733
734
729
726
739
730
713
708
761
828
799
826
871
896
857
897
944
918
929
958
894
887
844
802
815
842
769
833
871
860
914
873
850
814
846
815
815
837
843
858
920
903
836
845
875
848
883
877
880
890
912
882
913
894
889
891
855
917
923
848
862
899
849
887
825
827
869
834
798
841
836
793
832
817
770
810
815
765
781
763
752
755
781
788
853
861
835
797
710
727
742
807
884
837
873
877
913
920
919
913
892
794
789
726
744
812
864
919
909
826
824
821
798
765
770
752
797
934
960
966
977
960
888
837
799
749
728
790
792
859
875
888
873
860
830
785
770
753
744
698
664
653
666
714
960
932
877
949
983
1007
1006
1017
1003
972
928
911
848
772
704
741
808
1057
1008
1037
958
983
985
963
953
955
927
912
885
848
814
699
698
714
719
777
848
1003
1031
1020
963
875
860
864
881
907
911
931
850
805
823
841
861
887
911
905
889
879
866
793
799
827
818
809
807
767
783
779
848
897
896
868
824
783
767
747
787
866
896
896
977
970
990
973
944
910
884
832
749
739
715
802
870
839
869
938
981
990
972
939
875
876
911
919
889
857
775
778
777
834
864
891
911
860
873
904
904
903
879
865
830
739
724
704
701
775
912
915
971
948
942
963
951
953
911
892
868
738
731
725
797
850
864
960
963
997
998
962
977
937
909
903
894
893
843
849
849
851
879
859
830
803
769
750
774
739
720
773
825
898
931
911
873
850
830
818
740
709
702
783
924
957
1002
1004
1001
980
978
975
903
874
891
882
887
882
886
857
864
860
846
814
781
757
746
753
786
818
875
916
972
902
927
932
940
936
915
880
793
784
782
820
836
849
848
846
835
831
757
776
831
872
876
899
902
889
862
878
869
821
831
823
776
780
790
796
754
803
830
796
788
789
796
790
840
828
808
831
853
846
849
854
827
846
853
793
800
750
770
794
768
786
829
825
547
1068
792
787
804
806
804
835
826
851
897
881
875
909
898
918
964
912
948
932
927
909
822
839
826
862
879
916
868
874
908
830
862
883
856
783
797
824
888
927
894
906
894
885
905
924
902
928
908
913
901
863
864
826
800
825
827
829
884
880
883
900
872
904
935
934
899
878
841
850
877
854
885
892
893
937
935
848
874
901
922
880
908
848
845
807
852
877
909
828
861
882
839
835
804
793
828
808
822
785
769
739
751
742
768
828
857
836
836
807
803
758
720
741
747
774
822
831
795
818
822
866
888
755
795
767
827
868
890
902
877
779
791
771
790
804
775
751
782
777
777
864
844
838
912
830
853
919
927
851
826
835
847
861
767
763
754
843
755
847
916
972
1002
1003
904
850
893
918
948
965
985
1006
999
998
965
939
931
847
875
902
931
894
909
936
941
852
855
891
929
949
954
941
950
948
862
855
860
842
836
842
828
809
826
804
816
787
791
810
798
630
643
839
1003
787
739
744
739
754
753
786
841
893
867
873
894
807
807
842
826
772
762
777
778
791
855
915
841
906
904
835
840
787
839
888
937
949
919
874
838
851
819
812
897
846
984
1007
988
913
957
938
925
934
910
912
922
903
856
853
855
870
855
854
861
866
810
798
798
877
1007
978
976
1016
990
968
985
955
941
900
848
838
869
904
904
878
917
894
877
917
945
929
881
900
886
821
836
846
891
898
871
872
876
885
874
872
874
890
862
878
883
876
913
918
869
901
895
860
880
851
854
874
844
886
933
871
918
936
907
936
910
900
880
802
831
839
883
846
863
889
893
898
838
867
888
865
906
915
892
915
925
893
871
836
866
848
863
882
907
906
864
884
920
946
942
886
892
925
924
908
934
921
942
960
920
968
987
991
978
936
938
942
873
843
902
958
962
938
873
899
926
964
871
897
912
927
910
913
891
889
883
868
870
884
901
909
950
964
957
943
927
941
940
902
917
905
904
910
914
905
902
865
860
896
889
888
864
872
878
864
884
894
886
920
883
899
907
861
878
830
828
822
783
825
833
839
891
959
898
916
943
932
934
886
897
881
856
867
868
851
879
897
881
867
859
878
828
868
840
854
874
856
860
870
844
839
873
826
870
893
848
906
917
875
909
897
893
899
856
882
878
861
895
885
895
920
882
885
890
866
868
864
880
817
852
886
873
900
807
826
830
820
755
759
757
786
838
822
860
810
840
890
893
870
911
882
859
846
798
831
870
882
927
946
940
945
929
954
881
909
914
917
916
850
868
848
827
863
880
877
898
874
889
895
860
876
876
838
839
761
753
761
781
814
798
764
792
799
806
805
835
870
867
894
888
882
875
867
881
888
906
906
917
843
875
907
909
885
900
812
804
828
843
796
797
845
917
950
942
946
938
931
917
874
884
909
881
899
911
917
879
835
852
855
877
871
900
884
881
874
890
891
876
871
886
936
918
860
818
829
832
831
852
897
903
868
916
901
892
836
847
874
889
893
896
916
925
937
940
893
910
885
906
898
858
879
896
908
919
905
938
954
933
950
912
915
907
865
894
880
868
907
898
897
923
916
890
880
894
850
869
850
845
845
845
850
873
857
886
880
858
868
836
803
777
789
810
861
894
921
904
885
855
808
835
818
855
890
890
898
770
808
805
821
839
843
856
842
828
843
819
777
739
774
822
838
838
797
821
765
792
859
933
912
906
903
862
897
882
858
851
885
891
902
901
881
870
880
876
904
912
916
882
905
915
902
923
926
921
937
906
945
897
912
929
837
845
860
848
818
826
844
878
954
918
903
884
860
823
758
813
940
987
917
889
848
848
864
878
830
817
933
944
929
923
908
903
890
900
860
891
913
932
917
807
851
861
884
879
870
846
861
872
845
825
827
830
916
948
971
908
881
881
924
923
918
930
905
888
880
859
844
820
841
857
865
887
911
904
854
886
913
941
875
850
883
888
869
891
895
904
899
888
870
815
832
832
799
836
866
852
895
896
932
922
868
912
897
906
907
920
915
903
914
910
913
885
906
922
902
887
829
821
824
801
831
860
914
954
940
880
908
838
872
901
927
930
860
884
902
877
895
886
863
861
868
889
925
918
899
866
876
820
854
886
853
902
925
910
946
910
926
893
890
898
896
844
868
846
820
782
780
746
749
763
768
701
763
807
827
783
763
748
763
778
827
837
900
936
946
950
914
951
955
925
975
978
943
954
975
950
964
956
907
925
910
859
866
889
879
909
908
867
881
903
867
897
887
858
875
881
828
760
719
744
771
846
880
904
928
920
908
841
840
843
860
870
903
946
926
953
951
916
924
910
898
915
894
864
842
810
811
799
824
787
841
889
898
870
881
891
877
818
816
787
768
763
752
740
717
697
690
680
682
660
649
645
639
646
650
670
687
698
739
768
802
824
792
805
789
838
834
859
902
875
869
845
848
867
840
796
780
739
722
721
724
721
753
806
827
838
820
796
803
800
757
749
723
524
738
803
656
643
658
655
659
688
677
716
718
709
711
729
692
708
700
698
712
709
705
704
724
707
706
722
714
724
697
693
676
664
670
666
673
657
645
670
679
680
674
675
648
681
695
720
723
716
700
679
673
653
628
642
653
664
724
752
746
759
754
733
736
715
700
698
693
663
682
666
662
679
679
682
681
666
677
661
681
744
758
758
728
760
743
706
677
695
698
709
715
694
695
704
706
723
717
711
691
685
701
695
706
743
772
790
744
746
785
804
790
776
737
730
716
705
702
740
770
802
863
856
855
904
913
848
851
858
822
838
830
804
820
872
878
870
832
827
844
832
804
819
812
824
845
824
842
861
826
829
833
799
810
806
803
841
809
850
854
824
872
901
873
903
906
893
843
812
836
807
802
822
809
808
843
857
824
871
864
890
848
854
814
777
765
729
758
757
771
771
752
724
724
727
779
794
826
902
844
890
905
902
892
821
806
771
768
762
749
759
792
799
816
895
880
842
860
812
815
809
781
771
795
803
850
862
825
793
774
787
791
771
797
822
789
823
793
790
846
794
814
793
786
765
755
805
823
822
755
773
817
846
854
937
886
827
826
815
792
803
810
767
768
763
733
727
743
766
717
742
758
865
914
920
947
930
877
859
866
835
828
784
834
855
833
801
800
794
740
740
763
779
832
854
844
843
863
882
855
860
865
821
852
930
975
915
904
917
858
826
831
831
818
760
783
777
791
735
756
760
807
833
799
759
777
706
756
790
902
949
878
913
913
861
877
897
901
887
846
846
852
833
830
820
817
827
810
853
891
866
870
830
823
832
807
804
818
797
822
841
795
849
884
884
847
793
782
786
771
770
803
824
793
816
848
823
851
878
832
812
804
772
784
777
755
761
778
763
759
758
753
768
777
740
725
793
850
851
834
818
833
826
812
769
744
757
746
746
754
750
753
768
778
737
782
813
810
767
762
782
751
775
788
810
822
776
781
779
711
739
729
744
755
765
754
762
786
777
798
787
805
809
813
756
758
762
771
768
750
716
712
695
741
793
802
845
870
803
799
819
799
796
777
741
747
784
814
845
816
829
859
826
833
838
816
830
797
793
803
803
774
794
825
811
833
844
842
815
739
758
732
740
733
750
772
798
794
764
816
818
841
842
789
776
724
725
757
818
888
839
871
874
855
846
839
829
814
790
832
878
852
922
923
890
895
892
869
870
870
859
848
802
810
817
786
754
761
716
746
831
881
901
882
875
879
856
860
851
810
798
781
778
774
767
760
715
719
707
764
823
858
761
770
769
778
774
788
759
762
751
758
777
804
798
825
819
781
837
855
915
855
809
752
710
729
736
745
766
752
717
729
754
794
823
790
798
776
779
772
761
724
724
742
746
763
783
782
782
771
759
756
724
746
705
675
652
649
638
661
672
713
789
792
850
857
851
874
874
843
861
827
813
805
731
742
740
762
769
761
762
787
773
761
769
754
743
755
745
764
731
708
698
710
703
729
703
700
698
727
728
695
693
712
715
697
699
699
694
740
751
735
731
747
735
697
697
703
657
659
657
698
756
716
706
727
750
781
779
764
750
714
693
682
643
676
699
734
760
776
789
794
806
750
714
729
695
711
702
672
664
655
689
708
727
721
717
721
701
689
700
711
714
698
704
719
706
724
722
723
683
690
680
717
760
802
812
767
790
793
784
817
794
800
822
778
820
801
772
797
766
777
763
513
606
691
453
755
397
387
715
726
738
728
726
729
710
698
671
690
702
726
716
670
445
351
342
459
468
694
263
403
681
583
798
656
686
704
677
711
417
762
1156
789
773
769
756
707
737
740
758
713
741
747
703
702
674
693
692
616
735
677
646
747
498
889
688
658
797
745
702
720
709
714
742
750
788
784
778
780
763
715
712
701
729
748
739
722
717
706
661
639
664
649
628
629
646
656
661
707
754
842
854
852
883
898
868
780
782
768
792
782
894
830
823
824
889
855
905
895
828
819
812
725
694
693
722
818
939
1023
898
919
938
915
838
822
817
795
757
742
754
803
757
770
736
746
747
771
735
769
784
764
826
820
776
805
811
781
789
803
792
809
812
811
804
730
755
770
803
809
805
817
767
772
760
719
740
735
737
761
792
737
777
788
735
740
762
725
765
788
821
871
838
854
834
835
828
836
805
758
777
795
755
843
838
812
826
756
783
757
738
787
798
775
665
845
704
691
706
704
723
728
572
871
721
732
714
725
747
755
766
761
715
696
707
714
740
779
801
743
787
790
763
795
814
808
815
822
813
763
714
723
734
719
737
716
750
783
813
830
839
759
769
756
736
704
727
721
743
754
756
791
749
737
738
714
582
435
988
627
624
617
609
586
602
585
581
568
563
558
549
555
554
576
625
715
759
804
771
763
754
807
831
892
908
905
917
893
885
840
838
801
813
792
790
788
786
726
720
676
747
790
880
836
883
870
882
857
837
838
800
747
726
695
685
647
658
669
664
655
680
705
700
726
736
684
675
660
698
671
705
751
819
776
827
843
850
798
866
827
853
807
753
774
749
732
747
491
1034
707
736
746
756
730
735
730
707
680
675
665
659
669
669
662
670
667
653
682
656
422
966
737
710
683
671
705
697
681
698
758
730
788
770
761
793
483
941
856
735
746
778
790
794
790
757
728
719
716
693
695
671
714
682
700
625
718
716
851
675
719
1028
807
770
712
673
676
685
676
665
681
686
685
657
660
660
625
624
609
614
598
593
612
597
613
639
710
731
749
798
815
847
795
819
818
831
828
816
749
787
731
718
696
666
671
714
730
712
776
801
770
784
772
746
752
768
759
720
702
708
705
723
736
727
722
728
722
699
680
686
687
703
708
704
719
745
705
730
727
712
728
744
705
744
761
810
749
762
797
780
808
838
788
804
816
794
840
818
805
806
854
831
724
742
759
784
800
791
784
759
728
740
774
845
865
868
785
789
786
779
768
733
753
785
804
820
738
770
752
771
795
829
819
759
754
734
704
724
724
733
788
782
771
752
759
759
743
735
746
726
736
761
734
753
764
748
755
714
713
692
718
735
745
741
776
756
752
758
748
730
742
715
731
737
719
721
724
716
730
742
719
725
751
743
719
727
737
727
751
782
779
754
760
748
726
735
726
696
707
725
690
717
727
708
733
769
739
754
761
740
771
811
740
712
740
748
778
801
795
771
753
722
541
812
645
652
674
711
767
761
822
857
865
901
912
917
840
825
850
855
796
801
807
807
827
824
808
821
810
796
805
854
895
901
909
852
855
867
831
864
873
882
881
872
894
903
892
919
897
918
928
901
917
892
889
885
844
840
842
831
845
876
868
883
882
875
894
851
872
880
872
832
856
832
836
856
857
848
870
855
863
847
848
855
873
846
867
860
836
860
853
867
871
844
837
827
805
808
799
802
807
818
802
828
824
830
842
830
840
832
791
803
825
810
814
824
819
814
817
801
802
807
774
786
798
780
798
821
829
840
836
835
811
792
772
755
724
722
730
759
808
792
820
839
816
839
834
808
812
780
759
796
804
770
808
822
823
856
876
851
878
862
863
865
835
855
851
823
835
822
837
872
863
881
900
910
929
932
934
950
920
936
916
880
879
871
851
867
852
869
873
847
889
900
869
892
882
870
887
848
873
879
836
859
870
827
856
840
839
844
821
835
835
847
847
823
772
780
769
785
779
752
733
744
793
785
835
878
844
873
876
870
907
900
863
873
867
851
832
789
788
783
769
762
779
754
750
755
757
718
710
728
804
876
932
915
903
885
856
810
778
687
673
666
675
649
684
744
751
753
756
794
756
747
753
752
759
765
733
727
708
697
703
726
758
789
792
551
1145
846
881
872
884
899
873
884
853
857
852
844
830
790
779
749
753
754
797
791
789
795
800
825
797
805
809
765
770
750
742
736
740
764
772
763
741
710
759
784
789
825
847
842
860
856
862
866
870
846
874
887
887
882
862
823
855
861
854
891
916
912
944
919
916
893
882
871
827
825
836
822
843
849
845
523
1201
864
864
852
850
836
818
806
754
729
755
787
807
892
845
849
842
843
827
845
815
807
819
819
789
804
808
815
818
816
790
797
810
789
795
814
790
808
841
839
829
840
833
833
844
818
795
802
818
800
839
844
838
854
854
816
829
829
809
789
795
787
781
802
808
803
794
808
818
578
955
771
757
735
728
567
855
684
677
698
723
767
785
802
801
745
752
723
720
730
726
709
726
726
721
737
766
759
786
802
786
788
778
756
770
767
757
740
743
726
715
718
708
726
721
727
716
712
710
722
712
694
712
708
706
707
716
712
706
705
705
675
701
695
697
692
709
709
711
719
706
676
676
693
697
713
757
794
785
742
732
726
701
703
670
688
705
707
673
540
807
706
713
746
772
769
814
749
730
752
515
932
722
689
668
664
665
668
667
648
643
653
687
656
653
642
639
652
669
661
676
712
705
693
694
758
758
748
801
813
799
792
775
761
735
759
758
748
559
1013
813
813
810
836
788
809
810
820
847
758
511
598
342
253
745
766
785
782
752
794
823
860
868
889
893
881
874
873
871
772
739
777
782
855
938
960
888
875
935
942
892
884
919
937
955
878
853
909
934
930
928
895
868
799
762
755
787
808
835
835
822
834
867
894
890
849
874
879
902
874
821
764
786
767
800
881
872
877
926
980
1014
1047
962
897
934
850
817
863
939
961
862
940
899
909
915
934
902
638
470
317
273
389
372
628
613
289
333
444
251
296
406
427
284
296
260
669
370
875
458
415
905
930
939
958
895
900
935
955
703
1053
704
559
591
289
338
307
263
552
697
273
339
394
433
398
719
509
446
1204
931
893
932
912
845
864
911
945
913
941
958
962
906
711
605
413
850
780
810
805
902
939
923
905
897
844
853
854
599
1174
920
891
843
886
892
847
892
938
930
917
960
875
920
957
970
926
933
938
926
882
830
785
683
1066
1019
1107
1005
1053
1061
1043
963
909
928
915
874
881
939
984
998
964
967
960
935
945
930
853
882
896
916
851
847
856
834
839
829
768
729
733
752
472
840
443
422
439
326
362
251
268
629
359
453
397
439
676
301
313
252
307
349
259
399
284
354
260
436
618
504
348
408
709
271
297
354
272
339
291
400
974
934
943
973
963
982
980
972
985
928
905
939
976
997
948
970
963
879
971
1019
1008
1046
1001
1005
914
1115
944
950
918
945
904
910
951
982
958
904
947
972
953
940
970
993
973
962
959
959
956
978
933
950
977
959
970
922
955
967
964
937
962
908
947
959
964
893
904
930
923
881
884
953
975
955
919
946
951
936
955
932
954
923
923
935
841
983
941
915
929
875
823
868
911
916
918
922
937
877
912
942
953
931
895
893
900
875
923
935
950
975
958
994
915
892
894
703
538
1302
830
874
613
1112
871
846
845
869
864
832
859
829
825
865
882
699
1046
937
899
563
1337
917
828
817
814
866
902
795
864
889
899
802
891
712
579
546
552
460
541
344
709
456
692
692
262
958
954
951
936
910
877
774
708
708
518
842
687
488
345
814
744
593
257
311
370
269
377
355
381
281
304
289
1270
974
951
959
895
637
745
1169
843
834
851
917
918
927
933
854
847
830
793
812
510
1123
809
802
817
849
886
845
818
755
745
697
702
724
763
840
863
879
997
969
953
950
919
916
831
832
870
864
836
866
926
854
887
890
849
842
845
775
785
798
808
770
784
802
811
843
878
844
865
893
861
866
837
828
841
856
844
917
953
931
956
683
1098
923
909
868
887
921
897
845
883
864
864
889
860
764
724
591
875
627
340
367
264
271
251
277
321
366
382
261
272
386
268
486
1470
975
967
905
898
883
814
789
819
854
834
942
985
970
969
897
895
901
900
897
790
822
831
828
829
847
818
818
775
756
721
752
764
811
889
536
1164
909
927
956
906
880
887
902
889
873
816
784
748
755
741
818
873
910
896
941
962
878
942
955
910
868
845
946
938
622
501
587
694
1130
855
852
569
436
381
391
300
274
1042
320
568
596
333
488
349
481
300
419
540
249
322
249
305
413
287
288
421
355
315
327
594
260
555
467
344
668
327
695
455
422
878
828
850
807
841
839
894
864
845
850
872
909
953
918
855
833
835
806
830
836
827
855
825
866
809
855
937
825
866
875
835
848
823
789
792
797
755
787
790
792
793
844
854
776
728
700
707
706
818
906
894
875
863
890
915
887
924
942
929
947
971
963
916
924
898
897
958
1037
1078
999
1010
1063
1041
976
954
960
866
829
811
920
987
982
948
958
948
916
902
888
873
850
859
891
924
892
918
906
866
884
800
802
830
785
896
906
925
934
919
939
954
939
968
944
947
962
920
949
938
944
959
928
945
968
946
962
930
945
944
917
919
888
923
918
914
932
910
931
939
928
939
912
927
929
906
921
892
892
909
881
904
887
883
885
859
877
835
861
920
927
950
931
970
954
941
962
897
883
929
877
888
950
967
968
961
955
977
990
905
950
968
953
1001
1016
884
898
941
981
983
990
922
940
957
963
874
914
933
937
945
960
998
979
1018
987
994
983
957
976
965
964
919
984
1013
938
977
981
991
985
980
979
971
940
967
985
1018
1008
1013
1008
988
996
943
967
977
971
990
958
983
945
899
902
944
950
979
978
845
866
876
928
944
970
993
951
858
917
932
959
976
959
910
969
958
943
972
1029
1044
1056
1046
1021
1009
993
964
913
903
891
776
878
593
491
839
842
897
509
1132
874
949
990
933
964
979
967
971
885
848
954
926
885
579
1185
905
632
1153
879
886
913
943
912
906
925
905
916
927
935
933
940
895
794
732
823
816
681
463
420
2059
613
1327
950
951
983
936
945
961
957
946
927
918
845
842
855
837
937
965
912
884
901
949
948
824
903
948
986
983
984
923
950
927
949
960
901
921
556
586
556
817
778
785
773
770
772
770
583
468
426
723
718
724
722
781
802
818
763
793
797
799
849
865
839
843
845
803
849
857
829
860
916
987
933
911
902
878
837
844
838
872
947
950
957
951
904
929
897
828
834
776
741
811
868
910
928
940
992
931
915
878
841
837
836
811
844
841
825
865
838
830
841
842
881
885
870
904
890
883
886
855
858
839
807
839
884
859
885
921
896
910
855
856
839
810
851
831
883
873
875
895
855
867
834
831
818
813
828
806
789
845
867
896
895
901
933
893
904
884
853
865
876
831
877
901
886
930
863
848
891
898
911
967
962
935
946
948
898
893
891
890
899
916
906
911
946
956
978
935
974
972
976
1007
1041
1014
993
949
946
951
929
952
942
935
939
914
909
908
871
901
917
887
904
913
900
918
886
891
910
872
903
908
904
919
918
917
937
903
902
886
861
873
857
869
885
857
894
906
922
919
879
904
871
900
932
915
946
959
953
963
930
935
959
942
984
993
991
1013
1012
1022
1009
985
985
961
993
980
985
1015
1018
966
980
974
927
959
906
943
969
930
956
907
915
946
957
879
901
944
952
910
909
917
950
941
954
985
975
975
926
931
949
934
939
886
871
894
831
880
961
1039
1066
1079
1052
930
920
934
951
949
960
977
963
900
901
897
889
876
857
898
861
888
947
962
975
978
907
890
909
903
922
894
880
902
988
1001
982
963
977
979
962
980
968
913
919
892
887
871
872
838
837
828
813
852
846
793
790
816
826
849
883
861
881
874
840
854
808
795
823
816
818
835
847
835
864
871
868
911
875
876
875
833
854
854
833
857
883
875
879
908
896
920
895
905
914
877
863
845
797
805
823
793
821
854
829
860
849
835
844
808
843
842
835
853
832
847
863
840
885
901
855
865
853
822
844
850
828
878
897
909
938
940
931
941
913
929
940
941
944
921
944
952
929
956
935
951
949
947
967
930
937
954
926
931
905
945
999
999
882
936
972
954
979
939
979
1022
1037
969
984
924
933
958
949
917
884
878
916
965
962
998
1020
1013
1042
1056
1012
1037
1020
974
981
991
993
1004
1033
994
942
959
1002
1027
1018
996
968
925
940
938
902
958
1020
913
948
1017
916
938
1005
973
849
846
852
861
829
817
789
808
843
836
923
966
971
924
846
860
825
857
934
933
932
894
854
855
834
839
892
917
873
880
873
813
807
764
752
796
792
854
911
905
915
898
861
886
877
842
857
855
818
852
860
842
853
845
797
820
822
795
826
519
525
668
1597
793
855
890
828
842
840
839
857
892
873
884
607
746
704
535
828
855
887
840
881
919
861
911
969
937
969
970
978
996
955
972
976
978
982
957
944
955
955
917
929
957
920
949
959
943
947
943
946
981
963
966
999
978
982
986
979
999
992
981
991
951
961
961
945
981
990
979
907
922
934
877
885
897
858
906
988
987
863
808
816
871
905
922
956
968
973
956
935
856
857
854
800
866
990
903
963
1018
1036
1014
1012
1013
1000
1012
1013
972
963
988
960
973
998
986
1002
997
988
989
950
965
922
933
965
1004
1009
1003
951
957
934
917
920
903
918
929
908
919
946
924
946
950
934
954
945
949
941
935
947
911
910
955
978
956
976
964
935
972
909
943
944
948
918
938
919
902
904
919
920
944
921
925
932
901
909
878
886
912
882
898
900
869
890
875
876
880
853
866
861
847
868
880
850
871
855
829
851
841
823
846
845
861
883
839
857
865
799
762
768
769
770
791
779
821
859
847
884
890
857
841
831
787
827
860
828
858
843
824
878
868
886
888
845
864
864
854
864
814
835
834
792
823
838
822
858
843
882
908
904
920
896
905
916
885
891
884
883
929
897
918
925
875
894
891
862
857
841
876
874
910
911
880
895
877
881
858
822
850
827
850
909
893
952
985
957
974
934
890
882
839
899
908
917
929
882
909
887
873
888
894
899
917
875
912
905
884
909
890
881
901
841
849
815
828
850
827
877
896
893
921
908
935
925
881
903
903
903
930
865
893
929
967
928
935
940
907
930
914
931
951
907
939
969
942
953
922
924
939
895
929
904
894
874
895
923
938
919
894
919
846
840
825
903
874
885
867
806
814
600
893
722
740
799
826
821
885
867
844
819
823
801
802
801
772
763
811
868
973
1058
984
993
983
944
973
962
943
958
924
942
950
818
757
533
987
794
879
936
893
913
917
899
608
1061
800
770
777
757
759
756
787
805
821
852
815
814
796
775
786
791
778
794
542
986
736
727
747
774
759
767
805
789
819
870
839
863
905
850
854
877
853
866
909
929
877
887
865
835
855
877
799
873
906
856
930
978
928
963
937
890
911
910
907
905
886
802
806
801
810
828
801
817
853
846
846
825
848
887
848
859
893
867
892
889
849
858
873
897
948
959
920
932
945
920
929
920
913
836
839
836
857
863
882
873
836
830
843
833
840
881
909
925
929
963
980
984
937
909
913
882
859
871
841
863
879
872
899
899
908
913
874
887
879
866
857
829
853
857
827
856
835
792
801
789
840
866
865
875
906
872
899
891
875
884
886
867
878
894
843
868
888
923
936
823
840
869
871
901
859
880
915
946
950
894
916
936
901
938
946
939
987
956
935
964
988
960
915
959
992
998
953
972
979
934
968
963
949
996
965
987
991
968
989
945
967
970
951
961
979
957
987
978
976
997
992
990
1057
989
990
984
959
965
947
952
988
954
987
992
938
968
931
962
851
853
864
818
807
785
763
728
750
826
905
924
930
940
897
812
829
818
846
902
898
779
778
806
862
1020
977
903
804
775
750
737
718
745
841
901
936
946
937
919
888
841
755
725
728
737
735
759
832
837
840
823
864
895
891
831
774
737
731
719
717
718
727
730
744
728
737
723
715
704
689
700
680
682
685
707
720
727
714
721
738
742
737
759
775
640
484
271
1045
804
776
771
771
772
777
753
742
733
717
730
726
756
729
755
795
851
804
790
753
775
767
784
756
770
780
839
842
846
866
855
829
827
803
759
755
752
767
777
771
785
808
574
952
753
743
762
624
894
762
794
810
821
788
798
788
784
771
770
755
731
744
541
961
780
839
838
875
876
875
875
825
802
712
813
724
733
741
728
741
772
759
775
790
754
771
777
774
791
785
742
750
714
714
718
718
693
692
710
716
726
730
702
718
730
798
888
895
869
875
847
828
832
795
789
767
734
744
760
774
859
860
879
881
863
826
807
782
754
740
732
761
771
775
801
784
817
667
967
778
754
788
772
782
784
776
800
807
815
793
771
770
762
775
786
809
797
860
901
885
908
908
890
882
872
795
807
738
716
689
679
689
677
745
806
869
896
887
833
839
863
861
861
896
926
897
870
895
906
922
920
848
836
838
842
795
777
787
831
905
888
888
892
888
871
819
809
797
782
811
809
784
775
769
785
791
790
809
819
808
812
864
848
820
853
817
782
800
814
786
820
867
859
590
541
635
878
922
863
796
798
794
788
563
558
274
472
332
298
265
403
440
355
268
445
281
673
647
327
290
389
295
658
644
662
682
690
671
679
674
700
707
747
755
728
756
772
798
808
774
771
762
717
708
694
674
669
681
691
713
719
731
712
711
704
696
671
680
691
689
682
655
665
674
670
685
696
714
699
752
724
708
737
756
709
720
748
731
701
728
729
754
760
796
866
869
849
796
793
806
752
806
864
896
845
865
907
905
894
884
832
838
850
804
787
763
780
780
768
796
799
826
849
850
853
783
799
797
791
822
839
918
946
557
1206
883
856
813
828
759
748
761
714
736
744
740
745
748
795
761
757
811
832
785
781
821
923
979
994
950
956
909
843
862
884
895
923
970
992
985
973
902
940
940
910
932
913
938
944
936
873
861
873
855
887
897
852
882
938
908
842
882
982
951
948
929
838
838
856
904
910
893
921
941
946
951
900
908
947
936
880
917
968
950
1008
1005
993
1014
981
936
952
997
1023
975
939
967
957
958
1007
941
899
903
930
880
898
848
859
873
879
878
887
908
852
868
888
848
907
945
967
979
972
930
927
951
939
938
951
910
904
923
967
963
914
871
836
855
905
765
530
511
397
276
317
381
300
255
410
885
771
779
833
881
906
851
884
902
889
899
916
854
888
921
907
942
939
885
877
839
778
763
812
893
837
885
904
747
1011
870
856
840
836
824
814
822
819
886
927
884
905
915
877
887
882
832
858
877
825
849
738
506
543
498
864
755
748
559
496
455
779
792
683
443
422
777
724
755
472
991
732
735
744
774
795
763
756
770
777
726
754
512
754
465
460
716
890
753
786
815
772
755
787
791
761
780
496
1031
508
988
746
736
730
468
989
721
726
714
757
763
788
824
828
804
792
796
779
686
660
900
487
1028
780
751
750
734
743
747
773
737
775
754
738
605
880
761
736
646
804
699
704
722
470
413
563
718
754
780
516
1130
899
833
778
789
790
752
575
885
744
733
711
708
722
716
685
719
729
726
487
955
717
679
704
734
531
939
737
726
540
574
546
491
709
679
682
720
733
768
750
776
781
802
757
753
740
704
693
687
701
768
780
736
734
731
706
675
461
930
737
771
744
769
783
768
759
823
944
906
940
988
916
945
913
823
762
754
763
805
848
845
876
927
891
905
915
860
848
882
894
891
938
962
907
971
964
886
888
864
768
752
742
780
826
802
728
772
801
840
893
941
953
870
875
918
954
926
935
945
846
884
900
937
989
1023
972
933
923
917
878
907
939
967
973
913
860
860
875
903
914
912
897
838
837
862
876
893
911
895
835
778
777
802
856
903
947
967
971
940
885
807
825
877
892
870
927
930
907
909
880
862
880
815
761
768
838
913
987
1073
1103
1071
982
899
838
816
809
854
931
1010
1187
1126
1034
936
887
934
890
853
912
985
1045
1017
909
872
866
851
880
889
891
902
925
930
880
913
959
1026
1001
988
1005
1016
958
927
963
1010
1014
996
913
909
963
976
976
993
937
812
849
848
886
897
926
929
949
910
953
952
975
980
956
935
874
875
896
894
897
892
875
823
859
881
930
939
867
856
890
857
887
913
907
907
922
933
926
914
930
931
913
881
812
790
785
775
769
817
826
856
802
777
813
843
860
866
823
829
837
817
777
729
746
754
743
732
447
1020
738
760
747
785
794
746
716
746
707
766
783
827
873
886
859
795
803
790
816
857
923
948
876
801
830
844
854
882
915
935
920
948
936
914
898
899
915
886
896
905
858
899
909
902
855
861
897
929
880
932
879
802
768
767
792
821
842
836
878
847
795
801
829
838
857
862
855
815
819
815
852
864
944
909
920
956
984
942
967
975
920
862
895
926
929
892
920
926
866
857
880
886
841
868
885
874
903
927
882
893
940
950
972
960
962
980
962
942
827
852
862
925
1021
1039
1015
1039
1009
908
907
914
925
938
929
955
965
957
910
903
859
833
853
877
860
785
799
825
885
908
879
922
946
980
975
947
915
847
795
830
901
1007
1073
1136
1028
1007
938
946
973
981
892
911
942
984
983
976
843
832
887
930
984
1005
1014
995
983
951
914
934
932
967
974
958
931
975
900
938
950
965
930
864
893
890
866
874
893
899
936
933
898
918
905
938
915
933
967
963
921
941
973
963
917
877
907
919
938
893
953
921
867
875
889
898
909
943
893
827
851
853
787
808
812
808
824
834
840
807
847
853
768
749
748
746
814
813
830
875
833
849
878
913
877
916
895
861
868
852
846
879
863
896
922
870
908
917
888
925
924
851
902
847
839
858
816
836
842
822
872
822
829
803
851
844
847
805
816
838
871
811
817
819
804
846
865
800
846
838
825
875
873
869
846
842
766
744
764
802
865
911
961
935
935
946
923
955
972
992
943
960
943
928
925
928
850
896
928
880
891
922
962
952
878
866
908
897
829
863
877
841
776
813
856
859
792
793
844
878
855
818
864
920
873
922
956
942
965
974
950
957
951
947
963
987
862
860
855
911
941
951
968
966
945
973
962
898
901
882
815
797
820
827
856
969
948
996
1035
999
997
1007
926
938
947
950
943
943
846
789
784
857
952
947
990
1022
1017
1033
980
935
934
935
871
922
974
920
990
995
928
961
968
927
956
974
920
971
977
915
940
945
859
865
928
999
962
997
1013
961
988
1012
946
909
961
1003
922
962
984
976
938
901
898
819
764
745
540
548
451
790
824
861
822
813
782
767
782
784
541
972
746
757
767
792
800
820
847
875
813
800
842
903
1012
1040
1069
1094
1153
1104
1080
1028
1025
960
888
889
888
884
921
941
910
937
924
853
876
842
808
812
792
847
886
861
899
921
838
861
865
880
879
847
753
877
819
777
804
829
880
538
1169
875
973
720
1217
904
939
859
878
930
980
948
987
1017
1003
1005
1009
980
1001
1002
904
929
974
992
1001
989
921
955
978
966
1018
1027
973
1046
1079
1035
1081
1038
1008
1039
981
1011
968
910
942
974
939
1012
1053
1028
1086
1074
1037
994
1006
979
1062
1098
1078
1129
1114
1104
1094
1093
1121
1080
1117
1075
1088
1042
1040
1048
1025
1044
1025
1054
1067
1000
1037
1036
1027
996
1022
962
1034
1055
1021
1059
1050
1035
982
1018
1002
979
1002
1012
1018
1038
1030
1049
1025
1029
1032
994
1015
1014
1013
1012
990
1030
999
1028
1056
1048
1033
1046
1005
1029
1010
1015
1072
1022
1008
1044
1053
1025
915
939
959
950
920
895
913
903
883
906
933
941
1109
1108
1112
1004
939
917
919
905
891
794
742
774
789
824
856
866
858
832
794
797
825
883
899
931
1113
1075
1013
1033
1045
995
989
943
804
819
829
822
858
894
957
946
1019
1011
987
1006
1014
922
954
1019
1066
1009
1056
1072
1021
1051
998
1030
1005
966
1008
1014
978
1031
1030
1036
1070
1053
1046
1079
1020
1068
1067
1025
1072
1041
1048
1060
1012
1064
1027
1002
1013
1013
1017
1077
998
1018
987
968
1017
977
902
853
886
933
959
975
942
1017
962
954
958
985
1001
1004
954
989
1022
1008
1003
1002
989
951
898
889
887
895
947
1088
1026
999
1062
1074
1033
959
999
1038
1065
1053
1038
1011
1001
952
928
958
967
770
1098
887
901
871
885
900
944
962
977
967
973
1021
1033
1057
1043
1062
1076
1092
1107
1134
1109
1096
1117
1033
1055
1064
1023
1062
1073
1018
973
1009
1021
1022
1025
938
925
907
834
804
783
865
896
832
858
856
850
908
969
1002
934
935
905
888
811
859
845
914
850
769
818
829
915
978
984
952
954
1012
944
917
921
1012
1066
1043
1033
1068
1083
1034
1080
1091
1056
1054
1065
1073
1083
1067
1014
1020
1026
995
998
949
943
942
908
865
910
969
1004
925
900
872
910
926
945
876
923
883
905
903
842
852
828
803
813
891
945
1038
991
1034
1020
1028
1071
1036
1018
988
906
922
951
1003
958
950
1019
972
1027
1051
1022
1059
1045
990
1018
997
956
1002
1008
936
948
899
892
898
915
869
886
893
929
896
908
894
893
842
846
885
921
952
964
952
970
957
951
944
956
919
908
938
964
978
928
903
906
929
934
938
878
878
930
942
962
954
964
957
880
843
855
841
850
842
958
989
996
1018
1003
993
999
998
997
964
962
986
981
971
925
992
1021
1000
1043
1053
1033
1080
1066
895
909
890
983
1049
1043
1023
1027
1016
999
1037
1035
1024
999
1031
1046
1087
1056
1108
1132
1119
1141
1127
1124
1135
1116
1124
1106
1065
1057
1091
1075
1068
1007
1016
1001
968
964
922
910
921
905
944
940
885
897
605
637
286
531
266
267
431
294
255
395
301
875
867
828
825
860
877
918
963
928
910
930
934
968
953
896
970
978
1016
1067
959
998
991
909
1011
1000
956
961
868
915
850
890
894
883
945
805
940
841
841
847
896
883
916
892
870
879
864
858
891
892
907
916
866
910
940
939
1010
1041
947
899
902
881
884
922
1033
910
936
993
910
950
894
922
923
898
870
865
717
938
823
863
935
979
914
843
860
894
840
944
1047
932
993
1008
1016
1057
961
631
667
315
767
739
738
768
795
798
785
829
885
889
891
825
841
802
817
850
836
800
789
923
888
967
1106
920
926
956
910
911
946
930
903
957
969
905
933
917
840
894
950
1018
1004
1041
1039
1055
1101
1053
1073
1053
1039
991
996
1025
1012
1064
1071
1064
1082
1027
1048
1032
1023
993
924
932
962
956
951
1002
1029
998
1021
1044
1021
1032
1038
1033
1038
995
1033
1052
988
1032
999
1016
1014
991
1008
956
990
949
935
957
963
935
925
919
867
852
852
860
840
932
1026
1007
1036
1042
1028
1025
1026
975
996
944
968
965
962
990
955
994
958
954
950
904
944
912
898
905
900
935
928
950
1004
993
1001
983
678
1191
984
851
931
848
804
934
854
901
904
919
957
942
943
915
925
906
928
907
912
930
905
827
1016
904
936
913
921
850
897
916
850
893
899
933
937
948
944
926
854
884
899
841
801
805
889
1006
1033
1044
979
994
999
877
915
837
812
827
840
852
879
802
825
851
909
914
897
875
823
800
818
897
892
894
776
808
781
797
837
863
862
852
826
796
820
798
812
787
809
873
867
818
837
801
815
816
877
1074
1049
1017
919
941
976
987
934
992
1019
974
1026
1033
904
847
806
787
763
798
896
1059
981
1046
1095
1126
1041
1053
972
902
876
956
1092
1125
1053
1034
982
880
885
869
928
989
1095
1029
1039
1023
1014
933
960
968
959
970
1001
988
981
958
917
909
944
938
985
911
976
1035
1087
1077
1064
1036
1022
1025
1014
1030
1051
1034
1069
1047
1036
1061
1055
1047
1043
1023
1031
1044
1018
995
921
956
956
969
998
998
1037
988
1008
1038
991
1015
1030
1004
1034
1033
1039
1041
1008
1045
979
864
863
906
993
1045
1101
1086
1095
1083
984
969
972
1023
1019
1045
985
1006
1058
1040
1072
1095
1076
1092
1046
1054
1042
1021
1031
998
1026
999
999
1031
1011
1029
973
919
973
1006
1049
1053
967
1025
952
983
1015
1034
1012
1017
1019
990
1027
1019
1009
1033
1016
1023
1042
1001
1024
1023
1024
1039
983
1011
1010
995
1009
989
995
1012
981
982
972
974
959
955
956
995
963
970
980
942
976
969
971
990
952
1005
1026
991
1019
997
974
1001
987
1002
995
1013
1023
1023
1050
1011
1007
1005
981
979
981
974
1001
980
987
971
988
1009
971
1045
1041
1004
1005
1030
1028
996
1006
978
988
1002
981
1002
1008
993
1016
1012
1036
1036
1029
1037
990
1000
994
1012
1020
999
1021
1006
1019
1022
984
997
962
956
981
976
973
996
945
982
976
974
1008
974
1000
1017
1002
1027
1015
1026
1025
965
1000
980
932
980
958
996
1028
985
1030
1037
1034
1054
1033
1050
1069
1042
1086
1036
1085
1063
1032
1060
1054
1032
967
937
982
1033
1036
1048
1011
978
1002
920
953
984
985
1007
982
991
913
906
876
894
875
877
955
1112
1049
1002
1023
950
930
985
1008
1013
1009
927
889
934
933
902
936
1004
1013
995
1014
1023
1028
943
971
975
960
978
994
1025
1010
988
955
976
976
967
908
953
995
1036
1048
1079
1082
1051
1064
1051
1060
1078
1044
1057
1062
1040
1046
1041
1033
1059
1030
1040
1049
997
1035
1032
1018
1036
1013
1027
1023
978
1015
1014
993
1017
1013
997
1005
988
981
982
970
979
974
977
989
955
947
975
1028
1030
1056
1031
1051
1026
1058
1051
1046
1039
1021
1031
1005
1009
987
958
986
890
918
996
1019
976
1019
1007
1018
1028
951
972
1009
1009
976
960
1000
968
987
1022
985
1007
1010
962
1002
1022
1011
1041
1020
1044
1049
1034
1038
1009
997
991
948
974
980
988
1023
1018
1015
1016
992
1014
978
965
958
950
966
1013
978
1018
1012
1024
1031
1019
1024
1016
1027
1047
975
992
966
951
954
960
1032
1048
1013
1082
1082
1060
1063
995
1015
1021
994
998
966
861
858
809
854
1036
1148
1222
1192
1173
1148
1162
1102
1122
1120
1101
1023
1018
1048
1073
1025
1060
1053
1026
1065
1070
1060
1051
987
996
996
966
990
1007
999
928
934
978
996
1007
1010
958
955
1000
1014
958
1028
1069
1084
1109
1104
1032
1059
1053
1018
1016
1005
1027
1041
915
925
957
978
1032
1022
1030
1047
1058
1037
1009
1016
1013
988
1013
1010
959
907
951
991
971
1010
1027
1024
1048
1051
1037
1062
1036
1038
1045
1010
1051
1055
1010
1068
1071
1035
1084
1072
1059
1087
1052
1000
1036
1069
1076
1015
1062
1062
1032
1051
1002
1042
1062
1053
953
1015
1053
1002
1010
1029
1064
1026
1041
1057
1045
1014
1015
980
977
983
957
989
972
985
988
963
959
975
951
979
1027
969
965
983
993
1050
978
998
1009
972
981
939
964
977
936
954
940
955
962
951
958
965
938
952
958
989
1005
982
1009
1035
1049
1012
1035
1008
1014
1057
1003
1020
1010
987
1033
1080
1053
1078
1040
1057
1087
1081
1041
1039
1051
1010
1028
1023
1006
1012
1009
1024
988
997
1045
1029
1037
1065
1027
1051
1040
1030
1070
1004
1023
1017
966
1007
1032
1003
1024
1036
1023
1021
1006
985
1010
996
957
975
965
937
967
958
973
990
939
956
997
969
992
968
980
994
945
958
902
944
950
984
982
968
928
925
920
907
901
864
854
811
821
853
872
887
924
894
925
943
896
910
918
873
911
910
910
944
927
939
992
922
969
977
913
943
952
938
979
917
980
1006
968
1019
967
1000
1002
970
978
954
937
913
938
1019
978
934
941
908
912
920
899
914
936
907
964
992
988
993
977
1007
978
1012
1011
954
978
952
934
938
974
1010
1053
1022
1056
1030
1029
1039
1015
1037
1042
1037
1073
1044
1049
1053
1012
1033
1010
1007
1030
989
993
998
982
1001
991
1030
1013
1032
1031
1002
1010
969
963
1021
1048
1070
1102
1063
1064
1089
1050
1094
1119
1107
1148
1114
1130
1125
1116
1137
1054
1070
1054
1064
1065
1001
1005
957
909
936
933
963
975
952
987
994
994
1020
980
1003
1024
977
1010
989
993
1039
1001
1011
1008
963
1016
988
988
1005
971
993
999
964
1023
1002
976
1012
972
983
1024
958
984
983
999
1005
975
975
980
929
971
974
987
1017
965
966
1005
977
1006
996
921
937
943
942
976
979
1000
1011
987
999
999
985
1010
1008
1074
1042
1047
1068
1001
1041
1029
1018
1020
978
990
989
890
942
993
999
1023
1020
1012
1049
1046
1045
1055
1012
1040
1017
997
1022
994
1032
1024
1008
1032
1017
1037
1044
1034
1058
1030
1022
1048
999
1017
981
983
986
949
1006
994
1028
1013
1015
1023
984
986
980
998
982
944
969
954
949
1004
1002
983
1012
976
993
980
952
985
965
973
1001
935
976
1022
960
985
996
987
989
949
969
950
923
929
901
923
944
925
962
945
911
954
914
953
945
870
917
931
920
949
970
942
985
958
965
954
908
915
959
924
978
980
945
996
1007
941
973
975
955
983
985
980
1004
929
919
944
918
898
869
934
955
981
1017
965
1020
1022
997
1031
1048
1049
1075
1053
1079
1079
1068
1082
1059
1073
1073
1046
1081
1054
1065
1052
997
1034
1041
1026
1083
1042
1069
1058
1050
1062
1013
1032
1020
1015
1039
1002
1045
1048
1003
1010
997
950
959
944
963
1029
1000
1032
1048
1021
1043
1037
1025
1047
1014
1032
1049
990
1010
1014
1023
1059
1031
1033
1065
1027
1051
1050
1020
1053
1025
1042
1027
1000
1019
982
965
980
983
1020
1052
1022
1064
1017
1059
1074
1025
1049
1048
1029
1031
1008
1016
1030
993
1033
984
1042
1035
988
1023
1012
981
1033
981
994
997
965
1034
975
1001
995
958
976
983
962
968
939
954
941
903
958
957
926
960
934
947
1009
927
968
985
946
974
997
981
1014
1010
1005
1038
1002
1032
1011
938
955
924
865
923
966
958
994
990
974
984
958
968
992
970
1007
1015
1019
1063
1021
1039
1072
1025
1065
1090
1053
1077
1063
1076
1073
1013
1058
1045
1021
1043
1005
1018
1065
1015
1051
1072
1061
1072
1056
1054
1038
998
1003
970
979
986
951
1019
1008
996
1023
992
983
927
948
943
933
956
938
954
949
924
972
984
959
982
966
969
985
951
972
947
958
967
925
959
984
939
978
957
952
981
972
988
1013
963
982
1013
968
1017
1016
996
1019
978
991
980
954
990
953
912
944
926
888
901
903
918
932
889
904
905
890
918
899
881
896
891
927
978
928
1032
999
1040
1053
973
1014
1019
1020
1115
963
1017
1033
996
1025
1038
997
1027
1016
1010
1040
996
1026
1024
987
1015
1011
1021
1033
990
1025
1015
986
1060
1009
1008
964
956
973
962
958
976
936
915
956
973
1023
1028
940
1014
1029
998
1014
991
992
1036
1029
1046
1038
1050
1036
1034
1042
1037
1049
1029
1020
1049
1040
1034
1032
1024
1052
1029
1036
1052
1041
1037
1044
1015
1038
1054
1027
1056
1032
1041
1048
1024
1054
1057
1073
1087
1053
1060
1037
1021
1022
975
969
951
937
972
921
949
925
931
939
903
916
913
873
886
855
840
836
860
871
864
884
899
905
943
970
972
991
982
972
979
938
943
957
908
982
942
913
960
914
907
947
969
971
940
953
964
948
1025
967
987
1001
947
985
970
975
967
939
972
964
976
992
975
1003
1025
1001
1004
971
978
973
924
928
884
904
962
953
1027
1016
1004
1032
946
1003
975
1004
1007
1034
1011
981
969
942
943
960
936
1008
982
944
987
953
973
965
942
946
972
984
1027
972
1009
1052
1057
1008
1036
1080
1047
940
977
949
988
1048
1070
1083
1012
1050
1032
1032
967
1002
1057
1064
1122
1124
1099
1105
1125
1087
1084
1078
1049
1064
1060
1024
1039
1033
1024
1031
1039
1023
1042
1032
1051
1110
1071
1031
996
1015
1033
976
983
985
937
947
857
882
980
1022
1033
1010
1057
1060
1040
1044
945
985
1040
1067
1062
1047
1058
1069
1061
1072
1070
1052
1058
1068
1042
1073
1068
1048
1057
1037
1048
1051
1013
1026
1029
999
1016
1012
998
1000
974
983
992
971
1008
1010
1011
1019
1005
1013
1024
990
997
994
995
1010
974
986
997
948
971
988
986
1020
977
1005
1000
989
991
978
1022
1000
981
1018
997
1003
996
948
958
953
947
961
939
987
998
969
1013
986
995
965
893
875
918
915
935
979
980
1001
1051
1049
1039
981
1028
1057
1026
1057
1054
1017
1054
1065
1045
1067
1061
1078
1097
1063
1103
1111
1082
1111
1074
1075
1060
1039
1049
1006
1032
1038
1027
1064
1035
1064
1089
1063
1070
1019
1028
1055
1008
1054
1044
1040
1037
1019
1039
1071
1068
1070
996
1015
1016
1018
958
1002
1022
979
1043
1056
1079
1118
1075
1092
1083
1093
1027
1051
1002
1040
1089
1036
1058
1082
1051
1052
979
1011
1059
981
1023
1054
1019
1063
1079
1047
1062
1059
1027
1051
1006
1004
1012
983
1012
1030
991
1033
1040
1035
1039
1015
1055
1070
1040
1068
1017
1040
1028
980
1001
981
971
981
930
952
970
939
980
994
983
1005
977
988
995
976
993
974
991
995
957
973
972
968
983
952
988
994
950
967
946
952
969
935
980
971
974
982
940
943
964
926
937
912
944
937
926
943
944
919
946
930
950
975
977
1006
1025
1020
1027
1021
994
1012
973
981
978
955
970
963
953
963
940
955
964
936
964
961
949
967
961
980
1009
927
962
971
928
960
963
954
973
926
916
878
907
878
919
916
929
966
930
969
983
969
1015
1010
1003
1013
981
1001
983
960
993
961
969
978
942
945
921
941
955
904
938
956
922
971
989
969
1003
972
1010
1025
1000
1005
982
986
1001
968
988
980
982
982
959
979
970
991
997
955
983
992
973
995
991
975
985
963
993
1003
971
989
988
978
987
983
952
962
929
950
946
903
945
976
933
976
964
958
964
924
941
930
870
905
903
874
921
958
922
975
989
973
983
1008
1007
1043
1037
1059
1073
1032
1054
1063
1055
1054
995
1011
1015
973
1006
1014
952
983
972
941
977
961
947
970
932
950
944
935
948
902
920
906
888
910
884
875
900
872
892
898
860
877
872
834
857
863
850
884
906
892
977
948
922
939
935
928
937
919
926
932
893
869
833
905
932
942
968
934
962
951
924
931
953
919
948
957
931
953
960
923
975
956
948
967
936
955
950
917
945
986
965
1007
1024
983
1036
1047
1010
1059
1048
1012
1053
1024
986
997
972
977
1017
1027
1037
1040
987
1014
1019
991
1018
1003
1012
1037
1004
1024
991
975
985
940
965
978
1000
1014
992
1018
1034
1038
1056
989
1023
992
961
990
1001
998
1048
1069
1053
995
1030
1039
1007
1007
1008
940
969
987
943
997
1020
955
1000
1024
1044
1046
997
901
937
972
971
956
998
1022
936
984
1040
1025
958
1024
1035
986
1027
1066
1020
1055
1053
1025
1036
1001
1017
1022
991
1018
1018
1005
1019
984
1019
1008
966
1013
1020
993
1025
1002
986
991
946
962
978
935
972
980
948
989
1009
969
1019
1012
987
1004
990
1018
1022
982
1012
1000
966
974
963
964
978
966
977
982
956
990
990
954
991
997
954
981
979
932
976
976
965
978
964
957
976
965
995
1022
987
996
1012
931
947
974
959
1002
982
1006
1030
987
1022
1032
993
1007
1018
977
1006
999
985
982
977
974
1003
968
997
1011
957
1009
1022
993
1026
994
1005
1004
970
1004
1030
984
1042
1027
1031
1058
1007
981
923
895
900
875
934
944
931
975
969
967
976
925
956
976
966
992
1025
985
1038
1049
994
1010
999
959
967
960
953
986
968
1003
1023
1006
1046
1067
1026
1056
1060
1015
1030
993
984
1017
1024
1044
1064
1013
1026
1035
993
1038
1053
1031
1073
1024
1055
1044
1023
1050
1001
1042
1045
1021
1067
1038
1033
1057
982
1026
1019
986
1036
1033
1030
1065
1041
1057
1077
1028
1060
1010
1025
1058
1006
1035
1036
999
1033
1007
1005
1032
1001
1024
1038
997
1029
1035
1024
1038
982
1013
1016
950
990
1010
984
1005
1000
983
1005
969
984
991
962
971
966
949
958
897
896
889
881
923
933
917
970
941
926
939
896
895
904
894
916
936
952
997
991
1000
1005
1018
1015
1042
974
1005
1014
988
997
983
984
997
910
894
927
906
948
1002
1020
972
1007
1030
971
1021
1016
972
995
1017
982
995
1016
989
1029
1028
980
993
1000
984
1021
1035
1012
1039
1015
1034
1043
990
1012
1052
1012
1028
1047
1010
1032
1011
958
987
936
802
763
781
775
828
891
942
953
976
930
958
968
932
901
868
847
823
761
719
720
718
709
696
766
914
934
971
1000
1023
1033
1031
1000
868
842
898
897
878
879
916
1002
1060
1085
1043
990
973
922
931
978
1039
1093
1043
1045
1053
1046
1034
1034
1016
1012
1028
1025
1042
1039
977
1008
1019
1061
976
1015
1042
1041
995
1013
1012
1003
968
975
966
923
941
972
983
984
1009
1000
1011
1018
950
964
949
927
901
888
837
834
879
872
794
761
756
730
730
721
744
898
939
977
1022
1025
1024
923
925
862
879
872
845
788
775
759
757
741
836
915
930
933
1001
1029
1040
1049
987
1005
1015
1010
1002
996
985
952
967
921
838
796
734
713
737
698
758
925
951
1096
1116
1069
1100
1104
1086
1008
988
984
959
964
975
975
973
993
983
995
1007
957
960
928
890
899
902
896
923
927
924
944
953
907
926
895
816
804
824
849
852
905
952
945
957
998
986
939
946
976
906
955
984
1019
1038
1080
1058
976
971
964
946
874
845
789
744
742
740
744
738
815
866
949
1012
1001
1020
1018
937
918
897
914
957
860
882
859
911
991
1069
1042
1013
968
1000
1001
1011
978
910
841
804
798
784
804
898
944
838
893
972
969
921
827
812
854
910
974
1021
979
861
808
773
738
734
742
734
802
1007
1024
1058
1090
1103
1078
1053
971
928
930
940
966
921
883
927
982
1027
940
891
959
948
957
1001
1045
962
932
939
863
805
828
855
910
931
956
955
961
909
925
853
877
910
936
946
877
850
849
841
856
878
888
856
885
888
871
914
945
949
961
983
884
835
793
764
737
736
737
730
883
967
1003
1004
1046
975
962
973
979
989
963
988
987
958
990
992
1011
1033
1016
1044
1063
1010
1034
1053
1046
956
951
958
963
961
920
915
929
823
826
842
911
970
987
971
943
962
992
997
989
996
988
978
967
919
936
959
980
975
940
948
972
978
975
866
866
874
875
905
858
817
774
744
728
734
725
756
892
949
968
985
999
949
925
954
841
829
877
931
986
991
961
907
935
980
969
866
904
918
1040
1005
1019
1023
1001
962
964
897
879
893
909
846
873
926
929
951
953
921
941
932
912
924
837
850
829
867
846
864
873
890
909
904
905
792
820
784
822
875
916
949
973
915
914
934
836
861
865
886
899
831
857
860
849
806
823
806
761
752
737
692
729
721
782
892
949
968
963
968
971
929
850
811
866
951
974
1043
1078
1077
1048
928
899
883
899
959
1008
1053
1090
1114
1158
1183
1152
1056
1047
974
935
914
874
874
920
931
932
891
870
882
914
959
1021
970
907
879
861
843
861
883
1015
1123
1075
1098
1102
1093
1081
1024
999
988
994
973
962
932
943
965
1007
1000
1024
1003
1029
1001
1014
1025
990
975
962
941
956
986
963
978
990
938
957
952
925
940
956
942
962
983
944
974
958
909
950
957
932
941
942
946
972
966
948
990
981
1011
994
977
1010
1023
1029
939
981
1009
980
1007
1017
995
1024
998
893
901
930
970
1000
994
991
879
908
906
943
968
946
921
940
990
1024
1023
1037
1019
941
923
926
949
947
921
956
991
1008
988
949
970
1005
998
1002
990
967
908
936
946
978
950
941
976
994
930
919
959
977
974
929
853
834
810
875
962
955
935
962
970
936
999
994
963
1040
1076
1038
1077
1090
1057
1050
1038
1033
1039
1004
1029
1040
1049
1074
1081
1081
1048
1030
1030
1001
1003
1003
933
979
967
930
957
948
917
921
896
911
956
966
964
983
1014
996
1025
1012
1016
1011
994
997
998
973
989
947
936
942
897
904
898
875
918
943
938
970
992
971
1005
988
992
1003
956
977
958
931
947
934
945
939
930
897
872
863
889
863
891
928
944
971
990
1000
1015
1016
979
1003
1015
985
1013
1034
1017
1064
1024
1007
1000
964
1005
1020
994
1017
995
1021
1022
1008
1011
981
1008
1034
1033
1063
1066
1075
1072
997
1025
1036
1009
1030
1009
1028
1058
1010
1030
1047
1027
1030
987
1009
1031
1017
1042
1034
1031
1054
1040
1056
1060
1045
1065
1043
1062
1067
1059
1098
1072
1105
1110
1082
1107
1055
1112
1056
1074
1093
1028
1066
1075
1064
1014
1042
1087
1037
1078
1054
1046
1075
1058
1013
1059
1072
1090
1085
1021
1058
1041
1021
1049
1050
1034
955
950
859
898
948
1048
1074
1063
1049
1045
977
1011
969
970
1004
965
967
974
927
960
981
939
972
989
965
978
1001
961
996
1028
1005
1055
1046
1062
1054
1029
1040
1042
1051
1062
1028
1050
1033
1031
1038
1006
1025
1007
969
984
999
955
1029
1028
1015
1053
1037
1029
1067
984
1046
1058
1025
1064
1042
1027
1045
990
1041
1022
1019
1034
999
1024
1043
1006
1037
1009
1023
1007
1001
1012
931
908
894
940
958
1014
1040
1010
1048
1010
1022
1041
1010
1026
967
999
982
985
1001
1010
1053
1008
1040
1049
1061
1059
1002
1038
1030
1035
1043
1031
1051
1068
1052
1063
1045
1064
1048
1037
1054
1042
1059
1049
1033
1046
1017
1030
1015
1017
1031
1015
1045
1032
1039
1042
986
1006
975
952
956
928
966
1000
983
1000
1003
993
1022
985
1016
1005
981
1014
997
1014
1028
1010
1019
1019
1000
1020
1000
1025
1027
1061
1072
1034
1040
1010
1006
992
955
990
962
936
958
923
974
973
962
981
966
976
1007
992
1043
1039
1033
1045
1024
1057
1067
1032
1058
991
1010
1059
1100
955
1022
1080
1097
1105
1065
1044
1060
971
1000
1046
1014
1001
1054
1058
1053
1088
1092
1141
1107
1179
1161
1095
1071
1052
1017
1049
1046
1053
1071
1075
1079
1111
1047
1074
1072
1061
1061
1048
1033
1040
1011
1051
1067
1055
1056
1039
1058
1072
1017
1051
968
1006
1023
1028
985
1019
1015
981
1004
990
960
989
1016
1014
1027
987
958
921
909
955
976
982
1004
957
981
989
1001
1043
1021
1012
1040
1008
1039
1029
1011
1036
1006
1028
1039
1016
1056
1057
1034
1058
1035
1054
1016
1024
1056
1008
1047
1055
1045
1059
1005
1021
1015
1016
1034
994
1019
1026
1025
1043
972
991
981
947
966
917
944
937
1009
1010
1007
1016
983
1009
1023
1010
1037
1011
1036
1041
1028
1045
1016
1033
1022
1012
1037
1006
1035
1032
1029
1028
1006
1044
1061
1048
1073
1050
1053
1054
1055
1081
1039
1069
1074
1054
1079
1052
1086
1010
1014
1036
945
992
1038
1058
1005
860
871
864
911
980
1011
1052
1067
1069
1062
986
997
1016
907
916
928
999
1023
1038
1036
982
993
1033
997
953
1014
1060
1081
1078
1095
1067
1098
1053
1014
1029
1039
1028
939
938
954
952
930
843
851
857
994
1110
1095
1078
1088
1093
1068
1091
1087
960
973
989
1035
1035
1054
990
975
995
1012
1010
1004
1001
956
911
908
917
949
1031
1064
1047
1078
1051
1052
1016
953
854
800
806
832
888
1052
1041
1065
1050
1066
1087
1068
1083
1091
1005
1008
1023
1044
1072
1059
1048
1004
1010
993
994
1005
996
952
962
944
941
965
919
972
1012
1022
1021
1024
1035
1018
967
978
975
901
905
957
1005
1009
1038
1010
966
931
932
945
928
953
980
983
1008
1018
1030
1046
1018
1029
1054
1025
1021
1038
999
1030
1018
1004
1020
1002
1034
1033
1004
1005
1002
975
1013
1021
1008
1051
1014
1005
1026
1055
1070
1010
1018
988
985
987
972
1003
1037
1035
1001
1027
1006
1003
1027
1023
976
969
986
1002
1014
993
939
930
886
888
879
843
898
924
999
1170
1073
1074
1081
1056
1027
931
927
897
869
888
952
1068
1086
1064
1047
1077
1064
1078
1058
1014
1037
1040
1006
963
914
900
931
933
909
860
849
884
936
993
1065
936
916
947
853
877
915
985
1004
1017
941
889
870
869
966
1025
958
1017
918
985
1077
1129
1082
1065
1049
1083
1085
1093
1006
983
992
1030
1041
1008
1016
1023
1030
1016
967
975
979
1008
998
1005
995
920
873
856
928
1011
1042
1051
1043
1002
1033
989
999
1000
1000
976
873
892
892
929
950
930
936
984
997
1016
1007
1020
1036
1029
1018
978
961
989
1012
996
1022
1033
1034
1016
971
948
948
939
959
910
898
954
967
908
930
995
1018
1006
957
917
914
931
993
986
1013
1031
1055
1055
1087
1063
1056
1037
1010
1002
997
971
975
1011
980
998
982
970
972
958
947
958
944
947
968
944
964
965
921
953
958
911
942
948
927
944
938
954
979
971
1000
1007
995
1030
1011
1023
1023
1001
1017
989
1003
1015
977
1008
1014
992
994
971
922
920
985
977
1016
1034
1008
1045
1010
1028
1028
991
1021
1029
1034
1036
1024
1035
1054
1015
1049
1033
1048
1086
1039
1052
1048
1038
1040
993
1009
1034
1043
1094
1078
1063
1064
980
1028
1050
1031
1032
1054
1015
1064
1074
1088
1101
1081
1087
1048
1044
1044
1043
1068
1044
1044
1046
1012
1020
1034
1036
1059
1026
1039
1002
1025
1029
1032
1003
971
981
935
973
1021
1032
1039
997
1005
1016
958
995
1020
968
1004
1009
973
949
918
977
1018
1048
1038
999
1035
1048
1030
1029
882
821
859
853
900
891
854
857
885
919
866
846
832
833
879
934
964
1001
971
962
1006
1001
943
905
861
852
864
829
556
1055
830
839
840
864
854
876
952
927
967
975
929
934
915
877
919
920
858
872
915
985
932
1047
974
850
786
794
787
769
884
930
917
902
895
904
826
870
900
936
955
954
910
934
911
912
945
890
949
961
936
951
982
1100
998
955
934
902
893
917
966
884
893
967
1001
978
951
950
932
879
896
874
843
871
891
833
841
857
835
849
846
819
829
870
865
817
825
824
861
876
848
847
832
798
775
751
741
728
725
708
704
709
709
682
709
708
698
465
954
736
753
770
772
787
795
780
790
583
666
1098
775
751
769
756
731
735
716
724
773
608
798
1149
853
889
670
574
512
849
801
791
734
726
722
724
735
724
716
709
717
706
706
714
701
712
694
687
703
677
685
684
684
691
695
692
702
694
700
695
688
702
695
680
684
679
601
725
666
647
669
667
667
662
534
784
667
633
624
645
661
666
678
659
513
820
683
714
712
722
728
672
529
411
260
399
482
683
433
259
525
331
292
428
301
343
427
269
418
409
293
459
256
292
349
631
429
258
518
273
327
597
588
594
597
605
593
596
590
592
598
607
474
719
560
648
594
584
579
589
600
558
569
439
526
706
559
556
529
531
540
531
537
530
518
531
513
505
511
496
496
496
491
503
500
482
508
494
483
499
490
483
488
483
485
486
486
338
666
487
298
285
258
264
264
267
354
484
500
481
249
262
498
507
500
500
507
514
513
515
517
524
529
515
528
533
546
538
534
542
543
550
543
536
557
547
551
543
531
552
541
539
553
609
546
546
554
548
561
551
562
555
550
571
567
560
555
564
639
548
558
364
853
561
565
592
558
564
570
575
579
579
596
673
571
580
588
594
579
613
710
689
614
741
707
716
709
726
712
617
750
702
610
765
725
715
699
715
602
625
719
696
607
722
726
731
721
761
755
734
769
753
714
739
735
495
878
704
694
565
534
907
622
708
680
689
696
703
698
690
702
747
703
698
720
[truncated: 20,180 more chars]
