# Supplementary material for: Comparison between Electrocardiographic and Earlobe Pulse Photoplethysmographic Detection for Evaluating Heart Rate Variability in Healthy Subjects in Short- and Long-Term Recordings
Source: Sensors (Basel). 2018 Mar 13;18(3):844. doi: 10.3390/s18030844 (PMC5877367; doi:10.3390/s18030844)
Supplement: Supplementary file 1 [file sensors-18-00844-s001.zip › DATA/24_hours/2/hrv_data.txt]

465
711
720
723
715
708
697
670
678
668
657
664
674
672
686
693
689
727
738
743
782
781
723
736
739
734
707
717
712
689
664
683
687
680
715
713
766
791
752
761
751
755
704
715
699
686
680
726
756
762
779
765
799
770
747
746
714
728
720
721
718
703
688
682
673
650
656
659
651
660
659
654
649
658
663
657
683
697
701
701
692
672
684
674
664
688
689
702
726
724
689
716
686
678
671
833
765
745
741
729
713
708
700
690
690
696
702
705
708
717
717
690
703
676
677
680
675
661
645
628
618
614
610
601
598
598
613
616
621
616
624
632
634
626
638
633
641
634
639
647
655
658
644
666
664
651
652
668
661
646
651
656
645
641
650
654
644
638
640
639
634
628
638
631
625
632
623
608
596
610
617
631
658
670
673
647
652
639
632
615
622
641
703
725
721
693
703
695
698
685
660
665
657
637
651
644
650
647
651
668
691
707
698
680
674
696
671
730
674
694
664
653
634
645
647
639
644
652
676
648
663
675
668
650
661
653
631
641
630
619
624
631
646
660
659
629
639
629
623
633
616
641
647
639
632
646
651
631
653
635
626
622
650
674
678
685
700
679
686
693
673
663
660
660
655
654
641
632
629
621
616
626
644
659
636
655
670
680
665
663
675
679
663
658
663
665
662
669
695
723
722
710
724
725
690
694
679
653
663
665
683
685
673
691
702
679
684
685
688
665
669
671
670
653
644
652
655
657
638
654
652
655
657
673
681
666
682
679
686
663
664
661
657
642
657
665
676
670
695
700
681
692
696
676
668
658
644
627
635
636
637
625
634
635
644
665
683
664
668
678
686
668
657
662
660
648
641
657
675
696
675
710
722
687
670
676
681
663
658
660
661
643
658
665
688
674
674
686
691
663
659
664
682
667
695
706
728
752
728
701
684
661
669
659
646
638
650
647
635
649
653
641
648
651
644
630
635
630
627
615
600
596
601
607
615
630
644
675
691
649
641
636
636
639
645
647
643
647
648
644
629
620
617
625
629
624
637
644
662
651
663
658
644
616
606
627
619
635
651
633
645
659
657
642
662
647
630
630
623
626
613
624
629
628
626
641
638
632
645
655
654
637
628
628
618
609
618
620
635
621
648
646
637
622
635
627
629
624
630
629
617
636
637
637
621
631
632
624
609
609
595
597
600
622
640
642
650
649
651
622
621
611
607
598
607
626
625
655
740
817
768
743
712
691
658
643
631
625
620
597
605
606
638
665
676
671
660
638
620
624
620
635
642
653
645
648
636
622
619
609
602
598
597
587
576
586
599
648
647
647
635
669
676
670
652
673
669
674
642
657
656
649
626
648
657
671
651
631
636
693
699
721
724
715
708
698
685
672
671
675
673
663
665
678
691
699
671
668
674
669
657
648
634
617
602
592
594
590
589
601
611
618
615
630
637
646
639
648
647
639
625
617
625
636
694
798
763
729
742
738
700
714
715
680
672
674
679
675
684
696
686
712
712
696
705
706
679
675
667
680
696
694
693
686
680
649
659
659
668
659
660
665
674
686
687
687
680
674
666
657
650
642
619
627
627
649
667
651
637
662
673
652
669
679
696
693
682
658
660
654
652
649
650
665
682
677
668
681
693
686
656
667
657
656
640
654
658
678
658
673
663
650
644
646
664
655
676
693
685
668
677
673
645
643
649
667
648
682
691
691
683
695
695
684
666
673
671
663
648
665
664
654
669
666
660
652
661
655
641
650
646
649
635
647
642
636
628
628
618
621
626
615
634
646
658
641
650
647
648
631
644
648
656
637
660
656
659
644
661
655
654
635
645
650
653
645
660
668
677
659
665
670
682
648
652
647
635
625
627
621
602
604
603
606
619
626
644
629
640
629
625
617
624
624
625
607
609
624
615
619
622
633
642
651
635
635
646
646
630
637
643
643
645
637
619
627
623
620
608
598
616
608
605
597
611
601
595
590
581
565
556
545
538
539
537
534
532
541
547
552
550
563
575
579
578
589
591
584
616
603
597
600
599
590
571
570
558
555
544
539
542
552
559
566
570
593
596
582
592
589
581
564
571
565
560
559
565
568
567
567
576
578
576
575
567
565
565
570
571
572
587
598
593
615
611
589
578
570
561
561
555
558
551
554
559
566
565
568
568
553
556
562
593
652
730
728
719
705
683
665
648
635
616
604
601
604
608
614
604
608
627
643
641
648
644
622
634
653
648
662
627
638
642
655
663
671
634
637
648
663
673
669
665
635
644
639
642
641
642
639
637
631
615
626
645
698
724
728
700
671
677
674
666
658
655
651
646
644
630
625
628
645
670
680
678
674
673
668
636
631
635
644
668
672
648
643
648
640
660
634
646
664
688
658
670
676
671
648
672
665
670
663
707
736
717
730
724
718
684
687
677
678
669
694
720
719
740
733
709
714
693
679
648
651
645
652
657
682
691
716
696
717
710
698
663
662
645
636
646
645
640
629
640
646
667
656
676
691
688
671
689
702
685
669
685
679
656
667
678
680
662
673
670
679
667
691
696
704
679
669
642
647
640
637
647
638
627
613
602
586
581
569
566
572
573
580
597
598
596
597
603
611
630
663
649
641
628
626
627
620
613
619
635
647
671
692
729
713
710
697
681
664
678
674
650
648
661
681
656
663
685
669
653
678
673
707
667
689
672
674
672
676
658
642
674
691
739
668
685
664
650
664
656
639
638
651
658
643
658
661
684
659
667
670
658
628
649
659
642
642
630
649
639
636
628
642
641
636
633
649
652
645
626
639
647
657
642
634
634
634
625
633
639
633
631
645
657
672
658
673
670
659
634
640
629
629
620
633
637
645
643
659
671
655
643
640
625
612
605
604
601
611
624
618
621
638
648
636
621
623
610
602
599
605
604
598
606
601
602
592
598
593
597
594
600
615
614
624
626
615
624
626
621
615
621
615
607
613
614
608
606
613
622
618
635
644
636
622
616
614
605
609
592
599
585
578
565
559
558
551
539
546
550
548
550
544
549
552
556
553
563
561
563
569
570
572
581
572
575
561
558
553
542
539
544
540
533
535
539
546
555
570
591
604
604
622
623
604
608
602
599
583
592
593
582
579
582
589
590
582
596
599
590
600
602
592
589
576
561
575
565
566
576
578
586
597
596
586
583
590
621
599
591
582
582
573
570
560
545
550
547
545
549
559
562
558
563
574
579
578
577
587
580
579
584
586
584
580
594
591
594
591
601
601
608
603
618
619
618
602
601
603
602
588
588
581
614
652
656
649
632
618
601
600
594
583
606
610
648
636
636
641
637
613
618
598
583
580
563
556
560
558
555
551
565
555
551
546
549
558
551
552
555
555
549
556
553
551
553
558
558
554
562
564
559
559
564
560
555
565
563
566
569
572
581
571
590
598
601
601
604
605
591
598
591
582
582
571
568
558
561
555
560
554
561
563
554
558
555
556
550
552
550
543
552
561
559
555
563
554
550
551
548
555
533
546
539
529
527
530
529
537
528
535
529
533
542
543
543
545
545
538
541
537
535
531
531
533
527
526
527
525
525
530
525
527
528
525
529
520
523
528
521
517
518
512
524
523
523
527
529
522
527
527
525
526
530
531
530
540
538
537
540
542
544
544
547
549
555
559
566
565
563
562
557
559
559
560
554
552
561
553
549
552
553
547
545
545
545
542
546
558
546
560
563
562
552
551
548
541
534
529
527
530
530
534
532
539
544
548
544
552
564
576
589
591
607
610
595
591
571
560
565
565
558
559
568
570
569
579
590
593
579
582
594
589
576
574
579
577
564
573
569
563
571
573
578
584
605
607
602
600
609
614
615
595
601
600
590
588
578
581
579
575
583
631
604
595
596
588
581
565
563
559
561
565
558
580
572
579
571
577
558
553
555
554
551
549
553
549
543
539
542
551
557
553
562
569
577
571
580
580
568
566
566
565
558
566
565
569
565
581
584
586
576
581
599
580
575
585
577
570
566
564
555
547
550
547
543
543
545
546
549
558
563
567
555
559
567
555
559
562
563
556
560
553
546
564
568
578
583
587
586
579
579
572
572
565
560
564
565
566
569
569
582
595
584
577
585
583
579
572
565
547
545
545
543
537
533
531
533
542
542
545
543
552
554
550
552
560
564
560
573
581
583
586
597
607
591
589
602
592
585
591
589
592
595
615
632
621
598
599
565
603
587
587
568
562
560
554
541
544
545
540
546
569
564
562
572
588
589
589
605
595
590
598
591
582
588
579
559
562
556
550
545
549
551
548
556
565
560
555
563
565
556
559
564
560
549
549
550
544
540
546
539
544
538
535
533
543
550
556
552
567
570
567
559
567
561
557
550
556
569
569
562
579
591
580
583
597
602
595
583
595
589
573
576
578
569
573
584
573
575
574
566
579
588
581
570
578
576
569
571
579
582
570
581
584
580
578
586
602
627
607
638
663
668
625
653
649
633
616
639
638
645
623
660
658
639
650
652
659
625
644
633
626
614
623
609
610
597
616
613
605
611
609
602
591
613
603
601
609
605
601
620
619
625
648
638
633
668
671
647
653
645
629
638
634
627
620
628
627
638
634
638
634
627
641
648
626
639
637
630
611
624
616
623
618
629
644
673
647
668
666
659
639
646
643
641
628
638
645
632
630
627
721
709
683
656
633
639
640
635
615
629
630
652
648
659
650
656
634
645
638
628
612
617
613
623
605
616
617
635
630
638
654
681
649
639
648
640
623
628
635
647
626
643
647
648
638
646
629
643
637
635
635
622
624
622
626
637
647
634
625
642
640
625
632
625
622
620
632
643
661
653
673
693
693
666
661
670
664
644
634
640
664
680
669
725
786
714
682
667
639
636
631
630
616
621
625
641
628
638
644
635
634
639
655
635
640
640
632
624
625
624
613
620
625
637
623
641
632
637
630
631
631
645
625
630
636
652
646
639
664
663
638
631
631
606
595
592
591
641
670
651
650
652
636
629
616
605
585
585
589
594
603
599
606
620
625
608
605
613
604
608
590
588
587
584
587
581
592
594
598
615
616
615
605
611
605
602
593
597
592
584
579
584
581
589
598
603
598
605
609
607
596
595
599
595
592
590
603
610
653
631
630
636
645
618
620
616
613
605
603
608
610
606
620
636
654
639
655
656
645
633
641
642
624
615
623
621
617
610
622
627
622
640
641
646
638
629
638
637
624
623
637
643
651
639
657
670
666
646
658
654
651
629
631
639
632
629
634
631
619
637
640
631
638
647
653
639
632
612
614
612
616
607
621
616
642
629
638
647
630
639
654
648
632
621
629
622
615
605
599
603
610
617
611
638
685
687
682
667
663
646
624
601
599
599
606
648
653
685
686
713
664
691
680
675
643
643
643
632
622
612
618
623
657
657
671
668
669
655
663
645
626
613
604
600
611
614
605
597
611
606
597
602
606
606
600
608
612
610
602
607
603
603
598
605
605
602
594
602
600
603
595
597
613
613
618
602
609
608
604
590
586
591
585
595
590
599
604
604
614
615
622
624
607
618
608
597
592
604
600
612
598
614
612
607
604
600
603
614
666
659
668
668
659
652
630
623
613
600
602
606
605
611
641
644
637
623
624
603
596
589
577
581
586
590
586
596
602
626
639
632
642
638
658
628
616
617
611
622
622
616
603
619
618
603
614
628
631
628
623
630
643
632
618
630
611
607
599
605
599
588
588
586
583
577
585
581
599
596
610
621
617
617
629
644
676
677
677
680
679
687
659
650
661
655
673
667
700
735
769
718
703
702
695
676
656
672
673
688
684
659
650
662
642
647
692
705
738
733
677
714
669
656
630
699
636
698
674
647
675
678
652
691
684
708
680
661
666
671
664
636
648
658
684
702
681
708
729
725
686
710
704
687
688
697
706
685
677
689
699
674
676
686
656
640
648
637
630
618
621
616
627
633
644
648
653
658
655
646
618
621
618
629
636
678
714
735
698
710
705
694
661
662
654
641
623
640
641
654
636
635
649
644
621
626
621
607
597
585
580
572
561
560
552
548
548
547
555
553
548
557
561
558
560
566
562
570
576
586
589
583
587
584
576
570
563
561
554
550
545
543
535
536
531
532
535
548
584
635
643
657
646
633
639
632
610
615
619
612
603
595
587
576
560
560
557
553
559
574
612
639
696
751
764
710
666
624
606
588
578
574
577
575
573
567
567
574
639
709
704
654
632
614
600
582
579
573
571
572
587
640
616
646
667
671
671
672
664
670
639
626
608
590
585
579
584
584
574
576
604
690
761
718
676
638
615
594
580
571
575
574
580
571
577
574
586
605
589
586
593
591
605
608
593
590
581
568
571
563
568
613
664
715
703
657
640
622
598
580
567
567
572
572
566
556
566
557
560
558
575
576
611
620
643
660
733
680
651
650
630
619
614
604
592
590
587
582
578
581
583
600
597
598
593
572
561
557
553
558
588
599
616
619
641
624
617
612
603
593
579
574
571
598
637
639
627
617
613
630
628
619
601
596
582
580
577
561
567
563
570
588
593
597
603
581
584
584
584
577
573
568
560
543
537
531
548
557
563
554
555
561
549
561
560
548
550
544
542
531
544
534
541
550
560
547
567
563
615
655
657
594
603
605
618
616
615
614
603
591
581
573
567
561
561
560
561
566
556
575
567
626
618
642
608
607
599
591
580
569
561
562
550
552
556
562
590
653
648
619
607
593
600
608
619
612
580
604
598
594
593
595
592
562
576
564
559
561
561
557
542
545
548
550
556
547
555
557
559
550
559
560
560
563
564
565
572
554
560
568
551
565
551
570
567
591
646
656
638
614
595
576
585
571
558
582
590
600
588
633
606
608
597
584
583
573
576
573
564
571
559
569
569
557
563
560
580
576
567
573
567
626
641
639
634
620
606
604
599
591
581
579
585
593
603
608
602
593
586
578
579
579
574
580
591
608
627
605
602
594
593
592
585
556
577
564
566
592
600
596
602
590
591
591
587
589
576
583
583
625
629
619
617
609
607
598
589
582
574
569
575
581
578
591
583
598
605
593
604
595
587
588
583
595
608
600
596
615
618
610
597
614
600
583
599
605
646
634
620
643
646
621
610
613
613
622
603
625
633
647
625
634
632
624
611
619
613
612
604
606
603
601
589
603
613
608
605
605
603
582
591
587
582
587
577
571
576
587
590
586
585
581
570
580
577
576
572
583
583
577
573
565
561
559
561
555
556
563
565
575
587
591
586
594
606
613
603
600
600
602
591
587
588
589
594
588
592
607
604
611
617
619
600
597
593
587
574
574
576
572
566
570
572
577
567
579
574
567
568
578
582
583
581
599
594
588
586
590
584
593
576
568
580
573
575
562
559
562
554
549
559
559
565
561
570
573
567
576
574
580
573
575
564
563
552
554
552
554
551
563
563
564
560
555
550
551
553
541
542
544
543
542
539
545
557
554
551
552
559
549
543
539
544
537
534
535
534
537
530
526
531
531
532
526
534
538
533
538
534
540
539
536
534
529
523
522
524
523
530
531
527
525
531
533
532
537
539
543
553
563
563
557
558
558
558
556
555
554
552
556
561
570
569
571
590
602
612
599
615
611
594
594
590
586
576
597
595
612
600
636
630
612
606
601
600
594
581
583
580
591
589
606
602
597
619
613
660
626
629
611
610
611
606
610
608
601
618
623
627
606
615
619
624
625
604
593
607
609
630
672
642
643
627
646
651
631
626
610
589
580
572
569
576
556
586
570
587
608
623
631
656
642
614
595
591
586
579
580
582
579
573
573
581
566
569
563
559
552
547
541
550
546
543
542
550
555
559
562
566
575
554
612
702
672
626
609
606
601
588
573
563
554
553
555
562
565
572
595
637
644
650
628
623
604
590
575
568
559
552
554
544
542
538
534
558
558
553
564
560
550
554
555
556
555
551
556
551
552
549
548
541
541
538
538
544
546
567
563
588
576
584
580
588
585
580
568
567
563
557
553
556
561
563
550
562
561
562
560
556
559
558
553
555
561
582
574
591
597
600
581
590
583
569
562
557
540
551
551
557
559
589
590
581
596
600
587
584
578
577
568
568
573
570
577
572
573
580
576
572
581
565
567
571
570
573
568
560
575
581
580
573
597
598
586
600
594
592
580
577
567
556
559
553
551
550
547
551
558
559
561
569
566
566
571
580
571
563
564
567
558
560
551
551
544
537
530
533
530
537
539
537
533
527
524
525
525
527
533
543
540
546
542
541
537
533
527
531
531
535
537
536
545
557
570
577
601
629
615
603
596
574
565
557
535
534
525
511
518
521
615
741
758
751
747
745
710
657
621
611
599
591
575
570
556
555
540
552
547
552
569
568
578
566
563
558
553
546
542
541
541
547
543
545
552
543
536
538
543
565
570
571
563
555
545
535
529
519
508
512
515
550
599
641
673
658
626
622
605
588
573
562
553
555
564
568
567
568
566
553
544
551
551
543
544
538
540
542
538
541
538
535
529
520
518
517
514
514
514
521
556
639
663
676
679
668
623
612
607
601
599
587
583
582
572
573
568
553
557
556
571
576
611
728
764
717
678
658
637
614
612
596
580
608
605
636
601
597
581
590
596
624
633
635
636
623
608
599
576
582
572
621
647
652
670
645
622
601
607
600
608
607
611
591
590
605
599
584
589
587
587
607
637
650
635
651
659
635
641
616
608
602
597
597
578
586
595
619
623
620
605
597
601
579
581
584
605
639
651
651
636
632
615
600
586
575
566
562
557
558
562
553
560
560
556
590
611
610
591
584
575
569
571
569
558
557
554
554
550
547
545
544
545
546
540
546
544
581
617
672
663
645
627
603
593
571
566
557
555
559
577
587
588
604
663
609
602
602
597
600
594
588
579
570
567
560
554
549
549
541
551
568
726
748
766
702
664
643
615
614
603
595
594
590
590
584
574
568
571
571
571
558
561
555
553
563
564
574
570
576
573
560
562
565
568
564
566
567
560
563
557
564
565
557
556
551
546
541
538
543
566
620
651
653
663
668
662
638
614
591
574
575
579
586
581
586
591
595
584
591
610
613
606
614
605
604
602
598
591
582
582
577
575
575
585
581
585
587
582
580
579
580
573
571
565
574
575
572
558
560
560
551
552
561
574
576
588
603
620
609
611
609
600
589
583
567
557
558
560
581
577
571
574
601
608
663
632
650
637
616
607
608
606
597
581
572
566
553
557
576
606
651
653
681
677
674
660
635
633
634
616
605
606
606
597
598
607
602
603
597
594
575
570
565
548
542
539
537
539
551
586
600
573
581
590
582
584
599
592
579
594
590
586
573
576
570
614
605
613
612
609
605
601
591
590
581
582
581
589
600
598
611
626
637
615
621
621
615
594
607
599
602
598
600
627
683
657
659
650
661
628
631
621
615
605
590
578
574
581
597
632
640
647
699
755
715
660
667
659
646
625
629
625
713
668
656
656
648
623
626
623
634
639
639
649
655
666
673
672
662
623
617
598
598
587
573
574
577
579
602
598
589
585
601
593
601
583
591
587
583
572
569
564
560
558
548
551
551
557
565
574
588
593
613
606
598
606
601
598
590
585
582
579
575
573
576
582
579
580
595
603
615
611
610
610
613
600
587
591
583
568
565
571
571
581
586
577
576
576
583
576
580
571
562
560
553
557
549
548
546
538
536
535
537
534
536
534
552
568
582
586
581
580
581
580
579
570
567
568
572
574
565
562
562
560
555
559
567
572
579
581
578
587
583
571
569
564
569
564
556
556
564
565
562
566
563
553
554
546
544
552
567
587
596
604
629
638
612
628
625
613
612
617
621
591
598
620
599
597
580
590
584
580
572
572
575
579
572
588
588
597
588
590
599
598
610
601
619
623
655
651
648
647
622
625
620
606
588
601
615
645
629
649
663
664
623
633
632
630
614
640
663
649
628
651
652
625
638
633
622
615
630
631
621
615
634
646
622
619
627
618
601
608
610
610
601
604
599
593
588
585
598
598
594
603
629
635
623
640
653
618
620
630
621
609
607
606
593
592
594
603
609
625
641
649
614
625
617
591
583
577
588
582
573
575
583
589
603
600
608
617
603
600
618
610
603
599
615
612
607
602
605
610
613
611
637
629
631
634
631
611
608
624
614
609
614
616
610
598
601
601
618
608
632
649
632
635
652
657
626
638
628
616
610
622
624
619
618
633
643
626
630
640
643
623
634
636
637
622
634
627
611
608
628
645
650
673
670
691
660
664
664
636
634
641
642
633
625
640
644
630
632
637
635
636
638
657
655
638
635
639
637
624
624
640
645
634
646
651
643
631
624
614
605
753
730
730
731
733
733
720
693
661
641
639
637
652
678
652
666
661
658
631
631
641
631
622
630
622
630
617
625
626
627
629
630
636
658
626
625
639
635
623
617
618
617
618
608
606
624
642
659
655
678
667
644
644
628
623
604
611
605
597
597
599
600
591
602
594
589
590
585
586
587
598
594
600
606
619
613
589
591
582
583
576
576
581
589
592
588
599
603
606
605
616
618
614
614
625
619
619
620
630
637
632
631
631
621
620
622
622
622
630
640
644
621
609
610
598
596
597
596
591
605
610
616
616
642
645
649
632
648
649
650
633
648
634
622
632
660
675
672
669
648
656
657
656
636
646
638
645
625
638
644
649
658
669
688
683
653
662
658
648
637
640
639
635
628
650
659
685
663
682
674
668
650
667
663
659
639
645
653
679
668
682
676
672
657
671
669
643
637
646
637
632
653
655
681
651
638
636
634
618
620
615
611
602
604
603
608
596
622
621
625
614
617
618
631
617
626
623
614
636
634
629
628
613
605
605
607
611
610
611
604
623
620
617
620
616
603
601
593
589
592
593
592
588
605
610
628
626
627
638
633
622
621
635
641
635
608
611
620
617
612
615
629
655
638
660
662
673
666
642
663
653
642
630
638
627
647
652
678
662
635
628
635
633
615
616
611
606
593
604
601
602
609
613
623
613
637
632
639
654
656
667
649
658
654
656
639
644
650
661
657
647
666
693
651
660
680
679
673
641
650
641
638
635
634
651
681
664
650
661
659
632
629
636
639
633
623
631
638
647
645
634
628
616
603
599
609
631
636
632
645
644
650
629
624
623
622
622
615
605
596
595
585
575
574
572
580
592
610
619
618
637
649
641
627
631
629
632
616
610
624
641
654
653
631
619
622
627
626
632
620
612
607
603
602
599
592
578
582
588
604
618
622
632
628
628
616
617
611
607
604
594
602
600
604
608
605
621
634
629
622
634
625
628
616
616
614
611
602
600
601
609
622
612
631
637
636
620
610
600
593
587
585
583
597
597
603
616
640
635
629
636
641
637
621
629
625
627
613
610
604
606
613
627
660
685
673
648
654
645
642
625
628
624
635
622
620
630
625
615
608
616
611
633
630
628
640
636
628
619
613
602
589
582
587
603
634
618
626
631
667
635
640
634
637
618
612
613
605
600
597
602
597
607
611
618
635
634
616
618
610
613
603
591
593
598
592
594
598
599
604
601
605
623
646
656
649
649
641
633
620
623
620
618
620
614
614
612
614
612
625
646
673
658
659
660
654
645
641
633
620
605
602
636
694
683
695
690
690
664
653
617
620
610
607
580
583
572
568
572
573
572
575
575
561
563
558
549
550
551
556
572
597
615
662
760
733
729
746
739
726
695
685
664
647
638
634
643
628
639
646
651
650
669
662
655
674
672
659
654
640
634
632
618
613
617
623
638
664
689
683
701
677
688
683
652
638
635
633
624
641
650
667
666
679
690
692
668
667
657
649
627
643
641
640
630
670
677
713
722
696
683
658
627
616
616
618
613
640
655
655
660
633
622
624
613
616
613
616
609
610
609
609
610
606
614
613
615
619
640
657
665
671
666
668
669
679
677
666
647
649
642
634
614
619
610
603
629
643
629
646
643
643
630
648
642
653
639
625
642
651
662
653
659
670
682
668
646
655
642
644
630
646
646
640
629
631
619
602
605
601
607
619
632
669
669
672
676
672
668
652
646
648
650
649
642
660
653
653
638
658
656
668
645
646
655
660
655
638
647
644
640
626
658
656
655
641
649
660
671
648
649
666
664
643
624
643
637
630
619
633
645
632
638
623
619
668
669
650
638
635
639
638
642
646
639
645
648
642
643
651
656
657
649
631
616
601
600
607
604
610
603
609
618
636
647
639
632
620
627
620
618
614
605
607
612
632
633
635
624
625
633
620
622
603
601
608
632
640
630
649
656
667
656
646
623
626
624
624
635
631
646
648
652
656
642
638
639
645
639
638
626
651
624
639
628
627
625
619
609
614
610
600
591
593
594
612
621
625
626
610
618
618
621
619
618
593
596
589
593
588
576
580
583
614
630
653
651
655
643
630
621
620
603
593
592
590
596
598
595
594
605
602
608
587
594
581
583
568
551
556
543
539
544
539
536
547
555
554
552
555
564
570
575
582
588
580
585
580
576
574
567
557
552
548
554
569
605
629
639
636
632
617
610
606
607
608
606
604
613
616
612
605
602
597
589
578
572
558
562
551
552
561
570
616
648
666
677
659
642
641
623
606
595
575
582
569
578
572
573
570
605
615
629
607
611
604
581
584
578
583
585
598
616
628
637
648
620
601
606
587
587
588
591
592
593
593
596
601
613
616
632
627
629
622
620
618
621
605
606
608
605
592
596
590
585
591
592
598
596
579
592
580
570
569
559
556
543
537
534
528
528
539
546
542
575
608
668
659
629
609
607
602
600
600
593
585
581
571
571
567
566
574
595
618
612
600
593
612
629
623
615
607
599
592
573
574
574
603
610
642
609
621
612
634
628
595
603
600
599
597
597
597
595
590
594
608
604
609
611
605
594
588
581
571
568
557
558
551
574
605
634
652
669
657
646
616
609
606
601
600
593
586
575
576
590
589
618
632
617
618
609
587
593
576
568
569
567
570
577
584
590
599
601
595
590
587
579
586
576
575
565
572
554
557
561
571
571
574
587
589
582
577
557
567
550
556
558
563
566
563
566
571
568
573
573
578
574
559
567
557
560
559
561
557
547
543
528
532
523
512
518
527
545
559
579
573
586
568
582
588
607
586
586
579
571
563
562
560
559
544
550
544
581
602
640
645
636
589
595
585
587
585
571
573
568
561
558
553
541
546
550
548
558
562
561
561
566
566
561
551
551
546
542
535
531
530
539
522
525
530
538
558
564
565
558
570
566
561
555
551
543
536
532
524
525
544
564
572
579
570
571
567
563
559
549
555
546
549
553
554
555
554
549
546
539
543
542
548
525
527
520
523
524
520
515
516
526
532
538
543
538
534
530
534
535
550
563
567
571
566
559
551
552
552
555
555
555
557
560
577
570
578
577
579
577
574
570
567
554
553
548
554
559
566
588
602
633
639
651
625
615
604
592
586
575
562
550
552
556
567
572
584
588
588
586
585
579
574
564
562
558
554
563
557
550
557
574
581
548
549
550
543
536
537
525
520
516
520
516
519
522
534
545
555
559
564
561
575
582
593
589
594
589
580
572
571
567
568
578
579
587
587
583
573
553
551
550
534
527
526
521
518
515
522
520
531
544
555
565
575
582
582
574
567
568
571
573
571
573
582
579
586
581
566
571
558
566
582
589
597
615
614
596
578
580
560
559
550
541
540
535
528
529
523
514
515
515
515
518
510
511
513
519
512
516
508
511
506
503
505
512
520
523
528
529
521
520
516
513
511
510
507
503
499
495
493
494
493
499
510
530
565
545
559
546
540
538
546
560
564
574
571
569
561
552
544
536
525
528
527
549
588
614
584
592
628
638
632
611
608
613
600
588
581
566
563
563
566
566
577
597
628
631
644
610
605
585
583
572
580
581
587
591
592
598
597
599
599
590
590
582
598
608
584
584
572
559
538
535
531
518
528
541
548
576
606
623
628
634
617
610
602
588
588
580
580
576
564
561
579
606
651
614
621
605
609
613
588
577
578
560
548
540
529
525
520
531
567
590
670
757
796
777
679
635
610
581
558
545
533
529
532
546
568
591
580
593
608
623
631
634
624
613
604
589
583
563
567
561
573
571
579
577
597
615
622
608
627
631
619
611
603
594
587
576
563
566
571
597
619
629
630
631
635
623
620
605
603
592
591
596
596
595
597
584
571
560
546
541
535
539
545
551
551
560
562
561
573
578
591
591
588
578
570
564
568
558
557
573
581
583
586
572
581
581
579
574
573
568
572
571
569
568
560
567
551
561
561
561
553
554
561
561
558
555
554
550
558
558
558
575
594
614
622
617
613
604
597
574
567
555
540
534
527
541
566
581
615
600
612
650
660
656
647
653
637
624
624
617
608
609
618
623
618
636
619
624
632
624
637
640
618
620
620
616
619
622
623
611
614
606
624
613
620
615
609
608
617
623
613
622
608
616
609
606
598
593
578
565
571
578
621
637
672
668
701
668
641
615
596
581
561
569
551
546
563
565
568
583
578
570
582
589
590
597
577
574
567
568
571
576
578
579
583
578
581
584
604
635
644
640
630
635
610
598
592
588
586
577
572
582
586
595
599
608
646
671
660
667
650
652
648
633
610
592
590
604
633
648
686
701
725
713
704
701
692
674
665
650
640
632
618
616
612
619
634
641
635
632
630
620
604
616
605
594
593
596
599
607
612
623
629
621
634
634
634
624
631
616
620
615
600
600
611
591
601
595
596
593
587
570
570
561
557
551
548
544
556
554
559
571
570
567
567
566
563
557
549
542
537
532
532
525
526
539
584
739
753
687
634
602
579
564
540
526
520
513
511
507
517
547
562
622
626
646
623
621
621
605
601
615
608
604
593
580
570
560
555
546
543
535
562
576
586
591
588
583
577
567
562
557
554
556
563
586
585
577
581
567
558
554
549
538
539
541
545
548
553
554
570
597
593
580
572
557
545
534
523
515
522
534
560
674
799
771
768
723
663
654
643
610
601
616
608
606
592
571
569
563
562
575
586
582
578
572
576
594
593
598
603
605
596
598
602
596
592
589
605
606
598
613
614
621
611
622
619
628
623
619
613
624
620
629
612
596
594
585
584
576
570
567
569
566
563
550
547
542
535
539
538
553
573
602
622
634
644
662
637
639
630
631
617
604
598
585
581
585
595
606
613
634
657
676
650
645
622
602
590
588
590
594
593
601
621
626
629
628
630
623
611
610
606
605
616
609
605
640
740
748
750
707
682
659
617
602
575
552
549
542
539
545
541
548
543
552
560
572
584
593
606
639
652
629
642
630
633
624
615
608
592
580
596
579
604
630
631
633
642
636
667
629
716
676
731
677
645
1348
613
608
673
614
638
647
602
598
607
654
645
699
721
685
661
648
650
627
618
614
609
587
577
567
574
575
591
606
592
585
587
577
572
567
568
568
570
571
595
588
584
630
669
679
670
644
613
601
579
586
585
609
636
627
628
632
627
623
610
605
608
602
597
582
585
581
593
596
584
571
564
553
537
530
523
521
529
533
547
579
600
713
829
835
810
774
708
644
603
576
563
551
550
552
554
547
554
568
567
572
575
587
597
589
585
591
595
593
575
587
582
575
576
574
591
596
601
591
599
584
609
603
606
598
583
569
570
562
554
553
553
560
567
575
569
570
576
570
582
568
565
572
568
574
566
577
576
576
570
564
566
562
561
557
566
570
570
568
572
577
580
568
572
561
557
559
555
559
554
557
566
563
557
561
555
566
562
573
566
564
567
580
586
601
606
611
621
607
595
595
590
581
581
578
580
579
586
584
583
579
597
594
604
609
618
605
606
600
593
570
588
581
594
603
620
634
641
637
653
663
648
629
628
625
621
620
628
625
617
600
598
588
574
561
556
588
629
643
688
723
685
699
668
640
629
617
609
595
615
608
603
602
603
609
615
592
624
608
597
603
615
616
604
595
593
576
565
575
575
564
570
584
582
574
582
581
578
552
552
549
557
561
561
571
565
565
558
558
554
552
544
547
548
546
539
541
545
547
542
550
586
560
567
570
579
586
588
600
614
612
612
603
614
614
620
602
606
605
592
586
592
592
600
591
597
611
603
597
602
604
606
595
602
604
605
585
607
601
608
604
625
632
637
622
627
631
636
614
618
626
642
642
638
648
649
629
634
632
627
607
618
606
597
613
613
759
818
771
747
711
694
670
658
634
634
627
617
620
654
692
679
667
683
674
664
650
656
643
637
652
675
669
697
709
725
706
713
707
693
669
677
679
684
664
687
688
697
677
699
680
657
666
670
674
672
659
678
684
684
660
677
678
682
657
667
662
662
652
651
658
669
665
661
671
675
658
656
652
644
637
647
654
665
661
690
688
688
665
671
663
656
656
665
693
676
683
695
698
679
678
674
668
651
662
659
696
683
666
684
680
687
677
672
670
666
646
639
646
654
688
679
708
711
710
682
699
699
699
681
655
658
651
648
647
669
687
685
675
693
694
689
661
673
665
661
657
670
667
688
665
691
689
671
652
653
651
651
656
666
688
700
668
653
653
649
656
632
638
634
634
618
606
607
596
587
583
587
583
582
586
586
585
593
598
600
609
616
607
600
605
615
634
632
627
618
623
626
628
626
622
611
596
590
594
592
615
635
658
672
664
655
638
608
600
589
580
579
566
566
577
570
577
572
569
577
594
635
641
678
664
665
649
628
610
586
568
563
556
563
582
618
615
653
643
621
627
660
675
642
654
657
643
645
637
631
625
618
610
624
626
652
659
682
674
664
651
648
644
642
633
634
621
638
639
638
666
665
725
697
692
691
674
647
627
619
621
623
629
647
641
627
631
642
647
635
648
649
646
651
646
624
618
623
688
755
724
712
712
695
679
661
642
619
589
619
604
650
654
621
626
620
616
612
605
596
592
584
569
574
562
564
575
585
591
586
591
594
600
596
609
617
608
596
594
607
609
594
596
588
600
600
595
593
595
592
596
596
615
643
639
660
659
646
626
627
633
636
623
621
616
612
613
603
601
596
588
586
588
601
631
607
605
599
596
575
568
554
550
539
544
536
538
539
553
577
585
623
785
789
790
738
720
708
683
653
640
621
615
608
620
624
642
659
669
645
675
663
687
650
669
674
675
655
659
653
631
644
640
644
639
651
645
655
647
625
643
629
629
628
621
608
595
583
590
592
623
644
628
661
655
635
665
655
646
645
634
615
612
608
611
604
623
643
664
667
647
627
613
603
602
611
590
580
574
577
576
581
680
709
680
690
699
693
658
643
618
608
594
585
569
566
559
574
581
644
707
720
719
738
780
746
707
688
677
666
647
622
611
607
606
599
613
616
602
592
600
598
592
602
607
613
595
583
574
562
547
537
539
547
574
607
641
651
726
763
733
744
717
656
616
606
588
577
577
578
587
601
624
649
628
645
655
659
648
621
634
624
632
640
644
619
602
612
599
605
612
626
625
627
637
629
619
631
632
656
635
658
637
639
635
627
636
631
657
642
613
604
589
597
611
629
636
648
651
637
624
608
612
605
601
599
579
579
572
582
580
599
616
614
630
643
639
638
621
609
588
571
558
543
548
562
569
593
630
668
804
721
751
772
759
722
701
679
663
648
645
651
656
678
674
666
691
697
704
705
684
688
682
684
658
663
658
667
651
669
675
693
678
682
693
676
657
649
638
623
614
617
618
612
637
661
669
685
660
674
677
682
653
644
757
689
675
674
666
666
659
653
655
653
653
662
666
676
682
691
710
701
685
675
675
661
657
662
650
651
638
639
648
654
656
640
655
659
655
654
652
657
643
645
637
635
625
630
623
640
650
650
647
655
669
667
660
646
627
613
602
605
602
617
630
651
668
675
662
677
682
676
662
679
675
663
656
663
660
663
648
639
650
651
664
641
656
641
637
642
626
617
615
619
608
612
620
631
631
619
639
660
661
630
637
632
628
623
631
641
652
643
648
673
671
662
640
644
647
643
638
636
634
629
627
633
635
633
649
653
656
653
654
652
646
645
629
625
627
636
646
635
646
657
675
655
665
661
644
640
647
661
645
641
657
658
650
644
640
636
630
633
639
649
638
648
650
655
639
632
631
634
620
617
621
615
621
628
633
625
637
640
636
637
632
632
627
648
646
667
672
675
665
673
679
685
667
646
635
636
642
641
633
624
640
634
631
628
637
636
631
643
648
655
648
646
636
641
644
644
636
645
657
667
674
662
664
662
657
641
638
648
651
663
657
675
683
675
661
655
646
632
626
632
627
641
642
648
660
662
658
659
674
678
660
667
661
668
644
653
654
653
654
687
708
685
664
663
666
646
629
622
619
625
637
672
669
681
704
713
698
692
683
672
654
664
668
708
715
729
739
763
714
719
704
691
671
683
682
693
678
699
707
726
716
705
715
693
675
679
676
665
673
697
707
697
707
712
686
698
691
684
658
661
658
649
668
668
677
680
672
677
698
703
676
654
664
654
642
640
646
669
690
693
690
683
671
667
662
661
647
654
661
665
662
688
691
687
693
697
661
659
661
653
634
646
649
662
682
680
685
678
701
712
684
698
692
674
661
668
656
671
652
663
677
663
682
684
690
666
669
661
649
646
663
661
656
658
665
663
650
647
632
619
623
637
625
644
644
650
635
643
648
657
650
660
663
678
658
664
665
683
667
686
695
679
678
674
666
642
642
642
656
636
664
682
673
670
686
684
682
663
669
657
657
640
646
659
694
692
680
691
687
684
665
674
668
674
650
653
679
703
711
699
681
692
680
674
665
655
668
670
667
656
651
686
656
643
629
618
611
619
623
625
627
646
653
654
644
662
667
658
646
637
650
657
670
680
678
704
717
726
715
696
677
672
666
662
647
662
663
694
694
683
695
699
685
671
671
655
636
635
636
654
665
647
656
672
673
672
661
652
648
651
645
646
658
678
690
684
669
677
672
647
632
634
634
649
651
639
653
651
665
665
645
652
644
635
623
628
620
620
622
612
626
642
670
686
695
702
699
686
654
637
658
657
688
708
710
693
676
651
635
630
632
643
646
663
682
677
703
719
717
687
684
685
675
671
649
664
658
651
637
627
625
624
690
644
672
653
634
616
606
600
587
587
585
588
566
570
569
567
561
554
555
549
550
557
556
573
608
662
659
669
698
691
675
666
643
636
628
610
589
594
572
567
557
557
557
559
568
566
559
562
568
572
589
598
601
600
610
601
591
596
584
580
575
573
578
574
574
573
572
581
581
576
585
598
607
633
621
623
617
604
584
579
563
563
562
565
574
585
582
593
594
597
602
627
605
606
603
602
589
584
584
581
582
563
579
579
572
575
578
575
571
578
573
569
561
566
566
567
559
556
577
568
564
572
577
579
574
593
588
591
583
599
599
601
597
612
601
599
595
596
596
593
602
601
599
604
600
606
599
609
622
627
627
656
667
662
651
667
674
661
679
682
680
660
672
671
676
674
692
694
685
707
717
712
685
684
685
664
650
661
673
684
709
732
744
709
712
696
677
666
668
667
650
655
664
675
660
687
704
700
676
687
689
689
674
687
687
695
675
682
695
704
679
683
705
701
674
689
694
675
679
690
686
671
689
726
700
684
699
694
675
686
686
666
696
722
749
768
808
764
759
755
742
709
705
689
669
681
695
740
748
762
761
728
738
725
701
698
701
704
687
708
736
712
720
725
703
689
700
693
679
681
686
693
673
684
689
682
687
711
770
755
715
727
719
691
684
680
676
657
674
676
701
691
706
741
767
726
736
721
715
694
700
692
689
704
725
727
707
730
733
722
689
705
699
695
677
685
690
686
668
689
693
686
688
706
706
700
681
699
688
679
666
684
686
675
656
657
664
643
647
650
653
642
666
683
683
669
700
693
699
670
668
670
668
657
650
666
680
706
686
691
699
719
743
699
694
694
669
672
673
676
667
703
699
700
694
705
722
692
688
693
703
697
675
685
688
692
687
708
720
721
707
717
711
678
685
670
668
662
678
678
676
684
686
673
689
703
705
700
682
680
679
677
667
666
663
652
665
678
693
694
682
686
686
688
669
666
658
668
661
667
676
702
700
696
722
721
711
686
681
668
664
650
669
692
716
707
720
731
730
699
700
682
670
657
841
757
714
691
665
645
646
649
650
664
690
693
701
702
710
712
705
697
687
681
675
673
677
668
660
662
666
695
690
682
689
682
675
658
669
667
678
665
656
665
673
680
666
679
669
654
658
661
666
681
676
699
705
710
694
686
670
658
649
653
652
667
684
701
706
672
689
682
674
645
655
637
636
625
608
614
599
596
588
577
586
581
583
577
573
569
576
576
581
591
594
603
621
641
678
641
649
649
653
631
616
623
623
620
618
635
643
659
665
652
657
649
653
646
636
658
650
675
663
685
660
657
644
631
618
613
624
622
615
622
640
655
642
665
674
675
659
681
677
676
673
692
727
751
716
676
679
683
682
674
671
667
656
659
664
662
675
668
677
671
672
653
657
644
634
647
651
641
651
647
648
635
647
646
658
656
637
660
653
661
665
670
661
664
642
648
651
666
671
701
751
748
709
699
679
665
641
652
656
667
724
724
749
728
734
730
728
686
687
673
666
650
667
662
678
664
675
665
674
650
638
635
733
762
724
692
672
652
634
615
598
598
603
616
609
645
671
685
691
679
674
660
643
634
632
630
632
632
636
639
651
638
651
652
651
638
646
651
669
671
663
672
678
676
662
657
645
634
619
629
634
636
640
658
687
717
717
701
705
697
696
682
663
667
656
648
666
672
695
675
690
682
663
669
662
648
649
658
663
658
651
665
659
650
649
650
646
644
631
640
640
652
652
640
658
654
657
648
663
656
658
649
652
648
655
648
654
645
645
636
645
655
680
685
686
701
709
681
682
678
667
648
651
649
667
661
689
689
695
671
661
656
655
645
640
633
625
632
662
705
699
671
663
646
631
621
618
615
604
616
623
628
622
637
651
656
654
675
696
677
662
662
654
659
646
634
645
647
679
680
669
656
673
677
676
659
669
657
668
653
647
657
664
699
685
666
679
689
694
701
688
669
653
647
649
645
653
659
656
655
652
658
664
653
671
663
659
651
639
643
632
632
624
622
632
659
674
655
652
648
635
620
612
616
616
611
616
629
631
647
651
657
652
652
640
631
625
617
632
636
663
655
660
650
632
635
632
624
623
621
629
633
632
629
645
652
673
661
684
674
684
669
648
657
659
665
673
672
670
650
644
649
657
674
705
740
720
722
693
675
649
660
658
663
669
668
651
642
650
658
665
661
649
646
644
640
629
633
631
625
637
633
644
642
633
631
642
643
634
621
624
626
606
614
623
631
645
634
635
638
648
648
653
655
640
625
621
620
613
603
599
601
598
617
614
658
634
645
624
634
621
607
594
592
581
574
556
560
551
555
546
541
544
544
544
540
553
555
566
600
604
642
646
645
636
657
657
624
627
614
597
589
588
579
570
578
577
570
569
576
567
604
578
583
574
585
580
582
568
564
561
555
549
547
546
549
543
576
564
577
575
567
562
556
559
574
575
575
576
588
592
598
583
596
596
598
587
591
595
598
603
615
617
617
614
621
621
615
605
613
612
616
607
620
634
652
646
626
628
633
633
616
615
630
629
632
615
642
652
668
678
676
667
645
630
625
621
617
608
620
630
654
660
658
653
647
628
644
630
626
638
637
634
632
623
615
631
651
698
706
654
657
670
701
704
676
658
672
671
648
666
660
694
682
687
687
707
677
693
683
672
662
670
665
643
642
647
679
696
659
633
643
641
634
647
655
658
636
656
638
622
631
630
654
668
675
668
647
636
652
643
650
636
638
639
659
659
674
695
692
675
691
670
667
642
647
648
650
680
657
665
656
656
672
654
648
630
631
626
621
631
633
636
635
639
637
629
619
620
614
632
618
627
667
679
685
679
668
688
672
666
655
633
636
635
655
644
658
687
720
721
691
698
685
683
671
652
660
651
657
654
657
682
692
683
670
673
662
658
641
655
654
674
653
640
651
650
654
639
652
666
669
653
648
660
661
659
659
649
630
636
637
646
672
667
648
653
661
674
667
650
632
620
637
664
649
670
676
687
685
662
644
624
620
620
623
627
633
644
642
657
651
647
638
627
635
633
644
649
631
636
635
606
624
617
610
619
616
617
606
608
610
605
610
615
618
623
615
612
620
628
635
638
645
652
650
651
648
662
654
648
643
647
646
655
658
653
645
639
646
645
643
631
638
639
643
627
623
629
637
659
666
661
694
694
709
684
682
675
660
662
647
662
664
683
689
673
645
640
626
621
595
589
591
587
597
604
597
612
624
644
652
655
654
636
615
616
617
629
662
661
671
666
642
648
640
637
629
626
618
622
626
646
648
663
676
656
644
641
657
657
659
654
658
653
646
636
640
635
641
636
635
640
652
657
658
650
637
630
625
617
609
614
617
621
619
614
618
620
615
607
608
613
625
640
629
639
633
619
607
598
604
618
644
644
655
665
646
634
625
613
612
607
603
589
594
589
588
615
623
635
652
698
697
694
687
667
650
629
621
638
644
677
686
730
711
709
684
682
664
650
648
647
652
646
640
642
650
646
658
664
656
665
669
675
670
669
658
648
654
648
642
643
636
645
655
669
671
674
658
641
633
631
631
631
632
648
628
637
635
661
668
647
642
638
639
640
638
630
622
613
609
601
597
616
639
651
646
670
676
705
688
673
674
665
655
644
627
639
658
709
745
732
749
732
730
702
696
693
694
687
676
665
678
683
700
667
682
666
666
633
644
640
640
622
628
636
648
657
643
641
657
655
656
642
636
644
656
666
648
656
652
648
636
630
641
653
642
631
612
616
607
599
608
613
618
629
647
689
744
762
746
750
739
712
685
675
665
656
652
660
683
714
733
736
702
718
702
699
684
664
670
665
660
645
652
652
650
640
655
651
641
651
654
665
656
648
651
647
631
637
645
649
647
641
651
658
652
649
662
660
649
629
642
649
664
656
660
669
676
656
667
664
662
652
642
659
653
647
664
668
665
662
661
641
650
648
657
661
662
666
672
675
677
682
681
662
642
644
632
633
642
644
637
664
684
711
715
691
700
672
670
658
641
640
629
632
646
665
678
658
685
691
700
680
658
663
664
668
665
645
635
649
698
739
730
731
724
712
693
676
656
638
630
632
637
642
662
669
652
644
641
633
629
624
625
637
649
676
675
677
661
657
642
645
648
658
656
661
663
647
645
647
646
656
670
660
660
679
676
658
644
657
657
652
648
641
632
627
628
636
645
646
641
630
621
617
615
625
618
630
640
660
647
632
700
680
675
680
672
666
652
633
620
604
592
589
590
599
614
652
691
695
694
705
692
696
693
677
668
658
645
638
637
628
616
612
620
635
664
652
670
673
686
678
680
681
676
655
662
662
662
655
649
651
661
664
677
675
667
673
675
666
648
651
647
651
647
652
661
664
645
650
652
650
644
653
634
640
640
640
642
643
639
638
631
623
619
616
621
639
658
660
659
655
643
630
619
609
600
611
652
699
729
732
715
724
681
672
664
657
655
649
633
611
617
610
614
617
628
639
643
638
640
643
653
662
658
658
650
641
630
615
606
617
641
649
658
652
669
666
685
680
659
649
642
643
635
638
647
655
687
666
689
690
689
656
658
652
644
623
624
614
614
602
608
602
607
593
597
580
575
572
576
562
565
576
583
599
649
662
707
693
716
721
739
693
704
692
686
684
677
657
671
682
721
715
692
681
670
648
662
682
682
670
657
660
670
681
685
688
693
700
698
686
659
663
654
656
658
657
674
673
677
677
661
667
660
647
636
641
634
630
618
620
631
628
618
624
632
629
651
668
666
701
746
744
723
692
687
681
676
666
675
687
707
722
719
731
726
735
700
700
693
682
660
668
677
712
717
746
766
778
731
726
699
685
662
651
657
637
644
650
667
668
663
655
644
624
613
611
595
608
620
651
664
658
657
665
670
671
676
671
650
643
642
639
641
648
656
644
649
646
636
638
657
648
629
635
637
652
652
679
686
722
717
669
690
670
659
640
634
633
619
635
630
645
647
653
663
684
686
681
673
646
637
634
623
631
626
640
645
649
632
621
629
603
603
591
447
701
564
568
561
567
570
564
583
586
603
606
608
636
635
628
638
641
628
620
619
627
619
606
617
614
613
624
624
621
632
610
610
603
644
685
715
658
663
657
635
626
627
605
598
605
611
598
605
606
616
604
601
597
595
592
596
591
587
576
572
573
569
563
573
568
565
564
564
567
572
574
579
576
589
597
602
595
592
596
590
588
585
595
605
617
608
609
621
627
644
628
621
614
607
604
602
613
597
619
611
617
607
614
610
615
617
609
622
635
669
679
680
661
680
670
656
631
618
612
609
614
605
607
632
687
694
684
757
772
718
738
752
738
695
693
698
711
722
690
697
679
670
681
667
703
700
694
727
713
694
684
700
699
679
680
700
746
723
746
751
752
697
717
712
719
695
715
713
699
687
672
665
699
710
715
747
784
778
751
754
759
742
704
738
714
707
722
726
705
741
786
772
755
744
718
710
712
715
729
723
724
726
726
743
758
744
711
666
659
644
623
623
617
632
653
698
699
695
701
713
683
697
698
696
675
702
705
723
729
694
697
690
685
685
684
683
691
687
682
700
714
741
738
707
721
715
714
688
707
700
700
697
725
735
767
723
737
732
727
710
703
690
690
675
684
695
741
713
709
702
678
677
656
649
657
645
660
668
685
675
713
726
738
711
692
700
708
722
706
717
719
727
695
710
715
698
690
705
703
694
686
719
753
757
728
781
750
705
714
714
721
694
724
742
784
731
715
734
732
738
719
726
706
705
706
728
696
689
687
691
723
693
705
688
680
648
636
633
631
641
619
613
624
730
750
717
689
669
669
671
671
667
660
664
663
670
665
668
671
663
658
663
671
671
676
664
678
679
677
657
659
648
641
635
630
622
638
656
683
698
728
721
723
714
691
698
700
703
698
706
691
677
680
700
727
739
745
746
728
712
716
702
700
701
707
705
705
688
669
671
666
693
715
715
692
713
708
695
680
663
656
644
651
642
638
659
660
685
674
658
680
706
708
687
669
669
654
647
643
640
644
651
650
641
658
662
669
654
675
684
686
663
681
672
674
666
648
649
654
668
670
672
669
712
750
758
773
745
767
746
732
718
715
729
749
771
793
760
716
723
715
688
682
685
670
656
679
682
679
672
666
663
676
670
659
660
646
625
630
618
612
625
627
639
652
662
684
684
688
691
714
710
717
702
685
696
690
701
704
692
715
726
734
699
714
716
718
698
707
708
713
697
706
719
722
706
711
720
726
704
703
710
715
728
710
718
723
722
700
715
726
732
709
719
713
728
706
693
702
703
700
691
717
739
727
729
736
734
717
703
700
714
715
725
753
779
761
775
772
751
723
725
727
710
688
705
738
789
766
773
773
768
745
742
741
739
729
727
719
713
706
684
677
688
681
701
724
758
728
714
723
729
695
674
811
761
747
750
755
748
747
758
745
740
734
719
707
701
697
696
686
681
671
660
651
657
671
667
662
676
677
679
666
679
697
738
733
724
732
732
728
705
724
727
749
736
729
701
705
696
705
709
734
753
785
726
737
730
715
709
709
705
697
685
693
696
702
704
697
696
698
684
675
665
670
673
664
691
703
725
695
711
718
729
698
678
674
669
669
653
668
667
675
681
685
704
714
716
722
716
712
696
673
674
671
677
674
682
682
692
688
674
672
660
649
657
659
647
643
634
646
639
635
615
623
621
598
594
596
587
574
570
569
561
570
561
566
566
563
569
576
577
580
584
591
605
607
599
598
604
594
585
585
588
590
595
583
584
579
579
564
567
577
567
566
565
576
575
574
570
588
602
599
593
602
602
608
610
587
597
596
589
588
585
591
601
613
618
614
623
654
666
656
635
638
613
603
593
587
576
564
555
545
541
545
555
632
662
769
402
965
647
636
623
614
620
610
613
630
643
659
671
651
682
688
692
692
671
699
745
713
694
712
703
694
677
709
763
752
722
707
699
671
657
661
660
651
662
683
747
750
745
742
728
704
681
671
648
636
639
655
699
752
761
742
711
673
681
779
735
705
699
696
677
677
669
663
648
685
690
687
752
780
765
712
731
713
707
700
670
680
687
725
767
770
722
696
732
747
749
760
735
723
709
727
743
733
744
734
708
756
772
814
799
713
717
708
695
691
666
656
639
634
609
597
606
588
598
602
615
629
620
637
620
618
622
619
611
612
615
606
607
600
590
588
589
577
574
570
563
573
587
590
579
591
597
601
614
619
632
650
657
654
667
665
656
641
631
622
613
630
629
643
652
634
639
631
630
623
623
614
607
590
597
597
613
610
661
644
636
626
622
603
592
583
588
590
592
600
608
617
619
620
618
615
608
597
593
590
584
588
577
583
584
581
582
580
586
591
597
608
617
632
640
645
637
627
605
607
623
595
627
625
620
608
603
606
604
645
640
646
642
676
647
648
653
640
644
625
632
629
669
657
692
697
694
674
687
684
652
665
656
663
656
649
667
692
711
705
685
689
681
650
650
652
649
695
719
824
831
795
771
788
775
735
728
700
689
661
663
691
727
733
734
789
787
732
735
701
667
653
651
652
638
633
641
647
621
643
633
644
637
645
647
664
666
650
666
666
683
679
661
673
670
654
650
656
652
638
658
665
649
657
669
677
659
652
662
651
637
616
610
602
614
615
611
646
650
648
663
676
662
647
667
656
647
654
652
654
648
651
643
655
645
628
653
649
636
638
641
637
638
623
629
615
612
625
617
608
615
619
618
605
610
608
599
604
610
598
592
597
600
597
611
607
599
590
604
591
589
574
560
583
603
603
595
589
584
572
569
566
573
576
574
578
582
584
579
586
588
588
598
612
627
630
635
637
641
658
662
648
641
657
660
657
641
630
641
652
663
650
689
673
654
638
639
639
644
648
637
660
665
667
652
682
683
701
690
718
705
691
672
671
657
661
655
652
662
665
661
671
689
720
724
753
777
743
714
725
722
689
672
675
683
697
717
794
831
826
780
791
768
728
715
690
674
684
681
729
791
816
767
792
771
733
721
727
733
722
699
707
716
699
718
723
707
721
711
695
662
670
674
674
695
682
682
714
749
745
709
733
728
721
690
708
703
689
701
703
671
663
653
656
641
637
674
700
717
724
696
721
729
743
752
783
763
696
691
678
669
665
654
660
666
678
694
700
697
689
685
690
702
746
722
778
809
773
730
737
728
727
688
650
734
714
697
674
662
664
671
674
681
682
693
700
696
691
699
697
702
694
682
697
695
698
683
695
697
698
678
694
692
694
710
701
707
706
707
698
687
688
681
669
671
673
680
697
703
705
695
691
688
678
668
655
664
670
677
695
693
680
673
657
637
639
640
653
670
684
664
655
660
666
650
645
652
667
666
668
668
663
666
667
652
651
655
665
694
672
689
703
728
723
715
694
688
662
650
651
663
693
734
750
738
732
729
722
697
703
711
712
706
684
672
681
685
702
711
694
682
678
677
676
677
683
697
700
704
705
685
676
664
652
661
647
663
663
676
682
665
676
674
673
683
697
707
690
694
691
693
669
679
685
707
714
732
706
711
710
712
710
690
674
695
707
697
709
702
704
684
679
690
690
689
698
701
682
701
707
705
708
717
725
702
705
708
690
681
688
692
675
701
688
695
690
713
710
692
698
695
673
664
694
695
692
715
712
699
706
706
684
680
696
703
706
684
668
685
677
675
670
683
661
662
639
657
642
646
650
656
672
672
687
700
733
728
716
692
699
692
703
690
670
657
654
665
671
669
694
709
717
694
704
703
677
677
679
673
679
667
680
650
645
623
616
626
650
708
741
768
769
756
760
703
715
693
694
691
675
670
653
644
626
612
594
594
606
624
683
698
758
856
838
832
821
790
711
709
691
709
704
738
732
695
718
727
722
713
685
696
698
719
712
719
715
719
710
698
697
696
696
692
680
704
705
705
709
711
680
694
688
695
710
687
709
702
710
687
695
702
714
703
707
701
701
694
682
682
685
706
724
710
739
740
730
714
712
716
695
689
687
692
674
696
696
694
683
701
702
691
687
688
695
671
685
682
695
679
698
699
700
702
697
705
690
678
668
686
683
682
679
688
692
677
692
693
676
684
688
676
672
683
690
672
683
688
679
667
682
686
675
666
684
693
687
692
687
685
670
670
659
656
664
659
666
682
689
692
678
702
699
690
683
703
719
711
705
738
762
756
732
737
732
727
714
737
738
739
748
736
715
688
700
701
694
687
720
728
720
688
681
772
761
771
749
737
735
731
721
713
713
722
724
721
704
686
685
697
703
704
691
688
697
709
710
694
719
712
718
702
728
758
809
782
800
806
767
777
774
764
732
749
740
744
762
776
793
749
775
759
730
738
728
726
703
721
726
765
763
777
788
762
770
764
761
719
725
720
724
700
724
740
770
744
763
763
748
730
742
754
734
735
754
758
742
731
753
768
750
732
758
755
781
765
740
758
751
736
714
707
699
684
683
668
663
639
638
661
678
673
669
676
678
666
664
656
643
626
630
630
647
646
658
647
642
632
623
612
602
585
583
576
579
580
586
593
612
630
652
808
827
765
734
703
668
668
654
651
645
640
633
618
613
615
617
624
625
635
655
735
718
703
678
668
647
622
614
613
611
627
623
631
632
636
635
637
631
620
618
614
623
614
623
622
637
642
640
644
626
609
618
605
602
595
592
588
589
584
596
603
603
611
607
622
618
620
614
618
621
617
642
649
629
648
644
642
632
629
620
611
610
608
605
611
604
594
586
587
585
589
584
607
620
642
643
666
680
658
655
632
621
612
602
585
572
563
568
574
577
575
587
593
600
605
615
619
612
614
609
604
588
583
590
583
576
574
584
579
578
596
587
598
593
599
593
594
580
579
567
565
563
562
566
578
580
585
589
609
606
604
610
607
590
588
583
577
571
563
558
560
547
561
592
578
566
575
570
573
571
579
583
570
567
559
558
556
565
566
563
570
568
564
576
578
578
589
589
594
585
594
583
587
594
581
590
598
603
588
597
592
588
591
584
579
577
569
571
558
565
562
564
568
573
571
575
578
584
582
577
582
586
580
576
561
613
587
596
593
584
598
588
594
594
576
580
580
573
561
559
551
552
555
553
544
552
548
551
552
560
563
564
560
565
552
549
549
542
535
535
537
527
537
541
537
539
536
542
539
548
553
548
552
559
552
380
744
561
560
562
559
577
587
593
595
593
593
578
590
583
589
592
576
585
585
589
578
581
571
575
582
584
584
580
581
577
576
580
579
578
575
575
574
568
580
594
597
596
592
583
586
578
567
558
566
581
588
611
643
692
665
706
669
669
664
655
641
636
632
627
627
622
608
615
632
646
655
646
642
652
635
633
650
650
654
652
658
642
625
638
642
647
638
627
623
627
626
629
617
616
623
634
635
633
619
606
616
615
620
611
638
639
654
663
658
660
644
637
638
631
625
618
621
623
621
619
623
618
607
610
612
626
630
631
618
632
633
633
619
605
632
645
665
673
670
634
656
641
651
653
635
632
638
626
632
618
626
630
644
653
660
665
653
634
627
629
627
637
651
648
641
627
629
634
623
612
616
616
619
608
601
607
623
618
627
619
637
631
633
612
605
619
624
659
670
664
661
660
637
639
632
632
617
609
620
635
658
663
643
670
667
654
637
624
619
609
594
587
607
618
639
627
638
639
631
623
625
621
617
652
646
634
651
645
652
639
618
614
607
598
595
600
607
602
597
586
582
587
595
597
584
579
571
582
584
592
594
595
597
594
597
597
591
584
568
571
588
623
636
629
618
622
627
616
630
642
658
652
644
633
625
625
616
623
623
616
611
625
654
656
645
668
699
715
677
685
693
680
668
657
648
637
623
610
613
622
672
676
715
689
671
668
651
646
652
655
652
647
642
637
627
629
622
621
616
602
604
603
604
599
587
603
615
632
640
649
644
637
633
629
629
626
616
622
622
632
640
641
638
652
659
653
636
640
633
621
628
620
612
607
614
625
627
630
627
640
647
653
642
655
661
663
654
647
649
647
644
632
620
625
623
639
638
631
635
630
618
620
619
619
625
615
611
598
600
603
610
616
620
622
617
603
611
609
608
629
634
670
649
645
640
629
614
608
602
598
592
593
591
587
590
598
596
588
598
602
619
620
627
632
631
633
618
619
617
612
604
604
605
616
614
624
610
608
629
638
664
654
658
649
646
629
621
611
596
599
610
632
638
636
645
629
633
630
634
630
623
618
620
616
616
616
624
627
622
630
629
628
615
619
611
601
596
589
581
594
607
613
605
614
616
611
602
603
614
614
614
623
620
616
620
619
612
610
629
647
644
646
636
629
627
637
644
649
641
646
642
648
652
651
655
647
664
662
652
648
638
630
634
628
634
647
649
652
654
648
634
638
629
634
640
643
635
628
636
637
632
644
656
663
653
634
633
628
634
647
675
673
665
674
651
649
644
627
634
630
666
715
705
689
663
667
648
632
622
613
609
599
595
608
617
617
634
651
670
694
671
643
652
660
652
636
633
615
621
611
601
611
623
649
652
668
692
713
675
682
678
662
640
642
630
616
622
634
634
638
647
678
690
685
676
650
642
634
632
619
629
626
630
646
652
657
667
665
655
655
641
628
629
619
614
602
597
596
602
614
616
620
617
630
621
613
610
617
609
611
621
621
635
634
634
631
625
640
641
649
637
625
627
607
606
627
679
693
686
675
647
644
632
636
639
643
646
645
638
630
628
618
607
605
591
604
623
666
701
674
657
675
672
671
647
649
648
649
651
654
653
642
632
646
639
635
629
617
617
625
618
612
608
609
605
600
588
578
572
559
559
558
547
544
546
548
540
535
542
531
547
546
552
544
549
551
541
546
548
546
543
540
538
539
551
551
555
558
564
577
589
590
588
578
595
594
598
592
600
606
624
617
607
611
606
597
607
611
617
618
655
639
682
671
669
643
643
650
644
638
639
642
651
658
654
667
661
651
639
635
634
632
638
635
641
656
660
637
627
635
634
633
637
665
689
680
697
699
680
667
672
663
654
673
687
684
675
701
694
682
681
700
675
675
676
683
677
679
697
705
695
707
717
697
677
674
678
664
651
649
653
674
700
683
710
712
721
703
685
693
695
674
671
673
681
668
664
661
675
684
694
679
659
681
703
716
713
702
699
684
662
650
653
657
671
665
662
659
656
677
677
664
656
654
656
646
632
623
625
630
631
635
655
659
657
665
668
675
649
649
658
664
662
643
650
657
676
687
659
663
660
641
647
624
625
623
633
655
668
691
665
661
669
658
657
669
699
698
699
682
701
731
712
707
678
678
701
695
696
693
704
706
699
690
673
671
667
658
671
680
696
702
703
699
675
681
681
680
664
677
674
685
681
678
670
650
647
648
654
642
642
658
691
708
702
694
678
661
629
631
626
643
646
665
676
671
654
654
655
664
681
679
672
658
664
675
687
686
687
686
672
659
651
648
655
661
663
657
649
647
648
641
654
649
644
651
653
663
683
678
654
666
658
654
650
649
658
658
645
638
649
658
662
657
653
657
655
649
640
655
663
673
676
677
671
660
654
645
630
639
638
636
638
636
640
650
670
670
661
653
651
644
644
639
634
634
633
644
642
652
636
642
652
644
657
660
664
670
673
661
659
642
638
643
658
690
695
697
692
682
694
686
685
686
680
675
679
684
685
690
689
680
670
660
649
651
651
648
646
642
630
635
649
651
633
631
639
628
629
634
649
673
705
697
682
676
655
632
634
627
657
686
705
732
713
700
681
656
659
656
658
654
633
637
647
650
653
638
638
641
643
650
644
648
643
657
676
680
683
722
702
680
682
678
666
660
653
644
641
638
629
631
636
643
652
644
639
666
680
701
693
680
660
651
652
663
666
658
661
653
646
641
629
703
662
673
656
649
637
634
622
634
628
634
625
640
645
642
635
644
649
668
684
682
664
664
655
634
642
645
643
635
634
639
642
644
641
630
639
632
628
629
632
642
642
642
636
637
641
633
621
615
609
597
596
601
619
631
618
618
623
628
638
628
628
618
603
593
595
597
614
621
627
636
640
637
625
611
606
596
598
612
620
626
617
611
604
604
599
594
586
577
572
572
579
589
615
631
650
652
658
651
648
645
635
631
625
619
627
634
648
655
662
648
630
617
608
609
631
635
640
639
636
621
627
615
609
601
594
592
601
606
608
608
609
614
610
610
605
601
597
595
593
596
599
600
615
631
633
622
649
633
632
615
624
612
604
605
608
607
600
610
601
600
599
605
603
596
603
597
598
600
603
602
592
590
588
593
591
592
598
592
594
579
592
587
584
583
581
588
590
583
576
581
578
577
565
555
547
548
544
547
542
545
536
542
552
556
565
561
567
572
582
590
586
586
581
573
576
568
569
565
562
565
561
567
551
553
547
554
554
557
558
569
579
594
587
606
621
611
602
607
593
584
591
579
568
572
574
569
564
562
557
556
552
559
559
571
563
568
575
574
570
580
576
572
562
566
561
552
553
554
561
562
556
565
566
569
565
567
572
567
569
569
571
573
557
576
555
564
561
566
572
582
559
577
577
582
576
575
578
573
569
563
561
557
558
548
552
554
554
551
546
549
543
523
526
527
523
520
526
518
520
519
524
526
522
525
530
532
527
525
533
532
530
536
539
539
534
538
533
530
529
534
528
522
522
525
527
532
534
540
544
539
549
549
550
538
541
542
539
535
536
543
533
538
530
533
537
537
533
537
543
541
554
546
550
556
556
557
558
560
553
558
552
574
580
567
577
576
573
566
567
555
555
567
557
577
570
567
557
561
552
544
537
522
517
509
514
510
517
512
517
516
513
509
508
514
524
525
536
542
542
545
541
534
534
535
525
524
518
514
510
513
510
520
527
543
545
546
535
544
564
578
589
580
566
580
572
566
566
565
550
543
546
548
563
568
566
561
560
565
571
575
577
580
570
574
576
580
570
564
566
563
555
548
550
552
561
559
563
558
551
555
553
551
543
539
538
550
563
621
622
616
624
623
603
589
588
584
576
565
560
557
557
553
545
548
546
545
541
542
542
546
565
575
585
594
600
600
593
586
585
580
574
566
555
549
553
553
560
563
556
564
571
577
578
566
567
561
563
562
556
550
553
554
556
556
564
568
571
572
573
575
571
566
557
560
553
550
544
550
554
556
566
580
587
581
576
575
588
584
586
576
575
576
577
588
585
583
579
571
564
568
567
565
563
556
557
565
576
581
589
591
591
584
570
568
563
562
559
574
577
576
582
572
574
567
561
563
558
561
568
574
581
588
583
584
578
569
566
564
562
562
570
592
601
619
603
607
612
609
607
602
587
586
578
569
566
572
583
592
599
614
607
604
614
602
594
578
575
565
555
555
568
563
566
567
564
564
561
564
559
554
564
574
575
563
563
574
581
584
593
604
613
611
602
595
594
587
585
577
572
570
579
586
587
576
572
576
577
592
598
605
607
611
598
593
587
575
576
575
571
565
567
573
582
588
578
582
581
570
564
562
561
570
583
578
582
586
591
593
591
585
583
571
566
555
546
542
540
537
537
544
542
550
554
556
552
567
580
574
574
580
579
578
576
574
574
567
568
562
555
558
567
570
572
587
599
594
589
594
583
582
571
566
565
562
558
557
553
545
545
545
541
552
557
561
562
557
556
552
545
538
540
548
544
546
544
541
545
542
538
530
527
519
516
513
508
506
513
508
520
528
538
559
567
574
576
572
564
583
575
574
566
574
571
570
568
566
557
551
548
540
532
539
546
560
569
571
561
571
573
569
558
553
553
555
560
560
572
570
579
574
564
566
563
559
552
554
548
546
552
551
554
556
552
551
550
547
556
562
582
584
598
610
600
591
579
565
559
551
551
548
542
542
547
546
541
537
544
556
571
573
574
570
575
575
567
562
554
550
542
537
537
538
537
536
547
537
533
536
540
552
557
566
573
574
576
575
562
562
558
559
555
555
548
547
547
546
545
544
538
545
553
569
572
567
557
556
555
559
562
563
572
569
568
557
553
555
552
550
549
550
553
551
544
549
555
552
557
558
561
555
555
552
547
541
538
540
537
550
608
618
606
601
596
583
569
559
553
547
546
541
546
544
543
537
540
542
549
553
552
547
542
543
542
543
550
549
554
556
555
555
552
546
542
540
544
546
548
552
552
552
550
543
542
540
540
538
541
543
549
551
553
556
554
555
552
547
548
550
553
555
558
554
554
552
550
545
544
539
545
544
538
547
553
553
555
556
557
555
551
544
540
531
529
530
530
526
529
529
525
527
525
523
525
529
531
528
525
530
532
535
545
549
558
556
555
550
546
536
534
532
530
528
530
527
527
529
531
538
575
574
567
556
545
556
560
570
570
557
561
564
567
564
560
547
549
541
537
534
527
520
525
526
528
527
528
530
531
543
542
533
529
527
526
533
536
545
547
549
542
540
535
526
521
518
520
522
524
528
524
528
521
526
526
522
522
527
528
526
526
533
540
539
538
532
536
536
537
530
534
535
541
543
537
541
545
543
548
545
542
539
534
550
551
554
545
547
550
542
541
536
538
530
526
517
517
514
519
522
520
521
523
519
523
519
525
499
511
511
522
537
549
555
558
563
558
570
573
576
569
578
571
560
551
543
535
536
545
557
564
570
567
565
568
569
569
557
551
548
560
556
583
574
580
577
562
607
573
575
579
564
552
581
559
572
574
558
554
548
553
558
562
561
562
570
565
563
570
580
573
566
560
558
555
548
558
562
563
569
568
574
575
575
562
555
554
556
561
549
547
545
540
533
532
539
538
549
556
560
566
583
584
578
586
594
590
588
581
580
576
564
567
563
564
565
565
564
568
565
562
553
552
551
543
537
537
530
535
540
538
545
550
552
552
552
555
552
551
552
557
553
554
551
544
540
532
531
530
538
543
555
556
554
549
558
561
561
559
553
558
554
554
548
548
550
543
543
541
541
543
540
536
541
536
531
528
532
528
531
548
547
550
545
539
540
537
538
542
550
559
563
559
560
563
562
560
555
558
557
561
553
558
558
559
553
560
555
556
548
553
554
551
542
545
539
559
543
544
541
529
519
513
506
508
499
496
492
492
491
493
495
494
494
494
502
508
516
519
527
534
547
551
556
559
552
548
543
540
535
534
537
528
529
540
548
545
542
549
559
562
562
565
562
561
562
559
559
557
551
543
546
553
557
558
553
546
534
525
518
511
501
496
491
491
487
485
484
483
481
478
480
477
483
479
488
485
485
484
486
487
483
484
483
481
480
475
475
471
468
465
463
462
465
475
476
502
514
510
506
515
525
526
517
515
510
507
506
509
509
510
516
513
514
514
510
508
502
496
489
487
489
500
525
551
586
594
587
581
581
1142
551
547
541
536
531
532
530
530
529
525
537
543
554
561
559
568
571
566
556
555
553
545
548
552
549
552
555
555
553
548
543
538
533
532
537
540
545
545
542
539
536
546
545
550
542
536
525
518
510
507
493
501
494
507
504
508
511
512
512
518
522
534
541
552
558
558
550
548
541
534
525
522
523
516
523
504
512
508
504
498
499
495
494
499
504
508
529
542
554
550
561
561
554
544
536
536
531
531
529
528
524
525
520
519
523
522
537
548
541
539
533
536
538
539
541
548
557
561
556
554
548
549
542
533
524
520
510
506
500
490
493
489
483
482
480
481
477
482
485
499
502
503
506
515
514
508
508
501
497
491
487
483
476
477
476
471
479
483
492
509
507
503
506
511
507
506
505
503
505
502
496
492
395
590
494
507
535
548
570
568
554
541
541
530
522
520
519
520
514
516
518
523
532
525
526
529
521
519
513
505
501
494
492
488
495
489
503
517
527
539
562
566
564
572
569
562
558
556
561
552
549
550
551
546
541
540
541
542
536
535
536
534
536
541
547
552
548
546
548
552
546
551
554
555
555
548
547
546
539
539
538
537
532
532
533
538
542
547
551
551
557
555
555
549
552
552
546
543
544
544
544
543
546
548
544
544
544
541
539
537
541
538
530
533
532
542
549
555
555
556
556
553
548
549
549
551
549
547
540
546
548
546
549
545
547
546
548
544
542
537
536
530
533
538
549
548
555
558
559
556
560
565
564
557
559
559
558
550
547
548
546
547
543
539
535
536
537
535
537
538
539
540
541
540
541
538
544
539
537
534
534
529
530
527
528
529
526
523
516
516
512
511
508
510
510
513
510
510
505
510
515
521
517
522
518
1031
510
503
500
500
504
509
512
520
522
524
536
539
542
539
534
536
540
538
536
529
522
516
513
512
511
515
522
525
523
524
529
525
525
530
536
541
548
549
545
540
541
561
602
564
570
559
548
539
528
523
522
530
530
537
541
545
553
547
550
554
555
553
551
552
556
555
554
552
553
550
553
556
553
565
556
556
548
545
538
534
534
538
542
543
550
565
561
567
569
566
562
559
550
544
526
514
517
507
499
502
497
507
498
499
501
508
516
519
525
534
529
527
522
519
513
512
507
503
499
495
492
490
491
491
491
490
494
498
498
495
496
495
494
497
495
492
494
492
488
498
493
492
491
493
486
486
488
482
479
480
470
478
467
470
468
465
465
463
461
469
464
464
467
471
469
470
480
481
470
478
481
482
484
481
480
477
476
478
480
480
487
480
481
479
481
479
478
482
490
497
498
503
508
517
515
511
515
522
533
543
550
553
553
545
547
538
531
527
531
530
531
538
542
547
531
536
523
518
516
513
513
524
524
535
544
561
578
594
598
604
592
572
593
571
560
567
567
568
562
557
549
546
547
547
550
556
567
570
580
586
593
581
571
565
559
557
557
561
560
561
565
570
575
579
583
570
564
562
557
556
561
567
575
578
581
576
580
578
569
562
561
567
565
570
565
559
553
550
545
545
541
534
536
541
552
555
555
561
565
564
562
564
569
563
561
558
557
553
554
556
562
558
556
564
568
564
571
571
571
569
570
569
564
567
565
567
563
567
561
558
554
548
542
537
535
534
541
548
546
548
550
558
553
556
556
559
563
564
562
561
560
558
549
538
531
523
515
510
509
514
521
526
534
538
542
548
547
552
551
554
562
565
565
573
568
557
553
544
539
527
518
518
515
514
517
515
523
545
594
604
585
570
574
574
566
559
544
537
529
523
519
517
520
517
520
513
504
504
498
493
486
485
486
486
490
493
503
504
509
508
518
519
508
512
508
508
506
503
506
507
501
499
500
510
508
513
516
519
520
518
519
520
524
527
525
529
528
522
521
516
514
523
518
513
513
511
519
532
553
555
554
552
562
567
564
558
553
545
543
534
529
527
525
520
520
510
513
522
535
549
552
567
563
557
557
549
538
539
528
521
516
516
512
509
502
498
489
483
479
480
477
471
468
465
466
467
467
466
469
466
468
467
465
919
459
457
452
449
447
446
452
466
506
541
562
566
571
580
549
558
536
525
523
517
515
514
515
511
503
497
490
489
486
488
495
514
518
536
543
540
531
513
515
508
514
518
517
522
521
526
524
523
525
519
520
518
516
516
513
513
509
513
512
506
541
603
653
617
609
594
579
571
558
544
535
523
518
514
513
514
516
514
512
515
525
522
516
519
516
522
523
522
523
520
520
516
504
518
502
505
508
515
524
529
534
532
516
533
531
521
516
515
501
500
495
485
477
477
472
477
494
484
504
495
501
524
506
495
511
508
502
500
490
500
500
497
503
504
516
493
498
499
492
493
489
484
492
475
488
498
504
515
520
530
537
535
534
534
534
527
523
518
517
514
509
505
504
505
502
502
514
495
513
511
501
506
505
501
507
504
499
499
501
501
501
505
503
499
503
499
498
504
512
518
517
519
510
511
504
498
496
504
488
498
503
504
502
506
501
499
503
508
521
526
531
535
534
533
525
527
521
524
528
528
522
521
519
525
530
535
536
537
531
527
527
522
518
515
511
508
503
515
499
509
515
516
519
518
522
520
516
511
508
506
504
502
341
382
287
506
506
513
506
508
507
507
503
504
509
510
507
505
503
502
502
505
503
507
514
520
525
534
531
551
1050
530
528
514
1026
503
500
497
492
497
494
502
496
503
504
510
511
512
509
523
518
520
530
510
515
519
513
512
506
505
505
505
497
495
493
491
488
488
486
492
494
501
509
515
523
523
531
522
517
514
504
499
496
493
490
490
491
486
491
489
495
505
499
498
504
501
504
503
497
497
493
490
487
487
485
488
491
501
504
502
506
504
505
502
498
496
492
490
489
490
491
494
496
500
497
499
498
500
507
511
512
513
515
515
518
520
519
519
517
517
522
525
527
530
542
546
551
551
548
542
541
541
541
541
543
544
542
534
529
528
531
528
528
528
525
526
519
519
517
522
538
542
564
572
567
567
571
571
572
559
558
550
544
539
529
528
521
517
513
509
512
513
522
549
575
567
569
562
560
551
549
545
536
534
528
516
515
521
508
507
508
492
491
488
481
314
641
477
482
482
485
486
494
508
536
536
542
536
529
533
521
517
509
514
502
509
515
519
520
522
520
513
512
508
506
506
509
508
516
523
517
522
525
521
514
521
519
529
512
515
510
508
502
500
491
488
492
500
506
504
529
545
586
380
776
561
559
549
540
526
514
506
502
497
505
508
515
520
525
530
559
565
550
548
545
529
528
516
507
507
501
499
492
491
490
491
484
483
481
481
482
486
480
483
485
489
490
499
508
505
522
521
532
530
532
527
526
500
509
500
495
500
507
503
508
519
517
545
580
593
590
578
566
561
545
538
536
531
527
523
523
515
515
523
527
545
543
546
545
545
540
539
528
531
529
527
520
519
514
520
533
544
553
581
589
598
578
586
576
565
557
551
544
542
531
525
519
520
526
533
536
535
538
534
531
529
525
522
514
513
506
505
490
496
974
484
488
492
494
510
514
514
538
594
594
569
605
590
570
583
584
577
573
565
557
545
536
525
520
519
520
531
534
541
554
560
561
558
556
545
535
530
525
527
522
528
532
532
529
532
526
527
524
523
523
529
533
531
534
524
527
526
524
525
521
514
519
507
508
510
505
507
513
517
514
528
526
528
522
516
507
499
492
486
953
472
471
465
462
464
471
471
465
477
483
472
472
468
468
465
459
457
454
451
453
460
454
454
465
484
514
540
575
598
604
592
569
558
548
546
534
532
525
515
510
504
501
498
492
494
489
490
489
493
497
498
503
495
497
497
504
503
501
503
500
499
501
499
499
499
497
506
508
523
518
516
510
506
499
490
491
494
499
509
506
498
508
518
529
538
537
531
528
529
515
506
497
492
486
479
476
471
480
485
491
492
494
513
515
520
534
526
529
537
551
565
554
552
550
545
536
529
525
516
512
501
498
499
492
495
489
496
508
514
514
517
520
514
515
524
528
526
528
527
521
516
508
508
506
509
491
493
492
490
487
485
485
481
491
485
505
509
512
510
515
512
512
512
511
506
504
497
493
489
489
490
485
487
486
488
480
477
478
464
463
461
463
469
479
498
519
541
539
539
521
534
541
535
527
524
520
522
517
519
519
516
515
508
509
500
494
489
488
469
471
471
463
463
460
457
451
454
454
452
453
478
499
496
498
497
494
491
488
485
483
484
493
494
507
514
533
524
522
514
510
502
496
491
490
492
506
515
536
539
524
523
516
512
506
509
508
508
507
501
496
492
361
612
492
502
525
567
575
567
561
576
576
574
550
556
554
549
539
544
540
543
523
531
530
534
536
545
540
538
552
539
544
546
528
532
533
528
519
514
514
528
524
529
535
555
556
558
549
528
524
522
514
519
512
515
520
530
537
530
528
526
534
530
531
524
524
522
526
518
518
522
523
520
524
526
523
529
512
521
521
519
517
527
530
537
387
347
313
509
514
505
506
506
504
507
509
510
512
515
512
509
508
518
523
522
532
519
536
531
533
535
517
528
515
521
516
514
521
519
504
510
510
509
515
528
528
547
541
527
536
535
526
523
528
519
522
515
528
517
521
525
524
524
524
525
531
532
530
536
530
535
530
524
521
520
520
512
523
518
530
526
531
523
523
516
511
503
503
500
502
506
511
518
516
518
523
523
523
518
521
522
520
511
526
516
527
521
528
531
532
529
525
524
520
517
519
522
524
528
526
528
525
526
522
523
521
525
532
536
538
540
543
543
537
534
530
527
524
524
527
536
544
554
552
557
554
546
550
549
549
550
552
553
555
553
548
548
550
547
550
550
553
554
550
548
545
541
538
530
527
520
525
535
555
594
607
603
597
589
589
590
583
579
576
571
566
571
555
563
555
563
559
553
555
553
546
545
539
542
540
547
538
541
530
528
525
534
543
554
558
565
579
575
575
574
574
562
563
558
548
543
543
545
543
548
547
551
547
549
560
553
548
543
539
536
534
536
529
530
532
535
539
537
543
545
545
544
544
533
548
541
539
540
535
535
535
528
531
535
533
533
542
549
547
552
558
559
556
556
553
547
538
531
523
518
515
515
515
517
521
534
548
542
544
552
549
545
549
550
537
538
529
525
446
619
539
579
561
573
490
611
559
551
540
539
541
543
544
542
538
535
529
529
525
524
521
513
511
509
511
511
511
512
518
516
518
515
513
511
507
511
503
505
499
506
510
519
536
568
587
589
588
572
568
563
554
553
543
542
542
542
542
548
551
553
554
553
548
548
548
547
549
550
557
559
556
551
542
548
541
534
536
521
520
513
508
499
491
496
497
508
521
533
565
579
569
575
573
560
549
544
539
525
528
524
530
527
531
533
531
531
522
517
512
523
526
536
597
707
686
658
657
613
589
588
564
557
549
543
542
535
540
536
540
545
549
554
559
565
567
572
570
571
572
562
557
553
557
556
550
547
545
536
540
534
530
524
530
523
519
519
519
520
517
516
518
516
516
517
516
517
515
515
513
515
514
513
510
511
511
511
508
507
505
503
500
493
502
504
510
520
516
522
527
527
527
528
521
520
516
519
517
511
520
523
534
539
539
536
540
542
540
538
540
528
528
529
533
529
542
546
551
561
580
575
571
583
583
573
577
571
570
566
554
550
545
537
532
537
548
554
560
586
596
602
638
635
606
609
593
580
584
578
569
567
570
558
550
552
543
539
541
538
553
555
559
551
562
555
545
543
544
545
539
546
548
546
544
542
542
540
532
536
533
530
522
523
514
517
515
516
517
523
526
530
525
536
539
532
535
537
544
537
539
545
538
533
530
526
524
525
525
533
539
539
533
531
528
523
520
522
519
518
520
519
523
523
1059
533
544
537
534
535
526
527
523
522
519
516
516
514
509
508
509
509
513
525
530
523
528
539
536
543
542
547
548
542
544
544
543
547
545
551
550
544
542
539
538
534
536
535
541
548
547
548
554
554
550
545
543
537
534
529
529
543
544
544
537
537
532
531
537
539
537
536
532
532
532
534
531
522
521
520
520
523
520
522
530
553
555
555
556
555
548
537
530
527
525
530
539
544
537
531
536
528
524
519
516
514
511
504
506
506
510
538
577
647
645
649
630
611
593
581
567
553
545
532
525
519
517
508
504
504
497
496
532
795
794
779
781
779
762
747
709
685
607
593
574
571
551
543
549
577
590
619
709
732
947
758
719
669
656
617
601
610
605
610
595
600
596
595
590
602
603
619
601
591
585
583
572
570
561
555
544
548
549
569
572
571
570
573
588
598
614
608
604
594
587
579
574
566
562
559
561
563
573
596
589
596
588
590
588
603
619
601
590
584
569
567
557
566
561
592
598
596
592
610
618
606
596
586
578
576
571
609
599
589
582
574
567
563
564
570
587
605
603
620
640
608
592
582
577
575
572
575
586
592
592
593
597
591
580
573
574
555
555
547
547
545
555
572
600
606
606
582
579
575
561
564
548
553
560
557
549
543
537
531
527
520
523
517
524
530
536
544
570
680
895
773
701
627
607
588
593
583
584
570
562
548
546
537
535
541
543
541
551
546
547
544
546
540
539
538
527
528
522
520
514
519
522
521
528
529
534
528
546
546
541
539
548
549
535
534
524
524
525
520
512
511
512
516
520
543
547
545
554
548
555
570
574
567
562
573
570
564
559
564
556
550
546
546
542
541
550
566
569
578
569
561
553
555
548
549
543
552
546
557
561
547
552
533
543
540
538
538
529
527
527
526
528
531
531
541
541
541
547
541
536
532
524
525
518
514
507
507
504
510
509
514
520
529
533
530
529
527
525
521
519
517
510
505
500
503
502
502
512
517
524
581
566
543
541
533
534
533
545
535
529
525
522
517
512
516
497
500
498
496
492
494
490
501
482
490
493
496
488
492
495
495
496
497
497
510
521
544
527
532
534
533
528
526
520
511
512
508
507
506
506
505
508
516
518
523
522
527
524
527
526
526
524
532
516
519
517
512
513
514
514
520
520
518
519
516
518
521
517
519
521
523
519
518
513
516
528
513
521
523
522
524
534
524
537
537
537
533
548
544
537
547
537
541
536
541
538
532
528
524
522
519
518
519
518
518
525
531
532
532
533
528
530
536
533
539
540
549
554
559
569
573
570
568
572
585
570
570
573
557
556
558
555
557
561
560
557
569
574
421
706
565
562
554
552
547
541
541
548
551
546
551
549
547
546
553
556
550
557
565
558
550
555
544
534
536
536
539
528
540
555
555
546
554
556
551
560
566
562
552
555
555
552
551
550
545
547
548
548
547
548
555
558
564
568
574
575
576
581
579
574
574
576
576
573
579
582
579
580
580
578
576
572
570
566
561
562
562
567
573
577
579
585
592
596
584
584
582
571
570
566
570
565
567
569
570
571
572
582
586
587
591
595
603
591
595
596
594
582
583
585
587
586
596
602
604
596
595
592
592
586
587
586
588
600
599
607
592
588
589
583
574
575
578
579
578
573
582
586
594
602
607
601
605
611
609
608
611
618
639
653
627
636
635
634
627
641
627
631
635
636
636
625
636
647
642
638
644
630
620
616
619
632
623
623
633
641
638
619
636
632
626
616
619
623
625
617
616
617
620
621
618
623
632
641
635
631
631
622
614
613
610
612
607
610
621
629
623
632
636
638
636
623
628
630
621
610
616
619
620
615
618
623
624
617
616
613
617
615
606
608
617
623
614
616
624
624
618
610
616
618
625
616
625
635
633
629
626
632
622
618
611
611
608
602
607
618
642
630
633
649
659
650
638
641
630
627
613
616
613
614
612
610
618
624
620
612
615
614
608
603
600
605
607
606
610
617
630
626
620
619
621
623
626
615
622
622
620
616
617
619
623
612
612
614
613
609
607
612
617
621
614
619
624
622
611
611
602
598
596
605
603
601
595
672
645
622
621
614
609
600
584
581
582
582
585
583
584
605
629
630
633
644
661
652
645
628
627
626
621
619
611
613
623
621
616
618
622
622
623
618
621
615
614
608
609
613
613
617
617
621
620
624
623
616
624
622
623
618
624
624
619
621
626
626
622
626
629
627
625
625
632
628
617
622
623
625
619
635
631
638
628
635
634
636
624
624
623
617
617
613
618
622
625
626
622
626
621
611
601
598
595
594
603
607
609
613
624
622
630
623
624
625
626
617
617
616
613
610
613
622
628
636
653
653
670
644
646
637
623
626
624
626
622
619
629
633
638
627
633
634
636
636
635
646
655
666
651
652
643
635
626
629
628
631
627
636
642
638
636
644
629
626
615
620
621
624
624
629
635
640
641
648
647
638
629
633
624
622
620
616
608
607
610
613
612
616
624
623
620
625
617
613
616
612
615
609
603
607
616
622
621
630
637
636
632
638
633
627
621
624
624
618
612
616
622
630
625
625
631
621
611
604
601
603
603
608
613
630
621
621
628
631
636
625
637
640
642
635
636
647
636
630
630
629
633
622
628
635
634
629
637
645
651
644
647
649
641
629
632
624
629
626
631
641
645
648
648
650
646
636
631
632
620
615
615
627
646
647
634
657
656
655
640
640
641
640
639
627
635
635
638
635
644
655
677
673
691
663
647
635
638
639
630
625
637
642
652
638
644
643
648
633
636
644
640
637
635
646
652
652
663
661
664
649
644
658
650
636
634
633
638
652
650
634
646
635
637
629
639
642
666
648
642
646
642
648
631
638
639
638
625
633
639
644
645
656
659
670
647
654
648
644
631
642
634
633
627
632
640
648
639
658
657
662
654
651
650
631
639
632
629
618
624
632
645
648
653
662
669
657
645
650
649
639
633
641
640
644
636
641
639
632
633
641
640
643
643
645
634
626
628
624
619
614
620
618
621
618
629
627
629
616
622
619
614
610
616
611
612
624
633
638
633
630
633
635
628
618
621
618
616
607
601
606
603
599
611
640
634
651
656
655
644
641
641
633
627
624
632
634
630
632
637
649
661
660
669
666
655
640
627
606
602
588
575
569
563
558
549
543
544
546
558
582
619
648
681
675
656
662
646
638
624
612
602
590
587
585
586
594
611
625
636
645
667
680
669
664
661
658
646
639
633
629
622
620
618
618
620
634
627
629
628
620
622
619
611
610
612
616
622
619
625
634
642
651
651
645
647
645
643
637
626
618
610
607
608
612
623
631
642
636
640
640
633
627
622
624
627
633
634
636
642
643
644
634
629
623
615
606
601
605
606
631
645
633
622
620
609
592
585
578
581
581
584
588
589
598
601
606
598
601
609
608
619
615
620
623
624
629
629
637
643
642
637
641
638
638
622
622
622
623
619
626
628
633
626
629
625
620
619
616
610
615
612
615
610
610
612
614
618
617
626
625
627
617
623
623
618
612
618
618
624
615
615
628
621
621
618
621
631
633
627
624
627
621
613
604
597
600
606
614
627
626
645
653
671
650
646
644
630
623
611
612
619
616
622
619
627
629
628
624
622
621
620
612
611
612
610
612
610
608
616
624
627
621
619
618
622
619
616
610
612
612
613
609
612
620
623
641
633
630
629
628
614
606
603
611
622
624
628
635
649
646
633
630
628
622
616
615
623
625
628
619
627
634
630
624
622
626
626
619
616
616
620
616
610
612
623
624
626
623
622
621
617
608
609
616
619
615
618
626
633
648
640
633
639
638
623
620
626
626
622
621
625
632
628
623
630
640
635
632
630
644
652
662
658
656
656
652
650
633
629
636
629
636
627
634
637
647
643
634
641
639
630
624
628
626
629
623
624
618
611
604
602
606
608
610
612
621
629
618
616
617
606
597
594
592
598
702
698
690
652
634
627
622
621
614
618
620
627
627
630
629
637
640
637
631
634
640
636
635
634
643
637
637
629
628
635
647
632
629
633
635
631
630
635
633
635
624
625
628
627
620
629
625
632
630
623
627
625
625
614
617
619
625
621
621
618
614
609
604
600
604
602
599
604
613
615
614
610
608
603
600
594
599
601
603
610
621
634
629
625
626
621
611
605
599
596
594
594
597
604
603
606
608
606
603
599
598
599
604
614
623
622
624
623
622
618
615
610
600
592
590
590
589
589
587
591
594
595
596
597
601
600
599
602
594
593
594
593
595
598
597
604
603
597
598
594
594
594
593
596
595
592
598
598
596
596
594
591
581
574
570
570
568
563
573
581
598
609
600
596
593
589
583
576
574
576
580
576
579
585
585
579
582
591
593
604
605
620
621
625
621
620
612
607
614
618
623
627
615
609
603
607
604
607
608
624
629
653
639
653
659
648
639
640
638
632
623
626
625
627
617
622
612
599
600
603
606
622
628
648
646
639
637
633
638
722
668
655
652
645
633
630
628
639
654
682
662
672
691
699
678
659
665
659
640
641
648
648
648
637
642
643
638
633
642
629
622
617
616
606
601
598
600
595
602
615
618
629
635
646
641
639
644
637
625
637
638
643
642
662
660
657
652
652
649
639
633
639
646
657
657
674
670
665
649
650
645
632
627
629
624
617
619
614
615
612
610
615
622
627
624
630
631
627
622
626
624
626
624
636
636
637
633
631
625
618
627
629
628
639
631
649
646
660
654
644
654
645
640
627
632
631
620
616
619
615
617
609
619
613
608
619
624
628
642
638
632
629
636
633
626
630
630
629
621
629
622
638
642
647
647
642
639
637
629
622
621
614
606
597
594
598
619
627
643
654
653
640
647
638
635
625
627
628
626
625
623
627
633
631
631
613
605
607
607
621
617
633
632
646
631
638
631
630
619
620
613
607
612
608
609
604
607
617
628
617
626
633
629
623
625
626
625
621
618
627
634
634
638
634
650
648
639
641
631
627
613
606
609
609
607
609
613
615
620
617
634
631
631
622
627
630
623
620
637
643
656
648
669
670
653
647
657
647
632
629
630
622
624
637
638
650
632
655
647
648
636
639
633
631
618
631
632
642
648
652
670
661
657
664
657
645
629
632
626
635
633
629
636
645
637
628
634
632
623
625
625
627
615
622
627
648
629
630
621
647
659
641
625
610
614
609
610
604
604
596
593
593
590
595
591
582
588
576
597
625
624
622
631
618
624
614
599
586
581
579
571
571
568
563
554
554
547
546
538
535
535
535
535
537
533
535
535
533
534
530
530
536
543
554
557
580
583
584
583
578
575
564
556
549
538
526
521
517
512
505
506
500
509
535
576
613
652
686
666
655
628
619
610
593
590
578
577
569
567
566
577
600
637
637
622
614
612
611
617
600
609
608
611
602
595
586
590
591
598
590
620
605
601
596
603
620
610
600
600
584
587
588
598
595
591
596
591
624
625
625
622
607
603
600
594
585
577
576
588
605
584
595
603
651
631
615
616
606
602
603
598
604
592
586
581
573
579
581
593
597
613
605
607
607
594
580
566
557
545
537
534
533
540
568
582
613
590
599
585
581
572
570
570
571
577
585
586
583
589
588
587
586
579
571
564
557
554
545
548
540
541
537
536
535
533
538
545
553
562
567
575
564
566
568
569
572
573
571
567
558
555
548
540
534
533
538
541
539
546
550
556
558
571
590
635
640
648
614
604
593
587
580
565
558
552
552
552
552
540
539
537
540
534
543
543
546
540
532
536
533
533
528
532
523
523
516
515
520
515
551
581
590
608
613
623
606
594
588
578
564
557
545
544
541
543
553
557
554
560
566
580
623
657
647
614
598
584
584
581
578
565
561
558
546
542
543
553
570
583
601
607
598
584
599
601
597
593
599
583
578
576
575
573
566
572
568
578
580
577
575
591
586
578
569
564
551
545
536
532
533
534
550
572
624
650
657
668
628
608
596
589
585
579
570
560
535
537
536
534
549
556
556
567
583
605
583
607
591
579
589
591
592
588
575
568
572
577
612
613
610
621
626
623
619
600
586
579
563
549
545
537
528
528
521
527
536
564
621
709
690
661
733
664
610
593
576
566
560
551
552
566
578
588
601
606
615
612
617
611
610
612
597
586
586
578
584
588
582
580
575
582
591
610
624
630
640
629
648
643
640
628
626
631
637
635
630
643
643
643
636
634
633
627
618
613
608
605
599
598
601
613
611
619
619
623
613
611
609
603
595
597
608
622
628
630
635
632
621
625
626
622
612
609
607
604
599
596
609
619
629
634
628
625
630
622
617
609
609
606
609
614
615
624
615
605
598
601
589
589
591
586
580
573
569
571
575
578
579
577
576
583
580
586
583
596
603
607
605
613
614
612
608
610
604
601
595
598
606
614
625
627
622
631
622
618
617
608
600
590
582
584
577
581
581
590
598
599
599
608
604
604
598
602
599
598
589
585
588
608
637
647
643
655
651
638
632
630
617
604
601
605
612
616
613
624
621
626
613
614
612
612
611
617
618
623
618
626
630
632
628
619
625
623
617
615
614
612
611
608
607
613
610
610
611
612
610
604
614
630
669
663
645
649
649
632
637
631
624
618
620
615
614
614
620
620
623
627
635
642
637
635
633
633
622
615
613
610
611
610
620
619
618
624
631
634
627
632
630
629
624
625
621
615
612
612
617
623
621
606
626
628
607
611
604
597
593
592
597
595
593
594
594
603
610
613
609
611
613
622
635
648
653
652
636
626
611
595
585
584
580
581
594
609
641
657
659
683
686
665
640
645
639
641
634
630
637
637
638
627
646
642
640
632
640
633
633
627
625
625
623
621
622
636
640
627
617
624
622
615
626
621
621
619
624
627
627
628
639
640
643
629
631
627
630
619
633
633
630
631
625
634
631
636
635
633
638
637
639
633
638
633
633
627
621
623
630
644
638
630
630
634
630
630
627
620
617
619
624
626
626
640
644
648
627
633
642
641
636
634
641
637
633
631
629
619
617
620
623
618
622
631
630
625
621
625
623
622
616
619
610
598
593
593
588
588
584
586
591
596
594
598
604
605
600
597
596
596
598
598
605
610
620
616
617
623
621
618
607
610
615
614
623
611
604
600
600
599
614
612
624
613
638
640
637
653
647
640
629
631
635
626
625
618
615
618
612
612
620
625
621
622
631
633
629
631
624
628
629
628
631
639
656
636
632
634
638
633
634
628
623
615
615
620
612
610
615
625
627
620
626
627
634
632
629
625
613
610
606
604
611
619
630
639
668
661
649
658
652
645
630
632
621
610
610
614
604
599
604
614
641
635
638
652
653
646
632
629
624
620
613
610
616
605
600
598
598
602
609
606
603
611
700
659
645
630
620
611
605
605
609
624
633
640
639
657
651
648
651
647
636
627
623
621
619
612
603
593
588
589
606
614
643
638
636
628
633
626
625
619
615
610
604
616
612
619
614
622
619
630
626
622
627
630
637
632
629
625
626
616
614
627
618
625
617
609
610
600
591
591
588
592
602
611
610
611
622
634
632
632
638
643
631
626
626
626
613
602
594
596
595
599
603
611
625
624
625
619
617
612
610
604
610
613
616
616
627
628
631
626
629
631
626
621
618
618
619
617
612
613
620
617
616
612
619
629
627
622
618
621
622
624
620
622
623
633
623
622
621
611
602
598
602
607
626
624
635
654
664
645
646
647
642
630
624
631
618
619
618
628
635
647
643
644
663
668
652
641
635
641
641
646
643
639
640
646
637
637
640
641
634
633
659
676
685
686
686
673
662
653
647
638
622
618
619
618
618
616
621
627
630
628
625
626
624
622
622
619
630
628
637
641
643
638
639
634
634
640
637
634
639
638
638
640
649
638
653
642
638
632
628
626
623
619
612
622
626
625
622
630
642
654
649
639
645
642
646
637
627
628
629
630
627
623
636
638
631
634
625
613
604
598
593
590
599
602
602
601
610
614
615
613
614
616
612
607
601
605
607
614
614
608
614
618
631
639
638
636
646
633
629
624
626
637
641
633
629
636
633
643
632
633
621
622
616
614
615
626
629
635
637
636
632
621
611
601
596
593
595
593
602
600
599
602
606
611
612
607
606
608
614
616
621
618
620
601
591
600
598
597
589
585
577
571
567
564
568
569
577
586
589
594
592
592
597
597
608
615
632
639
646
636
623
620
619
621
622
619
613
605
605
613
618
632
635
631
639
641
651
640
633
632
625
623
622
626
629
635
629
634
634
631
626
625
624
624
620
631
638
643
641
636
636
634
626
619
621
624
630
628
638
644
652
644
631
626
623
622
620
620
634
637
650
638
646
638
629
623
618
615
611
609
617
635
650
655
649
662
660
653
644
640
644
636
633
621
625
627
630
632
633
636
634
633
629
635
629
631
618
615
613
615
608
608
618
626
614
615
616
617
613
616
616
620
618
616
621
621
619
618
624
632
644
631
641
644
642
628
629
620
616
605
605
615
620
621
624
629
630
629
621
617
613
615
604
596
589
587
577
575
575
572
569
574
585
590
594
595
601
602
608
605
609
618
631
635
635
633
651
659
648
638
634
634
635
633
633
628
637
644
655
651
644
639
634
635
632
623
628
618
622
616
613
616
619
618
608
611
609
611
612
608
602
606
608
618
613
616
622
619
616
608
602
598
601
607
611
616
633
634
640
633
631
637
627
626
624
625
639
650
641
634
632
641
648
646
636
631
629
626
626
628
628
622
627
624
629
630
631
625
625
651
648
660
657
647
636
639
632
624
624
619
619
627
633
635
630
622
630
629
627
624
618
620
621
619
624
617
610
608
607
607
612
617
630
636
627
630
638
633
630
618
618
613
609
607
602
608
614
619
611
617
622
630
620
618
619
614
619
612
610
617
618
616
613
613
622
627
631
627
627
622
620
614
607
603
602
612
621
631
634
629
631
625
625
625
620
617
619
617
615
616
622
619
615
614
613
607
607
602
598
592
590
595
608
637
645
643
636
628
615
606
598
596
593
597
609
630
635
633
649
645
644
636
633
631
629
632
643
645
650
656
657
647
651
642
636
628
628
622
628
628
646
650
659
647
654
652
651
639
641
641
636
625
624
627
636
628
634
636
641
635
635
648
636
634
628
628
625
624
620
623
617
614
615
613
610
608
600
594
598
639
649
641
649
656
645
650
653
641
634
619
607
602
595
584
581
582
589
588
600
608
615
621
627
626
622
623
623
620
622
611
611
605
607
611
623
628
623
636
638
634
631
635
643
645
637
630
635
634
640
636
645
664
676
662
654
637
638
636
634
623
621
625
628
636
625
627
639
641
648
637
631
626
617
617
607
603
610
615
613
609
610
609
611
609
603
603
605
608
611
612
611
607
607
595
594
590
585
589
593
597
602
606
607
609
611
612
614
607
602
598
596
604
625
633
643
657
670
667
658
643
641
632
628
620
617
621
623
631
633
629
639
652
650
641
635
640
628
624
618
626
624
630
629
631
639
643
629
620
616
608
600
596
594
599
599
592
593
596
600
602
606
606
608
609
606
609
603
611
614
630
629
630
643
646
647
642
632
631
630
627
619
615
623
627
642
642
655
651
659
647
650
645
635
615
606
603
608
619
620
620
635
644
647
641
637
641
655
649
643
638
643
636
635
632
638
634
640
638
636
639
642
642
636
631
633
629
624
623
619
630
630
633
628
636
631
625
624
626
626
621
615
618
616
616
612
611
605
599
592
596
591
589
589
590
588
581
584
591
598
600
609
619
623
620
616
613
617
616
623
631
616
620
622
620
616
610
607
608
624
622
614
613
598
595
594
581
582
581
583
585
593
598
602
610
623
636
636
629
627
613
619
615
611
601
609
614
618
628
634
636
626
623
621
612
610
609
607
613
613
616
621
629
630
622
629
621
608
601
596
593
565
564
577
574
585
589
597
596
594
607
614
619
625
628
625
614
604
601
606
607
611
605
611
629
700
662
648
636
636
632
618
612
601
607
612
624
621
636
632
646
651
660
661
651
639
628
615
619
626
632
647
670
680
680
659
661
651
649
639
634
643
637
645
639
642
647
643
644
656
647
638
637
638
635
638
651
643
639
644
647
634
624
620
615
617
611
618
631
649
654
655
635
644
632
631
617
621
620
627
631
620
624
631
630
634
629
624
630
631
634
638
636
650
649
648
641
633
638
628
635
631
631
668
657
660
656
644
642
629
624
609
613
615
630
624
615
608
620
627
622
627
641
644
645
631
631
630
624
623
614
616
618
618
622
626
629
641
644
641
638
643
636
640
639
628
632
635
637
628
632
634
633
636
625
632
631
638
635
620
622
630
636
632
628
630
639
632
634
622
625
627
627
624
607
612
615
611
607
610
611
615
623
629
636
626
629
632
632
627
625
627
627
630
620
623
636
661
661
646
655
651
653
639
636
636
636
633
621
630
635
636
628
619
616
628
635
627
625
631
637
639
630
638
637
631
626
615
620
629
629
643
654
644
656
663
655
648
639
645
643
644
630
631
638
635
644
643
638
651
646
656
640
638
642
640
647
633
638
635
638
629
625
631
629
631
620
621
618
612
602
601
602
605
610
611
613
616
617
619
619
605
602
611
611
617
610
614
628
639
637
626
625
629
628
625
626
620
626
627
630
632
622
625
628
637
626
628
636
640
640
641
634
625
628
621
611
605
611
616
626
649
639
639
636
632
633
633
622
628
619
619
611
616
623
633
619
624
632
641
645
635
643
645
645
648
640
633
639
633
632
635
629
626
629
619
611
617
610
618
620
621
617
618
627
630
631
623
620
624
622
626
621
628
631
638
647
640
636
644
642
639
628
629
635
638
643
636
644
646
647
646
632
637
639
643
636
640
641
648
636
624
618
616
611
614
613
622
618
617
622
629
630
627
627
637
640
634
630
630
636
625
619
622
635
652
655
656
649
651
649
642
630
638
638
645
641
639
646
643
644
630
629
628
624
613
613
622
622
621
616
624
632
641
637
632
625
637
639
644
629
626
638
640
652
639
639
647
648
645
630
629
621
612
601
594
599
602
619
619
619
652
669
660
656
659
641
635
633
634
637
632
641
637
638
632
638
638
639
633
642
642
639
639
640
645
647
648
645
638
637
635
625
628
632
641
634
632
641
640
631
624
623
631
632
631
621
620
626
629
639
633
630
636
639
638
628
632
626
613
602
614
614
625
640
667
685
666
663
672
669
669
648
649
647
641
642
654
670
675
668
670
665
667
653
641
632
627
625
620
628
649
650
645
639
650
661
646
657
654
654
649
640
649
645
654
647
638
646
654
665
655
658
668
672
665
650
650
645
644
631
618
620
673
727
745
705
742
730
718
670
673
660
653
633
636
636
643
648
641
672
666
673
670
660
665
670
663
668
665
669
676
652
645
649
660
656
661
647
644
646
648
652
642
649
652
646
633
635
637
635
629
628
633
632
638
631
641
641
643
647
649
645
648
644
649
640
649
652
653
638
637
638
632
636
629
629
639
638
636
632
636
637
634
631
622
622
621
621
622
618
617
622
624
629
625
630
640
649
649
638
635
638
631
623
624
635
642
649
635
635
641
638
637
631
653
675
676
663
649
647
643
647
632
636
641
643
645
634
648
652
662
653
650
655
647
648
639
645
643
643
637
650
655
660
653
655
665
656
661
639
637
637
633
627
628
636
640
642
648
648
647
639
630
635
630
632
635
630
633
632
626
628
633
637
638
630
634
635
636
626
622
630
684
782
715
683
672
654
637
617
605
605
611
614
611
623
632
637
638
639
630
636
632
633
635
627
634
634
651
644
638
632
629
635
638
636
630
631
636
634
642
638
638
649
649
650
646
634
642
646
641
627
633
642
651
656
652
670
661
662
649
643
641
640
638
628
632
631
631
628
628
634
631
628
626
631
636
636
633
633
637
648
645
641
648
656
664
653
646
652
646
650
641
641
644
652
648
645
639
646
644
648
650
643
656
651
651
638
631
633
626
623
624
623
629
638
637
630
639
641
642
636
633
636
634
636
629
634
633
642
646
641
638
640
642
645
639
626
625
623
625
633
627
638
650
643
646
636
651
641
629
625
634
640
642
637
637
644
637
636
627
632
629
626
613
616
622
619
613
614
610
608
601
593
591
585
581
576
573
576
590
598
601
610
623
630
622
618
617
622
624
619
622
631
639
640
633
632
634
632
629
625
614
615
616
623
624
620
624
619
619
620
621
622
626
617
621
614
611
602
601
612
623
633
639
651
661
654
649
653
654
643
639
645
644
645
642
633
630
624
629
623
620
625
627
633
634
633
642
640
641
639
631
626
632
628
626
629
628
627
632
637
639
635
636
635
636
627
628
633
647
648
648
658
664
673
658
655
656
652
649
635
646
653
660
642
641
650
653
665
645
658
669
671
670
657
661
658
657
653
638
645
644
647
652
644
647
665
679
691
713
690
686
662
659
651
639
647
649
651
647
639
633
635
633
623
617
625
639
664
650
632
634
669
686
701
693
683
668
646
637
617
609
593
591
592
591
587
626
618
619
629
628
641
617
610
605
602
606
615
619
619
622
612
617
622
626
631
606
621
616
631
643
657
640
634
623
610
610
620
627
657
663
664
681
687
673
684
684
690
678
651
617
617
608
608
604
623
636
640
640
660
653
648
650
650
644
631
643
635
644
630
650
660
663
703
672
678
645
684
667
630
619
609
611
599
607
606
607
602
610
618
631
637
627
628
627
618
602
602
603
603
629
646
686
681
691
703
699
675
684
678
670
659
662
643
651
648
630
643
633
619
612
599
596
599
616
633
634
633
649
631
619
612
603
589
586
584
577
573
577
583
660
703
686
652
672
649
634
608
612
588
579
568
562
551
559
553
551
551
555
556
551
550
557
564
562
558
565
566
568
572
582
594
584
597
595
595
588
593
599
601
606
604
601
597
594
592
579
581
581
580
576
580
587
584
599
601
605
593
601
597
585
581
578
573
569
563
558
548
552
545
538
548
566
574
599
606
609
621
619
623
627
632
628
605
602
597
588
577
580
567
558
554
553
555
553
556
558
565
566
561
568
566
568
559
562
558
553
556
556
557
558
561
559
554
554
552
549
544
549
544
538
543
545
541
539
538
541
534
531
533
526
530
539
543
540
546
553
557
552
552
555
548
538
538
538
534
530
533
544
546
551
560
566
561
558
570
569
569
565
575
575
571
561
555
543
547
543
553
560
569
613
650
639
670
628
606
605
587
580
574
559
556
551
547
553
552
554
553
559
624
595
595
595
579
582
529
612
566
567
570
569
572
577
578
577
588
589
596
591
597
601
607
604
610
638
647
643
628
648
655
700
662
644
625
622
605
602
599
615
620
611
605
595
597
591
592
594
596
613
620
622
628
629
611
616
617
624
616
604
635
702
693
677
651
633
617
602
594
577
607
612
613
616
618
631
642
649
654
661
652
663
642
625
645
619
612
645
653
649
664
627
628
611
629
616
611
599
596
596
592
576
593
575
584
571
566
568
563
565
571
585
594
595
599
587
589
593
600
602
599
583
579
565
562
556
552
547
545
549
574
578
584
588
604
585
588
578
570
574
574
583
607
619
602
619
597
585
587
581
578
573
584
587
582
580
574
574
566
562
554
547
543
535
535
534
530
532
537
535
531
535
531
544
561
570
589
582
569
567
558
547
540
534
532
539
548
561
574
577
578
573
577
582
579
590
597
608
616
616
594
605
592
589
576
579
570
566
558
557
559
560
560
560
564
559
558
553
553
556
559
562
574
577
580
577
574
569
563
558
554
553
550
552
554
561
576
579
576
587
592
595
584
590
584
576
564
555
552
537
545
541
543
547
554
559
560
556
568
571
571
566
571
580
571
573
568
567
570
558
560
556
557
558
557
560
557
558
554
549
550
537
533
530
527
533
540
544
550
552
554
556
553
558
559
567
575
574
579
581
568
569
569
569
568
562
571
572
574
577
585
587
586
582
587
584
580
568
583
582
579
586
591
597
594
608
606
596
606
611
606
598
606
603
596
593
604
614
609
601
621
608
597
592
590
584
573
573
572
575
577
575
571
586
587
578
580
585
571
584
585
578
575
586
579
568
570
579
573
580
578
575
570
576
571
571
575
574
575
574
578
577
575
574
570
563
558
544
533
524
526
525
531
524
529
531
545
566
593
594
592
593
592
589
588
578
574
562
552
539
529
524
517
527
520
552
611
694
692
665
620
602
578
601
593
602
614
613
605
597
586
569
560
553
545
536
531
522
523
532
535
546
562
581
606
592
584
570
568
570
578
593
595
602
611
621
622
613
604
597
586
585
586
583
585
579
581
589
594
598
594
617
594
601
605
609
603
599
588
582
591
588
585
573
585
584
587
589
587
581
586
592
598
606
604
595
587
582
584
582
591
586
591
585
584
587
584
578
586
583
577
584
580
574
572
574
565
559
555
564
570
568
561
568
569
578
574
581
578
587
588
579
581
584
582
579
578
585
580
575
579
577
585
587
592
597
597
604
606
600
590
580
570
560
555
561
565
566
575
578
577
591
596
595
608
618
611
611
615
612
603
597
597
595
585
584
585
585
590
596
599
600
596
609
606
605
605
600
591
580
574
565
559
556
555
556
559
560
566
576
585
589
595
601
603
594
592
585
577
576
578
579
575
580
580
580
578
583
578
571
568
563
552
542
540
543
550
566
576
574
588
600
609
589
599
592
588
573
566
556
545
540
530
528
529
532
544
560
583
588
606
630
614
601
601
589
581
573
567
578
596
597
607
625
632
639
640
616
598
589
572
559
554
544
546
555
558
556
569
563
566
559
567
555
558
565
596
613
619
612
622
623
618
611
603
590
581
574
567
567
567
556
560
565
569
577
578
589
617
620
614
622
622
611
597
588
583
582
586
594
599
595
591
590
593
586
589
592
598
593
597
599
604
598
597
597
598
587
585
585
588
582
584
594
599
611
610
600
610
606
593
599
597
589
588
572
576
571
575
578
574
584
590
583
591
600
617
607
600
582
583
570
567
557
547
542
539
533
529
527
531
551
579
572
568
567
567
572
568
568
559
554
557
557
551
546
544
544
553
565
567
581
591
588
591
586
576
554
567
553
549
548
552
553
549
548
550
537
574
579
615
627
644
621
613
602
594
581
572
564
559
542
555
548
566
603
600
592
596
570
586
580
582
583
581
578
570
567
555
561
550
552
563
562
566
561
566
562
563
568
564
564
561
556
548
542
539
538
540
541
542
537
545
560
571
574
592
616
621
609
590
582
576
582
591
582
592
592
591
580
573
565
554
556
553
558
572
586
600
616
623
626
633
628
615
608
603
607
602
611
608
606
603
590
570
570
558
555
552
548
552
548
551
560
563
578
582
575
589
587
593
586
582
575
573
583
579
576
567
562
560
555
544
535
534
523
527
539
546
547
546
558
565
575
594
602
602
598
588
576
563
564
563
562
553
557
555
559
569
577
581
584
577
572
569
569
574
570
573
575
582
577
579
568
573
564
560
555
561
556
573
583
614
649
646
621
615
594
577
570
558
548
544
540
541
539
550
551
568
573
587
585
574
580
569
566
570
561
551
555
549
553
546
543
543
550
556
561
576
579
584
601
595
607
616
617
609
614
604
599
595
594
588
578
579
575
567
575
590
594
607
611
613
595
594
605
600
617
617
616
621
617
605
603
600
593
587
587
591
601
607
608
608
595
596
590
593
584
587
589
609
622
628
654
643
637
625
611
614
615
617
609
602
603
612
625
626
625
622
610
602
608
611
615
611
613
612
605
595
595
593
598
606
605
606
614
621
625
613
610
613
613
611
618
612
604
610
602
595
586
586
581
590
592
600
594
598
605
604
602
609
607
608
604
614
609
604
598
592
591
592
598
612
623
638
637
624
619
614
617
614
613
618
608
600
589
579
584
584
593
596
617
616
615
616
623
629
615
609
610
609
603
610
610
613
623
614
618
622
609
620
614
605
609
610
613
618
610
603
607
604
600
601
610
610
601
605
615
622
615
614
622
619
623
620
608
612
609
619
609
612
624
625
618
629
633
649
647
631
625
622
625
614
604
607
610
619
625
627
641
649
644
639
644
642
645
630
630
614
613
609
613
620
626
628
629
630
628
625
615
608
607
611
617
619
619
632
623
626
623
621
627
611
615
615
621
618
612
612
603
603
610
615
620
612
621
623
608
619
603
591
581
575
570
567
570
584
605
617
626
627
636
623
618
613
616
625
633
630
619
606
602
604
611
616
623
620
626
621
620
621
621
613
606
601
590
585
587
586
597
607
615
642
643
635
639
636
631
618
616
620
612
615
646
639
644
643
642
626
631
642
641
641
632
624
634
627
628
624
631
630
627
627
627
624
612
612
599
586
582
584
589
601
611
622
623
616
613
603
594
591
593
586
590
603
601
628
638
631
626
619
613
605
603
597
591
593
594
600
611
611
610
617
629
650
656
653
629
611
603
586
569
550
550
543
542
546
550
566
582
621
647
695
782
770
700
647
631
604
592
574
559
554
550
556
550
568
576
587
595
601
605
611
615
614
619
618
616
616
616
624
629
634
635
622
615
605
603
609
609
611
622
626
636
641
641
639
635
622
610
611
610
617
628
632
638
636
619
623
622
623
614
608
594
585
589
590
591
595
618
623
619
617
621
619
609
613
610
607
606
608
606
601
595
589
594
589
578
574
562
565
579
592
617
625
640
641
634
631
631
635
619
608
614
608
610
608
599
587
596
585
582
574
577
572
576
573
571
574
577
579
588
588
580
580
578
574
564
563
564
569
574
585
583
590
597
605
617
614
607
605
607
598
604
596
594
586
580
578
569
581
576
586
591
602
609
630
640
631
645
633
629
616
609
603
586
591
591
601
608
616
618
621
626
628
622
610
606
594
584
570
565
569
575
597
635
664
640
644
651
648
631
636
630
625
611
598
595
607
611
603
613
599
599
601
606
627
638
635
646
638
643
638
626
619
619
607
603
589
574
559
564
558
575
591
597
604
627
625
599
601
586
579
569
573
586
607
616
636
623
605
617
604
596
588
597
587
596
595
593
602
617
628
641
652
660
653
636
617
601
590
577
572
575
584
586
612
643
636
660
648
670
663
650
640
632
615
622
626
631
633
626
628
632
623
632
637
639
637
632
627
622
610
611
606
608
606
614
629
636
637
629
640
622
619
620
612
620
615
614
612
615
617
616
612
606
604
602
612
635
627
618
625
619
611
614
611
600
598
586
571
569
560
563
582
594
651
668
659
652
646
635
624
629
642
658
650
653
651
651
649
635
624
620
615
604
608
617
633
643
638
639
634
616
617
604
593
587
589
594
606
618
599
609
614
624
624
626
614
601
603
600
608
618
624
623
629
631
635
640
623
625
610
620
615
613
613
618
616
614
602
604
597
593
588
595
601
613
618
620
617
604
599
602
607
622
629
642
645
652
626
611
608
601
620
655
667
670
649
656
659
654
660
644
631
630
622
624
622
621
622
611
597
596
603
606
610
607
606
614
613
616
611
612
598
590
581
577
572
573
572
574
578
603
620
641
657
659
649
639
630
625
610
597
602
602
612
623
625
632
628
628
622
608
599
608
595
602
617
625
645
648
637
621
612
623
620
627
631
639
643
655
653
647
628
632
629
636
635
618
632
628
644
645
643
640
628
622
618
614
614
615
616
610
613
623
632
646
653
658
645
623
634
624
620
618
609
610
615
606
617
627
650
663
661
662
664
648
650
626
613
618
608
610
611
607
602
594
589
571
565
563
548
560
571
586
599
590
601
641
665
650
666
666
649
626
610
599
588
579
582
590
587
598
605
602
600
591
580
565
562
560
560
580
585
587
607
619
634
618
621
619
610
601
584
573
569
565
570
586
665
728
741
734
722
677
644
619
601
595
593
602
608
625
637
634
629
618
624
623
625
631
618
610
606
596
595
584
590
590
591
597
606
595
606
633
697
710
723
732
713
721
715
723
708
686
671
671
658
646
639
631
615
610
590
579
588
587
621
660
678
685
703
697
663
668
649
654
650
650
647
649
643
648
652
653
639
649
652
658
661
669
660
662
663
664
667
670
662
647
633
647
660
677
708
713
758
715
707
685
669
659
631
621
628
612
626
646
680
681
655
671
679
675
649
641
649
646
642
645
636
619
613
623
631
638
641
631
642
647
659
642
652
660
664
659
642
643
643
643
625
623
648
678
663
652
638
635
638
626
635
640
642
649
637
651
658
660
670
652
666
662
666
662
664
666
654
641
643
642
639
634
626
630
629
630
633
622
633
640
650
645
655
672
673
664
644
642
632
622
622
622
621
619
637
653
652
657
637
642
643
636
625
624
624
628
628
626
619
620
619
614
636
649
676
694
680
660
638
626
619
616
618
604
619
625
643
608
637
634
644
643
645
655
645
635
611
622
607
600
595
592
590
585
583
583
578
585
587
608
632
646
741
684
651
648
640
663
663
649
662
664
670
673
658
659
656
627
630
639
644
647
647
646
647
629
636
636
647
644
651
633
644
646
651
654
652
643
627
635
633
641
639
634
640
652
649
650
633
626
630
627
634
633
605
631
608
595
598
593
585
581
575
577
572
569
563
559
555
560
557
567
566
577
578
578
588
606
608
628
637
652
652
636
638
631
629
636
638
644
646
641
635
615
621
616
634
655
654
651
638
625
615
604
620
621
641
647
640
664
646
636
641
633
619
627
622
623
613
618
612
603
598
591
591
591
597
616
646
681
686
705
699
697
659
653
652
654
656
632
623
619
616
619
639
671
725
734
753
742
716
683
647
630
631
620
611
600
601
591
588
594
605
625
641
642
634
629
607
616
601
601
601
606
612
647
674
684
685
666
651
654
661
647
650
646
634
620
609
601
594
581
586
584
595
603
620
681
777
730
762
761
757
737
724
709
689
667
645
624
608
595
585
578
569
582
593
628
662
644
662
682
697
699
687
682
662
640
616
593
582
580
586
639
714
752
744
742
708
715
701
687
688
670
655
651
658
658
654
652
636
624
626
643
654
669
679
689
701
693
677
663
648
637
621
620
635
628
643
660
679
670
657
636
641
635
639
643
649
633
644
634
634
624
609
623
624
649
654
664
649
660
656
644
632
634
633
646
660
662
647
671
685
697
692
664
666
653
656
635
645
634
625
612
624
620
631
636
650
654
660
656
652
651
640
634
627
616
625
617
613
626
644
648
652
634
647
639
641
637
637
630
623
620
612
612
608
603
620
630
652
624
616
604
592
584
573
570
573
566
572
566
587
598
623
616
624
610
604
605
596
593
586
593
601
616
638
663
677
666
654
635
611
595
595
597
598
603
647
664
673
658
655
640
647
644
638
634
640
645
657
665
670
681
690
702
695
689
689
683
673
668
668
670
664
641
666
664
673
647
635
636
645
648
654
656
647
648
660
661
669
664
665
665
649
641
625
630
627
627
624
631
634
634
631
631
625
632
630
635
635
629
637
632
635
633
631
642
637
643
641
650
658
641
653
651
652
634
639
644
650
651
636
646
648
649
628
638
639
649
645
658
675
668
675
657
641
636
633
624
611
607
605
618
630
640
656
646
664
664
666
647
655
660
667
650
677
684
678
658
665
667
665
662
645
649
637
625
617
627
631
639
656
655
654
642
639
649
643
646
650
651
635
629
627
622
617
619
637
648
663
652
676
689
692
665
678
676
673
656
657
656
666
673
656
676
685
694
691
680
691
690
686
658
661
655
658
653
653
637
646
652
666
667
648
651
656
662
670
664
689
682
673
658
645
644
642
639
626
632
621
614
610
610
614
621
615
619
630
637
631
620
633
631
640
627
635
631
621
607
612
604
606
602
600
609
617
616
614
619
620
611
613
616
612
610
606
614
621
632
634
630
620
612
613
627
708
712
715
710
708
712
694
684
672
651
649
647
650
654
669
682
684
691
688
684
683
679
679
675
654
662
651
646
641
631
623
622
620
627
634
635
633
648
648
655
654
649
657
657
664
648
651
652
654
648
653
657
661
662
662
651
656
652
657
648
652
660
660
655
642
650
646
643
634
643
649
652
639
640
640
638
629
625
631
632
632
628
642
644
649
642
648
650
641
630
626
629
618
615
623
638
648
649
656
669
680
681
676
663
665
656
642
625
631
631
639
648
641
659
669
676
671
664
675
668
666
659
639
632
635
635
640
640
630
642
641
636
628
630
621
637
640
644
649
634
648
644
648
643
633
635
635
640
659
647
657
668
677
666
686
682
662
650
663
651
650
638
649
644
654
647
657
662
670
661
648
671
661
661
646
658
652
653
638
649
644
649
639
638
652
660
666
658
667
666
669
658
644
654
643
640
648
658
675
667
686
672
670
654
661
664
669
662
644
656
662
676
675
668
657
665
668
671
668
655
663
662
660
644
649
653
649
637
637
631
622
619
616
619
627
624
637
646
657
654
644
655
645
641
624
632
628
632
638
646
636
640
643
644
629
624
626
638
705
708
709
704
694
686
676
664
664
665
668
670
676
686
694
691
682
672
652
653
646
644
644
646
641
651
646
649
654
651
659
659
636
642
626
615
610
598
608
604
607
606
619
625
630
634
635
639
641
637
636
639
640
631
628
629
624
618
611
608
603
616
622
632
641
627
633
638
638
640
639
652
655
641
649
657
658
647
659
655
641
642
642
627
640
640
636
638
651
667
663
666
662
653
641
644
636
639
644
644
635
659
667
677
659
677
665
673
649
640
649
650
649
654
638
645
643
640
626
623
626
634
640
647
656
649
657
667
670
655
662
659
655
650
633
646
643
649
635
633
645
632
626
615
606
601
599
604
604
610
605
617
615
618
615
607
619
623
629
626
640
654
665
670
652
666
664
663
652
662
659
664
649
660
658
655
643
658
657
663
658
669
670
668
645
645
689
673
655
653
646
638
634
628
625
627
629
634
636
635
623
616
613
605
598
591
591
594
591
596
605
613
618
619
627
610
609
606
593
598
615
618
635
644
659
667
671
659
649
641
645
651
667
671
682
681
679
666
660
658
640
643
635
626
622
628
635
636
631
642
636
631
639
648
668
676
665
660
678
678
684
689
668
676
669
674
676
677
671
669
666
647
655
657
661
666
655
658
654
656
645
632
631
622
604
602
599
596
590
599
604
631
652
655
659
657
648
645
643
645
641
627
663
688
736
725
707
701
683
660
675
679
667
664
651
645
640
629
622
645
654
694
710
676
657
659
653
650
659
664
653
658
666
677
685
684
685
676
672
659
649
653
651
632
655
645
658
676
685
698
700
697
682
654
651
637
615
632
622
648
653
636
654
663
643
634
626
614
604
596
600
595
591
592
596
589
601
593
600
603
611
602
617
606
643
651
659
650
654
653
645
624
642
640
632
628
621
614
609
596
588
586
595
598
612
622
622
613
598
594
596
575
579
585
607
642
684
704
704
684
658
643
629
613
598
586
575
570
564
563
560
561
565
581
591
605
611
627
631
619
621
612
609
601
594
582
568
561
554
550
560
569
630
777
733
751
758
760
669
655
647
652
651
654
648
641
641
620
625
618
609
607
604
607
604
611
617
629
622
629
643
635
633
637
625
624
631
622
621
622
632
633
626
652
659
661
660
664
661
655
647
635
630
623
627
624
621
620
613
611
610
609
611
606
599
593
585
578
580
595
617
631
640
623
623
631
634
631
628
621
612
603
596
595
589
596
606
611
611
607
611
603
599
601
597
596
601
607
615
613
607
606
610
618
615
618
613
600
609
607
628
644
641
641
655
657
661
665
667
660
656
650
638
627
617
615
616
614
608
608
615
611
597
612
610
594
580
572
561
560
558
567
548
553
549
547
551
562
569
570
574
574
582
601
624
661
688
676
685
666
643
634
639
643
629
637
649
633
630
635
632
670
655
668
645
619
606
593
578
565
550
569
564
569
580
578
578
577
564
556
578
573
593
590
585
591
581
579
578
570
568
558
543
542
535
545
539
538
549
550
553
553
549
556
551
562
583
598
603
608
609
594
581
566
551
555
546
566
598
614
609
617
602
593
580
573
563
559
547
543
542
546
542
547
555
562
579
603
598
610
618
620
623
617
609
597
587
579
573
564
561
567
565
600
667
667
674
639
650
628
605
590
571
575
550
549
567
603
782
795
800
758
699
682
659
627
595
584
593
586
596
611
606
606
591
611
606
609
601
617
613
616
603
614
613
608
606
603
645
643
701
669
671
664
653
639
642
631
613
611
604
589
593
590
587
596
597
598
597
603
603
621
625
626
613
625
632
643
635
629
632
638
642
633
645
660
663
647
642
632
625
614
614
622
644
666
666
653
668
671
667
650
640
652
661
678
657
691
698
713
690
692
685
684
663
661
662
669
651
651
653
647
630
625
628
616
629
645
639
637
651
654
658
659
657
652
638
657
670
696
684
680
703
718
711
671
675
666
656
644
660
668
706
685
714
719
726
710
687
693
687
681
665
669
671
682
670
668
672
679
681
663
668
672
668
660
657
672
666
672
657
660
644
651
655
626
613
610
593
596
595
595
600
603
621
625
643
649
657
667
673
656
670
686
706
698
678
676
670
661
634
643
636
627
621
626
622
635
646
658
659
642
655
660
666
646
652
664
696
714
696
713
718
719
687
693
690
688
678
665
677
688
697
676
695
683
697
667
665
683
697
694
687
712
716
713
699
692
700
702
694
691
694
708
722
735
698
679
688
686
692
675
662
654
637
644
651
638
647
653
667
665
660
679
683
698
687
687
684
670
654
644
652
676
700
710
717
726
724
712
699
674
668
651
641
652
668
676
693
687
677
684
668
656
637
629
626
626
616
627
632
646
656
660
670
671
675
659
655
657
658
665
664
670
669
668
658
656
664
668
668
665
665
672
672
674
664
680
679
677
661
660
654
643
630
637
640
650
668
659
654
673
664
680
691
695
682
661
668
668
650
637
644
646
657
650
650
674
676
672
671
662
657
639
644
634
629
628
623
638
637
641
642
663
678
675
666
680
681
680
669
660
663
664
659
652
662
665
681
697
678
686
681
686
666
670
665
659
651
661
670
680
675
670
681
682
667
677
674
669
655
658
657
676
668
691
696
678
693
689
677
673
686
688
671
661
676
676
677
679
693
695
677
688
689
689
673
666
667
670
672
665
649
647
641
663
678
662
669
680
692
680
669
682
677
681
672
691
690
702
675
694
696
708
693
695
698
700
675
682
684
678
655
674
677
692
684
670
681
673
674
671
660
667
662
655
642
654
655
661
656
667
677
696
695
696
679
680
673
670
655
653
661
666
670
669
682
683
688
676
669
672
668
658
651
657
658
653
657
671
674
663
659
664
665
657
651
666
671
677
663
678
682
681
669
677
683
690
680
674
679
678
672
668
680
692
699
680
667
661
641
627
632
624
641
658
676
688
672
667
670
662
653
641
656
663
670
677
659
679
675
680
661
656
661
676
664
654
645
633
626
611
608
609
606
623
640
652
668
700
712
717
726
719
711
702
679
671
666
668
669
661
675
680
691
693
689
672
654
657
645
648
637
646
656
667
668
659
662
659
646
636
628
616
608
608
611
630
648
662
666
673
651
654
656
655
657
659
657
672
682
691
685
673
680
667
662
658
646
661
665
677
681
679
657
666
669
675
675
654
672
668
675
669
653
668
666
668
655
653
660
659
672
662
653
663
661
671
669
675
654
650
653
650
637
641
650
651
642
660
666
671
662
663
665
661
660
642
642
650
646
657
658
669
645
656
648
654
650
658
658
655
657
661
647
631
635
631
633
629
617
632
633
638
627
633
633
627
618
621
622
613
619
622
625
630
627
649
655
663
669
674
668
664
643
651
653
653
650
645
657
664
666
651
653
654
656
648
648
661
659
659
645
660
657
658
643
654
658
659
643
656
652
650
637
642
640
648
649
663
673
685
664
674
672
665
647
649
652
649
642
651
657
656
642
651
646
648
638
654
646
653
637
652
650
641
640
648
650
643
645
650
653
640
650
647
646
640
649
656
644
648
662
661
656
643
650
655
662
643
648
655
656
641
649
652
656
646
655
665
670
665
652
641
653
654
659
664
666
667
661
654
650
638
622
630
628
634
630
624
628
636
634
628
637
634
631
635
636
636
626
615
626
618
625
635
632
659
667
683
669
682
687
688
665
677
669
673
652
661
658
657
649
639
650
650
650
635
651
653
660
650
660
661
659
653
659
662
654
684
684
689
692
669
681
671
669
668
642
659
663
664
639
638
638
635
640
644
637
661
671
672
683
664
669
668
673
673
674
679
672
647
650
646
643
642
673
692
715
727
723
721
719
693
662
665
658
667
681
686
692
687
671
652
658
648
645
644
643
627
637
641
643
645
650
646
655
662
673
666
653
665
665
663
662
643
646
652
652
663
647
662
673
688
669
668
669
674
664
644
641
635
627
615
603
602
649
647
682
697
695
683
677
659
626
612
597
593
587
590
574
590
598
619
645
685
669
671
654
646
644
632
627
627
624
627
622
619
615
595
596
609
603
600
611
647
668
657
674
733
687
669
683
646
647
633
646
652
659
645
663
659
668
661
677
673
656
662
658
650
645
714
686
694
682
669
650
648
649
644
641
632
651
646
663
658
645
662
675
667
658
648
659
644
625
618
606
627
625
625
620
654
656
648
655
667
665
649
662
658
643
655
660
665
652
661
674
680
660
693
684
661
668
678
670
657
672
670
647
660
649
649
633
635
657
669
664
663
647
651
638
630
620
613
606
607
606
624
635
658
654
649
631
625
617
600
610
603
604
611
601
625
619
642
624
646
634
630
619
607
597
604
603
618
628
635
663
704
728
750
730
690
675
664
673
665
635
650
658
684
699
694
687
704
714
703
674
688
683
686
686
689
694
698
690
680
657
650
646
651
638
660
656
667
696
687
664
664
660
657
652
652
648
660
654
642
644
651
655
653
672
671
680
681
661
664
651
654
655
659
677
695
707
695
687
690
685
679
676
650
656
651
649
649
641
641
660
672
682
671
667
677
674
665
643
644
635
639
631
633
657
710
739
729
715
715
712
699
672
670
660
637
626
639
642
676
703
685
717
719
717
684
702
683
678
652
653
646
649
632
636
645
651
661
662
681
680
676
649
657
655
663
664
655
644
654
653
646
642
648
651
649
637
646
642
636
635
640
639
650
638
649
652
656
641
640
637
630
633
628
617
624
621
633
647
652
646
639
648
647
646
642
634
638
649
669
676
688
678
658
658
663
663
659
645
642
631
625
637
648
664
649
659
669
670
669
652
662
654
653
658
667
660
656
643
636
640
641
646
644
646
644
654
654
655
660
656
654
651
646
640
630
620
619
612
613
612
627
635
646
635
653
652
653
646
637
640
637
638
641
643
644
646
643
668
692
758
777
750
743
764
734
715
697
691
696
696
675
676
691
718
685
690
694
697
675
666
665
648
643
651
661
670
663
666
681
679
689
699
684
694
689
691
686
671
677
683
693
682
677
674
677
679
661
661
670
676
674
654
664
666
667
661
645
651
653
650
639
638
639
644
650
647
646
660
665
666
654
672
675
679
679
660
666
666
664
653
656
664
665
658
649
658
664
663
666
649
658
657
664
671
658
674
665
656
651
654
660
661
657
644
656
658
667
651
647
653
654
656
644
650
654
663
668
653
670
667
670
661
654
658
657
661
647
658
660
672
653
645
653
651
646
636
646
646
652
652
659
662
659
663
656
657
656
655
646
651
658
679
673
698
697
681
677
688
684
672
657
666
665
668
647
643
648
652
640
627
640
650
666
642
651
661
670
659
654
659
656
651
641
649
648
656
646
639
649
657
663
657
648
650
642
626
624
619
632
650
652
648
670
677
660
672
676
673
655
658
660
662
661
645
649
646
652
646
640
652
650
660
658
641
645
641
645
625
629
634
637
633
630
642
659
657
638
647
650
661
651
634
646
654
652
644
645
647
649
651
636
645
646
638
625
627
625
629
631
624
629
638
643
638
634
640
631
636
766
702
653
640
624
619
612
616
612
612
603
599
591
580
594
586
580
582
581
579
580
578
579
575
575
577
582
566
566
552
555
550
546
550
562
569
574
592
654
632
615
598
598
621
611
611
599
601
593
595
593
586
575
578
566
565
555
557
565
567
570
564
572
572
574
570
567
555
561
555
550
545
546
544
546
550
548
614
704
761
704
664
644
622
604
589
579
572
565
556
561
560
573
579
590
603
616
618
628
625
624
621
613
607
606
612
610
602
609
596
594
601
592
602
598
599
590
595
588
583
579
578
574
569
559
556
556
559
563
568
568
573
587
599
597
616
620
624
617
626
614
611
601
598
584
581
582
587
602
614
616
619
669
702
698
674
651
632
623
670
641
637
634
623
607
610
592
594
600
599
635
653
657
666
668
662
652
644
636
627
615
614
611
617
622
619
638
656
650
645
643
635
618
620
607
608
606
597
589
587
585
586
594
598
621
626
616
629
628
626
624
619
610
615
608
616
634
641
641
627
637
632
616
620
615
626
624
659
694
732
748
727
699
663
650
638
622
624
616
628
630
639
646
638
649
661
653
643
647
648
648
640
624
626
620
620
613
607
602
599
596
596
591
603
626
661
688
677
671
661
652
641
628
613
597
596
592
596
606
611
619
629
627
614
622
617
600
601
608
600
615
614
615
621
636
638
648
664
674
664
657
639
623
632
632
661
660
664
655
652
639
638
615
605
630
625
657
694
717
658
669
658
661
654
656
644
639
628
617
607
612
609
636
654
675
685
694
666
662
658
655
648
642
631
622
619
611
608
603
602
594
588
586
583
606
598
613
629
612
608
613
622
619
619
616
626
623
627
614
635
651
716
748
741
725
705
676
658
645
632
624
617
617
612
631
656
654
660
684
692
679
653
662
654
636
630
628
623
617
611
603
597
603
598
611
620
635
649
658
650
659
653
651
646
631
643
632
631
631
616
617
615
616
610
625
628
638
643
642
650
650
643
633
632
624
616
606
603
603
604
609
607
618
615
611
605
596
591
593
593
592
591
586
591
596
596
593
600
609
622
627
622
633
631
630
622
625
620
616
614
610
617
628
636
630
629
624
619
610
598
589
585
583
589
599
606
626
637
648
642
655
652
647
638
629
608
603
589
578
576
574
583
586
589
590
593
604
605
593
593
579
579
580
576
590
589
592
610
606
605
606
602
609
612
615
603
602
596
588
582
585
585
585
593
608
621
640
630
648
652
660
651
639
623
615
614
620
633
628
644
657
633
649
653
676
691
721
682
674
659
637
624
619
620
626
620
636
659
663
651
643
663
667
656
668
666
657
651
657
651
647
635
642
642
645
648
678
674
657
680
680
669
661
672
672
653
673
682
690
671
696
680
681
665
660
666
694
698
684
695
700
681
685
693
694
670
676
671
650
647
648
650
634
644
643
652
639
649
646
640
637
638
643
630
628
627
630
609
610
611
620
656
660
647
643
653
648
639
636
633
629
622
630
627
624
625
626
635
644
642
633
637
624
617
612
608
614
621
634
638
633
628
621
612
604
604
606
618
623
632
619
621
619
620
610
617
630
649
651
655
673
685
674
667
672
669
665
660
654
651
638
633
638
626
624
622
633
624
630
638
644
621
628
633
636
652
652
639
647
640
642
639
655
664
662
660
674
669
659
647
657
641
627
639
635
640
643
679
690
700
693
676
690
687
676
655
664
660
647
663
667
663
654
674
677
672
657
668
679
672
662
670
664
654
659
654
645
641
641
638
630
620
621
624
632
634
627
645
656
670
669
653
652
648
643
638
633
628
619
609
604
601
606
610
607
605
611
616
619
628
640
637
653
666
661
658
662
667
668
658
654
649
634
638
618
621
626
646
648
648
644
641
630
624
616
615
607
606
611
615
628
623
642
657
663
643
644
634
640
616
620
621
624
620
640
652
662
664
659
676
667
663
646
640
637
639
633
630
638
641
642
643
639
630
622
611
600
614
629
660
1177
765
727
691
683
687
678
678
663
666
659
645
636
634
626
614
621
629
639
618
663
647
641
640
642
645
643
632
645
653
657
640
646
639
630
628
630
630
629
612
608
610
665
645
650
665
658
656
660
655
648
639
634
627
622
625
633
639
648
644
665
668
673
663
662
651
653
641
648
645
639
643
641
636
621
626
617
610
611
616
624
628
632
648
657
660
653
670
681
678
660
674
677
672
651
674
666
649
661
648
643
640
645
651
642
626
631
613
606
590
577
572
564
560
559
587
595
623
795
760
703
655
633
614
594
587
572
580
585
633
626
624
604
602
596
595
595
589
594
587
599
586
584
577
574
575
608
686
726
692
681
683
660
638
625
616
607
607
595
613
644
652
661
669
664
655
637
624
621
604
597
616
622
631
631
630
623
616
608
601
595
592
589
591
588
588
587
587
589
589
587
584
582
596
618
595
584
579
569
561
555
556
576
593
634
694
711
692
686
669
660
653
646
646
650
653
645
645
647
646
642
645
644
641
623
633
625
622
628
634
635
629
632
626
617
608
602
601
604
614
629
630
631
643
640
649
635
646
644
647
636
632
636
632
626
600
605
601
594
595
617
645
674
663
676
657
661
656
647
638
613
601
605
523
378
937
615
610
624
622
611
603
610
600
594
596
596
599
602
627
645
676
668
675
651
672
673
671
650
663
659
646
631
620
616
599
624
631
626
627
632
610
625
623
613
621
607
597
590
584
585
583
593
615
632
642
646
658
676
667
665
650
629
633
630
630
646
641
640
635
639
639
635
633
635
639
643
639
641
624
616
614
617
619
621
624
619
618
621
621
623
633
635
635
630
624
610
591
591
580
578
576
566
571
597
622
695
716
705
679
660
642
619
598
599
589
606
624
627
619
630
638
639
646
626
623
620
629
647
652
646
635
628
627
603
611
605
621
634
639
636
646
643
631
622
604
616
617
650
657
670
677
699
713
680
695
695
666
665
667
675
663
646
628
625
622
628
628
629
621
632
641
657
655
652
651
661
659
650
625
621
641
689
723
686
679
665
654
644
638
634
626
641
645
641
625
639
666
676
668
672
676
672
668
657
632
638
622
630
641
639
636
627
617
608
600
594
591
582
583
598
625
676
703
666
654
656
671
636
657
647
639
633
630
630
629
622
618
611
608
602
602
598
602
616
655
693
764
736
711
704
685
657
633
635
613
603
596
590
590
596
599
618
624
637
638
637
654
641
644
634
624
626
617
616
632
631
627
618
627
625
607
622
617
613
604
595
591
581
577
573
572
574
565
571
573
597
605
606
602
601
592
589
586
578
575
568
569
567
571
591
596
587
595
600
621
631
641
629
625
630
608
608
612
604
605
605
603
629
677
641
640
635
617
631
616
590
593
586
1197
583
575
568
569
562
572
580
597
597
613
626
626
629
648
650
641
636
649
643
628
616
620
615
632
637
652
638
642
653
646
685
695
747
749
715
715
706
688
665
676
687
699
704
733
752
738
693
727
740
734
688
701
691
675
657
654
636
652
690
672
653
638
626
609
628
646
654
656
645
637
625
643
653
659
659
675
697
734
728
690
717
718
725
695
697
706
717
703
688
717
737
740
709
730
714
705
681
683
682
676
646
657
662
671
660
679
684
707
688
672
678
679
685
694
672
688
703
720
698
689
705
708
711
684
675
667
649
660
667
686
667
686
686
712
686
718
708
685
682
681
676
657
676
694
720
682
699
703
691
659
674
673
671
653
662
648
655
643
652
661
687
661
675
689
684
668
649
657
655
650
640
640
645
631
644
657
694
699
666
682
674
667
648
658
650
642
636
662
668
701
678
713
726
697
693
684
668
650
660
664
646
643
656
675
666
677
690
690
666
683
678
670
655
667
658
655
646
659
662
658
655
671
673
659
668
668
666
649
659
651
648
637
652
660
667
654
666
659
647
637
652
646
641
631
641
640
643
626
636
637
651
648
696
740
740
713
735
721
695
674
688
686
660
665
670
675
652
677
669
684
666
685
699
706
677
683
679
663
657
659
654
629
636
625
616
637
632
646
673
693
670
680
679
675
656
679
704
711
707
741
742
719
707
716
722
718
695
711
704
692
696
710
730
721
724
719
696
674
657
659
654
664
677
693
688
678
693
692
688
673
686
693
677
674
697
693
679
671
692
700
681
682
686
690
669
674
675
692
683
704
714
735
709
703
707
710
699
681
694
693
674
678
687
719
706
732
729
748
706
709
711
702
678
684
679
682
667
668
693
708
701
696
707
705
693
676
687
690
672
685
693
683
671
682
688
691
687
696
712
709
695
694
708
699
681
669
677
670
661
654
678
685
691
694
714
737
712
699
709
702
687
686
700
713
714
743
757
785
752
762
754
732
708
711
701
704
681
697
719
732
706
711
746
757
773
715
747
735
731
692
689
701
714
696
714
733
733
718
735
729
737
694
696
696
695
727
751
762
736
754
762
745
723
743
744
711
714
711
723
690
708
720
731
714
698
722
734
730
705
708
704
704
685
713
734
728
687
690
693
678
654
674
674
667
668
677
687
681
671
683
683
671
684
690
701
690
697
711
709
696
711
710
703
699
724
713
693
702
713
724
717
705
714
720
699
707
714
712
693
702
700
682
673
695
710
691
688
697
822
795
798
789
778
757
747
731
725
709
702
704
712
699
710
703
711
715
691
701
700
704
700
695
666
642
639
623
621
617
618
623
643
648
658
646
658
671
672
653
663
659
666
650
668
676
686
699
706
702
705
713
719
713
708
698
694
669
666
662
659
666
649
659
666
679
673
670
690
698
693
676
693
700
689
673
692
696
702
686
695
690
700
688
674
683
693
706
683
686
692
691
680
670
669
661
648
678
679
676
679
694
704
692
686
695
689
673
679
696
681
679
676
685
689
681
681
692
703
699
686
690
674
651
656
638
649
649
658
683
709
706
695
694
682
666
668
673
662
666
684
691
689
694
682
706
707
699
680
683
708
713
735
740
706
681
674
667
667
663
647
665
669
674
674
689
704
721
717
705
696
682
683
673
667
680
682
699
701
702
698
704
688
669
679
678
676
680
664
683
681
710
709
689
709
706
701
674
697
700
681
671
678
682
685
669
673
676
685
681
670
684
696
703
681
699
692
692
683
687
691
689
684
668
681
684
672
669
661
651
641
639
629
643
648
639
655
669
683
675
665
676
680
696
707
711
714
721
725
701
708
698
696
671
685
673
674
662
695
719
766
770
797
773
741
746
743
717
715
702
710
720
741
776
764
755
731
694
705
692
680
695
691
709
703
699
725
759
751
735
716
695
710
703
708
698
713
698
732
723
730
717
725
725
723
724
720
717
694
691
690
704
695
676
689
692
707
718
743
730
727
732
741
726
723
727
727
728
733
721
716
724
714
710
681
692
688
696
694
673
684
684
692
692
683
688
719
710
689
661
662
660
663
667
665
654
671
679
680
683
671
697
707
716
712
708
695
682
681
676
669
665
693
707
731
724
695
670
660
667
695
704
713
687
681
694
710
723
723
725
737
732
727
719
718
717
710
707
693
716
709
723
692
701
707
715
708
683
700
697
696
679
696
703
721
707
714
709
695
673
679
684
687
686
677
691
704
718
733
721
715
718
714
720
717
712
704
700
705
716
720
693
690
688
695
699
689
677
684
673
658
669
658
652
655
649
642
661
661
664
653
662
664
665
654
658
667
668
663
667
679
689
706
699
707
709
719
719
712
706
701
707
710
693
707
702
708
708
693
688
689
684
666
656
665
674
685
664
677
681
680
673
666
674
682
689
686
707
711
720
699
706
698
688
677
693
694
693
700
686
685
681
678
672
679
696
718
725
703
709
701
694
677
682
686
696
691
675
696
695
688
670
658
682
694
708
717
718
731
726
720
716
715
707
706
701
697
689
690
704
724
745
747
722
730
733
731
725
702
714
716
727
718
696
692
677
680
673
685
691
688
677
686
681
672
665
673
683
672
684
698
699
706
689
701
697
686
670
677
677
679
678
689
696
697
689
711
713
721
711
687
691
691
684
665
664
671
680
684
672
663
657
653
649
653
647
642
651
654
650
636
646
656
667
693
699
705
720
714
708
697
687
681
679
686
688
691
696
688
684
685
683
676
653
669
675
691
672
694
695
698
681
686
680
676
660
671
671
692
680
686
688
681
673
678
683
677
678
693
698
698
687
690
700
682
676
686
690
685
692
693
701
698
685
699
699
700
697
677
682
682
666
672
679
687
674
675
672
681
666
673
689
707
710
702
714
715
687
689
684
679
668
679
680
677
674
689
695
691
675
683
693
691
681
697
703
708
691
692
687
686
679
664
681
675
677
665
678
675
685
671
686
692
694
683
706
709
705
679
678
675
673
664
655
669
677
699
690
707
721
713
691
701
695
676
679
686
692
687
699
709
716
694
697
694
689
685
673
690
693
705
689
694
688
685
672
674
672
669
664
687
710
742
704
714
710
695
678
688
694
701
688
693
696
687
666
658
658
665
752
719
727
719
711
696
682
674
662
658
665
667
663
664
667
663
660
639
629
622
609
598
602
605
625
634
633
630
649
668
674
677
675
672
656
662
664
660
669
656
670
675
680
673
661
670
681
688
690
699
692
682
659
665
662
669
678
691
687
696
695
688
671
669
660
658
664
659
646
648
650
663
665
660
674
679
681
675
677
675
661
664
666
668
650
638
633
625
624
613
613
610
636
639
654
649
651
660
670
649
647
646
539
783
655
685
706
727
739
764
766
760
754
756
760
754
751
747
735
706
678
677
663
662
657
663
687
716
738
743
712
698
687
681
660
646
635
639
639
631
634
643
700
759
769
770
766
764
770
761
756
749
745
740
741
727
715
694
690
670
656
649
647
668
686
718
725
719
702
716
712
704
667
658
666
697
690
711
705
702
702
685
690
683
667
666
667
671
666
656
643
629
649
640
657
662
673
677
676
680
680
685
673
669
674
689
673
670
673
668
657
657
639
619
634
634
669
690
701
703
696
666
647
643
631
624
616
611
633
719
790
772
764
728
700
684
668
645
622
626
617
617
612
627
639
630
654
681
722
725
711
700
686
658
633
638
632
639
641
655
647
672
672
672
659
657
659
662
651
668
665
685
686
689
692
680
667
664
665
668
669
664
688
679
663
674
661
648
635
632
621
624
631
644
655
666
683
692
688
676
686
673
663
662
683
702
715
727
705
721
722
717
710
706
691
677
690
679
673
667
655
671
660
651
648
636
648
654
668
690
686
681
689
686
678
670
672
674
674
669
656
647
657
663
695
709
696
702
700
696
673
680
676
675
657
657
664
664
671
651
654
644
644
673
714
733
749
744
776
782
770
732
741
737
737
728
723
708
714
730
737
729
723
734
723
707
694
707
699
692
682
692
692
688
682
704
718
732
719
710
730
719
691
688
702
704
706
691
689
694
704
701
686
702
689
681
667
650
641
628
628
641
647
644
637
652
652
665
654
674
688
702
696
697
716
711
706
689
693
706
716
718
703
717
720
719
693
693
687
683
690
691
674
674
675
683
685
695
729
706
695
685
706
738
751
735
720
714
696
677
652
648
643
643
641
656
712
816
790
696
733
731
705
688
668
656
644
630
622
611
613
632
660
679
707
761
754
725
692
677
680
682
686
690
701
675
688
684
694
668
690
698
715
696
715
737
731
710
685
690
681
686
672
680
689
730
747
721
709
723
725
712
694
674
688
696
704
686
688
713
743
745
719
714
718
724
717
713
712
707
718
720
720
700
699
712
731
717
706
709
720
704
703
678
690
679
669
662
651
631
626
655
661
683
705
702
705
691
691
677
666
645
638
613
618
630
658
702
711
729
733
696
717
720
711
699
678
661
641
634
628
627
618
619
630
633
635
643
642
662
653
646
638
634
623
606
598
591
587
584
608
602
616
610
613
632
659
643
645
634
634
623
625
622
620
617
610
613
621
613
605
595
593
585
592
597
595
590
601
605
602
603
600
599
583
596
591
587
583
598
594
592
604
611
614
607
629
625
623
612
616
616
606
603
606
608
609
598
614
612
614
613
636
636
649
649
634
642
637
628
614
611
599
590
582
575
569
567
576
581
579
576
577
577
577
584
600
627
625
615
607
616
611
605
598
609
639
633
635
637
622
617
606
595
581
588
578
574
560
583
590
635
696
735
785
800
816
796
793
778
729
728
720
714
696
708
703
711
712
706
724
736
732
701
683
692
685
682
672
655
668
677
705
681
678
657
655
655
671
688
706
688
678
662
659
653
643
662
645
702
716
730
704
734
711
698
663
661
679
709
768
761
742
705
662
642
665
678
683
673
664
651
665
725
805
844
802
796
775
768
764
745
736
703
686
753
801
865
854
771
764
753
738
728
728
685
684
702
686
698
706
711
701
690
669
660
646
668
679
721
747
753
743
728
711
693
677
671
655
643
659
668
682
684
672
681
663
639
626
628
612
608
592
598
598
602
601
604
595
605
599
591
595
589
593
584
577
576
576
573
576
575
574
571
573
575
571
568
572
580
584
593
604
610
620
643
631
636
632
647
627
615
618
606
593
586
578
571
567
572
566
570
564
576
592
576
585
583
587
579
581
587
602
593
603
607
622
627
630
634
643
646
639
629
620
630
627
632
623
626
633
630
631
625
637
632
625
619
616
614
623
622
620
631
641
631
621
608
598
579
577
576
573
579
579
572
576
575
571
571
568
574
576
575
575
568
573
574
577
576
578
584
583
578
575
570
561
556
555
564
574
592
610
608
638
636
646
631
638
623
625
602
618
625
638
639
640
640
624
656
649
644
634
627
625
632
639
646
650
648
650
648
637
640
632
624
635
643
669
676
692
722
691
662
673
659
638
638
631
633
619
653
650
632
651
648
649
653
660
662
646
633
622
622
619
628
626
618
607
616
614
617
613
620
622
618
616
619
629
632
624
619
633
639
659
653
643
640
645
679
643
639
633
637
632
616
605
597
592
588
574
590
575
569
571
584
597
608
601
613
608
597
589
598
620
640
630
650
668
689
690
663
681
675
673
642
649
653
657
653
642
665
687
684
667
689
696
693
661
653
648
644
635
638
657
650
647
633
621
620
619
622
621
616
630
636
632
638
656
663
661
658
676
682
683
662
679
693
684
662
654
650
644
638
616
642
649
676
695
735
712
699
682
674
669
659
643
639
635
629
623
623
635
640
644
664
680
697
711
714
689
701
701
703
698
702
697
677
662
650
643
643
664
676
694
669
677
683
686
667
669
661
664
667
664
661
649
657
663
664
659
652
656
654
648
644
647
642
638
631
640
635
634
625
626
639
645
658
667
654
671
678
685
667
675
670
661
646
636
633
642
645
633
651
649
655
643
647
649
660
658
655
639
665
675
706
725
676
675
662
657
651
637
629
608
631
609
605
605
608
606
604
601
594
585
577
566
556
567
577
665
900
843
775
665
665
648
654
642
637
657
671
699
714
702
675
686
672
660
668
669
674
668
688
711
683
683
694
704
698
722
719
696
683
686
685
668
670
664
657
646
641
648
643
642
636
639
634
625
645
637
635
631
630
629
623
631
653
644
669
678
698
722
734
700
702
697
699
686
676
702
756
769
731
780
785
779
732
762
746
735
716
763
779
817
793
775
779
777
715
740
735
749
735
741
757
794
780
756
791
796
788
730
746
733
735
704
744
765
810
768
782
763
722
732
742
735
698
728
723
732
719
740
736
709
689
703
712
737
701
726
716
711
712
695
718
730
706
710
725
746
742
751
776
768
744
735
738
715
740
715
743
724
701
689
669
651
647
634
630
618
605
599
598
591
588
603
606
620
620
644
651
677
699
719
732
730
719
729
731
736
746
739
725
733
714
706
696
715
719
697
732
737
743
699
725
724
718
698
718
744
748
723
741
754
755
735
707
696
714
696
724
727
752
737
749
754
778
766
732
763
804
804
770
788
757
727
714
722
763
749
765
782
780
750
740
731
726
713
697
715
730
771
759
761
771
739
684
695
755
772
787
787
775
733
714
695
685
689
680
681
672
698
710
736
735
749
744
740
726
716
698
699
689
696
701
705
697
708
699
686
701
689
692
701
699
681
711
710
707
681
689
685
674
671
695
708
721
706
711
696
701
706
680
700
704
712
692
701
704
716
729
713
725
722
723
723
716
718
694
697
692
692
681
685
683
678
680
689
698
693
682
690
684
674
661
659
667
678
676
669
676
683
674
686
698
685
717
728
710
695
715
708
716
692
701
695
685
677
679
669
673
702
692
693
725
738
744
756
751
752
735
731
716
705
686
691
712
732
710
743
750
770
755
742
723
701
682
691
707
715
708
726
751
733
727
706
717
702
701
713
709
697
679
680
680
684
705
703
701
712
735
749
729
704
708
715
694
699
698
694
687
678
665
670
649
659
676
685
684
700
711
697
705
710
719
688
694
689
694
683
702
715
734
736
716
704
691
674
660
662
655
685
707
738
747
730
752
749
750
716
735
728
714
730
736
747
749
741
717
724
718
713
692
682
690
681
675
831
743
707
694
687
684
684
683
685
686
691
695
699
716
724
730
738
746
746
747
738
724
703
702
697
679
697
690
690
690
705
717
722
709
717
726
735
722
728
738
739
717
740
730
727
717
710
703
691
692
692
694
696
694
711
716
721
703
713
707
688
700
699
695
719
727
745
743
743
741
744
736
720
717
718
727
704
711
696
697
690
676
670
659
657
663
671
668
661
681
696
694
717
728
721
703
722
717
703
723
727
742
717
742
731
713
716
714
731
712
747
776
804
781
787
779
758
739
730
731
710
725
734
758
765
737
744
738
722
698
693
677
678
683
686
678
704
697
697
712
712
715
719
707
690
690
691
685
680
669
685
694
711
728
715
732
743
743
720
731
729
726
699
709
708
695
682
693
689
678
671
679
691
710
735
735
712
732
737
733
738
729
720
733
753
738
748
764
742
716
725
720
715
692
704
704
731
733
754
754
743
712
714
702
701
688
685
676
673
710
757
744
757
771
772
757
733
733
731
724
708
719
727
730
721
737
754
750
778
773
772
748
758
751
735
720
727
736
721
713
739
753
755
729
757
759
728
718
705
698
686
670
658
674
690
709
705
702
716
724
705
711
718
728
710
716
721
725
714
730
737
743
722
732
724
716
694
715
716
738
726
749
761
775
752
745
733
752
722
716
734
742
726
738
761
746
725
734
726
718
712
724
739
734
739
753
760
746
745
756
758
737
745
744
725
730
720
706
690
703
716
742
720
725
732
734
707
719
711
705
696
710
716
731
717
733
750
764
731
728
726
723
705
712
703
696
688
681
682
704
710
697
699
715
706
692
701
707
710
709
694
709
715
720
727
709
719
725
741
739
725
726
730
731
731
715
722
715
709
698
710
727
697
685
691
706
779
759
734
715
720
720
714
713
711
713
704
712
721
737
795
808
810
775
765
739
737
728
726
696
686
701
709
724
704
716
728
721
705
720
718
726
701
710
707
716
695
705
692
675
672
670
669
666
688
697
705
689
709
704
706
688
701
704
726
712
736
751
762
733
736
729
731
699
711
704
695
691
714
726
715
711
727
729
702
695
689
685
673
681
686
692
689
702
714
719
708
715
733
740
713
720
724
732
721
718
733
751
745
734
743
750
736
726
732
733
713
720
722
716
709
704
698
684
697
700
690
697
717
727
709
719
723
722
699
707
706
697
685
698
693
682
695
701
706
689
698
682
669
660
656
651
666
650
672
683
690
673
684
685
690
677
695
699
722
702
722
742
727
708
726
734
733
710
717
715
731
735
704
711
713
709
694
713
711
722
713
711
730
737
731
707
705
709
712
700
706
720
740
727
736
740
749
711
716
715
716
699
711
706
699
685
682
680
687
684
693
752
761
745
749
749
763
739
738
733
733
722
729
737
726
756
793
824
794
754
711
830
779
758
737
723
696
691
691
700
711
696
699
686
665
667
656
644
633
633
630
615
617
612
606
606
591
604
602
596
590
584
590
584
585
578
623
623
644
646
681
696
673
664
649
640
618
605
596
588
601
610
623
622
623
644
660
662
647
667
671
663
654
663
661
646
646
645
630
622
624
637
679
653
739
687
678
686
667
648
641
625
632
627
626
623
622
632
634
634
633
637
641
658
645
642
653
643
642
639
643
645
637
661
678
658
666
690
707
704
696
711
719
687
681
680
679
659
689
688
679
665
690
696
679
700
683
671
667
674
673
661
677
672
675
660
662
656
648
657
647
638
632
635
634
645
646
653
647
652
644
636
661
637
679
638
660
668
665
657
672
675
661
669
664
661
651
648
654
669
664
660
650
660
654
644
640
652
656
665
654
673
685
694
671
691
689
696
700
681
696
698
684
672
687
692
707
699
728
727
728
695
714
706
687
688
675
658
656
648
641
642
647
675
692
697
681
678
673
674
659
668
689
728
739
733
770
783
762
747
755
745
721
698
707
704
692
704
717
738
748
731
729
720
712
701
716
740
779
800
761
764
755
746
719
727
724
713
701
716
727
736
730
751
761
776
752
763
765
765
725
707
706
692
705
691
706
697
721
747
771
732
760
766
754
746
752
729
709
724
715
692
725
743
772
785
757
768
756
751
704
697
708
715
720
704
718
744
774
788
776
740
744
751
752
746
727
734
750
742
726
745
750
744
718
724
703
680
686
684
707
704
710
744
779
777
746
774
758
749
714
721
724
704
707
694
704
692
684
681
674
684
674
667
638
631
660
736
707
708
716
722
722
711
714
709
710
691
680
671
668
664
668
666
668
672
672
667
665
666
666
665
659
644
651
653
653
643
655
661
664
663
711
750
764
731
706
696
702
703
696
707
705
696
718
716
725
733
730
724
724
720
686
670
671
663
662
691
703
697
724
737
720
699
719
716
714
687
702
704
700
676
697
703
695
692
717
725
720
706
722
729
734
692
708
709
701
709
716
692
738
756
756
739
753
741
706
724
728
725
701
734
741
743
712
736
742
760
784
784
771
752
726
731
724
748
704
733
738
788
745
713
718
708
681
686
680
683
671
699
715
749
747
791
801
764
759
743
720
696
667
669
663
652
644
657
654
646
642
667
659
656
687
700
695
692
709
696
694
678
699
717
757
715
737
727
709
720
726
728
700
727
722
722
715
689
717
711
744
715
701
728
755
778
743
763
789
765
714
726
699
683
706
715
705
713
720
706
695
710
706
689
714
734
718
765
772
740
764
748
723
735
728
709
730
741
759
730
767
764
761
718
721
730
741
696
715
707
717
694
732
738
745
720
749
747
733
716
724
734
718
721
731
748
739
741
754
768
745
761
756
758
731
699
680
674
666
653
682
695
711
699
720
733
714
719
708
695
681
708
729
716
741
763
757
720
741
755
742
698
714
712
711
706
719
721
731
716
729
759
803
758
769
771
733
739
740
716
716
735
698
714
691
676
697
683
703
680
669
658
654
641
627
622
611
631
641
663
661
658
652
651
640
625
611
605
603
593
583
579
584
580
587
591
604
597
612
612
623
624
629
632
648
670
695
694
683
678
666
670
655
670
670
683
663
696
702
715
754
779
811
834
788
774
785
751
720
742
737
730
750
767
755
755
723
703
717
715
712
732
738
718
701
714
716
715
738
762
822
742
750
737
716
692
701
714
693
710
717
721
737
725
707
715
719
740
722
745
750
741
731
712
705
716
709
728
721
757
731
728
738
751
724
734
729
723
700
707
700
682
670
671
805
786
773
758
759
757
742
735
718
703
700
689
667
649
633
632
625
621
643
657
700
890
805
800
780
758
726
680
666
631
619
613
608
608
610
622
631
643
654
664
657
647
657
657
661
659
668
669
680
690
671
682
681
671
651
669
700
741
742
764
769
735
742
715
700
682
702
710
710
693
733
724
718
710
720
704
701
715
749
727
723
748
769
744
752
738
738
711
726
747
750
743
741
707
701
723
738
731
719
733
741
700
714
729
747
712
706
712
708
714
696
701
718
725
753
738
708
708
705
700
679
695
700
703
695
689
708
708
697
702
705
710
699
711
710
709
696
729
720
719
695
706
698
699
688
696
706
704
692
714
729
731
697
680
682
793
745
722
717
716
714
710
707
700
698
703
731
728
729
728
704
683
683
690
693
703
712
715
688
697
700
701
679
677
698
723
743
714
737
760
775
750
749
729
709
673
666
650
652
651
673
694
695
728
747
737
717
724
714
707
713
705
717
735
736
732
739
739
753
720
715
709
691
667
666
674
699
707
752
786
761
771
793
785
759
749
723
703
669
676
673
675
699
725
753
763
769
782
766
739
746
741
720
713
710
707
704
710
727
744
740
718
717
686
739
731
696
679
668
652
639
641
646
656
656
662
673
691
685
685
677
655
667
669
691
706
708
712
741
741
705
679
683
658
650
640
639
648
653
669
658
640
650
656
660
655
654
674
703
683
702
713
712
692
700
695
697
682
684
686
686
697
759
766
742
717
702
697
694
760
705
706
681
671
665
657
646
635
640
614
637
635
643
657
665
661
649
646
654
666
671
682
682
701
726
696
670
646
640
634
632
630
628
624
628
649
694
711
704
705
705
707
687
676
666
675
691
701
714
709
700
686
689
698
697
707
710
722
717
693
706
715
705
696
710
735
752
704
718
714
714
697
711
714
741
722
737
739
762
734
747
750
741
727
698
683
686
685
700
696
695
720
740
756
749
737
707
693
675
667
665
677
694
685
704
719
720
699
694
690
700
710
729
742
731
723
720
718
695
701
699
711
723
738
749
760
777
747
740
736
729
706
696
700
702
687
697
713
755
771
727
709
696
688
699
708
710
707
711
728
747
736
713
726
719
742
717
730
727
746
754
746
731
697
698
706
707
686
710
712
718
714
719
715
703
709
706
702
694
720
717
720
712
719
720
719
699
710
711
711
696
710
714
721
695
715
711
722
702
719
709
708
687
704
702
713
698
713
708
708
705
698
705
706
706
695
698
682
665
665
656
647
656
662
652
668
659
650
640
650
655
655
657
650
660
671
682
689
705
709
724
719
713
689
675
679
674
685
684
665
676
689
726
705
694
698
696
685
669
676
684
678
666
689
699
721
710
749
738
719
716
692
673
674
675
701
684
706
725
739
708
726
712
694
676
673
672
669
669
651
651
654
659
665
674
664
650
665
671
675
678
679
693
703
708
700
701
698
699
684
683
696
710
705
686
703
707
700
680
681
679
679
659
672
682
709
695
698
682
675
691
683
697
711
731
691
747
756
763
744
747
750
722
740
738
732
711
720
724
712
761
758
745
748
747
748
713
746
744
765
738
741
754
764
747
765
746
744
743
740
727
710
713
718
722
707
731
722
716
697
705
713
723
717
716
710
712
708
714
728
722
711
721
728
715
692
700
693
700
691
708
712
721
695
707
705
703
681
688
693
710
706
710
726
727
706
717
718
719
698
704
697
697
679
691
692
707
700
711
716
729
713
694
695
692
669
676
684
709
728
747
759
773
745
737
729
721
692
694
681
681
677
697
706
727
698
714
717
699
734
728
743
709
731
736
721
692
722
719
712
691
709
706
704
686
711
720
717
733
741
743
746
703
733
761
736
707
690
686
682
672
658
682
681
665
662
673
678
668
662
660
642
660
651
658
651
680
667
653
650
643
634
722
726
702
709
691
683
665
655
656
651
636
635
630
619
612
607
602
592
584
581
596
574
568
568
557
588
574
606
653
661
723
742
779
758
707
686
656
652
638
639
629
638
637
645
655
669
665
673
683
671
671
673
677
672
664
664
670
656
658
657
651
666
664
665
667
652
651
648
651
638
654
664
672
663
664
663
657
642
635
625
606
609
612
621
621
616
642
647
662
672
673
669
654
650
662
657
637
644
637
644
646
637
625
639
644
669
692
666
655
642
626
618
609
624
633
656
681
695
700
703
713
734
744
710
707
712
701
692
700
703
717
744
742
729
725
728
733
718
706
714
696
668
677
664
669
699
710
709
676
683
688
688
677
663
645
627
626
626
618
632
639
632
627
619
627
630
630
631
645
641
640
639
632
617
619
612
622
625
648
683
670
685
687
651
653
655
658
639
665
642
634
629
640
629
620
625
622
619
620
640
634
647
655
657
648
654
646
634
640
629
619
621
618
615
608
617
614
608
619
618
630
625
636
647
639
652
649
637
638
626
639
633
634
625
632
626
625
623
621
630
625
619
612
613
608
617
624
639
634
629
639
628
621
633
627
628
620
642
639
628
659
694
676
660
671
662
652
631
639
635
641
645
637
658
669
675
688
706
701
686
701
688
685
660
670
663
669
651
681
698
661
681
723
697
691
691
696
681
676
670
657
650
635
622
604
594
605
619
650
668
711
755
771
706
677
672
652
656
666
671
682
689
687
693
695
697
678
687
686
700
724
745
758
742
754
739
725
701
676
656
651
653
688
728
775
725
724
706
686
674
669
666
699
694
670
692
682
671
672
706
708
728
701
717
735
714
716
719
713
690
699
702
680
699
706
729
740
726
739
745
742
747
747
732
706
736
711
719
697
706
732
740
710
726
726
702
696
711
724
708
713
736
707
699
681
665
665
687
677
690
692
691
673
688
703
720
702
703
729
714
700
710
695
681
690
682
689
677
668
673
675
667
647
626
618
621
632
677
683
703
723
740
709
681
681
664
654
646
631
638
630
623
627
628
631
631
645
639
640
628
616
609
600
596
598
601
607
614
632
631
621
610
608
599
597
589
592
595
595
607
635
656
664
679
677
671
678
672
679
685
670
679
685
684
666
672
672
673
659
682
705
689
687
707
703
679
685
686
701
686
678
683
684
688
669
670
649
637
628
634
659
731
772
741
779
765
737
700
682
664
640
623
631
623
634
640
636
633
632
641
650
646
665
672
691
683
669
656
641
629
619
609
606
620
645
687
763
769
791
772
758
727
695
688
670
670
668
667
659
671
682
708
704
699
670
653
636
615
619
610
616
619
628
613
602
611
601
607
610
614
637
638
642
642
638
637
630
630
628
634
631
633
634
654
647
636
648
689
790
711
683
651
621
616
597
576
563
569
579
623
669
677
724
725
772
707
670
653
644
633
642
650
640
646
650
653
658
682
700
682
690
693
694
668
699
689
666
670
675
664
652
677
684
663
662
675
675
641
653
634
630
636
638
644
647
635
632
631
628
625
639
645
679
693
704
749
730
693
693
689
662
663
649
640
642
656
679
695
741
742
749
745
770
751
718
711
710
714
672
665
661
653
666
676
657
715
716
709
705
717
724
703
725
727
737
697
718
708
698
711
717
708
691
698
714
725
691
720
729
744
701
717
708
681
676
686
694
706
733
778
805
750
770
780
761
703
727
722
720
680
709
704
706
713
724
721
699
755
758
720
710
686
690
689
675
662
693
710
729
692
698
703
690
724
726
736
703
733
722
714
697
732
715
701
687
691
681
655
651
646
730
782
833
813
796
777
750
734
703
672
682
688
712
719
726
727
720
727
699
687
695
694
694
686
693
702
735
719
724
682
686
687
675
684
682
685
669
687
696
720
688
692
729
708
707
704
691
668
670
656
656
660
669
653
653
661
651
655
677
666
684
703
712
704
680
698
690
685
664
693
704
701
725
711
702
697
707
707
694
681
696
697
684
698
700
686
675
682
699
712
700
714
705
685
669
667
666
677
693
705
703
727
735
705
716
719
708
692
666
677
681
699
711
685
711
706
720
690
706
715
714
715
701
701
699
686
669
678
687
680
677
693
707
698
686
687
687
670
666
666
676
678
669
693
699
669
666
669
672
659
661
668
680
676
663
671
679
705
677
675
684
688
678
671
673
677
672
683
696
687
672
657
651
646
648
661
665
655
670
682
700
694
679
698
703
713
689
673
686
696
692
682
692
680
676
651
654
675
715
718
713
732
747
719
714
717
713
702
673
683
683
676
664
680
681
702
685
708
720
715
701
708
708
712
704
683
699
689
690
680
670
687
695
702
673
686
674
664
669
691
676
691
696
714
702
704
712
728
740
728
737
738
735
702
705
702
697
678
686
688
720
708
731
748
749
709
720
717
720
695
695
706
717
721
696
728
745
744
742
713
730
721
720
690
705
702
702
695
704
711
714
697
700
715
704
674
675
685
669
656
670
680
677
675
689
700
685
681
684
692
685
665
677
685
670
672
685
694
689
681
690
690
681
673
678
692
685
672
680
682
668
676
680
674
663
674
675
659
662
668
669
655
649
653
648
641
633
640
651
659
672
700
707
702
693
693
677
668
670
669
664
659
664
670
663
662
669
657
653
648
669
702
800
750
714
700
677
652
636
636
646
652
671
686
684
702
694
688
691
684
676
657
667
657
660
664
681
719
759
734
731
739
729
698
724
714
706
696
714
697
691
682
705
714
704
697
727
724
726
727
717
694
684
693
693
697
696
692
675
663
673
683
704
703
686
703
715
688
673
669
663
652
653
658
679
669
689
708
714
751
756
714
727
723
700
692
691
685
675
700
711
715
687
693
667
659
644
625
613
607
607
621
636
651
670
641
669
674
668
660
652
626
631
622
639
663
652
635
627
615
621
612
618
627
639
667
698
692
696
682
672
668
647
653
641
650
651
677
685
700
703
692
663
676
666
663
656
649
650
651
647
647
666
685
675
682
698
725
734
716
697
673
657
626
637
620
613
616
629
684
689
707
715
727
718
723
694
700
676
663
631
632
622
616
621
620
607
600
596
585
587
576
570
566
561
554
553
544
550
560
568
604
646
651
677
643
626
630
622
615
599
589
584
581
586
581
574
575
582
578
574
572
583
578
568
567
575
558
577
568
573
581
579
586
595
584
588
586
585
587
595
586
581
592
584
582
578
573
570
578
583
593
594
592
602
597
593
594
595
602
614
610
615
624
623
622
639
652
640
642
637
630
628
624
604
592
592
580
568
570
567
559
573
590
591
622
623
611
607
596
594
586
580
581
585
591
602
602
610
604
608
600
602
595
605
590
599
599
605
604
639
643
629
617
607
597
574
587
557
546
537
529
533
527
548
561
588
607
763
704
659
623
606
586
580
586
592
610
619
606
620
632
647
639
627
608
612
614
624
619
639
695
765
724
765
763
779
714
673
645
634
623
603
612
661
706
776
765
742
720
673
629
611
589
573
565
540
542
555
628
648
663
618
649
616
643
650
674
683
708
738
699
689
682
666
679
678
666
655
678
685
691
689
680
671
659
657
645
656
621
650
639
660
657
637
640
636
631
619
603
587
572
568
563
570
587
609
625
631
650
663
634
633
619
607
603
608
603
598
594
599
596
587
582
598
594
585
603
616
620
600
609
601
601
600
604
612
610
611
631
627
615
609
595
607
716
698
660
724
659
777
678
676
666
669
658
653
653
635
643
644
617
625
616
622
607
624
629
663
745
776
746
713
685
687
656
647
624
639
620
608
598
599
601
599
611
620
639
618
645
645
655
628
628
613
637
609
608
592
593
595
601
601
603
591
591
603
607
585
586
591
584
587
574
575
580
573
573
569
573
569
571
565
570
566
559
595
594
584
582
576
574
574
566
561
556
558
564
572
579
595
578
593
591
592
588
599
611
634
649
654
663
659
658
632
618
616
613
599
605
609
436
771
608
610
603
590
599
600
604
599
605
611
610
606
614
609
614
606
616
612
616
610
594
583
588
587
589
588
615
625
642
624
643
645
638
634
630
632
624
631
629
634
627
615
625
635
635
636
650
657
652
668
667
647
639
636
634
634
624
631
637
637
632
646
676
642
649
656
655
642
637
652
658
645
649
640
643
632
650
642
639
633
657
646
620
633
621
612
621
618
608
608
616
614
611
603
509
725
604
601
608
605
599
594
592
600
610
607
605
631
626
619
627
636
639
628
647
645
677
657
660
665
644
660
652
636
630
643
637
623
622
626
622
652
646
633
630
631
628
618
620
614
609
603
608
611
609
608
620
619
613
620
616
611
596
607
598
590
597
594
593
582
590
590
592
589
595
589
587
577
577
572
579
578
586
581
591
597
592
591
600
604
604
602
607
607
614
626
628
626
619
626
620
619
616
608
595
586
583
593
587
602
595
594
588
578
574
586
579
581
579
574
577
576
571
571
572
565
579
587
592
592
606
607
609
622
633
633
628
646
645
641
632
639
643
644
633
647
649
650
639
650
651
653
643
647
654
655
645
659
669
662
654
664
673
671
666
667
667
667
656
665
669
675
662
651
645
626
619
626
622
635
641
652
648
654
655
647
632
641
640
660
649
665
675
676
666
673
671
654
661
674
673
653
663
662
645
625
672
640
646
634
626
628
617
606
612
616
640
659
670
649
668
668
678
664
688
704
702
703
746
771
762
788
772
737
720
729
729
704
730
724
726
707
714
729
703
684
704
703
709
711
712
684
687
672
655
674
685
711
703
704
699
706
708
706
689
696
705
728
734
729
699
700
694
694
679
697
707
733
733
718
732
725
724
714
695
699
684
683
714
709
745
773
800
778
790
771
718
718
710
727
751
740
777
819
863
863
855
808
794
768
754
719
722
713
738
756
750
787
791
821
778
786
769
764
727
734
732
744
730
736
753
774
733
739
734
727
705
718
719
725
699
720
725
733
714
740
754
756
727
706
694
688
674
662
676
670
703
716
747
739
713
727
726
710
723
733
728
731
746
761
734
729
746
755
737
715
738
735
756
739
755
719
697
690
677
665
662
669
657
665
675
697
714
715
686
712
711
734
733
706
684
661
666
651
643
653
658
676
697
735
726
746
763
769
739
735
722
707
701
723
745
766
741
774
776
773
753
753
753
741
732
748
749
758
736
755
764
737
723
753
766
770
762
795
774
752
765
748
763
723
740
755
773
736
758
761
749
720
734
720
721
707
709
723
781
754
771
789
755
762
736
721
733
725
702
701
708
710
703
716
751
734
732
747
762
739
752
751
740
728
723
733
741
720
739
748
791
760
790
775
759
728
730
723
705
715
730
750
733
751
743
719
733
736
726
721
729
742
720
728
760
746
734
724
715
715
723
721
712
716
692
700
701
714
707
722
727
717
716
712
707
703
716
737
764
768
762
775
753
741
747
744
723
726
726
720
705
712
717
718
710
728
731
722
722
729
736
721
709
702
680
673
690
692
695
710
720
712
726
726
735
711
714
718
730
721
752
758
778
757
754
760
731
737
750
762
753
762
760
740
731
717
703
682
689
704
739
734
772
767
725
708
761
745
735
704
688
688
695
693
685
684
679
687
673
674
663
670
673
679
672
708
715
734
719
725
718
712
701
703
701
696
688
702
715
712
720
722
719
705
710
716
725
711
703
721
732
731
713
727
734
734
719
727
735
738
727
729
732
738
712
715
700
682
688
689
676
686
690
695
692
712
727
756
717
732
741
735
722
705
710
715
723
723
707
727
731
748
745
729
727
732
717
694
682
674
692
697
693
729
754
764
729
746
753
765
724
728
704
684
676
690
685
689
725
733
741
751
728
745
743
741
733
722
732
729
765
766
750
748
738
742
702
694
706
764
743
768
814
812
785
763
769
768
741
720
723
715
719
711
738
752
765
759
746
745
743
713
694
694
695
710
735
747
761
749
717
735
733
732
719
697
702
713
720
726
740
766
796
771
773
784
773
747
730
730
732
712
684
696
689
698
697
725
749
789
750
759
761
758
721
725
716
695
676
688
671
656
665
652
653
672
682
692
673
691
694
686
680
647
660
659
675
672
674
692
709
739
728
708
723
720
724
703
717
713
704
697
671
671
683
703
711
727
761
782
750
760
745
733
706
716
718
717
694
707
709
717
700
709
711
708
680
693
692
717
701
718
738
723
704
716
719
700
683
704
719
710
695
726
738
722
695
708
711
727
705
720
722
727
761
739
716
683
700
699
718
698
708
732
753
735
703
725
725
727
699
715
714
726
700
717
717
725
719
707
717
725
714
699
702
702
707
693
709
727
733
706
715
693
679
671
683
708
729
726
753
756
740
718
721
712
704
687
697
702
705
695
701
702
690
691
697
700
699
684
683
686
680
669
678
682
687
676
690
691
696
672
682
672
662
677
675
672
664
687
714
751
731
739
738
752
763
730
726
736
748
747
735
745
734
717
724
728
734
716
708
710
711
700
700
699
711
697
679
674
696
689
672
687
693
702
688
695
706
717
696
713
723
735
724
747
757
748
724
747
763
751
726
731
733
750
736
756
765
748
730
739
744
730
726
751
741
715
705
725
737
716
705
726
729
707
696
715
723
723
701
716
746
776
771
733
754
747
752
724
727
732
717
693
706
707
677
685
674
670
665
657
643
685
680
665
660
655
656
662
666
670
668
670
677
682
695
703
699
701
689
669
652
635
626
625
627
619
639
633
639
632
632
642
634
625
643
639
635
626
632
622
611
602
602
589
583
572
575
566
556
552
555
562
576
594
898
734
714
668
665
656
657
660
641
632
620
615
604
596
589
589
597
609
614
625
637
640
649
644
641
637
681
652
656
715
663
661
644
642
636
642
671
627
639
645
660
679
685
680
697
708
717
698
705
707
712
700
704
702
686
683
691
696
695
687
705
701
684
699
708
712
710
704
704
713
711
685
692
685
689
671
680
680
685
676
682
687
696
688
682
699
708
716
693
697
692
678
681
690
695
682
711
724
744
726
718
719
717
696
689
701
712
725
720
741
747
760
747
765
760
730
714
717
722
731
735
769
795
804
773
773
760
743
712
707
708
716
720
751
772
785
790
767
742
713
716
714
701
694
709
719
718
696
711
695
676
689
694
691
698
706
717
698
713
724
731
716
733
740
769
764
766
777
774
757
732
723
718
711
727
732
727
712
736
728
700
706
704
688
692
695
686
699
727
748
743
709
695
705
699
692
686
664
676
684
682
689
681
687
691
696
675
682
678
669
674
680
687
679
691
691
689
684
696
694
685
673
655
654
653
653
655
678
718
728
733
754
742
722
734
722
710
719
742
708
702
711
713
690
699
709
738
719
711
705
693
690
680
679
702
705
698
677
691
666
646
663
639
634
623
621
607
599
594
586
589
596
601
618
637
639
667
678
666
665
668
663
669
689
667
649
657
647
657
648
635
621
624
623
626
636
650
685
689
698
701
690
688
692
690
671
678
673
662
676
671
661
661
652
648
643
656
669
660
653
656
652
645
663
676
673
678
657
641
638
625
625
611
612
620
626
618
622
626
608
603
598
595
602
619
616
618
616
615
604
603
604
600
595
585
592
600
609
611
610
611
621
625
629
645
650
647
643
658
653
642
657
656
667
660
664
654
652
644
649
648
642
649
648
637
638
629
623
628
615
624
623
611
607
589
594
599
598
592
582
579
571
566
562
549
556
556
566
572
577
583
581
593
598
595
602
594
591
576
581
579
586
591
592
593
589
585
584
575
572
574
582
591
605
615
631
627
644
639
619
623
613
609
589
582
566
562
565
563
567
591
608
640
666
639
620
612
599
598
584
575
566
567
560
555
557
546
546
546
547
549
553
547
551
551
561
560
567
569
570
577
572
569
567
561
565
562
558
563
574
581
606
625
624
632
627
615
599
598
586
582
596
593
601
607
630
617
612
619
621
611
592
598
589
578
574
579
582
574
579
587
589
589
602
595
606
591
592
588
580
574
561
567
558
567
579
576
598
588
620
615
604
593
590
584
573
579
567
577
592
582
593
600
591
595
579
581
573
575
568
570
566
565
561
558
559
560
565
572
586
592
589
584
582
577
563
562
558
537
548
550
563
578
591
585
610
609
601
605
617
624
621
620
616
609
600
592
584
593
602
608
615
640
642
634
638
634
630
616
610
600
594
579
577
585
605
656
685
699
667
646
626
592
593
579
594
591
604
614
599
595
599
608
632
651
637
639
620
612
602
595
582
573
568
568
582
610
628
628
621
626
632
633
623
630
628
613
609
623
614
606
626
630
634
632
629
616
470
732
505
747
603
592
579
575
565
565
571
588
592
594
599
597
586
573
583
578
583
593
571
576
571
580
567
563
569
572
559
574
557
552
556
552
553
562
556
551
547
546
532
529
533
527
526
528
522
512
514
521
518
519
521
523
519
521
513
518
516
517
523
517
517
522
521
529
523
530
530
526
520
506
509
514
523
525
521
522
528
537
533
527
527
526
528
521
519
516
513
524
522
510
516
515
513
522
521
528
526
527
525
525
518
514
517
511
507
513
507
501
504
489
495
497
493
497
491
498
494
495
502
515
501
501
503
507
509
507
499
505
505
498
497
501
493
467
381
624
309
297
354
492
498
493
498
409
595
336
701
512
528
517
512
412
622
518
518
496
434
565
499
496
497
499
508
519
509
517
512
525
513
514
527
526
530
515
523
540
533
546
546
540
538
545
546
539
528
532
541
346
730
541
533
528
535
533
446
336
438
360
532
521
528
516
392
660
535
533
531
542
547
539
555
543
555
558
378
741
545
569
601
639
645
626
636
625
605
622
624
608
617
609
601
602
621
629
629
624
634
643
621
636
649
616
616
598
606
599
599
619
634
662
675
693
652
637
645
622
603
610
612
613
630
660
674
674
667
667
632
663
642
629
643
635
626
632
640
631
662
689
691
652
654
638
623
624
626
622
629
624
636
408
875
658
657
655
680
636
632
638
631
634
646
639
634
649
644
635
643
646
646
629
641
642
631
620
632
617
607
616
619
624
663
650
637
632
639
631
625
638
641
650
641
656
665
675
675
679
655
652
645
635
627
642
646
647
655
667
653
649
663
666
648
663
675
686
678
686
698
694
703
696
676
690
684
681
687
684
654
669
655
670
661
638
654
675
660
671
671
663
672
648
654
661
663
650
669
640
648
649
685
648
670
661
653
645
659
637
636
643
640
640
659
665
654
679
672
661
672
653
638
607
617
619
635
664
671
678
730
725
711
706
684
650
666
649
640
640
653
674
657
693
684
653
632
620
639
632
635
648
646
640
635
659
640
639
654
656
636
646
651
655
643
670
671
671
681
654
651
646
630
625
615
641
638
623
644
658
656
654
696
693
683
693
687
668
675
660
650
657
687
705
703
720
719
704
692
704
694
666
677
651
684
693
730
753
731
717
720
717
689
693
702
717
687
684
689
693
675
677
692
714
695
706
721
729
703
712
698
682
663
673
658
642
640
674
688
695
720
725
690
688
695
683
663
676
668
651
674
674
676
662
679
669
661
665
667
655
666
678
678
672
713
697
676
696
684
661
675
680
672
688
690
668
656
668
669
657
665
655
649
644
651
648
642
661
654
644
657
654
651
642
653
646
632
619
637
652
702
668
689
662
669
664
694
679
658
665
643
642
645
640
636
659
656
652
659
672
671
653
668
668
666
672
676
652
648
658
671
651
636
652
644
626
610
602
607
627
642
631
659
668
639
670
648
633
638
658
644
661
658
653
665
700
688
698
690
664
667
657
653
641
637
626
614
620
629
650
666
655
662
661
636
646
627
631
611
598
580
565
587
583
616
631
685
672
698
711
783
790
752
721
669
636
624
628
622
627
622
622
624
632
647
675
676
678
661
644
654
645
649
641
620
630
633
649
636
629
649
652
650
648
660
664
646
649
637
626
651
705
767
714
735
704
671
678
668
675
671
646
685
682
683
676
709
691
689
710
708
701
686
668
671
656
649
654
664
681
676
709
716
682
714
700
670
648
650
646
635
645
654
687
706
719
708
698
707
700
662
668
661
655
670
670
679
682
653
639
639
649
633
640
668
670
670
670
678
677
678
683
671
659
666
649
656
647
661
651
641
642
664
703
707
728
737
729
682
693
712
707
685
692
681
680
672
653
655
646
632
624
615
601
618
617
636
633
622
617
626
635
671
659
684
710
704
666
698
694
686
672
673
662
678
683
683
680
683
712
713
713
682
693
686
668
659
705
730
752
714
761
756
708
718
719
727
723
715
686
678
665
651
637
666
667
687
666
679
693
717
705
689
667
650
641
639
631
635
624
632
640
688
711
746
725
730
713
698
699
679
678
687
695
666
675
683
690
690
685
672
654
655
643
634
623
653
654
666
663
691
686
687
704
684
676
699
712
690
670
688
674
718
764
793
744
709
700
685
661
636
640
642
692
718
705
734
756
734
725
731
720
700
699
704
701
671
681
672
657
638
630
624
635
665
665
706
728
716
684
687
687
657
660
656
657
636
643
657
697
698
687
669
679
671
660
660
663
683
684
666
689
691
694
694
674
663
649
635
642
648
671
661
668
682
672
689
684
664
675
653
649
633
655
662
659
688
693
710
677
705
698
673
695
690
668
680
676
664
667
645
664
671
678
673
654
647
638
643
650
650
650
656
658
647
633
633
638
657
653
667
677
709
734
737
748
726
703
675
669
676
675
665
675
674
675
679
703
733
755
693
700
718
707
705
679
653
665
657
653
643
642
663
689
694
683
700
704
694
705
692
689
666
1331
636
606
621
625
668
737
793
809
802
789
748
718
692
674
676
690
697
699
683
666
677
658
667
690
756
774
757
729
695
673
648
615
623
596
600
633
659
837
840
836
792
737
729
689
660
643
637
666
691
701
690
668
692
677
689
696
706
672
667
683
703
740
723
681
680
685
678
671
679
690
680
672
668
651
630
635
645
672
654
656
684
702
481
949
668
649
634
621
644
643
672
692
681
681
668
656
643
639
619
608
604
616
638
713
742
751
707
718
718
708
691
678
670
660
660
663
680
676
716
740
792
808
775
746
721
705
681
686
682
683
684
680
656
642
660
684
688
683
677
689
678
658
667
676
693
694
691
687
695
693
676
643
644
635
658
652
694
717
737
724
702
698
678
640
657
641
635
643
653
658
656
662
663
664
670
678
667
687
654
681
694
730
725
714
701
683
656
647
644
645
678
690
735
739
727
722
725
746
736
715
703
687
652
649
645
656
656
679
709
715
699
714
709
704
696
674
662
637
629
629
637
637
643
653
669
684
666
648
659
672
685
695
683
683
653
650
653
641
658
641
660
661
654
653
643
633
639
640
657
664
659
658
643
655
662
669
656
645
633
646
626
643
664
702
707
703
680
676
662
648
649
660
664
670
680
682
680
681
663
640
650
641
639
634
646
643
642
646
656
681
681
651
669
665
657
669
671
660
648
675
669
684
678
667
669
669
653
651
644
621
610
612
590
608
615
704
754
800
762
773
774
765
753
717
725
710
692
676
686
685
701
672
655
669
664
660
686
708
712
694
694
696
685
667
676
676
688
712
719
717
704
698
685
672
642
633
630
642
695
696
709
730
707
664
650
630
608
610
620
661
681
681
694
714
736
692
731
727
707
695
697
687
705
715
703
688
691
677
670
667
659
656
641
654
663
677
662
687
694
712
685
658
646
657
661
673
684
674
649
658
652
654
638
646
635
649
650
639
638
648
659
653
656
657
675
647
667
673
677
682
678
671
658
656
645
653
653
666
672
663
654
642
661
695
698
706
697
685
679
682
661
644
634
612
628
619
614
631
647
668
680
651
675
692
708
680
658
656
665
664
661
660
671
684
685
676
687
683
687
665
662
663
670
650
667
666
663
649
670
680
699
692
694
687
699
668
693
695
726
753
756
745
720
710
706
706
687
693
691
697
695
703
695
723
735
734
734
691
689
699
712
708
692
711
702
693
709
720
739
727
745
745
757
750
735
769
746
727
703
726
709
702
677
687
676
693
706
723
693
737
741
721
715
696
695
691
675
675
664
647
675
663
681
689
679
701
681
708
710
709
704
680
699
699
694
690
698
713
713
690
686
701
708
698
719
727
701
687
715
716
700
717
706
706
685
704
697
688
671
691
689
719
742
743
729
708
689
655
656
661
682
699
708
734
724
718
696
675
687
692
718
723
727
741
725
688
685
686
672
658
658
674
718
755
740
745
743
767
767
755
734
723
719
714
681
714
749
800
803
780
756
761
707
734
732
733
724
727
728
723
689
713
715
725
718
714
689
708
719
733
717
710
699
675
666
655
647
633
654
685
743
805
802
766
733
705
698
681
670
670
677
701
699
688
704
708
706
700
731
733
721
688
689
710
710
707
721
704
684
677
667
681
683
704
721
732
722
712
718
723
683
686
671
657
648
679
696
713
732
744
743
724
733
715
684
696
679
662
678
660
647
641
639
644
647
654
654
657
642
650
658
665
674
658
645
633
629
628
630
634
642
642
639
635
627
637
622
631
632
646
634
694
739
747
712
688
672
673
663
664
658
656
648
660
661
652
1278
610
604
602
601
628
686
753
816
821
778
754
742
702
702
684
682
680
667
661
662
665
658
663
661
662
659
656
641
647
638
638
649
642
643
658
665
656
645
639
648
657
662
677
676
686
687
679
661
643
623
629
625
624
628
623
620
621
625
617
612
608
621
627
629
627
635
643
671
670
653
656
663
673
664
671
672
678
668
655
630
622
625
634
663
666
674
708
723
715
674
684
678
682
671
669
666
659
659
647
643
635
626
624
624
632
634
661
680
683
712
692
680
679
648
623
616
603
617
619
640
676
678
699
666
674
657
651
635
640
651
678
678
682
683
679
700
704
704
676
697
702
696
684
669
655
663
645
640
662
687
702
705
700
681
674
672
674
669
670
666
654
647
644
648
643
640
620
631
631
624
648
660
673
678
657
678
692
705
701
689
680
669
658
659
639
641
662
693
715
715
686
676
709
713
707
716
691
668
660
661
668
677
672
664
684
678
668
660
578
462
887
637
650
640
634
635
464
421
346
276
267
746
605
462
365
379
339
824
580
586
594
597
596
600
601
601
613
621
620
616
627
631
623
628
638
638
632
629
637
632
626
624
637
631
634
625
629
622
611
606
607
599
610
610
615
610
619
618
617
611
619
623
640
641
660
684
708
733
730
728
713
716
706
693
678
699
710
720
708
718
717
699
679
673
662
652
647
656
671
663
681
680
675
686
667
438
888
668
663
684
692
682
687
692
687
672
681
685
681
682
693
701
691
685
688
678
658
670
672
677
663
659
662
669
654
668
673
656
669
670
673
665
671
669
653
652
656
662
644
661
669
692
669
685
691
665
676
685
678
702
700
706
698
676
689
683
664
668
669
667
663
681
678
673
696
696
685
693
690
686
679
673
674
658
672
674
703
694
710
703
692
689
692
687
665
675
674
662
666
676
663
668
671
676
675
691
690
675
696
689
673
675
672
669
659
683
685
664
685
686
700
680
677
684
683
671
674
682
691
689
705
702
705
692
718
713
676
671
664
666
661
660
659
644
634
631
639
643
648
660
661
681
696
691
673
684
679
672
653
640
657
684
701
713
717
726
734
737
712
694
671
680
682
679
680
690
691
703
698
692
690
680
662
669
666
671
668
680
686
708
708
743
723
693
702
707
688
692
696
711
696
693
694
697
674
683
671
663
672
675
663
666
669
672
659
659
666
666
668
659
596
730
659
668
665
666
668
679
684
698
669
672
683
688
695
695
700
706
702
694
697
700
696
692
706
692
688
675
677
684
689
666
684
694
697
694
693
691
680
690
711
715
734
734
728
741
747
745
724
736
724
730
716
712
720
725
720
702
703
699
702
698
717
716
705
684
698
688
684
668
688
683
677
677
689
692
673
688
680
662
652
644
641
649
649
644
639
646
644
658
662
667
657
655
652
681
701
731
728
709
722
717
726
703
701
697
695
686
680
691
698
717
721
709
715
725
721
710
693
699
693
690
687
693
689
677
677
683
699
699
684
702
698
682
680
683
682
676
663
680
691
691
674
679
689
686
675
686
683
682
671
689
702
701
690
693
695
702
698
681
693
692
692
689
718
678
697
712
709
721
703
703
695
681
692
692
689
678
695
701
675
656
654
679
686
682
675
671
676
668
655
644
650
674
710
719
730
732
757
735
748
742
721
700
680
675
663
648
640
642
640
647
658
658
683
694
694
677
689
691
672
681
680
677
668
693
708
686
693
704
702
688
691
693
693
673
681
672
671
658
650
658
645
649
635
649
657
671
665
675
707
722
699
685
700
692
678
660
672
675
675
667
681
686
698
689
675
680
670
661
650
661
663
701
692
741
719
741
750
737
727
704
710
685
669
665
664
655
650
660
663
649
649
669
652
651
669
665
658
650
649
653
650
643
655
658
666
675
654
661
663
672
685
689
690
680
687
687
686
680
672
671
675
671
668
654
728
690
687
664
655
651
648
644
641
647
641
645
680
697
694
681
703
703
713
695
701
696
697
671
684
682
674
678
690
708
704
701
699
688
687
688
685
681
669
672
678
679
672
688
700
689
690
705
706
693
688
698
696
684
673
691
685
683
670
674
684
672
689
693
704
675
671
679
675
662
653
673
690
731
699
720
714
722
710
719
710
711
699
675
658
674
667
677
676
665
689
694
700
692
680
675
677
693
692
681
684
680
686
668
655
671
676
680
681
678
674
686
699
709
689
708
699
677
665
663
652
643
649
645
640
658
669
675
660
673
673
679
658
673
671
665
665
669
684
664
679
684
704
682
711
700
690
679
698
695
679
670
676
673
661
646
641
658
653
656
655
660
658
664
657
658
652
638
631
630
636
649
672
687
687
693
697
679
685
672
668
657
678
682
680
677
670
672
662
664
661
664
659
652
669
665
676
669
658
668
673
669
660
672
650
649
653
666
659
679
683
677
685
683
655
645
650
627
634
635
633
631
611
630
626
638
647
646
640
645
651
630
630
626
636
638
640
641
611
629
614
601
603
597
613
651
667
651
651
649
646
483
784
631
626
611
612
602
599
597
583
590
580
582
578
579
573
569
564
559
548
544
558
558
545
548
559
563
556
551
562
571
556
558
564
555
562
548
550
547
424
521
1173
523
518
526
521
516
518
521
518
509
511
503
506
500
502
499
504
500
491
373
615
497
485
490
495
493
491
487
490
487
484
487
484
481
481
484
484
482
485
488
486
492
487
492
491
489
490
490
486
487
491
488
486
488
489
496
478
492
497
493
492
500
512
514
515
517
520
513
517
514
510
505
512
503
509
504
503
501
503
507
507
507
508
504
510
523
526
533
539
549
558
554
561
558
556
555
561
568
567
574
603
596
590
605
629
609
608
617
626
611
615
606
603
603
614
628
644
661
660
653
680
684
669
670
655
647
654
669
690
685
778
781
742
758
707
700
702
684
683
676
666
683
701
692
693
701
700
697
716
730
692
697
694
677
684
708
718
707
738
736
720
748
733
701
692
670
660
672
704
687
719
722
714
713
697
683
666
650
631
627
616
611
627
621
632
629
635
618
623
612
592
610
590
597
602
581
596
587
590
583
580
580
568
567
569
562
550
545
552
537
536
546
528
535
531
535
532
522
524
534
525
518
525
525
523
514
509
516
518
518
516
517
523
537
522
523
525
539
536
529
533
533
531
522
529
531
533
532
530
534
535
525
516
523
522
515
503
508
513
507
502
498
498
495
487
500
495
490
484
492
483
485
491
492
486
488
494
495
494
493
492
492
493
491
493
492
492
495
495
501
505
503
497
505
506
505
495
504
510
505
499
502
502
497
508
495
494
488
491
487
474
472
482
464
419
516
472
470
469
463
470
465
469
454
462
460
454
454
455
451
453
450
453
449
447
449
451
450
445
446
448
448
442
445
442
437
440
442
436
433
439
438
440
433
435
437
436
442
433
438
441
437
429
435
434
429
435
430
431
429
432
429
425
430
427
431
429
430
434
437
435
433
436
440
425
434
434
437
428
423
437
414
424
424
435
410
425
417
419
424
418
415
421
417
421
423
414
422
424
420
419
424
424
430
421
431
426
429
428
428
425
425
430
427
427
429
428
428
432
424
431
430
428
427
429
426
427
431
444
460
479
473
479
516
515
504
509
509
505
505
482
485
472
465
465
463
463
464
468
467
476
483
492
495
489
492
496
495
490
485
481
475
472
468
467
477
489
501
532
576
539
553
540
527
523
522
534
529
523
505
516
509
503
495
497
517
528
540
534
526
514
510
502
493
477
480
481
482
491
502
494
509
524
535
605
628
613
594
568
562
546
527
526
505
504
497
490
491
510
486
353
623
488
491
494
497
494
484
474
481
473
474
480
486
488
484
495
495
503
507
517
534
537
554
549
534
529
520
517
514
509
507
515
514
528
531
539
567
585
567
559
595
588
578
568
561
546
528
517
351
642
483
476
472
473
476
546
610
600
666
664
631
636
753
677
635
622
598
566
583
570
554
544
532
530
524
512
512
514
526
521
524
513
502
501
494
487
487
487
492
506
513
512
516
521
557
544
543
536
544
542
545
546
570
570
562
555
544
525
527
514
506
514
514
534
555
562
546
554
537
548
546
562
554
559
551
557
538
542
542
528
527
519
526
527
529
509
512
507
500
492
483
474
478
474
495
528
539
554
573
576
567
565
555
553
530
542
541
541
541
525
534
532
538
526
534
541
552
570
565
553
542
537
524
516
506
500
496
499
499
511
520
557
582
652
641
649
632
626
626
600
589
576
575
579
569
562
557
542
539
524
525
518
522
523
533
533
540
539
561
564
570
566
564
549
540
531
526
509
524
545
552
553
582
613
582
581
591
588
569
567
553
550
544
543
538
535
521
529
520
532
516
525
530
534
545
555
556
577
564
559
541
529
526
518
513
516
501
506
510
504
514
495
497
493
488
479
479
480
484
502
536
632
667
648
617
609
608
609
623
604
600
576
567
556
539
530
529
521
532
524
539
526
549
602
653
614
628
598
577
565
551
535
527
514
507
507
523
615
714
716
654
649
658
616
598
584
579
588
584
576
567
564
559
557
556
547
570
581
572
567
570
571
574
574
574
582
577
575
562
564
552
565
564
547
549
545
546
547
542
545
535
537
536
539
524
519
527
531
528
526
524
528
516
513
508
511
501
508
512
517
523
540
546
560
570
578
577
560
566
546
551
546
544
537
531
525
513
505
500
496
491
485
490
491
501
518
516
526
538
551
545
549
553
553
556
558
549
544
537
525
522
512
507
512
503
515
514
520
523
531
516
504
502
495
490
488
479
484
485
489
493
492
501
498
506
508
497
493
487
488
482
487
486
494
500
499
505
504
512
510
511
509
507
503
507
512
505
514
523
509
511
507
514
516
522
522
531
536
575
577
566
562
555
545
536
529
531
518
531
537
534
523
535
533
522
532
541
545
536
540
530
530
535
537
532
526
527
528
534
532
525
512
517
523
526
517
512
512
511
506
506
513
512
508
502
511
510
509
521
520
515
505
510
521
406
310
318
514
507
507
509
510
501
497
509
495
495
496
490
486
493
481
488
486
494
492
486
490
488
498
490
506
497
499
505
496
503
499
492
493
494
487
489
493
485
483
478
476
471
470
470
468
475
464
474
479
482
486
490
494
483
361
495
625
492
482
494
492
502
495
504
494
499
505
505
499
506
507
516
511
526
522
531
534
541
538
529
527
529
520
519
517
519
519
521
511
522
525
505
511
527
520
521
527
537
548
542
540
545
534
545
539
532
544
525
523
539
546
546
543
561
567
567
553
562
567
570
556
558
564
554
552
541
551
547
541
542
543
534
543
533
545
548
545
549
547
531
346
454
250
282
736
521
533
534
538
528
544
545
546
548
568
580
580
577
563
567
573
577
570
577
592
581
587
591
591
587
581
582
578
574
589
589
590
577
583
577
575
358
788
565
355
749
563
556
559
558
561
566
574
576
583
579
588
593
584
578
588
583
577
583
594
589
587
599
602
596
609
610
594
592
600
603
593
594
606
604
593
598
593
584
584
594
588
580
573
565
567
581
589
596
588
600
605
617
610
623
622
612
623
632
636
609
619
621
614
621
628
632
630
651
652
639
635
646
639
627
639
635
628
642
642
621
627
631
622
628
640
663
664
643
670
673
636
632
636
642
621
631
639
647
662
690
694
680
683
688
667
657
664
657
634
628
639
649
644
646
658
663
633
652
651
640
660
648
650
633
643
641
640
627
641
644
629
644
633
632
620
626
631
632
624
643
644
650
641
654
647
630
646
650
659
647
424
494
378
638
621
628
622
626
625
612
614
618
622
641
641
638
638
645
636
655
660
651
665
665
644
657
641
632
625
615
610
627
638
648
638
650
656
640
643
646
645
632
651
659
657
654
672
680
662
678
673
669
648
654
656
647
680
677
676
661
663
663
652
647
636
631
642
636
647
652
633
647
647
651
631
650
649
672
659
658
670
661
642
659
652
638
634
640
709
856
795
759
738
713
691
677
664
649
646
644
655
654
661
651
652
655
638
647
643
641
629
636
628
624
623
642
656
653
648
652
650
646
661
662
653
640
638
638
625
641
639
646
638
649
653
655
643
661
656
638
635
629
629
625
626
633
639
649
655
657
643
652
654
654
646
633
642
633
638
617
631
635
641
642
671
713
706
703
702
679
696
687
680
663
667
670
648
668
671
661
678
670
666
674
663
653
644
657
661
652
654
666
663
648
662
660
653
665
669
652
660
657
655
648
645
634
628
630
625
631
634
630
629
638
641
635
641
644
641
632
619
593
571
558
559
569
579
587
581
588
616
616
612
618
634
634
647
642
645
632
661
664
662
661
655
670
642
651
637
653
643
630
618
618
607
604
618
620
629
622
632
644
655
638
649
634
629
630
619
625
631
631
663
673
670
663
671
677
660
655
657
650
648
635
671
669
683
664
686
681
681
653
660
647
645
636
657
665
713
717
712
735
727
707
717
705
691
697
691
674
674
675
674
676
675
662
653
651
654
639
637
644
641
628
634
651
666
689
681
677
685
667
641
643
636
630
634
630
629
622
638
625
635
650
652
653
644
640
621
597
596
585
578
562
562
567
565
564
561
567
584
599
598
602
616
630
635
623
615
607
598
586
574
568
568
553
558
562
567
570
572
571
575
576
572
568
563
558
553
549
544
545
546
552
555
563
576
587
582
582
584
577
573
572
559
553
554
555
558
562
561
568
581
583
587
588
586
574
569
564
556
551
553
559
555
570
586
606
653
678
646
668
656
641
636
642
631
634
645
654
651
494
852
666
657
660
649
647
669
661
747
732
715
669
658
649
673
653
659
662
677
680
676
671
696
712
721
741
757
750
743
716
702
671
669
654
650
652
678
742
714
779
752
707
716
714
700
689
694
693
677
674
661
650
636
626
629
634
640
636
648
650
643
652
641
641
631
629
634
634
627
622
617
670
677
719
737
684
698
692
661
667
660
666
647
656
656
665
659
665
674
681
676
674
659
675
668
676
658
671
665
662
647
647
646
658
658
654
670
681
662
665
669
656
650
649
645
639
635
635
637
630
634
647
654
667
650
641
641
633
634
628
632
640
646
650
656
651
642
630
618
611
612
611
602
596
605
606
600
602
626
635
647
640
656
658
666
666
658
641
636
632
631
627
628
632
633
627
636
650
661
668
668
661
665
654
639
633
627
620
616
619
621
627
621
626
628
620
615
609
604
597
598
596
590
590
587
584
579
594
599
627
658
662
659
647
652
646
636
622
612
622
635
692
686
669
658
660
666
663
660
676
678
687
673
683
672
668
663
665
676
684
687
691
687
666
667
666
660
646
645
635
623
620
610
622
635
642
654
673
708
708
689
672
660
663
651
662
669
677
669
685
686
687
678
684
681
673
662
663
665
658
650
663
666
661
656
649
646
631
622
617
615
614
617
621
635
633
639
624
628
623
621
616
610
598
607
587
598
596
607
619
642
662
648
662
654
651
646
625
630
619
612
606
609
607
622
626
630
637
644
645
649
647
629
639
630
620
621
611
598
592
584
585
581
590
595
595
597
596
596
594
596
600
587
585
588
575
569
575
586
583
579
588
573
570
567
377
763
571
560
563
578
566
580
583
583
588
593
605
599
607
612
590
507
686
582
589
591
587
593
601
607
587
610
597
592
599
590
605
608
593
609
611
610
607
610
605
603
598
612
599
600
614
624
628
625
629
633
617
620
614
604
587
594
593
602
600
599
627
637
638
639
644
646
640
656
658
642
645
644
638
643
638
643
632
635
641
639
645
652
654
651
642
652
630
633
626
631
642
625
618
634
635
623
635
636
634
623
628
644
644
642
625
626
629
629
625
633
642
660
649
656
652
643
636
651
650
652
640
661
657
670
679
694
690
672
668
658
645
666
661
651
671
681
706
703
705
698
687
677
686
692
680
665
660
643
648
626
652
654
644
662
668
643
640
408
443
337
714
611
611
626
631
623
625
622
624
607
613
622
627
628
612
617
602
608
582
593
584
592
603
630
630
651
636
628
631
612
608
629
519
460
846
603
609
469
743
589
598
600
595
581
590
594
600
588
596
596
591
590
583
598
594
591
604
597
614
597
613
628
619
615
627
620
615
629
627
628
616
634
620
621
600
608
597
590
588
590
588
582
585
598
599
616
609
639
627
619
638
634
638
613
623
630
615
610
600
604
598
596
599
594
589
583
573
561
566
554
553
540
543
569
583
592
585
595
588
592
593
583
584
580
570
567
564
576
563
561
558
559
556
548
543
543
541
543
542
536
545
538
539
537
543
551
542
532
542
536
532
529
522
520
516
529
518
523
518
518
513
513
520
513
512
516
514
508
514
514
505
502
508
506
499
505
507
506
505
509
510
507
511
515
514
510
518
522
522
522
524
528
529
531
535
540
541
544
548
550
553
551
554
555
555
550
550
553
550
538
579
564
572
572
576
591
586
588
581
581
572
564
550
540
527
513
514
509
505
512
521
541
611
575
571
563
562
569
563
558
565
566
555
560
562
555
557
570
568
566
578
562
561
567
568
568
567
580
571
568
581
575
579
589
586
588
578
583
580
566
557
556
571
560
556
556
557
560
554
570
571
577
587
575
573
574
577
569
557
562
561
558
568
565
561
568
571
571
568
582
578
576
570
572
563
557
554
550
551
556
561
569
579
592
594
594
595
600
594
581
594
580
572
574
570
568
568
562
571
567
563
562
574
604
652
612
619
633
620
610
595
593
622
610
600
597
585
575
564
559
561
563
571
583
587
588
607
606
599
603
596
602
595
603
601
603
614
615
628
621
630
648
653
643
643
641
620
622
605
638
689
714
671
671
666
632
627
610
604
585
583
580
577
583
589
606
615
634
635
654
637
652
646
651
627
643
636
642
657
671
664
648
655
653
634
636
641
642
634
641
640
651
650
642
639
634
627
620
616
612
613
611
611
612
637
628
638
657
681
672
683
691
687
673
671
671
661
647
648
649
630
639
633
629
622
621
615
605
607
615
628
639
639
620
630
622
604
605
602
598
599
601
607
615
620
633
646
644
627
635
627
626
631
629
618
619
621
620
614
623
618
612
623
623
630
617
629
619
609
613
603
607
601
616
616
615
619
626
632
620
624
614
592
595
601
591
588
592
587
592
587
603
598
600
600
605
602
606
616
609
601
604
604
589
587
590
602
602
599
612
614
608
614
620
604
600
601
594
581
595
588
590
594
607
611
607
623
622
618
603
611
599
589
594
582
572
582
581
584
585
606
612
610
624
624
617
616
612
607
599
597
587
576
574
569
575
572
579
589
597
600
604
614
596
614
595
585
580
577
567
558
588
592
587
620
669
708
738
729
732
733
719
723
705
679
688
689
677
680
708
710
691
736
719
693
713
716
698
693
710
695
685
678
679
680
678
679
691
714
697
690
675
675
661
649
632
615
612
588
571
569
560
551
547
557
555
556
562
570
572
579
578
582
562
574
556
557
555
567
567
573
588
601
598
598
606
604
594
591
610
624
622
621
617
614
605
601
596
596
599
604
603
605
595
590
590
594
598
603
602
602
597
597
590
585
586
581
579
579
586
585
583
594
599
598
595
591
583
576
572
567
571
567
568
576
583
589
592
593
593
591
582
576
570
568
566
566
568
566
567
565
563
562
558
558
554
550
548
545
547
548
548
550
550
554
553
552
550
549
550
544
542
540
537
537
540
545
546
557
571
598
608
611
609
603
596
591
581
570
563
555
550
547
548
549
553
556
568
574
586
594
603
613
616
613
618
623
621
611
610
612
606
595
592
588
584
587
592
595
609
624
643
680
707
689
684
687
673
660
655
637
625
628
621
608
617
618
626
621
622
608
621
621
624
647
642
634
647
634
622
636
615
619
607
616
617
614
622
622
624
618
618
618
628
632
636
625
635
636
638
630
637
632
637
626
621
616
612
609
607
616
624
624
616
627
624
622
613
613
609
605
601
593
592
592
591
591
593
593
586
582
596
601
584
603
622
615
610
609
614
601
602
600
590
582
580
585
581
577
583
580
575
585
584
590
592
608
608
605
608
619
615
608
619
614
608
618
616
611
604
606
610
603
602
609
610
605
614
617
619
608
622
609
603
610
603
594
605
599
592
600
596
600
592
603
591
588
586
590
584
582
584
587
592
588
589
587
582
577
586
584
580
584
581
578
573
569
561
556
552
551
571
562
620
621
601
595
590
585
581
577
570
574
572
578
582
585
587
593
595
591
594
593
588
588
585
588
583
585
582
574
573
572
569
570
567
571
575
568
558
567
573
577
575
582
577
579
578
571
579
577
575
574
588
592
602
626
646
669
655
659
678
676
652
659
644
634
641
642
633
631
636
641
639
633
638
634
632
621
623
619
614
607
608
601
600
603
606
605
598
599
585
586
578
583
587
605
602
611
609
607
604
604
594
587
583
578
583
586
585
583
592
594
599
607
608
605
605
611
607
600
598
601
604
603
608
616
629
633
616
617
642
617
621
620
620
618
614
610
609
604
602
612
615
615
611
621
620
618
619
618
615
614
615
615
617
619
623
623
622
617
616
612
611
606
618
612
603
607
604
611
600
620
615
606
610
613
612
620
612
642
629
627
614
616
620
609
597
591
591
595
596
605
611
618
656
641
642
642
635
624
684
648
649
639
631
619
618
606
595
592
588
603
610
613
622
633
618
621
620
612
603
603
601
600
595
593
592
597
598
599
604
614
612
605
612
610
605
605
608
614
614
616
622
620
615
604
606
608
606
602
596
589
579
572
571
570
572
586
589
612
657
691
683
651
635
629
624
643
651
646
641
642
643
650
646
640
645
642
621
618
627
612
605
612
631
639
631
666
682
673
669
675
655
662
659
644
633
633
623
618
631
632
631
635
648
658
639
653
649
648
639
648
642
642
646
649
641
632
627
623
622
612
614
618
623
623
621
624
628
629
619
617
619
608
608
611
618
629
632
632
640
638
639
628
625
616
595
599
595
596
597
605
611
627
627
624
626
630
626
617
614
611
614
609
607
607
606
612
631
642
641
629
639
637
623
626
623
616
619
621
599
613
617
615
606
618
612
615
617
630
633
632
651
687
670
680
673
656
650
646
637
631
640
649
686
673
691
680
669
662
652
638
631
623
621
627
627
622
627
621
620
613
615
617
623
623
620
621
629
624
629
623
609
600
598
590
608
605
610
622
622
625
622
643
645
635
652
652
659
645
655
654
644
637
650
639
638
649
645
627
630
630
628
622
637
633
625
626
627
626
619
634
625
621
613
612
607
597
597
597
608
603
618
624
626
616
623
611
609
601
611
608
608
607
617
619
605
612
604
602
597
600
599
599
590
590
597
591
584
589
588
591
585
593
597
591
591
598
596
591
595
598
605
598
598
603
602
595
587
581
582
584
590
594
595
606
614
607
609
615
606
594
613
609
600
613
611
613
618
609
627
617
625
625
625
627
625
629
621
623
621
620
616
604
610
651
676
682
679
670
664
655
642
624
623
620
625
625
619
621
623
614
620
623
615
608
603
605
599
593
591
600
593
594
593
606
608
619
616
634
644
633
639
646
645
631
636
632
624
611
616
606
616
608
621
618
616
627
641
644
632
642
642
626
625
624
617
609
613
615
609
620
636
645
638
634
650
635
619
623
613
607
596
603
601
594
598
600
597
598
605
605
595
607
602
600
602
602
595
603
604
609
604
609
612
614
608
610
613
608
607
606
603
588
602
591
593
590
593
599
606
605
611
615
613
614
611
619
609
608
615
617
630
637
650
662
668
668
678
685
676
662
663
661
657
650
644
670
673
695
705
663
668
654
649
635
630
633
637
625
630
629
617
617
604
606
603
614
627
659
646
670
698
702
687
699
699
687
670
667
658
638
638
633
641
626
655
672
650
668
669
654
642
643
645
642
634
639
639
640
630
651
653
649
645
657
661
644
664
669
653
661
658
650
638
646
646
648
649
668
681
676
702
692
667
667
650
645
632
627
631
637
619
631
632
630
621
627
617
624
617
618
617
620
609
625
630
632
629
624
631
630
626
623
620
625
621
632
634
632
622
615
614
614
611
615
619
616
618
627
634
638
631
644
641
649
645
648
641
626
634
630
613
615
612
609
606
607
617
621
615
630
648
661
663
685
676
655
660
643
630
638
627
623
621
634
631
622
625
622
631
615
630
634
626
630
631
624
620
617
624
629
621
627
621
617
625
627
627
622
615
618
614
608
608
606
604
602
590
591
599
604
608
619
627
638
635
631
633
626
617
611
606
603
600
595
584
603
584
580
585
582
578
581
586
588
585
590
590
587
577
586
583
575
582
579
582
574
584
589
595
587
599
599
586
596
602
580
597
592
581
588
574
580
578
568
574
571
577
568
574
599
596
593
589
598
585
591
585
597
603
598
596
601
600
586
579
591
581
588
584
580
580
573
556
554
559
560
565
564
560
567
563
563
560
550
566
552
557
564
572
572
572
564
569
561
554
550
542
581
569
598
601
595
586
596
588
578
573
564
552
553
535
536
531
531
530
532
526
527
531
538
550
559
565
565
568
565
567
562
557
564
565
563
567
567
566
570
570
573
573
576
578
575
575
574
574
569
572
574
574
574
578
579
579
577
577
582
574
579
579
580
580
581
596
600
603
601
601
596
592
582
577
571
568
570
574
593
604
605
626
639
625
618
620
602
591
578
577
580
582
589
597
600
603
613
616
610
607
607
604
610
613
618
611
614
615
618
611
612
613
607
609
612
610
612
608
616
606
617
631
633
631
633
629
634
620
606
599
593
593
602
608
606
621
629
627
632
635
625
622
624
631
638
636
638
641
631
620
614
608
602
598
603
626
632
652
662
653
644
646
639
622
616
605
603
600
600
627
658
660
647
633
628
619
617
611
614
607
600
603
607
606
614
620
613
628
614
623
617
622
623
622
619
629
629
632
623
630
626
621
614
615
615
614
607
614
618
623
622
617
615
600
605
593
578
577
578
575
616
613
621
622
627
623
616
610
613
611
614
620
624
632
648
650
660
655
645
642
639
630
625
617
610
602
605
621
635
645
674
674
690
697
679
669
677
668
649
652
652
646
644
648
648
652
650
642
648
644
643
637
640
635
627
622
621
619
624
620
620
606
596
602
594
592
596
618
639
651
672
665
649
645
639
629
625
617
621
623
595
600
596
590
572
450
694
575
577
576
584
575
569
562
568
563
567
559
568
578
585
581
582
587
587
596
597
580
589
588
583
574
582
579
577
570
576
558
557
567
565
556
552
553
552
543
546
548
536
530
534
534
530
534
545
543
532
534
536
529
527
536
534
526
527
533
527
517
519
518
512
516
521
518
516
525
526
522
521
526
521
518
513
513
500
508
502
495
495
496
490
490
494
485
485
489
492
494
495
501
504
508
511
516
514
514
511
518
514
504
503
506
497
500
504
302
536
678
501
510
501
512
500
512
515
513
516
523
523
519
517
522
517
518
515
521
529
518
533
534
527
530
533
524
516
522
525
521
517
533
508
513
513
509
507
515
514
512
515
523
522
523
513
514
511
511
506
515
510
514
513
518
525
518
532
540
531
541
536
546
557
548
571
582
588
597
642
617
616
622
626
633
624
598
635
614
671
645
655
682
533
699
586
584
563
573
578
585
571
591
587
591
584
602
623
627
622
623
645
623
627
640
634
621
638
633
623
627
652
651
632
658
681
660
648
669
664
641
632
644
647
635
636
719
665
648
649
649
650
672
680
670
654
663
647
638
628
646
668
655
663
731
753
711
701
714
705
674
687
689
681
670
696
716
694
709
699
691
670
657
726
823
820
778
774
752
730
726
713
737
738
754
734
737
740
703
684
675
665
702
689
682
691
691
680
667
666
636
632
479
792
635
626
622
648
643
639
652
651
669
692
688
668
696
687
666
680
679
655
677
670
667
659
687
690
682
687
692
682
680
686
679
672
695
682
691
680
703
713
688
712
699
689
700
685
671
689
677
668
679
683
666
679
672
654
646
631
636
642
635
624
638
642
644
635
641
655
678
669
676
700
691
680
677
690
696
667
649
661
676
661
660
667
673
675
666
671
686
673
678
677
681
698
709
688
699
691
670
680
681
671
659
690
691
696
681
692
676
684
667
660
662
677
679
668
683
684
682
666
665
669
670
652
667
662
651
644
651
647
669
644
662
666
684
651
653
662
665
663
646
648
651
657
676
670
670
681
661
674
678
684
656
652
654
663
672
678
701
698
698
669
656
652
656
664
680
655
660
662
666
650
658
654
658
641
659
665
672
658
688
691
693
681
706
694
675
669
679
688
683
702
707
716
686
729
696
674
685
688
688
673
647
664
654
682
675
673
655
642
633
628
619
625
645
664
707
686
667
664
666
655
649
647
659
663
672
676
673
659
673
663
650
648
637
637
614
623
610
606
611
601
594
579
445
713
569
560
509
511
344
351
564
568
579
585
582
589
609
618
625
600
632
613
614
595
593
601
574
572
573
572
576
575
585
581
581
574
575
571
564
555
598
598
629
618
623
605
599
588
578
572
564
562
555
543
546
557
575
573
585
576
589
583
589
564
576
564
556
556
556
552
544
552
444
657
554
411
422
351
306
291
266
265
363
342
388
331
526
537
534
544
552
554
553
565
561
555
558
558
553
556
551
557
563
561
563
561
561
563
557
552
558
563
561
566
568
574
568
562
567
548
543
533
521
523
532
522
529
530
527
528
530
537
538
539
541
540
546
551
549
561
570
567
566
585
573
576
580
575
569
573
571
572
577
577
572
570
572
568
567
564
576
580
580
579
600
587
600
594
614
610
603
596
593
582
575
571
574
572
570
571
587
582
594
599
607
600
625
624
620
602
609
603
602
597
600
596
596
596
608
610
605
623
642
623
626
625
620
611
610
605
603
604
656
672
670
721
716
697
688
684
674
657
649
643
633
627
620
626
636
635
635
659
665
662
629
649
640
630
623
624
607
602
607
612
606
620
645
652
654
657
670
671
653
654
654
635
637
643
642
632
639
634
625
636
615
612
614
616
615
641
646
634
632
634
624
613
599
609
609
603
605
630
608
606
616
596
457
712
584
569
578
564
575
581
586
606
625
623
637
641
632
629
613
609
604
590
594
585
593
597
386
817
609
602
593
602
598
594
579
584
577
572
577
568
567
564
564
568
557
574
573
585
570
571
571
582
572
568
581
565
563
568
556
559
590
598
586
584
592
577
575
566
560
562
562
574
583
580
589
611
602
595
608
609
599
599
598
594
588
586
574
587
568
573
569
569
582
586
590
597
604
607
604
597
595
594
581
582
576
571
567
575
577
585
585
592
593
592
576
589
588
581
585
585
587
584
582
593
604
605
605
604
599
591
577
564
565
569
568
562
567
567
577
575
584
590
593
593
590
597
591
604
607
615
610
634
643
630
619
625
609
598
608
617
618
610
652
662
669
699
666
671
634
622
658
638
631
627
619
614
607
598
602
600
605
616
620
622
642
641
637
645
645
632
616
612
602
591
583
574
565
561
565
569
581
577
591
594
592
590
587
571
555
562
558
560
560
574
595
596
596
592
611
647
650
639
627
621
606
582
582
565
572
572
583
587
593
607
610
620
614
622
630
629
627
619
615
597
592
589
577
595
598
595
616
622
623
626
627
638
635
626
623
618
612
600
582
592
588
587
594
601
609
617
641
648
641
649
654
645
628
623
620
605
612
612
617
617
624
635
642
628
637
629
615
619
613
612
603
614
608
604
603
599
593
593
603
599
600
594
592
588
582
591
592
589
601
595
592
589
598
595
588
580
574
585
587
591
594
615
594
593
595
591
589
587
581
587
587
589
598
595
595
598
593
580
581
583
569
559
571
571
570
576
586
582
582
589
582
584
591
595
596
594
601
595
594
595
595
596
593
596
599
597
601
579
587
579
579
584
592
580
588
590
589
591
596
598
599
602
605
595
591
597
587
578
581
580
575
576
582
579
580
586
588
589
582
589
578
577
574
582
581
575
586
583
587
584
591
590
586
586
604
599
596
588
585
578
597
596
593
621
622
610
602
601
603
600
582
591
593
596
590
612
604
618
608
624
626
629
635
627
623
614
613
608
615
608
608
602
599
595
606
603
648
629
633
628
623
623
612
611
605
595
593
594
596
586
592
596
592
594
583
602
622
612
630
619
628
624
635
634
643
637
637
661
649
642
648
648
637
617
625
616
608
612
618
605
614
624
622
627
626
622
625
617
629
620
623
628
626
641
607
669
685
661
732
683
658
660
645
639
621
612
601
600
591
583
573
561
561
553
552
552
558
567
568
563
559
562
567
574
650
625
643
621
628
630
628
634
649
671
688
702
696
700
686
681
682
680
680
684
684
680
650
653
654
656
669
685
695
688
663
660
669
670
673
663
658
642
629
624
643
661
657
667
683
689
697
686
678
670
663
663
668
673
672
656
699
716
719
694
673
667
673
690
682
680
678
656
643
649
649
657
651
695
667
647
630
609
612
592
610
620
628
627
644
643
638
656
677
684
688
671
661
658
648
633
619
607
623
614
646
636
647
689
703
678
683
710
749
696
691
681
667
652
621
624
601
609
595
584
577
577
572
612
604
611
595
598
614
605
605
617
618
627
614
640
641
635
634
627
624
621
611
624
619
619
635
635
630
632
627
613
613
599
596
579
578
579
570
576
581
590
588
600
608
605
617
603
600
596
592
600
594
601
596
607
610
611
611
613
609
603
587
575
580
584
591
587
591
592
588
583
593
590
590
589
599
608
607
614
623
633
627
637
636
624
623
619
618
608
617
618
616
612
623
629
624
637
639
647
642
649
653
638
637
630
633
623
630
640
645
646
641
645
636
634
616
614
605
603
605
610
610
604
604
594
579
573
585
563
566
563
575
576
573
568
580
563
571
565
567
570
588
610
661
650
674
687
675
676
683
678
665
645
646
630
621
597
610
611
616
612
635
665
689
664
698
677
665
664
667
650
627
623
612
617
620
622
653
666
668
684
697
690
684
685
672
664
658
643
650
640
637
614
599
610
586
588
576
571
571
572
556
559
560
560
572
562
578
589
606
601
628
625
630
630
618
601
605
580
584
588
576
606
628
634
633
657
645
646
665
677
669
661
661
646
646
632
627
638
625
622
627
626
624
628
637
619
631
639
638
636
622
625
619
599
605
584
587
577
574
578
558
577
589
601
615
609
605
604
613
608
593
598
585
584
590
591
587
586
591
592
593
592
589
590
585
591
589
589
583
596
591
585
590
588
581
582
584
579
575
581
588
589
585
600
606
602
609
623
630
619
631
624
614
601
594
585
574
580
572
578
569
589
576
581
579
602
607
605
596
602
586
577
580
568
559
556
547
545
547
543
539
543
549
553
560
575
604
613
610
621
624
618
611
602
592
573
578
567
561
560
566
570
573
575
589
602
591
596
594
599
593
588
583
579
581
583
583
580
585
592
592
588
591
596
591
592
597
598
594
594
597
598
592
593
607
622
614
620
627
623
617
617
614
599
609
601
594
601
632
618
614
616
625
618
613
614
619
631
629
647
650
647
642
650
661
660
652
660
668
667
656
663
659
641
645
634
626
619
632
638
657
655
680
673
653
655
649
649
638
647
646
644
645
660
658
657
671
683
698
692
680
689
697
678
667
672
661
645
646
645
644
645
653
653
639
645
644
635
627
633
631
624
621
624
618
617
617
624
633
628
626
633
629
624
617
607
596
584
590
596
609
604
612
629
662
679
656
677
676
670
659
684
696
692
694
711
726
689
701
701
715
723
732
701
703
722
725
728
688
710
705
691
697
707
702
683
702
687
696
701
725
721
690
697
703
700
687
680
688
703
696
706
719
722
709
697
706
690
691
700
713
728
691
682
678
669
687
687
691
671
676
685
712
720
732
730
728
717
729
717
691
706
700
701
689
703
706
689
682
671
671
720
788
763
771
753
720
689
693
697
704
704
713
719
728
739
734
701
713
722
729
715
695
715
718
710
717
734
720
719
745
746
702
707
707
714
707
703
692
675
681
681
685
678
666
683
683
693
685
702
713
712
710
724
723
708
688
696
688
672
666
669
684
691
696
711
716
699
709
704
683
677
681
685
676
666
657
666
657
672
685
736
702
691
701
701
684
686
690
692
675
687
689
696
688
712
708
716
690
700
703
708
681
690
701
712
705
714
719
722
709
707
712
719
697
712
711
705
700
713
713
702
703
714
713
700
698
710
703
698
708
704
699
680
689
687
685
694
704
713
695
708
724
709
692
693
694
681
677
694
713
732
721
744
742
710
711
717
712
683
689
686
685
689
701
705
722
717
699
674
667
663
657
643
659
658
661
682
698
721
702
713
710
697
678
682
684
682
670
666
686
744
770
762
764
747
713
708
672
669
666
672
662
677
699
731
734
748
754
724
713
728
726
704
693
716
720
713
707
741
741
706
718
718
720
694
708
717
722
720
728
737
725
713
732
725
719
704
711
707
709
687
664
682
676
667
675
666
662
674
676
683
697
707
705
698
705
699
695
690
700
705
703
689
701
708
722
713
712
721
719
720
739
746
737
715
725
727
716
700
719
717
713
745
765
769
733
753
748
746
757
742
725
701
705
718
739
722
739
756
750
746
724
700
710
710
711
692
696
704
713
699
690
695
698
688
685
694
696
697
690
707
718
731
721
726
734
719
707
722
709
682
676
678
674
682
683
693
701
709
704
682
679
665
661
675
669
679
697
707
687
690
696
699
672
674
673
673
637
659
643
642
647
668
701
732
738
748
748
754
731
706
724
713
723
719
704
708
721
716
713
692
701
698
708
708
684
693
697
699
678
680
691
710
703
709
716
703
695
705
698
682
668
673
684
707
718
709
742
768
745
721
711
727
712
708
688
697
701
717
716
715
725
721
709
694
697
693
688
677
690
694
701
680
669
680
676
667
656
653
652
652
666
672
678
666
666
674
677
673
659
654
671
688
710
717
692
694
697
703
698
687
697
691
685
697
702
708
710
709
722
712
685
695
699
708
686
697
698
708
700
682
694
695
704
683
705
718
732
714
714
723
738
714
698
714
721
734
703
718
713
707
683
682
693
703
721
709
704
720
729
726
712
724
726
712
688
668
710
672
663
669
657
657
653
635
640
630
628
618
611
612
605
605
607
623
620
629
626
647
665
679
709
717
713
697
700
675
662
655
638
622
621
610
603
601
600
608
611
626
646
653
656
652
652
658
642
630
627
623
620
633
633
637
636
655
647
650
662
657
658
644
644
638
631
622
633
634
639
641
642
651
652
647
641
638
636
632
631
639
643
684
684
668
659
644
633
616
606
605
605
608
605
626
624
626
629
641
655
672
657
664
663
661
638
637
626
614
611
603
619
626
621
643
662
674
671
677
674
675
658
653
636
625
640
638
653
640
682
680
667
683
687
680
655
660
656
652
639
638
641
642
642
635
649
647
649
644
660
652
643
647
659
666
663
660
674
678
673
656
663
658
635
623
630
621
620
624
644
645
645
663
661
665
656
654
645
630
627
655
643
637
639
632
616
613
605
633
665
689
692
693
692
701
700
689
682
671
664
658
649
645
640
637
632
633
641
653
670
687
669
665
648
652
636
622
618
596
598
591
578
567
563
562
555
552
545
550
556
563
571
570
576
575
576
576
570
569
564
574
579
575
576
589
584
591
582
597
591
598
596
605
615
624
618
628
624
618
610
603
592
594
584
588
580
580
572
580
583
584
588
592
601
602
602
605
610
611
606
601
600
593
592
587
584
583
581
581
576
576
572
570
568
572
575
574
577
577
577
577
575
575
577
579
576
576
574
575
577
580
576
574
571
565
562
563
563
563
571
569
576
573
589
595
597
595
597
595
591
584
578
573
571
569
565
573
579
582
594
597
607
603
601
598
594
588
579
573
565
562
571
579
585
586
586
589
594
595
589
588
581
576
574
569
568
590
594
607
616
618
636
621
612
616
611
614
611
607
607
591
589
582
599
610
621
626
627
636
637
636
629
622
618
616
628
629
626
623
623
616
611
599
593
585
581
591
590
597
587
590
586
589
596
600
605
603
605
604
599
596
593
590
591
593
593
587
587
584
580
579
575
573
570
570
571
564
567
577
579
580
580
582
580
580
583
585
582
584
581
581
586
603
604
603
599
597
594
587
579
572
574
577
582
584
583
591
590
590
590
591
591
595
597
598
599
596
593
598
600
596
592
585
581
579
579
579
572
573
578
584
581
581
576
579
584
583
581
576
581
577
573
579
563
588
592
583
579
580
578
574
575
577
580
582
580
590
591
586
600
613
617
614
633
634
648
639
632
632
632
625
618
619
632
654
677
676
667
664
675
663
661
648
640
661
670
659
674
675
668
652
641
637
630
650
664
698
672
648
685
664
640
627
617
612
609
601
607
600
592
590
600
615
617
624
647
662
661
658
651
656
657
656
655
641
623
638
649
657
648
642
650
655
649
648
644
638
667
679
672
681
685
688
685
659
665
665
663
658
652
673
671
683
671
664
680
679
683
677
663
666
655
643
639
648
648
643
653
659
665
671
666
662
674
672
669
656
645
642
645
650
651
648
636
648
656
649
643
649
648
646
640
631
633
638
642
643
651
650
653
649
637
638
636
634
633
633
632
628
627
618
631
654
649
641
639
641
656
654
655
643
638
650
650
653
654
657
657
661
655
648
634
634
626
636
638
638
636
632
646
648
652
651
637
636
635
633
641
659
649
641
647
646
644
641
625
619
616
612
614
614
606
621
642
650
650
662
667
664
654
648
645
647
644
640
635
623
629
629
638
638
639
635
629
626
639
643
634
639
642
641
633
626
627
631
639
640
640
657
668
672
660
650
655
650
643
640
632
627
636
638
674
691
693
686
669
665
669
661
650
649
654
659
674
664
662
675
671
670
654
646
650
648
651
650
639
636
642
640
640
631
632
650
650
643
653
656
664
673
664
667
675
679
677
663
664
667
662
656
653
652
650
659
671
680
675
659
660
656
652
645
632
635
635
644
645
637
642
639
639
635
630
624
631
634
639
627
631
636
639
643
633
646
649
656
654
640
645
644
641
635
627
624
625
629
625
620
619
615
620
618
626
635
664
669
669
657
671
665
667
646
643
649
647
675
659
666
675
687
670
687
713
715
692
706
709
707
698
688
672
678
677
683
680
677
661
666
663
668
666
655
659
655
652
643
645
638
629
631
636
626
643
645
647
643
646
661
661
652
645
653
649
649
667
645
649
653
654
651
651
639
644
634
638
625
622
658
665
656
663
664
664
656
644
643
642
636
635
635
637
650
657
647
640
642
633
628
620
615
616
619
632
631
630
622
630
636
632
639
639
643
642
636
628
630
627
633
622
629
643
643
653
641
636
638
634
631
624
618
621
620
620
615
604
618
651
653
658
641
655
656
653
636
639
629
627
619
627
634
643
646
629
648
642
628
620
623
608
604
599
587
584
576
571
561
559
554
548
545
543
540
538
542
545
570
614
615
647
633
624
618
612
606
597
592
592
586
587
591
589
591
589
593
595
597
605
628
623
621
627
633
632
631
644
651
649
635
638
634
630
619
628
620
624
620
609
607
604
599
596
599
609
617
615
625
629
636
637
631
636
630
625
615
611
602
594
592
588
588
586
589
594
594
590
590
596
594
598
598
590
600
598
598
592
595
602
601
615
604
626
633
639
634
624
627
615
500
362
360
600
603
599
594
605
608
618
610
624
620
636
633
629
615
667
646
649
651
640
652
664
663
659
633
654
669
656
644
643
627
621
611
610
625
648
652
645
648
644
639
631
630
626
636
625
651
642
631
662
661
655
650
634
634
616
607
590
583
588
587
583
582
594
600
602
599
613
615
614
606
614
614
615
614
611
613
620
624
622
647
668
693
678
647
640
624
608
599
598
590
594
577
579
583
586
598
585
587
585
596
590
595
583
582
592
586
598
604
607
604
604
600
607
592
612
588
574
602
576
590
583
591
577
603
597
602
613
595
593
607
605
590
596
607
591
614
622
638
618
636
629
624
616
608
610
599
603
603
603
598
609
612
603
619
615
610
605
601
593
584
580
579
579
591
586
597
619
616
612
1201
591
578
577
585
575
575
585
582
590
593
602
600
594
597
600
596
610
592
599
585
587
559
574
558
553
553
536
545
542
532
542
541
546
586
588
579
591
576
599
570
580
468
685
577
575
582
567
574
585
573
580
593
595
619
604
606
603
601
582
588
573
577
581
586
586
593
593
591
590
602
611
611
597
610
579
591
571
582
575
572
579
562
558
550
544
547
545
550
562
587
584
582
575
581
592
566
494
643
561
554
561
557
563
559
566
567
570
573
572
587
585
582
582
579
580
577
580
577
620
618
505
748
630
632
628
631
633
628
629
633
624
618
624
634
630
649
647
648
642
644
643
632
619
620
612
619
614
630
628
620
623
627
624
607
612
606
602
597
603
600
599
606
614
603
612
623
627
615
626
618
639
650
642
641
629
627
613
614
615
614
600
611
610
626
629
632
630
644
650
655
647
648
648
645
641
629
638
645
645
657
647
662
650
642
634
624
600
609
609
613
622
628
644
646
650
627
636
640
630
645
633
643
652
635
643
624
633
628
632
633
620
618
621
617
621
619
634
638
631
629
630
623
621
625
628
635
636
629
629
622
616
618
614
618
618
613
626
631
607
612
617
619
618
616
610
615
617
621
619
624
632
644
638
650
653
650
635
642
638
628
622
628
635
643
641
644
636
656
640
646
642
642
633
622
614
613
620
629
642
634
635
656
653
645
651
649
645
637
639
629
628
625
631
639
634
626
642
644
652
651
657
656
648
650
648
651
660
652
664
654
653
651
646
645
630
637
640
643
640
636
635
638
634
646
646
641
635
626
616
608
605
598
598
600
597
592
595
595
584
596
603
602
610
609
616
620
615
615
613
609
607
600
605
606
606
607
613
613
613
615
618
618
621
623
620
617
615
612
608
604
600
596
591
588
590
596
597
604
604
607
609
608
602
603
605
603
598
600
604
608
605
605
607
607
603
595
594
590
588
588
584
584
581
576
576
581
583
581
587
585
584
587
583
586
595
589
587
585
585
580
576
569
581
580
584
583
590
594
601
602
601
599
597
586
577
574
572
570
572
572
571
575
571
576
581
583
581
583
585
587
585
584
584
582
585
583
578
580
569
576
564
570
570
572
584
598
611
616
641
645
652
641
638
636
628
626
621
621
616
609
614
609
612
607
610
609
605
600
600
607
610
611
601
599
608
610
616
620
605
615
616
612
610
615
621
616
624
631
631
637
633
632
631
628
638
627
633
637
637
641
643
650
636
640
636
626
618
615
609
608
597
602
597
590
593
601
603
610
609
617
613
615
609
608
602
601
598
604
604
606
603
605
599
602
603
605
605
607
614
612
619
619
603
608
602
601
596
594
585
589
581
579
577
578
577
574
582
597
599
612
606
598
605
606
617
640
643
642
639
634
628
615
608
600
594
592
588
582
581
577
579
575
609
604
630
681
704
690
674
665
658
643
628
614
615
624
612
631
631
645
641
655
652
668
653
646
657
650
641
634
630
622
614
606
605
585
584
565
606
593
588
582
585
586
585
580
574
566
557
547
543
539
536
540
536
541
543
545
553
563
582
584
603
610
638
614
622
619
619
604
608
596
601
600
601
597
597
592
593
590
584
580
586
586
583
579
583
584
583
587
583
586
594
604
612
607
608
603
602
597
593
588
590
589
587
580
584
577
579
572
589
599
609
620
623
629
623
629
622
617
601
600
592
584
582
575
582
576
587
576
621
618
625
615
629
622
649
635
636
627
625
628
628
626
621
624
625
619
621
627
633
643
637
642
637
641
633
627
625
621
621
616
612
611
610
603
605
601
597
590
592
594
601
594
598
596
592
594
594
589
579
583
577
580
575
586
600
611
623
630
636
628
617
625
628
619
630
624
618
608
610
610
607
603
608
611
609
597
592
594
583
580
573
584
587
612
623
650
652
688
666
661
647
646
636
628
620
618
615
616
607
611
615
615
618
609
602
608
617
627
630
631
630
639
640
638
632
637
634
628
620
619
614
613
606
592
596
597
603
591
600
605
608
610
596
601
593
590
586
572
592
585
587
587
583
585
586
582
579
577
575
581
574
573
574
588
578
588
587
590
589
591
588
581
582
580
578
573
575
576
578
584
591
577
589
592
596
593
592
584
583
578
575
575
577
577
575
569
572
577
580
581
587
595
591
590
592
591
594
590
594
597
602
603
599
601
602
596
592
596
597
602
611
616
621
630
638
640
638
629
622
615
611
606
600
593
585
582
576
570
582
586
587
595
599
605
599
602
607
597
594
595
595
597
591
592
589
590
592
593
588
587
593
584
585
584
580
580
582
579
590
600
618
629
640
645
644
638
640
637
629
623
612
613
609
610
598
605
605
605
597
597
593
605
603
609
615
615
616
617
621
619
618
614
609
603
598
592
588
594
598
598
598
602
601
602
597
598
596
590
585
585
582
583
582
582
584
587
593
589
582
578
582
583
589
584
587
584
587
586
585
581
580
578
577
579
579
583
579
577
576
581
583
588
587
591
593
594
591
589
582
576
568
562
557
560
569
571
579
588
589
586
589
590
591
585
587
584
586
579
578
578
582
584
587
590
590
590
590
592
591
587
590
592
591
596
603
605
606
604
601
598
591
586
578
572
581
588
591
596
601
605
618
609
615
611
612
596
593
598
596
601
598
595
590
589
606
608
607
608
606
603
605
605
598
592
591
591
599
603
591
608
599
607
598
598
606
602
610
608
607
611
608
606
606
606
604
612
606
604
595
593
597
475
731
609
612
610
611
608
600
595
604
598
602
604
592
592
602
599
592
600
590
591
594
588
599
599
599
586
599
598
596
584
598
603
610
605
625
637
626
631
620
601
612
623
611
626
667
622
617
612
608
597
601
591
592
590
579
580
571
580
580
587
589
591
603
604
604
601
596
599
595
580
581
596
597
607
619
614
615
602
601
596
590
592
583
576
573
575
569
565
563
562
556
557
554
549
585
588
610
601
620
638
644
677
672
655
662
671
666
639
646
636
636
623
647
664
665
661
687
697
650
662
637
632
625
616
608
597
579
574
571
563
556
548
542
544
542
541
544
539
545
542
544
544
547
550
554
554
560
560
567
566
567
566
566
559
560
557
552
548
544
541
541
541
542
544
544
545
550
556
554
555
560
561
561
558
557
559
554
554
551
546
547
541
546
551
552
561
568
581
576
571
580
581
577
580
581
577
571
566
561
559
554
552
556
553
559
559
574
576
590
576
587
588
608
616
614
623
632
626
619
616
614
607
606
598
597
605
599
598
603
605
605
587
601
605
604
610
619
627
630
609
624
612
610
598
601
603
601
594
589
583
585
589
600
591
596
595
587
586
587
581
575
567
568
557
553
548
551
559
567
564
571
576
575
581
577
569
566
563
560
559
555
560
546
554
562
544
549
553
540
550
532
539
536
537
539
542
541
542
550
551
557
542
553
548
549
543
550
549
547
552
548
540
546
544
550
555
545
559
557
560
562
564
564
568
568
565
562
560
562
567
567
569
580
583
585
584
589
588
578
574
582
577
569
573
579
580
577
581
588
593
586
585
581
578
576
574
574
569
566
559
556
549
551
538
534
532
524
522
530
535
546
562
593
624
656
613
613
610
607
600
588
587
592
587
577
579
566
569
575
575
574
573
581
582
575
575
571
578
576
575
572
570
578
588
591
593
585
591
597
591
658
707
682
669
642
624
606
589
570
573
567
566
576
576
566
566
568
583
593
603
607
635
630
611
594
597
572
564
554
561
569
570
575
589
591
602
609
600
599
601
592
580
573
575
574
587
594
592
603
595
604
596
601
605
600
584
588
586
586
595
587
601
604
615
633
631
615
601
610
603
594
584
580
569
568
566
566
564
564
569
569
580
577
583
592
583
583
585
583
578
571
567
567
566
560
559
552
551
556
560
583
584
578
574
580
589
594
600
596
590
587
574
555
546
542
536
533
531
529
568
602
608
588
584
588
579
589
579
590
585
582
583
587
585
587
591
594
590
586
583
580
577
568
564
564
564
570
577
578
575
572
572
572
564
564
563
562
569
565
561
559
564
569
577
577
583
590
594
588
589
584
580
576
572
567
558
555
552
545
545
554
559
566
568
577
588
594
595
592
587
574
564
553
544
536
533
531
536
549
557
565
577
593
625
639
631
630
622
607
598
584
574
571
566
575
584
586
583
577
574
570
569
568
570
583
586
591
582
579
569
561
555
556
558
581
593
584
595
594
592
605
611
611
604
616
617
613
605
597
596
589
576
580
570
569
562
558
558
564
566
570
574
570
572
586
582
587
591
591
586
600
598
599
588
586
583
584
577
577
578
581
580
581
590
595
594
589
585
581
572
571
567
564
565
570
571
568
566
567
568
1132
562
554
548
543
536
531
529
526
523
523
522
549
570
573
560
547
556
551
562
558
552
553
551
556
555
545
546
544
555
566
573
575
580
578
577
570
562
556
552
550
548
547
544
547
550
557
566
574
577
580
587
584
580
576
579
579
573
573
571
572
568
569
565
563
564
566
571
572
568
568
563
558
560
560
557
556
554
555
553
554
553
553
551
553
557
559
559
556
551
547
539
540
538
540
548
547
553
553
554
552
548
549
555
550
552
559
558
556
554
558
563
561
564
562
558
555
549
542
538
539
539
543
542
544
559
606
656
625
618
614
640
637
624
609
607
600
606
600
587
590
587
589
582
578
573
576
568
564
559
562
564
573
572
573
572
570
578
584
586
584
585
570
563
551
534
539
534
540
551
555
556
564
577
586
591
589
592
592
612
619
620
614
608
601
596
592
587
586
582
579
578
572
574
573
575
575
586
604
605
601
602
604
606
595
594
588
588
582
584
576
562
566
558
561
562
558
558
562
562
564
563
564
565
561
565
563
569
570
573
570
569
560
563
563
564
567
568
570
568
567
562
558
555
550
548
547
540
539
537
541
545
555
557
563
569
569
568
566
563
568
568
575
577
572
571
565
559
551
545
540
543
544
541
539
541
547
547
561
565
568
569
566
562
571
566
574
575
589
585
610
617
603
591
587
596
587
583
579
578
578
577
576
574
569
569
577
575
591
597
598
605
602
599
604
608
605
594
601
600
599
596
592
581
586
582
583
581
575
577
578
578
586
588
590
585
583
582
577
581
581
585
578
574
574
572
571
571
570
573
572
568
562
558
555
549
545
541
543
541
543
543
542
545
545
541
543
539
539
536
534
530
529
527
533
542
552
547
551
544
552
547
549
547
545
543
534
539
528
528
522
519
512
510
515
515
526
550
561
562
578
594
609
611
612
628
631
641
629
633
645
641
632
651
664
660
651
644
628
612
626
635
658
640
645
640
637
630
614
624
627
636
638
641
629
631
631
632
626
621
613
596
597
594
590
594
592
587
591
580
576
566
555
565
566
578
584
585
578
589
591
599
602
600
589
583
583
577
569
568
576
575
576
578
593
601
615
605
610
623
625
623
620
615
604
597
592
585
577
572
576
579
585
585
592
606
652
650
633
653
664
663
656
630
631
626
626
628
624
627
626
618
612
605
603
594
601
597
591
603
603
612
616
614
607
604
606
605
599
608
606
606
608
597
599
614
617
604
607
611
621
641
653
643
640
638
636
632
610
609
626
627
634
640
633
630
624
615
607
590
598
586
600
611
611
612
615
616
616
611
603
599
592
586
585
586
583
589
584
584
586
591
595
596
598
595
591
584
569
580
573
585
595
598
604
607
603
601
595
587
584
578
578
572
567
565
569
571
575
575
576
591
595
601
605
605
599
597
588
581
575
562
558
553
539
539
545
554
608
689
728
719
714
697
682
665
648
626
634
639
638
638
622
634
638
664
682
682
684
668
637
645
630
630
631
630
622
618
625
632
646
658
662
658
658
649
640
628
613
607
585
590
598
615
654
681
674
662
661
653
632
624
618
618
610
617
622
641
659
667
660
642
650
639
637
638
647
647
644
635
621
624
618
618
611
632
636
649
652
635
622
628
635
623
612
604
609
601
603
613
631
629
633
638
642
651
644
643
636
629
615
621
621
625
623
615
607
608
611
607
606
623
636
641
655
647
644
635
617
621
613
625
646
643
639
624
629
631
632
644
670
712
690
696
689
682
671
638
630
623
613
615
629
647
645
651
659
692
694
678
663
650
636
625
608
603
607
605
621
646
676
679
683
662
637
631
632
635
644
629
644
652
612
614
600
595
584
580
577
582
593
605
658
673
639
641
626
611
630
635
637
646
648
648
641
634
625
613
600
599
602
632
634
653
655
655
660
642
632
628
620
611
607
602
596
594
585
570
580
575
580
582
594
605
606
608
612
605
601
601
588
595
592
588
581
584
593
599
605
614
611
621
619
603
606
594
592
588
577
586
588
582
591
594
603
604
602
595
590
584
574
564
560
549
544
537
545
550
581
612
688
769
753
721
688
657
654
641
631
598
600
540
639
577
577
555
560
554
552
549
435
665
563
585
587
588
1190
576
565
556
544
546
543
548
563
570
570
581
348
329
472
286
293
355
778
550
552
550
542
541
539
551
567
568
568
580
587
590
586
591
589
594
590
586
585
589
588
586
586
583
574
568
561
564
570
620
648
631
605
631
625
627
626
624
614
607
596
589
579
567
566
561
560
566
567
584
600
598
602
608
602
593
577
574
568
562
567
563
577
578
592
605
595
589
589
582
572
564
560
558
557
556
556
549
545
548
555
577
581
579
588
596
596
593
593
586
578
570
565
558
563
566
566
573
591
607
605
607
620
609
596
583
561
554
550
547
553
569
571
592
621
642
658
667
649
635
629
621
605
602
592
587
581
573
568
559
565
566
569
577
617
684
683
737
696
660
670
654
636
649
637
631
625
622
617
617
618
609
594
587
578
577
582
589
590
603
616
658
678
655
671
672
662
638
623
609
593
579
572
580
574
599
624
609
622
634
635
630
630
623
609
604
591
594
589
595
581
597
580
567
568
570
573
577
607
624
628
625
619
620
610
620
633
635
668
707
661
656
647
655
654
642
632
619
614
610
606
612
630
650
660
659
664
683
680
658
638
622
606
597
584
588
580
612
641
636
631
627
643
646
625
624
613
607
588
585
579
591
596
605
600
598
597
598
600
605
603
613
606
615
628
632
624
646
639
640
627
629
627
614
609
608
599
598
592
591
599
601
597
602
611
616
613
609
607
603
600
604
607
610
608
604
597
591
587
578
582
579
584
582
585
608
634
634
622
623
612
615
609
604
599
590
575
572
568
583
585
597
607
607
598
590
578
571
560
553
557
570
611
668
685
676
648
640
641
632
632
634
629
638
623
620
625
626
617
608
601
591
587
578
580
579
573
575
575
591
596
594
587
592
588
596
593
594
590
592
588
583
567
573
568
569
581
574
604
639
698
697
674
650
647
636
630
621
605
605
592
592
593
577
585
585
588
593
587
587
586
584
581
579
573
568
569
579
582
595
604
603
609
613
619
610
614
610
613
612
608
611
613
613
608
608
612
611
621
625
626
618
615
603
607
611
603
608
602
603
600
605
603
605
596
592
582
568
565
563
548
545
539
539
536
546
538
535
542
546
561
569
581
586
588
585
584
568
584
574
576
579
579
575
575
570
566
561
559
554
544
546
550
550
569
603
628
665
662
683
627
631
610
600
607
595
596
595
586
580
575
565
558
549
546
543
559
578
607
628
735
716
702
730
681
688
670
665
643
634
621
609
592
585
579
575
581
580
598
628
653
649
646
635
622
608
597
587
582
568
562
562
560
572
581
641
649
702
656
681
661
658
662
659
650
499
780
623
633
625
620
611
599
591
585
574
567
560
549
554
564
607
659
686
640
643
650
637
630
615
601
595
587
583
585
585
582
587
590
581
574
560
552
549
547
549
568
577
616
641
661
649
631
621
610
447
529
388
364
562
560
550
549
541
543
541
552
557
564
571
574
576
575
580
586
593
596
593
606
616
613
611
610
602
595
583
574
577
572
575
572
574
579
572
578
584
581
582
608
603
609
617
637
626
643
661
653
629
666
630
626
618
629
616
690
642
675
650
807
663
697
656
644
709
636
626
530
820
670
648
621
611
605
587
589
590
590
586
586
586
606
640
665
641
636
634
612
604
609
603
617
612
597
594
584
586
576
572
572
574
569
571
565
567
578
589
617
616
620
622
618
606
593
586
578
574
582
593
598
635
698
730
730
717
713
672
640
617
600
589
571
570
561
557
495
627
574
586
602
602
620
619
621
598
597
601
578
572
579
576
570
568
562
561
553
551
555
569
578
630
671
676
650
640
626
620
520
682
601
592
600
597
598
591
587
585
579
573
571
564
557
561
575
579
577
593
599
603
611
607
598
588
576
565
559
554
551
549
549
550
557
577
580
582
596
611
608
598
584
583
572
569
568
564
573
580
581
581
582
589
589
587
582
575
568
563
555
549
545
543
544
544
548
566
606
596
597
599
593
575
573
563
562
558
561
574
576
587
585
592
591
593
579
584
578
579
584
581
578
576
571
566
563
561
557
567
573
585
598
620
625
609
610
610
604
604
588
597
593
591
594
590
593
585
597
591
588
582
579
570
563
564
573
581
589
602
600
600
610
610
606
606
613
602
598
599
598
600
591
597
601
605
600
603
603
601
596
592
589
592
589
584
586
587
587
584
584
582
586
580
577
577
575
571
577
583
587
585
587
592
596
595
597
592
585
583
576
573
567
562
563
561
562
567
568
573
569
571
574
573
577
572
566
566
579
563
569
568
575
577
580
577
577
578
582
583
579
583
580
580
577
579
579
582
580
592
598
611
605
603
617
614
607
605
607
604
597
604
602
597
592
603
586
601
595
595
590
595
594
590
600
603
599
603
606
614
616
623
610
606
605
596
603
599
598
594
584
582
571
566
564
559
562
573
570
583
583
587
588
591
587
584
581
579
576
575
573
576
573
572
574
588
582
579
579
579
572
567
573
573
577
572
576
578
575
575
576
575
576
572
576
571
571
566
568
572
574
569
575
577
570
576
560
561
558
561
555
553
548
543
538
549
544
549
544
567
552
566
561
570
568
564
563
567
564
559
565
574
578
584
583
586
588
587
581
581
580
571
569
580
584
581
602
601
590
589
598
587
587
589
582
585
581
579
580
580
582
569
575
572
565
567
564
561
556
561
567
572
573
576
571
481
670
575
569
571
567
561
559
557
563
562
557
556
557
556
563
575
581
591
584
585
578
564
561
552
550
543
541
542
542
544
552
551
556
553
551
555
549
544
542
542
546
544
550
551
556
558
602
624
650
643
619
616
601
598
587
587
580
582
581
583
577
584
597
594
596
606
619
619
615
611
607
596
585
588
578
572
567
570
583
585
586
589
600
598
591
584
575
575
572
567
562
556
561
563
567
563
575
580
589
587
585
593
587
580
577
572
570
569
568
570
570
568
565
566
563
558
556
553
548
543
544
546
559
570
581
600
598
605
589
595
582
584
577
571
567
566
551
557
557
557
559
561
567
578
582
586
589
589
580
590
587
575
580
579
576
567
566
563
577
575
580
584
593
598
602
593
591
593
595
593
592
586
601
607
605
1224
595
593
583
610
603
604
602
614
627
634
634
621
630
626
626
594
607
598
590
595
596
593
587
586
586
584
577
573
570
573
571
575
577
573
576
582
591
590
599
614
625
619
627
638
619
619
612
608
597
596
591
583
573
573
569
567
567
570
568
567
561
558
552
550
545
541
546
539
542
547
556
564
565
573
575
577
575
578
578
571
562
565
565
557
559
544
545
547
546
546
545
552
554
552
551
555
549
555
550
555
552
556
552
550
565
560
569
564
569
572
578
581
582
583
595
593
602
578
586
582
569
582
577
577
585
591
600
601
592
605
602
590
598
599
594
586
582
586
586
586
574
590
591
585
582
582
584
579
582
591
602
611
628
636
633
626
637
641
652
669
649
677
665
646
624
432
829
630
617
636
631
616
612
607
618
627
630
626
616
622
623
618
606
613
615
617
611
605
618
619
628
627
631
619
636
632
630
625
616
605
613
604
602
600
599
610
626
633
634
632
629
610
614
601
596
589
591
586
587
592
592
595
593
594
604
596
603
597
589
594
593
590
589
586
588
585
583
584
593
593
589
598
606
606
607
613
607
604
587
594
591
598
593
588
587
596
594
603
602
600
615
620
622
620
608
613
613
609
603
602
593
600
592
592
593
588
600
609
610
608
612
618
614
627
626
632
631
626
626
623
615
605
593
590
582
574
572
581
595
620
630
646
642
630
645
657
666
668
645
639
643
630
621
608
610
613
621
628
620
620
632
642
651
650
638
636
625
614
625
623
621
607
605
608
602
601
592
599
584
603
590
603
595
593
597
596
598
586
592
586
582
576
571
570
575
575
580
592
619
633
662
662
650
647
640
634
620
613
613
608
602
599
596
588
585
583
579
586
577
581
587
595
607
602
624
614
620
623
625
616
607
620
613
612
595
601
602
598
600
614
615
610
612
624
630
634
629
623
614
612
601
599
593
605
602
601
598
595
596
603
595
599
595
595
591
586
583
591
590
596
596
599
600
601
597
598
595
594
586
587
587
586
584
585
586
585
582
585
593
595
595
589
596
597
595
589
588
593
589
579
583
582
580
580
581
590
592
588
592
601
604
604
599
602
598
597
588
591
591
594
592
590
595
596
591
591
588
592
590
594
592
591
588
590
592
598
601
601
599
594
588
580
579
576
571
566
567
568
563
563
562
570
570
575
575
576
574
580
584
590
604
609
611
604
600
605
610
608
613
608
605
611
609
608
606
596
589
589
587
590
593
595
595
589
591
595
605
603
613
611
614
605
613
609
619
615
611
618
615
619
615
595
599
588
578
571
569
576
573
569
565
564
559
556
554
550
551
552
557
558
558
556
560
563
564
563
564
573
581
575
573
568
562
555
555
554
549
555
553
568
571
569
576
589
609
625
653
639
670
686
656
637
647
637
633
632
626
621
606
615
610
603
604
603
606
607
610
610
604
600
591
586
581
577
569
580
573
569
570
577
596
602
591
598
596
595
586
590
585
581
578
577
576
577
579
574
573
573
574
575
582
588
593
599
600
592
591
584
575
570
561
557
552
546
558
548
553
564
576
584
589
583
594
598
597
590
582
586
580
584
584
578
578
587
583
593
591
599
605
605
609
604
606
604
595
586
586
582
578
576
578
575
570
561
566
570
577
577
573
581
579
586
568
580
571
567
561
555
558
553
553
557
556
565
566
581
588
587
582
580
578
577
576
578
583
590
587
578
594
573
573
574
575
570
564
564
565
568
568
574
572
574
577
579
582
591
596
585
584
581
576
571
563
562
568
561
557
555
561
557
553
543
543
541
537
529
532
534
536
535
534
545
543
550
550
550
559
542
553
551
550
549
548
556
558
546
561
535
546
561
563
584
597
593
593
597
596
600
600
590
582
587
575
565
561
564
552
538
562
547
536
537
557
546
544
546
549
563
567
641
597
609
582
579
567
559
560
560
561
562
556
559
562
564
557
560
564
564
564
568
571
571
564
573
571
569
565
567
568
564
557
559
557
556
544
538
536
537
530
526
526
528
519
516
518
529
532
537
546
554
568
581
590
601
592
586
588
584
581
576
574
568
561
559
559
560
560
556
563
561
560
562
561
560
559
551
553
549
544
541
539
545
538
547
550
548
554
553
552
550
550
547
543
540
540
540
542
541
547
545
1092
539
542
540
535
531
530
525
522
523
525
526
529
531
535
541
549
551
550
556
547
554
553
554
551
550
549
546
544
542
542
537
543
543
542
548
548
548
542
544
539
536
536
535
528
525
530
535
539
535
550
566
571
580
603
589
599
606
617
621
617
599
597
596
593
586
592
584
581
599
601
640
616
628
628
623
614
588
600
591
584
569
580
575
571
569
578
582
589
583
581
587
583
577
566
570
566
558
550
556
500
532
651
558
572
569
569
568
563
560
555
548
541
534
531
525
524
518
518
516
512
511
511
506
502
500
509
507
507
503
507
508
511
517
516
517
519
517
519
517
513
521
507
512
513
512
513
520
516
537
530
537
540
536
538
534
532
531
526
521
515
519
512
508
507
510
512
512
516
515
519
517
527
527
532
530
532
537
533
532
532
535
532
530
534
537
532
528
539
535
535
538
550
536
545
547
547
546
540
543
545
548
545
551
551
552
557
553
550
557
558
564
562
567
568
568
563
567
573
576
565
581
591
578
590
599
598
593
595
582
582
572
566
561
555
555
552
552
544
551
547
549
550
554
556
554
556
557
557
558
551
553
553
548
542
542
542
536
534
539
541
538
534
543
539
540
544
551
553
556
557
561
559
555
558
553
552
549
550
552
549
552
549
553
553
547
546
551
554
545
554
558
561
561
568
569
570
569
573
568
557
560
551
560
568
574
580
582
580
573
570
570
565
557
560
557
553
563
564
564
567
572
575
571
572
577
587
582
579
588
591
591
584
582
581
578
571
568
561
556
554
549
549
550
547
552
555
556
556
558
566
558
564
562
559
554
555
552
552
555
553
556
563
563
561
560
560
556
554
548
546
543
543
545
1091
540
538
532
531
528
528
523
527
536
541
559
565
566
565
562
564
568
549
556
560
556
553
554
563
570
574
569
585
600
605
601
609
619
614
608
596
605
601
602
595
588
599
592
589
585
582
589
595
599
619
621
625
618
607
612
610
609
604
595
600
596
596
588
581
586
582
581
585
579
577
579
583
592
596
600
598
591
600
603
606
606
597
604
608
601
601
590
595
595
596
593
593
589
598
601
601
602
596
588
598
599
598
596
596
591
588
591
585
587
582
577
574
570
569
567
569
576
580
579
590
591
597
594
591
597
597
597
589
586
582
579
591
600
602
599
603
614
621
619
607
609
614
612
611
601
606
613
616
613
606
611
617
624
624
622
614
612
614
605
595
592
594
601
609
608
599
607
603
604
600
594
607
608
605
613
613
626
641
626
641
630
618
625
623
618
611
619
616
617
618
617
618
614
609
617
616
615
614
612
606
609
617
618
617
604
602
609
612
614
612
613
610
601
594
598
597
600
603
602
602
598
592
592
591
591
596
593
596
593
597
597
598
605
607
600
597
597
597
593
584
586
586
585
593
592
590
597
607
623
614
605
611
610
610
611
607
601
606
611
618
621
619
613
612
614
611
611
614
618
615
608
612
607
609
608
608
600
601
600
596
596
594
591
588
587
589
599
602
610
607
598
600
603
608
605
603
599
604
601
603
610
610
616
611
611
606
602
605
602
608
609
614
620
617
611
609
601
599
598
593
596
590
588
591
594
600
610
620
620
622
613
621
618
617
617
611
614
610
613
612
613
609
606
602
606
602
609
610
619
620
612
611
603
596
594
592
588
588
582
596
615
637
641
655
656
654
655
648
638
628
615
620
615
619
614
621
627
641
637
632
625
629
628
630
630
625
632
636
640
634
635
640
635
634
625
631
636
641
634
627
632
625
617
617
624
635
637
660
661
673
664
650
662
659
651
639
637
631
635
637
632
648
656
666
659
644
658
644
642
634
625
626
623
621
619
618
613
611
605
602
606
613
621
625
626
632
637
644
632
638
637
634
630
631
634
638
648
671
672
656
668
659
647
631
638
629
622
624
624
619
614
619
623
620
620
619
627
633
640
649
642
643
645
646
637
635
635
633
621
612
608
621
629
631
638
655
632
625
620
611
601
600
595
601
610
626
633
642
636
648
662
660
646
648
647
648
661
659
655
671
663
669
665
658
665
668
671
663
669
666
659
646
647
645
645
633
641
647
657
648
645
651
652
655
644
640
643
652
655
643
656
659
659
647
651
657
665
659
646
657
654
663
646
642
648
649
649
648
645
643
633
623
609
599
597
590
596
603
610
604
608
597
600
594
593
582
588
584
582
583
581
575
572
568
564
561
559
561
562
565
570
580
603
606
602
608
618
621
609
612
603
600
612
607
610
603
599
593
583
580
595
607
638
659
655
647
642
634
648
628
634
633
633
626
632
621
610
610
611
606
603
604
606
599
595
593
585
579
582
575
599
586
582
597
596
598
605
608
610
610
606
602
594
597
597
595
589
594
595
587
593
596
596
595
593
594
597
599
603
601
600
596
592
591
587
592
593
593
588
584
587
596
596
595
593
593
587
588
585
602
626
643
666
651
633
633
624
614
603
609
608
614
611
610
614
607
603
610
606
607
597
599
598
592
588
589
588
589
596
596
605
604
611
597
594
603
603
601
599
611
614
606
602
606
605
612
612
616
609
607
607
599
596
598
602
613
618
620
620
616
617
614
612
598
599
610
605
611
600
604
604
607
610
612
605
604
604
601
609
610
609
607
604
606
610
609
601
597
601
595
604
603
600
604
608
615
618
613
614
619
616
616
605
608
610
618
619
621
623
614
621
629
623
621
609
609
605
610
609
609
599
598
594
598
601
606
603
607
611
608
605
612
622
615
614
624
624
623
620
619
605
609
614
612
612
615
602
602
611
612
617
609
605
626
623
626
620
618
611
617
609
600
598
597
601
601
596
611
620
650
648
647
647
640
628
614
617
613
615
610
602
624
641
652
644
641
642
643
628
620
609
616
615
621
627
638
636
632
631
640
636
634
645
639
639
627
622
624
617
611
602
601
603
613
619
621
626
623
619
617
609
612
615
616
619
618
619
610
615
633
637
632
630
640
639
640
630
630
638
635
636
635
632
620
627
623
624
629
637
638
649
646
637
648
663
647
664
659
656
641
636
632
624
617
613
607
619
621
629
627
629
621
629
629
631
626
628
625
622
613
622
618
616
610
614
624
622
647
643
646
641
651
646
651
641
628
639
639
645
638
643
644
649
643
634
628
632
644
640
632
632
635
627
621
614
617
611
612
622
633
626
628
632
634
636
632
627
636
640
658
662
649
658
656
650
642
634
634
648
702
744
724
692
673
657
643
631
624
617
620
622
622
623
628
630
630
625
625
614
609
612
601
599
599
604
603
598
598
601
596
589
586
584
576
568
571
569
576
580
583
590
589
592
594
604
590
598
584
587
589
584
590
593
595
594
585
589
582
579
585
587
594
601
598
614
623
632
633
637
633
627
621
615
604
599
595
588
583
590
594
592
604
612
624
631
636
674
637
626
617
601
605
588
582
581
573
571
569
569
564
563
560
560
559
571
576
599
609
614
611
606
601
592
583
573
568
565
564
563
565
569
573
578
583
583
586
583
587
585
582
582
583
582
580
575
573
572
569
571
570
567
569
565
564
566
571
574
580
569
577
572
569
572
570
566
563
567
568
569
579
578
580
584
591
590
587
586
581
574
577
576
578
583
588
591
607
614
615
615
609
607
591
589
586
585
595
589
609
605
627
635
628
640
630
621
614
605
617
612
619
625
630
634
621
633
628
616
616
624
615
627
620
617
617
604
608
598
601
599
610
620
615
608
597
599
589
583
586
581
582
584
575
568
575
570
564
562
568
564
571
560
566
566
564
570
567
570
559
573
567
570
573
572
568
576
572
570
559
564
565
566
567
585
581
589
596
596
597
588
593
590
584
580
579
573
571
570
570
572
576
582
584
584
588
594
592
591
594
593
590
585
585
584
586
582
583
585
586
585
584
585
579
579
578
581
579
581
579
583
583
581
582
587
589
586
585
583
575
564
571
564
554
563
563
587
584
584
590
597
588
595
604
602
599
595
608
605
595
597
600
599
601
591
606
601
607
603
619
621
623
618
626
628
638
632
645
653
665
662
649
659
654
642
649
658
653
649
659
664
662
665
676
708
689
687
681
653
631
624
608
601
596
602
605
614
623
632
629
625
626
621
611
608
602
599
594
595
593
589
591
596
602
607
604
600
603
609
612
610
618
617
617
627
618
621
620
613
615
612
612
604
603
603
608
607
607
605
604
605
605
606
585
587
581
575
580
577
576
583
580
587
582
584
580
578
578
573
583
579
577
570
572
577
579
578
581
587
586
588
584
585
586
583
578
579
580
584
587
587
587
589
591
593
586
591
585
583
584
575
571
573
577
587
596
601
601
602
601
603
605
603
600
599
595
590
588
584
579
576
570
567
562
563
567
572
569
571
568
573
572
573
572
574
573
575
580
583
586
587
587
590
588
581
586
589
589
591
597
603
604
602
602
603
587
584
567
590
579
576
585
584
588
588
592
595
591
587
581
577
577
576
576
574
574
574
573
570
567
576
576
590
592
601
616
623
633
624
626
620
608
598
592
589
594
596
600
599
596
595
597
593
590
588
586
584
582
583
582
581
577
578
571
573
568
565
564
562
560
558
557
556
555
554
550
548
540
545
545
547
544
548
542
554
554
559
558
568
568
568
564
562
567
564
560
558
459
650
547
546
549
540
552
562
566
569
571
580
588
583
586
585
582
576
571
564
569
573
580
589
588
593
602
608
602
602
600
602
611
610
603
611
616
616
610
626
628
626
618
616
632
623
632
624
622
636
633
630
622
621
620
611
605
603
599
592
592
591
589
574
575
577
577
578
596
613
622
636
625
632
649
669
646
663
658
668
650
640
626
625
633
630
631
641
640
634
649
658
671
662
693
729
740
715
695
688
674
655
645
653
650
642
653
667
666
641
638
632
620
618
600
607
599
608
611
612
607
601
596
586
582
577
572
569
565
561
557
552
550
546
543
545
546
560
585
579
571
572
571
577
578
581
595
608
604
613
630
619
609
616
611
606
600
608
606
609
603
612
616
622
627
620
628
631
631
623
492
738
633
611
619
633
642
653
641
649
649
644
641
636
631
615
614
613
615
609
613
615
617
611
617
617
610
601
602
603
611
618
628
622
624
629
616
614
616
621
620
621
631
635
628
622
622
622
619
613
609
602
596
590
582
578
578
582
592
600
594
593
594
592
594
593
596
597
598
600
599
599
597
597
597
594
597
604
606
603
602
601
599
596
599
603
612
612
617
624
629
624
619
620
615
606
602
599
591
588
587
588
587
1168
577
570
566
568
571
587
595
632
675
670
666
689
678
659
670
662
641
645
643
641
623
643
614
629
650
638
638
624
616
619
610
599
588
588
593
609
630
637
637
646
643
642
631
625
627
619
616
619
624
617
635
635
639
630
636
633
635
632
626
608
616
607
600
598
608
613
621
625
637
651
656
644
662
658
632
639
629
628
608
622
620
623
626
616
626
620
615
611
610
608
601
592
585
585
590
596
596
595
595
603
598
591
599
598
604
593
595
600
602
601
598
609
611
613
602
597
596
597
644
621
631
625
628
622
612
604
590
583
575
573
573
569
580
580
576
575
580
581
585
590
596
594
591
585
590
586
578
584
586
582
576
586
586
586
584
592
590
590
587
597
596
595
604
605
599
593
595
586
578
571
572
576
578
577
586
595
599
602
605
618
611
615
617
607
605
599
603
598
594
591
590
593
596
596
598
591
596
585
588
579
586
583
586
584
586
587
585
587
591
590
588
582
582
576
572
568
568
567
567
571
571
571
570
570
573
571
574
571
570
565
564
563
561
559
558
559
558
563
562
560
564
566
573
573
566
570
565
568
566
570
574
579
584
588
603
607
608
604
605
600
599
590
587
582
579
573
574
572
566
561
553
550
551
549
545
552
550
562
582
609
626
622
628
622
618
613
613
604
601
592
595
595
598
595
588
596
604
615
617
624
628
643
641
645
644
642
642
637
628
626
625
621
613
614
610
613
606
618
617
621
618
618
608
602
606
598
611
607
616
611
632
629
633
617
629
617
616
606
613
611
609
606
602
603
603
600
601
600
593
592
592
592
590
584
586
585
585
582
588
593
599
601
600
598
593
587
580
582
579
579
577
580
577
579
582
578
578
581
586
583
586
583
584
582
582
585
584
581
583
575
569
577
575
577
578
584
595
601
602
601
605
602
595
586
584
577
573
565
563
565
570
577
589
590
592
594
598
605
591
602
602
599
596
594
597
598
598
596
602
610
608
615
614
615
614
609
602
597
592
599
601
603
600
601
604
605
609
603
604
605
602
593
594
592
589
590
588
601
600
607
603
613
615
612
607
603
596
587
586
576
572
575
578
589
595
594
608
618
615
618
628
625
623
615
616
610
605
604
600
601
600
606
602
614
616
617
618
622
618
618
607
596
594
590
592
587
582
584
580
587
580
584
594
590
587
586
587
591
598
575
584
588
591
593
595
586
583
596
637
631
638
634
634
631
626
612
609
602
592
591
589
591
589
586
579
579
588
581
585
594
598
599
608
617
621
614
621
621
618
612
611
611
612
621
619
613
609
608
608
611
613
609
612
619
624
621
616
613
613
609
604
600
600
597
598
598
591
590
582
576
572
571
569
581
586
605
601
609
618
615
618
610
611
615
610
606
606
606
604
595
600
598
599
600
599
599
603
600
593
593
591
587
591
590
591
595
592
603
617
619
613
608
611
612
611
609
599
601
597
598
592
591
599
607
618
622
618
619
624
623
615
607
607
608
612
613
615
613
615
609
606
598
599
591
602
605
614
610
623
626
635
623
629
628
627
618
619
616
616
622
614
622
626
621
618
620
621
619
615
610
598
595
595
598
605
614
616
614
616
621
615
606
616
611
610
614
603
605
606
606
607
613
615
614
631
629
633
635
636
626
618
612
613
608
608
610
617
618
617
620
610
611
597
605
599
595
595
603
632
610
606
611
612
626
628
620
620
619
597
613
596
592
590
586
592
600
607
607
609
609
603
600
587
596
591
586
583
594
585
595
583
591
588
583
573
573
574
574
570
566
576
575
581
571
576
580
578
575
576
581
575
570
568
570
563
560
556
558
563
563
563
564
569
572
571
576
581
579
573
575
589
583
576
578
592
584
583
583
584
570
567
571
565
557
551
541
542
548
550
552
556
561
571
579
569
588
584
599
608
602
601
605
601
600
590
587
579
574
558
557
566
553
551
551
557
558
567
571
583
590
590
611
610
592
571
601
581
577
582
574
571
562
569
562
554
549
547
538
539
532
532
536
540
543
547
552
572
585
587
589
603
601
592
593
598
586
578
581
572
571
564
557
554
555
550
548
549
554
564
572
569
577
590
590
594
588
595
600
596
599
612
619
614
621
633
633
615
624
633
625
613
607
611
613
619
608
608
611
618
611
609
608
613
609
613
606
599
599
594
595
593
602
612
616
608
602
604
601
617
626
619
617
603
601
594
605
602
600
594
598
609
618
615
610
604
610
615
620
622
608
606
598
597
600
603
604
610
598
599
611
627
634
629
645
645
645
634
636
632
627
636
633
631
620
616
622
619
613
607
614
601
618
623
626
623
623
608
607
612
613
613
605
603
611
625
630
637
630
637
642
640
633
610
625
637
638
638
638
631
635
637
628
616
602
610
600
613
607
609
614
607
622
636
644
650
634
638
644
633
628
615
616
622
627
622
623
639
648
654
654
648
629
628
632
627
618
612
621
611
608
610
615
624
634
646
651
641
640
651
647
634
624
628
630
633
630
612
619
627
637
641
631
629
634
629
622
621
603
606
603
616
622
621
626
629
638
643
641
641
634
625
604
617
620
622
615
613
610
615
625
635
632
628
638
638
628
614
608
615
617
616
616
619
632
641
643
645
638
638
625
621
610
602
617
620
628
624
617
621
632
635
638
629
632
634
631
633
626
629
626
620
632
625
634
636
648
639
650
648
648
637
630
637
629
624
629
640
647
669
674
664
659
680
679
672
659
674
673
665
669
666
645
647
644
638
631
640
636
630
622
616
613
618
628
628
628
644
640
653
644
648
659
644
641
650
645
650
642
641
635
636
642
635
637
647
645
647
658
664
669
662
671
664
669
650
644
646
635
653
646
674
692
660
672
674
662
661
655
650
656
650
642
648
648
649
649
644
641
638
649
644
643
653
660
664
651
653
667
666
675
660
651
670
673
668
646
657
644
645
636
638
655
658
663
653
657
655
661
640
651
657
660
654
643
658
664
664
651
658
665
660
650
658
653
649
654
657
663
657
661
667
660
651
656
651
644
634
640
638
641
635
634
633
627
627
633
627
629
652
687
694
698
702
693
684
686
675
671
684
686
692
698
680
698
686
677
671
677
676
682
674
698
690
679
657
650
654
652
644
648
644
641
646
641
650
658
661
651
659
667
672
651
658
679
709
710
684
701
688
683
674
683
683
673
661
669
678
689
679
677
685
681
675
665
671
673
663
660
675
674
664
665
676
669
674
663
663
660
658
651
646
660
662
659
660
683
687
679
672
670
684
685
673
661
662
661
671
668
689
670
664
682
694
676
672
686
698
701
685
692
690
679
664
675
671
664
660
672
686
692
687
706
701
689
683
693
685
669
669
677
677
682
674
693
699
675
675
676
675
659
657
664
650
639
639
629
633
661
652
655
650
652
645
632
623
609
612
613
615
622
620
629
638
641
641
643
648
661
673
663
680
685
666
674
666
654
651
641
627
634
500
748
621
623
468
443
393
576
288
310
661
623
641
641
645
710
676
681
681
663
684
690
675
684
700
710
699
675
677
672
651
651
639
639
636
637
644
638
643
642
656
660
669
655
660
660
668
654
657
647
641
638
638
642
678
693
685
687
689
689
672
685
676
674
664
669
678
684
672
682
686
668
657
655
655
648
648
651
657
643
649
657
651
649
653
647
637
627
620
612
619
629
653
642
651
678
686
671
689
698
704
681
682
699
689
679
690
690
676
679
703
747
725
693
709
704
688
689
702
705
684
695
695
691
679
694
699
694
679
695
701
693
684
703
704
686
686
704
710
720
706
715
711
693
687
683
672
671
676
673
661
662
681
680
672
673
686
683
668
672
671
667
662
671
679
661
663
671
678
668
670
686
689
679
683
691
689
674
684
680
672
668
685
679
672
677
678
683
672
673
674
667
666
676
683
676
677
685
699
687
693
702
702
684
693
689
678
675
689
690
678
686
683
683
681
696
703
696
706
720
726
713
715
721
710
689
705
712
718
705
718
719
699
688
704
691
675
680
684
667
665
675
653
654
643
646
645
650
656
650
645
643
636
625
621
619
628
635
645
649
660
671
684
672
674
673
662
662
671
664
660
658
660
658
659
667
671
664
664
672
663
653
641
635
632
625
627
636
648
670
686
690
673
662
647
639
648
650
640
649
660
663
663
665
688
698
689
677
696
679
659
654
651
643
633
636
640
640
637
644
642
637
630
630
624
620
627
632
638
640
641
646
647
645
660
661
661
659
669
670
668
659
665
660
657
660
663
658
659
667
659
657
658
664
655
637
632
629
620
613
619
625
626
629
634
639
639
638
647
639
634
644
648
646
651
660
665
657
656
657
656
646
652
651
645
643
651
644
643
653
649
642
645
651
646
648
652
654
650
647
660
655
649
651
652
644
640
649
648
649
653
665
662
666
668
675
661
656
650
645
636
628
624
630
642
643
646
643
654
660
663
661
668
672
668
662
672
664
659
657
669
666
666
668
679
689
676
676
678
676
670
679
675
674
669
682
668
665
668
670
664
666
664
653
654
655
673
687
677
662
654
658
664
667
658
670
676
684
677
666
678
674
680
677
667
658
651
660
684
674
670
661
660
671
671
658
660
656
653
647
647
635
634
643
655
659
664
682
691
684
690
674
670
657
655
654
654
648
648
658
662
660
680
715
737
704
715
719
715
705
704
696
685
681
683
680
666
672
680
675
666
681
675
660
657
657
651
646
645
651
656
648
651
659
668
663
663
669
670
661
666
666
655
655
660
657
656
650
653
654
640
646
646
641
632
627
634
643
655
650
655
658
661
656
664
663
672
666
683
683
683
674
695
693
676
666
668
662
654
657
666
671
675
683
695
687
678
688
681
676
668
676
673
664
659
660
657
655
658
670
679
664
666
673
671
663
676
666
667
675
677
662
678
676
671
666
679
682
682
687
695
685
690
706
703
694
713
696
680
680
683
677
675
686
681
665
654
658
661
653
658
673
677
666
683
690
694
677
688
695
691
686
691
694
682
686
692
694
689
694
698
680
674
687
692
684
684
689
685
678
690
685
687
676
668
656
653
661
652
650
647
646
648
653
665
678
673
673
682
679
667
668
674
682
668
675
690
689
676
688
694
683
678
694
701
693
684
695
686
673
670
684
689
680
683
686
691
679
688
694
693
678
692
688
676
675
685
669
664
669
681
662
666
670
675
670
663
676
676
670
664
673
680
676
668
675
673
661
657
654
643
627
623
621
615
607
621
624
615
622
623
630
630
632
626
630
631
624
615
568
550
757
445
775
619
610
608
606
608
603
596
592
586
590
586
587
589
587
593
610
623
627
635
637
636
631
626
620
610
608
608
607
606
600
601
604
597
593
590
589
596
601
601
595
606
597
591
582
573
574
569
559
555
560
559
559
557
557
562
558
553
550
552
556
556
559
562
569
570
572
579
584
598
581
571
564
557
558
554
553
551
557
559
565
572
580
591
595
593
591
595
592
583
577
581
576
568
562
567
571
571
570
563
566
569
573
572
568
567
572
574
576
568
570
579
578
577
572
573
576
572
570
566
560
556
554
555
554
557
563
567
566
599
614
631
659
660
657
657
646
634
624
614
611
598
592
584
576
568
566
560
564
572
569
576
605
620
622
616
612
615
616
612
601
593
592
582
574
566
565
570
572
574
570
571
581
580
577
582
577
585
580
577
574
576
590
590
597
604
610
619
623
617
610
620
628
615
606
597
593
593
583
575
574
577
568
565
565
570
572
576
579
581
592
598
612
609
605
608
606
605
598
589
581
566
576
573
569
571
577
579
577
575
570
572
572
569
568
565
566
575
578
581
588
577
590
589
595
585
588
589
583
579
570
573
570
557
558
561
560
561
560
560
568
567
559
554
554
562
561
556
561
559
569
557
568
563
572
574
578
576
575
583
582
577
573
571
565
562
561
568
570
573
572
569
576
574
572
570
573
575
582
586
581
581
585
579
571
564
562
561
564
571
577
577
576
585
582
579
573
571
580
582
583
581
588
593
591
590
587
596
593
584
579
579
577
586
579
586
576
571
574
576
575
569
574
573
582
592
585
587
596
612
624
633
633
637
635
633
626
614
623
617
621
614
616
621
618
610
609
597
585
591
594
597
604
601
605
616
622
629
621
622
632
629
644
633
630
655
661
634
622
616
623
611
615
624
628
630
618
614
611
602
595
589
580
581
578
573
580
593
607
617
619
625
624
615
611
607
598
597
605
609
613
624
614
617
619
623
628
625
616
615
617
620
623
631
623
630
633
634
626
622
625
636
648
659
657
649
655
659
659
658
646
651
659
658
653
642
641
650
643
640
631
630
634
641
645
636
631
635
634
636
630
624
623
623
622
633
625
634
642
648
661
657
644
657
650
643
640
631
632
634
635
630
622
617
620
630
640
636
629
631
637
640
642
637
637
641
646
649
653
645
639
640
632
622
611
611
611
611
614
613
615
618
623
630
637
670
674
668
655
655
657
655
645
638
638
639
647
640
646
654
652
648
642
645
648
653
647
647
650
659
662
649
640
638
634
637
628
629
637
641
642
636
640
649
652
645
644
653
660
655
651
653
654
654
643
646
652
651
655
654
663
658
652
644
648
648
640
632
638
644
654
643
644
654
658
649
646
657
649
636
634
643
646
646
636
641
647
647
649
642
652
645
639
635
639
640
639
636
641
650
660
649
648
651
650
656
644
648
648
663
644
648
663
662
661
654
667
665
678
654
649
646
647
641
640
647
645
644
652
658
661
648
648
654
655
652
640
641
643
641
634
631
643
636
635
629
632
642
642
649
646
651
665
664
662
666
672
670
672
663
668
673
666
669
694
685
670
658
660
656
655
637
638
645
655
661
653
663
680
675
665
665
665
654
650
647
654
644
634
627
624
633
639
646
639
644
639
639
636
627
622
614
616
617
614
618
625
632
638
639
644
645
641
644
648
660
674
674
668
688
671
663
656
664
667
672
655
661
665
675
676
671
671
675
672
667
658
663
675
678
656
660
663
665
653
654
657
652
648
642
635
637
634
629
624
639
650
667
660
664
671
669
652
653
654
650
639
637
649
642
643
646
655
654
657
648
658
653
649
644
646
637
627
625
636
639
639
636
656
670
670
655
662
658
650
643
647
644
644
633
628
637
642
641
644
649
652
643
635
635
639
639
640
634
645
640
638
634
646
647
644
635
643
645
639
633
637
639
634
630
630
638
643
636
639
642
656
653
642
639
652
657
647
645
660
666
660
680
661
665
653
640
637
638
628
626
626
634
644
635
627
650
648
654
650
645
646
657
646
649
650
647
636
629
627
624
628
627
627
636
639
642
647
642
640
633
626
621
618
613
608
608
623
636
644
634
648
655
656
646
640
638
632
621
619
618
614
612
611
617
619
617
618
620
626
619
622
636
632
629
632
635
628
622
617
614
616
623
621
619
626
631
628
634
632
622
617
611
606
608
602
597
597
602
603
592
596
603
605
606
619
618
613
606
604
599
595
592
601
613
620
627
649
644
646
639
645
635
625
625
627
634
631
620
623
618
613
610
608
604
604
607
611
620
616
627
627
625
616
616
610
604
606
613
626
642
672
673
675
655
663
658
648
659
666
658
641
656
658
642
642
648
664
661
659
663
676
668
672
669
668
659
662
645
661
667
680
674
675
684
677
673
664
666
661
655
647
650
647
647
639
638
638
630
622
624
611
610
597
595
599
600
608
609
611
650
789
727
725
710
692
667
658
646
647
642
641
655
670
677
676
708
701
686
692
690
689
661
688
699
681
666
657
654
648
648
647
639
642
644
647
644
644
643
641
636
637
640
640
634
629
638
644
649
652
647
665
665
672
651
646
644
636
629
623
623
628
629
652
648
648
651
650
645
638
646
633
625
620
622
618
626
625
628
637
632
627
624
628
631
653
661
659
655
638
633
635
640
639
635
638
650
660
649
651
672
673
685
659
654
661
653
656
647
649
661
666
656
653
664
660
654
642
641
650
652
646
651
648
645
645
634
633
640
638
637
629
632
642
657
651
644
650
644
640
632
635
637
635
632
631
631
635
635
637
644
647
653
650
645
651
656
662
649
651
654
657
647
646
648
646
641
638
649
645
647
646
654
653
648
639
639
635
644
633
633
640
637
640
639
648
647
646
637
637
632
628
626
627
628
628
627
649
643
652
640
639
644
643
634
634
639
635
634
651
650
645
655
662
656
654
644
639
643
638
624
624
621
619
615
624
636
658
655
636
636
631
622
617
618
617
615
620
616
617
619
617
612
619
620
619
617
629
635
643
634
637
634
628
619
617
621
628
626
625
641
638
630
624
620
612
604
600
601
602
607
617
627
628
631
640
651
656
659
650
660
668
669
662
663
674
679
675
672
663
661
652
641
634
630
622
612
604
599
594
597
600
605
610
614
624
629
640
642
646
649
654
643
643
648
648
648
676
668
676
687
679
661
668
663
659
649
644
647
646
643
636
639
646
643
633
635
635
641
637
633
645
645
649
639
632
637
633
634
634
642
647
657
656
652
655
665
668
656
641
639
642
635
633
630
635
639
636
633
632
623
617
605
604
609
612
616
624
619
633
651
675
681
659
669
673
677
672
658
652
658
655
657
656
659
668
670
655
649
653
652
648
635
634
642
639
634
631
631
637
641
636
662
670
710
696
704
674
660
655
659
663
666
659
687
691
710
726
719
721
713
680
659
650
657
660
653
648
657
658
651
642
641
638
633
628
621
625
631
621
618
624
639
653
661
654
662
666
665
658
657
659
657
656
647
641
642
638
628
618
615
617
615
612
611
622
631
651
648
667
681
692
696
685
694
675
688
672
668
667
676
658
647
649
659
651
642
633
632
635
617
606
623
611
609
601
602
603
597
589
583
587
580
575
569
569
567
564
557
558
560
562
573
582
586
591
593
591
595
590
589
582
583
584
586
587
587
588
591
597
600
600
595
587
576
576
568
565
554
552
557
563
567
574
590
604
604
607
609
604
595
583
586
581
573
571
570
569
568
567
578
585
588
581
597
591
586
593
590
585
577
575
613
589
598
604
604
600
611
627
602
595
592
582
581
579
591
587
600
601
601
604
617
622
631
628
626
638
642
648
639
646
648
657
667
646
698
689
673
645
653
650
640
634
639
654
653
652
649
675
680
674
654
657
649
636
629
636
639
650
642
640
641
644
633
641
644
673
643
639
649
641
627
622
635
632
630
630
639
657
661
651
653
653
651
633
635
641
652
635
648
676
689
663
674
679
669
658
668
678
660
646
647
647
655
666
689
673
654
661
682
687
680
670
665
636
646
645
650
658
655
653
642
638
637
637
633
638
634
636
638
642
641
631
620
623
619
626
624
624
633
628
632
624
620
614
615
612
605
610
617
623
641
687
654
656
655
645
642
637
635
628
625
614
612
614
616
622
623
621
628
627
630
633
637
632
633
630
614
609
604
595
595
588
586
594
598
602
614
631
640
660
670
655
658
664
661
662
648
651
657
679
694
677
663
671
667
667
653
644
645
652
660
675
667
660
658
658
668
649
650
666
677
692
697
683
675
662
656
677
697
664
640
630
630
632
632
636
646
638
646
647
659
683
702
719
730
724
726
709
698
698
667
652
640
623
622
630
642
650
651
675
694
713
680
674
685
684
686
668
669
665
662
659
647
644
633
632
628
629
634
638
640
648
642
647
652
650
649
670
655
645
639
631
624
633
632
636
654
666
664
674
660
677
669
672
667
653
650
661
660
665
671
661
668
676
674
676
658
663
669
661
655
657
650
639
636
639
639
627
628
640
645
633
635
629
637
628
623
621
622
603
505
704
606
613
617
616
614
622
622
627
622
635
639
652
657
658
649
640
642
643
643
641
632
638
641
646
670
646
653
653
649
636
646
642
642
634
651
655
654
642
657
655
654
638
637
638
630
628
609
643
618
477
744
611
602
597
586
597
588
582
591
586
589
585
575
580
573
571
565
569
575
586
593
612
625
656
652
676
668
653
644
647
641
627
617
619
609
595
594
594
590
590
589
583
590
582
581
578
577
583
580
572
581
577
576
570
576
568
567
574
578
591
594
628
653
652
647
643
638
621
601
601
581
583
571
567
565
561
561
556
542
555
548
548
548
548
548
544
549
545
546
549
549
548
546
547
544
540
540
543
541
534
541
541
549
558
547
553
564
568
572
576
574
573
568
564
562
558
556
545
543
544
549
547
546
544
547
556
598
608
616
620
626
628
616
632
628
620
619
616
608
612
592
610
611
625
623
618
617
609
602
609
614
617
619
613
603
619
614
625
626
617
622
614
603
599
598
601
607
531
672
614
617
602
603
612
628
611
594
640
608
553
645
599
589
589
587
579
581
587
589
590
588
591
588
590
589
590
605
582
589
588
588
586
587
581
581
586
585
579
563
569
567
561
552
552
552
551
550
550
547
547
433
657
548
558
556
556
581
595
586
588
598
599
587
613
602
606
613
601
605
597
584
584
571
564
570
567
562
562
561
571
578
586
597
592
599
605
612
605
616
604
616
619
625
629
625
609
619
617
627
639
622
624
641
646
674
678
672
654
649
636
624
655
695
659
641
630
621
608
609
616
618
610
612
617
619
633
687
724
763
745
711
668
647
640
626
630
623
645
630
628
613
610
609
607
608
602
594
596
595
601
605
613
619
614
630
603
610
600
594
585
579
578
578
583
579
583
593
598
591
602
602
606
604
602
594
595
592
584
586
601
587
600
601
598
607
612
621
619
619
611
608
599
605
610
609
600
601
609
598
582
588
589
589
586
584
593
598
594
600
613
607
599
613
605
599
597
599
600
598
573
591
579
567
581
584
586
590
589
587
589
588
589
576
591
581
583
586
567
587
577
583
580
573
578
577
578
577
1143
570
560
552
553
551
548
537
542
540
543
545
547
546
552
550
555
548
550
543
536
531
531
534
530
525
536
534
543
554
552
551
561
567
567
580
572
577
575
565
574
568
560
560
561
558
557
560
565
566
574
576
592
591
587
596
591
583
575
580
572
578
580
585
578
587
586
566
589
577
582
573
579
589
592
595
588
591
595
590
583
577
575
568
576
577
582
583
586
589
601
600
605
606
618
616
608
1209
595
585
579
576
580
574
578
584
588
612
624
631
627
613
616
609
602
593
589
587
585
582
585
592
596
597
593
594
600
602
590
583
596
589
584
578
582
587
578
576
579
585
581
578
575
585
579
568
562
576
570
574
583
583
583
596
594
595
592
592
597
594
594
601
602
568
633
597
613
606
605
598
496
690
582
576
558
570
562
560
555
563
564
561
560
569
572
576
576
574
573
573
564
562
565
566
561
555
560
562
553
553
556
561
567
565
570
573
575
571
578
576
577
576
572
567
562
554
556
552
554
554
560
568
573
573
580
585
577
583
575
568
579
571
566
563
561
561
565
564
566
572
570
382
748
560
557
555
555
552
550
556
560
565
576
579
577
576
562
562
559
564
563
582
602
634
632
644
646
616
618
608
600
592
592
586
573
585
578
584
581
573
597
593
598
591
585
597
587
594
606
601
586
601
595
598
595
599
596
587
602
596
595
602
591
600
609
620
614
620
633
629
633
632
626
639
636
648
642
640
649
643
644
629
627
617
627
627
624
614
628
620
631
632
639
635
635
638
636
627
626
636
640
645
638
641
628
639
627
630
635
647
659
635
654
673
665
662
655
647
643
660
652
670
676
663
650
658
654
656
658
665
669
690
667
673
660
678
675
670
671
640
654
652
660
652
642
647
650
657
653
636
657
654
662
668
654
659
665
652
636
629
619
627
633
647
666
663
669
649
644
655
657
660
669
665
641
651
650
661
671
667
677
676
648
668
682
686
668
681
703
695
690
663
672
682
676
656
666
658
668
674
659
673
664
666
664
637
659
662
671
672
661
651
650
661
657
659
666
647
670
662
658
634
650
653
659
661
641
659
665
675
671
672
654
665
666
680
679
666
668
679
700
677
680
699
693
698
681
657
668
657
661
655
664
661
636
796
720
685
666
653
640
637
628
610
616
628
643
638
663
680
694
702
697
685
672
678
674
697
685
688
702
702
676
680
673
683
683
685
686
691
671
673
667
667
660
660
666
677
688
672
683
676
688
682
684
681
667
665
680
676
683
696
669
678
677
692
689
679
686
688
685
659
662
662
646
646
656
665
651
644
637
633
635
638
640
638
650
653
672
678
668
690
688
709
709
715
703
699
692
694
682
670
672
663
679
685
697
715
704
677
686
687
677
674
685
670
691
700
689
670
665
667
661
675
684
691
688
682
669
674
648
671
663
670
662
675
693
702
700
673
689
684
690
694
693
732
727
702
696
700
733
708
730
704
686
695
698
707
699
707
707
669
685
688
681
670
674
685
693
687
674
680
683
684
666
655
655
649
663
648
669
677
683
681
683
679
695
704
702
696
709
724
714
678
683
670
691
688
693
701
699
687
672
673
669
690
697
690
678
680
687
703
714
683
706
709
707
678
688
689
698
692
687
696
705
714
667
681
684
690
687
687
679
688
660
659
664
670
688
703
707
700
706
709
696
672
680
671
681
695
686
708
719
720
698
711
713
711
701
710
676
676
675
687
689
691
692
701
721
719
708
698
694
681
666
668
668
669
669
683
702
669
678
688
665
661
658
661
657
664
670
684
687
694
705
713
676
685
684
693
691
690
695
704
682
690
686
697
696
695
704
699
704
673
687
677
678
663
670
660
666
680
669
672
667
687
698
710
697
690
698
707
681
680
683
661
668
676
692
696
690
697
708
727
730
721
719
726
720
725
713
684
699
719
709
707
706
715
699
686
663
678
678
686
687
689
706
728
732
717
702
714
715
730
733
737
731
719
687
693
708
721
712
707
694
681
694
683
673
680
695
702
720
713
724
701
701
720
726
720
692
709
718
721
707
718
718
691
690
703
708
707
710
697
683
661
654
661
648
660
668
690
703
692
691
692
697
690
684
696
686
675
704
714
717
704
699
708
732
748
721
724
758
746
737
721
686
694
683
689
700
695
711
717
713
738
728
727
725
691
699
709
722
725
739
702
720
722
732
729
730
738
736
720
718
706
714
720
717
711
692
700
698
698
686
705
736
728
717
729
723
737
725
705
690
679
673
677
682
695
718
725
734
753
758
764
784
752
742
738
752
749
745
735
741
722
693
697
700
714
716
728
727
709
725
749
715
740
742
723
722
730
709
691
691
676
668
680
678
675
673
696
714
729
724
717
722
690
703
704
708
710
692
713
691
718
716
726
710
708
707
700
678
686
690
702
705
697
678
696
699
701
703
706
688
704
709
712
683
705
735
699
674
662
659
650
630
629
633
631
653
672
714
757
770
765
750
711
717
718
704
690
691
675
656
650
652
647
640
672
680
703
735
752
773
773
734
730
730
734
731
725
710
694
716
713
709
716
709
696
687
686
686
683
687
687
683
678
692
696
696
713
729
701
706
706
717
715
721
710
702
699
689
690
688
700
704
706
722
723
710
715
722
740
737
745
755
748
722
708
702
695
691
682
671
687
694
721
740
726
735
733
702
711
705
709
710
700
682
697
692
710
716
705
697
713
705
716
710
700
681
673
675
666
664
670
680
691
697
693
701
683
695
694
695
698
705
708
713
700
683
682
684
687
690
707
710
686
711
709
726
734
750
731
719
727
723
725
728
733
741
727
701
699
711
715
745
723
698
712
684
691
689
701
719
718
726
713
709
703
701
698
678
671
680
690
697
708
703
705
707
698
706
688
676
683
688
692
706
704
706
707
713
712
702
679
671
679
685
693
701
704
707
705
714
712
709
684
674
665
652
664
668
661
673
678
688
667
677
684
678
696
698
717
710
713
726
728
703
711
707
706
686
697
678
670
672
673
667
664
670
679
662
692
706
673
528
990
755
724
708
691
676
662
656
650
642
629
635
627
613
605
617
613
610
638
654
667
686
706
711
709
685
687
659
664
654
665
687
694
728
750
707
715
721
723
707
709
702
709
717
729
701
719
714
716
710
715
713
711
702
681
686
673
672
675
674
683
690
694
698
710
711
686
668
669
662
650
639
652
666
679
660
681
702
714
708
690
711
703
705
712
720
698
700
708
708
704
712
704
692
693
688
696
684
696
713
716
717
704
705
691
679
671
671
667
665
656
676
676
712
718
728
708
714
727
729
702
698
706
712
706
707
705
695
689
683
669
675
670
677
675
663
662
667
657
637
656
666
695
709
733
712
709
690
679
675
662
664
678
696
714
733
752
748
738
706
693
703
712
724
755
767
770
746
738
727
720
694
675
678
684
692
720
713
714
724
714
707
703
692
696
694
688
665
738
722
697
687
686
678
658
654
655
654
658
652
659
662
662
654
651
651
646
636
628
624
621
615
614
624
618
642
662
684
696
716
736
718
723
724
722
713
702
709
714
711
705
709
717
707
705
706
706
688
711
703
707
688
692
691
696
699
701
711
696
699
701
706
707
695
691
684
682
679
679
663
672
673
679
684
681
679
684
679
671
670
658
658
667
660
675
685
667
682
678
687
681
661
673
669
671
659
674
684
696
697
699
697
691
691
680
674
670
661
669
671
677
680
693
687
681
663
669
665
657
641
658
658
669
676
680
679
681
686
679
674
667
670
664
661
652
649
638
639
653
650
658
657
671
673
684
682
683
668
678
684
710
716
706
702
710
679
695
702
705
694
673
672
676
697
708
709
694
681
682
656
667
659
657
643
653
657
659
649
656
655
652
641
631
636
636
631
666
676
698
715
732
715
712
721
716
704
691
695
692
689
688
677
684
687
681
675
685
671
666
659
644
651
658
665
674
672
672
677
679
673
661
662
660
647
635
646
638
636
642
632
629
637
638
633
630
629
622
630
627
633
620
635
633
638
628
637
635
628
622
629
629
634
631
650
650
659
655
660
657
644
646
640
628
625
629
620
622
625
626
635
621
630
636
633
630
634
637
623
623
628
617
612
610
617
617
614
615
629
637
636
637
641
639
640
628
632
630
632
631
631
637
634
643
639
638
635
637
628
627
637
632
628
687
632
624
543
731
642
632
619
626
619
612
609
610
612
616
620
621
622
638
641
656
669
664
665
676
678
686
702
699
683
670
681
680
681
670
663
678
674
680
664
667
657
646
634
630
630
645
652
659
642
654
647
642
629
627
627
633
618
626
630
625
628
627
626
622
634
620
622
620
627
618
615
618
619
619
619
613
623
608
615
613
602
598
607
607
604
609
602
602
590
596
592
602
600
588
598
606
605
609
621
629
636
633
644
656
661
650
656
660
658
658
657
650
652
660
660
657
655
653
639
651
639
638
625
637
646
639
641
648
642
637
635
620
633
626
630
621
630
634
638
637
637
634
630
632
642
645
651
657
674
685
693
675
671
677
677
662
658
669
669
665
655
655
660
664
654
656
667
665
662
651
649
636
675
713
692
661
657
644
633
625
622
624
642
645
661
671
681
688
675
696
687
700
700
691
676
676
677
676
680
670
681
681
679
679
667
670
675
676
666
662
662
642
634
633
627
623
624
626
633
646
656
651
664
670
666
660
664
653
650
640
632
646
662
667
676
666
671
679
676
672
665
678
676
678
668
667
676
677
679
666
666
677
673
678
677
671
668
675
669
663
659
664
672
694
679
674
672
674
657
659
657
662
644
647
651
648
646
636
640
650
645
654
647
650
658
657
650
646
646
656
653
651
651
655
662
663
662
663
668
670
665
662
673
676
673
660
668
675
673
664
658
669
666
661
667
672
678
681
670
673
681
677
678
676
686
683
672
665
676
679
682
671
682
682
687
672
675
677
682
669
663
663
671
678
687
665
667
682
687
671
666
671
677
675
676
677
688
689
684
672
665
651
636
625
612
614
618
630
638
640
641
646
643
632
637
648
656
658
663
684
683
682
688
680
679
692
687
675
669
681
686
682
673
677
682
684
672
672
683
686
681
676
686
688
686
673
672
676
674
668
666
672
686
688
680
672
676
694
682
673
673
677
674
662
655
662
663
664
660
668
676
677
672
669
685
705
681
670
670
672
671
666
661
670
673
664
658
667
672
676
674
665
676
667
660
664
674
682
672
673
695
695
694
688
691
695
690
689
699
705
699
694
701
694
702
683
689
694
698
690
687
696
689
683
677
684
701
688
681
690
706
702
681
676
684
685
681
682
680
686
688
678
679
687
692
675
667
680
679
669
665
673
685
696
685
694
706
705
695
680
687
696
678
673
678
687
679
674
678
689
683
680
683
698
694
683
676
689
689
684
679
688
697
698
692
687
709
718
699
705
706
691
690
689
696
708
682
686
694
702
695
687
682
697
700
688
680
692
691
686
677
694
712
690
687
699
701
700
687
697
712
704
682
669
667
653
654
653
666
679
709
718
705
709
717
722
703
686
692
695
682
683
713
714
718
716
723
737
727
707
704
720
728
717
713
724
716
697
686
701
716
735
705
710
723
715
708
729
712
690
678
687
700
697
697
708
736
739
730
734
747
750
718
705
716
713
702
696
693
701
717
705
698
716
720
705
692
701
699
692
676
686
680
671
674
687
703
696
695
707
713
698
699
717
702
689
686
688
686
679
680
694
696
689
687
687
709
689
698
701
689
687
684
699
700
686
677
687
685
680
677
684
689
686
682
698
709
698
685
692
684
673
672
680
686
679
689
706
723
703
690
699
709
701
696
696
700
690
684
689
705
687
689
683
694
706
696
690
705
703
695
690
674
700
711
708
704
727
734
710
699
713
713
696
690
701
712
700
684
698
700
710
731
701
702
717
710
707
717
765
725
703
696
715
718
703
708
723
733
713
702
711
709
701
679
676
687
694
688
692
722
716
713
711
729
742
731
735
768
738
716
712
721
708
699
698
706
697
694
704
720
717
715
710
729
748
729
724
737
741
716
713
732
724
720
709
711
728
734
729
723
759
744
731
722
752
767
748
734
732
738
733
728
716
745
769
797
729
711
722
719
721
709
711
750
719
708
716
725
729
721
715
730
730
710
701
695
715
730
684
686
685
703
708
696
695
724
723
710
701
732
729
713
704
729
728
720
713
733
744
740
724
726
740
742
716
704
721
725
729
710
694
717
732
721
707
707
735
744
716
718
732
723
736
710
700
713
699
692
699
709
723
705
701
720
725
707
712
705
706
699
696
693
709
713
705
718
719
717
721
755
777
771
762
765
767
744
726
726
727
726
717
722
731
765
744
727
703
710
712
718
707
718
733
736
743
797
852
778
743
724
709
688
672
663
646
628
623
625
623
639
635
635
633
637
631
640
606
622
623
618
614
617
620
618
610
615
608
616
615
615
620
615
619
622
618
614
626
629
632
632
635
638
635
631
629
636
625
617
629
616
606
605
597
604
607
622
628
628
640
651
637
647
652
651
651
643
649
644
633
635
633
634
633
640
639
644
654
664
654
667
672
668
666
665
667
666
667
659
662
660
672
658
653
662
653
657
657
667
672
672
670
671
680
682
668
674
692
705
704
678
688
714
705
704
692
685
706
703
695
683
683
696
696
681
682
703
710
708
689
691
702
709
707
680
678
690
689
689
687
696
720
743
711
722
728
724
702
687
698
698
694
706
770
803
746
747
769
746
726
748
756
743
727
743
751
740
726
740
732
713
696
699
705
722
715
717
736
748
731
733
737
726
725
698
703
719
710
696
708
734
736
711
722
720
713
693
699
705
716
710
715
727
746
733
727
731
741
709
692
693
709
708
716
726
767
766
744
728
749
745
722
717
719
718
696
684
676
649
651
660
686
673
684
698
693
683
695
701
691
687
693
694
679
677
689
698
684
699
710
732
718
720
737
755
738
718
730
734
729
729
738
764
732
713
708
722
710
708
719
729
731
716
714
731
732
709
704
717
730
710
711
712
742
735
709
691
695
703
692
681
688
709
721
709
722
743
744
719
720
729
725
690
687
701
708
705
690
694
715
719
701
693
710
714
690
683
688
697
699
688
687
721
721
708
702
698
709
707
690
680
703
706
693
681
703
722
713
694
697
710
709
693
688
708
720
713
700
725
725
716
695
695
717
725
704
700
707
708
705
689
688
705
716
705
692
709
719
690
680
687
692
696
669
673
683
677
668
673
695
704
690
683
686
693
699
687
690
704
718
696
687
696
693
685
674
690
697
702
684
685
708
700
679
675
697
707
700
690
714
723
734
696
714
726
718
696
686
707
715
698
684
680
688
702
686
672
671
701
707
687
681
700
711
696
688
710
719
700
691
700
704
697
681
669
689
705
684
690
703
702
682
678
690
718
705
677
679
684
684
668
660
672
678
681
674
677
711
715
701
698
723
708
684
676
655
645
629
620
609
607
613
639
643
650
681
737
739
695
725
756
738
732
710
695
681
683
710
741
726
695
695
717
733
708
706
750
763
746
726
721
739
736
702
708
714
709
675
673
679
687
681
695
715
710
708
709
737
738
713
702
704
728
744
718
694
710
719
714
690
689
725
708
686
678
687
673
668
666
671
679
693
697
682
690
693
706
682
678
691
705
718
694
680
705
699
695
676
682
689
702
694
697
707
702
701
695
704
701
693
693
705
712
704
694
711
730
739
711
701
711
732
721
697
684
686
686
668
662
679
690
677
674
675
690
701
686
680
674
698
697
700
679
673
690
688
691
678
675
678
691
679
673
674
687
686
687
676
676
683
680
671
667
673
683
702
694
677
688
704
739
714
713
733
751
719
713
724
727
707
700
715
712
716
713
696
707
683
669
658
657
662
668
660
667
679
700
701
697
684
717
714
690
680
687
693
693
685
679
690
702
717
694
680
677
682
692
677
678
697
704
714
683
682
698
709
707
690
692
713
716
695
687
683
701
698
688
676
675
689
700
694
673
671
676
682
671
660
668
682
677
671
665
672
675
665
662
680
691
690
690
688
710
712
702
694
683
677
674
668
675
680
676
670
669
682
676
671
665
670
660
651
647
645
655
666
653
658
666
671
668
663
666
681
689
673
674
662
662
663
658
654
654
672
686
682
675
671
690
692
682
678
676
683
673
663
671
688
707
684
678
676
692
695
680
679
701
694
703
672
666
674
683
681
663
666
680
683
685
675
670
678
679
676
663
663
672
677
671
665
668
682
702
691
675
691
699
707
689
677
691
702
706
672
667
670
668
670
651
665
667
675
684
675
679
700
696
683
681
694
693
672
662
674
673
668
662
668
672
673
667
665
673
680
691
682
680
699
694
689
675
681
683
683
673
675
668
684
689
689
675
672
686
687
684
665
660
668
661
660
653
652
660
663
665
652
653
660
663
665
656
651
665
657
664
666
656
675
674
671
658
655
662
657
646
650
660
666
685
668
677
693
688
691
687
666
680
683
698
673
676
651
649
644
634
636
650
662
663
661
656
669
672
663
661
662
672
676
668
669
678
680
685
669
670
671
674
672
669
669
675
675
667
662
669
676
676
684
682
672
681
675
678
668
665
678
684
671
667
662
677
677
679
663
668
686
669
658
654
648
654
653
655
657
657
675
683
663
665
662
673
670
664
660
662
666
655
656
652
661
668
655
657
664
678
652
650
653
662
670
667
664
675
684
691
677
666
684
691
695
677
667
688
692
696
688
676
675
692
687
684
672
666
679
672
659
657
669
664
657
657
666
669
660
661
664
670
670
664
660
666
675
667
665
668
673
677
660
654
682
651
632
623
617
602
591
585
578
574
580
584
591
591
598
595
599
594
594
601
593
587
588
581
586
586
585
598
611
631
654
679
714
723
750
770
772
744
748
771
769
744
713
702
706
686
676
670
665
674
668
662
656
655
673
683
667
666
667
673
664
662
658
665
657
665
653
656
658
676
670
669
668
681
691
677
676
682
692
709
681
676
698
700
714
700
693
698
708
702
690
695
686
675
669
679
665
664
657
665
675
682
703
686
689
698
682
660
643
635
626
625
626
632
631
633
634
629
628
619
613
622
624
631
637
646
671
667
677
687
706
713
725
718
725
741
742
723
712
718
725
693
663
654
653
656
654
665
693
755
766
698
688
706
719
733
735
762
783
723
689
674
684
698
713
702
716
736
699
674
671
657
651
648
665
699
724
740
733
748
774
746
716
710
716
721
710
696
693
714
730
771
709
696
700
685
676
662
661
657
650
657
667
689
732
705
703
707
723
707
694
701
706
697
679
680
678
690
680
684
698
712
687
693
691
687
687
674
672
674
666
658
658
658
665
678
672
688
713
708
691
690
710
706
698
683
678
692
705
707
700
709
708
692
698
715
695
686
675
685
688
687
680
684
686
680
674
674
693
693
688
680
678
690
696
694
694
689
699
683
678
672
671
689
691
685
680
693
707
707
694
690
714
709
692
687
688
703
691
687
704
725
719
712
705
732
725
719
702
688
696
689
675
673
680
691
687
683
668
682
686
679
678
673
654
628
619
613
601
599
598
599
593
590
585
579
584
581
576
578
586
586
591
603
620
635
673
700
689
664
668
687
702
690
691
713
730
734
719
705
694
710
668
656
652
661
662
657
662
675
704
691
671
664
664
676
669
664
666
672
668
663
671
689
700
692
674
678
688
686
670
665
677
690
701
691
691
698
711
705
678
667
672
674
666
667
667
684
683
693
687
686
706
709
724
691
690
675
676
664
656
655
666
665
653
654
666
666
668
661
680
695
695
687
691
714
723
705
703
723
716
697
701
687
693
705
697
719
695
694
673
674
686
696
681
672
682
688
681
700
709
707
671
663
664
669
674
669
682
695
695
677
680
698
710
701
691
695
698
674
668
663
661
683
674
674
682
718
712
707
690
674
684
680
681
668
669
682
673
671
685
706
700
663
645
634
616
600
600
593
587
585
586
597
605
611
618
626
644
665
699
713
736
779
776
723
716
721
715
673
655
650
639
633
626
619
621
614
608
613
611
617
618
622
617
624
622
621
614
610
610
621
625
631
644
664
669
664
666
669
668
664
669
684
690
696
708
723
747
742
722
718
726
708
700
692
700
722
695
691
702
748
696
680
669
675
686
689
677
676
704
713
715
700
676
668
647
641
650
661
683
697
719
691
666
659
648
634
632
633
627
623
626
630
630
634
644
654
656
652
653
658
664
671
681
701
731
753
738
717
727
704
680
671
679
672
652
643
639
629
627
630
636
651
651
645
645
644
637
637
640
636
634
642
648
663
678
677
675
683
685
702
746
773
750
737
735
721
699
706
707
698
692
708
708
694
684
684
688
694
700
665
662
651
642
640
655
675
666
668
681
717
747
733
714
728
705
689
682
674
685
686
683
686
690
703
711
693
691
690
692
680
668
668
677
680
673
686
692
682
675
677
665
654
642
641
649
661
694
705
730
766
734
723
750
726
705
704
710
705
695
687
689
704
716
711
700
721
722
717
686
678
695
703
688
693
683
666
659
650
656
661
649
645
661
677
696
689
707
726
716
702
687
697
697
690
682
701
705
714
698
704
690
668
663
664
655
650
648
655
659
663
676
710
728
728
697
706
721
706
720
728
734
708
706
711
691
682
682
682
670
668
665
671
699
670
662
663
671
675
655
648
658
647
644
641
645
644
635
638
634
634
627
621
621
620
625
618
620
617
607
605
611
596
591
588
585
583
576
574
586
570
574
571
580
590
577
581
590
597
599
601
595
597
604
595
591
586
583
583
596
606
616
626
629
647
649
652
649
664
663
675
668
674
675
677
664
663
674
679
675
673
688
695
709
701
694
699
706
705
685
690
700
704
680
666
668
666
662
659
658
672
675
661
654
659
655
646
642
648
661
659
649
650
657
662
655
655
665
664
673
657
658
676
675
666
657
663
668
677
656
660
678
684
683
677
684
694
685
673
677
685
691
681
674
686
697
691
673
665
666
663
652
655
658
663
656
660
673
676
668
667
675
672
665
659
671
669
665
657
668
666
658
655
672
688
682
685
695
712
702
694
695
700
685
680
674
684
684
679
676
692
703
702
686
690
681
684
668
659
671
687
686
672
681
693
706
691
683
700
688
674
668
670
677
670
662
663
686
693
673
671
693
702
687
676
672
677
675
665
671
676
665
662
673
690
700
680
702
709
701
705
701
703
702
695
701
703
687
690
690
688
687
679
692
697
691
687
704
710
699
682
680
690
695
687
688
698
709
699
696
697
696
678
677
687
704
688
679
683
698
697
686
693
699
699
695
682
700
697
675
667
677
664
656
653
660
667
661
658
678
685
676
685
692
717
708
691
688
685
679
678
691
695
706
686
684
701
708
698
690
701
696
684
683
694
707
689
678
681
693
691
692
684
694
684
676
685
716
718
720
697
698
686
678
679
693
699
703
699
730
749
719
705
705
697
684
675
690
699
747
691
679
681
685
681
678
701
737
703
691
686
692
709
693
682
703
703
721
693
692
690
699
699
690
686
711
719
711
704
691
683
680
672
665
686
704
715
699
700
720
713
705
705
723
719
691
686
691
702
684
680
688
713
749
735
729
747
759
724
705
694
704
727
686
666
666
662
647
656
674
692
698
689
735
740
705
699
725
724
714
731
735
735
713
721
710
715
697
694
711
711
702
696
684
694
703
679
670
676
671
663
655
662
649
646
641
640
636
621
630
618
622
621
619
622
625
628
630
629
632
635
634
633
628
636
633
626
637
624
623
627
616
611
611
616
632
635
647
644
661
670
672
668
682
690
678
675
687
703
707
695
718
704
682
669
677
676
673
667
682
690
706
701
693
722
732
720
719
740
736
728
712
723
718
717
687
676
709
719
725
713
687
696
702
693
688
696
710
701
694
691
687
680
671
677
688
694
676
682
698
696
692
698
703
701
694
685
704
712
716
707
684
692
698
693
695
710
714
703
693
710
706
695
681
684
689
690
691
695
704
737
725
706
726
715
695
697
710
721
709
714
732
743
727
730
746
739
731
726
735
741
735
695
692
700
704
693
693
696
702
675
667
686
679
676
671
691
690
683
683
696
682
671
680
688
696
698
721
733
726
733
743
752
722
709
705
731
724
697
701
721
721
714
700
698
687
666
659
670
676
688
680
719
726
716
704
721
703
692
689
692
687
679
687
698
686
676
676
677
677
685
700
721
730
711
717
734
724
713
733
719
710
699
694
674
656
651
658
662
655
657
674
684
675
668
685
684
677
677
690
691
681
685
702
706
701
694
701
692
684
694
719
725
735
721
701
701
702
725
708
714
725
732
714
701
717
712
710
695
672
676
673
667
665
682
709
751
731
745
758
736
727
731
734
724
708
723
714
700
696
696
710
699
693
703
713
694
682
686
683
680
682
684
684
695
703
716
713
724
734
720
716
698
717
709
696
676
681
691
690
683
693
706
709
691
686
700
707
695
684
694
685
673
667
681
681
667
664
671
674
675
674
683
708
732
721
708
722
713
722
696
690
707
725
701
693
697
711
729
718
706
715
724
714
699
691
694
688
677
679
686
685
680
669
684
684
684
683
699
713
705
701
727
717
687
683
701
690
684
678
677
692
705
693
715
717
697
707
707
698
689
707
722
727
704
719
734
726
713
697
711
718
702
695
694
700
700
684
677
683
693
696
681
686
708
718
697
685
691
695
686
676
671
697
699
696
685
705
710
719
691
686
696
699
691
683
688
698
712
691
685
690
700
698
681
684
690
678
668
662
673
697
729
707
717
771
808
756
740
744
747
726
717
725
732
730
719
710
732
723
711
690
705
713
723
710
698
722
737
715
710
717
734
735
714
699
704
687
679
674
679
679
669
673
689
695
689
688
706
693
687
679
678
681
681
674
690
701
700
693
716
716
704
694
706
721
702
695
695
710
715
708
696
695
716
718
714
702
724
725
709
690
692
709
702
694
681
699
706
712
688
677
698
707
704
697
712
729
714
711
722
731
719
700
693
728
729
708
689
708
718
716
703
694
697
700
688
681
701
719
715
714
739
747
745
711
712
716
714
702
692
705
722
739
733
747
777
772
730
726
730
721
719
737
738
725
705
736
721
731
711
708
723
733
696
693
697
699
705
696
708
742
774
750
748
775
772
763
743
762
766
753
732
725
731
726
708
700
725
735
728
717
718
733
742
711
692
714
705
693
689
689
699
710
693
703
715
739
723
706
723
709
696
687
695
707
708
700
721
740
751
730
748
756
746
733
732
743
749
733
727
747
739
725
734
750
733
713
726
728
720
706
700
704
710
695
683
701
715
693
691
696
704
709
686
683
704
720
715
715
727
744
748
725
720
743
740
719
717
734
731
721
709
714
721
725
703
694
714
708
697
683
686
694
699
693
694
707
718
718
709
716
730
727
708
729
754
748
733
716
727
731
718
699
704
707
700
687
685
690
697
703
694
691
700
715
699
690
709
726
714
697
710
721
723
707
699
724
727
715
703
715
711
703
687
701
712
714
704
698
715
726
706
691
694
697
691
674
675
685
696
692
687
702
702
695
692
720
704
696
703
709
718
718
703
714
718
706
690
684
700
723
711
711
729
739
721
718
725
735
706
703
716
726
713
700
712
716
714
702
703
714
720
708
700
709
710
696
695
712
717
700
684
690
697
699
689
685
704
705
706
701
706
731
737
708
693
714
705
693
685
696
693
685
702
699
693
677
687
702
696
683
706
720
704
689
693
698
689
682
687
692
690
694
676
692
693
690
684
689
686
680
690
712
705
707
712
745
750
718
714
722
743
708
694
709
721
725
725
715
736
751
717
706
726
721
703
699
715
710
712
707
702
706
713
699
683
683
691
708
690
689
700
705
697
682
697
720
710
690
685
701
713
691
690
722
715
708
694
718
733
711
694
709
712
708
705
701
709
712
695
682
706
721
716
718
761
780
743
736
762
762
737
720
728
723
708
692
726
722
713
705
718
734
722
713
718
734
731
726
730
745
734
728
700
709
728
729
707
698
724
725
707
692
702
706
714
703
696
719
711
696
686
711
719
706
712
720
710
708
715
717
720
702
695
712
719
709
705
719
722
717
703
715
726
719
709
694
718
718
712
707
725
729
721
705
709
707
699
693
691
699
704
692
697
708
730
717
711
711
721
707
695
712
718
703
698
708
723
729
720
710
701
701
696
675
683
688
700
707
730
740
754
717
753
757
738
729
744
737
732
716
724
747
749
721
720
723
733
719
713
722
754
737
707
705
718
717
699
688
706
720
692
698
713
726
700
702
701
709
717
698
687
720
728
705
721
720
710
699
706
712
697
692
698
705
704
690
711
706
708
696
717
726
712
697
719
726
710
705
708
723
723
706
696
707
710
697
694
706
707
695
683
695
701
693
675
681
712
699
682
684
693
707
690
685
707
730
705
692
703
710
699
684
687
705
720
711
702
724
742
728
722
721
749
749
716
709
732
733
715
706
715
730
711
692
709
698
689
675
684
692
707
700
701
725
734
705
707
731
717
703
688
694
700
709
692
685
706
726
713
709
711
722
712
701
704
711
708
687
688
689
712
693
699
716
726
721
707
706
714
716
705
694
708
707
692
690
704
711
704
703
712
726
717
725
713
722
733
721
723
737
746
719
720
732
735
710
706
719
716
708
695
708
712
703
692
705
708
703
684
704
694
692
689
692
699
705
691
689
697
704
688
687
700
698
698
689
693
702
707
703
692
702
716
698
696
722
729
714
699
737
734
714
710
736
736
751
717
711
718
713
694
695
710
695
695
709
716
721
696
711
709
707
703
735
743
719
711
702
699
700
696
673
691
701
722
706
716
740
744
761
722
744
730
715
714
721
726
711
703
722
736
714
713
733
738
722
707
723
718
706
708
710
725
709
692
700
707
688
680
687
683
674
672
682
687
688
682
680
695
693
674
674
688
696
690
682
692
695
690
679
692
690
678
680
685
697
697
685
689
705
714
690
687
704
712
686
682
696
699
688
680
685
693
709
686
684
711
713
706
698
705
714
702
695
693
698
709
691
702
720
721
720
704
731
731
721
704
697
709
719
708
694
710
730
723
708
717
725
725
705
701
716
712
700
689
694
708
702
692
694
711
717
705
692
706
712
704
702
707
713
703
706
718
719
704
705
719
716
702
703
711
726
721
692
693
705
712
692
688
706
721
709
690
706
697
693
676
678
686
714
704
700
736
769
724
731
740
752
725
716
730
751
732
719
748
751
734
717
745
734
720
705
715
729
720
702
711
731
720
716
696
714
719
697
695
704
704
692
685
702
710
696
689
704
708
711
696
677
706
694
690
680
673
689
687
676
675
688
700
692
698
697
709
718
706
710
711
708
699
689
704
713
685
685
697
704
692
678
693
698
692
684
701
714
713
693
705
704
709
702
699
701
710
690
702
710
717
703
704
727
728
715
711
726
727
714
696
714
716
700
688
702
700
706
699
698
703
707
689
692
702
697
703
685
722
711
702
686
688
709
705
692
698
706
712
697
706
706
714
700
691
706
703
679
680
705
708
703
683
705
707
698
695
705
715
703
700
691
701
700
680
696
694
691
677
675
693
700
695
691
712
715
691
683
708
703
693
692
719
708
701
704
715
728
709
694
700
715
713
696
710
729
722
704
694
704
711
688
680
690
698
697
698
727
758
746
755
760
783
756
742
760
755
734
722
738
757
723
729
731
733
714
713
725
745
716
720
747
746
715
727
749
728
718
715
728
734
698
698
705
718
695
699
707
715
716
704
718
727
727
721
731
733
726
717
710
719
716
702
693
705
709
693
681
701
713
701
692
705
717
711
707
714
717
720
701
696
710
697
690
703
701
690
686
702
714
698
693
721
716
706
699
718
718
710
707
706
720
718
717
683
702
701
707
705
720
739
712
713
729
750
728
705
725
724
738
698
691
701
716
700
693
698
705
713
698
701
717
727
704
711
719
724
705
691
706
707
694
693
705
706
700
692
710
714
710
703
719
718
716
699
709
718
722
704
703
728
725
694
690
696
688
677
678
691
697
686
695
704
694
698
703
714
701
676
688
697
712
681
684
702
713
713
696
718
724
723
705
704
710
726
700
685
710
702
702
692
701
701
700
689
692
706
687
680
690
707
700
690
705
714
728
703
698
714
725
702
688
708
715
698
702
715
717
708
699
695
707
721
715
695
707
702
693
687
688
693
703
677
675
683
709
684
688
707
712
695
688
697
696
687
679
702
698
700
681
698
709
707
695
698
717
713
696
713
719
715
695
695
710
716
717
699
708
730
729
696
696
705
713
700
691
696
708
703
701
685
699
702
691
681
691
684
702
691
696
716
720
700
698
710
712
704
704
722
729
711
707
732
729
720
724
735
726
717
735
710
693
684
676
690
688
703
690
699
703
697
706
685
682
679
673
693
703
698
700
699
703
701
694
709
714
718
691
713
713
696
685
699
696
683
678
690
680
678
680
692
703
695
686
692
695
679
678
673
665
657
651
660
661
665
675
662
677
682
676
670
684
674
677
664
672
679
678
673
694
694
686
685
689
695
699
684
683
694
692
708
689
701
708
702
707
708
736
737
730
699
710
704
710
690
692
692
679
673
682
677
680
682
674
696
713
693
709
695
706
711
691
692
711
720
703
706
708
719
700
688
698
699
696
680
687
699
699
682
678
694
697
686
680
685
693
691
682
678
684
688
669
672
670
674
684
676
677
687
692
688
679
677
689
695
685
685
693
698
697
689
686
700
690
687
721
711
758
717
733
738
763
730
726
733
731
707
704
732
723
707
699
710
724
721
717
709
733
733
717
706
719
709
694
689
696
709
719
701
703
731
727
710
698
705
713
717
697
688
705
718
701
696
726
700
705
712
729
714
706
720
727
714
713
713
722
722
705
704
734
719
698
691
712
717
724
704
702
716
715
693
686
702
705
704
684
689
709
701
687
692
702
715
713
694
719
705
695
679
688
704
690
690
690
704
709
693
675
707
707
704
699
697
709
719
700
694
711
708
705
690
704
717
709
698
712
721
718
702
708
713
713
706
683
699
712
716
702
683
691
687
674
675
684
698
716
695
692
720
736
708
709
725
732
706
699
743
721
711
694
714
731
718
705
734
726
706
710
729
755
726
720
735
738
720
710
730
734
720
708
710
716
705
692
688
697
702
693
681
708
713
719
694
696
715
713
697
692
710
717
699
690
712
712
724
700
697
717
735
710
690
693
699
692
680
685
700
702
695
687
703
687
684
687
688
671
670
680
709
688
674
663
693
688
684
670
692
714
703
697
701
731
731
710
716
734
713
709
714
727
723
704
706
712
734
713
711
715
722
689
678
689
686
684
674
674
701
701
692
681
690
706
690
680
684
691
689
669
665
667
673
662
661
660
669
667
667
657
672
672
662
669
671
681
675
662
668
675
678
699
677
679
679
661
658
667
678
688
671
675
704
710
698
689
712
733
715
703
715
700
719
699
693
707
716
693
689
702
714
705
713
695
715
715
703
701
710
718
713
697
712
725
717
700
706
717
705
699
695
704
717
704
692
727
720
703
720
707
716
726
698
691
709
693
681
680
685
701
690
698
708
715
719
699
698
712
710
692
684
712
721
708
697
707
726
721
692
697
700
718
691
684
701
705
701
685
703
702
697
697
691
702
707
702
689
710
712
702
698
702
706
712
686
687
700
707
691
689
687
695
689
691
685
700
719
692
680
676
687
699
689
684
683
690
689
680
690
688
694
684
713
704
701
683
692
706
692
680
690
691
696
683
675
683
705
693
684
692
699
687
683
691
700
691
680
670
685
687
673
675
681
684
672
668
680
693
678
668
672
680
684
674
666
681
688
677
677
682
682
695
687
682
708
691
675
671
675
678
676
672
671
692
685
671
668
678
688
675
670
667
673
672
666
671
680
671
667
672
684
684
673
669
673
686
679
665
672
678
678
673
669
683
689
673
678
688
687
684
679
681
698
703
690
684
689
701
684
673
688
685
677
668
692
678
670
664
682
687
690
674
672
692
700
693
682
684
700
695
680
672
689
680
680
675
678
702
679
666
680
680
681
681
673
693
701
676
680
685
684
674
672
680
677
666
683
678
690
702
684
674
695
689
678
672
686
705
709
694
678
706
704
727
693
689
711
716
711
694
706
704
708
684
686
686
681
670
668
691
693
698
678
692
713
700
691
699
706
709
692
694
701
720
695
696
709
722
719
700
698
724
726
708
698
708
716
712
691
699
704
704
679
677
695
699
699
686
715
702
688
684
698
704
678
673
699
703
706
686
679
690
697
687
678
689
700
689
675
660
694
687
695
684
679
692
704
697
701
689
696
727
705
710
729
718
703
689
713
701
699
688
707
717
699
691
704
708
700
686
692
691
693
678
678
683
694
676
675
695
693
682
679
684
690
684
672
665
685
673
663
660
669
662
658
658
665
674
675
665
672
678
688
677
671
682
690
708
681
691
711
703
688
687
699
705
686
679
682
692
684
686
683
701
696
691
675
685
684
688
668
674
686
688
677
673
690
686
669
671
689
702
674
668
678
682
676
678
690
691
713
696
687
699
706
687
693
705
721
693
684
706
715
707
688
682
694
697
681
674
676
674
663
660
676
692
690
675
676
708
695
707
681
712
731
714
703
711
713
704
698
701
712
710
694
707
708
716
701
706
723
718
700
699
698
706
696
695
711
715
701
689
704
694
688
672
681
681
683
683
701
705
684
682
689
688
687
684
689
674
686
664
665
679
697
693
686
718
724
718
707
722
718
725
699
712
710
708
681
678
694
702
692
677
697
708
694
693
707
714
718
690
693
695
709
684
683
685
700
684
675
679
678
677
675
660
662
647
633
621
620
612
608
599
605
592
595
591
588
588
588
589
598
608
622
651
687
703
708
726
759
745
735
746
758
760
734
719
742
740
727
713
724
715
703
702
723
765
768
734
735
748
738
708
697
700
694
685
680
686
703
741
714
704
724
715
705
688
698
688
676
659
653
640
631
630
620
631
658
712
706
717
791
823
788
791
793
765
756
739
760
736
737
737
747
719
712
730
744
716
716
746
740
725
723
734
745
760
743
735
766
767
754
734
748
747
751
728
714
729
737
713
734
722
709
697
714
724
716
727
730
737
709
700
693
689
677
674
695
734
745
702
685
676
672
655
642
640
640
633
638
663
672
713
751
749
732
781
761
746
731
764
767
783
743
749
763
756
745
736
751
768
731
724
736
738
726
709
703
733
737
715
704
708
722
733
713
711
718
737
742
723
718
732
735
720
712
723
736
720
705
733
733
709
716
730
748
736
731
734
739
746
724
732
734
751
746
721
705
687
666
651
643
635
626
643
660
713
878
865
861
884
865
817
813
797
779
746
737
726
715
728
749
740
734
730
763
772
719
698
691
674
665
655
662
685
725
776
757
795
794
796
803
819
782
771
797
810
783
761
781
794
799
743
736
757
752
749
739
718
696
682
665
658
665
710
747
792
882
854
783
784
776
784
757
757
800
807
766
757
770
779
762
737
747
737
716
703
692
682
674
674
682
698
715
723
755
761
750
758
765
770
727
723
729
720
691
677
672
659
648
652
679
699
799
845
877
771
785
770
750
765
768
751
737
766
726
716
698
698
730
744
766
743
795
780
731
708
707
716
728
709
708
736
743
720
714
719
716
708
689
703
717
703
704
715
723
720
721
746
740
723
719
726
713
696
713
711
695
689
699
706
699
691
700
712
719
711
702
706
701
687
691
682
674
667
666
662
655
659
675
688
703
706
727
736
714
728
743
731
714
732
739
756
728
724
707
710
717
722
701
702
712
712
706
700
717
714
703
701
718
716
697
702
723
715
709
715
734
727
707
713
721
723
706
706
722
722
707
724
703
694
683
682
690
695
690
696
713
743
757
729
741
762
718
705
696
689
673
659
648
652
658
670
681
689
722
733
723
761
776
783
754
747
750
713
716
716
717
703
706
724
732
715
705
713
709
691
685
697
690
689
675
669
658
634
623
633
661
709
777
757
825
815
793
817
812
767
779
772
748
745
770
744
724
738
753
724
734
723
715
709
714
719
708
687
685
684
688
682
684
698
708
693
689
709
701
691
688
699
690
675
672
661
660
656
655
657
663
670
670
675
686
704
721
713
713
724
712
702
690
679
652
640
632
622
616
610
623
672
749
800
808
844
887
858
827
837
816
765
787
801
782
756
770
742
730
729
730
725
706
721
714
697
696
692
689
675
672
686
678
680
678
678
697
710
715
715
737
730
712
716
718
701
699
706
702
699
692
692
690
684
684
691
715
717
714
717
705
698
700
719
717
721
715
748
737
720
732
735
716
701
705
692
681
670
660
638
618
608
610
622
650
658
696
770
868
814
841
853
806
779
785
780
739
742
741
740
724
721
727
716
705
709
708
700
693
700
697
689
688
693
688
684
686
688
692
685
691
692
688
685
699
698
690
692
700
689
686
699
694
684
684
694
690
682
680
687
684
675
678
701
701
715
736
744
742
766
747
730
730
721
707
696
705
697
686
685
691
685
680
688
687
686
679
691
682
669
670
672
663
657
656
670
671
668
668
680
684
681
679
685
690
692
688
689
699
709
701
695
701
710
700
693
702
701
690
687
699
683
669
666
675
677
694
701
707
729
729
732
746
734
721
736
779
721
710
725
723
701
697
700
699
701
711
705
693
705
696
687
681
683
685
674
672
677
671
671
661
661
667
667
663
666
687
691
679
683
702
715
704
706
725
710
704
725
727
706
698
712
707
693
690
693
693
699
684
686
685
674
669
663
663
652
638
636
637
651
681
705
730
775
751
849
812
769
768
775
765
734
733
731
730
715
702
717
715
704
700
721
735
720
710
722
715
703
694
702
699
685
672
662
655
650
654
675
701
745
738
778
834
818
786
811
825
800
789
768
749
771
779
767
771
777
743
742
744
735
720
715
732
716
700
690
690
678
662
661
666
680
680
681
703
699
692
697
711
718
706
707
713
711
689
679
674
665
657
666
684
711
700
712
743
768
742
723
753
752
729
719
729
720
711
703
724
731
744
731
746
743
745
746
743
727
736
735
713
712
715
707
693
694
706
702
689
681
694
684
676
678
688
695
682
680
690
702
700
692
690
698
701
692
683
698
695
685
680
689
685
674
671
683
675
675
669
668
680
674
669
665
674
679
678
674
676
695
704
697
698
711
707
691
698
699
697
693
708
722
718
712
726
715
704
712
706
697
690
696
691
694
679
671
668
662
656
657
667
666
665
681
673
671
659
659
667
673
665
675
689
697
686
700
703
689
689
709
715
701
702
716
706
693
693
687
686
677
680
681
680
672
669
680
670
662
661
665
675
674
666
666
694
697
682
680
691
685
678
672
676
676
672
675
683
693
697
696
707
712
702
697
706
702
687
685
686
677
667
663
669
663
664
673
672
672
672
693
714
703
695
715
702
688
672
665
662
670
664
670
680
689
684
691
700
725
712
716
699
697
686
680
686
691
688
683
709
714
705
694
704
714
701
706
717
721
716
702
713
689
671
656
643
640
643
656
696
738
768
862
948
899
835
829
816
766
752
783
775
738
730
746
745
719
730
730
728
717
706
720
716
703
697
711
708
701
700
701
695
684
690
690
692
684
686
699
706
697
703
734
752
740
767
791
782
757
772
763
732
725
723
714
698
700
705
695
688
693
693
694
685
690
697
702
683
679
685
679
666
664
671
668
669
665
688
697
716
708
716
717
706
698
706
704
696
683
699
682
682
676
674
687
685
677
675
680
672
668
668
682
691
690
696
710
712
720
705
717
727
724
715
732
749
724
711
723
715
701
707
707
710
701
694
699
690
688
673
676
678
687
683
687
702
720
720
719
731
718
705
711
712
691
694
696
697
686
697
699
707
691
689
699
705
692
690
699
690
680
680
690
690
677
673
687
683
688
683
680
704
708
695
693
711
729
717
706
698
700
697
680
690
690
697
681
679
687
690
694
671
664
662
643
630
632
638
649
658
677
700
749
725
759
794
751
750
759
761
742
750
768
760
737
738
746
739
711
711
708
705
699
705
718
722
710
730
746
743
735
737
739
757
766
734
725
734
731
713
705
728
721
709
698
717
714
693
690
711
704
696
689
706
702
693
685
701
702
702
697
705
719
733
706
712
725
734
749
747
746
747
776
783
771
760
765
743
739
737
727
721
721
723
709
696
701
697
688
681
689
692
694
683
682
695
690
681
686
690
681
667
660
650
646
638
643
652
690
714
735
750
837
824
778
789
793
775
757
780
768
758
751
758
757
756
757
743
736
742
749
730
734
740
745
718
727
727
706
714
728
739
716
710
720
706
696
712
706
693
687
693
694
696
684
686
709
713
721
719
735
729
720
733
726
718
729
727
717
716
717
699
688
701
693
689
684
691
690
679
677
683
673
668
665
664
673
674
673
671
691
694
684
687
699
704
703
696
707
718
717
702
697
706
707
698
693
714
704
721
695
688
693
689
682
684
709
718
717
709
724
734
737
715
700
704
705
691
685
691
696
700
695
686
713
715
732
716
726
758
760
741
738
748
741
716
721
728
716
701
712
709
720
701
708
713
718
705
711
725
725
714
718
729
731
717
723
738
734
725
725
725
721
706
713
715
713
699
698
700
700
687
688
696
695
688
687
698
700
694
687
697
689
684
682
684
683
673
677
682
680
671
677
679
669
665
675
675
676
664
667
674
681
675
681
686
691
691
690
714
714
695
694
701
700
687
680
698
692
690
674
669
668
658
665
685
716
728
733
780
775
733
721
766
725
714
708
723
726
709
705
708
711
700
702
725
718
724
707
722
736
749
731
734
749
748
719
719
713
703
700
717
702
699
694
692
694
702
692
701
714
721
703
700
706
704
694
686
687
687
673
677
680
681
676
694
689
681
681
696
696
689
688
701
690
684
701
692
689
708
714
723
700
698
713
707
699
704
712
708
698
715
718
705
709
726
726
710
701
718
711
720
704
725
710
702
691
689
693
699
684
690
702
712
691
692
700
697
684
680
691
687
684
678
691
693
687
682
694
702
674
671
681
686
698
686
714
741
746
732
745
769
780
752
746
763
754
738
721
737
733
719
706
718
721
706
700
720
712
701
696
692
688
688
676
681
691
701
688
696
712
709
702
724
726
718
708
720
720
721
704
726
723
722
717
701
713
715
710
704
708
725
722
715
703
733
698
692
676
683
686
692
684
690
719
723
712
723
734
739
720
726
732
714
707
727
731
719
712
729
737
730
711
723
713
705
701
719
712
703
697
708
715
709
700
720
722
723
711
720
731
732
706
701
709
704
695
682
678
676
677
667
671
677
682
687
685
688
705
706
690
691
703
699
688
691
699
700
688
685
701
693
687
679
679
689
685
681
676
690
687
687
679
695
700
698
676
668
655
637
623
622
614
613
613
609
631
682
745
745
739
762
785
769
737
755
747
726
708
715
710
698
695
698
702
699
690
704
703
715
698
693
698
689
679
686
682
679
675
687
685
685
685
674
666
652
649
650
662
676
675
691
719
743
728
738
751
737
728
748
755
728
729
745
751
743
719
729
725
719
708
715
724
727
717
705
725
715
715
703
703
710
713
703
699
715
714
713
701
714
720
711
701
714
717
704
696
713
713
704
702
703
712
716
700
699
708
711
703
694
716
725
717
702
698
704
704
692
687
696
688
689
681
686
693
713
698
711
709
709
698
691
706
701
691
688
700
700
692
696
697
688
689
684
689
678
683
694
697
690
691
711
725
712
699
707
715
698
690
701
692
692
688
709
728
725
707
711
730
721
696
685
697
693
682
678
688
707
701
698
724
735
720
710
724
720
707
697
709
707
702
686
691
692
690
677
680
689
693
683
680
701
711
711
696
705
707
702
690
692
706
708
701
692
712
719
706
697
721
722
704
700
711
711
696
690
695
696
694
688
703
706
710
697
699
731
738
734
727
749
739
732
706
716
721
718
702
700
714
709
694
684
695
695
702
691
683
703
699
722
696
689
708
717
705
696
700
704
706
691
685
710
715
710
698
713
705
707
678
678
643
630
626
621
634
644
674
733
917
815
810
819
758
773
773
764
729
713
696
700
689
685
669
659
661
652
635
633
628
628
622
620
619
623
622
623
628
635
651
663
678
685
687
715
694
670
657
653
628
623
613
613
627
633
644
656
691
699
689
684
687
666
654
646
632
624
615
615
614
609
611
625
636
660
685
704
734
751
758
747
729
723
724
738
741
760
808
810
787
783
788
778
731
729
744
765
726
725
751
766
744
748
776
793
774
733
749
738
720
714
707
700
695
701
706
697
702
716
735
736
732
744
743
723
723
751
745
720
728
765
791
722
708
696
680
659
649
647
637
623
630
626
625
622
620
618
633
638
659
670
699
733
702
689
703
712
720
726
792
833
771
739
763
764
743
754
776
775
752
738
756
770
765
735
734
744
730
706
712
721
710
699
699
727
724
711
723
739
729
714
730
733
731
712
713
716
726
700
708
714
695
684
706
732
758
737
763
782
763
735
742
737
735
709
711
731
738
716
724
742
731
716
715
720
704
691
696
701
698
689
691
699
701
683
675
690
694
677
680
696
687
681
693
695
696
684
692
699
700
689
701
722
729
732
708
719
718
701
696
708
716
710
707
715
720
707
689
702
705
707
689
690
704
701
682
681
704
709
719
699
703
724
717
698
698
715
724
709
698
708
712
727
702
703
708
710
696
689
707
708
715
701
695
705
702
696
684
686
692
688
676
671
684
690
676
674
688
684
672
679
698
705
707
694
713
709
717
699
696
697
689
681
692
712
706
693
698
716
717
710
713
714
726
705
692
701
707
699
691
717
726
734
713
716
733
730
711
723
702
681
673
687
694
689
686
697
714
715
708
709
715
709
695
690
702
694
676
674
686
701
683
680
690
695
708
694
688
696
697
679
676
694
702
696
687
712
722
709
702
724
726
706
697
712
707
690
685
696
714
697
690
715
714
701
694
715
715
700
694
708
708
694
685
691
701
701
690
696
711
714
698
685
705
701
692
681
692
702
694
681
686
697
702
681
676
678
683
671
666
687
679
672
669
685
687
685
672
684
702
697
685
682
700
690
682
676
684
692
707
692
686
697
710
692
686
701
702
691
679
686
696
699
680
674
683
683
674
668
682
684
682
676
688
696
688
683
689
705
706
698
687
706
708
699
681
689
691
677
673
681
686
689
683
689
699
698
687
702
711
699
676
682
678
667
661
676
679
678
668
678
692
713
685
687
700
697
689
693
698
704
693
684
696
695
688
679
696
695
682
677
691
706
707
695
710
717
724
709
686
697
681
672
674
686
687
684
708
708
695
690
712
715
707
699
706
703
708
686
686
709
705
691
677
694
701
699
682
691
694
692
674
670
679
675
665
661
676
682
687
671
692
697
691
687
689
696
701
689
697
707
699
684
677
694
692
689
681
705
706
688
680
690
701
701
683
687
690
700
683
679
690
691
679
674
689
694
679
677
677
684
674
667
684
683
678
678
685
692
700
689
679
693
697
687
679
683
684
677
669
674
677
677
669
665
684
682
688
676
696
704
700
688
691
693
699
679
681
694
699
682
681
691
703
696
678
691
693
686
673
676
686
685
677
672
689
696
684
669
679
683
671
664
677
684
671
692
708
717
693
703
700
691
679
679
685
681
671
675
684
683
673
668
680
688
665
659
666
671
669
663
669
667
672
663
676
686
677
671
685
690
696
675
680
687
678
674
684
685
689
666
681
680
673
669
679
690
690
684
698
712
698
678
677
682
689
671
669
688
693
686
673
677
679
678
662
671
676
687
678
682
693
698
684
680
697
703
699
682
687
705
717
688
695
699
710
685
673
679
673
664
661
671
672
667
660
673
671
675
663
675
672
675
666
670
682
684
676
673
691
698
682
668
672
676
684
676
677
688
710
698
690
696
707
716
697
691
699
710
701
683
690
687
688
669
671
675
678
664
662
673
681
674
672
691
691
692
676
680
681
669
664
675
670
673
662
668
672
670
662
662
666
653
653
668
672
667
670
682
684
676
670
687
694
689
684
694
704
699
682
679
688
685
672
663
674
672
667
664
662
667
658
652
660
654
651
645
653
655
655
652
667
675
677
669
689
691
675
673
690
690
680
673
689
688
682
676
687
685
689
668
674
667
677
661
658
673
674
670
668
681
694
688
679
667
668
666
657
656
663
670
668
665
688
690
695
686
703
691
685
690
691
680
673
676
684
677
673
674
683
693
675
674
681
677
665
667
678
673
666
663
677
674
666
666
670
682
672
669
686
689
681
673
674
681
675
670
679
688
693
685
690
702
700
695
690
707
704
694
700
703
714
697
683
695
689
683
673
685
686
689
676
677
692
697
683
684
696
706
699
682
690
692
701
682
674
687
681
679
666
679
681
684
674
677
685
679
676
676
682
674
666
672
672
677
670
665
672
668
657
654
659
670
669
668
683
691
689
671
672
680
682
668
669
701
691
680
676
691
713
708
688
687
699
712
687
681
685
699
678
677
686
702
705
688
689
697
684
671
673
672
681
661
658
663
664
656
655
659
663
663
658
657
664
663
660
661
668
676
660
659
669
668
666
660
668
665
658
654
667
667
659
657
670
671
669
668
681
691
684
679
675
690
684
681
668
669
662
667
643
641
626
615
610
621
626
626
625
625
640
646
666
665
693
718
729
719
737
752
722
710
729
728
702
693
680
657
646
638
621
616
609
612
627
631
633
634
644
639
632
625
624
623
625
627
634
632
637
645
662
681
684
677
679
692
681
680
679
703
697
685
672
668
673
670
665
673
688
709
722
716
729
728
722
705
713
709
707
694
698
698
697
687
705
715
715
710
724
720
712
695
691
702
697
703
691
689
705
704
690
692
702
699
688
686
692
698
694
688
711
723
713
723
738
750
724
704
726
722
716
697
702
714
708
695
691
694
692
693
687
703
709
716
698
719
735
732
717
702
714
716
698
696
702
711
715
704
708
718
712
696
693
712
715
710
702
717
730
701
688
683
684
686
672
667
688
684
677
692
693
702
705
692
692
702
703
704
694
707
728
706
704
717
715
703
681
679
675
665
672
678
693
720
700
733
751
755
738
726
745
750
722
731
754
744
723
708
727
739
715
710
724
735
736
703
716
716
731
704
692
702
699
689
686
700
710
717
698
709
711
710
694
690
712
711
689
689
708
720
699
705
719
720
698
700
714
716
695
691
719
722
699
714
718
711
692
704
699
693
688
702
707
712
688
713
722
715
694
717
725
715
701
722
716
706
696
709
717
697
687
700
700
709
696
694
713
704
692
686
707
710
697
688
715
712
707
700
690
704
716
709
703
724
739
714
696
708
699
703
692
688
713
705
696
696
712
708
702
697
708
721
707
692
701
716
724
708
725
704
701
688
682
704
707
697
695
711
722
707
702
727
732
715
710
713
707
688
680
691
702
722
711
713
722
715
707
724
734
727
702
718
710
713
708
719
710
701
700
706
711
712
692
705
709
710
694
714
705
692
686
696
711
714
703
724
736
732
710
707
714
715
689
688
691
697
685
690
709
712
707
698
724
722
714
702
703
714
714
697
702
698
713
696
688
692
709
695
699
702
707
717
699
718
733
738
718
719
726
716
698
699
725
724
713
712
723
721
698
692
716
711
698
697
704
702
690
695
706
694
689
697
703
705
685
688
704
702
689
675
698
697
698
683
701
709
700
684
694
686
685
674
690
686
679
688
700
707
701
701
722
713
691
684
687
691
686
681
701
716
708
707
695
717
729
707
699
723
717
702
697
705
701
691
684
697
696
689
703
701
694
706
705
699
692
698
698
688
681
694
694
689
680
684
694
691
686
684
701
720
708
707
730
730
703
701
709
714
691
687
712
709
704
698
719
733
707
708
726
730
724
705
714
714
699
695
706
704
687
686
697
703
693
681
684
698
690
681
699
715
720
690
683
694
688
692
690
731
746
739
776
778
766
737
755
753
735
718
737
727
727
721
725
721
715
709
708
728
724
703
696
712
707
692
685
679
678
664
659
669
671
665
671
678
693
698
679
689
694
686
679
689
698
692
681
689
696
691
683
682
698
697
684
684
698
692
684
692
693
692
688
691
705
717
695
691
712
709
697
692
700
702
698
690
697
701
703
689
693
708
709
693
687
696
686
674
687
678
674
678
680
681
721
698
703
721
738
712
716
713
705
693
712
716
710
699
715
717
703
699
718
724
715
699
705
709
717
689
689
694
692
679
680
686
686
681
694
709
713
706
732
729
724
708
710
719
714
695
692
699
702
687
682
698
703
688
693
701
690
678
680
680
681
673
674
686
691
682
675
682
698
696
693
714
719
709
705
735
734
721
712
716
728
718
706
718
719
728
706
704
720
719
706
701
711
717
706
725
688
667
649
643
626
619
609
618
631
650
650
669
702
724
728
777
784
768
762
793
779
749
779
770
795
770
782
780
791
755
750
771
768
733
711
716
714
696
689
712
704
713
697
681
660
652
641
630
631
624
636
641
653
647
641
634
641
631
622
617
614
610
610
615
619
625
628
635
633
630
622
629
622
619
610
609
600
597
598
601
606
624
641
671
692
691
684
685
674
674
668
665
664
674
680
685
677
677
682
671
662
657
656
642
636
640
626
621
623
532
699
616
615
616
612
625
618
618
618
617
618
623
638
646
660
685
692
706
711
733
764
786
777
779
747
719
702
708
705
691
684
700
712
697
692
720
740
752
753
790
807
772
763
791
793
786
784
800
804
777
769
765
773
742
743
755
771
762
765
774
782
780
756
764
764
759
740
735
760
749
735
755
771
760
736
758
766
732
718
692
680
670
650
642
635
642
637
642
674
688
745
780
859
827
793
793
800
775
788
802
782
765
785
756
738
734
767
778
738
744
725
733
720
721
733
739
732
716
745
751
749
734
728
750
754
737
746
771
758
746
735
761
721
704
685
661
647
643
643
640
663
665
674
687
714
712
706
707
692
698
700
709
763
768
781
762
765
773
775
740
759
764
757
747
758
765
773
750
738
749
749
732
727
739
729
725
715
710
724
749
722
719
734
742
742
724
720
733
727
712
707
724
732
726
709
696
677
651
643
678
679
677
662
661
657
647
642
636
631
627
627
624
623
630
638
652
657
659
654
657
649
644
637
636
644
646
665
690
716
707
714
714
717
705
694
708
703
689
674
671
667
672
661
669
696
718
714
726
745
731
719
734
734
743
732
729
716
708
697
686
673
670
680
704
757
751
798
815
813
768
756
777
772
744
724
729
766
715
700
682
680
697
724
718
728
755
742
729
727
758
769
765
753
754
773
740
729
729
732
726
711
716
736
741
722
710
721
721
709
715
738
753
733
728
736
744
740
718
709
720
719
705
706
728
737
730
724
736
752
737
724
724
722
709
699
705
703
711
694
701
711
706
688
676
672
660
653
655
654
680
686
721
821
862
793
801
801
765
743
756
752
728
727
730
749
736
730
743
748
750
741
742
754
757
736
720
753
710
699
681
681
702
728
722
724
756
776
735
736
737
736
731
729
739
755
753
743
754
767
752
746
755
753
737
728
725
713
692
692
691
688
693
704
722
720
709
728
726
706
695
697
707
721
722
717
752
757
739
747
772
781
776
752
757
744
734
720
738
733
721
726
737
738
722
734
750
751
729
717
734
745
733
715
732
726
751
733
721
736
733
745
726
740
750
768
745
748
747
734
703
703
719
715
718
711
725
709
698
716
712
705
705
723
735
717
710
748
736
728
722
715
729
732
706
698
711
708
696
697
720
723
718
718
744
752
733
719
729
729
705
707
719
712
698
696
713
711
719
704
704
740
729
711
703
725
718
716
700
710
718
721
701
715
715
727
712
714
713
725
718
711
724
726
715
700
698
706
704
710
718
729
722
724
749
768
757
729
749
747
724
712
716
722
728
716
705
723
734
722
707
736
731
718
726
716
729
708
721
724
735
709
708
730
731
721
714
742
734
747
717
727
766
726
712
709
709
715
700
722
723
712
706
728
737
720
724
726
743
729
711
727
738
725
720
750
738
731
707
729
732
710
721
741
730
716
706
720
719
707
711
721
722
698
696
712
723
703
702
722
737
736
709
733
734
732
720
706
720
727
704
709
739
724
713
715
741
738
740
713
723
723
716
707
719
733
743
722
738
754
737
717
734
725
723
714
732
725
707
702
718
731
708
709
733
731
723
714
711
725
712
697
703
708
704
693
708
717
706
701
698
709
719
696
694
701
700
717
683
701
713
731
718
707
755
754
722
708
724
728
713
705
729
727
728
713
732
740
720
715
729
733
722
710
719
729
714
719
720
722
717
702
712
713
710
688
701
711
704
721
686
706
698
695
697
723
727
725
723
737
760
736
736
743
750
723
722
735
753
727
724
739
728
715
709
706
710
691
697
718
704
706
696
696
714
724
706
711
726
729
718
701
723
726
705
707
705
710
692
685
705
698
703
691
714
729
726
716
743
751
754
734
738
755
746
736
748
729
741
715
722
727
738
721
740
747
740
723
737
744
747
741
744
742
732
736
776
806
769
740
762
756
736
725
726
754
735
726
747
759
757
736
737
751
746
723
720
707
720
713
701
713
733
742
724
723
729
724
706
713
725
717
712
732
757
735
719
740
746
737
715
730
730
716
719
713
740
734
726
733
755
736
727
749
746
721
712
730
720
709
719
748
753
731
744
759
762
735
742
742
737
730
722
734
734
710
728
724
737
706
737
723
734
716
724
756
736
727
740
755
740
726
759
759
745
745
750
740
728
719
745
732
719
731
743
741
724
728
724
711
711
716
723
707
700
721
721
709
713
739
749
734
727
728
743
738
711
714
730
730
708
695
708
711
710
700
714
737
746
719
732
739
734
716
733
750
734
756
754
747
731
720
742
741
725
713
722
739
727
712
723
736
711
730
732
748
714
723
732
741
736
715
729
740
737
722
741
743
737
712
750
730
724
748
767
758
745
740
758
776
738
744
743
720
713
712
739
726
719
721
739
721
718
727
779
748
737
730
747
737
731
724
741
749
718
729
748
735
718
726
753
736
702
711
720
744
703
698
717
720
712
697
722
732
698
701
734
748
729
726
776
779
754
787
730
732
700
711
739
738
754
751
773
796
773
780
795
772
760
781
787
765
756
766
771
768
740
758
752
751
727
728
729
724
707
720
740
723
708
722
740
742
722
716
734
730
712
701
720
714
700
709
718
726
704
716
727
728
714
716
713
708
699
702
701
714
686
707
716
700
691
702
709
730
705
699
714
727
717
697
719
737
718
716
749
762
744
758
774
760
736
728
744
740
729
731
741
733
716
736
749
732
721
733
733
715
705
718
743
737
726
743
746
748
726
726
748
744
725
730
755
752
737
719
753
748
729
713
724
726
711
687
711
710
725
712
709
716
706
716
681
679
671
656
658
660
669
679
732
775
814
773
814
803
793
776
787
791
760
787
799
783
779
791
793
773
752
766
761
727
721
730
729
709
704
710
728
725
724
736
756
733
708
719
724
729
713
726
728
711
714
723
745
725
732
745
724
711
701
712
714
707
690
705
718
712
709
722
752
723
721
750
752
738
741
759
768
758
753
756
764
745
734
744
742
709
718
740
728
723
706
733
749
748
734
779
762
765
748
761
767
735
735
753
749
715
726
740
746
724
730
750
742
740
724
755
760
752
730
747
743
738
729
723
733
769
721
722
740
729
739
739
745
755
733
732
751
732
702
713
716
716
693
703
715
726
707
718
730
749
737
717
737
736
724
705
734
734
728
719
738
753
721
720
732
724
706
700
717
724
717
724
743
756
744
730
743
740
719
730
723
745
726
724
759
792
748
716
732
721
716
722
743
769
751
769
805
791
763
755
758
774
742
757
761
754
757
784
791
808
751
739
745
753
736
734
754
761
749
737
765
768
746
745
758
751
731
745
735
721
711
711
725
731
714
714
734
742
723
720
756
722
692
684
668
652
645
649
650
662
652
665
695
756
745
830
824
798
785
798
811
791
780
807
817
810
784
810
815
808
767
760
796
804
781
728
714
689
666
653
664
659
679
690
695
687
706
726
735
749
802
817
811
789
829
827
815
783
796
796
782
767
782
788
786
767
748
763
762
749
759
762
770
750
742
761
762
758
741
772
762
729
756
741
752
749
752
785
791
763
764
803
762
728
714
692
685
666
663
667
684
698
727
915
951
837
849
875
827
805
839
815
785
783
787
763
753
760
749
752
748
755
767
757
746
743
757
761
729
726
744
737
721
706
715
709
701
695
704
709
702
694
708
710
698
689
706
713
706
697
702
711
717
703
712
733
724
715
704
719
727
720
727
752
777
764
745
769
784
759
762
771
775
759
744
753
736
727
716
720
729
745
729
729
769
800
782
778
774
771
762
762
762
756
741
752
757
747
721
709
692
671
658
660
666
679
684
735
982
860
874
865
835
822
816
807
757
778
790
782
765
775
774
752
746
735
730
756
769
741
737
750
741
735
715
722
746
757
735
736
755
769
753
744
758
773
747
743
757
761
744
741
754
750
739
727
755
754
734
736
757
759
753
760
763
786
754
748
769
757
743
752
775
792
751
733
757
753
728
735
730
718
712
694
710
719
716
716
733
750
738
733
749
758
750
734
760
750
740
737
762
766
736
737
769
763
740
749
762
777
749
742
741
747
726
734
753
782
753
738
761
773
760
748
758
767
736
720
726
751
737
759
758
756
758
793
790
760
742
749
749
731
735
752
746
725
733
750
774
740
743
763
776
758
769
770
771
732
765
731
728
715
720
734
735
723
752
771
775
757
774
768
766
764
769
770
745
737
753
750
730
727
744
744
724
721
758
739
745
732
729
736
730
724
704
732
724
710
699
720
723
719
707
736
743
743
735
750
727
732
764
754
753
738
769
767
744
731
745
746
729
711
722
723
727
707
718
727
718
713
724
732
719
707
736
739
729
701
705
721
714
708
722
745
745
725
726
750
733
722
709
725
719
698
699
712
728
696
703
717
724
699
712
721
747
722
717
741
752
729
727
753
748
733
734
740
747
737
719
723
728
731
706
726
754
777
740
733
730
751
726
713
727
730
730
725
765
778
746
769
791
784
764
730
735
746
750
708
717
725
724
703
707
720
714
699
731
726
701
713
729
731
712
742
748
734
725
749
763
746
729
737
747
736
721
728
732
737
705
722
730
727
703
718
729
705
695
714
713
713
695
723
734
714
702
713
719
699
691
728
716
714
701
727
731
717
717
739
739
721
710
732
732
702
718
723
738
716
720
730
744
723
706
712
724
716
697
708
707
706
700
695
713
718
708
711
740
729
723
712
733
754
731
711
721
699
677
663
659
644
630
634
646
649
655
653
653
663
666
661
657
661
651
642
646
643
655
658
684
712
724
722
728
747
760
745
713
730
727
717
705
710
718
698
693
684
686
671
676
677
671
661
676
682
689
694
713
713
718
725
743
737
729
728
714
701
681
670
673
676
712
714
756
797
834
783
797
797
764
778
777
771
762
774
808
797
763
767
751
741
748
740
742
740
745
767
755
741
741
746
762
739
730
745
749
746
742
764
773
757
742
768
781
777
766
778
778
768
760
767
763
744
746
737
742
727
707
724
726
714
709
738
743
718
722
742
747
729
729
746
746
739
740
759
766
756
730
735
750
716
724
750
759
755
737
765
738
729
729
745
754
733
738
750
737
714
717
715
723
708
719
754
755
748
753
782
779
784
743
744
746
737
726
736
743
738
737
769
758
739
731
750
771
758
746
765
774
756
743
762
765
751
743
753
757
730
711
715
716
690
695
716
714
721
705
728
746
740
737
716
736
716
716
740
742
731
724
750
752
745
722
723
734
718
700
723
727
724
750
775
767
754
777
785
756
749
760
758
746
740
754
759
737
733
742
754
736
733
730
731
717
699
726
736
725
717
754
775
732
732
740
765
739
739
755
767
755
736
767
766
754
741
764
758
745
729
731
727
721
702
741
744
733
701
727
713
709
706
716
738
719
712
739
740
733
720
717
737
771
739
707
736
714
725
744
747
771
753
783
796
775
774
785
780
751
757
762
761
734
740
741
748
717
729
752
770
730
725
737
734
728
695
713
711
698
701
710
725
705
720
741
750
727
735
736
754
717
748
745
729
709
705
695
677
664
666
656
660
653
652
658
655
650
640
646
641
643
648
646
667
691
723
716
730
767
739
738
716
702
683
681
695
707
733
731
769
817
796
764
786
787
763
731
722
710
686
680
696
711
709
717
759
794
778
771
822
849
801
801
834
817
783
785
799
758
747
738
725
718
720
721
720
715
715
732
740
724
730
739
729
721
725
748
764
740
765
770
771
747
758
765
750
723
733
767
753
739
751
808
801
763
775
775
751
726
722
737
738
716
727
750
751
754
729
720
708
682
683
660
659
639
635
636
624
641
628
640
632
631
623
619
616
621
614
608
603
604
611
608
614
624
636
657
668
650
646
643
636
639
649
674
695
753
716
724
704
690
678
677
668
660
668
692
677
680
685
701
726
719
731
750
756
743
752
776
763
746
766
761
744
745
765
786
745
734
748
750
738
727
751
778
760
740
761
751
749
725
729
725
728
718
713
722
723
712
708
729
727
721
727
726
727
724
728
744
734
720
727
726
731
711
709
730
734
721
711
719
720
711
713
750
762
751
735
775
769
739
749
755
756
729
743
749
735
737
814
746
728
710
698
690
682
701
721
791
891
950
915
911
916
836
797
817
811
781
803
823
820
802
821
818
795
787
781
752
725
694
685
671
650
645
654
646
643
659
657
663
660
668
679
719
760
828
812
830
854
805
795
817
801
793
800
841
813
792
810
818
779
773
765
761
734
736
759
768
749
762
788
783
770
783
771
779
763
757
780
773
766
799
824
799
779
807
812
785
794
815
821
803
806
829
792
795
803
803
796
786
809
792
804
771
775
793
793
794
758
754
743
776
791
771
761
813
806
782
770
786
761
739
730
751
736
726
745
765
782
755
748
780
781
763
773
784
763
752
778
766
762
761
792
770
747
751
769
765
763
794
855
827
845
825
815
819
831
823
798
817
795
768
784
790
761
757
766
751
742
733
745
720
706
722
717
703
701
729
735
717
711
735
735
727
741
742
734
721
737
745
738
730
757
752
733
744
759
746
731
744
751
736
725
737
745
747
709
702
696
700
699
698
727
738
740
739
786
809
793
794
813
799
781
787
778
786
800
764
775
783
775
761
784
787
766
761
765
763
747
768
768
760
768
795
800
775
774
781
763
763
755
756
765
751
738
752
758
735
730
742
738
723
731
732
727
716
736
743
734
748
753
778
796
770
778
763
757
747
739
724
733
719
724
733
731
729
733
729
717
711
721
708
697
697
695
686
682
693
688
686
710
723
729
751
758
751
774
755
741
748
737
714
709
727
726
711
702
709
710
709
707
702
710
718
720
720
715
738
752
744
752
772
766
744
760
753
737
749
751
740
735
752
766
769
749
767
767
746
734
749
748
737
723
730
739
735
714
709
712
711
699
694
703
698
700
724
770
770
790
770
769
769
793
780
770
770
793
783
768
789
791
776
790
796
810
794
825
823
807
806
811
776
792
777
762
775
760
747
753
743
732
745
745
736
749
747
737
755
755
748
756
757
739
741
759
776
764
774
789
778
789
794
771
797
796
770
766
780
747
741
755
747
733
742
755
731
728
753
755
740
744
740
738
756
778
775
785
774
762
777
756
753
766
760
738
744
748
739
724
735
729
721
736
742
734
739
747
737
736
732
732
722
730
737
734
729
746
731
743
735
735
741
733
722
728
726
711
715
719
712
704
719
714
707
705
713
707
690
692
691
693
689
692
705
713
708
711
721
730
729
740
748
741
750
763
762
770
779
765
759
771
776
754
772
778
754
749
762
753
740
742
743
732
724
736
730
725
722
730
730
729
729
750
757
750
769
784
763
771
773
753
768
756
747
757
753
743
751
766
763
743
761
760
746
736
745
750
741
741
759
752
758
777
773
765
770
757
761
759
742
752
754
740
750
753
754
738
757
756
736
735
740
728
720
723
708
706
709
707
697
701
719
724
731
724
741
757
771
759
745
752
754
738
736
747
746
729
724
739
739
726
727
726
732
728
715
708
713
712
711
698
696
709
721
717
714
741
736
735
726
739
741
718
717
731
731
713
711
725
728
729
728
739
746
758
744
758
761
742
745
741
731
722
742
741
739
737
755
755
752
762
769
748
755
751
730
727
729
729
716
710
712
704
699
696
696
683
682
687
692
709
738
795
815
818
869
833
775
774
776
755
741
755
754
746
770
783
801
767
744
746
737
732
743
765
776
793
796
787
812
773
797
788
774
786
777
778
769
761
765
746
744
751
745
744
768
762
771
781
755
744
735
724
710
712
723
740
740
730
749
742
764
773
760
771
769
762
761
745
751
750
734
734
739
732
728
736
724
725
728
729
717
717
724
723
715
728
727
724
724
736
741
735
742
754
752
765
769
761
762
783
774
756
762
761
755
742
746
736
724
719
728
723
716
709
705
708
712
713
710
716
717
712
701
703
698
692
685
688
695
709
715
731
758
758
753
765
755
749
771
753
753
756
757
745
748
750
751
741
744
736
730
723
730
728
725
741
748
742
754
739
734
737
715
714
721
715
719
732
728
748
752
745
750
749
733
741
735
725
723
729
732
720
720
740
727
725
737
739
737
746
755
746
751
770
758
766
769
760
752
734
734
719
714
709
723
738
741
743
763
776
767
763
767
758
750
753
752
740
744
734
731
741
744
763
771
763
776
779
762
766
761
748
740
752
745
740
754
752
749
739
746
750
733
732
745
742
747
758
750
743
754
746
752
760
744
740
744
743
747
736
732
748
736
727
731
731
717
709
721
705
700
718
723
741
742
758
770
770
774
798
779
792
777
769
776
773
757
773
768
759
771
770
776
773
774
763
762
761
752
741
753
755
741
754
755
744
745
753
739
729
741
721
709
703
706
702
689
693
701
696
691
688
698
698
700
714
725
724
729
740
733
741
750
744
753
758
756
749
759
755
747
754
751
737
731
739
727
715
723
717
715
714
715
722
717
717
723
725
726
734
735
732
747
732
726
732
730
721
731
726
717
718
723
715
715
720
723
715
719
722
721
709
710
715
706
707
700
701
707
705
709
728
732
722
723
736
728
719
721
713
703
701
707
698
705
715
704
711
729
713
702
697
702
692
687
690
694
694
690
694
699
701
698
714
704
696
694
699
688
683
685
693
701
700
704
725
730
743
768
767
756
779
774
754
767
771
742
747
756
742
736
762
762
766
767
798
799
776
781
792
764
761
746
747
736
740
741
749
735
760
776
743
743
737
720
713
719
713
704
709
722
723
729
742
751
747
762
767
754
776
774
748
764
752
745
767
773
746
754
751
743
730
729
740
731
722
746
727
725
714
727
716
705
693
699
694
692
683
682
698
703
719
714
715
746
758
738
745
758
758
754
744
765
778
755
777
772
751
759
764
747
749
753
746
749
755
748
732
731
747
751
743
745
758
742
743
747
743
733
736
743
728
724
737
743
734
741
743
745
732
739
740
732
733
744
732
733
751
749
741
745
751
733
714
709
700
692
686
696
688
693
709
701
691
678
669
660
658
658
663
687
765
767
777
787
769
783
799
751
735
740
714
692
684
700
709
731
736
767
802
808
781
770
770
742
733
747
732
721
711
710
717
713
703
718
735
718
717
734
739
734
748
777
768
760
778
785
761
765
755
737
742
728
716
726
705
706
714
707
700
704
712
713
705
722
743
757
740
768
773
764
777
756
754
763
768
748
756
779
782
756
766
769
762
768
767
760
750
755
750
738
747
745
734
751
741
736
755
757
740
757
786
763
775
762
773
779
767
755
778
758
753
768
757
731
740
738
726
711
724
724
713
705
715
709
700
692
698
693
692
692
714
723
729
717
740
741
729
745
730
728
741
731
730
730
726
719
729
724
746
746
773
747
738
751
723
733
727
712
716
732
746
745
758
780
753
757
765
751
738
754
744
741
748
746
737
753
749
747
739
758
740
725
730
724
708
706
709
702
689
695
690
680
685
680
675
673
684
682
689
691
718
719
710
710
732
736
743
727
736
736
717
729
737
720
722
749
749
728
739
742
735
721
735
735
718
711
726
729
716
711
724
726
723
710
724
724
712
707
716
701
703
701
702
729
746
718
712
722
723
712
707
710
726
755
749
789
796
805
770
783
783
760
759
752
745
727
730
739
736
731
758
786
773
750
766
768
736
743
728
722
716
722
725
732
728
749
766
758
748
765
762
750
742
762
769
771
777
770
771
766
779
774
768
788
795
781
780
774
754
756
763
742
740
739
717
709
702
699
693
690
693
712
742
736
750
779
783
755
732
732
729
696
689
692
684
673
670
668
664
651
651
649
663
676
691
725
789
766
831
816
804
887
896
831
797
781
766
790
824
858
781
759
765
733
725
751
728
706
698
695
688
681
686
690
694
697
728
752
762
740
767
780
759
767
778
754
752
762
770
773
761
764
765
777
767
735
729
741
743
728
726
739
738
732
742
764
770
757
740
759
759
740
735
747
743
736
727
743
740
734
733
750
760
753
745
766
768
747
744
762
754
741
749
750
737
741
758
756
732
743
735
727
718
726
720
716
717
740
753
755
750
770
767
770
774
810
808
775
781
793
756
773
768
747
762
772
758
762
774
784
778
753
770
756
736
741
751
739
734
758
773
788
765
773
799
790
756
763
765
731
748
747
734
733
744
744
726
738
725
707
697
698
689
681
683
702
717
714
734
733
727
742
746
732
714
730
722
736
705
703
714
713
700
700
719
729
743
728
736
765
766
737
733
738
738
718
710
724
722
718
720
739
746
733
725
742
748
734
724
728
730
717
697
695
693
694
712
725
776
819
805
848
800
824
825
773
793
795
791
760
772
777
755
745
760
754
733
747
749
734
738
754
755
741
746
747
736
727
733
737
728
721
737
734
722
726
738
743
728
723
737
724
718
720
706
702
716
708
704
718
729
732
754
749
753
765
764
749
764
753
742
745
741
726
730
725
703
697
694
687
685
697
729
767
733
739
754
748
730
745
740
730
716
720
710
701
690
694
693
697
691
704
707
703
696
710
704
707
697
703
716
714
705
711
731
732
715
717
732
723
707
711
716
710
698
705
715
731
724
756
761
746
751
759
733
718
736
715
706
706
714
713
703
725
713
704
689
687
680
667
661
653
650
652
646
639
639
633
624
621
624
614
613
614
614
617
618
617
618
617
615
613
614
620
631
641
657
667
699
708
700
698
717
716
704
709
729
727
729
730
745
740
752
760
788
759
755
745
736
728
737
747
725
722
737
734
731
720
731
731
727
730
743
745
738
726
749
736
737
719
731
741
738
731
758
766
765
763
760
775
769
768
819
802
789
812
829
772
768
796
783
753
764
770
754
748
771
765
739
738
751
745
739
728
767
759
742
747
757
765
740
744
746
737
722
732
724
713
710
724
723
710
711
729
736
726
726
734
730
723
709
712
696
686
695
695
697
692
711
706
710
703
717
721
717
709
732
721
706
697
705
705
707
708
737
747
767
744
763
807
767
737
745
739
715
698
700
724
746
769
786
819
835
804
819
827
808
788
791
800
777
764
775
776
749
756
759
751
731
742
740
736
725
753
751
732
737
751
768
759
769
783
812
799
816
813
795
801
797
774
771
782
788
749
759
762
762
741
754
761
744
742
759
762
756
746
726
735
716
712
712
718
716
720
726
726
719
737
740
745
736
761
749
723
719
721
710
704
722
717
709
709
725
713
704
703
708
700
696
693
703
700
705
696
693
700
702
701
697
718
723
743
715
716
722
717
715
726
723
731
759
791
802
786
794
821
791
806
798
787
780
768
755
730
739
743
758
735
728
737
734
726
722
736
761
739
741
757
761
739
734
747
738
727
736
746
746
737
734
762
755
741
767
770
753
756
773
766
743
756
748
736
739
741
736
728
741
746
727
728
750
754
728
732
738
744
737
756
755
746
750
797
796
781
790
792
766
782
777
747
765
767
751
753
780
746
737
752
724
706
691
689
669
656
667
705
880
866
882
916
842
814
828
808
777
789
805
795
778
800
804
777
782
777
777
758
775
795
807
779
814
799
774
755
768
775
755
768
766
749
761
761
750
736
763
739
717
714
734
731
732
757
786
801
789
814
821
795
797
824
812
784
779
791
796
772
776
788
766
770
762
758
753
756
752
766
778
780
812
788
760
770
746
738
748
749
721
713
734
716
717
722
726
714
710
726
726
711
723
723
708
709
711
700
695
713
699
698
688
704
698
702
727
742
727
727
756
754
733
725
740
738
726
728
733
733
728
748
743
736
723
736
739
759
726
722
737
754
745
729
759
764
748
742
749
740
735
755
748
740
718
736
738
740
716
717
737
744
734
746
764
776
756
772
768
770
759
780
767
754
741
763
791
752
751
776
778
763
756
778
791
763
781
775
775
747
764
774
758
755
765
769
759
784
736
712
696
702
720
744
749
846
891
845
868
821
780
797
759
770
770
752
740
738
746
745
733
739
750
771
761
755
761
778
763
749
762
765
744
743
756
749
731
744
747
747
738
753
755
749
732
752
762
751
730
723
729
724
706
712
701
698
707
704
704
691
694
691
684
691
708
725
720
724
741
716
704
704
679
672
654
653
658
653
654
650
648
648
661
676
684
687
717
737
763
764
786
808
796
781
779
793
778
754
766
749
726
720
730
735
722
729
734
735
721
740
753
743
727
745
767
742
729
755
756
738
718
734
737
740
727
745
780
777
751
745
765
760
737
734
744
754
729
719
739
742
736
733
767
774
775
762
779
780
761
748
774
793
767
751
768
780
763
736
754
756
742
731
737
745
738
742
752
758
732
742
777
730
714
696
693
680
662
657
652
646
640
645
646
649
645
645
654
650
647
654
659
645
670
656
650
642
631
645
636
636
648
671
703
706
750
810
830
836
848
806
818
816
809
772
771
767
752
741
780
776
758
755
812
837
784
786
802
767
755
775
775
746
734
754
757
774
754
769
792
807
768
773
787
790
763
776
778
780
761
770
763
770
751
761
770
766
756
750
769
783
806
775
800
820
799
779
803
795
767
757
774
782
776
752
786
783
762
752
776
772
755
746
761
768
749
738
750
749
737
723
744
751
738
735
757
770
754
734
757
754
742
722
714
703
701
727
762
818
800
881
888
833
783
748
716
704
683
668
661
662
667
661
659
655
659
668
695
729
773
768
822
842
835
798
782
783
757
741
766
798
785
767
781
800
770
756
733
708
695
676
656
656
672
717
865
833
973
982
936
928
953
945
888
862
875
864
827
826
839
793
778
786
785
772
749
765
781
745
730
745
720
700
690
676
667
655
661
670
676
674
672
664
656
650
646
639
639
658
666
684
703
716
739
768
769
771
766
744
759
779
735
717
711
739
759
735
730
773
787
749
743
772
777
740
747
748
752
742
745
745
747
739
751
760
756
737
746
747
734
720
736
739
741
721
737
753
751
743
754
760
764
751
749
751
773
768
747
774
779
754
743
769
774
742
736
757
756
733
705
697
693
669
662
677
681
681
672
691
691
684
686
699
737
753
720
715
726
713
710
704
700
686
680
665
661
652
641
646
637
632
634
645
650
665
678
677
684
675
659
654
652
641
636
643
660
663
663
661
658
667
694
696
699
739
846
866
881
878
935
899
870
836
826
806
790
772
793
788
772
770
783
766
744
744
753
759
741
742
773
783
775
773
783
798
749
745
750
738
723
730
749
775
761
761
807
822
787
757
765
762
733
712
712
714
760
775
842
814
832
845
830
792
806
820
811
782
789
799
798
776
812
825
796
747
751
764
758
745
779
833
809
857
917
880
842
836
845
801
803
813
816
788
798
819
826
785
780
784
779
764
769
782
783
765
743
757
746
732
722
739
744
738
738
774
780
766
789
790
781
764
769
787
787
788
817
855
844
830
797
779
733
718
724
722
728
750
800
852
846
842
887
862
844
835
818
785
776
793
792
774
781
788
807
749
742
754
751
743
760
780
778
778
813
825
812
828
848
826
789
794
788
764
766
782
770
767
786
785
764
776
779
772
755
778
782
777
777
780
780
758
764
771
770
769
775
801
801
787
790
765
740
724
720
714
714
743
811
854
825
888
863
844
838
865
845
815
862
871
864
855
862
851
822
825
817
793
758
760
763
768
767
802
818
814
821
831
817
790
806
802
775
766
780
789
765
768
789
800
776
777
807
803
779
797
804
797
778
773
799
794
793
806
802
811
799
824
839
817
811
827
821
791
806
816
800
792
761
725
704
694
697
682
698
703
716
707
705
699
695
687
692
682
679
672
675
677
684
683
685
688
687
676
672
675
664
660
660
650
640
652
639
638
631
616
625
627
622
618
621
617
621
623
626
641
656
668
675
675
691
700
708
703
720
766
774
749
770
812
795
761
768
758
732
734
745
761
755
804
812
839
801
833
836
806
784
796
807
788
809
812
833
821
829
849
835
793
802
791
775
764
772
787
766
745
759
764
784
793
834
898
881
874
871
863
827
800
773
742
722
714
720
708
751
788
793
742
745
732
740
751
780
849
887
844
864
886
844
824
835
832
796
800
825
800
769
775
798
791
759
767
790
811
777
773
836
865
792
775
814
756
732
706
702
691
675
671
680
675
667
661
654
671
698
764
754
790
862
878
867
891
873
811
826
838
838
799
823
808
786
794
797
797
770
774
771
792
764
761
773
767
783
814
807
797
812
849
830
784
792
784
754
750
775
768
743
729
739
717
698
671
680
670
688
692
709
729
730
710
727
710
696
690
673
666
671
657
648
654
650
648
645
650
673
705
725
748
763
808
829
792
808
826
816
777
781
756
752
729
737
774
756
736
738
786
789
764
775
767
738
757
754
747
744
801
811
794
828
892
919
867
856
833
798
806
786
791
803
829
801
816
816
788
774
779
791
773
766
786
788
767
770
784
778
746
740
759
762
738
729
760
767
731
734
751
752
740
764
775
767
772
782
783
747
769
762
766
731
723
747
757
782
753
787
821
799
772
780
791
775
740
751
755
748
747
787
794
759
756
781
792
770
749
758
749
741
719
721
704
691
695
701
699
716
763
767
772
846
914
880
878
886
851
816
814
814
779
764
779
787
768
745
736
740
762
734
728
748
776
749
756
787
784
749
745
765
758
732
741
761
756
746
770
789
764
745
758
766
760
738
766
760
744
725
741
726
735
742
726
737
752
737
738
750
761
746
757
768
759
757
780
793
774
761
789
790
762
745
762
782
765
746
765
778
771
749
745
758
756
731
728
747
749
748
730
732
727
722
716
733
739
727
735
760
746
729
744
746
730
720
735
742
735
731
750
769
746
746
764
755
738
745
750
759
727
729
743
732
722
737
753
743
741
756
770
751
733
738
736
730
718
725
747
766
748
728
752
750
732
746
769
789
765
786
794
783
772
784
780
766
779
773
773
750
747
765
769
736
738
743
755
742
722
744
746
737
724
757
767
752
734
766
772
755
757
788
802
749
752
745
739
720
736
759
761
750
776
801
787
754
765
761
740
760
754
742
731
743
749
747
735
754
764
750
755
759
755
731
737
738
733
719
720
741
750
724
729
756
752
743
731
752
757
739
731
745
738
726
719
727
735
719
718
732
742
731
755
750
754
730
743
755
756
738
738
751
749
731
739
748
747
742
744
754
763
736
750
768
772
741
733
735
736
715
712
739
736
721
725
748
765
755
750
765
747
732
717
731
737
736
725
751
754
753
733
761
775
753
752
787
773
753
743
749
748
720
727
743
763
749
750
787
771
741
754
770
774
743
745
767
761
745
745
751
747
732
734
745
754
740
740
775
794
757
740
749
738
718
721
729
737
728
738
769
789
768
760
773
777
748
736
759
747
732
719
731
732
717
710
723
730
714
711
728
733
716
714
731
728
715
721
725
720
711
727
721
718
722
736
737
730
726
739
748
725
727
746
748
732
740
753
752
739
733
735
735
716
717
753
766
751
758
793
809
774
768
773
781
750
732
776
778
754
748
764
776
764
758
779
806
740
727
722
719
711
725
732
770
750
784
795
784
770
788
803
774
760
778
790
758
757
766
774
751
758
767
772
752
749
770
767
751
759
762
748
727
732
740
737
723
721
750
758
737
731
746
745
738
734
748
760
758
736
751
765
736
723
735
736
726
718
728
742
756
723
725
737
736
717
715
730
750
743
743
771
781
752
732
755
763
746
735
735
742
734
719
731
740
736
727
743
748
734
729
725
724
711
711
718
731
714
719
738
738
722
741
752
760
739
752
749
746
726
735
751
726
713
732
730
727
740
768
757
731
738
745
766
727
728
747
756
736
729
750
751
734
730
738
755
740
734
739
745
720
736
741
731
722
745
743
733
715
733
725
715
715
725
720
705
714
718
713
707
722
736
731
731
745
749
731
720
722
726
712
716
736
747
734
730
750
744
730
720
739
729
726
736
746
747
746
720
743
750
744
725
729
735
724
721
735
735
738
716
726
735
736
727
735
751
747
740
769
773
752
758
765
757
737
745
739
723
714
720
723
716
715
729
745
741
740
771
777
758
769
779
780
745
754
748
754
740
726
709
689
674
670
670
670
659
676
673
669
670
686
716
755
787
786
786
832
830
841
817
820
805
767
771
785
773
753
764
776
762
743
754
768
754
736
756
715
683
674
676
666
656
661
679
677
666
664
699
741
771
891
865
844
864
882
844
839
830
805
775
768
775
773
762
748
761
750
743
734
744
742
740
726
732
735
749
732
740
762
745
733
747
746
738
727
740
747
740
729
756
768
745
741
739
752
739
728
736
746
739
739
751
758
747
765
769
779
748
761
763
764
747
746
737
736
715
740
760
770
781
763
789
799
764
784
788
760
776
792
770
766
790
795
788
759
787
780
764
776
791
798
767
777
788
784
754
763
768
759
742
748
749
755
736
734
753
742
738
751
758
743
731
748
756
741
723
750
741
731
716
732
748
742
721
735
743
741
730
739
742
734
721
730
749
746
736
749
747
740
732
742
763
748
750
761
762
752
747
751
756
741
746
775
795
768
771
781
785
767
761
778
785
756
766
767
765
755
763
778
787
757
791
806
783
773
782
795
771
761
771
777
768
747
754
757
754
747
748
765
764
737
748
753
737
722
743
735
732
722
743
759
762
746
757
816
748
717
692
684
668
653
650
659
662
684
766
823
877
1006
907
882
885
851
801
805
810
811
778
776
794
802
790
777
788
787
769
767
765
764
747
733
742
748
756
747
756
772
757
753
780
800
795
754
780
789
794
753
768
790
797
756
776
816
801
767
773
792
800
797
754
784
775
780
759
768
760
780
731
718
708
690
684
715
828
1043
939
994
974
911
930
938
867
854
872
828
814
819
848
836
819
845
834
793
776
798
807
777
788
801
787
786
787
781
765
766
789
805
769
766
802
809
769
764
773
762
751
753
769
768
746
752
748
735
753
762
764
750
770
789
788
753
747
764
766
754
748
774
780
766
758
810
801
772
758
767
758
776
765
761
747
780
773
765
773
784
791
764
771
792
777
752
752
774
773
743
768
772
755
740
755
737
740
720
735
752
801
767
787
806
801
765
759
764
758
735
747
764
759
747
767
780
801
766
794
788
768
777
789
777
752
770
774
770
747
764
775
763
750
770
791
775
760
779
796
781
760
773
775
762
747
758
769
774
744
758
782
780
756
789
802
783
761
790
778
757
733
740
744
742
721
730
738
722
711
724
735
754
728
741
760
758
737
747
760
743
718
735
746
752
742
747
758
746
734
765
786
760
758
775
772
751
751
767
766
750
758
767
763
736
761
754
739
739
756
736
719
703
707
731
745
737
773
787
759
762
793
779
752
746
769
751
757
776
783
777
755
773
772
762
745
774
756
741
738
757
756
741
727
747
749
726
732
746
742
739
751
754
728
735
734
741
726
733
738
734
728
760
772
768
775
800
799
772
777
791
783
752
772
761
748
735
757
767
747
732
754
748
747
734
741
740
720
714
739
758
754
739
745
749
745
734
757
770
764
751
776
781
753
760
762
770
739
738
756
757
750
749
779
783
762
754
760
753
732
744
737
752
715
741
734
736
727
733
746
752
729
790
750
734
725
750
779
773
751
783
798
798
785
816
810
773
779
773
754
753
762
765
764
743
772
771
752
736
762
762
735
724
739
750
735
723
760
756
761
741
732
743
763
731
763
757
738
742
765
766
762
761
783
791
758
777
792
811
776
782
803
801
777
774
776
788
747
754
762
777
739
756
787
785
755
782
789
800
778
788
794
796
764
777
785
802
783
796
798
810
775
787
782
758
760
753
762
749
758
772
780
761
761
781
781
752
761
779
775
758
757
775
777
752
749
775
768
737
733
738
752
736
731
754
773
783
777
832
838
818
776
791
789
767
749
784
795
769
802
823
815
786
813
806
783
781
790
797
768
761
787
796
760
759
786
792
770
759
761
780
744
730
763
762
748
749
775
791
777
760
796
794
765
784
783
781
754
766
771
777
747
762
769
751
750
758
748
740
759
764
749
732
753
767
746
752
770
803
776
756
776
783
753
763
800
774
736
755
763
758
750
793
790
784
757
792
780
765
772
785
768
765
774
769
748
756
779
771
751
774
778
778
750
754
769
765
753
757
766
785
760
738
770
775
761
733
769
783
754
742
776
785
762
760
774
756
748
762
790
771
741
769
767
744
732
747
779
748
749
780
761
750
733
756
780
775
751
786
788
802
770
807
806
784
772
788
806
805
792
797
793
771
798
795
792
773
773
769
751
746
778
759
741
733
748
768
777
770
772
777
770
749
740
760
757
740
733
764
786
762
750
774
778
737
743
762
762
743
736
758
766
763
741
764
795
761
738
744
756
742
726
747
764
764
743
774
784
757
733
738
765
777
772
767
800
798
785
792
836
790
762
766
794
721
694
686
668
661
658
644
650
627
642
637
642
641
638
634
632
628
627
623
630
646
648
646
648
642
636
635
641
656
660
696
724
720
729
774
778
751
726
711
739
731
718
715
744
767
752
735
742
742
743
737
740
747
754
739
743
743
748
735
730
744
748
739
730
734
738
731
721
731
733
739
709
698
691
684
672
671
688
708
800
1034
991
942
1010
961
823
790
761
746
747
796
843
829
835
859
879
808
817
806
786
768
779
766
743
740
751
765
744
743
781
795
764
775
818
837
769
739
732
708
702
707
748
819
819
932
994
968
935
904
845
830
832
778
770
769
774
763
795
838
858
863
850
789
753
746
751
797
779
787
815
862
837
825
868
849
816
854
848
825
789
812
821
792
778
806
824
810
772
809
806
814
770
766
769
758
737
754
757
751
741
752
775
791
763
771
785
780
748
764
781
761
772
779
799
768
767
784
797
765
750
763
771
754
759
793
786
763
765
768
770
736
750
754
743
736
742
750
756
788
789
769
773
796
788
767
779
775
756
746
775
791
789
762
790
798
786
770
789
796
785
743
741
745
768
743
731
760
785
763
759
811
801
774
764
794
796
764
751
760
757
732
727
735
745
731
734
773
782
767
755
792
795
768
770
771
781
760
768
774
787
759
766
762
766
741
747
776
776
760
749
772
779
748
751
768
783
749
787
802
771
776
794
794
753
767
764
743
736
758
755
732
728
751
766
747
753
760
751
755
737
732
769
778
779
774
782
793
777
760
773
776
755
762
790
800
804
769
765
771
774
753
771
772
763
781
788
772
771
793
786
761
746
753
759
740
731
757
766
749
735
760
767
755
744
778
792
761
754
773
771
768
749
772
779
768
774
791
788
774
778
806
770
770
801
821
752
750
765
775
745
780
804
772
772
786
822
806
785
819
830
831
774
799
787
773
773
786
804
793
832
850
825
795
802
817
782
768
807
811
785
790
784
784
768
788
782
777
753
763
770
768
731
766
717
705
706
729
804
808
800
857
859
825
830
826
799
812
822
801
785
820
815
792
791
800
820
791
781
795
815
783
771
792
790
752
759
768
777
751
746
761
786
730
722
735
736
731
744
780
815
803
812
871
850
822
834
831
815
797
820
831
762
755
785
783
758
772
817
796
781
800
799
781
775
792
789
781
760
769
780
759
750
775
793
784
786
818
826
779
786
803
805
778
770
782
783
761
780
788
790
761
767
803
785
770
767
788
766
758
774
789
785
754
774
785
756
745
755
775
760
764
788
804
775
781
802
800
780
770
754
777
752
757
772
776
765
787
791
783
765
786
801
784
781
799
808
778
780
801
794
771
796
799
801
772
797
774
767
757
777
801
760
756
782
792
786
774
795
804
778
764
783
778
752
742
762
775
771
759
805
781
767
774
780
773
776
789
823
800
801
786
815
791
761
781
769
748
762
793
778
762
758
788
796
774
770
791
778
757
774
778
777
767
783
796
797
762
781
785
767
748
769
765
752
737
764
780
744
751
770
774
756
766
777
765
774
754
776
782
772
787
822
783
823
818
819
790
799
829
792
790
808
813
792
782
799
819
812
787
825
824
803
756
787
775
764
754
781
786
778
791
820
849
785
802
792
804
776
778
780
776
756
750
764
765
743
754
775
762
758
777
783
775
758
775
774
766
754
783
766
764
809
825
796
784
816
821
789
773
791
784
770
771
778
781
747
755
779
784
771
778
810
813
789
798
809
788
772
820
801
810
826
817
794
818
818
821
780
805
813
803
770
793
794
782
759
768
801
786
774
780
788
757
755
773
809
792
776
807
841
784
804
806
809
794
774
801
826
805
773
793
790
767
755
772
770
745
740
740
733
744
749
778
752
762
767
768
740
749
772
780
757
782
780
777
758
774
790
790
774
804
831
775
776
805
813
776
777
798
797
784
806
822
798
787
793
791
779
782
794
777
754
762
782
780
791
784
786
769
770
762
780
786
774
787
802
792
779
785
792
790
751
769
779
753
755
775
785
779
743
755
753
766
764
843
843
804
829
839
826
799
838
831
785
801
805
780
779
790
786
789
763
799
799
771
754
779
784
765
775
785
774
760
771
752
758
738
738
747
743
749
771
772
811
754
775
772
754
752
764
781
760
791
812
820
792
821
811
817
795
806
814
786
769
800
808
801
784
804
791
777
770
763
785
758
777
787
779
751
760
764
762
760
778
810
793
786
811
812
769
756
779
768
746
760
783
771
756
766
789
790
760
745
759
753
736
749
757
764
762
770
773
760
753
765
786
778
762
767
787
782
769
803
781
743
711
690
683
663
660
689
687
720
783
795
923
940
858
843
866
827
801
806
814
812
783
800
806
760
742
731
769
845
776
774
743
730
722
725
719
715
709
712
735
784
781
782
881
887
810
837
839
812
788
800
802
761
760
758
752
757
755
749
743
752
779
789
762
779
786
772
764
781
782
756
757
762
778
749
742
763
764
756
740
780
776
751
743
761
766
746
741
778
802
795
756
787
783
778
752
767
786
770
760
759
778
739
739
752
788
790
820
890
876
830
844
855
814
807
811
818
792
779
823
831
811
796
804
797
772
774
804
806
771
754
772
782
772
756
777
788
769
762
782
823
794
780
816
818
776
749
760
741
706
689
688
657
653
652
648
649
655
653
647
649
650
647
640
637
654
661
680
680
701
722
750
743
742
773
788
776
769
773
799
794
763
772
795
808
740
723
713
711
724
744
848
956
874
915
981
850
831
855
866
818
836
821
867
873
877
850
875
868
848
824
836
833
795
786
800
819
798
781
783
815
806
797
824
841
801
781
798
819
783
774
818
870
833
846
848
855
817
840
853
801
768
761
744
751
800
951
965
1023
1002
963
932
928
905
865
873
872
869
849
873
892
876
866
883
875
846
830
829
818
787
782
789
796
780
789
824
778
761
780
801
790
789
820
840
769
781
812
799
790
823
851
827
837
854
830
830
848
875
823
817
828
833
836
810
799
815
807
788
788
793
795
789
801
825
820
798
833
819
809
812
821
779
772
757
757
746
775
794
795
798
873
829
829
869
862
817
825
826
822
794
793
799
788
778
799
817
795
798
827
838
794
825
826
781
788
801
841
783
791
833
871
815
800
844
836
801
820
833
840
810
827
825
827
798
810
808
781
782
786
795
776
782
791
787
747
722
702
716
746
832
830
949
1000
919
899
921
859
860
880
842
830
849
882
851
845
858
860
816
825
808
813
806
823
816
830
810
854
847
822
772
779
763
766
767
830
884
890
912
951
903
853
895
901
847
852
860
822
841
863
826
810
823
833
819
806
824
839
819
839
860
850
820
839
836
816
804
851
887
821
825
837
853
813
821
853
883
832
856
882
861
843
871
849
771
783
741
737
730
769
809
885
946
1024
979
912
922
917
861
864
874
842
850
838
858
810
818
840
792
797
807
814
777
802
831
842
816
821
837
858
813
814
842
821
783
793
812
824
804
817
859
876
821
807
824
836
809
814
826
830
781
781
775
784
765
779
810
822
800
835
860
833
807
847
871
838
818
837
825
799
821
808
800
818
827
838
809
827
840
822
799
805
787
775
796
833
843
783
812
832
796
791
796
799
784
797
826
823
816
850
914
851
834
860
834
817
833
816
791
781
805
840
837
786
825
818
804
791
833
826
811
846
796
799
778
801
822
827
784
837
834
822
819
842
863
830
827
855
836
827
836
867
833
831
839
850
835
831
875
868
838
856
843
827
789
812
818
790
772
797
819
784
768
805
812
788
821
839
825
784
799
814
781
796
807
806
791
811
816
805
782
796
802
770
807
814
792
799
838
849
838
827
845
839
802
823
826
813
787
811
829
833
809
784
804
780
782
784
822
797
810
838
816
806
890
816
778
742
722
706
683
665
659
659
652
652
657
684
717
770
799
808
799
823
816
797
771
787
787
784
729
730
711
708
694
687
704
811
1099
964
953
967
921
864
901
923
890
789
775
775
774
775
806
878
897
878
921
897
867
883
830
831
840
840
815
833
841
820
799
836
849
823
839
849
825
797
809
824
832
784
797
799
766
765
800
819
804
790
830
794
794
783
811
822
799
798
831
871
827
843
864
839
809
842
854
831
815
858
844
815
792
815
819
804
818
842
871
832
823
839
836
822
836
836
802
789
808
824
824
788
806
822
794
813
814
807
804
816
818
814
831
844
840
813
837
852
819
813
833
844
816
812
822
832
809
835
846
836
832
851
868
811
808
815
789
782
825
896
854
847
882
883
864
870
867
857
814
846
878
853
881
898
874
859
884
836
791
794
796
789
795
881
907
908
911
943
911
883
853
846
823
835
837
838
798
806
822
801
771
788
803
816
774
790
818
826
791
811
817
814
798
803
826
820
799
822
866
844
827
832
841
797
810
851
893
873
864
919
909
867
886
879
831
844
848
823
800
806
813
778
769
812
829
818
785
803
807
787
773
794
778
755
744
735
787
833
833
829
945
911
853
875
898
878
790
785
768
752
766
798
820
826
924
888
864
899
981
822
777
769
773
763
800
867
937
868
898
879
847
860
891
900
850
856
885
838
835
878
865
822
822
799
806
776
780
790
807
770
792
787
800
776
797
817
824
784
767
767
746
730
719
730
754
770
1148
1054
906
968
933
898
926
904
878
863
818
791
760
768
800
852
872
985
1022
974
930
957
930
881
868
853
824
822
842
832
809
832
826
805
788
836
822
802
817
824
814
784
802
841
826
815
848
838
808
798
826
835
806
826
842
857
808
860
821
789
791
828
792
771
799
808
847
810
841
813
798
811
783
798
841
883
772
780
820
825
804
830
868
843
814
851
861
831
840
873
847
818
841
832
831
851
883
856
859
877
837
809
844
843
796
817
823
811
797
796
812
762
746
751
746
755
746
772
791
783
775
807
812
769
771
774
762
744
764
758
752
759
774
796
796
767
792
802
793
767
781
785
788
747
729
726
724
739
757
852
981
945
905
966
922
834
868
855
837
871
883
892
855
884
910
884
874
867
826
810
837
849
873
877
926
893
865
887
876
918
950
900
824
791
755
726
719
705
671
692
674
667
664
653
657
655
650
642
645
639
639
635
646
650
668
682
698
736
781
831
815
799
836
881
861
804
840
837
782
779
782
797
795
802
842
864
851
877
907
882
825
872
829
798
790
809
826
839
823
851
847
830
835
878
836
807
839
830
807
834
837
837
820
804
839
805
819
823
813
794
833
827
793
788
812
829
815
812
848
831
826
814
843
876
843
836
851
855
852
867
888
851
871
871
863
923
934
900
900
948
899
898
916
872
849
829
852
837
814
855
864
835
875
882
841
827
820
795
778
778
765
753
744
761
758
755
791
800
797
813
838
858
827
848
844
834
846
829
816
857
863
847
874
888
869
845
844
846
872
849
869
864
845
849
856
839
815
811
806
788
773
800
767
765
784
776
764
758
777
775
765
748
745
738
736
736
745
757
767
752
769
778
740
730
737
747
770
815
1007
937
898
927
946
885
843
839
834
831
818
850
875
850
827
853
847
806
799
811
835
826
799
826
821
816
833
860
856
838
850
844
804
826
856
822
827
859
830
810
820
811
793
807
809
794
780
797
786
774
766
792
775
775
757
781
775
775
767
770
762
771
745
737
751
773
801
804
816
838
805
800
809
803
788
804
810
807
810
826
814
823
813
848
842
840
870
886
837
813
839
831
804
788
805
800
783
776
784
768
759
771
771
771
765
778
793
789
776
804
845
842
842
859
836
826
856
842
817
829
820
804
777
790
788
779
780
798
796
779
816
809
792
781
795
803
789
783
811
804
826
817
824
841
832
831
858
853
825
839
818
801
806
818
797
789
810
812
812
783
784
794
784
766
781
780
762
768
783
780
775
796
820
811
783
781
786
786
768
757
765
769
760
795
810
844
843
830
861
846
830
828
837
817
813
829
811
801
834
825
808
804
812
802
781
779
798
824
802
798
827
817
847
862
844
842
858
828
825
824
834
811
786
804
807
776
768
780
770
765
759
772
751
741
745
741
735
725
725
725
716
715
720
736
757
775
810
780
802
796
800
797
759
765
771
761
764
765
801
802
786
827
816
803
795
793
769
766
777
780
764
804
833
812
828
817
788
792
779
776
756
789
790
782
781
802
810
785
795
805
807
790
815
816
792
812
837
857
832
810
857
851
834
826
824
799
803
807
806
788
822
824
808
860
868
828
848
855
837
837
841
825
817
852
852
813
816
820
810
796
780
789
781
760
737
728
735
740
732
758
792
803
893
893
853
867
882
875
820
826
849
828
811
846
836
813
849
863
814
841
849
852
828
849
860
833
839
853
834
832
864
856
836
826
845
811
806
818
806
789
798
810
784
776
778
782
781
756
750
772
749
733
733
739
757
769
770
828
855
865
861
874
875
836
830
829
813
816
799
791
811
800
786
786
817
832
803
815
831
818
797
822
803
783
789
790
775
764
766
778
767
756
757
766
750
756
771
777
747
767
774
758
757
766
781
768
767
803
808
801
813
801
802
816
828
801
795
794
788
763
762
768
775
766
764
789
790
786
770
794
773
759
746
734
730
720
721
730
735
735
733
736
726
716
748
854
914
1008
993
889
823
800
770
752
764
759
744
747
758
797
784
791
814
837
811
829
842
821
808
822
822
810
794
806
797
779
783
778
780
769
757
761
760
764
777
785
782
779
796
795
776
797
798
780
790
800
784
776
782
790
778
775
787
774
763
774
777
764
758
758
769
758
763
783
787
784
794
808
810
791
816
838
847
839
834
828
803
809
815
822
792
802
844
847
809
821
810
804
779
787
793
808
780
787
798
798
789
766
792
785
781
782
795
807
785
794
822
822
807
802
806
784
777
791
799
788
770
782
786
790
777
791
794
804
800
821
855
868
865
871
838
838
854
829
812
831
822
789
798
806
781
763
781
779
760
762
764
756
740
757
754
736
737
736
736
734
735
741
749
751
770
785
767
762
774
769
752
756
772
799
800
811
843
831
840
890
845
853
894
842
845
858
825
847
848
826
837
841
831
849
849
825
829
859
827
832
845
815
833
844
811
802
795
791
773
760
760
749
748
753
747
739
773
771
763
757
762
767
756
754
783
798
789
802
827
821
807
839
828
811
830
834
814
815
840
803
803
829
795
780
820
822
786
765
793
788
746
756
766
775
776
825
898
882
855
904
915
849
866
872
850
833
834
841
819
857
880
877
871
909
897
873
884
848
834
855
904
913
897
917
866
846
880
901
879
879
901
850
857
879
846
817
859
849
823
834
823
795
782
780
776
750
741
740
741
739
742
746
784
780
764
779
803
786
775
763
764
773
778
769
786
806
805
782
806
801
788
780
809
800
791
801
786
777
783
788
768
766
782
769
775
782
777
782
793
804
778
797
815
793
793
821
815
806
827
845
819
791
813
798
779
811
825
788
794
802
782
763
778
754
749
752
751
757
734
745
765
764
754
766
788
777
758
752
778
782
781
780
813
840
827
809
857
866
854
883
874
811
793
805
832
801
826
862
812
799
835
859
810
795
792
783
766
763
760
754
744
744
736
728
727
735
783
815
821
865
899
892
863
898
871
826
821
828
830
811
790
804
805
803
792
841
841
831
801
810
810
812
796
816
827
814
785
796
801
803
785
818
818
789
783
815
826
795
790
807
794
787
795
795
781
797
803
779
773
781
759
752
757
766
791
781
771
788
825
826
793
826
788
808
786
782
786
778
758
752
767
773
787
772
782
779
774
756
758
760
751
740
766
759
771
754
786
783
775
761
767
787
783
763
781
781
778
798
808
823
817
829
848
798
796
796
767
754
767
764
751
739
759
752
750
747
767
766
754
740
754
752
739
759
766
809
791
824
803
784
756
745
753
788
816
910
991
943
941
936
879
871
864
837
805
808
808
782
776
782
784
771
794
798
778
774
797
847
788
785
834
842
832
818
853
928
886
861
862
847
803
828
831
820
796
837
793
791
774
791
809
813
829
860
853
818
848
862
845
820
835
851
815
810
835
824
841
801
831
824
801
791
810
815
790
798
800
778
795
786
805
810
793
813
795
781
792
785
766
765
770
773
751
761
760
756
755
779
802
800
778
795
795
778
766
791
795
781
755
760
757
748
741
744
764
770
761
784
782
778
768
790
779
775
753
773
760
748
733
725
755
754
753
777
787
775
756
734
724
696
688
673
669
647
651
654
649
647
648
646
632
642
638
633
624
632
627
619
621
628
636
670
679
694
733
760
785
784
855
831
799
786
772
745
728
724
717
715
717
733
753
742
745
756
768
754
752
773
763
773
775
764
764
773
764
774
773
773
783
803
785
775
820
802
810
786
794
827
836
797
809
837
839
819
818
854
851
814
804
803
786
774
778
791
773
763
767
774
756
770
783
784
782
812
807
812
792
814
830
805
811
804
802
777
782
759
751
766
761
756
784
812
809
808
844
847
830
817
864
834
809
826
832
810
796
835
806
790
763
767
782
802
795
815
848
837
830
860
849
807
808
815
798
782
791
797
782
759
778
793
772
783
793
781
767
783
795
768
775
780
788
783
809
825
790
788
810
835
818
771
782
765
741
741
752
750
742
762
786
808
783
796
812
824
795
808
813
812
785
807
800
787
762
775
789
781
763
774
771
753
736
745
757
762
753
771
781
790
771
778
769
767
742
752
782
796
800
810
826
842
821
837
889
891
843
843
819
833
787
795
852
818
801
829
856
838
813
836
853
824
813
835
848
809
786
784
775
779
770
815
873
863
828
855
874
841
831
866
882
834
841
866
852
821
811
823
818
795
782
808
798
762
756
799
807
780
773
796
811
793
770
789
791
786
780
793
812
773
789
804
796
773
798
814
804
783
812
804
794
777
792
823
786
774
795
808
778
766
789
812
801
779
803
801
810
782
802
820
810
779
800
822
820
797
802
822
827
794
803
811
787
768
784
805
800
771
767
788
788
775
761
787
777
758
754
774
791
778
745
756
744
720
714
724
719
716
709
726
724
713
714
719
717
703
696
678
677
667
669
661
648
656
655
660
677
676
678
687
692
695
706
712
709
731
757
770
765
751
811
813
801
777
819
819
772
765
777
764
743
746
764
781
771
801
817
799
831
902
887
843
861
863
814
836
856
812
842
872
822
814
825
814
805
837
841
814
834
845
817
837
865
857
821
850
848
831
825
855
872
845
838
877
897
855
837
857
886
841
854
875
880
831
824
819
783
792
792
786
771
801
800
799
833
851
795
805
815
806
799
820
855
858
898
909
883
857
857
863
816
813
831
839
817
809
834
846
842
813
831
836
810
811
809
803
771
788
784
771
753
750
770
785
779
816
872
894
834
864
860
833
835
829
810
786
798
805
802
786
830
843
834
827
861
870
857
889
865
841
809
853
860
814
799
833
849
825
819
856
875
837
835
849
854
821
824
837
828
798
827
831
818
799
844
864
822
793
826
819
788
768
789
821
791
775
799
816
787
787
824
832
806
816
813
797
781
790
797
784
755
770
791
791
767
786
812
795
787
818
802
772
770
777
764
756
765
772
763
757
772
778
764
766
788
796
767
777
788
778
761
755
780
776
752
756
776
794
772
788
799
780
778
802
817
776
785
806
786
773
792
798
791
774
790
797
777
764
788
769
764
750
772
795
800
819
804
820
807
822
850
860
812
819
836
804
791
777
770
795
765
771
791
792
782
808
837
833
817
829
827
812
785
798
802
776
775
799
793
781
797
812
781
786
802
790
770
766
778
790
757
775
800
798
764
769
799
817
779
790
806
820
791
799
835
813
787
803
827
774
756
777
785
785
770
804
826
820
792
806
819
791
778
791
790
764
748
762
777
782
754
772
787
793
772
777
816
828
778
789
786
789
775
784
805
791
774
795
802
778
766
783
788
770
756
782
797
786
772
790
806
793
778
802
842
815
778
804
812
774
776
779
787
771
781
806
817
793
803
830
836
807
820
812
777
792
811
788
771
808
829
810
786
811
864
783
771
796
813
789
773
832
836
800
797
846
859
808
814
849
840
807
815
863
851
802
819
836
801
786
820
827
798
801
810
799
777
801
815
788
763
788
789
775
762
777
779
789
763
769
749
742
760
783
797
791
846
869
825
812
825
781
766
761
791
805
801
806
842
815
817
848
829
802
819
836
796
774
812
797
781
798
804
802
774
789
798
827
788
801
817
812
788
798
824
828
795
801
816
811
780
790
798
786
795
822
837
814
801
824
829
804
799
808
794
770
786
803
791
807
814
801
769
781
787
777
757
786
800
803
784
808
837
808
807
813
803
770
774
797
805
784
829
882
867
806
848
852
815
795
824
830
799
804
839
820
800
818
839
808
792
792
783
755
749
761
790
790
795
881
911
871
847
845
811
791
776
755
728
704
703
684
678
679
704
737
765
758
793
812
828
812
827
836
838
803
832
812
796
781
804
802
807
791
811
837
800
782
810
820
791
807
826
780
779
812
785
778
760
762
770
760
755
765
800
782
770
795
813
794
767
776
769
759
756
770
772
752
752
770
780
771
795
805
809
799
839
845
818
812
814
823
783
783
806
808
790
787
820
844
810
808
839
838
809
823
828
808
800
829
826
771
759
773
793
780
765
774
789
779
757
773
777
772
761
776
794
794
805
834
866
817
814
829
803
787
802
814
787
794
832
814
864
898
854
885
873
844
865
861
819
831
825
813
799
810
814
781
784
822
865
820
847
870
882
805
809
813
826
805
815
840
834
857
853
824
820
845
824
807
828
820
811
785
794
814
801
778
789
800
783
764
780
790
795
776
795
815
798
777
818
868
833
805
834
842
810
797
820
810
808
813
815
812
786
812
819
814
790
807
818
807
770
807
808
791
784
798
806
785
791
788
772
767
791
820
828
797
834
846
829
801
832
822
808
784
818
825
787
783
798
802
771
787
797
816
769
804
821
800
780
818
810
810
795
822
844
828
794
830
826
799
799
823
787
764
795
799
782
771
797
785
782
798
806
780
768
786
800
769
778
803
803
784
802
814
806
782
797
800
789
768
801
791
772
770
786
814
784
773
805
800
793
776
789
778
753
751
749
757
735
727
741
772
773
798
798
826
854
842
819
820
849
858
820
838
860
856
808
789
796
803
789
804
834
817
803
816
848
825
810
850
839
801
828
841
848
806
829
847
815
788
802
799
782
763
788
795
784
767
797
802
792
785
816
836
803
819
847
820
796
813
803
789
794
802
805
788
811
817
795
786
791
804
792
805
821
798
776
814
832
795
787
819
831
797
800
830
826
799
794
808
784
779
787
801
808
814
849
841
823
844
837
806
760
793
794
784
765
791
836
816
809
842
858
817
835
828
813
815
824
812
791
812
820
824
812
816
831
798
778
799
801
787
775
797
803
791
788
802
812
781
779
797
810
772
786
815
822
782
782
812
793
788
804
816
785
785
817
804
785
804
826
804
785
805
826
794
780
812
821
793
789
800
800
774
792
802
778
756
766
778
782
768
779
817
825
819
850
892
860
803
808
793
771
781
813
864
874
920
909
881
895
913
883
876
866
842
824
845
798
774
742
719
694
688
678
681
680
674
673
665
661
656
661
672
690
700
718
736
751
742
741
741
736
730
719
710
707
713
709
694
691
690
697
721
736
738
817
891
840
833
865
854
806
816
844
812
811
812
831
791
776
790
777
757
759
768
769
766
782
784
776
788
792
795
815
825
835
813
826
827
796
806
825
799
787
800
806
796
783
792
801
787
775
799
803
779
789
806
813
787
801
809
782
789
801
814
797
799
820
807
796
820
815
788
793
788
772
762
781
781
773
774
814
809
793
801
802
810
782
804
801
792
804
816
825
810
817
867
846
829
850
843
812
813
805
788
764
785
808
812
801
813
810
802
786
805
818
805
799
855
873
817
824
849
844
816
833
803
788
806
827
771
771
776
792
771
808
815
810
799
841
858
823
844
886
851
815
827
862
819
808
841
837
810
832
835
877
837
853
863
838
803
829
847
805
799
836
829
788
799
829
811
785
818
842
802
789
803
794
772
785
792
798
775
792
789
774
770
775
774
770
794
819
789
799
850
843
814
781
765
730
714
705
686
671
667
674
664
663
657
661
657
653
650
664
657
650
660
656
649
648
651
644
651
647
645
646
644
639
634
635
639
635
632
624
631
634
633
632
644
660
684
706
747
823
881
836
807
831
797
792
805
817
828
799
855
845
804
786
818
825
794
777
796
808
802
792
860
874
832
828
822
798
805
800
787
771
771
755
760
786
782
771
771
760
765
749
773
810
875
864
975
1017
979
980
983
949
910
919
930
912
880
896
906
869
874
876
895
857
858
897
906
871
816
802
771
764
787
826
806
811
879
952
926
966
965
937
874
880
883
866
823
828
827
822
916
1015
961
1024
997
948
939
953
922
870
885
873
847
813
835
807
789
777
800
845
881
869
920
942
896
826
812
788
756
746
741
760
878
1060
966
1009
999
910
935
955
932
900
909
905
866
846
856
848
826
851
857
877
847
874
893
869
860
876
880
852
829
843
849
814
807
824
810
817
830
835
807
810
834
838
815
822
797
781
792
783
787
827
833
827
854
869
821
795
807
834
792
789
813
833
819
814
860
867
818
821
837
802
793
809
834
803
789
846
851
806
809
868
884
847
856
907
934
870
875
927
971
875
872
883
864
835
857
861
827
825
870
857
822
811
823
840
820
789
817
843
780
753
759
739
753
781
1088
1004
935
996
991
956
975
954
917
935
904
864
872
870
853
835
841
834
813
808
830
843
819
811
821
797
785
798
790
788
786
789
770
764
791
804
797
804
850
888
832
832
854
842
827
851
862
838
828
842
842
820
842
851
854
834
847
857
828
807
819
814
792
797
818
817
839
851
838
816
827
830
802
805
828
894
813
776
763
747
733
728
737
723
719
731
743
769
804
852
842
820
847
873
840
838
828
795
846
858
890
833
849
861
837
809
821
830
797
771
760
784
813
813
789
951
845
821
804
862
860
836
826
898
827
796
796
829
847
831
832
886
909
858
887
902
852
833
856
880
844
831
890
889
869
827
837
862
844
801
819
832
798
805
828
835
793
786
834
792
789
769
767
793
805
795
798
845
875
827
822
847
850
831
790
805
806
816
856
867
837
825
848
839
816
793
774
762
771
751
782
868
869
853
893
977
955
858
856
850
832
839
855
887
838
862
877
871
832
825
839
831
798
820
834
833
818
832
851
837
804
840
847
836
835
857
866
846
853
840
840
828
799
824
814
835
791
817
836
818
855
905
866
840
877
859
860
826
852
851
834
827
837
813
789
805
809
821
793
808
815
800
828
851
847
831
855
865
841
841
854
849
827
819
804
788
793
820
826
829
818
843
882
871
861
848
826
806
792
758
746
738
720
737
762
834
811
909
954
905
908
953
901
874
903
892
871
856
864
861
832
838
845
843
881
916
858
833
855
901
868
829
852
869
832
788
786
781
768
798
822
842
820
854
874
837
870
868
834
878
855
825
815
812
836
821
803
826
847
827
814
839
860
852
819
858
848
817
801
813
831
832
824
866
898
866
853
890
880
843
869
867
837
850
876
856
824
843
849
826
805
825
829
797
786
817
823
796
800
815
806
784
787
780
816
799
841
881
842
831
879
893
829
860
855
842
825
865
819
857
796
795
792
766
777
757
748
785
857
859
903
963
926
875
906
919
882
891
889
874
871
904
895
825
826
831
810
797
834
861
852
842
879
890
859
818
852
818
801
834
865
818
827
855
858
840
847
846
816
798
818
823
805
818
818
823
812
819
827
830
804
818
834
831
821
848
854
830
811
845
874
840
832
870
849
828
820
818
790
765
787
759
733
715
706
690
672
668
661
661
664
661
664
660
649
649
646
646
642
632
635
634
626
629
629
631
633
643
649
671
690
694
715
745
780
758
755
791
821
775
773
815
819
790
781
807
835
774
757
753
752
736
735
774
833
777
772
760
796
804
778
790
806
788
779
797
799
795
836
843
846
800
838
850
821
822
813
797
795
814
802
798
801
801
803
843
857
825
847
860
823
826
812
805
787
816
843
822
852
878
883
830
843
864
806
797
834
876
785
772
807
822
814
822
894
912
854
864
875
838
800
845
833
827
824
841
909
876
825
887
888
829
833
867
898
866
887
899
835
798
793
816
903
855
873
920
972
922
962
965
886
841
887
865
841
810
837
854
817
806
835
830
809
843
842
824
795
797
819
814
794
797
833
826
806
810
846
838
777
759
755
731
720
744
785
1191
1074
1004
1024
1008
958
980
947
920
905
874
850
829
854
868
855
845
863
879
852
837
839
842
810
804
815
828
817
816
834
844
816
828
835
813
805
848
861
849
851
874
890
832
826
824
824
793
807
831
855
832
877
888
860
879
912
873
840
848
852
821
836
895
909
866
829
834
809
787
805
802
824
800
833
793
786
787
761
753
787
825
832
807
850
889
850
834
844
839
806
818
835
853
800
801
818
826
815
794
799
807
795
795
821
826
803
852
870
824
807
846
859
830
825
853
857
815
794
826
837
798
788
806
808
780
768
789
787
786
771
789
804
783
787
825
833
793
788
801
824
801
817
853
830
804
818
790
770
738
722
720
713
723
757
876
1176
1095
1010
1014
985
937
913
889
848
886
886
881
890
911
862
853
849
822
793
798
799
775
772
811
846
847
838
895
931
876
915
941
905
867
859
846
820
836
833
832
836
859
814
783
777
758
756
804
893
923
991
1014
932
942
890
879
870
832
838
844
823
857
848
823
854
870
841
834
838
850
822
832
852
838
825
824
811
789
811
804
794
785
813
847
792
793
787
755
737
742
752
822
835
897
994
968
927
977
953
887
905
904
861
845
862
871
866
844
880
903
822
777
761
730
702
689
691
694
706
714
710
702
703
693
684
674
665
662
649
654
646
635
644
636
635
632
636
653
673
710
733
781
902
893
867
911
954
816
773
733
709
687
688
699
708
698
704
709
731
840
823
805
826
908
977
913
816
847
853
794
813
844
857
829
820
856
848
829
826
819
842
853
819
844
843
831
817
845
886
848
826
850
830
826
788
797
807
809
783
784
815
799
777
778
788
793
767
772
778
767
755
791
786
784
774
818
818
791
811
823
814
779
793
788
816
776
798
817
829
812
835
899
889
839
855
850
830
823
857
879
849
846
850
861
825
835
832
815
835
819
813
780
779
817
812
808
873
898
872
872
894
869
832
840
835
834
805
824
838
834
809
803
817
827
801
823
843
853
833
829
843
858
835
845
879
879
847
855
897
935
861
843
860
892
792
764
748
731
726
724
753
793
931
915
915
924
893
951
978
891
882
910
887
881
896
879
850
850
813
767
752
773
819
794
771
760
765
754
746
737
729
718
710
719
755
832
855
852
913
993
963
908
963
955
864
819
838
841
827
820
819
820
794
788
848
817
800
808
864
857
835
815
831
824
814
807
835
838
802
808
816
806
784
768
783
781
771
785
844
889
856
884
933
878
813
805
803
795
808
858
971
977
945
984
943
908
899
868
836
867
874
873
845
867
872
854
846
842
839
811
808
824
842
851
821
868
849
824
785
788
778
764
767
836
996
917
944
966
919
877
919
910
871
887
905
898
848
851
862
869
851
879
901
877
834
835
872
864
833
804
828
834
823
813
822
856
867
851
879
862
841
804
817
809
805
798
831
858
858
826
871
876
855
862
875
882
844
846
855
856
825
816
850
852
824
830
861
875
837
852
814
770
748
764
819
932
882
972
1009
904
919
902
861
832
840
870
866
833
847
849
825
828
825
837
805
831
823
817
830
851
837
822
849
872
855
842
853
840
828
808
828
838
818
791
814
828
805
800
837
833
828
850
846
857
826
857
872
852
828
859
880
848
854
898
913
837
835
847
812
807
836
875
868
838
865
854
814
784
775
790
824
824
838
868
879
838
842
836
795
787
814
836
816
787
821
832
806
790
827
845
849
842
843
857
849
827
849
876
858
818
852
845
829
819
822
832
809
800
867
866
862
829
868
839
802
799
809
812
801
793
833
841
839
870
901
904
828
839
900
854
806
784
802
807
780
807
847
904
866
904
951
941
857
882
894
848
814
847
874
938
851
851
869
847
819
863
873
844
825
863
862
822
832
862
847
814
804
821
818
809
813
854
898
845
810
833
831
801
792
850
863
807
795
813
834
802
781
805
833
820
798
853
894
879
863
903
918
860
837
860
839
795
803
828
826
798
797
836
844
802
798
812
827
802
803
805
834
802
779
797
793
777
773
816
848
830
790
817
836
817
789
820
835
797
778
807
826
817
800
810
829
842
801
793
826
804
781
781
805
799
790
792
816
813
785
791
826
828
811
804
832
850
828
800
816
849
835
793
800
809
795
787
811
829
859
852
850
840
850
827
813
858
871
829
828
856
878
837
823
869
855
809
821
844
832
798
805
831
803
788
792
814
797
778
801
828
800
781
803
819
838
810
814
848
844
805
803
822
818
793
796
831
857
834
836
862
870
827
828
852
839
821
818
839
829
794
808
836
869
837
852
902
895
840
847
877
861
829
818
845
854
816
811
827
836
809
798
817
831
808
793
825
847
834
801
837
839
831
805
819
829
833
815
840
878
846
838
858
866
835
831
849
855
819
814
840
845
827
817
836
838
821
838
865
856
833
836
851
838
793
805
823
843
796
781
787
812
834
863
1004
1035
932
940
952
897
881
898
896
865
883
873
845
826
841
839
809
800
825
833
823
827
837
840
822
834
858
865
826
815
818
808
781
784
793
809
791
783
811
811
784
764
778
773
753
744
754
761
764
758
775
805
810
788
786
814
814
796
799
830
844
806
793
815
825
794
792
821
841
805
791
811
850
829
803
828
835
832
814
817
839
835
807
806
845
846
816
790
814
846
812
770
806
825
817
786
805
846
858
832
786
778
747
730
729
732
764
791
829
911
996
846
799
790
779
769
796
834
841
850
879
939
901
879
893
891
877
845
849
855
838
811
788
778
761
755
732
730
720
715
713
726
769
836
900
908
922
947
905
863
867
855
837
861
907
883
849
881
889
863
843
857
821
822
861
889
860
868
873
858
865
884
875
844
852
876
895
858
859
878
892
849
859
892
896
872
869
892
893
843
825
864
876
846
806
830
824
806
800
835
890
921
876
877
924
897
853
855
876
871
846
872
908
906
856
890
899
851
826
833
832
820
803
801
801
806
797
835
887
905
860
896
911
867
862
855
854
824
824
846
856
841
830
897
913
855
824
839
862
874
847
837
836
813
794
827
826
825
821
870
954
888
877
962
948
923
842
866
862
834
816
838
834
828
800
826
855
862
862
891
904
877
872
910
910
865
876
876
872
842
839
876
897
863
791
760
751
742
752
796
860
969
1050
1023
1044
1021
1001
1001
983
944
969
976
948
902
872
846
820
810
835
858
848
836
872
891
840
834
871
888
846
834
869
870
826
824
869
827
784
762
747
724
699
694
682
677
673
667
664
660
662
650
653
653
651
659
661
691
719
747
774
817
829
806
815
853
868
861
811
816
856
834
798
803
819
848
799
787
814
823
818
777
793
823
837
808
817
855
855
826
868
870
951
817
826
824
836
805
845
876
835
834
858
878
846
860
902
944
862
878
881
835
819
863
889
856
842
906
909
871
876
898
823
847
880
870
810
832
839
800
766
762
743
727
710
701
699
685
678
667
669
656
663
666
665
658
651
651
647
643
643
643
647
657
672
690
728
754
778
827
844
866
918
853
814
805
895
912
833
806
878
873
810
797
794
790
766
802
912
972
930
1020
1018
989
936
954
967
978
995
1011
1015
936
904
881
848
821
826
832
804
788
760
749
730
708
723
711
749
815
797
791
765
769
759
749
735
729
719
704
713
695
695
675
683
693
690
704
712
714
718
720
717
721
723
737
733
733
724
716
710
717
723
724
714
712
695
701
691
670
670
664
656
651
648
648
644
651
656
666
691
719
768
842
892
904
846
876
902
899
831
797
812
813
794
815
999
886
829
799
843
862
849
846
882
847
854
885
882
873
851
878
890
879
879
885
881
854
828
821
846
870
855
841
876
874
842
797
802
790
791
769
756
803
869
849
854
947
943
857
838
821
775
743
735
713
703
725
721
760
815
883
894
902
932
940
919
944
949
884
829
846
878
893
895
939
986
943
886
843
866
861
843
807
806
807
773
767
777
767
761
783
823
847
833
889
913
897
865
837
818
786
795
824
893
903
907
929
922
881
854
853
834
819
851
840
827
815
832
851
804
800
802
787
774
772
785
816
801
816
887
898
849
843
872
870
853
879
895
849
818
854
894
888
863
870
877
838
857
843
828
799
801
877
900
879
946
903
855
820
851
869
833
827
878
892
861
903
925
885
875
857
828
792
791
807
798
814
881
917
958
954
904
914
914
884
854
853
852
835
828
864
866
828
810
830
876
895
823
885
881
884
865
892
879
841
827
855
889
852
819
846
843
816
819
820
799
795
830
856
847
827
881
895
863
818
820
813
805
788
811
891
886
876
899
946
905
862
881
868
810
781
794
811
839
856
901
992
969
872
816
819
822
796
771
742
731
709
696
697
698
688
687
689
675
671
664
659
665
656
655
654
648
650
658
687
720
772
834
852
828
886
893
888
845
878
857
818
782
761
798
814
796
787
872
890
824
802
830
831
804
782
816
822
800
803
833
849
831
821
854
855
803
836
845
847
811
844
839
810
798
819
836
806
770
773
786
743
729
724
712
717
697
717
708
704
702
703
724
742
776
804
804
870
907
915
846
870
888
864
808
848
840
831
792
803
843
824
805
878
878
832
806
842
832
792
807
846
833
805
820
858
855
831
851
865
856
802
825
837
827
804
846
882
842
841
877
886
881
840
871
871
864
867
876
878
851
830
809
789
817
852
862
934
1029
1011
972
1005
949
906
890
872
868
834
830
826
838
832
835
865
883
865
879
884
858
819
830
823
815
842
903
918
873
933
905
903
919
865
866
879
843
840
825
821
837
865
868
931
982
1010
952
978
963
905
900
892
873
813
813
809
803
831
909
914
879
926
912
852
819
842
851
826
839
866
912
883
924
909
907
908
905
872
858
855
897
845
828
817
845
912
893
901
944
959
914
892
884
854
867
888
882
869
879
885
860
821
836
856
841
856
871
866
831
858
888
886
816
822
815
816
825
919
929
918
956
955
893
895
906
874
843
875
891
857
833
836
848
829
801
820
861
888
872
859
897
935
843
850
837
841
828
862
879
883
856
881
904
862
867
887
858
819
849
838
814
832
873
836
845
879
872
841
900
895
865
863
862
873
826
842
861
879
862
841
827
826
805
859
881
895
864
865
916
903
875
920
920
877
884
879
867
867
853
848
864
873
850
852
870
830
788
784
832
1043
982
1075
994
959
954
891
878
834
805
784
784
836
882
927
889
875
839
841
867
817
794
844
822
804
826
832
814
820
837
853
849
879
889
883
864
918
921
882
862
855
864
849
848
851
846
838
892
926
870
883
877
859
837
872
877
850
877
890
878
897
935
895
903
952
930
894
905
855
878
892
860
838
865
855
823
823
833
828
824
855
858
852
871
846
829
856
871
830
838
870
846
820
824
824
809
820
814
802
791
814
801
803
835
820
797
817
822
804
791
818
795
815
820
802
788
787
803
784
780
793
806
803
783
807
805
802
835
856
860
894
906
899
904
943
919
893
924
907
875
886
894
844
854
858
819
818
834
826
794
811
810
779
762
769
769
746
730
730
724
718
719
731
741
737
747
768
781
784
765
774
768
762
765
777
776
774
770
815
846
798
797
827
822
795
790
821
824
799
781
797
800
800
793
848
906
934
905
912
905
925
938
888
894
915
869
880
892
866
870
910
867
886
917
895
863
896
869
843
884
942
904
900
921
921
848
827
824
808
781
791
797
777
771
788
822
880
823
858
865
813
792
771
734
709
688
680
668
661
675
718
736
768
767
817
847
821
798
814
806
783
771
766
793
821
791
785
833
855
867
815
845
879
861
838
884
848
810
835
852
866
868
919
952
941
917
947
924
896
913
898
892
925
890
865
899
898
840
823
844
828
807
838
856
846
854
870
876
831
849
845
828
792
819
817
786
780
803
791
776
780
803
802
788
789
790
782
763
768
760
754
746
766
774
785
769
796
827
884
893
933
924
856
840
869
858
854
879
874
843
859
901
855
856
870
852
861
844
820
795
797
802
773
748
746
742
749
752
763
850
900
909
910
917
933
912
866
893
896
863
856
890
869
840
850
862
875
858
886
917
938
905
940
924
894
908
905
876
879
956
890
853
887
891
859
844
859
844
806
798
825
831
824
845
860
834
832
843
813
797
816
827
810
808
843
869
851
832
834
848
843
820
826
827
806
794
802
802
793
796
821
843
816
803
839
828
799
795
815
811
793
775
785
783
774
759
780
786
777
776
793
803
827
814
805
820
800
812
800
820
830
794
805
818
822
793
819
793
803
820
815
855
869
839
850
852
843
832
850
844
831
817
818
825
821
822
837
861
843
891
861
823
830
823
793
776
780
789
776
779
806
826
828
885
902
862
888
871
865
840
816
799
784
788
808
794
842
892
869
952
912
905
886
838
825
828
799
786
797
812
801
792
826
823
795
818
812
825
865
858
877
882
858
872
854
841
821
832
838
807
830
824
811
789
814
809
830
791
800
833
828
831
892
893
889
908
896
876
891
865
874
925
883
900
949
924
900
929
873
884
867
837
853
849
827
848
871
865
855
838
840
843
812
816
827
825
831
817
802
833
830
813
812
788
796
810
811
804
782
823
813
787
802
831
816
842
871
838
831
837
806
824
781
777
784
771
752
745
737
750
757
787
898
937
877
949
933
857
848
837
809
806
823
808
791
807
824
796
802
798
797
775
774
759
743
741
751
752
753
808
821
825
848
883
895
864
863
887
845
878
904
912
925
888
871
885
880
869
901
909
892
892
884
865
877
874
849
861
847
826
819
847
875
854
855
856
839
845
831
818
823
794
788
787
789
794
795
770
782
780
758
769
776
765
774
781
784
773
793
802
795
804
832
835
809
819
817
785
800
796
770
772
788
787
786
802
826
804
809
827
805
796
805
802
801
812
797
810
816
793
791
822
803
784
798
798
780
774
786
795
782
814
816
799
820
830
813
836
838
824
842
863
837
841
867
836
873
879
844
846
845
796
795
783
781
762
772
767
761
779
778
773
762
777
770
759
761
753
744
736
746
757
765
800
823
824
841
865
842
850
875
833
842
851
830
829
848
826
843
851
828
812
822
818
796
803
797
798
779
785
775
752
745
783
773
782
820
849
856
874
856
836
847
829
838
847
817
825
846
828
803
799
774
753
747
772
849
818
851
884
864
827
828
807
780
783
775
769
751
760
751
756
746
754
753
753
766
785
796
823
813
795
817
774
755
735
727
699
684
669
666
669
657
658
652
651
646
651
662
677
696
719
735
756
755
746
751
772
766
763
753
752
768
776
758
753
796
832
835
813
846
847
817
804
807
817
787
795
817
819
814
834
895
878
855
883
867
827
827
832
806
794
811
792
788
788
802
799
797
820
844
810
845
863
891
907
876
843
852
818
788
780
771
766
754
764
769
769
768
782
790
782
787
794
818
790
776
793
814
812
799
858
855
819
849
862
838
836
864
865
850
831
884
837
820
838
838
809
794
810
801
795
808
838
841
819
824
824
794
777
765
750
724
719
748
801
849
847
942
976
910
938
887
849
835
861
864
821
825
817
797
776
804
801
799
793
822
850
923
909
892
906
931
928
893
914
918
886
920
884
906
887
857
863
894
876
847
877
873
848
852
868
869
871
891
889
871
867
866
848
835
826
830
828
811
829
798
794
767
751
736
717
754
909
934
1216
1083
926
880
896
886
845
817
828
847
819
800
824
849
855
838
856
896
886
864
893
917
925
907
886
903
933
908
879
894
874
843
828
815
830
843
836
920
857
811
805
809
814
806
798
843
1002
1025
983
914
929
940
936
881
893
902
895
867
872
924
953
933
911
962
935
912
926
929
885
894
902
885
889
905
883
872
892
893
871
877
914
888
866
880
874
849
877
884
846
870
886
858
852
892
863
874
922
897
852
866
854
812
819
819
792
784
809
825
806
788
817
846
818
820
835
797
796
791
789
776
794
827
854
852
867
867
845
863
857
820
828
830
809
830
817
805
849
830
812
829
812
804
815
811
783
788
806
808
792
795
809
784
783
794
808
785
804
821
838
834
884
866
833
862
845
829
851
864
858
868
864
847
859
858
862
847
855
859
842
828
853
841
834
850
825
824
830
830
810
836
837
831
846
822
805
819
813
785
780
781
769
769
793
831
824
800
813
806
794
803
783
770
782
772
755
758
750
742
755
760
783
825
853
855
888
842
839
810
793
798
796
789
792
799
810
802
807
808
790
803
806
791
793
822
811
790
764
768
768
768
755
770
884
1020
932
886
900
881
845
812
822
828
816
811
841
858
852
842
866
871
881
875
910
905
875
895
885
866
864
889
862
843
851
859
823
816
845
854
853
851
875
860
830
827
854
828
845
851
839
815
824
815
811
793
809
796
805
811
821
803
806
816
803
810
826
823
807
817
813
815
800
813
804
799
807
797
781
784
782
773
763
780
777
760
761
770
759
750
751
754
756
748
761
766
767
767
789
812
799
799
824
813
782
792
802
791
780
779
800
794
774
787
795
789
786
818
851
835
823
841
827
831
839
840
817
818
818
806
799
822
835
813
828
841
838
822
834
832
828
814
841
851
839
857
870
856
857
888
854
864
880
876
869
888
862
832
866
868
850
849
870
845
824
843
855
810
788
791
792
778
769
786
791
798
785
816
808
787
782
802
786
774
786
795
786
773
803
825
810
798
812
811
797
800
779
770
781
781
762
771
787
771
762
772
764
756
767
784
775
760
788
782
777
759
766
751
748
762
770
767
765
773
789
775
781
797
778
776
772
761
783
776
762
756
761
765
763
760
783
777
774
782
779
787
788
792
778
788
764
750
749
744
754
764
763
764
778
797
767
776
796
782
777
796
812
788
786
797
780
789
791
779
784
785
779
773
786
782
774
793
795
782
801
795
798
795
789
789
792
782
780
780
775
770
784
781
772
781
801
799
779
790
790
770
760
759
748
743
753
739
753
753
741
751
761
766
763
772
774
766
765
787
796
777
775
800
783
768
761
772
754
742
731
724
713
717
739
758
761
761
810
813
802
795
792
800
787
788
789
774
776
810
823
803
825
843
808
795
826
823
809
788
825
835
809
799
804
817
801
780
798
797
769
769
787
794
805
803
863
897
860
823
820
804
775
759
763
757
760
768
789
923
859
912
887
837
798
797
765
742
731
714
709
714
731
775
823
847
937
990
936
900
883
844
823
808
803
795
785
774
810
826
860
844
870
833
804
816
779
756
737
706
692
677
673
668
670
673
699
774
837
771
821
829
834
799
778
793
790
788
774
756
748
728
725
705
699
676
676
669
664
661
654
659
657
653
651
653
655
646
650
634
640
633
639
631
622
620
630
632
655
717
718
744
815
954
882
859
887
888
926
875
848
849
820
818
796
802
816
835
831
824
815
831
845
851
830
839
901
874
846
834
855
872
869
822
837
840
853
834
817
858
831
838
796
798
806
795
797
772
770
757
746
757
759
774
832
846
832
813
843
855
863
824
823
854
898
922
867
880
903
911
877
887
910
905
879
901
890
870
850
853
863
856
854
858
869
830
823
827
813
793
778
799
822
817
806
827
839
856
836
837
842
847
818
840
842
842
813
795
837
869
850
855
876
912
887
861
867
868
851
825
848
885
913
876
881
851
860
850
846
809
831
856
851
823
846
866
845
816
867
847
831
794
821
812
828
820
834
839
853
846
897
902
862
871
856
827
811
822
819
815
792
813
817
837
827
865
882
883
852
842
823
810
796
822
861
867
837
906
886
862
839
874
892
859
826
849
860
855
833
874
882
873
865
909
903
863
851
853
860
841
850
857
858
830
867
851
831
823
870
863
832
812
838
826
791
801
816
808
805
872
953
890
934
932
893
884
872
828
843
832
809
786
805
820
820
862
870
859
849
847
850
805
802
805
785
771
800
804
811
788
836
840
849
812
842
901
843
821
853
847
846
826
896
905
869
891
905
892
883
893
875
843
848
859
865
874
905
869
858
876
888
840
838
843
838
822
833
861
841
817
829
843
823
808
822
827
815
865
894
868
885
904
890
873
899
882
882
900
864
885
889
836
838
840
816
829
801
819
829
804
821
828
791
795
799
794
788
787
797
817
796
820
816
800
803
800
781
783
788
781
801
788
807
807
823
799
810
884
842
805
847
819
769
743
708
703
685
672
671
658
664
678
673
671
670
694
737
776
789
804
827
829
833
858
865
888
862
867
876
838
888
958
863
800
844
947
985
880
888
960
948
895
911
924
894
890
893
905
862
881
907
871
879
898
912
883
879
865
875
878
884
856
841
851
847
868
833
812
874
891
914
874
857
891
945
846
813
825
810
806
797
850
862
858
830
865
885
828
812
833
840
829
847
892
890
877
851
839
830
855
834
825
823
850
847
808
838
840
812
811
835
801
797
814
788
807
813
807
849
903
888
874
836
830
822
800
793
818
822
789
828
816
798
820
831
802
784
799
791
783
799
788
819
849
908
907
887
900
854
835
846
882
825
844
856
843
877
870
834
828
837
803
818
817
797
790
805
803
799
766
800
799
796
780
823
893
875
893
854
885
882
868
835
857
815
807
813
816
804
792
842
816
819
817
856
856
828
870
853
821
833
839
828
824
846
845
847
864
940
976
922
930
950
850
884
866
865
897
859
865
871
983
1030
935
951
927
864
858
914
901
888
901
901
845
864
856
866
838
882
890
879
867
873
841
824
893
867
843
853
857
845
820
850
852
836
816
850
841
852
822
860
879
857
854
851
870
836
852
845
824
832
844
881
810
825
857
841
818
833
867
868
836
829
833
811
792
827
845
827
782
812
792
799
772
789
808
820
801
783
851
994
1035
917
916
905
867
895
875
830
818
838
851
851
918
936
920
938
924
875
840
845
815
807
816
811
789
782
803
800
786
776
824
814
823
789
781
822
838
830
906
913
862
864
881
880
844
883
895
850
839
845
853
843
837
855
872
856
821
842
845
830
806
802
830
835
806
835
841
819
832
829
824
795
808
811
799
772
776
792
808
808
808
827
907
828
820
841
859
812
820
842
775
748
735
715
687
684
669
664
656
658
671
682
705
727
743
748
744
736
738
730
721
719
721
731
742
734
758
771
787
802
851
937
847
795
821
821
778
760
790
792
774
767
822
844
803
832
831
830
824
782
801
818
833
823
878
878
898
910
885
844
882
896
898
892
921
962
934
876
899
899
877
848
830
820
839
821
814
796
828
852
828
842
835
823
823
818
822
806
823
864
933
890
863
855
825
801
838
890
991
895
912
928
927
911
920
900
902
936
894
869
903
927
851
844
870
887
835
846
879
866
854
872
867
830
849
866
846
829
855
855
829
827
845
855
832
831
874
873
850
820
859
863
840
836
850
852
829
800
815
817
834
864
914
924
970
1018
979
896
894
881
842
818
830
840
803
791
802
820
800
786
815
828
825
803
844
856
812
808
833
826
802
814
808
795
792
852
843
816
800
838
846
815
836
864
856
838
854
846
852
818
854
874
788
754
737
723
716
700
703
705
700
705
710
741
758
792
840
863
893
890
835
853
864
854
851
826
865
861
856
897
897
853
850
909
921
864
867
872
843
804
820
884
930
901
960
979
916
916
914
867
859
886
915
855
879
916
868
893
891
860
862
863
850
808
814
819
801
819
843
851
811
804
834
841
804
810
809
803
784
795
822
828
802
827
874
842
802
840
834
803
781
804
811
791
784
798
821
788
780
814
792
798
842
863
891
840
887
877
843
855
868
906
826
830
836
839
832
833
874
987
938
924
1008
921
887
891
907
855
825
848
869
852
864
885
902
852
867
873
851
802
813
806
804
801
831
865
896
863
901
983
991
889
865
849
830
844
926
993
942
977
949
885
831
843
842
823
801
824
824
797
812
830
810
826
820
830
794
831
836
809
811
822
831
805
840
863
839
831
883
939
933
899
919
925
892
844
867
861
836
842
920
885
878
872
859
839
812
825
820
793
788
819
829
823
842
860
850
818
825
819
822
818
835
849
814
814
831
842
834
823
847
852
824
809
851
831
827
827
824
814
798
823
837
794
776
803
785
754
764
767
787
834
900
905
860
859
890
860
826
850
840
827
802
818
825
811
831
840
817
812
846
837
818
820
820
822
857
867
824
833
840
828
801
790
832
835
818
833
854
867
836
862
863
838
819
862
841
829
843
851
849
839
866
915
844
838
879
862
823
835
846
856
835
818
815
840
810
808
834
867
891
887
997
976
921
889
906
863
838
842
859
847
833
867
875
828
821
849
862
822
812
825
802
791
811
843
817
827
823
839
800
828
837
806
811
830
800
806
807
802
771
787
805
783
786
809
825
822
834
850
797
789
811
802
784
789
840
848
824
807
840
853
834
797
825
826
794
792
837
843
806
783
811
815
782
762
789
800
779
787
809
814
790
801
825
806
797
823
822
816
810
826
835
827
798
815
829
794
793
807
829
825
809
848
877
832
826
841
842
809
810
819
814
821
831
859
832
827
835
826
836
845
820
822
847
858
823
835
876
861
827
841
840
868
805
824
817
841
806
841
831
803
819
824
822
798
811
874
851
810
821
848
840
804
810
846
829
801
820
841
830
803
824
837
826
807
818
824
805
801
821
845
824
826
856
868
867
856
873
850
850
872
843
832
869
916
887
896
889
873
848
872
866
842
838
881
878
849
827
855
834
816
826
862
861
832
807
828
824
820
827
832
828
801
812
818
826
781
809
818
821
793
823
816
814
790
796
814
808
802
816
857
875
867
875
929
854
829
853
846
814
827
829
830
802
829
820
805
824
854
839
839
861
879
830
856
854
831
823
838
837
829
804
835
825
796
788
803
813
789
779
833
812
817
797
814
809
814
806
835
826
803
822
812
822
793
784
819
827
808
849
865
848
834
843
870
848
830
858
854
820
804
835
833
822
807
840
868
841
811
840
834
817
810
825
836
813
804
834
844
826
821
827
815
791
811
824
799
798
814
833
815
821
812
805
767
801
834
837
823
884
933
914
884
902
865
833
833
846
830
791
806
810
799
779
794
797
793
780
812
816
808
783
799
804
801
782
799
800
791
787
800
821
824
796
820
833
824
813
845
841
828
831
842
830
808
808
808
788
781
808
810
800
817
833
823
816
840
831
840
852
845
810
797
820
822
793
790
802
801
798
829
844
835
836
840
816
799
815
836
797
770
779
782
798
821
878
909
868
922
953
867
879
890
853
823
832
841
818
807
830
841
803
822
840
835
821
850
857
819
814
827
832
800
777
763
759
748
763
794
811
789
818
831
821
794
812
822
788
783
811
810
808
807
826
828
796
799
873
809
799
775
778
805
850
833
829
882
872
848
863
893
836
870
917
872
855
874
866
841
843
864
850
825
840
843
825
832
818
817
781
787
804
829
809
818
835
823
801
827
819
820
789
802
811
804
802
836
855
826
824
843
852
827
815
815
798
784
798
807
804
789
813
847
823
796
818
855
823
791
824
831
799
830
832
823
815
835
860
830
823
850
848
809
823
839
834
805
826
837
821
845
827
791
795
813
829
841
817
857
873
844
826
861
880
843
828
858
849
821
814
817
821
811
810
840
846
846
842
855
820
802
813
806
800
782
783
788
786
782
796
840
846
820
827
835
795
780
809
801
812
785
792
850
841
809
815
868
888
831
852
855
854
825
825
827
806
828
829
817
846
851
822
827
838
830
802
797
813
809
789
805
828
810
810
840
826
821
785
822
817
812
787
816
897
910
865
941
922
868
822
857
837
823
848
838
853
807
827
817
821
797
803
782
755
732
723
747
895
928
936
1008
974
929
895
853
811
843
827
837
847
854
852
843
858
871
842
812
848
860
835
813
851
863
822
811
856
849
811
810
841
848
802
811
845
832
791
767
773
772
750
752
825
832
836
854
939
913
853
850
855
814
820
827
795
796
810
818
800
807
847
834
817
832
831
824
812
820
834
834
804
815
826
832
816
829
841
829
806
813
829
821
801
831
843
856
828
835
808
783
755
736
732
735
712
691
689
683
673
668
664
657
653
657
661
677
693
710
733
749
745
762
782
780
773
754
765
767
760
751
764
806
829
793
771
808
804
776
772
802
797
782
780
815
793
799
807
785
810
803
792
776
802
799
785
770
777
787
790
805
825
855
818
803
844
844
812
802
802
779
777
793
790
782
778
808
828
864
817
816
853
850
814
808
851
866
833
874
859
842
829
840
832
817
798
797
835
844
846
847
882
929
864
874
852
847
840
819
832
794
776
796
805
800
793
828
859
840
850
851
845
825
831
855
806
799
769
765
782
799
883
997
1020
1111
1041
967
959
950
889
900
856
851
817
827
861
913
885
946
928
895
861
855
890
923
875
899
916
890
833
828
839
858
843
832
850
871
850
860
888
910
872
872
890
899
874
878
883
844
803
798
796
802
788
792
851
905
876
869
909
882
827
821
797
783
787
853
923
920
955
1005
934
909
911
879
850
850
847
831
821
854
848
832
832
858
847
816
805
828
832
805
817
844
858
838
907
951
852
870
895
867
858
885
913
880
888
893
864
845
854
876
869
841
865
880
859
830
839
841
829
809
814
833
828
804
834
833
821
806
812
832
833
811
835
819
806
806
829
857
830
828
853
865
832
856
862
839
816
839
842
809
813
828
816
810
830
853
821
841
842
800
782
781
768
739
747
753
771
773
802
840
874
837
857
874
858
832
839
852
844
826
836
849
846
830
825
815
799
802
818
824
814
814
844
826
815
827
838
817
811
827
845
831
822
854
843
839
845
816
789
799
792
765
767
777
786
786
787
814
817
802
813
828
819
791
803
811
795
798
797
792
779
820
829
938
820
800
782
754
730
716
703
692
690
709
818
796
817
852
892
890
855
857
858
831
817
816
838
832
825
836
839
813
825
855
816
800
855
895
869
854
860
880
857
821
835
837
827
813
849
877
827
825
848
823
847
807
797
761
746
747
774
811
1050
1103
1033
1013
1003
966
937
933
903
871
882
892
881
878
878
872
848
859
865
861
839
863
880
895
873
883
892
890
863
860
865
860
818
843
897
894
846
903
910
883
853
880
845
817
827
840
814
787
805
823
840
811
844
862
837
818
834
829
814
831
862
849
829
847
848
815
801
810
806
781
779
797
791
780
791
826
821
819
832
828
797
804
814
813
795
819
833
837
812
839
884
863
796
820
843
810
778
761
783
755
805
941
1192
1052
1068
1029
979
1011
937
881
876
907
891
878
912
960
932
912
907
895
843
857
851
823
806
847
875
875
857
881
882
847
854
913
867
847
878
900
857
853
871
862
823
832
820
801
806
825
816
790
789
793
860
866
910
935
897
862
920
906
866
838
868
856
815
834
853
825
823
838
834
842
861
820
787
820
865
844
831
856
878
849
822
840
830
797
809
802
799
788
810
821
787
780
810
812
791
785
804
790
811
768
767
793
819
794
775
803
806
771
776
801
794
794
791
836
848
793
821
822
812
775
765
784
784
768
760
785
794
770
799
811
798
773
772
767
782
799
782
769
789
808
778
763
793
824
778
772
819
847
860
845
888
928
900
851
857
855
855
825
828
840
852
831
848
860
841
837
865
878
830
801
830
855
827
804
854
879
872
842
868
870
832
847
857
835
860
894
874
868
888
871
846
881
898
820
847
861
832
814
846
880
835
834
843
847
820
808
816
790
780
824
811
805
786
828
854
860
832
872
865
849
827
837
830
816
809
823
804
790
815
834
838
833
868
909
875
862
903
891
870
878
885
858
861
888
870
849
840
849
848
803
815
825
818
810
824
844
856
851
881
887
839
849
839
850
821
847
836
815
830
841
846
839
840
840
835
809
844
861
849
843
860
867
863
835
874
877
845
823
854
847
827
839
825
815
810
818
829
827
820
834
838
834
812
821
838
828
810
855
868
860
879
890
861
820
847
858
863
802
811
790
789
796
851
949
975
969
965
910
879
899
879
843
863
844
837
792
798
839
810
803
846
858
828
820
869
847
805
811
837
826
803
787
819
827
814
773
807
819
794
785
804
820
828
803
801
819
795
772
785
810
796
821
807
820
817
804
843
841
795
828
818
824
827
873
891
836
817
854
859
818
826
860
855
813
844
839
802
799
805
828
811
797
825
854
831
790
813
825
796
797
847
890
850
810
833
844
819
859
863
842
848
933
965
905
873
874
859
839
846
883
858
818
862
852
836
823
838
846
822
810
835
844
814
807
822
812
797
794
822
823
807
791
822
853
821
788
798
821
814
798
838
841
820
806
832
835
809
794
838
823
795
783
797
800
807
776
815
794
786
777
828
826
832
788
834
852
817
789
849
835
824
819
840
841
824
833
850
886
869
837
873
876
847
867
862
833
828
856
859
840
806
827
806
791
807
800
796
773
775
787
797
773
767
803
832
793
789
823
830
821
766
794
801
815
795
829
862
810
835
865
885
849
855
848
839
818
844
1672
793
798
789
787
788
831
937
910
906
912
910
831
874
880
841
818
845
819
815
817
858
860
829
817
834
846
813
807
819
806
798
794
826
839
828
824
866
869
829
793
803
818
797
788
822
894
879
892
932
952
876
884
884
841
842
835
838
850
814
813
839
849
847
829
863
863
860
829
852
850
845
819
846
864
860
838
863
851
844
852
853
835
800
819
817
789
767
792
793
795
803
829
844
826
820
850
847
816
813
843
832
840
819
853
869
856
837
861
828
808
828
827
810
805
841
844
826
826
860
850
822
797
839
849
843
838
878
869
889
855
828
798
814
831
812
819
813
827
823
802
805
824
801
796
802
804
773
794
803
812
799
786
819
867
825
840
884
840
812
841
836
811
810
829
826
803
769
786
796
795
801
812
821
821
790
771
786
789
771
764
789
811
800
787
819
820
806
788
819
807
812
803
807
812
809
800
807
839
824
810
842
856
808
802
807
778
781
759
765
772
760
779
739
768
779
766
754
771
795
772
761
776
782
758
745
759
797
804
777
776
809
828
834
832
866
829
820
819
844
840
795
783
806
792
776
759
792
793
797
771
812
833
825
790
801
828
799
783
786
822
850
821
825
844
839
805
816
820
790
775
805
818
796
796
813
831
810
792
797
816
792
764
779
802
781
785
830
836
836
812
831
856
798
815
816
782
778
797
812
801
782
852
832
824
840
855
817
794
795
806
779
795
822
847
828
890
878
864
824
849
857
823
836
832
817
783
812
825
805
806
860
882
847
840
870
860
868
889
849
865
865
847
830
853
876
898
851
836
856
859
822
831
839
839
816
830
848
861
826
856
850
841
826
854
823
821
831
821
808
806
825
863
846
845
858
851
830
845
850
826
801
807
821
794
778
790
811
807
806
812
831
834
818
820
832
816
794
805
804
786
767
786
790
786
788
809
849
876
850
878
869
842
806
833
821
801
781
784
814
834
842
892
969
915
889
906
869
844
863
843
813
821
830
827
818
825
839
826
805
842
854
814
811
811
826
802
797
814
807
779
798
799
793
784
811
844
834
803
791
814
806
831
821
803
847
838
810
825
828
819
820
835
830
806
819
819
811
817
828
816
796
802
788
785
803
806
817
804
839
844
806
792
799
808
801
788
881
854
839
835
865
871
840
812
820
814
796
782
807
824
819
812
864
859
829
849
861
854
825
860
873
864
838
863
864
838
830
852
861
845
856
875
858
825
825
839
844
823
844
866
870
853
882
885
850
826
829
840
810
807
845
854
815
823
859
858
848
830
841
810
799
810
821
792
801
829
834
859
845
865
857
861
889
922
870
900
886
870
829
855
849
815
832
854
847
838
851
884
864
862
847
849
816
832
876
913
889
910
935
905
852
852
837
818
804
820
827
833
845
862
868
848
890
901
842
823
846
851
820
804
824
832
791
785
802
824
793
794
853
868
853
862
875
876
834
823
840
825
821
839
862
879
844
882
887
844
873
891
867
862
889
900
867
856
873
877
863
848
862
853
830
847
859
852
851
881
888
853
844
866
845
826
874
890
880
868
875
854
839
843
863
815
806
831
857
814
803
814
822
815
831
829
806
796
815
810
793
789
803
813
805
773
840
823
790
811
810
814
782
816
815
802
795
834
814
799
782
793
825
778
790
820
821
835
804
823
851
812
797
832
813
783
800
849
809
810
816
835
843
827
802
845
843
839
829
833
813
797
802
830
806
808
797
817
778
772
802
799
769
778
823
819
837
855
847
829
780
809
825
811
813
854
894
873
903
919
878
835
862
874
850
820
852
867
834
798
798
808
781
765
784
793
786
788
795
798
789
811
814
793
786
801
791
790
791
813
790
771
795
827
808
787
818
839
786
789
807
831
782
780
787
806
794
776
824
826
812
824
866
846
820
806
840
801
775
782
790
810
807
847
870
821
808
847
848
824
817
867
850
801
793
820
822
790
794
818
826
805
811
818
799
786
840
842
829
811
855
839
817
830
872
842
810
834
827
844
807
830
842
803
813
838
856
859
841
846
825
838
837
824
850
844
827
803
814
824
799
815
845
842
845
840
872
871
828
831
858
840
839
838
959
874
838
853
851
829
839
852
831
806
835
856
868
819
814
849
825
812
801
826
822
782
816
844
808
801
822
836
810
811
841
858
798
815
848
866
807
816
830
856
860
839
868
887
838
820
825
867
813
818
851
848
812
825
851
864
820
888
890
855
846
865
833
830
820
864
817
806
849
844
826
807
833
822
792
808
827
788
773
809
806
830
820
849
841
792
817
817
809
791
829
855
850
861
910
938
917
857
876
879
863
848
851
823
821
863
873
839
833
854
852
857
828
868
847
819
824
814
819
779
805
809
810
798
814
851
826
803
814
851
855
827
817
839
835
817
818
833
833
806
815
829
818
801
805
818
801
812
844
847
826
820
838
865
811
820
831
814
803
838
877
852
827
840
841
829
818
834
865
852
817
852
852
839
804
829
832
807
804
825
841
834
828
832
819
805
838
853
829
810
824
830
827
799
803
809
815
811
834
853
866
859
884
906
852
853
878
848
819
832
889
898
839
862
870
838
880
885
853
851
897
907
873
852
870
836
827
822
818
791
812
827
845
863
863
862
836
818
842
856
831
824
829
833
846
857
874
865
844
869
902
854
826
826
820
818
802
799
798
828
846
848
823
861
784
749
723
710
690
668
659
638
634
631
624
622
619
618
612
617
615
613
611
607
612
608
611
619
622
636
657
687
692
683
700
703
694
692
700
718
724
740
804
891
824
806
880
889
850
816
834
822
854
854
823
779
791
775
794
798
841
887
871
848
830
832
822
810
816
853
822
820
878
906
883
846
903
896
901
847
869
819
810
772
755
784
802
764
754
758
731
729
720
715
706
697
693
677
672
661
659
653
650
641
649
647
657
659
677
693
750
753
775
849
917
877
908
947
837
821
821
874
931
860
824
837
812
805
785
749
723
718
706
700
706
722
747
786
815
853
946
857
814
866
857
842
820
851
915
870
840
802
816
827
822
803
831
862
815
794
825
820
780
785
838
839
794
807
849
825
779
781
801
823
847
815
836
836
804
797
802
800
772
753
726
736
706
557
843
580
794
695
692
704
704
705
710
714
710
734
762
832
906
937
1023
973
978
928
981
917
847
858
866
846
925
953
940
871
885
890
883
838
817
831
845
835
824
836
877
937
856
851
878
899
870
881
927
892
860
877
899
915
883
896
925
919
865
888
884
852
815
819
835
827
819
864
904
871
895
918
879
848
866
848
815
827
840
826
805
804
837
878
842
829
839
840
846
854
942
952
906
886
906
859
870
885
900
878
913
907
900
836
841
845
812
794
812
860
916
946
973
996
957
956
939
883
899
913
883
855
866
879
870
829
843
837
814
806
820
807
786
809
846
822
824
859
870
822
839
827
813
795
793
829
840
826
813
869
845
829
827
853
846
816
829
828
804
822
855
843
832
829
846
851
830
850
846
828
803
834
824
804
791
827
838
833
830
839
861
834
826
864
878
833
842
831
812
837
825
798
791
805
809
799
800
793
801
769
793
840
902
882
863
850
860
854
836
849
872
850
840
871
872
830
848
841
823
826
837
880
889
834
836
843
829
816
844
857
837
842
868
872
830
860
873
869
836
877
913
850
865
870
842
834
853
865
834
823
856
871
830
817
835
838
823
831
844
825
828
844
847
823
851
834
823
828
832
804
840
836
806
786
806
814
791
807
807
801
816
812
787
791
807
820
796
806
830
846
806
800
826
820
788
775
774
799
789
794
845
874
865
886
890
832
827
842
831
802
821
820
802
829
844
833
807
844
843
804
818
829
814
826
835
817
817
844
795
795
829
818
807
784
813
837
826
843
864
864
831
861
864
833
857
879
845
867
887
880
856
849
844
875
854
831
851
874
820
821
812
792
769
793
785
774
773
798
800
785
797
805
771
771
773
762
747
763
770
773
765
783
790
779
788
807
822
790
801
814
798
781
804
790
781
816
838
821
819
826
807
811
813
791
795
797
792
777
810
826
820
821
848
837
815
830
844
803
815
821
813
787
808
812
797
813
828
799
825
821
801
799
806
825
820
813
830
865
880
861
907
864
867
875
848
822
843
845
806
823
801
810
782
820
814
792
821
858
840
837
842
847
793
807
790
777
773
788
782
801
826
845
893
916
916
894
885
893
893
910
887
907
908
874
899
870
846
854
838
811
827
805
784
802
781
772
771
776
767
765
774
777
774
760
781
779
778
786
798
786
819
862
856
841
863
871
839
865
881
859
837
877
891
842
855
865
854
835
892
886
856
873
862
857
869
876
863
864
839
850
866
864
839
849
831
813
818
801
778
785
775
769
785
783
791
797
816
822
826
831
860
878
850
855
858
838
857
869
840
850
866
866
837
861
863
832
819
829
821
797
805
818
807
816
842
857
842
859
861
842
854
853
825
849
873
898
931
936
877
880
871
872
854
853
855
834
838
852
849
824
845
851
836
823
833
818
808
834
828
811
827
841
853
837
863
879
857
834
846
830
827
831
826
817
840
892
862
873
933
909
873
884
893
858
867
[truncated: 132,529 more chars]
