# Supplementary material for: Comparison between Electrocardiographic and Earlobe Pulse Photoplethysmographic Detection for Evaluating Heart Rate Variability in Healthy Subjects in Short- and Long-Term Recordings
Source: Sensors (Basel). 2018 Mar 13;18(3):844. doi: 10.3390/s18030844 (PMC5877367; doi:10.3390/s18030844)
Supplement: Supplementary file 1 [file sensors-18-00844-s001.zip › DATA/24_hours/2/ppg_data.txt]

474
704
730
729
716
715
697
674
679
672
659
661
673
668
689
697
689
721
734
756
785
781
723
740
748
728
708
714
721
678
658
673
686
689
712
711
782
796
748
767
757
749
706
716
701
690
683
730
752
756
781
762
790
776
750
743
712
727
723
719
721
707
687
682
668
647
663
666
652
657
662
659
639
667
665
663
679
693
706
696
690
673
680
665
661
684
693
703
733
728
688
718
694
678
663
838
766
748
733
733
710
709
710
693
697
700
695
704
714
715
715
693
712
675
683
689
674
656
646
626
621
620
613
612
596
600
611
620
627
609
626
640
642
625
634
633
646
636
644
640
652
654
652
668
667
648
652
665
664
648
649
655
635
645
650
654
634
641
653
643
626
631
635
629
623
630
624
606
594
618
617
627
659
675
672
649
651
640
634
616
623
640
706
727
723
698
703
701
698
690
660
673
662
632
646
645
654
643
649
674
689
711
704
682
677
702
668
731
677
693
668
654
636
651
649
641
650
648
673
642
668
672
667
654
663
659
632
641
639
624
628
623
649
660
665
623
641
632
627
636
621
641
642
636
631
650
657
626
660
637
631
622
654
677
685
683
703
681
679
696
685
675
654
664
649
654
636
634
631
624
615
621
641
654
637
651
672
680
667
662
681
680
668
661
659
666
666
664
684
724
712
709
726
725
694
693
680
662
670
667
683
682
675
703
702
688
684
679
684
665
675
665
678
651
648
648
659
661
638
653
657
655
653
675
682
666
679
680
683
660
665
667
655
640
656
657
675
672
696
702
677
690
701
678
667
652
647
623
636
634
636
623
628
642
652
669
683
661
670
683
688
667
658
665
658
651
645
656
677
693
666
703
722
690
661
669
682
661
657
666
665
640
663
665
686
670
673
692
690
664
659
667
682
666
701
711
728
747
724
695
682
661
674
656
641
627
652
641
634
652
655
639
642
651
649
628
639
634
620
607
603
600
606
609
617
629
646
677
700
642
648
629
638
634
650
643
650
656
649
650
630
615
611
621
622
622
645
646
666
651
664
665
649
615
607
633
614
635
649
634
643
664
657
646
672
646
631
632
628
635
620
632
627
629
620
641
646
632
650
669
656
628
632
635
619
606
615
613
635
625
650
647
634
620
629
635
628
621
635
632
613
643
647
636
632
622
638
628
609
610
593
599
599
628
641
649
650
646
648
630
622
617
604
599
599
625
625
650
743
812
767
744
713
693
662
644
629
624
619
605
605
604
641
669
672
674
656
637
626
618
624
634
647
646
643
652
638
632
617
609
604
597
598
594
570
592
598
655
647
644
641
670
677
674
653
678
657
668
643
655
644
653
620
649
657
675
653
630
642
695
701
714
721
710
704
703
685
673
671
680
677
665
669
676
701
698
675
680
673
665
663
651
626
617
605
597
595
605
596
611
607
612
605
627
642
644
640
656
650
645
633
618
623
636
687
799
774
725
738
746
696
722
724
682
667
673
683
676
687
698
686
717
721
697
704
705
673
675
670
683
692
692
689
683
677
647
660
660
672
659
660
675
677
689
694
683
688
670
666
659
655
643
621
634
630
653
665
652
643
664
671
652
662
684
701
692
691
660
666
658
648
654
655
666
689
678
662
675
694
680
659
677
648
660
637
649
661
677
661
678
661
648
644
645
661
653
674
699
691
673
676
678
651
646
644
666
649
687
697
691
683
689
701
686
668
676
661
672
643
660
667
656
670
666
657
652
664
655
644
644
654
655
635
653
644
645
633
626
611
620
629
617
639
642
664
645
657
647
645
618
641
650
648
645
657
653
660
644
656
657
648
630
652
649
659
634
661
670
675
660
668
677
681
650
654
649
641
624
620
628
602
612
610
604
620
634
646
633
643
637
634
612
630
623
632
607
611
629
614
609
615
637
640
657
636
633
639
639
628
639
653
643
651
644
619
619
626
611
612
602
625
613
608
596
615
604
594
595
581
561
551
544
535
535
546
538
534
548
554
554
549
568
567
585
575
589
584
580
612
602
594
603
596
598
578
565
556
563
544
538
544
544
564
569
572
591
591
578
599
591
588
573
572
560
559
566
565
570
566
561
581
580
577
581
570
566
562
567
567
576
590
596
593
618
610
593
581
570
558
569
562
560
549
555
552
562
563
574
569
562
557
557
598
659
733
730
719
703
683
659
652
633
607
604
605
612
613
619
602
608
637
642
642
648
644
629
640
654
645
654
624
634
642
656
663
669
631
642
657
655
675
680
675
641
640
644
645
637
642
641
635
635
624
627
648
695
723
739
700
673
678
668
663
663
653
653
651
646
628
619
631
653
664
683
672
676
680
668
640
636
632
645
668
673
644
655
650
637
654
631
656
662
678
660
674
679
678
641
671
666
665
661
708
745
711
728
727
721
692
680
672
678
673
694
727
717
739
735
716
708
692
678
644
650
645
653
654
683
688
710
703
717
712
696
653
667
637
640
646
647
644
627
637
647
667
651
678
701
687
675
694
710
679
674
685
682
662
672
677
686
656
672
680
689
666
701
701
704
679
665
647
647
637
638
638
640
624
625
599
597
584
573
574
577
580
571
601
597
601
593
599
617
629
660
655
637
627
628
637
616
615
620
635
649
673
688
723
710
710
695
685
666
683
670
651
652
662
683
650
659
691
668
652
675
675
705
663
695
670
676
677
677
659
642
674
685
740
674
682
661
648
665
660
642
640
658
652
645
653
663
681
654
671
676
661
631
650
662
642
644
636
650
642
646
628
641
646
629
640
651
639
644
627
637
643
656
648
633
643
632
632
640
647
624
633
640
658
666
652
667
666
665
637
637
627
623
620
642
640
650
644
659
674
659
637
639
628
605
610
602
601
615
624
621
614
639
639
635
624
619
607
615
601
605
614
601
617
596
609
595
597
594
593
594
611
610
614
622
630
612
624
622
617
615
625
613
603
620
617
614
612
616
616
612
631
642
629
618
631
615
601
608
591
605
582
584
570
560
562
549
537
551
548
561
551
555
545
540
557
552
570
558
567
570
580
576
583
572
570
564
555
558
541
535
547
536
530
527
530
545
554
568
593
605
601
629
621
607
604
605
596
586
600
588
582
574
587
585
593
578
600
604
591
598
610
595
594
576
562
569
562
558
575
576
586
600
600
585
585
586
630
610
598
577
574
569
573
555
546
548
551
549
558
570
560
558
570
582
583
576
587
574
584
580
578
587
587
577
592
594
599
589
600
597
608
605
615
615
615
605
593
610
600
587
585
585
609
652
659
650
636
620
604
589
595
577
608
607
651
636
639
637
641
605
625
601
583
586
569
549
552
556
548
549
570
554
554
548
546
554
559
555
551
555
552
557
550
550
549
567
561
559
561
561
569
563
572
562
556
561
566
558
563
575
575
578
588
597
600
598
599
615
603
590
595
587
579
570
567
564
561
554
560
565
567
569
549
560
556
558
546
554
551
539
552
564
561
556
563
553
557
555
553
559
527
543
543
527
524
534
525
537
532
545
527
532
536
545
547
549
549
543
558
538
534
535
530
537
533
526
520
531
527
526
533
533
524
531
537
529
522
531
525
521
516
520
523
527
517
536
537
524
533
528
522
533
534
535
541
536
544
533
533
539
554
550
550
545
556
552
564
567
566
563
560
562
552
558
550
549
557
555
553
550
557
548
553
547
545
545
556
553
548
558
562
567
554
554
550
543
539
534
525
527
525
528
529
549
548
546
553
543
557
574
588
588
609
608
600
594
568
565
563
560
554
560
564
574
573
577
584
596
578
586
589
588
582
574
582
573
571
571
571
559
571
568
580
592
603
618
593
605
610
609
611
596
597
603
588
588
579
579
589
561
580
635
604
602
591
593
593
568
568
562
563
573
564
587
574
579
571
576
566
553
554
558
547
547
551
553
543
539
531
558
564
551
564
575
579
578
573
578
572
572
576
571
559
568
571
573
566
584
583
578
584
574
593
586
582
586
582
571
571
560
555
549
553
543
547
550
547
549
549
558
564
564
553
558
569
554
561
564
563
559
561
558
549
567
575
589
591
584
592
587
580
571
569
560
568
556
569
568
578
578
586
598
583
566
587
584
575
569
568
546
547
544
537
543
531
530
528
543
535
544
538
551
559
550
550
559
565
560
572
581
585
591
607
608
586
593
603
597
581
582
591
597
601
624
632
619
610
604
563
598
587
587
564
568
567
562
535
543
547
539
547
563
558
566
570
583
595
595
604
596
603
595
591
583
586
581
555
560
558
540
548
549
544
545
551
568
563
559
564
567
562
555
570
559
553
546
545
547
539
545
540
549
530
535
524
555
548
557
560
563
578
568
560
570
558
566
547
555
577
563
561
584
582
577
584
597
599
604
583
596
592
578
581
580
575
576
583
572
572
584
567
579
587
583
573
589
574
568
575
576
585
568
585
598
579
580
591
604
621
601
640
660
668
625
664
663
630
606
646
628
641
625
653
665
634
651
655
647
620
638
633
625
609
623
601
608
600
621
612
612
609
613
603
590
617
604
606
618
596
610
621
620
622
646
642
631
667
672
637
659
649
624
626
638
623
619
627
618
638
633
642
633
626
640
645
628
639
634
641
613
623
618
631
613
620
648
670
653
661
664
663
636
644
642
646
626
635
644
633
630
631
720
710
682
661
638
646
638
634
626
626
624
651
653
652
651
654
640
642
631
633
622
615
610
631
599
622
612
648
623
640
654
679
649
644
646
644
630
629
637
644
628
639
653
644
635
650
630
643
639
636
630
630
618
626
630
637
646
632
612
650
643
630
629
635
629
627
633
643
666
652
673
690
689
663
663
675
668
647
629
644
666
688
668
737
796
716
681
673
642
630
632
637
614
628
628
652
626
643
645
625
636
642
658
637
641
641
634
623
629
623
614
624
622
638
612
640
630
638
628
630
629
645
635
629
641
648
653
634
669
660
637
631
632
600
598
598
589
639
674
654
649
652
645
626
618
606
589
593
587
592
598
593
601
618
625
613
599
617
609
608
588
594
584
588
587
580
591
588
600
620
621
615
611
601
604
601
604
599
587
587
582
581
587
591
603
604
606
608
609
606
599
598
593
599
593
595
604
615
657
637
629
646
641
626
627
617
611
610
593
615
613
600
623
643
644
642
653
658
648
631
640
641
620
622
612
617
616
616
622
628
624
637
643
651
640
620
638
636
628
620
639
641
645
640
662
673
665
644
648
657
649
623
632
640
641
623
638
633
623
641
648
623
633
645
647
631
634
619
616
603
612
608
614
624
645
631
638
652
633
637
654
659
628
625
639
621
619
618
594
600
618
625
611
637
678
692
691
669
660
646
621
602
600
603
599
655
653
683
688
710
662
690
674
674
649
651
644
636
623
605
618
630
659
660
668
661
670
655
657
638
624
616
606
606
607
614
599
597
604
614
596
601
611
604
600
607
613
610
613
607
605
607
598
612
603
592
595
601
600
613
600
598
621
612
620
602
621
612
606
584
585
586
590
594
582
595
607
602
616
625
627
634
605
621
605
597
594
603
607
620
600
613
612
603
603
599
610
613
665
667
662
667
661
650
636
620
612
592
602
613
605
621
641
636
638
627
625
604
596
597
578
582
596
586
579
601
603
628
641
632
642
629
652
631
624
612
605
628
623
615
604
624
618
599
623
626
626
627
627
626
644
633
620
627
610
604
600
614
605
600
589
587
582
576
586
582
597
598
613
623
617
623
630
644
669
676
687
686
670
694
663
646
663
657
681
665
696
739
774
717
710
701
695
671
662
677
675
680
690
663
650
660
639
641
684
706
735
736
680
713
671
660
632
705
637
696
670
641
679
685
660
689
688
704
685
660
676
675
662
645
652
665
683
708
690
706
726
731
684
712
702
689
691
701
698
679
672
693
703
673
680
693
656
641
648
632
633
609
629
624
631
637
646
660
653
653
663
644
623
615
613
634
636
683
715
741
708
706
710
692
664
661
657
644
625
635
635
660
638
634
659
648
630
628
622
608
592
589
581
573
571
568
555
550
557
545
557
548
555
564
559
555
564
572
560
563
578
585
587
580
590
588
574
564
560
564
552
556
546
547
536
539
524
538
536
552
580
639
648
653
646
634
638
640
612
619
618
621
606
596
588
578
554
564
553
554
563
572
612
635
698
757
768
708
667
623
603
590
585
574
574
578
576
571
564
575
635
715
699
652
630
615
605
578
586
567
573
575
589
642
617
648
668
669
676
669
669
672
644
623
612
583
584
585
594
584
574
579
600
682
765
716
670
639
617
590
575
576
580
570
586
571
584
578
591
607
583
589
599
593
605
620
594
589
584
565
574
559
569
620
670
713
702
659
642
619
597
579
566
567
573
569
562
556
573
555
559
554
574
579
611
623
651
663
739
688
651
646
638
625
619
611
586
585
591
577
587
586
590
594
596
604
593
572
556
554
557
561
587
601
619
619
641
618
608
612
607
587
572
572
568
605
633
647
637
625
622
624
621
616
596
597
582
581
580
554
565
567
576
593
597
606
611
577
584
582
577
573
570
565
564
549
547
538
553
564
558
552
557
557
554
559
565
547
555
543
544
533
549
540
541
552
563
549
569
563
613
657
656
596
613
609
625
625
613
618
604
598
588
574
568
556
557
558
559
569
555
572
567
628
619
646
609
608
606
587
586
582
559
576
555
546
544
561
583
659
644
627
615
590
600
598
623
614
579
600
603
597
599
594
595
568
573
564
559
566
561
551
539
549
554
548
557
545
558
566
566
553
555
557
558
557
563
570
566
558
557
567
549
558
554
569
559
594
650
667
636
612
597
575
587
573
560
594
586
600
590
630
617
608
594
577
586
575
575
578
570
574
556
568
568
564
570
567
588
572
568
566
575
626
642
644
632
620
607
606
599
593
582
580
589
593
598
610
603
589
585
583
576
579
572
575
586
609
627
604
608
598
600
598
590
555
577
559
568
589
602
597
613
596
590
586
580
591
582
584
579
618
625
621
617
609
617
603
594
580
583
578
577
584
576
591
588
599
606
601
601
592
595
589
582
592
614
602
597
614
615
608
599
617
597
584
592
603
645
629
622
640
644
620
610
611
615
617
613
629
626
646
625
641
634
628
608
620
613
612
608
601
604
614
588
610
614
603
604
607
600
584
597
592
577
590
585
575
579
580
587
590
588
581
572
577
579
570
575
586
582
582
569
567
564
563
568
559
560
565
561
576
585
592
590
591
605
607
609
605
600
600
588
588
587
579
600
588
588
611
604
605
615
620
596
603
594
586
573
582
569
574
576
565
574
573
565
577
569
562
573
582
583
583
578
593
588
597
585
592
582
590
581
565
589
569
565
558
554
565
555
544
558
559
563
563
570
574
565
578
567
578
567
572
568
563
556
555
548
553
543
555
573
560
561
549
554
554
557
541
537
554
534
538
543
544
561
558
548
557
558
544
548
545
547
537
529
538
537
536
530
529
530
534
533
528
535
541
535
544
542
545
537
536
531
533
524
528
521
528
533
524
537
529
535
534
534
539
535
539
551
576
568
562
559
564
562
553
559
559
547
559
555
569
566
573
597
608
618
598
613
619
598
596
594
578
578
599
599
610
599
642
632
611
609
594
600
595
580
583
580
596
592
610
605
593
627
604
665
628
625
613
615
608
609
610
605
604
621
624
632
612
615
617
627
624
601
595
603
619
637
674
643
643
633
647
649
630
630
616
589
579
572
576
568
557
590
561
590
613
613
629
653
635
615
599
598
598
588
578
580
582
574
578
580
564
571
556
560
557
553
539
553
549
544
539
544
550
562
568
571
578
550
611
702
667
628
615
600
601
591
572
563
562
553
556
576
560
569
590
637
651
650
629
627
604
596
577
568
555
551
548
540
536
538
534
556
555
557
564
567
551
563
558
560
558
560
565
553
552
548
556
550
539
527
534
552
544
569
563
588
576
575
579
594
586
580
557
567
565
562
556
555
566
561
552
558
557
565
556
559
554
556
555
545
558
590
568
604
596
599
578
585
583
569
567
556
540
546
552
565
557
579
588
570
590
605
581
587
581
582
570
564
577
573
579
574
572
585
576
580
583
565
573
567
572
575
567
568
581
588
576
578
602
610
589
598
590
592
580
579
570
555
557
553
546
545
554
552
565
559
563
571
564
575
570
577
568
560
560
573
558
572
551
559
541
539
527
530
527
538
543
536
524
520
524
518
531
537
529
552
542
541
536
543
532
531
530
532
532
541
542
530
552
559
572
582
599
626
625
606
594
569
576
557
535
527
522
509
526
520
617
741
755
751
744
750
705
653
619
610
596
592
576
567
552
564
547
554
543
553
577
561
574
565
567
558
546
552
530
546
549
551
540
548
557
535
526
544
537
566
568
572
557
554
546
535
534
528
507
514
515
549
602
635
681
660
618
622
607
584
584
559
547
558
561
569
569
573
565
558
541
547
554
544
540
542
547
544
540
535
543
538
534
513
527
528
517
525
520
525
554
643
672
674
679
675
626
609
617
597
601
581
588
587
567
565
564
554
556
553
576
580
601
734
767
726
673
657
634
617
608
601
577
611
604
632
593
596
580
593
589
628
639
641
640
622
598
600
581
585
574
617
653
661
678
644
628
600
607
599
605
612
620
587
584
605
602
583
589
598
587
605
637
649
628
654
662
645
637
618
607
606
600
584
573
588
596
620
627
627
598
598
606
586
587
590
602
637
651
651
634
631
617
604
593
575
557
556
548
565
557
562
555
566
553
599
608
608
591
584
574
569
572
563
554
551
557
560
551
553
541
545
553
552
548
551
544
586
607
676
667
639
627
600
595
575
570
560
544
562
582
590
591
607
663
605
604
602
599
601
587
588
581
573
570
564
563
540
541
543
554
572
732
754
766
702
661
642
621
619
605
602
605
595
592
582
575
572
568
566
573
556
565
552
549
561
562
569
566
580
570
560
559
570
569
558
571
564
555
568
560
565
565
560
554
545
543
547
542
540
570
629
648
646
662
670
667
635
611
594
578
576
583
582
574
587
595
592
584
589
614
612
612
611
603
600
594
604
592
587
583
573
581
580
589
586
582
584
593
585
579
590
575
573
569
577
583
584
546
564
561
543
549
555
578
570
580
595
621
603
612
609
607
590
591
571
560
555
561
573
581
572
576
603
606
657
649
652
637
614
605
610
605
594
583
575
570
555
554
580
605
654
658
678
688
672
671
636
636
640
621
601
604
608
612
605
613
600
609
601
598
581
571
560
545
555
536
534
550
548
579
601
574
585
597
594
583
601
596
586
597
588
579
579
588
564
621
601
609
609
607
607
604
590
593
591
580
581
591
604
604
612
620
640
619
618
626
619
594
607
594
605
596
605
633
689
658
657
650
668
630
640
619
607
602
594
578
577
583
594
641
650
650
705
754
716
662
670
663
645
633
627
628
708
673
661
659
650
620
626
629
633
643
641
659
660
668
676
672
666
623
621
608
606
591
575
579
587
577
602
597
592
589
600
599
593
581
592
583
584
573
576
567
563
562
547
553
547
563
566
583
587
600
614
607
606
615
605
598
585
603
581
574
577
573
575
578
581
580
592
600
618
613
615
610
613
606
586
597
581
569
563
578
578
576
587
583
575
578
585
577
580
572
560
569
550
554
540
550
538
538
538
533
539
528
538
534
558
569
582
596
576
575
590
576
578
571
568
576
562
580
565
559
563
562
546
562
567
576
581
579
580
592
583
572
578
560
565
574
553
545
566
565
563
561
558
553
560
544
545
558
567
585
605
609
639
635
608
632
622
613
607
621
623
587
600
622
610
596
570
588
590
571
570
570
566
586
582
596
594
599
591
581
610
594
607
599
622
634
652
652
651
655
621
619
617
606
586
597
620
650
636
646
672
664
625
642
628
635
619
641
669
640
631
659
654
632
636
638
627
617
629
625
620
621
644
642
628
616
633
610
599
600
609
606
600
603
591
586
587
590
592
599
598
609
632
632
626
637
642
623
619
625
622
609
608
614
600
598
598
612
609
619
646
647
612
631
617
593
574
588
591
583
571
571
586
592
600
608
610
625
601
598
615
617
604
591
615
611
607
598
603
609
612
612
640
626
632
636
629
624
598
622
616
612
608
617
611
605
602
610
613
601
626
653
638
637
657
655
626
647
626
615
608
627
629
616
624
634
649
626
626
639
653
627
636
632
638
623
632
632
603
608
629
652
649
682
667
699
651
660
665
630
621
644
639
625
627
647
642
636
637
626
628
637
640
668
646
648
635
645
636
631
632
641
654
633
644
648
647
631
629
611
602
758
728
734
736
738
735
716
701
670
631
641
637
657
689
654
656
662
656
619
636
640
629
615
639
621
633
617
620
624
625
631
640
637
658
625
633
646
631
619
621
622
623
621
606
604
621
650
662
650
669
675
641
645
629
620
595
617
610
593
604
604
589
594
602
600
588
585
592
594
585
595
592
605
613
622
615
592
600
571
585
575
582
584
589
590
590
601
607
608
605
620
617
611
613
624
623
624
624
621
640
639
631
631
629
623
619
635
620
629
639
650
610
607
608
603
600
599
605
594
604
601
618
623
639
642
648
631
655
647
646
633
649
641
622
640
657
682
666
682
647
662
662
648
635
636
643
645
626
631
647
653
655
670
685
677
657
663
653
647
634
641
639
638
631
647
657
690
661
689
671
671
649
666
662
655
630
651
657
685
671
675
673
670
657
678
667
646
640
651
643
635
653
650
681
651
642
640
631
620
625
618
603
600
607
599
611
591
628
616
625
613
612
620
639
620
628
626
609
641
637
629
627
613
609
602
618
611
609
607
602
626
618
612
622
621
599
598
587
586
603
594
598
585
606
614
625
631
626
636
642
625
628
625
647
632
611
608
622
610
605
612
630
652
646
663
669
676
657
637
660
655
640
629
628
636
652
644
676
666
644
626
638
636
616
611
616
607
590
610
598
595
607
620
629
612
635
639
643
662
655
668
656
658
652
657
641
645
644
654
656
646
675
684
650
659
676
664
672
638
649
655
640
631
639
648
680
661
650
665
665
630
623
631
633
640
623
639
639
643
645
642
627
611
613
609
610
629
642
632
650
648
646
619
626
617
623
618
625
610
598
591
583
573
579
574
587
588
614
623
617
635
644
642
626
635
633
623
618
603
625
645
654
653
627
613
617
622
628
633
632
607
606
602
606
587
591
573
584
592
609
621
620
631
630
626
610
617
616
607
609
597
609
594
604
605
606
622
641
627
622
638
631
621
616
617
615
614
611
605
598
610
626
611
628
634
635
616
610
602
597
592
590
580
599
587
603
617
636
631
637
637
638
636
628
638
634
620
611
617
615
604
606
635
662
684
677
645
651
653
643
624
624
620
631
619
610
638
625
616
614
618
603
631
634
639
644
635
619
622
616
601
590
590
585
604
639
621
629
637
667
634
635
632
632
614
611
619
602
599
597
604
597
611
617
612
635
636
614
624
606
618
607
578
590
603
585
594
591
594
602
602
599
630
647
656
651
653
634
636
619
617
622
624
611
619
616
605
608
624
625
648
682
659
663
658
654
646
641
630
623
608
594
634
691
684
704
686
685
670
658
614
614
608
607
583
577
570
573
576
577
578
578
573
568
557
551
552
552
548
562
576
599
614
662
751
733
725
746
736
726
702
685
669
654
651
639
636
623
632
643
655
649
670
666
670
679
669
655
651
641
638
627
620
609
615
627
636
668
687
683
706
679
695
690
653
641
643
632
624
642
657
672
676
684
688
694
672
669
655
647
634
644
656
635
632
673
672
714
724
701
681
656
628
610
615
615
612
639
649
657
655
631
622
628
609
624
606
612
618
601
608
612
610
611
626
611
613
614
641
661
665
667
662
672
670
681
674
656
653
654
649
631
613
628
605
599
630
646
630
641
649
643
623
653
642
655
645
633
640
652
669
653
653
671
683
663
649
652
639
644
635
650
652
635
633
624
631
610
606
599
609
617
635
670
669
687
678
663
676
653
649
646
647
651
644
658
653
652
637
652
652
680
642
635
652
656
651
641
651
646
642
624
659
657
654
642
653
670
672
650
653
673
661
645
626
643
638
637
623
637
648
631
630
624
625
655
669
655
639
631
632
633
647
641
637
650
658
647
645
660
658
669
651
630
616
603
603
595
603
608
601
621
626
642
646
639
629
616
628
624
629
624
613
603
612
636
632
636
636
621
643
622
630
602
604
607
629
640
625
649
654
678
657
644
626
631
630
626
636
636
645
647
653
664
641
638
647
643
633
636
615
649
618
642
621
619
625
616
603
614
612
603
590
593
601
608
628
629
629
620
615
615
624
625
620
595
609
596
584
584
572
582
584
612
630
650
652
650
643
630
617
622
612
587
592
587
598
602
600
599
600
614
605
582
580
577
577
572
557
560
533
541
544
540
536
558
548
554
552
556
562
574
576
580
579
574
584
575
577
576
565
557
559
548
549
579
620
628
635
647
639
620
611
609
598
612
616
603
619
615
603
609
602
593
581
588
573
560
554
558
547
567
567
624
647
670
680
657
645
648
628
608
591
580
586
568
585
577
565
566
607
614
630
614
614
608
583
585
573
586
584
599
621
622
629
642
616
597
603
587
588
590
591
586
589
592
604
600
613
612
632
630
623
620
623
617
627
598
607
601
606
593
585
589
584
595
595
601
594
581
594
577
576
563
558
559
545
533
535
536
529
539
543
540
576
611
666
663
633
610
607
604
600
606
602
583
581
569
569
568
568
575
602
618
613
602
583
611
625
629
608
614
606
596
582
576
564
603
611
647
606
626
610
632
629
599
601
606
600
598
592
604
600
593
591
604
606
612
606
597
592
586
584
569
566
561
561
549
578
603
638
648
675
662
648
614
609
607
597
592
598
587
574
573
597
586
618
630
619
618
612
587
594
572
570
577
578
566
577
580
596
600
606
597
594
589
582
593
577
580
572
581
553
561
560
569
563
575
582
597
583
581
553
568
547
553
558
558
565
558
564
575
568
573
570
584
577
557
563
559
559
559
563
557
548
541
530
541
528
519
522
524
550
559
579
574
586
562
576
587
608
588
588
578
569
568
565
560
557
550
542
541
588
600
639
650
636
593
602
585
592
576
571
566
568
560
560
553
545
541
543
549
566
564
565
558
574
573
566
551
551
548
550
529
535
541
537
523
537
535
534
561
565
569
563
571
567
561
557
552
543
540
536
524
528
554
555
577
582
566
571
574
561
545
552
557
546
550
556
556
557
561
544
543
548
542
545
544
526
535
519
525
530
516
512
522
533
540
543
546
540
533
528
526
531
552
563
570
573
561
560
548
562
549
555
559
565
558
563
577
568
576
572
583
581
573
568
575
555
558
549
553
557
563
589
599
635
646
652
620
609
604
600
593
567
557
551
556
554
570
569
586
589
600
582
582
580
581
567
556
565
559
572
555
551
559
571
568
550
550
548
546
533
538
527
522
507
520
516
515
526
534
541
561
559
570
557
571
587
595
589
594
599
582
568
570
567
581
586
583
577
588
578
576
547
543
547
538
525
531
515
528
517
523
525
539
543
550
572
571
579
583
579
559
562
569
566
581
573
582
584
585
586
569
575
554
573
589
586
602
627
609
592
585
585
555
560
544
541
540
534
531
526
526
509
511
513
516
522
509
510
520
519
518
519
510
510
504
501
507
505
521
526
531
540
515
515
521
511
518
509
506
504
504
494
493
490
496
496
503
535
566
544
558
543
546
542
548
559
571
572
574
565
560
551
548
538
525
526
525
552
584
606
581
601
635
643
631
611
608
619
597
590
591
564
566
558
570
570
583
601
634
628
649
606
598
587
576
574
574
584
583
591
599
594
595
600
598
590
594
584
596
599
588
584
572
568
542
534
532
522
534
535
553
569
604
616
632
635
617
607
604
597
583
585
579
568
558
559
579
610
655
612
624
607
602
612
595
581
571
561
541
542
525
525
532
529
570
592
672
758
798
779
681
624
609
577
560
546
527
534
537
544
564
582
581
599
599
623
626
635
627
614
605
601
580
569
565
569
585
582
575
584
604
622
613
614
621
623
617
614
605
599
588
579
573
562
575
607
611
644
637
636
637
631
625
605
608
589
587
594
588
598
603
588
576
570
554
543
544
542
547
544
551
566
566
561
572
576
588
590
590
577
573
561
569
557
555
573
580
574
587
577
578
582
579
573
574
562
572
571
570
567
547
563
546
559
555
562
562
553
550
566
562
548
550
552
555
567
563
569
592
609
618
620
623
605
599
576
571
566
540
544
524
537
562
589
615
596
614
648
662
654
647
651
636
629
619
613
605
614
618
620
620
637
616
617
636
628
636
638
612
610
616
606
621
628
629
607
619
603
629
614
614
622
606
615
621
630
618
625
612
618
608
609
596
591
578
559
578
577
615
636
681
662
703
672
646
609
599
586
554
565
553
549
563
564
567
583
582
568
590
590
595
597
579
582
561
565
575
571
577
578
583
574
578
584
610
640
649
642
626
638
623
607
598
599
585
573
575
592
581
605
603
608
644
674
658
673
651
651
645
629
610
585
593
598
627
657
688
711
725
719
697
694
691
678
667
638
640
627
624
620
602
618
628
641
627
627
640
614
601
613
605
596
593
597
599
610
613
615
644
622
638
639
635
630
642
618
623
621
599
606
613
592
609
596
592
591
591
566
569
554
547
549
549
546
561
565
563
580
574
563
565
565
561
556
549
537
537
536
536
523
528
541
576
741
749
685
635
602
581
564
544
524
522
519
511
501
521
547
565
627
631
652
622
617
628
609
603
624
606
614
589
594
564
558
556
547
546
530
560
570
593
585
584
582
577
561
570
553
555
553
561
597
589
578
588
567
561
556
551
535
539
542
549
545
559
553
562
597
597
577
581
556
549
529
522
514
526
525
567
670
793
772
776
727
652
654
636
618
597
618
614
614
591
567
571
559
557
573
587
589
584
568
587
597
591
599
607
607
590
597
607
594
593
594
600
612
605
615
621
623
605
628
618
629
619
623
619
624
613
629
609
599
607
589
590
582
574
563
569
566
563
558
545
545
532
537
543
549
583
596
619
636
651
662
645
644
627
630
617
605
596
592
574
577
601
613
615
629
661
672
649
641
615
606
597
588
594
604
598
603
632
629
634
626
632
622
608
610
610
606
619
610
605
633
746
751
754
713
672
654
621
609
575
557
547
538
535
531
542
548
546
555
562
570
590
599
603
632
655
625
641
631
634
620
619
604
583
580
598
579
605
620
626
631
638
637
673
629
717
678
727
677
646
1343
621
603
680
619
648
651
607
601
611
647
649
698
722
688
658
648
648
624
615
619
600
576
573
570
569
571
591
611
595
584
598
578
585
572
564
565
566
569
590
595
584
635
672
680
676
645
618
609
569
583
590
610
634
626
626
636
629
625
610
610
614
603
592
583
590
576
595
593
586
566
565
546
536
532
530
516
522
527
553
583
602
715
825
831
812
772
705
654
616
568
570
548
547
556
552
551
550
565
569
576
575
584
600
589
586
597
599
597
564
592
584
579
576
572
582
597
605
589
609
572
608
604
600
601
581
583
570
561
551
548
551
559
566
571
575
573
577
579
581
569
561
576
580
580
564
575
577
582
567
564
566
563
561
552
569
578
563
574
569
581
585
573
579
565
559
565
557
554
557
551
561
562
564
567
547
577
564
574
572
569
577
579
592
602
608
600
627
616
601
600
597
572
582
588
587
580
592
579
581
581
605
585
604
615
614
598
612
596
602
571
591
582
602
604
618
640
645
639
655
654
651
625
631
620
615
619
625
620
614
605
593
594
577
548
545
590
628
652
688
721
687
701
676
640
628
614
604
594
616
603
607
591
608
611
619
584
622
611
593
601
614
610
601
584
583
574
563
580
578
565
568
595
582
580
578
579
582
559
551
554
558
559
558
574
563
567
562
560
555
551
545
551
551
545
533
548
548
548
543
547
581
562
568
564
575
590
588
609
620
611
617
611
622
619
631
599
603
604
592
586
587
591
600
596
600
608
619
603
604
607
603
595
606
594
610
588
594
601
609
608
625
625
637
624
622
634
639
611
612
631
633
644
643
641
655
635
638
635
634
609
617
606
606
614
620
768
819
777
745
700
694
667
661
637
632
623
612
636
655
697
673
658
680
680
664
656
667
655
638
656
681
668
697
706
724
710
710
714
683
663
687
682
681
664
689
686
695
681
697
685
655
670
680
681
665
660
683
692
679
667
683
675
679
663
669
663
656
645
647
657
670
659
660
667
674
659
658
657
649
639
662
646
666
658
691
680
679
666
672
666
667
660
665
689
677
682
687
696
679
673
678
668
646
654
659
699
679
675
686
681
684
680
679
670
669
647
640
648
651
685
673
705
712
711
684
692
699
711
685
660
656
650
652
646
668
692
685
669
699
695
678
662
673
669
665
656
666
676
685
655
686
690
665
665
654
650
654
661
672
696
695
676
656
653
657
663
635
635
638
630
618
612
600
590
596
588
595
580
575
584
591
587
600
602
606
607
611
609
602
606
616
632
629
622
625
625
627
625
632
616
615
593
592
592
594
609
646
657
673
662
662
646
609
604
592
591
579
568
555
584
571
582
576
574
585
588
635
642
678
666
668
647
624
617
592
563
564
563
567
583
609
624
656
645
628
630
658
668
645
653
662
649
643
638
639
624
629
608
627
623
653
652
679
675
662
657
650
653
644
639
637
624
634
637
639
672
669
716
705
699
692
678
648
628
619
622
634
637
655
650
627
634
638
653
636
648
654
646
657
646
626
618
618
694
762
729
715
710
692
681
668
640
624
590
636
607
652
665
621
637
613
626
616
608
598
585
587
555
580
566
563
577
586
588
587
597
602
596
592
617
621
616
599
592
602
609
597
594
586
615
604
593
588
588
596
590
600
616
640
639
667
663
642
626
627
629
626
628
622
620
613
616
609
601
598
581
580
578
599
641
609
602
597
601
576
570
556
552
541
537
537
538
540
556
576
584
627
780
788
794
737
714
708
679
654
642
629
617
612
623
625
643
672
679
643
675
669
682
652
669
680
680
652
666
655
636
642
640
639
642
647
645
659
643
628
655
620
635
635
625
609
601
588
590
594
624
652
626
670
656
633
671
654
648
646
634
612
610
607
612
591
622
651
665
671
648
622
611
614
603
612
590
590
579
580
578
577
673
702
686
693
703
698
656
637
624
611
589
583
580
571
558
575
582
644
712
719
723
740
776
753
714
700
680
671
644
619
615
594
610
602
619
619
607
589
601
600
588
603
609
626
595
580
579
559
554
536
537
547
565
605
641
652
733
764
733
747
713
654
622
602
589
576
568
576
584
609
621
645
629
649
652
660
659
624
630
617
640
640
648
622
602
619
599
614
609
632
618
626
640
623
613
635
629
666
632
665
643
639
632
627
636
635
656
641
613
604
593
598
616
635
639
650
658
641
618
615
615
600
592
600
575
581
578
580
579
594
621
614
634
647
636
641
615
613
587
583
559
543
546
568
563
592
631
668
799
731
749
773
752
725
700
683
664
648
648
650
660
683
680
669
686
691
710
708
685
684
690
697
657
664
656
667
641
669
679
694
680
683
696
667
657
649
644
617
611
621
623
613
642
658
671
690
659
679
680
684
657
644
755
685
684
668
672
660
656
655
652
660
650
666
668
666
677
697
704
697
684
677
674
660
656
669
657
657
635
648
645
657
659
638
663
651
652
663
655
653
640
652
644
638
629
632
620
642
655
656
653
656
667
665
670
645
627
611
601
603
612
621
629
651
673
674
665
683
683
683
663
679
672
662
663
661
660
661
647
644
662
658
658
648
662
647
641
647
628
607
615
625
607
606
624
627
632
620
633
661
664
629
636
635
633
615
634
645
650
644
660
676
677
660
637
652
649
648
644
637
630
629
623
636
630
641
649
651
661
654
657
646
646
642
627
622
620
638
658
640
644
651
685
651
666
657
639
639
649
672
641
643
661
660
641
644
645
629
626
638
649
638
635
648
655
659
641
628
633
639
625
623
625
620
620
630
632
620
635
640
628
629
638
636
634
658
652
669
676
672
666
673
686
684
666
653
639
638
634
632
634
640
639
635
631
623
635
633
635
646
657
662
650
638
643
657
644
645
639
641
663
671
680
664
659
668
664
644
635
646
647
661
656
685
696
670
658
655
651
635
629
627
625
646
648
649
655
668
656
656
678
678
662
660
657
672
648
659
651
653
655
692
709
687
670
671
672
645
628
618
621
619
637
675
667
675
695
706
699
696
689
673
655
666
662
707
719
734
743
763
709
713
704
684
675
687
687
690
686
702
703
722
721
704
714
694
681
681
683
663
672
703
707
701
703
708
689
697
688
685
669
667
662
656
675
660
686
679
668
671
701
706
683
644
664
651
640
649
650
671
691
701
703
687
672
664
667
665
641
656
667
651
662
692
692
684
692
703
676
661
660
647
637
653
642
657
679
687
685
684
703
716
682
692
695
681
661
673
661
674
650
658
676
665
688
686
704
660
673
663
649
644
663
662
665
671
664
657
643
646
639
618
622
640
617
651
646
647
640
651
644
662
654
661
664
683
653
662
672
689
663
692
704
673
682
674
668
634
634
645
658
632
665
691
674
671
691
688
684
662
668
656
655
640
644
655
705
694
675
699
691
692
669
668
675
678
651
652
675
706
709
695
685
704
682
676
670
652
666
671
667
663
642
686
662
648
625
632
614
623
628
626
621
646
658
652
639
665
666
659
646
643
644
657
668
681
675
710
721
730
720
700
681
673
662
658
656
660
667
693
696
682
698
693
682
670
671
654
641
633
638
653
663
656
646
670
673
673
665
651
652
656
645
650
667
677
699
690
671
671
673
648
630
636
627
642
654
653
648
655
657
662
639
653
639
636
618
633
634
615
617
619
626
640
669
696
699
699
702
693
652
638
658
656
696
701
707
693
678
651
635
633
629
648
649
668
691
677
707
723
729
685
691
688
675
668
651
661
658
654
638
621
620
621
687
646
676
651
639
620
611
599
578
591
585
592
566
567
567
568
564
556
560
549
560
559
548
568
602
664
668
659
698
686
667
661
640
635
620
610
594
595
569
566
561
552
555
556
567
562
563
564
567
563
589
605
609
609
610
586
596
595
582
580
582
578
580
574
573
575
574
576
582
570
587
597
599
637
621
625
620
606
582
577
571
557
559
570
573
582
585
595
597
598
601
626
601
610
602
592
588
575
580
575
587
557
575
574
573
579
578
578
575
580
568
566
565
570
565
557
562
558
575
563
559
567
582
580
570
599
585
597
585
603
600
595
595
610
603
590
605
600
601
588
602
610
596
602
615
600
604
606
616
628
629
650
662
668
649
665
668
657
685
686
690
668
682
667
677
668
688
702
675
709
725
719
682
682
682
662
651
654
676
681
709
739
748
713
717
699
679
672
665
668
645
653
658
668
664
687
708
694
667
684
691
692
682
691
686
695
680
681
700
711
685
690
708
697
671
685
699
677
685
685
687
674
686
736
697
685
692
693
676
691
687
667
690
727
754
765
803
760
757
757
735
704
705
692
668
683
685
741
750
757
765
727
742
728
712
705
695
715
691
704
737
707
715
734
705
686
704
703
676
684
687
690
663
692
687
683
686
706
769
747
712
720
724
683
685
673
676
663
676
676
700
696
704
735
761
725
745
720
722
698
708
689
692
701
722
723
714
736
726
720
685
704
695
694
683
689
695
689
669
688
699
688
698
707
708
704
683
705
691
680
658
693
690
675
658
657
671
648
646
656
652
645
671
694
679
667
700
693
707
662
668
666
659
662
652
672
679
713
684
691
696
715
744
707
692
698
664
673
678
679
666
703
693
696
697
701
721
692
690
698
697
692
661
687
679
691
687
710
727
715
706
721
703
676
691
672
672
672
684
685
683
685
684
675
690
700
706
696
691
668
682
678
668
666
669
658
666
672
696
689
677
687
686
695
666
664
663
671
664
669
678
711
699
696
725
716
703
678
683
670
670
649
670
688
709
702
718
738
729
693
699
687
670
661
839
759
712
697
667
647
648
655
639
666
695
696
703
708
717
711
707
703
695
691
680
676
678
666
660
666
663
692
697
682
691
678
682
658
668
665
679
672
654
670
674
685
662
682
674
655
659
663
666
679
680
703
706
711
691
695
664
665
648
646
652
670
689
698
709
678
693
681
674
649
655
638
630
629
614
620
597
598
588
572
580
585
586
574
583
577
576
580
584
588
596
606
623
647
682
640
656
650
655
627
616
629
620
621
618
638
641
659
664
654
656
645
658
646
638
664
650
674
661
695
665
667
652
624
610
611
617
621
617
626
644
653
632
664
668
676
657
679
673
675
670
688
730
752
722
675
682
684
686
679
667
660
651
669
672
664
680
666
673
677
680
652
661
650
633
644
657
638
660
649
648
634
644
652
660
656
649
663
653
652
677
676
660
661
638
642
651
660
677
699
754
754
713
693
668
677
642
656
660
662
726
714
742
733
740
731
734
688
688
671
662
645
669
672
678
662
672
660
675
649
646
630
740
764
727
696
672
654
633
613
607
601
606
616
605
645
678
684
686
684
679
665
643
642
638
630
634
632
642
639
651
629
651
650
652
638
655
655
668
675
662
680
679
683
660
658
646
627
618
635
633
644
645
662
682
717
727
700
699
698
699
675
671
656
662
649
665
677
702
672
693
684
663
668
667
650
646
656
666
671
648
663
661
656
644
648
651
650
638
643
643
656
646
642
656
659
654
642
657
663
657
646
655
655
656
654
661
649
654
629
636
655
674
686
687
704
706
678
677
687
665
649
650
648
672
654
686
680
695
665
660
652
657
650
643
623
630
631
660
706
700
672
664
647
631
625
609
618
604
621
619
626
618
642
650
657
659
677
694
674
664
657
660
663
642
641
650
646
688
683
667
654
676
681
675
657
663
658
677
651
653
656
676
709
682
673
688
686
690
705
689
663
650
651
645
642
657
649
664
651
654
661
665
653
664
667
657
658
637
649
629
633
627
621
633
669
685
653
659
644
628
621
622
614
617
608
627
643
637
649
647
657
652
653
645
634
630
617
627
631
660
653
661
650
623
635
628
623
629
621
629
633
629
623
644
651
668
662
685
667
686
675
645
651
666
663
668
670
671
655
641
637
661
678
707
732
717
729
693
675
647
655
658
665
667
670
652
645
650
662
660
663
638
648
645
629
628
628
634
628
633
632
646
645
635
636
636
657
625
626
622
623
600
620
622
632
655
641
644
632
641
658
654
653
641
629
626
619
609
605
602
602
597
618
606
662
639
645
622
638
629
608
593
596
583
577
558
553
558
543
537
537
544
544
546
545
560
552
571
607
609
646
653
643
633
654
657
620
635
621
597
583
591
575
567
579
572
572
567
567
568
606
579
575
569
592
582
585
569
564
565
548
548
555
549
546
545
583
569
574
573
560
560
559
559
569
566
572
565
590
593
594
586
598
597
602
594
593
594
599
597
611
617
616
610
617
616
611
602
608
610
623
607
621
636
647
654
625
632
640
627
618
615
634
632
643
614
643
644
673
673
684
661
640
635
631
626
612
612
616
627
650
661
666
655
650
624
647
631
634
644
636
635
628
630
618
633
658
699
704
655
657
672
709
700
681
655
670
667
652
667
664
688
678
686
687
715
680
700
675
671
655
671
668
646
647
644
687
704
657
631
641
648
629
644
657
656
634
653
641
627
635
626
654
669
677
670
658
640
662
644
648
635
640
635
655
662
672
703
698
668
688
672
671
642
649
652
653
682
657
658
656
658
673
651
654
627
630
622
615
638
638
636
629
640
635
618
623
616
611
640
612
620
667
674
686
679
670
689
680
670
664
637
633
636
658
645
653
684
725
719
693
704
690
682
671
662
659
652
651
647
665
681
690
687
668
675
671
650
640
654
655
681
652
640
651
655
655
646
649
668
674
660
650
666
658
666
655
645
633
642
643
643
671
665
646
658
665
674
673
654
637
625
644
662
650
675
677
680
686
665
638
627
613
621
618
631
623
641
644
639
653
640
632
624
632
633
649
657
631
633
634
605
622
623
610
623
610
619
603
609
607
598
610
614
620
620
620
603
616
635
633
637
640
653
647
647
645
667
656
650
649
647
654
657
655
653
642
635
655
644
653
633
630
651
652
624
635
635
644
658
668
665
699
696
712
687
683
669
665
663
653
663
668
690
689
673
654
647
621
620
591
590
594
591
604
605
598
616
630
645
653
663
653
637
614
617
611
621
659
666
675
661
639
650
643
639
627
629
619
629
630
644
644
675
679
660
654
632
662
661
660
653
659
649
649
636
643
635
642
654
633
643
654
660
653
643
633
633
634
617
610
612
619
619
617
617
622
617
622
610
612
615
629
642
634
639
628
618
605
602
603
626
644
643
651
671
640
635
618
608
614
608
610
592
592
592
588
617
623
637
653
701
693
693
681
668
641
634
618
645
646
682
689
729
722
714
686
682
671
649
659
648
654
643
634
640
647
646
660
669
652
665
672
682
659
663
659
644
657
648
642
640
635
650
659
668
664
673
657
640
632
629
628
640
635
646
639
643
631
659
671
648
636
634
637
639
633
624
621
607
608
606
599
616
642
652
639
667
667
710
687
677
670
669
644
638
627
635
664
705
750
737
748
735
723
702
702
691
694
685
673
667
680
701
694
665
697
670
663
637
642
648
635
617
627
630
649
656
644
641
655
658
664
638
629
650
662
665
645
661
656
650
633
634
636
653
637
629
613
615
604
589
608
621
616
632
652
694
750
761
741
755
743
712
684
682
669
653
650
667
682
716
742
731
705
714
704
702
682
663
669
666
655
651
643
650
661
644
657
665
641
656
654
664
659
646
654
647
637
635
642
653
648
638
663
656
651
653
664
665
652
630
638
653
668
656
666
676
674
661
682
665
667
649
642
664
657
640
670
674
661
667
659
641
652
655
662
655
664
656
664
672
680
678
684
661
646
654
631
636
652
641
630
667
685
708
710
694
702
676
671
653
647
635
630
637
654
666
683
663
683
690
695
685
669
663
658
666
670
648
634
649
702
736
737
726
727
716
694
683
659
638
634
634
642
638
666
679
657
657
638
633
623
626
632
637
653
670
677
674
654
652
640
650
646
663
660
658
667
653
642
654
645
649
670
660
671
680
673
650
652
658
657
666
651
634
636
639
628
632
643
645
651
630
627
618
622
616
626
627
641
663
648
628
697
686
673
688
680
666
653
633
632
607
591
589
595
600
618
658
686
698
694
708
687
695
699
679
669
649
643
640
636
632
618
611
619
644
664
652
675
685
696
678
689
679
684
655
661
660
663
657
644
647
668
665
671
674
666
674
680
666
658
655
643
657
652
655
669
669
647
647
654
644
637
658
642
640
636
641
635
653
640
638
620
627
625
622
629
629
667
659
664
648
647
636
617
609
606
613
648
693
723
733
713
725
688
676
660
660
657
655
642
609
620
609
616
616
630
640
629
635
637
639
658
666
659
657
651
647
627
627
611
625
645
654
654
660
676
671
691
685
656
651
647
647
628
646
650
656
683
678
687
694
691
656
653
658
638
627
634
611
622
604
613
595
609
595
596
581
576
567
575
558
568
580
587
599
652
670
698
694
724
720
747
682
705
697
684
683
674
654
678
681
728
706
691
685
669
647
661
684
686
679
665
657
660
686
695
690
687
704
690
686
656
665
649
661
647
654
677
681
688
673
660
668
660
649
639
639
636
630
617
617
633
625
612
624
640
627
660
672
670
700
749
738
732
696
696
692
681
674
682
692
697
717
720
729
729
739
699
697
691
687
661
665
681
702
724
747
766
779
728
726
693
686
656
660
662
639
647
654
673
659
663
657
647
626
615
617
589
604
618
653
662
654
646
661
681
675
688
671
648
637
645
641
648
648
648
649
645
651
634
643
656
648
629
642
630
644
648
683
696
721
711
670
687
665
662
639
633
622
625
628
632
651
649
661
662
689
686
681
681
653
650
632
623
633
631
637
647
647
626
624
616
601
613
590
444
704
564
576
558
565
570
566
575
587
609
613
608
635
634
632
637
644
630
614
623
635
622
610
619
619
604
619
630
619
629
607
615
600
638
685
717
662
669
665
627
628
630
604
604
604
617
599
609
612
613
618
596
592
599
600
595
594
595
574
573
572
569
565
572
569
571
568
562
562
571
576
573
576
585
597
602
598
602
594
589
591
580
591
608
615
610
614
625
629
648
616
612
613
618
608
608
609
607
615
611
610
617
613
608
612
619
607
622
641
668
679
685
667
686
675
661
641
619
615
616
609
599
609
631
681
695
683
760
779
707
732
754
738
695
695
700
713
726
688
698
685
670
688
659
703
706
702
730
720
699
680
706
698
686
686
699
752
717
746
748
751
705
716
713
719
690
712
712
705
694
677
665
695
709
722
744
786
782
754
755
760
747
708
742
719
710
731
728
710
736
792
767
756
738
707
711
717
722
727
722
731
734
724
739
757
742
705
652
654
646
621
627
606
628
651
697
699
702
699
707
691
698
695
692
683
709
700
725
733
695
699
693
677
689
683
677
690
690
686
704
713
749
734
705
729
723
715
688
708
698
704
696
725
729
763
723
733
734
732
717
708
683
692
684
681
687
741
712
712
700
684
685
651
643
669
647
667
663
690
677
713
740
743
703
685
695
707
721
705
725
718
724
692
704
714
695
683
701
702
700
684
726
756
759
722
790
745
706
711
714
719
698
726
746
792
729
710
733
727
744
716
729
710
708
714
726
696
689
700
689
717
693
711
683
682
630
637
632
625
645
619
619
627
731
758
715
687
672
672
670
667
671
663
658
662
669
668
669
684
665
662
666
668
671
686
661
677
675
675
654
653
646
644
636
624
617
645
648
679
705
731
714
721
714
696
692
700
706
703
699
685
677
678
702
729
733
743
748
721
706
721
700
692
699
700
701
701
688
666
675
669
700
721
718
700
709
714
698
682
663
658
649
657
647
649
653
655
684
676
666
685
712
716
688
665
673
657
654
654
642
647
644
653
643
648
664
680
662
678
684
685
676
678
682
680
673
649
652
653
666
668
680
670
711
750
749
772
744
775
748
736
717
718
720
753
773
803
760
723
722
718
697
688
687
670
648
679
689
683
668
669
671
667
666
659
658
648
632
629
620
608
621
628
655
644
666
683
688
693
686
713
715
716
709
686
694
691
703
707
684
717
731
738
693
707
720
718
703
706
712
719
700
711
725
720
704
721
720
730
710
706
710
720
726
708
718
721
725
692
711
731
735
719
726
723
737
709
695
700
704
698
692
721
742
725
727
739
732
723
696
698
712
711
725
758
785
764
780
777
756
729
723
727
726
690
702
737
790
765
772
775
775
742
741
748
737
726
726
711
715
709
685
680
691
680
704
720
757
726
726
735
728
688
673
816
766
754
757
758
744
753
759
750
743
728
721
709
703
696
701
684
687
669
659
651
648
673
669
671
681
675
670
663
680
701
739
738
728
729
734
722
703
726
727
748
733
724
708
708
697
712
711
737
767
792
727
737
733
728
720
714
716
701
685
697
701
708
709
706
698
698
674
674
658
677
676
661
686
700
728
693
714
724
724
708
676
676
661
676
662
670
668
675
683
689
702
710
720
720
728
701
696
679
674
671
679
672
683
681
700
688
678
684
652
658
657
666
654
652
633
644
646
641
614
612
634
600
596
602
587
569
571
567
558
569
562
577
566
560
562
576
587
579
592
592
612
611
606
593
596
593
582
583
596
582
600
582
590
574
573
564
567
579
569
561
562
575
575
584
569
592
601
594
592
595
604
612
618
584
590
600
591
588
594
588
599
618
619
620
629
644
663
655
636
639
618
603
592
586
585
566
554
548
548
553
552
631
663
768
398
967
642
643
621
609
618
617
618
634
650
668
678
650
683
686
684
689
670
701
743
717
698
719
708
703
678
716
765
763
726
713
697
671
669
659
660
652
665
678
735
754
744
750
717
709
683
676
646
632
635
658
696
753
771
744
722
672
677
776
737
702
697
695
675
673
663
653
651
689
687
690
750
785
761
719
728
711
712
702
665
686
689
724
762
773
720
693
730
750
752
762
741
718
712
720
747
735
748
729
716
755
774
821
799
709
713
704
700
692
664
651
636
634
606
602
602
580
600
609
617
640
614
630
623
625
627
622
603
615
608
608
607
605
591
588
591
581
574
560
553
573
591
587
589
585
595
604
619
614
637
650
653
658
671
660
654
647
633
631
615
633
635
654
652
640
648
628
637
628
624
610
606
581
596
599
612
610
664
645
641
628
616
603
603
595
590
589
593
599
613
622
620
626
630
612
602
593
588
594
582
591
581
577
584
589
579
588
590
591
597
618
620
634
633
647
641
627
609
611
624
591
626
626
619
607
613
608
607
653
647
643
649
671
648
653
662
632
658
633
639
629
683
657
698
700
698
673
686
689
647
674
653
667
650
648
667
692
721
692
688
688
677
653
651
658
646
702
717
820
831
793
774
780
777
746
732
697
687
669
663
680
729
728
736
795
782
743
737
696
668
658
659
644
634
637
642
650
630
646
629
633
634
647
644
657
671
645
673
670
686
682
663
662
674
661
647
657
659
642
654
663
652
657
670
678
662
647
659
649
635
613
606
606
617
616
609
649
648
643
665
684
661
643
677
657
644
661
652
656
650
656
646
657
640
634
654
652
635
642
641
636
643
620
638
619
617
614
616
606
621
621
623
605
609
611
597
595
606
594
596
599
602
593
618
609
599
588
604
587
592
573
560
589
605
609
596
589
580
574
565
570
570
576
573
582
584
583
579
579
595
585
602
618
630
632
635
647
637
657
661
649
649
652
669
660
637
638
644
652
662
644
688
679
654
639
637
639
638
642
642
658
665
667
654
687
679
699
687
719
703
695
675
670
651
659
660
654
663
665
667
667
685
721
729
753
785
744
718
727
722
682
675
678
689
694
713
798
832
830
774
787
760
731
712
685
670
683
687
743
786
817
757
792
773
730
728
733
733
726
698
718
714
698
716
725
711
718
719
697
664
662
669
675
696
681
685
710
750
748
707
739
731
725
696
710
698
678
705
694
666
658
646
652
640
635
682
697
725
722
700
728
731
741
750
782
758
700
690
678
655
667
652
666
669
679
694
701
702
683
688
694
712
751
718
779
805
769
731
744
729
727
687
660
732
718
711
669
674
665
665
677
685
685
693
696
697
689
711
698
706
688
692
700
698
706
676
696
702
696
674
689
693
700
715
700
707
703
707
701
699
691
690
666
675
672
681
701
707
701
695
688
700
686
668
658
661
671
678
700
693
683
677
652
631
642
648
655
665
689
664
652
674
666
655
648
651
672
666
675
666
662
655
670
661
654
651
666
697
666
692
695
735
721
719
696
691
668
655
652
664
697
739
748
743
740
738
720
706
711
713
715
713
678
669
678
683
714
712
694
674
678
676
677
677
674
697
696
698
703
679
675
666
650
663
642
661
662
675
674
662
681
673
677
681
707
711
679
697
685
694
670
680
683
705
714
724
709
717
710
713
710
687
664
700
707
695
701
699
700
683
686
697
693
695
696
706
684
702
709
709
702
720
727
707
710
709
690
687
682
697
665
705
697
695
704
714
704
698
698
695
679
667
695
694
685
722
716
699
707
707
694
688
692
708
713
686
673
681
684
674
672
688
657
671
650
660
657
639
649
661
671
663
688
695
737
727
712
692
702
694
709
690
668
663
658
661
666
672
697
707
718
694
708
706
681
679
686
673
686
672
680
651
641
623
627
623
650
715
743
777
770
759
767
706
718
685
694
698
667
676
654
640
621
607
593
594
611
630
683
692
760
863
842
838
825
785
711
710
696
709
697
726
737
703
716
733
728
712
687
702
701
715
709
719
713
727
708
712
697
697
701
684
684
705
704
716
710
706
679
704
694
699
717
692
712
703
713
687
702
704
721
698
712
695
698
702
674
693
684
707
720
713
737
738
730
720
711
720
705
688
687
690
675
704
693
695
681
705
706
690
686
690
689
674
684
680
698
677
697
699
707
700
695
700
695
683
671
686
684
692
677
688
703
675
700
699
674
687
683
670
677
685
694
670
681
688
680
663
686
690
679
665
685
695
690
690
695
693
672
669
659
658
666
665
675
687
687
688
683
695
708
689
683
704
715
714
706
737
771
761
742
734
738
726
714
745
740
748
766
734
709
695
703
701
701
690
727
725
728
699
679
764
762
778
753
735
725
739
719
716
718
716
734
719
710
692
693
688
699
713
689
686
701
711
712
694
721
715
722
700
730
755
814
785
790
813
764
785
777
771
726
751
740
750
764
783
790
748
777
759
730
747
727
732
701
728
728
782
760
779
792
764
774
762
760
720
728
706
740
704
719
738
775
743
766
768
749
724
744
752
730
733
756
752
736
728
758
764
754
738
764
755
783
776
747
764
751
740
725
715
707
682
681
665
664
640
640
661
680
674
669
684
685
666
664
660
648
625
641
621
644
641
658
653
646
638
628
608
598
584
581
585
571
583
585
584
608
628
658
810
826
769
718
714
669
663
659
657
647
639
639
611
615
616
617
625
631
636
656
733
715
696
671
664
642
619
612
615
616
631
623
633
637
634
640
633
636
621
623
616
619
612
623
625
635
634
646
645
625
607
626
604
604
601
585
587
595
577
591
607
605
616
602
622
616
618
613
615
626
619
635
657
627
653
642
648
636
629
621
602
620
614
606
617
608
602
580
584
583
589
586
604
621
646
645
670
681
660
654
640
623
610
600
588
574
559
579
567
566
571
585
591
602
600
624
617
613
621
607
604
584
578
588
587
577
575
578
587
581
595
589
601
592
605
593
592
589
584
575
572
564
566
562
570
580
575
591
617
608
607
616
606
587
597
582
573
572
556
562
561
550
559
581
584
562
574
567
589
573
579
581
565
563
561
557
548
569
564
564
579
571
566
573
580
583
585
590
593
587
591
587
588
598
581
591
604
599
589
600
600
599
590
580
582
578
568
568
562
560
560
565
571
570
573
577
574
586
577
571
583
576
584
575
565
619
585
592
593
575
595
594
594
598
575
582
586
580
563
551
544
548
564
560
540
553
553
549
552
566
561
563
556
558
550
545
556
539
539
540
534
535
537
547
535
538
537
542
540
550
558
547
548
560
549
383
742
558
560
561
559
580
581
584
598
597
595
576
590
584
591
595
571
592
586
586
576
583
580
583
584
585
584
580
585
579
580
587
580
581
577
575
571
568
576
595
606
596
588
582
585
578
569
553
566
581
579
606
635
702
660
706
665
662
665
656
641
647
634
629
624
625
609
609
632
649
651
642
646
650
633
631
650
654
647
650
661
651
622
643
641
650
647
630
623
629
623
629
622
615
619
634
631
632
608
609
615
616
623
611
644
635
650
660
660
663
648
639
639
640
623
629
624
628
621
618
632
621
600
605
614
623
630
636
631
644
635
630
626
603
639
644
660
668
666
628
651
645
656
657
631
638
635
631
630
621
632
635
639
652
655
660
644
645
622
626
634
643
654
638
646
624
624
638
626
621
627
618
622
612
603
610
626
614
632
624
633
624
629
612
610
617
632
652
666
661
667
665
630
638
630
625
618
608
627
639
657
671
647
666
675
653
639
622
626
608
593
591
606
621
639
629
640
637
631
618
633
626
627
660
649
634
650
644
650
632
619
617
616
604
604
599
612
602
590
592
578
590
593
601
586
577
575
586
577
592
596
593
596
604
594
601
594
582
576
579
591
622
636
625
614
627
626
615
633
636
663
647
651
639
625
633
619
624
629
626
619
638
646
650
648
677
701
711
685
690
692
677
670
656
640
635
634
612
626
619
681
675
719
676
674
670
653
650
654
656
651
646
640
637
618
623
621
617
614
607
609
599
607
606
589
602
617
627
641
655
652
650
632
638
629
624
610
618
630
632
642
642
641
648
660
655
640
649
627
619
629
615
610
603
624
629
622
639
628
643
649
646
645
655
660
651
654
643
645
643
635
624
618
628
615
636
648
627
631
635
615
617
607
619
628
619
615
598
601
605
605
612
623
621
617
611
623
610
604
623
633
674
659
639
638
627
616
610
597
589
587
599
584
581
593
592
601
587
602
613
622
622
629
626
630
632
630
629
611
612
600
597
609
614
614
631
607
610
631
633
659
653
658
649
644
632
618
615
597
599
609
627
639
640
640
625
629
628
639
637
626
611
620
617
618
622
626
628
617
631
624
622
613
611
614
603
594
584
583
599
601
618
594
620
612
617
603
601
616
616
609
617
632
616
616
615
611
606
626
652
652
647
620
629
627
647
641
647
640
645
645
648
653
653
651
644
664
662
651
656
640
629
636
635
634
649
657
660
653
644
631
642
621
631
648
641
635
617
640
636
633
635
659
655
646
638
639
628
638
654
680
673
660
675
659
657
645
628
638
632
668
710
702
691
669
670
658
638
621
612
609
598
587
619
614
616
633
653
675
689
672
642
649
662
656
646
637
612
623
608
602
613
623
646
657
665
686
715
678
690
676
660
642
644
636
626
624
640
637
641
648
683
692
687
678
645
640
640
628
625
635
640
633
643
657
669
671
671
654
654
640
630
630
627
607
605
591
598
607
613
612
616
610
635
628
613
608
616
605
609
616
616
633
636
629
641
628
634
645
645
633
625
626
603
606
629
675
689
687
676
650
645
628
636
641
637
649
651
636
637
632
619
613
596
599
606
623
660
695
675
659
675
667
671
650
657
642
645
647
658
651
638
621
650
639
632
627
623
617
639
620
607
622
617
597
599
585
578
568
561
562
555
552
554
546
549
536
534
549
534
547
540
560
538
548
558
546
551
556
555
546
526
543
534
557
549
557
562
569
580
595
594
590
585
592
590
591
588
599
619
632
621
607
622
605
603
612
610
620
620
651
644
693
679
672
646
636
654
650
643
634
643
647
651
654
665
663
648
641
639
629
634
644
640
646
643
655
639
624
635
641
628
638
665
689
679
695
701
682
663
677
657
651
679
684
686
683
706
709
685
677
700
676
675
675
690
676
683
705
704
699
703
709
700
681
679
672
675
648
645
652
675
700
687
721
715
729
710
689
700
694
677
667
673
681
676
658
671
680
684
692
675
665
685
708
712
706
710
701
680
665
651
667
661
668
669
666
656
647
674
679
661
656
656
652
643
630
616
620
632
632
635
660
668
662
661
673
675
654
644
658
678
659
645
644
658
683
682
656
668
665
640
642
621
623
631
634
659
664
691
676
673
668
648
652
661
699
703
694
689
708
736
717
712
676
681
707
694
702
691
710
709
697
685
673
672
671
661
682
682
697
709
704
707
682
677
673
681
671
679
673
679
686
675
670
651
641
647
659
642
637
655
700
716
700
696
674
661
625
643
624
641
648
665
668
665
658
655
655
655
692
688
669
654
656
686
691
688
689
682
667
657
654
652
661
665
664
663
651
647
647
638
659
651
659
654
663
665
680
681
659
673
647
656
653
650
662
659
647
639
642
657
663
667
654
658
650
657
644
659
664
677
683
679
671
662
655
644
635
634
630
638
641
646
652
652
671
661
664
661
659
643
653
643
635
639
626
649
642
656
643
643
647
641
659
656
663
674
661
664
654
654
640
637
658
692
691
699
693
679
689
689
686
679
680
668
674
690
682
693
692
688
668
660
649
647
657
636
640
647
630
627
647
660
637
637
640
620
631
640
650
670
699
693
677
680
658
632
636
626
653
689
704
741
709
698
674
657
656
655
655
645
632
636
645
648
644
646
638
637
640
661
641
645
637
657
666
682
689
724
700
676
694
682
662
664
650
649
640
643
626
629
641
638
652
637
646
661
670
697
695
687
662
653
660
670
668
663
668
653
647
640
627
708
659
676
658
647
634
624
620
630
628
634
618
638
651
638
646
640
651
672
675
674
669
659
653
634
642
650
643
631
638
637
642
649
636
636
645
628
627
631
627
646
648
650
632
646
636
635
624
614
601
602
594
596
617
628
616
616
623
637
637
621
638
620
607
591
593
602
608
615
623
638
641
638
631
612
609
592
601
615
623
629
617
604
608
606
605
596
596
573
573
567
577
593
614
629
657
655
657
662
647
648
634
634
629
618
625
642
649
651
663
644
628
616
616
611
633
641
640
630
633
628
631
615
612
600
590
594
605
602
603
607
601
608
612
604
602
598
584
590
592
592
596
602
622
637
632
626
641
632
632
605
619
602
610
611
616
606
601
616
602
611
601
612
605
600
610
605
597
606
604
602
584
595
590
598
595
591
594
595
595
586
594
590
581
579
583
589
580
587
572
582
571
578
562
555
548
543
547
548
551
542
536
540
551
563
571
562
561
575
579
591
587
593
587
568
567
568
564
568
566
563
568
567
560
553
552
559
560
560
558
573
578
603
585
602
623
606
608
603
600
581
586
582
564
570
570
565
559
560
564
559
556
560
572
568
570
571
575
581
566
578
564
573
564
574
568
553
553
558
561
565
547
562
570
571
571
561
569
567
560
571
566
580
559
573
560
560
556
566
584
585
555
572
575
585
577
571
573
580
563
560
561
554
556
556
547
554
545
554
549
556
541
522
523
527
522
517
525
518
514
516
515
537
527
522
528
539
517
523
530
536
538
533
551
541
534
540
532
530
535
536
529
517
523
530
534
537
527
532
545
546
543
561
547
541
548
543
543
542
536
543
536
543
527
537
536
544
542
530
536
541
560
540
546
560
563
564
557
557
549
566
553
577
583
574
571
582
573
569
563
562
555
564
558
571
572
564
557
558
556
541
531
524
505
517
513
510
517
518
522
517
506
508
505
510
528
523
530
543
544
553
544
538
534
534
524
520
511
515
502
509
518
529
527
536
546
551
537
544
557
580
590
578
576
577
577
568
565
567
548
537
539
543
569
573
564
563
561
566
570
580
572
580
569
572
583
591
576
565
565
566
559
554
555
560
569
554
558
570
552
550
556
554
542
538
537
547
558
621
615
605
617
630
607
585
580
586
572
569
562
564
555
549
548
547
543
542
535
542
539
552
558
564
597
592
609
602
595
580
584
578
571
562
552
553
559
552
557
564
550
570
571
572
576
566
566
558
561
567
550
549
554
552
563
559
557
567
571
568
575
573
573
575
564
565
547
547
550
549
556
554
571
583
588
581
576
568
597
583
585
573
579
585
580
583
590
588
576
567
570
561
577
562
560
564
557
567
579
582
589
602
585
579
563
573
566
568
559
581
576
587
580
580
568
570
571
565
568
553
563
581
580
591
584
593
582
570
570
567
558
561
572
597
603
613
606
614
616
605
604
602
589
596
580
573
567
577
582
594
595
618
617
614
627
610
589
583
585
560
557
550
566
560
571
570
566
562
565
573
557
551
560
581
570
569
558
579
578
588
599
604
605
608
609
596
592
587
583
576
570
572
573
577
596
579
573
575
581
590
603
609
608
610
590
595
585
576
572
575
578
564
566
579
589
590
580
572
581
582
568
572
569
570
575
581
584
593
591
594
596
582
590
576
564
564
551
544
544
540
537
549
546
550
561
564
550
562
577
571
565
580
581
576
585
572
574
571
573
567
557
563
565
581
578
581
600
596
593
609
582
578
570
563
565
561
549
567
556
548
540
547
547
554
550
568
563
553
556
552
543
541
540
548
550
549
546
533
543
537
535
540
527
512
521
523
501
517
511
511
524
531
542
567
566
572
588
574
563
580
584
577
562
573
571
575
568
563
564
555
551
546
540
540
546
563
576
569
564
574
571
564
564
551
557
549
566
557
576
562
588
568
555
559
566
560
545
562
544
547
549
553
549
562
558
554
558
546
558
571
576
584
601
612
601
595
587
571
562
553
555
545
547
541
552
547
542
536
547
558
574
572
580
575
566
576
566
565
558
556
539
536
534
536
538
533
549
538
534
533
543
556
566
570
575
580
584
571
557
560
560
563
554
555
553
554
552
543
551
546
537
557
551
571
573
571
551
559
556
566
564
565
574
567
575
565
557
553
561
535
554
551
549
547
544
546
563
561
550
557
557
558
552
553
543
542
532
536
540
548
609
621
613
593
600
574
569
564
555
545
544
541
543
540
539
541
540
541
552
559
552
551
537
542
534
545
553
555
557
542
556
559
555
549
538
538
548
547
555
562
547
552
543
547
546
536
545
537
543
556
549
551
554
565
556
542
550
547
545
544
550
550
564
560
559
558
554
545
537
544
550
549
536
547
551
559
554
550
559
558
563
549
545
538
527
535
524
526
533
523
522
525
525
527
512
527
538
524
522
525
532
545
542
550
554
551
556
541
548
537
538
524
531
530
535
533
531
537
532
544
569
573
563
561
546
557
561
566
567
551
563
565
566
559
557
553
543
540
535
529
527
524
522
529
529
529
523
529
530
542
544
534
527
535
524
541
534
551
552
553
543
546
532
524
512
517
519
526
520
532
534
527
519
525
530
528
528
527
533
534
525
535
536
539
544
527
534
540
539
528
539
532
553
548
543
547
540
545
540
538
541
542
525
551
546
559
552
557
549
543
532
539
532
521
522
518
521
513
525
531
512
513
523
517
530
518
536
505
515
511
517
533
542
558
562
568
558
575
573
574
567
579
569
559
548
538
541
541
548
556
555
564
559
567
568
571
573
560
555
555
561
562
585
571
589
584
566
608
562
578
584
564
559
583
563
576
573
566
551
552
558
562
567
561
558
578
557
562
563
576
578
562
558
562
559
548
560
562
554
570
576
573
572
574
564
549
554
559
562
553
553
542
544
535
529
545
534
553
558
571
564
585
578
586
583
591
588
597
587
585
576
572
566
560
561
565
555
562
554
568
562
556
557
559
544
537
540
539
529
535
533
549
543
546
556
553
561
562
547
551
558
563
551
546
534
542
528
522
542
539
542
556
561
552
558
547
559
568
556
550
557
553
562
542
558
550
548
549
541
543
538
548
532
542
536
522
526
530
532
531
549
555
544
549
545
542
546
541
542
550
560
559
562
563
568
562
560
559
561
556
566
543
553
549
565
553
561
552
556
547
555
560
556
542
541
530
560
542
550
542
529
519
517
508
512
506
503
493
487
488
495
491
496
498
502
502
512
521
522
520
532
549
548
559
564
552
546
533
550
537
532
537
532
532
541
549
544
546
554
563
568
562
577
569
561
565
557
555
567
550
552
542
551
552
566
555
543
536
524
514
513
502
493
495
492
489
479
488
484
478
484
478
482
484
492
483
487
486
474
476
487
484
474
473
489
477
478
484
469
466
469
465
459
474
472
484
506
512
508
500
520
526
526
519
515
511
499
509
511
515
511
515
510
516
516
519
517
500
491
495
490
495
504
533
551
584
594
590
589
584
1142
553
543
551
535
539
533
532
524
531
521
537
547
561
560
555
564
565
563
555
550
560
552
549
545
550
553
560
549
546
552
544
543
530
526
540
540
550
543
542
539
539
555
543
544
542
535
529
516
513
512
498
499
492
494
501
508
519
509
513
517
520
523
540
550
566
559
550
551
550
531
525
532
524
523
529
509
515
511
502
498
496
495
502
504
509
508
531
545
550
549
565
564
560
546
533
539
527
525
528
523
529
522
517
518
519
527
534
551
537
531
534
531
539
542
539
542
557
572
559
559
546
552
542
528
525
522
507
503
495
490
500
486
482
486
484
481
473
487
487
500
504
501
510
520
514
506
508
499
491
493
494
491
479
481
474
478
485
486
495
513
503
503
511
505
504
506
507
504
515
502
496
501
397
587
499
505
539
546
561
569
555
538
544
530
521
522
518
522
513
511
506
525
533
532
532
529
524
525
516
516
501
499
490
488
501
490
509
511
533
537
559
556
561
578
575
556
558
561
560
560
558
548
553
550
547
539
539
542
540
529
541
538
540
543
543
554
542
545
556
556
545
557
557
551
557
541
543
553
538
544
540
544
540
533
531
532
546
550
553
552
560
554
564
543
554
555
544
542
543
547
554
535
543
543
538
547
544
547
534
538
548
542
525
528
523
538
537
551
559
562
559
554
550
542
557
552
555
551
541
543
546
545
545
545
550
543
551
542
551
536
543
531
536
542
555
554
551
553
558
554
555
567
561
557
568
557
562
543
546
547
540
542
547
543
534
537
542
539
537
536
533
541
552
537
545
534
536
548
540
530
539
526
524
523
536
530
529
529
515
514
511
519
517
515
499
505
516
508
511
506
508
526
520
521
521
1023
516
501
507
496
509
511
506
513
525
523
541
535
545
542
531
541
542
538
534
532
523
519
513
504
507
519
524
520
522
527
525
528
524
530
534
542
555
553
541
536
534
562
603
562
574
562
547
538
529
521
516
526
530
521
541
548
553
543
543
561
561
546
550
557
561
562
549
547
554
552
555
556
560
562
560
559
535
558
533
535
536
536
544
546
553
564
559
573
573
577
559
559
544
539
524
514
518
512
502
504
496
504
500
501
507
508
515
511
517
541
528
525
516
528
511
516
507
507
494
501
484
489
495
485
500
488
494
498
501
503
493
493
494
497
499
487
491
498
488
497
486
477
497
502
486
492
493
476
481
480
478
481
471
471
470
471
463
469
460
474
464
468
472
470
475
474
482
483
479
475
482
487
474
486
483
475
474
481
490
480
497
487
477
470
482
474
478
477
504
490
495
497
514
509
519
513
511
523
539
539
552
553
551
537
541
535
529
519
529
530
531
535
542
543
534
540
529
524
519
512
511
525
521
540
548
557
576
593
602
610
596
569
584
572
562
562
574
576
562
563
547
545
548
544
555
560
561
573
577
588
598
591
571
562
563
555
559
566
553
566
570
570
575
586
577
568
564
559
550
558
566
569
580
576
578
582
585
575
571
560
560
563
566
571
568
557
555
555
546
547
536
529
542
540
556
553
553
574
570
563
565
559
568
565
560
565
562
554
550
558
565
557
556
565
572
561
566
575
582
570
572
572
572
577
571
582
560
566
572
568
551
545
543
541
538
537
538
549
544
555
549
556
549
555
558
556
560
575
563
554
563
563
545
545
536
528
507
512
506
514
522
526
535
533
543
548
548
552
556
551
565
562
561
567
566
549
552
549
541
529
511
532
511
510
510
513
519
544
593
598
589
576
574
569
573
557
543
539
526
533
523
515
521
518
519
517
500
504
497
494
483
489
483
490
487
487
505
504
515
502
525
522
513
506
509
503
503
500
499
506
500
504
504
516
507
510
516
523
518
517
518
534
521
530
525
531
536
526
522
515
518
533
515
504
523
513
516
533
556
553
559
568
554
573
570
558
563
544
554
533
527
524
515
515
519
517
511
528
539
553
554
567
563
566
553
550
533
534
529
508
517
513
516
516
510
504
490
477
469
476
472
467
470
472
471
474
464
473
474
465
472
464
465
924
461
468
452
453
450
443
461
468
502
540
562
561
570
585
556
555
535
525
519
519
524
518
512
504
503
509
493
487
486
486
501
511
511
530
537
535
521
509
509
510
518
523
515
521
515
528
522
517
531
523
523
515
527
513
508
502
499
509
516
518
538
609
650
617
599
590
580
573
552
550
534
529
518
518
510
522
512
512
512
520
521
524
518
526
511
517
527
519
523
514
521
512
510
518
498
499
510
511
524
532
533
536
519
529
526
521
509
524
500
506
499
488
481
473
469
476
491
482
501
510
510
519
510
500
521
507
503
507
491
495
498
496
499
500
513
497
506
499
495
491
496
489
501
480
485
496
506
517
521
539
534
530
537
534
532
530
516
522
521
513
496
506
507
509
505
503
518
495
514
515
506
518
515
498
503
508
503
500
503
501
501
510
499
503
505
502
500
509
511
521
509
512
505
511
497
490
507
507
480
501
514
518
508
507
508
500
511
517
533
527
528
532
538
542
519
529
520
525
530
523
524
524
521
526
530
537
536
536
528
514
533
527
512
522
519
515
507
527
500
504
502
518
519
515
522
527
518
517
511
498
499
505
340
387
301
504
503
508
511
511
498
504
498
508
517
498
509
513
503
507
502
508
497
509
518
516
530
537
536
541
1052
536
532
520
1025
504
500
500
500
487
492
507
497
499
504
513
507
509
519
521
517
519
537
509
525
518
521
510
510
504
500
503
503
496
487
487
493
488
493
491
490
503
514
515
518
525
526
523
523
515
506
492
499
499
490
488
497
492
493
497
496
509
496
495
498
492
503
499
495
498
496
486
492
482
488
495
497
503
510
495
503
502
511
503
497
497
486
488
483
487
501
493
498
504
500
500
496
501
502
512
506
507
520
507
518
526
508
523
516
510
517
528
533
536
548
546
559
548
552
542
530
539
537
540
540
544
539
540
527
525
539
526
532
534
526
518
520
524
514
525
538
547
564
569
569
567
572
574
572
550
562
547
546
549
536
528
520
520
510
512
515
518
519
558
572
571
566
563
567
545
559
544
535
535
529
523
521
520
501
508
510
498
490
485
488
320
644
473
490
481
492
483
494
513
552
536
541
527
530
536
526
526
508
513
509
511
519
528
521
523
533
522
525
516
513
509
510
509
516
516
522
523
525
517
519
530
522
536
519
514
506
510
510
502
491
484
497
502
513
501
530
548
585
379
780
563
561
549
539
535
519
510
500
503
504
513
507
519
530
530
562
556
550
544
545
528
526
523
519
505
500
496
491
488
493
493
482
480
481
477
482
486
470
483
484
490
489
491
504
498
525
516
543
526
532
533
527
503
515
503
493
497
503
502
496
514
521
543
579
588
587
585
563
563
539
541
542
530
530
525
523
515
517
520
526
534
540
545
544
544
544
543
521
536
523
523
508
521
512
524
541
554
556
582
592
598
583
593
574
570
559
555
543
536
530
533
520
526
530
535
538
531
532
531
527
534
512
523
512
513
506
497
490
496
975
489
485
487
490
515
507
511
539
587
603
560
602
597
572
585
590
588
573
561
568
554
537
528
528
527
518
535
542
545
553
574
564
564
555
551
535
528
528
530
526
531
522
527
532
524
529
530
527
520
524
523
530
531
538
522
518
526
533
525
521
514
524
501
514
509
512
519
513
516
517
528
531
530
529
520
502
494
497
480
962
477
473
464
463
457
483
470
459
473
479
479
475
458
466
467
463
454
452
455
458
465
453
450
463
485
521
549
572
597
595
593
570
560
552
555
527
534
524
519
506
514
492
503
491
488
497
483
482
490
497
495
505
488
506
502
505
504
503
495
491
513
512
504
498
506
511
509
498
531
522
516
509
503
513
489
490
496
495
512
506
499
509
513
537
539
533
528
528
533
523
503
500
490
488
490
478
483
484
475
488
498
492
515
518
514
525
529
518
533
546
563
555
554
547
543
534
527
518
518
511
502
496
499
493
502
489
496
515
516
509
515
536
520
526
525
534
524
530
532
530
524
499
517
511
519
486
493
487
491
488
480
489
478
482
479
501
502
515
515
520
522
517
507
505
500
510
500
491
495
488
493
491
492
483
487
482
483
482
462
467
463
466
466
474
495
521
541
541
533
524
530
539
532
528
528
517
524
517
522
517
518
522
509
515
497
493
486
489
468
471
474
457
463
458
453
452
449
454
454
464
486
509
495
490
507
494
498
495
489
481
481
500
491
512
517
532
520
521
509
515
494
490
483
488
496
501
516
539
538
523
515
515
518
506
505
507
513
506
496
503
490
365
613
495
498
531
573
571
565
557
578
574
573
552
558
550
547
543
550
537
545
525
524
525
529
538
541
544
543
554
532
537
539
531
538
536
538
521
513
510
531
523
530
547
557
565
566
557
527
520
519
512
514
519
513
523
535
542
534
532
524
537
539
526
521
529
519
523
527
514
519
525
517
522
528
527
530
519
530
521
513
510
535
530
541
390
344
314
510
516
507
512
506
507
499
504
520
515
518
517
506
513
516
520
518
534
516
537
535
531
535
525
528
524
519
511
517
524
527
504
508
509
505
521
521
524
544
546
529
536
532
528
525
520
516
530
510
528
514
531
533
521
526
527
527
531
537
535
536
524
540
541
525
516
525
522
513
525
520
533
532
534
513
520
519
516
510
503
500
501
509
517
516
514
521
523
534
520
525
521
521
531
519
520
516
529
524
523
535
537
527
529
514
519
518
520
522
528
526
530
520
530
525
523
527
530
527
535
543
533
542
549
536
543
542
528
537
527
532
532
535
541
540
552
562
554
542
557
553
551
551
555
559
559
563
548
545
550
559
553
552
549
554
545
546
548
544
543
530
528
518
520
533
560
594
620
597
601
590
592
593
591
575
582
560
569
572
555
564
560
572
555
557
551
554
561
547
540
544
543
559
538
546
526
531
523
538
548
561
561
571
584
575
582
583
573
559
565
551
549
538
546
554
544
547
546
549
543
547
569
544
551
543
549
543
539
536
533
534
529
536
539
541
529
551
541
542
541
534
550
543
536
537
537
539
532
529
525
534
537
534
540
553
548
547
557
560
558
550
556
547
542
538
523
525
517
515
516
513
522
546
561
545
545
550
551
554
548
550
537
545
520
525
451
621
538
577
573
574
494
615
567
558
541
541
541
540
550
543
535
533
528
528
533
530
519
505
507
511
510
506
512
512
519
520
524
519
516
520
507
511
503
498
499
516
496
523
529
576
590
593
579
571
577
562
547
555
544
546
541
544
550
549
552
560
561
554
545
549
546
547
544
550
556
564
561
547
544
552
535
530
540
524
523
511
516
496
499
494
506
502
521
528
567
587
573
575
576
565
556
536
545
523
531
523
533
535
528
535
538
532
521
512
517
520
517
539
600
704
684
658
660
618
595
585
574
565
550
539
541
533
544
538
534
559
552
554
561
559
574
575
571
577
576
564
559
568
555
554
556
540
538
536
541
539
537
528
516
529
528
522
518
524
522
517
523
513
522
516
522
518
512
514
514
510
522
513
519
511
512
503
497
508
519
508
501
497
503
508
517
520
519
518
529
527
540
530
522
520
518
511
524
513
515
526
531
543
542
542
538
547
539
534
543
533
531
530
533
529
549
547
557
563
584
576
569
570
587
574
574
571
579
566
554
553
538
548
529
543
546
554
559
596
600
592
641
633
613
617
588
580
579
573
571
570
572
558
549
556
545
536
543
539
539
555
551
551
557
555
541
545
550
536
535
548
551
540
555
549
539
537
541
532
536
535
524
525
512
514
517
516
512
520
529
528
519
546
535
529
529
545
553
538
533
545
547
534
537
525
528
527
522
542
540
533
534
532
517
524
523
512
525
513
523
518
526
528
1060
534
538
542
533
527
524
526
525
524
513
522
524
511
514
512
508
512
518
528
527
531
529
526
538
548
542
544
554
545
550
546
543
540
552
544
550
543
545
550
540
538
534
540
540
557
553
547
557
563
557
547
548
532
534
531
532
548
548
549
538
542
531
522
539
551
537
541
533
535
534
527
533
525
525
526
517
525
521
518
526
547
565
557
564
555
551
541
535
523
527
524
536
549
545
532
539
532
522
521
518
515
509
507
511
511
513
544
580
649
638
656
626
614
602
576
569
557
546
539
523
527
518
501
507
507
490
500
534
793
784
779
784
786
763
748
715
684
606
586
583
581
544
558
553
583
589
628
707
736
939
761
720
671
659
615
589
610
595
609
592
601
602
602
582
603
603
627
601
591
586
582
577
580
557
561
547
552
557
574
577
574
571
574
594
602
607
620
609
603
590
577
575
571
557
572
561
560
574
593
592
604
585
592
594
603
607
608
595
586
574
562
557
568
564
595
601
600
594
618
625
608
594
593
582
577
572
611
609
582
583
565
568
566
565
566
586
595
610
623
642
608
599
586
578
576
568
569
590
588
591
584
605
593
577
577
575
553
552
543
544
548
566
578
609
611
613
589
579
577
563
571
549
548
559
556
555
533
546
534
529
522
531
517
528
529
543
547
572
685
909
781
701
629
606
594
591
579
584
579
558
552
548
541
535
544
541
538
553
546
547
546
550
545
539
538
520
525
523
525
511
517
521
515
530
531
537
527
551
550
540
543
549
548
528
532
522
517
539
522
519
514
505
524
519
545
556
537
553
553
553
586
571
565
568
579
568
565
557
568
558
555
546
546
546
535
550
571
566
576
577
567
555
558
556
548
543
551
547
562
551
559
551
542
539
541
542
540
530
531
527
521
526
529
526
537
548
540
542
547
538
532
516
526
519
513
516
516
503
509
509
519
516
527
528
530
533
527
526
530
516
515
515
505
503
503
503
499
517
514
530
588
567
553
530
535
534
533
546
532
532
516
521
519
512
508
498
507
500
498
486
499
483
498
479
491
496
500
496
496
489
493
507
496
499
520
519
538
526
526
542
536
531
544
523
507
521
511
506
507
508
509
501
518
511
525
531
527
531
531
531
528
527
525
513
520
508
519
511
502
514
514
519
513
518
521
514
517
521
522
523
519
521
515
510
520
522
516
521
527
515
523
533
527
550
536
540
533
552
548
531
552
537
539
554
545
533
528
526
518
529
518
511
521
515
520
524
535
532
536
542
523
531
537
535
541
536
539
548
562
565
566
576
569
572
584
577
574
584
562
563
549
557
559
560
568
556
574
571
423
705
568
562
549
562
548
550
540
549
553
541
558
548
553
551
555
565
549
558
568
552
554
562
543
535
547
541
544
531
541
567
557
551
555
567
547
559
557
564
557
565
555
555
553
544
556
549
548
555
550
549
561
573
564
565
572
576
578
581
582
576
581
575
577
569
576
584
575
578
578
572
578
577
565
568
563
554
564
564
579
582
578
589
590
604
567
585
581
577
564
561
566
563
570
573
576
576
570
571
584
588
601
598
603
596
595
594
601
587
581
570
591
585
596
602
604
599
594
592
595
589
578
588
591
601
593
603
591
579
587
578
574
575
576
584
578
572
567
591
593
600
603
600
597
620
620
615
612
618
639
651
626
639
636
624
634
642
639
626
633
632
637
634
639
644
638
640
644
623
619
617
623
634
618
621
630
642
636
613
639
639
630
620
618
626
622
625
621
614
615
617
615
624
631
637
637
640
632
624
615
617
608
611
609
612
615
631
633
637
637
643
644
618
620
635
620
607
620
621
613
614
619
624
625
619
614
616
615
614
608
609
615
626
609
620
624
619
620
613
618
618
625
614
628
642
633
638
624
633
619
611
606
617
606
603
600
619
651
637
632
654
660
657
640
644
628
625
614
614
618
615
619
620
614
632
623
606
615
620
611
610
600
606
616
605
608
624
635
635
612
622
623
628
625
614
622
618
619
619
620
624
619
623
608
614
613
609
609
615
624
619
606
624
626
625
608
618
605
603
605
605
598
604
591
668
639
620
616
626
606
603
579
578
573
583
586
585
579
603
630
637
632
640
662
649
649
629
630
619
623
618
613
620
616
613
620
621
624
619
615
620
611
615
619
615
610
617
610
627
624
616
620
627
619
615
627
620
632
614
636
630
621
628
636
631
631
618
632
626
626
621
633
638
619
630
625
628
627
630
627
643
624
636
629
632
633
626
618
619
618
615
623
626
622
623
616
630
620
620
595
604
601
592
598
602
613
618
617
624
632
619
625
619
632
618
614
613
611
614
611
622
623
630
647
651
664
653
643
631
623
628
624
628
620
617
629
628
644
628
622
630
643
640
636
653
661
668
649
655
644
628
629
636
629
629
628
632
643
643
635
651
638
635
621
614
618
624
630
633
630
637
649
649
647
650
628
640
624
624
620
610
614
596
606
611
613
619
620
628
619
617
620
613
612
614
608
614
605
608
620
617
623
630
645
633
644
646
634
632
613
631
631
621
621
611
622
628
622
620
636
611
604
607
604
604
604
603
613
632
625
624
636
636
637
631
644
642
642
629
650
654
642
631
642
636
632
631
625
645
631
629
639
650
653
642
649
652
637
629
630
625
625
629
628
644
642
650
644
648
642
646
630
634
626
609
616
632
648
649
643
658
660
652
642
632
635
639
638
623
636
638
639
630
647
662
673
675
697
663
644
640
641
638
630
625
642
644
649
641
645
647
648
642
639
652
639
640
638
644
652
648
668
660
666
654
647
663
657
630
627
635
643
646
643
639
649
644
639
625
644
637
659
643
641
651
645
644
627
644
634
638
627
637
641
652
650
650
659
664
657
653
649
648
630
645
635
638
623
634
645
649
641
655
658
670
652
654
650
631
642
630
632
617
621
627
636
649
661
669
681
660
646
643
647
644
632
634
649
648
635
638
633
639
636
643
643
637
646
635
630
616
633
619
623
613
619
620
617
623
634
629
636
627
623
619
620
608
621
612
610
624
629
638
630
635
633
639
629
623
621
624
617
617
603
600
609
592
610
647
632
654
658
652
636
639
639
636
622
625
639
638
626
636
636
647
659
669
684
667
654
640
621
604
609
591
584
579
570
557
546
547
545
547
563
584
615
643
681
681
649
658
646
640
626
614
600
586
589
581
592
595
609
629
637
645
668
691
672
667
655
652
642
632
631
623
626
632
615
619
615
636
635
630
633
625
631
617
613
617
610
616
616
620
629
640
635
654
651
652
654
636
648
645
622
621
613
613
603
607
632
637
636
637
645
641
632
633
616
622
631
635
631
632
646
643
639
639
626
622
610
604
606
607
608
628
641
638
613
624
620
597
586
580
585
581
584
590
582
590
599
600
593
602
612
608
622
619
618
619
630
636
630
630
645
638
637
644
639
642
629
622
616
631
627
627
628
626
627
638
625
615
621
620
615
621
619
622
612
618
613
621
634
618
631
628
630
625
623
624
626
608
623
625
623
616
617
638
623
615
615
622
631
644
635
621
628
622
601
601
596
603
610
612
633
626
652
642
666
651
642
645
628
623
618
609
614
623
627
617
638
630
629
622
624
624
616
615
614
614
609
613
618
605
623
618
620
620
626
615
633
613
607
603
621
610
613
611
618
618
624
646
629
639
639
632
624
605
610
610
626
621
628
632
647
639
634
627
622
629
618
610
625
626
624
630
625
636
629
624
628
625
627
620
617
615
618
620
616
613
623
620
627
624
626
614
621
615
612
621
617
615
623
627
624
649
638
638
643
642
630
620
636
626
622
621
620
630
623
622
637
649
638
631
626
650
653
659
663
670
657
649
655
631
627
633
635
633
627
632
629
645
650
636
637
637
632
627
625
617
629
637
632
619
612
599
606
602
619
613
619
628
630
616
623
617
622
592
594
592
607
708
694
688
658
628
626
620
616
614
616
618
625
628
628
630
635
643
640
622
638
645
629
635
632
641
636
645
637
626
632
647
638
633
637
638
628
628
647
632
646
626
621
621
630
614
633
625
632
632
631
625
624
626
616
619
618
626
622
625
615
621
615
611
607
606
600
594
601
611
621
617
602
605
603
606
598
604
598
595
610
620
631
630
624
618
618
621
611
597
594
596
594
597
602
609
611
603
607
608
601
599
593
610
620
620
621
627
617
629
624
621
610
595
600
593
583
593
590
590
596
593
587
595
597
599
597
603
601
593
595
601
595
594
599
595
603
599
596
600
592
599
589
586
594
593
580
598
605
595
596
595
594
579
579
581
568
570
565
572
585
595
617
597
597
593
585
587
573
586
583
574
573
574
590
589
584
584
602
600
602
604
622
623
620
625
618
610
613
612
614
620
625
616
612
606
607
604
607
610
629
637
652
639
647
664
646
637
642
640
635
629
620
624
632
621
618
621
595
599
606
601
618
625
646
645
635
634
636
638
725
672
651
662
659
637
632
628
635
664
686
664
674
699
701
675
663
665
665
641
645
646
640
657
642
648
630
643
640
642
629
627
611
617
615
605
590
597
591
596
610
620
650
639
640
634
648
647
639
621
640
645
646
645
668
660
668
648
654
649
642
645
639
649
658
660
675
675
663
661
651
636
636
629
634
626
618
627
617
610
616
606
614
633
635
623
629
623
633
615
627
622
622
624
636
645
630
619
629
619
617
638
623
625
639
635
652
651
658
660
640
660
654
640
627
637
619
620
614
616
624
613
600
627
612
609
630
626
634
640
639
637
628
634
626
617
634
628
633
622
632
619
643
634
650
648
645
643
635
626
624
624
622
607
600
603
599
618
620
652
659
651
644
652
638
629
636
621
630
618
629
620
635
643
634
633
617
606
602
608
626
615
631
639
647
634
636
633
625
615
625
618
616
613
610
608
608
608
618
624
619
625
632
625
631
624
616
629
627
626
631
641
628
638
633
651
647
635
647
628
620
615
606
606
610
616
604
618
623
622
623
649
634
634
628
630
630
619
619
633
636
663
650
671
672
649
648
659
648
629
640
629
614
616
637
633
655
638
654
643
650
633
649
640
629
617
627
639
650
664
652
666
661
655
653
651
652
625
628
628
632
639
617
637
646
638
619
632
629
624
622
615
631
612
621
626
649
629
634
618
648
667
649
619
615
613
612
611
605
607
598
596
598
594
584
592
583
595
580
600
629
625
623
637
627
620
613
598
589
576
584
578
563
561
561
554
558
547
538
542
545
542
536
540
544
524
540
525
528
533
522
536
540
548
556
559
584
576
586
579
585
578
560
562
547
541
527
513
517
515
505
505
494
510
540
573
607
663
701
668
662
628
621
615
593
600
581
579
572
560
571
584
609
637
641
621
614
603
611
625
593
615
616
614
603
594
582
585
593
593
590
626
609
601
596
595
616
606
605
603
586
586
595
604
598
591
599
592
621
629
629
617
602
604
605
599
593
579
583
595
600
578
600
606
652
638
615
610
610
604
609
600
605
586
581
575
572
583
583
594
592
610
616
611
611
591
587
560
558
544
537
542
529
531
565
580
624
597
602
593
584
580
568
574
571
577
590
593
574
583
587
599
584
574
580
565
559
551
553
542
543
546
543
530
538
533
537
548
550
558
570
577
565
568
572
579
566
574
572
562
552
552
548
542
531
534
532
528
534
540
547
555
557
567
598
632
640
654
617
609
594
589
584
564
561
549
558
555
557
536
535
534
545
534
544
539
542
537
539
547
541
541
526
537
523
526
515
513
522
511
555
590
588
612
611
614
601
595
590
578
556
562
547
551
544
536
549
558
554
562
566
593
624
660
640
616
597
586
583
583
586
563
562
557
541
539
553
542
573
583
601
606
595
591
614
602
591
593
604
580
573
574
571
578
567
564
564
583
578
586
580
598
589
576
572
568
559
550
528
527
537
531
546
578
625
652
659
666
642
613
601
588
569
586
573
566
532
534
541
525
545
546
558
568
577
604
584
599
583
589
584
594
594
593
577
558
573
581
614
614
611
628
628
623
617
608
582
576
562
542
544
529
536
536
511
529
537
564
615
710
689
660
723
671
608
595
569
571
562
553
561
572
570
592
601
603
619
616
618
617
619
608
597
581
587
579
597
587
574
582
582
589
592
615
625
631
650
632
646
646
642
629
623
633
635
630
633
640
651
651
639
638
625
631
623
601
607
610
599
606
600
610
618
620
617
631
616
609
620
608
595
598
610
622
627
627
642
642
623
626
626
630
620
605
610
601
603
599
609
617
630
642
624
621
629
627
622
618
619
612
608
613
623
625
613
605
592
599
595
605
592
581
578
575
561
577
576
580
586
582
579
584
576
593
582
597
606
617
613
620
611
620
619
610
617
600
598
602
611
619
626
625
627
631
636
609
617
609
600
595
588
591
575
583
584
591
600
594
594
609
603
609
600
611
599
605
596
590
588
616
634
653
650
652
653
635
635
627
618
611
608
604
623
614
617
631
616
629
611
612
617
612
611
615
612
620
616
623
626
641
620
617
633
624
623
611
612
615
614
604
605
620
608
605
622
611
603
598
614
625
669
663
650
648
644
638
639
626
618
619
626
612
614
619
631
620
622
624
643
640
641
638
639
632
630
612
622
609
606
606
620
610
624
622
630
635
626
635
642
630
624
629
620
619
601
614
631
624
618
612
629
629
613
611
602
597
591
596
603
593
595
598
587
603
609
617
617
610
607
624
632
656
645
654
639
623
610
602
585
581
581
572
596
608
640
659
663
681
693
665
631
636
643
638
631
632
634
636
637
636
645
648
641
633
635
633
636
629
627
618
630
623
617
635
645
629
618
621
627
609
625
629
635
621
629
633
629
632
640
641
649
632
625
616
633
619
630
635
637
630
628
631
639
641
637
629
641
641
637
631
637
637
633
623
615
622
636
646
648
635
631
624
631
630
625
616
618
630
632
627
623
637
643
648
623
640
643
644
634
629
641
637
632
628
633
620
614
618
619
614
615
632
632
617
621
631
621
617
613
616
613
596
586
590
592
593
587
583
585
600
593
600
605
614
607
596
596
603
595
604
603
606
621
614
613
629
627
614
607
614
619
614
622
615
603
601
599
602
617
619
633
611
638
643
645
659
656
640
626
634
644
629
625
615
613
618
609
611
617
632
625
620
636
628
634
638
633
631
626
633
627
647
655
633
626
632
642
635
645
627
619
615
613
620
612
620
610
620
633
617
621
628
632
625
626
628
610
605
598
607
610
624
633
646
662
663
656
660
653
655
631
627
621
619
618
622
600
597
610
609
654
635
640
654
651
646
627
625
630
623
609
621
614
598
593
596
604
596
615
601
602
607
695
650
648
633
618
613
610
602
613
629
633
640
639
665
653
652
653
651
639
626
624
624
623
614
616
593
584
594
604
613
648
632
638
627
634
624
626
628
618
609
612
621
606
624
613
630
621
632
633
623
622
627
642
621
631
630
622
620
618
638
622
629
616
606
611
592
593
588
598
590
599
611
605
612
629
628
626
634
634
642
625
628
641
632
613
603
592
592
592
605
607
607
627
628
626
620
631
614
597
603
612
621
613
611
633
629
631
630
631
635
628
623
625
616
620
626
613
615
622
628
620
611
616
623
638
615
611
623
620
628
627
627
621
634
621
622
626
613
601
598
603
612
626
638
640
653
658
632
647
635
642
628
628
631
613
614
617
633
631
651
646
643
659
676
653
639
643
644
636
648
640
641
636
645
635
647
638
640
632
635
660
688
693
687
689
681
657
653
657
639
621
621
616
623
623
617
621
627
628
636
626
628
625
621
622
624
641
625
637
640
639
643
634
635
623
639
643
636
640
643
638
641
644
636
661
636
636
635
630
620
629
621
609
622
625
629
626
632
652
653
652
632
648
648
649
637
628
630
626
631
636
623
637
643
631
640
621
610
603
600
599
595
605
606
598
596
615
617
614
606
627
620
612
608
594
594
612
609
618
609
608
620
629
644
642
633
645
632
631
625
623
638
638
642
625
634
636
642
626
628
618
628
617
609
615
627
629
640
637
631
627
618
604
598
595
596
591
586
597
606
599
595
611
606
617
610
611
604
614
604
622
618
622
600
594
597
597
597
592
592
587
567
576
565
563
573
581
577
592
598
589
588
605
600
616
619
628
640
651
641
621
623
625
622
620
604
613
606
604
620
612
635
636
631
640
637
646
640
625
634
630
620
630
629
627
637
631
628
634
630
631
634
619
624
621
632
639
640
640
641
637
641
629
617
617
622
634
625
636
641
650
647
632
623
622
621
613
613
635
636
648
636
651
638
625
627
611
603
616
606
612
629
656
667
646
671
653
660
641
642
640
635
634
620
622
628
631
635
637
633
634
643
626
642
634
622
614
616
604
611
610
605
610
628
620
616
621
619
613
618
614
615
616
618
620
617
611
614
629
637
643
630
643
652
645
625
632
623
616
604
606
621
623
627
627
631
623
629
623
624
609
611
606
589
588
585
570
576
580
574
566
576
579
590
597
587
602
602
611
606
605
624
632
637
639
634
658
655
652
645
641
642
628
630
638
625
644
637
653
646
645
633
633
642
638
627
634
619
615
611
614
621
618
613
614
613
610
611
610
612
608
605
613
618
614
617
627
628
619
606
605
600
601
606
615
612
635
635
648
643
623
642
636
624
627
624
637
657
639
639
633
649
651
649
638
619
634
632
623
622
617
636
635
621
635
627
628
614
626
652
656
655
662
642
637
642
636
622
629
617
620
632
637
638
633
627
629
628
635
632
618
616
620
618
621
621
605
606
617
603
616
620
631
637
625
626
643
638
629
620
626
618
620
605
601
605
606
616
609
623
624
635
612
622
628
614
610
608
608
612
620
627
621
608
613
627
623
623
631
627
618
629
609
605
595
621
623
627
635
630
639
628
627
628
624
619
620
616
609
614
617
623
616
609
608
607
613
601
603
590
589
600
619
636
654
644
636
628
616
609
602
595
589
598
611
630
633
629
652
637
647
636
638
632
620
630
641
648
648
657
656
649
653
639
630
617
633
622
637
620
646
651
653
652
658
649
645
639
644
646
638
619
629
619
640
626
634
643
655
640
644
652
632
634
629
636
622
625
621
621
612
610
622
614
611
617
601
592
600
638
643
642
653
662
648
650
653
636
629
621
615
604
594
584
585
584
590
598
588
611
605
611
626
628
620
625
628
623
624
607
618
604
602
612
621
628
625
633
643
633
639
642
641
643
628
627
636
628
637
636
654
666
673
669
656
642
639
638
628
621
620
628
625
638
628
624
632
649
656
636
636
628
622
612
607
612
617
623
615
616
614
607
623
607
597
604
598
612
610
608
614
607
614
604
592
585
589
590
600
604
602
608
595
608
610
609
608
614
612
606
599
601
634
638
647
654
673
664
658
646
638
628
631
619
622
619
623
626
639
629
639
649
649
637
634
639
634
630
623
632
623
632
631
626
638
641
627
611
625
609
601
595
599
599
599
597
593
597
603
600
613
606
610
612
608
610
602
620
610
630
635
621
640
654
652
648
635
621
628
621
617
624
622
642
641
639
661
658
657
647
651
651
637
608
600
611
609
619
629
618
621
648
654
648
636
642
656
647
645
651
648
642
641
633
633
634
641
638
632
641
643
647
636
627
630
630
629
622
622
631
634
635
622
640
634
637
629
622
626
621
618
622
603
619
614
607
605
593
594
592
594
581
584
587
585
583
572
590
588
605
612
630
618
619
615
623
624
621
627
634
622
625
628
632
620
619
611
605
619
637
612
620
602
589
597
575
588
580
584
595
595
598
596
606
615
635
633
624
631
607
624
619
612
592
617
612
619
627
634
634
628
626
624
609
619
609
608
611
618
622
628
632
626
626
638
622
617
595
601
596
564
561
580
568
597
588
598
600
600
615
615
625
631
631
631
612
607
606
606
614
613
598
610
634
708
664
652
633
638
630
619
615
600
619
611
625
618
632
634
644
645
656
657
648
637
638
615
613
626
636
645
674
682
681
659
652
649
637
639
634
649
637
636
646
649
654
646
647
653
657
645
640
637
635
642
655
644
644
641
652
640
621
624
614
621
606
605
632
646
650
655
635
641
634
630
608
622
618
619
631
612
617
622
639
628
617
629
628
626
636
634
645
646
642
652
635
640
649
630
644
634
629
666
662
657
659
650
642
629
623
611
615
610
628
628
624
607
624
633
618
624
642
651
644
631
636
632
622
624
613
620
623
624
616
624
633
637
638
653
645
650
644
648
637
618
626
631
628
621
635
631
632
630
625
627
631
637
635
626
625
639
636
631
627
624
646
630
633
624
630
623
627
624
606
614
611
615
603
608
615
613
630
619
635
626
625
633
633
629
620
627
625
626
618
624
643
658
665
654
660
651
655
648
638
636
629
631
623
625
634
643
637
626
618
633
648
630
633
638
641
638
631
645
633
634
627
621
625
622
622
641
662
640
658
660
653
643
644
653
642
642
630
635
631
643
650
641
638
657
643
655
646
634
630
641
648
632
640
640
636
626
625
627
633
639
623
632
621
612
601
602
605
607
608
605
603
616
619
616
619
614
606
610
605
622
610
615
632
638
644
623
626
634
631
632
623
624
619
628
632
627
625
623
637
645
627
631
637
644
636
647
638
624
629
628
609
613
609
610
623
651
638
632
643
639
627
625
626
627
617
620
608
618
621
630
609
624
638
639
653
626
650
635
647
648
639
632
630
633
638
640
633
625
630
624
608
617
609
619
616
618
614
623
627
630
635
622
622
628
631
624
614
631
627
637
643
643
638
644
632
641
635
634
636
634
639
644
640
644
652
636
633
635
640
641
637
645
638
660
640
625
617
623
618
620
610
621
625
617
620
632
631
621
627
643
639
630
632
633
633
632
620
630
633
658
653
652
632
651
653
643
625
635
644
643
635
634
650
647
653
626
632
621
629
608
610
624
622
614
620
628
633
636
645
628
617
639
645
644
625
634
641
638
658
640
639
652
652
640
629
633
613
605
597
597
595
608
626
615
616
643
672
671
659
667
640
637
631
644
638
630
636
630
639
619
634
632
643
629
645
644
638
641
644
650
643
651
647
641
643
640
626
629
648
641
637
629
645
643
637
629
619
636
632
633
622
624
613
621
646
639
635
638
644
645
632
634
621
617
606
615
620
633
639
676
687
666
660
664
673
677
654
646
651
651
644
661
667
671
672
677
659
671
654
641
634
632
633
624
627
654
649
651
635
648
664
642
658
652
660
651
642
649
642
661
647
633
648
654
666
655
655
671
677
656
655
657
654
649
638
624
612
674
731
752
701
740
724
708
673
677
660
656
634
630
634
647
656
642
663
670
666
661
664
664
670
667
662
662
668
670
651
650
644
663
656
666
654
639
656
647
659
639
648
651
644
631
632
632
637
630
625
634
636
637
632
643
642
648
657
654
644
647
650
652
648
648
653
653
629
636
636
635
642
631
630
639
640
641
628
639
634
638
628
634
625
616
629
630
627
610
622
622
628
619
631
634
650
653
636
635
645
619
626
625
632
640
643
629
635
643
637
648
635
656
678
676
659
646
647
645
640
633
637
646
647
645
631
646
653
663
654
652
656
654
644
638
638
641
637
636
644
653
658
654
656
656
659
659
635
647
645
636
623
628
636
649
640
647
646
647
637
632
634
634
629
630
640
625
637
633
622
630
643
644
626
630
628
638
625
626
631
685
784
719
684
684
656
633
624
600
607
619
619
610
622
628
642
641
641
625
639
635
639
627
633
640
643
650
643
639
630
624
637
646
638
622
634
640
643
637
640
643
653
653
646
644
642
642
647
639
623
638
641
653
657
649
673
672
652
653
643
639
648
633
631
632
629
626
619
624
633
623
630
636
637
630
639
643
639
641
651
635
645
648
658
661
652
640
649
651
647
644
654
644
658
655
651
639
652
647
646
652
641
660
650
653
631
634
637
633
620
618
629
628
635
629
633
639
643
642
640
641
638
636
639
631
633
634
657
632
639
637
643
642
653
641
628
625
628
628
633
633
633
659
638
652
636
653
645
633
628
644
634
647
633
637
650
641
640
628
630
628
628
614
623
622
623
615
610
610
614
606
594
592
589
580
576
574
571
590
594
596
601
622
625
623
617
621
623
629
616
627
636
645
641
642
636
637
630
639
624
619
610
619
639
628
624
633
619
619
621
615
630
630
610
624
617
613
608
612
603
618
643
643
661
663
662
650
655
657
638
638
641
643
641
642
633
624
624
623
625
622
627
631
628
633
634
645
637
639
639
634
625
633
631
633
639
638
628
638
633
635
638
633
638
638
617
626
635
643
645
651
660
660
675
660
657
660
651
657
627
642
651
661
652
643
653
645
663
646
658
670
674
669
658
669
661
657
659
642
645
645
645
648
650
651
676
681
677
710
702
687
675
657
655
636
653
649
649
647
640
637
634
633
621
618
620
634
668
653
631
641
670
689
699
693
686
666
642
640
613
611
590
589
591
591
594
628
619
620
632
627
641
620
608
606
608
598
620
618
622
625
614
620
620
626
631
608
613
616
639
649
651
647
630
619
610
606
623
633
668
664
665
684
687
669
691
671
687
671
655
613
620
605
610
596
627
647
641
632
652
654
641
650
646
648
625
645
645
641
621
644
662
672
701
669
682
650
684
671
636
621
598
617
600
611
604
610
601
610
619
636
652
619
625
627
619
606
598
600
599
626
644
690
677
695
706
697
671
684
674
664
661
665
644
650
650
627
645
636
614
613
602
595
605
618
636
638
625
651
622
618
610
600
587
589
577
581
574
571
584
658
706
680
651
670
644
638
617
616
587
580
576
565
557
559
559
546
556
557
558
552
550
562
572
575
567
567
566
564
578
580
590
575
606
598
597
588
597
599
596
610
594
603
588
600
602
575
582
584
586
578
582
585
584
595
595
611
596
602
598
594
584
578
572
569
572
561
543
543
541
538
545
567
575
604
609
608
619
619
630
616
629
627
605
605
606
588
582
584
570
564
555
550
553
559
558
556
556
572
569
563
566
568
557
568
560
552
559
552
557
555
566
560
556
555
556
555
544
546
554
539
546
539
541
544
537
537
534
527
540
517
531
540
537
532
551
544
562
553
563
551
545
536
540
548
532
527
526
539
557
548
565
562
564
571
570
566
572
557
581
579
569
560
560
548
537
550
559
571
563
610
646
637
670
626
605
610
584
581
566
556
556
556
548
553
546
561
551
571
625
594
595
603
572
592
530
614
570
572
575
564
562
577
587
575
595
583
597
589
598
605
605
601
611
639
647
638
627
649
658
690
666
645
639
623
606
599
606
621
617
610
606
599
600
592
590
598
594
621
621
616
628
626
624
621
614
629
618
608
634
701
692
679
647
644
617
605
593
578
607
604
614
620
604
632
643
649
646
665
656
664
643
628
641
618
614
638
647
639
662
629
630
614
630
619
612
603
588
586
588
574
590
576
581
567
567
573
563
574
571
577
588
591
604
599
593
592
602
599
595
596
577
558
567
557
549
545
544
554
580
575
587
591
601
585
588
580
568
578
572
590
609
625
604
618
601
596
580
576
568
582
579
590
587
577
579
581
564
565
549
544
540
538
535
548
534
536
534
538
535
539
531
535
556
565
592
578
572
566
562
546
539
538
530
539
554
555
564
579
589
575
577
583
591
589
600
609
613
614
599
601
592
585
576
575
571
558
563
549
558
557
563
558
570
566
561
549
556
558
551
553
575
578
579
573
572
572
564
553
558
550
546
550
561
552
579
576
575
588
596
592
589
593
584
581
563
561
557
540
544
541
541
545
555
557
556
551
564
564
571
566
567
588
586
570
573
568
577
546
564
553
559
554
560
564
559
560
552
553
551
543
543
535
520
534
538
547
558
546
546
558
551
565
552
568
586
577
583
587
568
574
576
575
564
556
563
576
582
570
587
588
595
582
576
593
587
568
580
579
571
581
595
592
606
603
611
597
606
612
601
591
607
601
592
589
604
607
604
602
614
610
605
594
596
586
575
571
578
571
583
573
579
587
586
583
586
587
567
590
592
577
578
594
579
572
572
579
573
585
583
567
582
583
573
576
570
566
570
574
579
589
576
581
580
560
564
543
530
516
531
537
538
523
523
537
549
571
606
603
593
591
599
590
581
576
573
565
555
545
533
523
526
535
514
550
617
694
697
669
620
604
588
609
588
605
623
619
612
598
589
567
564
546
544
536
537
527
519
532
530
546
564
585
603
597
585
574
569
572
584
592
599
608
617
625
626
613
606
604
585
583
586
578
587
582
573
593
590
600
595
617
594
600
611
607
605
604
590
583
596
592
580
577
582
576
576
585
590
584
585
594
604
603
604
601
581
582
595
581
592
580
590
584
584
594
581
582
587
589
584
584
575
581
576
580
572
561
555
561
563
570
559
567
577
583
575
581
589
584
588
580
576
585
577
575
584
587
579
577
580
573
582
592
587
599
598
606
611
600
592
579
571
562
549
558
573
567
572
580
577
594
601
593
604
620
610
607
616
620
605
602
599
595
582
577
589
582
587
593
593
601
597
612
611
607
608
607
603
581
572
561
564
550
554
547
560
557
573
572
587
583
594
604
611
595
588
584
576
583
577
577
575
583
570
584
571
589
581
575
569
566
557
538
534
535
551
567
578
582
593
594
614
589
602
587
592
577
568
554
539
529
524
526
530
535
539
559
583
590
606
628
616
610
601
589
573
573
572
590
604
601
608
624
633
637
631
612
603
588
580
565
550
546
543
553
553
562
570
572
568
560
569
551
556
568
592
618
625
609
622
623
618
616
610
596
581
576
569
566
566
564
568
570
570
583
577
590
622
620
609
624
622
613
596
589
581
579
590
590
599
590
590
584
595
587
589
592
594
587
594
599
598
593
591
598
596
589
582
591
592
576
584
598
593
617
610
593
608
620
594
593
590
585
586
579
581
573
581
580
580
581
585
580
591
607
615
618
600
584
583
566
572
565
549
542
540
528
526
526
535
553
574
573
563
575
568
572
566
575
543
561
553
559
558
543
544
549
549
562
562
574
595
587
597
588
578
553
566
557
550
553
554
559
552
545
549
534
577
589
619
626
645
622
611
609
591
586
572
560
567
541
556
550
573
600
594
588
595
566
588
584
590
589
585
580
568
570
556
564
549
546
571
562
571
558
566
561
566
577
564
564
560
555
546
540
535
543
543
539
546
537
551
559
571
581
594
618
615
607
585
581
579
586
594
585
587
595
593
573
573
565
553
559
555
557
574
585
599
615
618
623
638
627
618
614
600
614
596
615
610
611
597
593
570
570
558
555
553
551
552
547
545
566
563
582
576
583
598
592
590
595
591
583
576
586
576
566
558
564
556
557
544
540
537
531
515
540
545
551
537
545
566
582
590
597
595
597
589
575
559
560
564
569
553
561
555
556
581
581
573
592
579
577
558
571
576
568
576
577
575
575
590
579
574
565
565
561
563
554
577
574
616
650
652
624
614
588
581
576
561
552
538
538
542
537
545
549
569
570
591
588
568
587
568
566
576
564
546
555
543
550
550
538
537
551
564
566
584
581
586
610
588
603
617
621
616
620
612
598
596
591
583
574
580
579
566
565
597
586
606
614
616
598
596
608
604
629
612
612
621
613
607
611
604
593
588
588
589
600
610
619
608
596
592
598
591
588
581
592
609
623
636
652
641
643
622
617
614
611
615
603
605
604
616
620
637
630
624
602
603
612
617
628
612
623
620
601
590
598
587
594
597
614
615
613
622
626
612
609
616
609
614
616
616
601
609
605
599
588
590
586
593
590
593
591
593
616
606
600
620
609
604
608
620
609
613
600
594
592
591
601
620
620
639
631
615
631
617
611
616
614
623
606
599
587
579
584
583
602
602
619
628
618
618
621
633
620
624
613
613
606
603
621
607
627
617
615
628
611
611
613
603
613
616
612
617
608
603
607
600
604
606
610
614
597
599
611
621
611
615
618
623
625
622
615
607
613
620
614
612
622
628
627
631
634
648
646
631
627
617
620
619
601
613
611
614
619
625
639
653
637
636
642
639
650
630
627
615
611
616
610
616
630
624
633
629
635
628
601
613
597
619
614
629
623
626
627
636
618
626
625
614
619
617
621
614
606
610
611
608
615
608
627
612
634
624
614
619
599
604
581
570
573
566
577
590
608
619
625
628
633
621
613
615
620
623
625
629
623
602
593
613
612
614
630
625
626
630
621
623
618
616
604
608
596
582
590
580
605
608
625
639
646
643
639
635
632
617
613
619
612
610
644
636
641
646
642
631
627
645
641
636
629
619
635
623
637
629
629
631
630
621
629
629
611
605
597
586
585
588
580
599
604
625
630
616
611
602
584
596
587
578
592
611
605
628
646
640
624
612
605
601
599
594
589
599
585
598
610
618
613
620
625
656
664
651
636
607
607
586
570
544
549
535
542
551
548
570
581
620
657
691
784
776
707
643
622
607
589
577
572
557
547
564
548
571
579
592
602
601
598
606
612
618
615
613
620
617
613
613
628
636
632
621
620
601
599
608
614
617
627
632
639
650
643
639
632
626
608
611
612
616
632
636
650
639
629
636
629
628
608
607
595
582
597
592
595
602
618
623
626
616
631
619
610
610
607
606
611
607
604
604
594
590
602
589
589
581
562
568
576
592
621
631
639
632
633
628
631
643
620
614
617
613
605
610
612
587
602
580
596
573
576
569
573
574
574
575
580
576
590
586
587
590
582
588
562
569
564
567
576
592
580
583
600
605
618
621
608
606
615
599
608
595
597
588
577
579
570
588
575
592
591
600
611
630
645
639
641
628
627
616
607
609
584
588
584
591
607
611
618
638
629
627
616
610
617
593
597
578
555
574
579
606
630
665
642
646
658
651
636
637
631
630
605
596
596
607
608
604
617
603
601
600
606
628
642
637
640
638
642
642
627
625
624
604
605
592
577
559
563
570
582
585
603
604
626
621
602
607
580
576
570
575
595
608
620
639
619
606
621
601
603
585
598
578
592
597
597
603
626
632
641
651
661
662
644
626
603
590
577
577
574
576
586
625
642
642
661
648
666
657
650
635
630
620
623
616
641
639
630
631
630
624
635
639
646
637
640
628
624
617
608
600
602
611
616
629
635
639
629
638
622
615
617
614
620
613
601
609
616
622
620
611
598
595
602
601
628
632
617
617
613
617
622
610
594
594
587
570
564
559
564
575
595
650
664
666
654
652
636
629
625
658
652
647
646
655
654
650
634
620
618
616
620
610
611
639
647
638
646
641
609
610
606
595
588
592
608
604
619
603
613
607
627
634
632
611
606
607
592
613
614
621
617
637
638
635
641
627
633
603
622
612
613
610
625
617
606
605
598
605
592
591
592
612
603
628
622
619
596
598
607
610
623
630
643
652
649
632
618
609
600
615
652
675
669
654
655
663
659
662
645
638
629
621
631
623
626
623
612
596
600
608
600
615
616
611
613
611
615
612
621
600
590
584
578
578
574
568
566
581
615
627
641
659
657
651
639
637
625
611
598
604
600
613
619
620
629
627
614
616
610
595
617
602
611
614
626
649
644
638
626
618
634
622
635
627
650
647
654
653
638
621
630
630
636
629
622
630
621
646
651
643
641
627
623
623
617
617
607
617
613
611
629
631
653
653
663
646
630
631
626
630
622
605
611
616
609
617
622
655
664
665
663
662
651
649
629
611
618
611
618
606
613
604
590
594
566
561
563
543
565
574
583
599
596
602
637
664
658
669
658
654
636
609
588
583
583
587
598
587
596
612
597
600
591
584
555
559
560
556
583
585
592
615
614
648
618
621
619
605
598
586
572
570
572
568
582
657
726
745
725
720
670
647
628
597
588
588
597
602
613
645
632
635
615
627
622
620
631
627
604
606
589
601
589
595
589
594
599
610
599
603
632
699
709
738
733
710
728
714
721
702
680
681
679
670
656
648
634
611
615
594
575
585
589
624
663
685
679
703
705
662
668
657
653
654
648
653
644
633
647
652
650
632
649
652
663
664
665
658
657
659
651
664
664
661
652
625
655
661
671
707
704
752
709
708
682
673
655
632
624
629
616
619
647
682
673
653
670
683
681
654
640
645
650
641
651
638
624
615
621
635
636
640
624
637
646
659
648
654
670
664
650
641
632
645
647
619
625
647
683
668
649
651
638
634
623
636
645
645
650
640
645
658
657
669
657
662
660
669
657
668
663
657
635
637
644
640
645
641
635
627
628
628
627
632
636
644
646
657
670
674
653
648
647
635
629
616
621
615
623
641
653
648
657
647
638
645
631
625
616
623
627
632
633
623
609
619
613
635
651
673
697
681
669
642
628
621
618
615
600
621
629
640
613
647
644
656
655
651
660
636
641
604
627
609
599
591
600
581
588
581
589
578
591
591
610
627
644
733
684
643
660
642
663
666
656
668
668
669
662
653
657
650
625
636
638
646
648
653
643
654
638
648
639
655
643
654
645
647
647
654
651
657
647
632
636
631
644
644
631
641
649
652
651
639
622
631
625
630
636
606
629
609
598
589
600
586
584
573
577
578
570
558
557
560
561
557
566
564
572
579
576
594
608
617
627
640
657
655
630
644
635
629
632
641
647
644
642
643
618
623
614
633
656
658
661
639
627
610
607
619
622
641
644
643
662
638
638
654
629
622
621
627
628
618
621
615
609
589
589
594
591
596
611
648
675
688
704
700
704
647
648
658
651
660
632
624
624
613
620
646
675
732
730
749
743
712
685
648
638
638
617
611
601
608
597
589
593
609
620
638
649
627
626
611
616
603
605
596
604
603
651
674
685
695
666
648
655
670
655
658
649
639
623
607
604
601
585
589
587
585
589
620
690
774
723
765
760
756
737
729
708
690
659
649
627
613
595
585
579
563
588
596
629
673
643
658
688
707
707
685
685
670
638
625
597
578
573
573
645
718
751
746
735
709
716
696
694
694
669
662
645
655
670
652
663
632
626
627
637
655
669
686
688
708
697
686
664
641
630
627
623
636
627
645
660
675
665
664
626
635
641
643
646
652
633
644
633
636
624
607
619
624
643
646
664
652
669
661
644
634
626
636
651
670
662
648
668
688
700
699
671
662
653
659
635
645
631
624
619
632
625
634
640
651
650
662
658
653
654
647
635
627
618
632
616
616
624
643
648
656
629
653
650
646
645
636
629
623
625
623
615
607
601
624
631
658
618
614
595
592
585
577
567
573
567
571
568
591
602
622
618
618
621
607
605
600
600
595
592
606
622
644
663
681
662
657
638
607
591
600
601
593
610
638
672
674
663
650
637
646
652
636
630
644
647
667
663
662
688
690
700
689
694
702
692
672
659
676
675
669
635
663
657
676
653
636
637
639
656
662
657
652
650
659
662
670
666
668
676
654
636
629
635
621
638
623
630
633
630
627
633
631
635
629
643
638
633
645
641
632
635
633
638
635
641
637
645
659
642
647
646
664
640
645
648
644
650
637
656
647
642
633
635
635
648
639
659
677
669
679
649
648
641
638
621
616
604
592
621
629
639
654
646
674
661
666
650
651
665
666
646
669
691
678
654
669
672
668
655
642
642
634
628
612
628
629
637
661
660
650
646
646
641
633
651
652
655
642
632
620
628
619
622
643
646
664
656
679
690
693
664
682
681
666
654
648
655
665
669
659
668
682
682
681
673
694
690
686
649
661
660
660
652
658
634
656
656
666
658
651
650
648
665
666
659
688
678
680
657
644
635
647
642
625
631
623
613
612
613
608
610
619
620
636
628
632
614
630
630
633
626
631
635
618
606
611
600
605
607
605
609
628
620
625
624
625
613
617
607
613
609
605
612
622
633
632
633
624
613
621
624
709
717
710
705
702
716
695
684
681
651
640
641
646
657
678
677
696
690
685
686
693
681
674
680
660
664
649
651
633
639
628
617
615
625
638
641
630
648
653
642
652
650
661
661
670
654
660
662
656
644
650
661
661
664
671
650
656
653
657
655
664
659
655
657
640
646
641
639
635
641
644
652
642
645
635
646
624
626
637
638
626
635
646
636
641
646
655
650
645
638
633
627
613
618
628
640
640
652
663
673
685
690
687
662
664
659
642
623
625
635
639
646
640
659
663
671
674
660
677
676
666
658
650
632
643
643
635
650
639
636
642
630
633
625
622
644
643
651
649
626
651
643
655
647
638
633
638
639
668
644
653
676
681
677
687
683
658
646
664
653
645
642
647
645
658
655
666
659
677
654
656
672
656
657
641
649
653
650
637
645
648
658
637
632
644
661
663
658
668
665
666
660
644
664
640
638
639
659
685
670
696
675
668
652
658
662
666
658
651
652
655
673
676
675
658
668
670
674
674
650
662
660
648
649
648
647
646
639
636
631
628
611
621
628
631
625
636
650
667
643
643
654
649
642
626
636
621
639
643
639
639
644
634
644
623
624
622
634
698
704
716
702
706
680
665
673
664
673
662
678
681
692
700
692
686
677
658
655
641
651
649
648
641
649
649
641
653
648
664
655
643
633
622
622
610
596
607
602
604
610
617
624
628
628
645
638
645
642
639
642
637
648
625
633
624
617
610
601
602
624
622
636
645
626
623
635
633
641
644
654
655
641
654
661
663
648
655
654
638
638
640
637
647
646
643
634
649
666
659
661
670
657
637
644
640
634
650
644
627
666
671
684
668
676
679
679
650
638
648
646
659
663
632
649
653
639
630
625
623
642
650
641
658
662
653
661
671
654
662
654
656
651
637
647
639
649
630
634
644
630
627
624
600
609
599
594
602
606
600
623
604
623
612
611
615
623
627
630
640
660
667
661
648
668
665
656
649
652
663
665
653
658
660
655
646
658
663
658
664
671
678
673
652
651
689
676
659
654
641
645
642
626
622
630
635
635
637
639
628
622
616
611
602
599
589
592
593
595
606
607
616
622
620
607
610
603
587
600
618
628
636
649
663
662
674
663
651
646
647
654
661
678
675
680
678
669
655
659
634
648
630
629
619
625
635
637
636
640
644
635
636
641
670
671
667
671
680
682
681
694
671
679
675
682
674
676
670
670
665
648
651
659
661
668
658
662
648
662
641
632
627
618
606
597
591
588
588
603
601
636
655
657
661
671
647
647
632
646
637
628
665
677
736
730
716
705
676
661
671
683
664
667
652
649
645
638
617
652
658
694
710
673
661
660
646
654
663
663
650
651
672
673
692
686
689
673
673
661
642
657
650
631
658
644
660
672
686
706
693
701
677
661
654
634
619
632
628
643
663
647
661
664
645
642
635
612
606
597
612
594
595
598
598
592
601
589
597
599
611
615
625
599
648
659
661
648
646
657
645
623
635
641
631
629
623
610
604
588
591
580
600
602
608
616
623
614
597
588
605
578
571
584
617
652
683
706
709
680
659
644
624
615
598
586
577
567
565
563
560
564
569
589
593
602
608
629
632
622
612
612
611
598
592
575
570
566
551
547
559
574
636
779
737
762
761
759
666
656
646
647
654
649
648
646
643
618
635
617
607
604
599
603
606
609
615
622
630
624
633
636
634
633
626
625
633
630
626
620
634
636
624
655
659
663
666
655
660
652
649
640
626
623
626
633
622
611
610
610
608
612
603
613
599
604
595
582
574
599
627
628
641
622
637
633
635
623
631
618
605
597
602
610
588
594
605
609
609
610
617
604
602
597
594
595
604
620
618
618
604
607
608
613
617
618
611
606
609
606
634
643
641
642
648
654
669
660
656
662
652
648
644
633
619
614
621
617
610
602
612
619
601
613
616
597
591
573
552
559
559
567
554
553
557
547
558
574
569
570
564
575
592
599
621
656
686
676
684
666
646
632
642
639
637
636
645
631
632
638
628
664
658
675
644
617
609
592
580
559
549
571
566
564
585
590
575
569
559
560
580
576
592
580
588
591
571
575
587
573
560
554
544
545
538
550
546
534
559
552
560
546
556
557
550
568
587
606
612
610
609
592
585
569
556
556
552
576
595
616
607
623
606
607
580
577
565
565
545
543
546
548
555
557
561
562
582
607
608
606
621
628
620
609
609
599
591
584
582
560
562
571
561
602
670
670
678
639
654
632
608
592
569
575
542
548
558
602
783
786
798
756
702
682
658
632
595
588
592
596
592
606
612
609
584
612
614
606
595
618
613
614
603
613
616
611
607
613
643
641
712
670
667
665
663
645
648
635
606
612
603
593
597
587
590
599
598
602
590
600
600
621
636
629
603
627
633
643
640
627
634
639
647
640
646
660
659
650
650
633
620
618
619
617
653
671
673
648
667
665
663
647
635
648
669
682
658
694
698
712
693
690
687
688
654
661
664
681
652
659
651
651
633
629
632
613
630
646
637
641
651
659
657
658
654
653
637
657
670
690
685
682
703
718
706
668
679
670
657
646
657
664
709
682
710
722
728
713
688
690
683
683
672
672
667
676
668
673
668
681
677
665
673
672
669
664
664
675
665
676
656
664
649
654
662
625
610
607
593
597
600
598
595
599
627
623
641
658
654
672
675
657
671
686
711
698
685
676
675
662
636
648
640
624
628
620
621
644
651
663
658
646
658
662
663
644
653
662
704
715
699
715
722
724
688
702
688
686
684
663
687
689
704
680
706
679
695
675
676
694
697
686
689
706
725
715
703
690
699
705
695
702
688
714
729
733
703
670
693
688
690
676
664
648
639
647
660
637
651
662
668
670
663
682
690
696
688
691
680
673
647
650
657
668
702
716
720
726
729
707
698
675
676
657
643
656
663
676
685
693
668
687
663
662
643
635
621
630
612
627
629
645
655
661
674
675
674
661
648
662
659
672
666
670
674
667
660
666
667
664
675
668
661
674
675
666
663
679
670
681
655
658
650
645
627
647
642
652
664
655
648
682
668
678
696
685
679
652
677
664
641
644
639
647
653
659
649
676
676
673
673
668
664
633
644
630
620
629
614
635
631
639
641
663
679
674
659
686
680
682
670
658
668
665
667
657
672
674
682
705
679
681
683
687
660
669
666
661
650
658
677
678
683
671
674
682
666
667
678
660
655
665
653
672
666
698
692
675
692
681
678
674
682
689
669
666
676
671
675
678
702
695
672
691
682
688
664
663
680
669
671
665
649
650
632
659
676
668
669
683
699
681
666
682
680
677
676
692
693
703
670
690
698
720
688
697
698
704
673
679
687
679
657
677
683
696
681
671
680
673
674
672
662
669
660
660
641
654
656
660
667
659
677
698
690
697
686
681
666
674
665
652
654
674
665
670
688
685
687
677
666
669
662
657
651
668
662
656
661
674
676
667
664
666
670
658
659
658
664
675
660
676
682
673
668
681
692
691
680
665
675
684
670
664
685
688
698
677
670
656
639
626
635
627
637
655
675
698
675
666
666
651
651
648
650
662
663
681
653
680
673
681
653
655
667
684
660
656
644
632
630
616
610
597
619
631
638
653
673
689
707
709
727
712
716
706
675
668
666
664
674
663
669
686
682
687
689
666
657
662
647
654
642
653
664
658
671
658
660
661
646
640
629
610
604
614
620
637
647
657
669
663
650
657
657
658
655
655
659
665
676
697
684
679
685
669
661
657
643
657
658
680
683
681
647
664
677
677
679
653
677
677
672
669
663
674
663
673
652
645
664
667
671
670
649
660
666
664
669
667
650
653
658
649
636
643
660
650
640
657
670
670
665
664
657
659
658
636
644
645
647
658
656
671
646
649
653
651
652
661
659
656
659
667
647
626
637
624
628
632
616
625
637
635
629
640
627
630
625
614
623
613
621
622
629
633
632
642
646
665
663
676
671
660
637
647
659
647
650
646
656
660
664
644
658
649
661
644
642
659
663
656
651
657
657
659
640
666
660
661
645
658
658
643
639
649
641
648
651
666
665
686
664
675
673
661
653
654
649
648
643
646
656
647
646
651
652
644
641
661
648
651
636
650
649
644
646
647
650
640
646
649
651
643
655
647
640
641
643
649
635
647
668
661
656
646
655
649
665
640
645
658
658
643
638
659
666
638
654
676
675
672
651
649
653
649
646
663
666
671
664
655
639
637
626
629
621
636
634
621
630
636
637
634
645
641
628
639
632
644
627
605
630
627
626
626
633
662
662
693
666
689
697
682
661
674
673
672
658
664
658
659
649
637
648
655
653
628
655
657
662
653
665
657
659
654
658
670
665
682
679
693
688
670
683
669
673
666
648
672
665
663
652
645
641
632
638
640
642
664
664
671
683
665
671
666
678
683
670
673
670
645
649
642
642
642
669
692
725
733
725
719
718
696
664
666
651
673
682
699
691
681
675
654
655
644
634
651
636
626
637
641
643
645
655
638
651
659
668
659
656
660
672
662
665
639
636
645
659
665
654
663
673
689
667
671
677
683
670
647
631
633
619
610
613
597
642
647
688
699
691
686
682
660
629
613
596
588
585
598
576
590
597
616
646
686
668
675
647
643
646
635
633
626
631
626
619
628
612
597
600
600
596
597
619
644
676
657
675
727
689
671
680
639
652
633
644
650
652
648
664
650
662
657
672
677
661
668
655
645
645
712
681
695
676
674
652
650
648
636
637
632
654
648
668
660
652
672
666
664
654
645
662
649
620
616
608
626
621
632
616
655
664
655
658
661
672
650
657
659
638
658
666
669
646
672
677
681
661
692
682
665
667
682
666
658
675
663
644
653
648
652
629
641
657
674
668
662
649
647
633
634
625
613
606
610
610
623
638
664
664
652
624
624
612
587
601
605
598
607
599
621
621
637
616
637
645
632
619
615
598
605
600
621
632
632
661
703
722
750
725
693
673
654
681
671
633
651
654
679
694
695
680
704
722
700
672
689
692
693
688
696
690
704
690
681
657
645
652
646
637
663
656
665
707
690
661
671
665
667
653
651
645
658
659
639
641
648
664
644
670
677
687
685
665
666
663
657
651
664
676
705
699
696
690
690
687
685
682
641
661
642
644
653
642
641
664
669
684
668
675
678
684
670
642
636
639
640
634
635
660
709
728
728
717
717
714
698
670
677
659
632
626
643
650
678
713
681
716
721
719
674
709
676
682
659
655
643
650
631
642
645
659
659
662
687
679
677
647
656
657
656
657
653
641
653
658
646
644
649
651
649
629
649
644
643
635
630
637
655
643
647
650
660
635
642
640
635
630
625
623
626
631
641
641
666
645
643
648
652
645
638
632
642
648
672
671
696
680
654
657
665
666
661
650
636
633
628
641
647
666
651
657
673
669
676
654
664
655
656
661
663
654
646
641
638
641
649
642
636
650
646
656
659
658
658
656
653
658
649
632
634
617
619
607
612
609
632
629
641
634
657
654
654
646
629
645
636
639
641
640
646
644
642
668
695
756
779
746
741
768
732
724
702
691
697
694
682
675
682
718
674
697
696
694
674
661
666
645
631
650
661
668
669
666
681
682
690
696
689
705
692
684
684
671
684
684
687
686
684
667
682
680
652
661
675
673
677
661
670
673
667
656
647
648
657
661
634
644
644
645
650
654
649
664
669
666
649
671
683
676
681
659
667
668
664
652
663
666
669
655
653
655
662
653
667
654
651
647
664
677
657
671
662
656
652
652
656
660
658
643
662
658
669
655
649
652
656
655
651
656
660
665
672
656
670
671
668
666
659
659
652
661
651
663
656
677
665
643
659
653
648
639
647
645
657
650
655
660
661
663
650
653
664
655
645
658
651
685
664
701
689
682
666
690
680
680
656
666
665
666
644
640
650
654
647
634
634
643
674
642
648
661
675
666
656
658
658
649
645
661
644
656
647
640
647
666
661
655
646
645
645
620
622
619
633
652
650
652
672
671
661
666
682
680
660
650
667
661
653
650
656
645
652
651
638
651
649
650
661
646
656
644
647
621
635
631
636
636
631
638
659
655
647
654
654
658
647
637
652
652
645
647
640
643
657
642
643
648
637
637
617
633
625
637
629
621
627
644
641
638
638
647
637
637
764
702
653
646
624
629
614
607
612
614
601
603
586
577
602
588
575
584
576
584
583
580
579
575
576
583
584
577
562
554
557
553
544
544
558
569
581
592
650
635
611
597
602
624
606
612
604
601
597
592
592
583
584
578
566
566
550
573
561
563
571
569
568
576
572
571
573
552
568
561
551
547
548
555
549
552
552
612
712
765
713
667
642
616
604
588
581
572
564
555
572
555
578
578
592
602
618
622
627
619
628
623
620
614
613
606
601
602
609
596
595
608
597
604
596
600
587
602
590
585
584
579
573
571
553
558
554
562
567
569
569
572
595
598
594
614
623
625
616
632
618
618
608
606
586
587
582
590
600
623
616
624
668
696
692
670
655
632
630
674
650
639
634
628
603
611
592
593
601
607
643
656
662
676
665
663
651
641
636
629
623
623
618
616
616
627
640
654
650
650
644
642
622
624
615
601
607
603
591
587
592
586
593
596
627
628
623
629
629
628
618
617
609
608
606
618
634
649
640
624
643
633
619
616
616
618
627
666
699
735
757
729
701
666
650
640
619
622
622
622
632
643
648
638
645
663
656
644
649
642
652
645
620
630
623
617
623
604
617
600
605
596
587
603
623
664
685
678
671
653
657
642
627
618
597
590
587
585
609
620
621
633
626
619
632
616
607
608
616
603
617
618
615
624
638
643
657
664
681
664
657
640
620
636
629
661
658
664
662
653
643
638
621
608
633
625
662
704
722
666
667
649
667
650
652
643
642
630
620
619
619
614
635
657
684
685
691
667
665
646
656
644
640
625
618
614
613
604
604
608
592
587
588
577
609
592
621
640
611
610
622
628
622
616
611
626
622
628
616
638
656
719
748
744
721
710
687
647
643
637
618
617
622
615
633
665
658
669
689
691
683
650
666
656
632
637
624
617
610
614
595
600
601
597
611
625
628
647
666
649
654
661
650
658
634
645
637
640
636
612
616
620
622
609
623
632
639
646
651
658
644
653
623
636
624
613
605
593
608
607
604
611
611
609
617
599
606
588
596
594
590
597
592
586
592
597
592
604
615
633
619
625
636
628
632
619
633
619
618
623
607
614
641
636
625
636
625
626
605
596
593
584
581
593
606
606
626
641
656
645
662
648
647
641
626
612
605
588
586
576
581
583
594
588
590
596
609
613
592
597
578
569
579
583
599
598
592
608
613
608
614
614
601
616
617
605
598
590
587
589
588
585
584
588
604
614
645
628
650
649
657
646
637
624
613
613
625
641
631
644
662
629
640
656
674
690
723
680
680
656
633
625
618
621
632
626
638
658
675
650
634
658
675
661
677
667
654
650
655
644
650
637
639
636
645
653
679
675
664
681
680
671
660
683
674
654
671
686
684
673
699
690
675
665
661
663
693
692
687
691
694
686
685
687
686
669
667
671
642
648
652
648
635
648
644
653
640
646
641
634
638
634
639
634
631
630
632
613
600
608
620
657
659
643
646
659
643
641
636
626
627
625
634
626
631
629
631
630
645
645
636
638
620
606
615
611
617
614
633
633
644
632
624
605
604
603
612
619
626
637
623
624
614
621
614
611
629
652
649
662
673
684
678
668
673
668
665
661
665
659
635
632
637
627
620
630
634
632
624
636
642
612
626
637
639
654
646
643
651
637
642
640
654
670
671
662
669
665
662
644
653
649
632
642
635
635
640
681
682
704
694
679
690
693
687
650
660
667
644
661
662
665
649
670
672
670
662
674
687
670
664
670
673
647
667
654
647
645
649
643
636
617
625
625
629
641
622
642
656
678
674
657
657
652
643
640
635
624
624
613
609
603
615
606
605
602
610
612
614
621
637
642
652
663
668
665
664
665
667
668
654
649
633
634
608
623
624
654
649
654
637
641
634
621
624
614
611
609
614
614
624
629
648
662
669
640
636
638
644
619
616
631
624
621
637
655
660
667
661
685
668
653
649
637
637
633
635
630
645
648
647
648
638
626
624
620
601
617
637
659
1181
768
732
689
684
686
689
677
667
662
663
643
636
644
632
615
627
621
651
620
668
649
633
634
637
644
652
633
649
649
648
646
649
634
636
642
622
626
628
610
615
614
669
645
653
663
660
661
660
661
649
643
640
628
622
631
631
643
648
641
656
667
671
662
665
658
657
638
642
634
639
644
638
643
628
640
616
610
607
618
632
622
637
638
658
653
647
677
677
684
653
665
682
669
655
680
664
639
658
645
649
643
640
654
645
626
632
616
613
589
578
564
568
569
562
583
589
630
800
756
706
655
635
610
599
584
576
575
594
625
618
626
599
603
597
606
594
590
601
586
600
591
587
575
579
577
611
687
727
697
683
689
658
647
633
623
605
601
604
616
654
650
664
667
667
659
632
638
623
608
598
620
628
630
628
636
620
614
607
597
598
593
597
598
598
588
584
588
593
589
601
579
575
598
618
604
583
583
573
570
555
556
575
588
631
692
713
692
683
658
656
651
660
651
648
648
640
636
648
655
642
641
645
641
629
631
626
618
621
642
638
626
635
629
626
606
606
607
610
609
631
632
632
645
640
648
639
644
640
647
636
632
640
635
632
599
604
606
591
599
617
650
680
661
682
661
666
650
644
641
609
602
609
526
379
931
620
610
621
627
612
604
609
604
593
593
600
597
603
627
638
676
670
674
645
669
674
665
655
660
656
642
632
619
626
599
623
643
615
632
637
614
618
626
620
622
604
599
589
590
586
580
596
618
634
638
653
659
679
663
663
654
629
635
626
626
646
648
649
631
639
647
631
637
631
645
636
647
633
622
627
606
619
625
620
627
619
615
615
625
625
624
632
636
628
616
614
597
594
580
579
583
564
569
610
619
690
714
696
686
659
638
622
602
594
587
611
630
625
621
623
639
636
652
626
628
622
641
641
651
653
630
620
632
611
609
608
610
630
649
632
650
654
637
619
606
618
621
659
659
664
672
695
714
676
687
704
661
663
661
676
658
646
623
629
623
623
629
642
623
628
644
657
649
648
651
656
652
649
622
617
642
687
722
678
679
672
647
636
645
640
619
642
647
633
624
628
670
676
671
668
681
677
665
646
632
638
622
632
632
640
644
629
630
608
604
592
586
584
586
596
616
670
698
669
655
657
668
637
653
654
632
635
623
627
641
619
624
620
601
611
598
601
596
616
650
693
761
744
710
710
686
659
638
636
614
609
601
587
586
592
597
611
622
649
634
637
652
637
645
627
621
619
615
622
627
643
627
625
619
621
603
617
622
608
605
596
595
585
590
566
577
576
558
570
572
594
610
611
606
600
592
591
583
577
569
575
567
571
572
598
593
584
599
612
634
634
641
630
625
632
606
607
611
602
617
612
600
628
678
645
647
634
619
634
612
591
590
583
1204
583
574
569
571
558
570
576
597
598
615
636
627
621
654
649
640
639
654
643
631
622
619
614
632
632
663
632
642
652
657
686
691
754
752
714
710
700
694
666
668
691
702
706
737
750
743
691
731
739
739
685
706
693
670
649
664
640
655
687
676
658
645
623
605
634
649
651
659
647
641
629
649
658
661
664
677
708
733
723
692
716
723
728
694
691
705
715
707
691
717
738
739
715
733
716
712
687
675
675
672
653
654
660
672
656
684
691
703
694
672
679
678
687
702
677
696
703
718
699
698
699
715
711
686
678
671
652
671
663
681
673
690
688
711
677
722
713
695
681
681
678
657
676
693
723
677
693
710
690
662
677
674
672
655
661
650
654
647
650
659
693
663
677
690
681
670
640
662
662
655
640
638
648
628
646
661
690
697
661
675
678
666
641
658
646
639
640
664
669
701
680
712
734
707
690
686
675
660
653
664
649
643
655
672
668
674
696
701
662
691
679
665
651
677
663
652
645
655
657
652
654
673
679
668
674
674
661
650
665
655
655
634
651
653
669
658
669
656
641
639
649
653
641
628
640
647
636
630
636
643
646
646
694
739
743
708
730
721
694
676
686
686
664
662
675
680
653
684
675
680
664
681
697
704
683
694
681
667
656
658
653
631
632
632
628
634
639
653
680
697
665
685
676
677
659
675
698
719
713
747
744
717
702
712
712
724
702
715
701
699
701
715
729
721
714
720
700
671
655
652
661
656
676
700
688
687
689
680
690
677
693
686
677
675
702
694
684
670
694
695
694
688
687
690
665
674
675
696
669
703
720
737
705
700
716
714
697
685
699
693
670
677
690
723
715
731
720
742
708
705
700
704
675
680
673
679
674
660
699
712
705
686
717
716
689
673
690
695
667
685
692
679
664
679
681
692
690
693
709
713
706
689
706
703
681
671
680
669
663
659
672
686
697
694
714
742
717
701
715
703
681
686
713
716
715
744
762
787
756
765
758
726
709
720
698
703
687
691
723
727
708
715
737
760
775
713
740
735
730
689
689
696
709
697
707
727
734
722
736
729
733
700
697
698
699
729
753
764
737
757
758
751
725
743
752
709
726
702
738
697
701
726
725
709
702
720
732
738
696
709
701
706
693
713
735
729
688
694
696
679
661
671
677
666
667
672
693
689
669
686
691
668
675
688
698
698
697
702
711
686
712
713
705
699
719
714
687
699
714
723
720
705
720
731
708
703
726
703
696
709
707
687
661
705
714
687
684
703
833
802
811
788
779
754
752
724
727
708
704
707
712
701
706
706
716
720
699
706
711
703
701
708
662
653
633
624
633
621
617
631
643
646
665
645
649
678
676
650
664
663
667
646
672
673
687
693
710
710
704
709
722
697
716
697
701
673
668
662
666
659
647
651
671
676
676
672
692
697
687
676
696
700
679
672
688
696
699
694
700
691
699
683
675
681
688
705
688
681
692
683
681
677
673
657
653
683
676
675
677
698
703
685
688
700
700
676
673
690
680
680
672
689
691
674
681
687
700
703
684
686
673
653
653
641
652
654
662
687
701
707
694
696
682
657
662
670
657
670
681
698
687
692
686
716
709
704
678
679
713
718
732
737
696
676
675
665
674
661
650
659
673
680
679
693
701
725
714
712
700
677
681
671
668
678
680
690
706
703
698
698
690
663
685
677
674
680
662
675
677
717
706
693
710
711
702
671
696
705
686
676
681
682
690
673
677
673
682
684
670
696
693
708
680
705
699
685
688
690
692
695
679
669
684
688
668
668
666
651
645
641
627
647
644
636
657
675
675
676
658
675
679
701
704
712
716
724
720
701
708
697
696
674
694
669
676
666
697
721
764
765
800
781
748
754
748
715
725
702
713
721
741
773
766
761
735
697
717
691
687
700
694
711
704
699
723
760
748
730
709
693
707
702
715
700
711
702
738
728
724
715
722
726
724
720
719
719
703
692
689
707
691
681
688
689
711
721
751
724
724
728
741
733
719
735
737
727
730
730
721
722
713
712
671
687
689
690
693
670
683
689
693
702
686
685
723
715
682
663
657
661
659
665
664
653
678
678
677
687
662
696
708
709
705
699
700
689
680
679
675
664
693
707
738
720
694
666
662
668
697
710
716
690
675
695
712
730
729
720
743
738
723
724
713
717
709
707
700
717
695
722
697
699
706
716
706
688
709
695
704
680
703
694
712
699
716
714
700
679
677
691
683
686
675
693
703
721
735
724
713
715
712
720
716
712
709
705
710
720
718
690
687
686
693
700
690
680
689
669
658
671
660
658
652
659
641
666
667
657
656
663
663
667
653
660
666
675
660
671
681
691
714
703
708
703
720
720
706
697
707
703
710
690
708
702
710
705
694
683
692
687
677
645
662
682
685
671
693
676
679
672
669
675
687
686
680
706
708
726
698
712
699
682
664
695
697
694
704
689
683
685
669
673
680
693
726
718
700
700
702
695
682
687
687
691
697
674
697
691
687
671
657
682
694
715
712
716
732
725
721
720
722
715
695
708
700
693
693
695
722
749
741
724
732
740
734
731
703
712
712
728
720
690
695
680
685
669
677
689
692
682
693
688
680
664
668
680
677
684
692
695
704
690
698
698
696
669
683
683
677
675
692
691
697
691
706
715
731
706
692
687
687
677
663
667
670
683
686
673
655
656
652
649
657
641
639
659
657
646
626
648
659
669
689
704
706
724
717
705
697
689
681
685
675
685
683
695
692
675
685
683
682
652
677
674
696
668
695
687
697
680
685
682
679
666
678
671
690
676
689
689
684
674
682
685
691
679
689
699
696
689
689
703
683
672
683
693
692
704
689
701
699
690
699
694
706
697
676
679
685
671
672
675
694
679
678
667
682
666
671
688
709
706
702
716
722
687
696
683
675
673
687
677
679
670
691
693
694
671
692
695
695
677
699
712
699
689
690
680
695
677
668
681
680
684
663
683
666
691
679
695
692
698
683
707
709
709
677
670
672
675
670
654
672
677
703
696
712
715
713
692
704
694
683
674
685
702
683
705
714
726
702
698
697
688
689
669
694
693
701
695
688
698
693
672
681
671
661
660
681
707
740
705
720
712
691
679
679
692
695
688
693
698
678
665
654
654
662
746
731
723
720
714
695
681
675
668
655
666
669
666
664
662
669
656
645
639
623
606
596
603
599
618
644
624
629
642
668
679
680
682
671
654
665
664
663
668
661
678
676
681
668
658
670
674
693
693
708
700
679
654
661
658
673
684
688
685
695
689
685
675
668
662
659
671
660
642
640
641
672
673
658
662
683
681
684
673
673
663
660
663
660
654
642
638
625
620
610
612
614
651
636
660
650
648
663
670
654
646
651
547
785
649
679
715
726
741
766
774
762
761
762
760
751
750
751
732
709
678
674
670
662
659
663
681
719
732
748
712
691
681
676
658
648
644
644
650
628
639
637
702
757
769
774
768
767
782
766
752
746
748
730
749
727
721
699
693
680
658
642
652
654
684
721
727
722
702
715
713
696
672
655
662
703
695
722
716
701
705
680
688
684
661
669
670
666
674
654
649
636
639
644
658
659
677
687
674
677
682
680
674
673
677
689
670
668
669
662
657
656
643
615
635
640
667
687
703
704
696
674
655
646
633
625
624
603
628
725
787
767
772
725
703
689
675
642
624
637
613
623
612
626
647
633
650
680
720
724
705
698
686
657
633
643
627
636
646
644
649
676
675
674
654
662
652
669
649
669
663
682
675
693
690
679
666
666
671
673
668
669
682
679
665
678
662
654
633
634
620
620
628
647
658
660
681
690
701
682
677
683
666
666
681
705
723
728
711
726
723
712
708
714
689
675
690
673
678
668
652
669
653
659
650
638
650
652
668
691
687
677
691
683
683
671
680
682
664
665
662
645
658
663
693
708
702
700
698
694
668
684
674
670
655
660
666
669
674
647
657
640
654
676
705
739
741
743
781
780
770
736
741
739
741
733
727
715
712
721
744
727
720
728
727
711
696
708
699
688
681
692
700
685
678
711
727
731
726
704
735
716
692
685
694
703
711
686
680
687
706
703
679
713
690
682
662
650
637
619
627
638
648
650
640
655
652
664
655
677
686
699
702
699
724
715
708
692
703
700
709
719
695
715
723
716
691
695
689
680
683
695
675
682
674
677
689
694
735
710
704
689
713
743
752
739
721
720
699
687
646
653
651
635
640
662
705
819
787
703
731
735
703
684
664
659
639
640
631
614
623
625
652
684
716
770
760
723
692
678
684
680
690
684
702
677
696
678
694
671
690
702
719
700
718
728
734
716
683
691
686
694
676
681
689
730
738
726
708
724
727
707
696
679
689
688
709
692
691
709
748
746
722
714
716
720
708
720
716
715
719
717
723
696
694
709
730
712
711
717
726
698
705
678
692
690
673
659
649
634
622
652
666
683
712
707
700
691
690
678
660
638
641
609
629
634
655
702
702
730
734
699
708
725
714
689
678
663
638
641
632
627
614
608
634
628
630
635
637
650
650
646
638
637
621
612
592
585
582
582
608
595
615
611
609
633
655
638
649
618
627
619
620
620
618
618
615
612
624
606
606
601
590
581
592
604
593
593
607
606
595
602
595
602
585
601
584
590
573
597
596
592
603
611
612
598
627
632
624
613
619
612
608
603
617
615
605
600
603
616
618
617
632
637
646
655
637
648
638
630
610
607
604
596
584
581
568
570
574
573
577
579
571
581
571
587
606
625
630
621
607
629
612
612
600
606
644
629
631
638
627
614
612
595
574
589
588
569
553
583
588
639
695
737
785
810
818
799
788
784
736
728
725
718
699
709
712
707
709
709
727
742
736
709
688
686
696
677
660
652
666
682
706
680
677
659
658
652
670
684
700
689
676
664
664
652
647
662
660
704
716
717
707
730
714
700
664
665
676
711
766
761
738
703
661
649
666
678
687
675
663
659
669
724
807
845
799
793
783
770
766
756
735
704
674
747
806
864
857
767
762
750
736
710
728
689
684
704
688
700
706
710
705
691
674
660
649
678
679
723
745
750
751
729
704
693
680
678
659
641
655
664
679
681
672
689
657
644
630
633
607
610
600
600
597
603
600
607
594
600
610
591
592
588
592
586
575
568
581
567
575
576
573
569
570
582
578
566
579
582
586
594
599
613
613
648
633
638
634
647
625
616
617
611
594
596
580
569
571
571
564
578
574
570
590
574
579
593
582
584
582
583
607
591
605
604
621
620
631
635
641
650
641
631
630
632
628
630
621
632
626
628
633
626
638
630
626
613
617
608
620
621
618
632
649
626
625
602
599
585
585
584
571
571
578
572
577
573
577
570
557
580
578
574
577
564
573
576
572
568
581
594
579
582
578
570
564
554
558
566
576
594
603
608
641
641
649
628
639
616
626
597
621
619
647
639
640
642
622
664
647
642
632
629
629
633
641
640
650
646
655
643
628
640
624
624
634
646
675
676
693
723
690
667
670
661
642
646
635
634
619
648
651
633
653
658
655
661
663
660
645
633
622
632
622
624
634
614
608
615
618
617
615
621
617
624
609
610
626
639
624
619
635
641
664
663
642
643
647
685
648
647
623
633
635
622
602
594
593
588
579
588
584
562
571
583
601
607
603
620
605
599
591
600
627
650
632
642
677
698
698
662
679
666
672
635
652
658
662
648
654
662
695
686
664
693
695
696
671
660
652
635
628
642
668
654
655
633
618
616
624
624
611
615
632
637
616
628
662
660
663
657
684
684
687
662
684
690
683
664
656
644
644
635
618
640
653
672
704
739
710
704
692
679
670
665
636
644
638
630
615
633
634
646
644
659
679
703
711
717
688
701
705
697
695
704
692
684
664
644
653
639
672
680
702
673
675
686
698
674
675
664
669
665
674
665
654
658
670
661
663
656
655
645
648
638
653
636
647
634
650
638
636
632
619
635
643
653
668
665
673
681
687
679
672
675
654
650
642
631
636
649
635
649
648
655
646
648
655
660
665
658
640
667
685
712
728
674
670
658
659
647
640
634
606
628
614
599
599
612
602
611
601
596
593
571
567
562
572
573
654
905
837
767
661
660
651
653
637
639
662
675
702
713
702
675
688
668
665
664
672
676
660
693
714
685
691
689
704
700
716
722
706
683
696
681
676
672
656
652
642
647
650
650
637
634
638
637
620
647
636
636
635
631
634
616
638
648
642
669
681
695
719
737
698
710
697
694
687
686
697
758
773
739
790
788
781
740
763
753
741
719
769
785
822
795
776
782
780
715
744
739
753
740
737
756
801
784
753
792
796
790
724
751
726
736
704
739
773
811
761
784
767
724
735
744
732
700
738
726
733
719
747
738
707
691
709
718
741
710
733
713
713
709
693
718
730
709
706
725
739
745
751
781
771
736
737
737
711
737
719
743
722
707
689
667
664
648
627
634
629
604
603
595
592
596
599
606
612
612
642
660
680
698
726
736
729
718
736
730
743
743
749
727
731
713
708
693
710
721
699
744
745
740
693
728
724
718
695
723
743
755
725
748
758
755
729
704
700
720
690
729
726
753
738
764
757
774
758
735
768
799
811
780
790
750
734
717
727
759
752
764
788
788
756
735
737
724
711
700
709
741
769
758
760
778
739
683
698
753
773
787
805
774
730
714
691
691
704
688
686
682
701
713
730
741
756
744
741
731
708
700
700
696
695
703
696
705
713
700
678
705
694
690
708
707
676
716
714
705
678
685
689
671
678
686
705
719
710
715
702
696
709
686
710
711
709
691
694
703
720
734
714
721
724
724
720
717
726
696
697
686
693
679
684
684
681
685
695
699
699
685
687
690
675
661
663
665
673
683
673
668
685
675
690
698
679
717
728
721
692
716
711
716
689
701
703
675
674
679
668
668
696
695
697
730
738
756
754
754
757
731
730
717
705
687
686
714
730
706
751
743
769
755
753
728
701
683
694
707
721
718
725
748
734
720
710
718
704
697
706
704
695
678
675
680
687
710
710
704
721
739
752
724
703
710
723
695
706
692
689
683
682
657
677
652
661
679
688
689
711
706
695
698
715
719
683
701
693
689
674
706
713
738
740
716
696
697
672
655
673
662
691
714
733
755
732
755
749
750
714
729
726
715
728
732
746
748
740
715
722
720
712
686
677
692
682
677
832
742
714
693
688
688
688
686
684
689
696
705
703
718
734
741
740
749
741
753
741
722
703
698
704
682
689
689
695
692
704
723
722
724
719
727
733
718
728
744
739
729
749
730
727
716
705
703
687
689
696
692
694
698
713
724
717
708
712
706
693
701
698
697
719
730
742
733
751
742
745
740
718
718
719
726
703
711
689
696
682
678
672
665
657
663
672
673
663
687
693
690
718
727
721
710
722
720
710
730
728
743
718
748
734
709
714
711
737
710
745
779
808
780
789
777
757
741
726
733
708
722
735
761
759
738
735
746
723
700
691
689
680
686
690
676
713
689
696
720
720
715
726
711
678
695
693
685
674
668
684
695
710
726
721
734
731
750
729
735
727
728
699
705
716
698
684
695
691
682
668
682
694
705
735
737
709
730
731
726
735
732
724
733
758
732
750
763
747
718
722
717
710
690
708
708
732
738
754
761
743
717
715
701
710
689
680
671
675
720
759
741
750
777
772
759
734
728
728
725
705
712
727
730
721
739
758
753
786
770
769
751
763
754
740
727
733
730
713
710
737
752
753
731
755
758
727
716
712
704
685
664
650
677
685
708
698
702
718
732
713
708
716
742
717
715
717
732
713
733
741
734
726
742
728
720
698
717
720
739
726
746
761
768
755
758
735
748
723
721
738
744
728
744
755
753
731
730
724
714
712
720
740
743
738
752
764
740
745
757
755
741
742
745
721
732
721
708
691
711
721
737
718
719
737
741
715
719
704
715
689
711
715
730
721
730
753
770
736
731
725
723
700
719
703
689
692
676
684
711
706
686
702
712
697
687
702
704
709
705
698
705
727
722
731
705
718
717
744
739
726
726
727
733
728
721
716
714
713
699
708
731
700
684
698
702
787
756
736
721
727
726
718
714
714
716
705
709
722
745
794
812
802
775
764
751
730
729
728
693
682
704
711
720
706
714
727
722
699
719
728
723
707
705
712
716
699
703
684
678
669
677
671
662
692
697
708
696
703
702
707
687
701
701
724
706
737
746
758
730
741
725
730
704
712
705
691
688
719
723
709
723
721
732
699
700
680
692
663
679
682
697
693
708
714
719
708
710
734
744
715
725
728
732
728
717
744
749
745
732
738
749
734
725
736
735
709
713
728
716
708
693
704
680
695
694
690
708
710
731
710
719
721
719
696
713
713
693
687
707
693
682
697
702
702
694
696
676
663
663
658
654
665
650
671
681
687
675
680
681
693
683
694
702
724
696
720
736
728
716
729
734
743
717
717
719
729
737
702
713
715
704
698
710
710
726
713
714
731
737
731
710
698
720
713
706
701
725
743
728
737
747
755
720
709
715
716
698
706
712
701
685
682
674
690
689
700
748
760
738
753
750
761
741
738
734
732
722
721
741
730
757
802
825
799
754
710
836
780
753
741
726
698
696
682
700
715
701
702
690
668
661
650
650
636
632
636
610
610
613
609
604
588
606
607
607
584
586
593
587
585
575
619
626
652
652
681
698
678
666
641
637
619
608
599
590
600
620
613
624
619
645
663
662
654
667
668
658
660
668
662
647
647
639
633
619
630
637
687
655
736
698
681
686
661
643
645
629
632
627
625
616
617
632
637
629
634
636
640
655
647
641
652
654
645
637
643
643
639
663
685
657
668
692
707
694
702
722
730
684
683
677
677
665
686
691
680
672
699
706
679
700
686
677
667
676
678
658
677
688
673
659
652
652
642
664
644
634
631
642
630
647
644
651
642
663
645
637
666
634
671
639
662
674
664
658
676
674
665
679
667
666
653
643
663
670
665
661
657
662
650
639
639
650
650
660
661
673
690
701
674
689
688
703
696
680
703
701
688
677
688
700
709
705
725
727
724
691
713
707
696
688
672
663
655
642
643
643
648
693
695
689
685
672
673
683
665
670
699
735
735
737
767
790
764
743
752
739
720
700
703
704
690
709
718
743
742
722
726
720
709
706
718
744
778
792
765
772
762
742
727
728
729
710
703
716
729
741
738
754
767
778
759
761
764
762
725
710
703
695
709
690
710
696
719
741
775
729
760
762
747
741
762
717
709
732
710
685
728
743
768
794
761
765
755
751
704
700
709
712
723
707
713
741
780
786
785
739
744
749
756
748
726
734
754
746
722
753
752
739
725
723
704
681
688
681
714
704
710
749
779
777
750
775
760
753
717
723
721
707
711
696
705
695
692
672
668
689
676
662
636
633
667
736
707
711
724
722
720
708
719
708
707
696
684
682
669
660
671
661
666
671
676
666
665
677
670
666
661
644
657
656
652
649
656
664
665
662
710
752
766
732
708
689
700
712
693
701
706
691
714
711
724
732
728
724
730
715
699
673
664
668
663
691
710
706
722
738
726
703
732
712
716
677
710
710
699
669
697
703
693
696
709
729
728
712
727
728
726
698
707
701
691
709
704
696
739
756
751
736
752
744
712
723
729
716
698
743
746
739
716
741
736
761
788
779
776
760
728
736
721
753
702
728
743
784
745
712
714
708
685
683
676
669
679
703
718
746
745
794
806
763
765
746
723
689
670
676
667
652
652
657
655
640
636
670
652
654
685
700
697
694
711
696
693
672
703
723
764
717
750
717
708
728
725
734
703
725
726
710
719
697
720
709
745
711
698
731
758
774
744
757
789
757
713
725
706
684
697
712
706
709
732
707
690
708
703
690
713
733
715
767
782
748
756
754
733
738
725
711
730
747
763
734
770
771
762
717
721
733
743
705
718
710
719
699
732
743
747
719
751
754
729
722
722
740
722
720
722
751
742
744
756
767
749
756
757
753
730
699
676
678
676
660
682
684
711
701
719
735
707
715
707
703
682
714
731
711
739
762
753
728
748
759
740
697
720
715
718
702
713
721
727
726
732
766
805
754
779
770
728
731
743
715
709
735
694
726
687
677
700
683
703
684
675
657
656
642
634
619
610
630
648
656
664
660
644
658
627
635
606
602
605
604
586
584
592
572
580
591
601
597
609
620
625
620
630
632
646
660
694
696
680
677
670
671
657
669
675
685
668
702
692
713
755
779
813
837
795
774
786
752
722
747
738
724
753
764
757
754
716
717
718
712
712
724
741
722
708
707
718
722
738
763
821
741
746
735
722
687
695
715
698
705
718
721
742
731
711
710
716
740
714
759
749
738
727
714
704
708
701
729
713
757
727
725
743
746
709
738
731
715
703
706
696
684
667
670
796
782
761
757
759
756
745
733
705
703
701
690
663
659
632
632
622
626
644
653
705
880
798
794
781
757
717
681
678
642
623
615
606
605
610
626
635
645
652
669
654
651
662
666
654
659
671
666
684
694
667
690
678
669
651
674
699
733
744
761
761
729
739
716
705
684
705
712
709
701
736
732
713
712
722
698
702
712
744
724
727
746
769
750
754
743
739
703
723
745
753
748
737
709
695
722
731
739
728
739
743
691
719
720
747
705
705
713
713
721
706
697
712
728
745
742
720
709
702
702
665
700
700
712
695
690
722
700
689
700
706
713
704
715
711
713
684
729
724
726
703
703
697
704
679
692
708
707
696
719
738
739
694
678
681
793
746
722
720
722
713
703
703
699
692
703
726
722
728
736
710
680
694
688
697
703
704
714
687
703
699
699
673
676
703
731
750
703
737
763
777
748
746
727
704
668
676
646
648
655
676
692
696
730
752
733
716
727
724
704
720
699
719
744
733
732
744
742
752
724
718
716
686
666
663
671
698
701
749
784
756
774
796
787
760
747
731
706
671
674
672
674
699
725
758
769
777
789
763
742
746
735
719
719
713
699
703
716
730
743
740
721
727
679
734
734
688
683
671
664
636
637
642
653
652
661
666
692
686
683
670
654
676
664
687
695
713
714
743
739
709
677
689
653
640
639
638
648
656
669
659
642
660
663
652
651
655
678
708
685
702
716
718
691
700
701
700
682
686
679
685
695
764
772
749
730
697
704
691
759
714
705
686
667
665
665
643
629
634
616
632
639
634
661
661
659
648
639
654
671
674
686
691
703
723
698
670
640
642
633
636
638
627
626
630
644
695
709
706
704
697
704
682
678
670
665
700
701
718
705
706
684
692
708
693
708
704
718
719
694
709
710
701
695
717
739
752
711
723
714
714
692
716
720
744
728
745
748
764
733
741
751
737
722
706
686
681
682
708
703
697
720
733
756
755
743
715
697
680
662
667
680
700
687
701
721
722
705
691
696
700
705
727
749
730
720
721
713
701
707
694
720
726
738
747
754
780
742
737
731
729
707
693
705
706
686
702
723
752
771
722
717
694
691
706
711
720
704
704
729
744
740
705
730
720
744
718
735
732
749
747
755
736
698
698
710
708
697
712
716
719
713
712
710
700
704
708
700
696
716
713
716
716
728
727
725
690
706
718
704
691
701
723
716
687
723
705
722
694
718
711
704
690
712
702
714
698
709
712
706
703
707
711
714
712
693
694
684
666
662
662
641
657
661
655
668
655
654
635
658
661
654
658
653
659
667
682
697
709
717
718
720
707
675
682
681
670
688
681
664
678
700
716
701
693
698
703
685
679
680
683
673
662
693
702
717
708
745
742
724
714
704
679
674
674
707
687
703
722
742
711
723
709
690
677
671
669
676
666
652
652
653
659
666
685
670
656
669
673
676
678
686
691
702
710
697
706
699
696
691
680
705
713
707
685
698
710
697
685
688
680
671
659
670
688
717
691
697
682
677
690
691
693
717
737
689
737
755
772
750
736
754
721
744
741
728
711
723
725
710
765
756
744
743
754
745
709
750
746
763
730
747
755
767
749
763
735
748
746
739
731
718
718
725
720
710
736
721
713
701
700
717
729
716
715
707
716
708
713
731
725
716
719
730
714
694
693
694
702
701
700
709
721
692
709
709
699
679
692
698
712
700
710
730
730
697
717
717
725
696
690
703
693
683
689
695
706
705
717
724
734
713
694
691
701
667
676
686
706
736
742
757
776
743
744
732
715
690
692
683
678
677
702
701
730
702
713
719
699
739
725
747
708
749
736
722
688
714
721
704
689
719
709
704
690
708
720
716
731
743
735
739
698
745
753
736
709
691
691
683
670
655
682
687
670
664
670
683
669
668
663
649
658
658
663
655
688
672
656
651
644
631
721
726
706
705
687
674
667
652
658
648
632
633
635
624
617
611
605
589
580
581
594
574
567
566
549
587
574
606
655
658
718
739
781
758
705
690
659
652
637
650
620
638
641
643
654
663
664
677
691
683
677
668
687
672
649
665
669
665
660
663
655
666
664
667
667
641
644
647
658
638
651
663
665
669
658
669
658
650
640
624
619
598
616
625
631
612
637
638
663
682
672
661
653
657
662
658
639
651
649
649
647
649
630
637
651
672
688
669
656
656
625
621
610
633
633
654
686
697
699
703
719
734
743
705
716
714
709
691
698
700
713
743
748
725
730
720
736
718
712
718
700
663
678
669
668
701
702
698
681
685
693
687
681
668
652
627
618
634
621
629
641
630
626
626
625
630
625
635
651
638
636
643
630
625
614
612
621
628
655
682
666
686
688
660
662
654
654
641
660
653
638
624
649
631
626
627
619
613
614
638
634
647
660
652
651
652
649
642
640
634
616
615
620
610
605
622
607
595
621
623
635
620
632
651
646
664
645
644
641
629
635
641
637
629
637
623
633
628
627
629
622
630
610
606
601
614
626
635
639
635
646
627
619
642
623
629
615
646
641
633
656
689
663
666
672
662
654
633
626
631
641
646
632
670
673
673
689
712
707
683
704
688
676
659
671
657
671
651
679
693
651
686
726
702
688
686
694
673
660
670
654
659
638
615
607
593
619
621
660
672
704
755
766
710
670
672
655
669
670
673
684
687
688
694
684
694
685
687
696
706
729
754
761
745
755
752
734
698
682
659
650
666
685
729
781
722
723
707
695
672
669
661
703
685
672
685
682
668
678
697
709
732
709
716
737
713
720
730
710
691
694
701
677
692
710
727
735
718
735
744
740
747
745
728
718
746
717
715
699
706
734
742
714
727
731
694
698
696
715
711
715
733
716
700
680
669
672
680
681
683
690
693
678
683
694
726
705
710
736
718
695
715
698
680
688
678
690
679
680
670
670
671
647
624
623
623
635
673
682
704
719
738
713
686
678
668
651
637
626
639
630
621
623
627
627
632
648
637
644
627
620
612
600
593
593
597
604
617
641
624
630
609
613
595
593
591
594
597
598
607
633
656
662
675
675
670
685
680
677
687
680
672
698
680
663
677
680
657
653
685
700
691
688
707
700
673
688
694
705
683
681
684
695
696
673
671
654
645
630
639
666
732
772
737
779
772
743
711
689
664
634
629
634
623
633
641
638
634
626
648
651
650
665
664
701
677
668
650
646
629
620
608
604
622
652
692
762
773
784
771
754
726
695
696
666
683
668
671
665
672
683
714
708
700
668
655
637
614
625
614
616
616
620
615
617
604
609
603
611
616
636
632
635
636
637
641
633
630
629
632
641
631
638
657
645
630
653
692
784
707
678
652
625
617
600
579
566
567
583
628
665
686
721
728
774
707
674
661
646
638
643
650
648
645
639
659
658
674
702
691
688
688
684
671
706
690
672
673
682
656
650
681
686
658
659
673
679
642
651
638
626
640
643
644
636
633
627
639
634
626
640
646
670
688
700
751
737
694
697
695
664
659
655
641
635
655
680
703
752
736
744
745
771
753
728
717
703
711
665
665
668
663
667
675
661
722
713
710
703
711
717
704
729
731
732
689
718
704
697
722
731
712
696
693
712
721
696
726
727
743
698
719
709
678
680
684
693
702
732
783
811
752
769
780
762
702
726
719
720
680
709
705
708
708
728
727
701
755
756
723
710
696
696
684
678
658
692
709
728
696
690
711
697
722
711
738
706
736
733
717
694
729
714
708
687
695
689
650
651
650
733
786
837
816
794
785
754
729
703
677
686
690
706
726
719
728
724
732
698
690
691
705
691
682
688
696
738
711
727
681
684
690
671
683
687
691
667
691
686
714
695
694
722
712
704
705
689
665
672
661
665
664
658
662
657
660
652
659
682
665
683
700
713
701
674
702
689
688
662
699
703
696
735
709
698
690
692
711
701
679
687
694
673
693
702
688
674
675
705
709
696
721
705
692
672
666
669
690
696
703
699
727
733
695
712
723
717
697
666
677
679
702
712
680
710
706
719
692
707
715
719
714
700
709
696
686
669
690
694
686
682
694
701
704
686
687
686
679
672
673
675
680
678
691
706
671
667
678
667
658
662
671
669
670
664
672
683
705
679
679
685
689
675
677
676
672
672
680
694
698
674
659
652
650
657
651
669
654
677
679
704
699
674
700
710
707
689
670
675
702
689
679
684
674
682
652
668
679
708
716
707
726
744
716
720
715
712
693
672
695
689
678
667
686
676
700
690
701
719
720
703
714
708
710
703
680
694
693
682
671
671
696
696
709
681
677
672
661
673
694
685
692
696
715
711
702
715
733
744
717
722
741
739
694
706
706
698
685
692
692
723
705
730
751
756
717
711
720
719
693
698
706
711
723
700
734
750
742
747
714
739
717
724
691
700
710
702
697
700
706
715
695
702
721
706
676
669
693
664
657
669
684
675
678
685
700
690
678
684
700
685
665
666
697
663
673
683
703
681
678
690
693
677
681
683
692
684
668
684
673
667
667
684
673
662
671
684
657
675
672
669
654
648
660
651
644
637
639
655
664
676
712
699
703
692
691
667
659
664
666
661
656
673
675
665
659
677
659
651
645
679
700
808
752
706
695
672
658
640
636
646
652
672
679
678
702
708
688
691
679
675
659
668
658
660
669
682
722
760
737
721
740
733
699
722
714
711
698
722
695
695
686
704
717
708
697
735
720
722
734
724
696
688
693
698
698
692
692
677
664
682
682
711
706
685
706
723
684
673
671
663
653
653
659
684
673
683
710
715
758
757
718
728
724
700
689
700
691
667
700
712
710
690
695
665
649
649
622
615
614
606
621
633
653
677
642
671
672
675
660
649
622
626
623
634
670
658
633
629
608
619
616
618
629
635
668
705
686
689
685
674
669
655
649
642
644
660
678
688
707
703
692
656
678
664
660
652
656
652
649
643
649
664
684
667
682
704
722
746
715
690
682
656
629
630
625
608
622
639
684
686
709
713
725
722
727
700
698
680
664
640
631
633
620
617
623
610
598
609
586
581
574
572
565
566
551
556
544
541
560
564
601
655
653
682
640
630
639
618
618
603
588
582
586
590
587
572
571
583
578
571
569
584
586
564
567
575
553
573
568
579
587
580
590
599
577
585
589
593
593
606
579
584
588
583
593
579
570
571
576
582
595
595
587
613
606
594
595
590
599
614
614
620
618
615
626
646
650
643
650
634
635
630
621
607
596
590
586
569
567
565
568
576
590
600
620
623
605
604
593
584
589
580
584
580
583
600
609
609
611
618
602
610
597
606
597
601
598
601
614
648
639
630
620
607
586
573
583
564
551
530
535
533
537
540
567
591
602
771
705
659
628
607
591
576
585
602
607
619
603
619
631
643
632
624
616
618
617
636
621
640
701
767
734
770
764
776
719
679
646
633
630
604
613
667
709
781
767
744
713
669
638
616
594
581
566
544
543
552
617
651
665
622
641
609
642
651
672
681
709
741
700
689
684
674
679
680
674
654
686
684
690
686
683
674
664
652
644
664
616
646
642
654
660
647
643
632
627
629
606
587
569
569
565
573
587
608
633
626
656
657
644
639
617
611
605
615
604
601
590
605
598
589
580
596
595
592
594
625
631
598
607
603
596
607
602
609
615
610
627
630
613
614
599
598
717
696
665
721
662
779
681
675
667
671
659
650
649
624
641
650
616
629
621
628
606
625
626
667
746
780
743
726
685
685
656
653
621
643
615
608
586
591
598
593
619
616
638
615
642
646
657
629
629
614
633
603
616
590
597
592
601
594
612
589
589
605
608
588
587
600
589
580
578
575
579
568
577
566
572
570
569
570
571
571
559
594
592
587
590
583
575
573
574
557
554
566
558
572
583
607
578
592
590
598
586
609
607
639
650
650
666
657
649
628
621
610
613
601
605
602
441
778
618
619
604
589
607
602
599
602
605
609
619
604
618
615
625
611
616
616
613
620
588
582
592
592
588
589
604
625
644
620
649
643
642
630
633
634
621
638
623
636
631
612
628
641
632
630
650
653
649
666
666
644
641
642
637
630
627
629
635
637
638
640
675
645
643
663
665
651
638
656
656
646
653
629
642
635
645
641
643
633
659
649
617
636
623
603
627
613
603
611
619
606
601
605
509
727
602
607
609
601
593
591
598
597
618
604
605
638
638
614
633
635
642
623
640
639
684
658
669
666
645
653
651
643
632
647
632
624
627
628
618
654
647
630
628
633
636
619
617
607
602
611
616
615
606
610
628
620
608
622
616
618
595
605
596
590
593
599
598
582
596
594
592
584
602
588
581
580
586
573
576
581
585
589
585
594
592
592
599
600
602
608
609
610
615
633
631
629
621
634
616
622
618
601
592
587
583
601
591
609
599
600
593
579
572
593
584
579
578
579
581
576
569
577
574
573
584
582
592
589
614
612
607
634
630
633
628
646
654
640
633
637
656
650
637
647
649
646
641
651
645
648
650
650
645
651
648
662
669
659
656
669
668
674
652
671
667
662
658
662
670
673
667
649
650
631
621
622
621
639
646
649
651
649
659
648
638
638
638
663
643
661
681
684
672
677
674
661
662
681
669
648
665
654
642
625
675
639
647
641
627
624
624
608
615
615
638
656
668
657
666
657
677
674
684
703
703
706
745
768
773
784
774
741
728
729
741
702
733
731
730
709
713
731
707
680
705
707
705
716
706
678
690
670
652
669
680
716
697
699
704
712
716
707
683
697
702
725
728
725
704
702
700
701
681
697
706
739
733
721
730
733
729
714
692
695
678
677
711
712
747
776
797
779
791
776
723
725
713
734
747
737
782
809
867
866
859
814
794
775
758
716
723
713
741
753
737
786
784
816
784
787
771
764
728
732
728
737
732
731
759
774
732
737
739
728
699
714
723
729
703
721
724
735
705
733
751
751
736
707
697
691
676
661
668
667
700
725
752
742
712
735
727
716
714
736
727
737
753
760
738
728
751
760
734
718
741
733
755
741
758
726
696
698
679
664
663
674
662
659
677
709
708
717
686
710
707
733
739
710
691
661
675
656
650
661
653
674
703
742
725
748
767
768
731
735
724
709
701
722
744
767
746
770
780
782
754
759
753
743
734
752
752
762
732
749
763
739
726
757
782
766
764
795
768
751
761
746
766
722
731
755
766
730
757
760
751
721
734
717
720
702
710
726
787
760
769
786
748
761
743
718
738
732
705
700
709
713
709
719
746
739
725
748
768
736
758
757
745
725
720
738
750
727
744
749
787
762
797
773
761
728
730
726
699
710
738
750
727
748
747
716
744
730
728
719
734
744
717
724
759
748
733
726
715
720
725
722
718
716
687
698
700
713
706
722
729
719
712
715
708
702
721
735
767
760
767
779
754
749
743
739
719
717
734
716
705
706
716
713
722
738
738
723
724
723
736
724
709
704
676
661
698
694
699
712
733
713
736
727
735
714
727
722
724
721
763
759
781
765
756
764
734
742
748
770
757
778
760
744
728
723
691
689
693
705
740
729
769
761
719
714
761
751
740
694
686
699
695
695
687
685
680
685
672
677
659
673
672
679
674
714
724
730
712
730
719
715
709
700
699
700
681
697
716
709
723
722
718
700
698
726
732
711
711
724
722
736
717
730
735
734
710
734
735
730
729
728
733
740
713
714
696
683
687
690
683
691
697
699
693
718
733
749
721
725
745
743
722
710
719
720
722
725
703
734
728
747
753
737
721
733
723
699
675
668
695
698
691
731
751
767
728
741
755
770
732
728
703
683
668
691
682
692
710
729
741
748
723
754
737
740
726
723
732
729
769
766
761
741
740
735
704
693
700
773
738
770
814
804
788
771
775
759
737
719
723
716
719
715
740
766
776
765
746
747
742
716
697
685
693
713
742
748
759
742
714
732
739
724
720
694
699
721
725
726
741
766
805
763
771
785
776
749
720
729
735
717
687
699
691
694
697
727
755
789
743
759
762
752
719
726
713
703
681
693
673
660
659
649
648
671
687
686
670
693
698
680
688
649
665
663
667
672
670
701
710
738
724
707
718
719
726
707
714
712
712
703
668
665
689
706
709
731
758
792
749
756
743
732
708
715
716
712
701
695
718
714
704
704
706
710
683
689
694
718
704
730
734
722
716
717
723
704
691
709
707
716
697
731
744
720
705
711
708
730
699
709
725
726
761
735
717
681
699
698
719
692
706
737
760
734
705
723
727
725
699
720
718
727
692
726
716
725
725
701
717
735
708
714
710
716
706
700
717
732
735
700
721
687
677
671
689
708
723
726
753
761
736
708
722
710
700
699
697
706
702
696
704
704
690
685
696
704
703
691
683
694
679
661
678
688
681
665
680
685
700
674
693
677
658
672
670
675
666
690
715
746
732
741
741
749
767
728
720
742
752
752
744
736
736
710
721
722
743
715
712
710
715
713
699
714
708
697
678
675
703
697
679
681
696
696
687
697
704
709
694
709
725
737
718
754
758
751
732
745
749
753
725
735
736
749
735
752
773
743
726
735
737
733
725
751
735
716
700
720
741
723
710
725
724
704
702
714
727
724
707
712
751
776
777
721
765
748
752
728
732
735
719
690
704
701
675
699
664
675
667
654
638
683
685
665
664
656
652
665
661
675
664
681
670
682
694
698
700
700
697
665
654
630
624
629
631
615
644
634
639
629
630
651
636
633
647
641
634
629
622
626
618
604
602
586
583
569
571
571
561
559
557
561
574
600
909
738
712
665
663
659
664
661
640
628
616
610
602
602
588
595
599
610
612
625
642
647
649
642
649
642
693
658
653
711
669
670
635
642
638
645
678
628
642
647
656
672
688
680
696
716
719
696
699
706
711
698
697
686
694
678
696
695
692
701
703
710
689
705
703
718
710
705
705
708
705
687
692
679
691
677
674
681
685
680
690
689
695
682
677
698
711
711
695
691
690
680
683
692
699
679
713
730
758
720
720
721
723
698
697
702
711
724
710
746
748
768
758
770
751
729
712
725
729
734
731
772
796
808
776
776
761
741
716
700
708
723
721
748
763
790
800
762
752
708
717
716
702
691
715
719
715
695
705
693
678
696
706
691
690
704
719
702
718
725
735
715
731
743
769
765
767
773
768
754
735
725
714
721
725
733
730
721
725
735
705
706
708
690
690
708
692
702
730
745
739
708
699
709
696
689
685
669
673
676
684
698
673
696
688
696
674
685
682
670
678
673
691
672
692
685
684
689
697
696
681
678
659
647
662
649
661
675
724
730
734
755
751
718
733
724
713
721
740
707
711
717
711
685
695
714
746
724
705
705
691
697
675
682
704
709
699
670
694
667
648
659
642
631
623
619
610
601
592
586
587
598
608
619
637
645
665
675
667
667
672
657
661
692
663
647
656
655
664
644
632
615
623
622
620
632
651
672
686
694
703
683
685
697
685
678
675
674
661
673
670
657
658
653
652
638
657
667
666
649
662
648
654
667
674
665
675
667
647
645
628
635
614
618
621
623
617
623
632
605
611
595
593
603
621
617
629
627
619
610
600
607
594
589
585
583
598
618
613
614
615
622
625
628
638
655
654
647
664
659
649
665
655
662
663
664
655
645
634
653
653
645
648
642
648
640
636
615
624
609
626
624
613
607
582
597
594
612
591
586
585
569
562
570
552
563
555
564
572
571
579
581
588
596
590
607
583
590
578
580
578
578
592
582
591
585
582
587
579
573
569
585
590
609
614
633
638
641
636
618
616
608
604
584
589
572
563
567
563
564
594
599
642
660
635
624
610
609
594
589
570
562
556
556
558
556
537
548
543
547
539
547
546
548
551
555
560
571
564
576
574
579
573
577
562
564
569
548
562
571
579
607
629
632
641
626
612
598
594
589
589
597
596
596
618
632
620
615
615
621
608
588
600
588
581
566
584
572
584
579
587
600
591
598
590
610
588
594
594
578
574
565
564
567
571
577
584
593
592
618
621
601
590
589
580
579
590
571
585
590
583
595
604
592
600
572
585
569
568
572
569
568
564
565
556
568
566
565
576
585
585
588
590
581
579
558
567
558
536
547
549
574
577
591
583
606
606
604
607
614
619
618
621
613
608
598
594
579
601
603
613
613
644
642
641
632
640
629
614
611
598
599
584
586
582
603
657
688
704
662
646
619
583
592
587
592
588
612
614
603
606
595
609
638
644
636
650
623
616
597
591
590
579
564
573
585
611
628
634
612
623
646
630
620
632
632
611
612
622
612
598
632
631
636
628
637
617
465
742
505
753
606
593
579
593
567
574
577
587
593
597
606
589
583
574
584
579
582
590
563
579
570
578
573
566
571
583
560
578
548
553
553
558
545
570
555
553
547
539
527
526
543
530
530
530
529
514
517
516
518
522
528
521
518
521
507
526
521
519
524
519
519
521
513
534
528
527
536
523
521
510
506
513
525
522
533
522
529
540
540
529
538
521
521
529
532
518
508
523
525
514
509
518
515
526
523
529
529
527
532
531
515
505
522
511
505
513
507
497
503
488
485
502
489
494
488
503
495
501
503
526
491
512
504
510
510
518
494
501
511
498
500
505
490
472
371
624
308
297
353
489
504
493
499
410
592
330
699
518
525
524
519
419
627
523
517
505
437
568
493
492
504
498
511
519
495
519
501
521
508
518
527
530
533
514
521
536
534
541
548
544
540
546
547
550
514
544
547
355
729
554
539
529
532
535
449
339
442
355
530
525
529
521
388
660
531
536
532
543
555
540
559
540
559
570
380
743
543
570
601
636
654
618
643
621
602
629
624
608
615
609
603
598
623
631
626
618
627
655
618
642
649
614
618
600
605
609
601
611
643
661
679
695
647
625
653
624
600
603
618
613
625
662
675
685
674
664
630
657
637
630
646
634
629
633
637
633
659
692
686
647
655
645
625
622
628
631
633
623
642
403
872
657
646
664
685
641
628
634
625
636
656
639
635
654
645
632
645
641
649
631
640
643
639
631
638
623
615
619
615
627
674
650
634
637
631
627
612
643
638
653
645
657
663
681
681
678
651
654
645
639
617
647
645
634
656
665
656
652
649
676
657
661
682
683
685
694
694
690
704
691
682
691
680
680
696
681
644
669
662
666
658
639
668
677
662
676
682
663
669
650
654
670
667
646
671
643
654
644
680
653
678
656
648
646
653
637
634
649
642
643
667
663
658
677
678
655
667
654
642
608
618
608
635
667
678
670
730
727
712
708
689
656
673
647
649
639
653
679
664
687
678
652
635
625
635
625
630
648
650
635
632
657
646
643
660
659
635
650
649
665
648
678
673
676
684
646
654
647
628
628
605
641
640
618
638
661
661
652
700
695
680
694
679
670
672
654
645
658
687
710
711
734
730
697
693
713
685
671
676
650
691
698
740
754
734
715
729
724
692
689
699
717
688
690
687
689
687
679
695
722
692
709
731
731
706
719
704
686
670
677
661
656
635
670
679
698
714
724
687
685
694
686
666
676
669
658
672
676
680
668
686
669
656
671
664
652
667
674
674
671
710
695
679
703
689
656
679
677
679
688
686
675
650
659
669
657
657
655
648
658
644
650
639
671
665
646
657
653
645
648
652
645
631
618
641
659
693
673
694
667
675
678
692
681
657
663
649
644
645
641
637
665
658
650
656
668
675
652
668
659
664
676
676
660
651
668
677
644
624
650
651
637
619
602
604
632
639
631
654
666
628
670
650
633
641
649
646
665
659
657
673
706
684
694
687
666
668
660
648
644
635
630
622
622
629
663
666
655
670
668
632
645
638
637
609
603
574
571
589
584
611
630
682
680
703
708
787
790
753
729
670
630
622
631
616
629
625
620
622
630
642
675
683
680
672
636
646
646
653
651
616
628
636
646
636
630
649
649
657
651
660
665
649
654
635
626
654
706
769
701
734
701
682
678
664
671
665
650
682
682
689
672
708
695
690
711
720
707
679
661
675
661
652
656
663
682
684
705
721
686
709
693
671
649
650
653
635
647
660
694
713
717
704
711
710
701
660
668
662
655
666
672
670
679
662
639
646
656
644
643
668
672
674
665
669
675
676
677
677
654
668
645
654
650
668
649
641
639
662
706
710
726
735
732
690
695
710
703
689
695
680
677
684
649
659
653
628
627
610
600
626
624
635
629
621
620
630
632
677
649
686
705
704
659
693
702
691
670
674
661
679
690
688
685
689
698
715
715
683
692
693
666
662
718
727
743
723
759
748
712
716
715
729
720
716
684
673
666
654
640
665
667
689
669
681
698
707
710
692
675
657
650
637
630
635
616
632
647
683
710
745
727
725
706
709
702
680
679
697
701
666
672
683
688
687
684
671
658
651
644
640
625
649
652
675
669
695
691
692
703
689
676
701
712
688
661
691
684
716
765
791
751
712
701
680
649
635
646
645
693
708
715
737
767
736
722
736
712
707
703
704
707
670
683
676
660
647
638
624
634
664
664
707
729
727
682
686
691
654
658
658
653
636
634
653
699
693
686
662
683
670
664
667
667
679
684
666
698
692
689
700
687
660
646
637
647
652
677
661
669
674
675
688
680
672
674
661
656
639
655
663
653
685
692
712
678
707
703
677
692
690
668
687
670
669
667
641
670
678
673
673
654
650
642
646
652
642
655
655
658
656
628
643
638
664
653
674
693
719
725
748
755
732
709
676
671
684
676
667
670
679
671
686
701
730
756
694
694
719
708
704
676
665
669
653
655
643
642
669
692
698
684
709
704
704
710
694
688
671
1333
633
611
625
625
664
740
795
816
804
785
748
722
700
674
676
685
701
705
679
668
677
665
660
696
754
775
755
721
693
675
654
614
625
604
605
636
662
839
843
843
791
739
734
687
664
643
634
667
697
696
690
668
694
681
687
697
706
679
665
684
706
736
725
685
689
683
669
674
674
693
671
671
674
651
629
635
646
669
661
661
688
703
478
942
671
653
634
626
645
646
669
694
687
686
664
658
640
642
621
606
603
613
641
720
742
747
708
713
731
709
685
680
667
659
672
661
674
671
714
744
792
806
775
742
726
702
678
695
683
683
692
684
659
634
661
690
691
682
679
691
670
657
663
675
704
698
683
692
690
699
675
647
644
646
663
658
688
721
739
724
709
698
673
638
665
639
636
644
654
660
655
672
668
660
679
679
668
685
653
684
703
737
742
708
700
689
641
649
646
649
674
686
732
745
736
719
726
743
734
712
698
681
651
653
646
649
655
684
708
716
708
719
702
696
694
673
664
640
630
630
637
628
639
656
669
686
664
646
657
669
683
693
693
682
665
649
658
655
673
638
653
658
658
657
640
635
643
642
649
664
667
660
646
651
663
677
663
642
633
646
627
637
659
704
706
696
683
673
659
644
658
658
670
675
680
681
679
683
668
641
649
643
640
641
648
660
656
651
660
678
678
651
670
664
660
665
676
660
650
678
669
691
675
669
676
669
658
648
652
613
611
611
595
605
615
707
763
804
772
773
765
771
752
716
728
711
687
676
682
679
694
676
663
658
663
654
681
712
704
693
701
692
684
668
682
675
693
711
721
720
705
686
691
673
640
637
622
644
688
700
715
727
709
663
655
620
615
606
613
662
677
685
695
716
739
692
722
727
713
694
692
681
705
722
705
693
694
680
664
668
659
662
646
652
657
678
665
693
692
704
693
664
648
652
660
674
681
678
649
658
646
665
632
649
635
647
653
647
637
646
656
653
655
651
679
642
668
685
682
684
680
663
658
658
649
645
662
668
670
668
657
644
661
698
696
698
701
682
681
679
660
632
630
615
628
613
608
639
652
674
683
644
671
701
705
681
661
658
674
663
662
658
674
691
690
681
694
687
685
661
664
671
664
649
668
663
659
647
663
665
694
698
697
696
711
674
690
692
722
757
753
752
730
716
709
711
687
695
690
690
711
712
694
730
730
735
725
689
685
701
724
711
705
708
694
692
714
722
741
730
754
739
759
750
735
763
750
733
704
723
720
705
680
682
674
689
716
730
693
738
746
723
721
700
685
700
674
679
667
649
667
662
681
691
672
695
691
704
716
705
712
679
691
706
694
683
703
717
710
688
687
705
706
698
716
729
698
680
709
711
711
723
707
710
677
703
705
688
663
692
691
722
742
740
731
712
687
655
653
660
681
701
713
738
728
714
692
675
688
690
713
723
736
738
719
690
674
696
674
659
656
683
720
746
733
734
743
764
766
750
733
735
717
721
687
717
748
798
800
774
748
768
705
735
735
741
722
727
727
724
694
726
712
724
723
712
693
712
718
724
714
707
700
670
676
654
640
639
660
681
734
805
801
775
739
705
700
673
665
678
672
707
705
692
703
708
717
698
732
736
731
684
695
714
705
710
728
697
684
685
680
685
683
702
721
725
730
716
712
725
693
678
678
658
654
676
700
703
729
739
741
727
732
709
687
703
673
667
678
658
647
649
640
647
649
654
651
656
651
643
658
663
673
657
641
627
625
627
645
626
638
643
641
633
635
641
622
633
634
643
638
703
744
750
721
680
671
675
662
656
663
655
646
664
660
659
1280
615
602
607
603
627
689
754
807
823
786
749
733
698
702
688
680
689
656
655
667
666
665
665
660
665
662
666
641
654
635
639
647
644
641
655
668
662
644
647
655
658
672
686
675
690
685
684
663
638
630
630
630
626
629
626
618
621
625
618
611
603
620
632
634
620
629
646
677
672
654
656
665
678
671
671
677
674
668
652
638
622
626
641
656
668
666
715
725
718
681
677
685
671
687
665
662
665
661
654
652
633
615
626
632
629
637
668
682
686
706
696
683
682
650
618
616
610
624
613
639
678
686
702
668
672
665
657
633
648
650
684
681
684
684
676
701
709
717
678
692
701
701
688
674
666
662
644
634
662
693
702
702
707
687
674
676
675
674
664
664
651
650
645
658
642
643
615
629
627
620
651
659
671
681
658
670
695
702
699
689
685
672
656
657
639
635
662
692
718
723
693
670
715
714
704
716
686
671
662
657
670
683
677
669
685
677
677
662
588
464
891
641
647
633
637
631
467
408
338
282
274
755
597
461
372
377
334
825
584
583
605
599
609
600
601
597
612
619
623
607
632
632
630
632
646
641
626
628
639
638
626
620
637
636
627
630
634
618
606
601
607
595
609
610
617
614
619
608
622
598
621
623
636
636
660
684
709
738
727
731
708
726
716
688
681
698
701
728
702
728
720
701
684
672
667
665
649
664
661
660
680
679
670
681
660
438
884
663
655
687
694
675
697
696
689
670
684
692
672
684
690
700
696
679
680
677
660
666
675
684
657
657
663
670
654
667
669
660
677
673
678
664
671
671
649
650
661
663
639
659
680
692
665
691
695
670
674
693
690
695
689
707
702
677
684
699
672
674
659
674
660
688
678
674
688
703
684
689
691
685
685
678
667
665
667
678
703
687
716
699
702
692
695
685
668
677
674
663
657
675
659
670
668
671
676
696
683
677
701
690
665
675
671
661
660
683
686
652
684
695
693
671
672
690
684
667
681
678
697
686
705
702
703
691
723
717
671
671
663
674
669
659
666
646
637
637
645
648
651
666
648
672
701
687
674
685
682
680
654
640
657
682
707
720
720
724
732
745
717
691
666
678
687
675
685
686
692
706
687
700
688
685
663
676
663
677
672
679
689
704
717
739
731
698
719
711
693
695
699
714
706
699
698
698
675
681
673
660
670
673
663
656
678
681
655
664
677
663
676
664
592
724
662
665
661
663
661
682
685
691
667
668
686
693
695
693
695
712
699
692
696
711
699
687
710
693
695
681
673
689
686
662
687
694
697
699
692
695
676
691
707
709
738
737
731
739
753
743
728
732
726
735
715
708
724
722
720
702
704
695
703
701
714
712
703
686
701
691
673
668
684
684
686
676
694
693
675
687
684
662
656
645
632
648
645
633
645
643
642
657
661
673
655
660
656
674
705
735
736
711
720
710
722
697
699
690
690
687
684
705
693
717
723
714
717
729
720
707
692
701
691
697
691
703
687
677
676
674
696
687
691
699
696
677
670
687
679
671
664
672
697
693
675
682
684
673
676
687
683
682
673
688
706
703
687
699
697
709
698
688
694
694
693
692
711
685
697
708
711
721
707
696
696
678
695
694
692
677
699
698
672
662
641
686
683
685
673
679
678
666
653
645
649
682
710
713
730
738
753
737
752
750
734
699
676
673
665
644
648
643
638
647
654
654
684
689
702
673
682
690
677
678
691
684
662
692
713
677
685
703
708
678
696
699
695
662
686
671
667
658
651
661
636
655
644
658
659
673
671
679
709
727
689
692
701
691
677
660
681
673
685
672
681
686
691
693
677
683
677
664
654
659
667
695
684
747
725
731
755
731
731
702
717
691
666
658
673
650
650
657
657
656
649
672
642
655
667
675
663
648
657
655
649
642
654
652
663
672
650
665
668
670
688
687
694
683
685
684
683
679
664
674
679
671
665
658
727
694
682
669
661
650
648
643
632
652
641
649
685
700
697
679
696
711
711
682
709
688
699
676
693
686
671
678
689
708
708
697
691
683
680
688
691
686
662
686
679
681
671
680
705
682
686
705
710
687
688
696
694
694
673
695
683
683
675
679
689
669
692
693
705
679
673
684
678
669
652
671
690
732
704
718
713
713
704
727
705
712
704
679
661
674
666
676
670
658
693
693
697
691
684
683
670
689
701
681
690
680
689
670
657
672
673
684
677
672
669
689
694
715
686
714
695
680
665
656
656
645
649
649
639
665
667
677
650
678
678
678
661
678
665
660
661
662
687
661
682
683
710
682
709
705
691
675
696
708
676
670
679
673
665
647
635
655
656
658
663
657
657
671
652
660
649
646
635
629
642
658
662
698
684
691
703
685
696
667
673
656
682
688
677
677
668
667
661
665
669
673
664
654
667
667
674
670
656
665
671
669
661
673
657
642
652
670
659
677
677
678
687
681
658
643
651
623
633
633
639
626
609
630
630
639
644
647
647
648
649
635
630
629
637
636
636
640
617
620
611
596
595
601
617
653
672
654
650
651
643
477
775
634
633
616
624
600
608
593
574
590
581
584
583
581
577
563
563
558
545
547
566
562
543
542
557
566
545
554
566
569
567
557
571
552
562
549
545
551
429
524
1172
520
513
523
518
516
516
522
528
506
500
508
497
500
508
505
505
499
492
376
611
502
493
490
490
497
491
489
483
488
483
487
488
479
482
482
482
480
482
489
482
489
488
498
494
486
496
489
482
478
487
480
487
482
492
492
478
499
494
488
493
497
510
516
512
515
524
518
517
504
511
500
510
507
506
502
507
508
508
509
517
499
512
514
511
525
523
535
539
553
550
552
563
563
556
551
549
563
574
570
604
596
587
607
625
612
603
620
631
615
617
609
597
605
613
631
640
665
660
653
682
682
671
664
660
638
656
670
688
692
784
784
746
756
700
702
701
682
679
679
662
690
701
688
692
703
709
700
712
730
695
701
688
674
680
711
720
712
740
726
725
751
737
704
693
674
659
675
707
683
719
721
716
714
698
681
664
640
629
624
620
618
630
618
623
625
630
623
619
615
588
615
597
593
603
584
590
585
586
585
574
583
580
570
570
563
549
542
541
539
528
546
533
527
530
543
537
525
517
543
529
517
527
528
515
510
515
514
518
516
517
526
522
536
528
521
536
547
543
526
527
531
524
518
525
533
536
533
530
532
540
529
521
525
521
528
501
506
509
509
506
504
499
496
490
501
497
489
478
488
485
487
493
499
483
496
499
498
494
496
490
505
484
497
493
486
496
498
497
498
508
503
493
508
501
504
491
511
503
507
504
510
494
506
511
496
497
479
499
493
474
470
484
469
427
511
465
475
466
464
468
469
468
458
463
450
449
456
453
445
447
452
455
445
450
457
452
451
452
444
446
454
450
443
439
438
451
453
431
434
436
441
447
432
427
438
440
442
435
439
449
437
429
442
437
425
431
428
435
434
431
428
427
437
423
437
430
434
431
438
432
436
449
448
434
427
437
436
429
419
434
397
419
425
439
424
426
418
418
429
416
414
417
409
423
429
411
427
423
427
424
428
434
434
429
432
418
428
432
431
431
420
429
419
422
439
431
434
430
418
424
424
428
426
432
427
422
436
444
471
478
480
482
511
516
506
500
504
509
509
485
487
461
462
457
459
455
468
468
463
474
487
485
502
491
490
493
501
487
490
494
477
474
469
474
484
495
500
533
576
537
550
541
525
532
527
532
537
529
499
514
505
512
493
500
522
528
541
539
529
513
513
503
499
473
483
475
484
490
501
500
504
518
538
607
629
614
597
568
562
550
527
529
504
500
497
487
489
509
488
366
623
494
490
490
494
494
494
477
479
465
476
484
491
490
483
503
495
490
509
516
526
540
564
551
527
526
522
502
520
508
498
519
514
526
536
539
563
592
568
569
592
593
577
582
561
545
528
524
346
652
484
478
473
487
480
551
607
604
667
664
628
638
760
672
636
621
594
556
584
567
556
545
534
527
520
517
517
519
527
516
525
514
502
510
494
488
496
493
491
511
518
518
520
518
553
541
545
540
548
537
539
550
572
571
567
559
538
527
523
516
502
516
505
536
555
564
544
554
537
545
540
561
553
559
552
553
538
539
534
527
519
523
520
530
535
513
511
509
500
492
477
476
477
471
503
535
534
558
575
580
574
558
551
553
536
548
528
536
549
531
529
534
547
527
531
544
555
569
560
551
550
544
531
507
511
504
498
492
500
516
513
557
576
654
642
646
632
629
625
607
588
565
579
578
580
562
559
547
544
520
522
514
527
536
522
535
543
546
560
568
576
574
563
550
544
527
528
502
516
547
551
555
578
603
587
583
589
579
567
568
544
551
546
542
534
529
523
536
517
526
511
520
532
544
543
563
551
576
562
559
539
527
525
521
513
516
507
503
510
508
521
500
502
487
482
475
479
474
480
501
534
634
665
641
612
612
609
606
621
602
604
586
568
555
543
532
532
522
532
524
544
527
547
607
652
614
635
595
577
560
549
531
523
524
511
509
522
614
713
725
651
652
659
622
591
584
576
600
579
574
559
568
558
558
565
542
573
593
574
570
572
583
580
582
575
591
581
572
560
560
553
560
555
552
546
543
544
550
538
545
540
531
537
542
526
523
523
531
530
534
525
532
515
515
513
505
507
509
514
519
520
538
544
564
561
578
594
565
571
545
544
548
542
540
532
523
508
500
501
497
484
482
490
492
504
515
513
525
540
556
543
561
555
555
557
566
549
554
538
528
525
504
514
507
502
513
516
523
532
520
511
504
503
491
503
485
482
487
473
486
499
499
494
500
506
506
498
486
486
489
480
495
485
492
498
500
502
506
511
501
515
514
505
498
511
511
502
512
519
506
507
505
512
510
526
520
529
545
572
580
565
559
555
547
532
532
531
513
530
540
535
524
535
537
526
536
542
546
536
539
530
530
537
540
532
537
531
527
535
538
529
518
516
526
527
517
511
511
510
507
510
502
516
498
500
506
509
507
524
530
517
514
511
524
410
309
322
526
510
505
512
508
493
500
516
503
499
509
490
490
489
482
496
492
496
496
487
494
497
501
496
500
501
499
509
497
505
498
491
496
494
487
488
499
483
492
485
483
470
461
476
463
479
466
472
482
479
487
494
491
485
358
489
624
497
480
493
490
507
497
509
499
495
504
503
503
505
515
513
523
529
524
524
546
540
546
531
533
530
517
518
523
526
522
525
506
531
527
503
518
543
519
520
530
542
555
536
546
547
533
546
543
534
542
507
527
544
548
543
548
561
569
565
558
569
569
567
559
558
568
557
552
540
556
551
541
547
546
525
544
525
551
548
545
555
552
533
346
447
249
288
735
525
535
539
536
532
547
553
552
538
564
583
585
576
557
572
580
578
575
578
593
588
590
602
596
591
584
580
577
577
584
595
589
580
586
577
580
361
782
564
346
748
563
557
560
553
567
576
570
579
575
585
587
587
592
578
593
583
577
590
598
593
580
599
603
604
610
610
594
605
610
602
593
588
610
598
588
590
601
587
586
600
582
574
575
571
558
583
584
596
596
610
612
619
611
627
618
611
622
632
642
621
620
618
616
630
630
628
629
645
660
645
639
642
639
630
642
637
633
638
632
621
627
635
615
631
639
661
663
640
663
674
640
633
636
645
620
635
634
640
663
685
689
679
687
691
669
660
668
655
648
628
645
645
636
646
651
670
638
656
650
650
653
648
662
629
651
635
640
641
639
643
630
640
630
635
616
628
628
638
622
641
646
647
646
653
645
631
652
644
660
646
419
494
383
646
620
631
614
633
623
609
621
622
620
641
649
639
642
645
626
646
661
655
668
666
643
652
638
631
627
612
602
625
636
644
643
652
664
638
654
645
647
637
651
655
652
652
663
679
663
684
673
665
658
659
653
651
681
678
677
668
655
666
649
641
630
624
648
636
649
653
646
649
648
653
630
655
648
680
660
663
671
665
649
659
646
638
633
633
717
865
788
755
735
712
693
677
658
652
648
651
656
662
654
654
654
656
637
652
638
637
627
643
621
623
618
645
648
646
646
664
653
646
656
656
661
651
637
639
631
644
640
648
643
646
657
650
644
662
652
639
624
628
636
632
618
644
641
653
661
657
632
643
652
648
646
633
653
629
637
621
628
642
653
650
672
717
700
706
701
682
704
692
684
661
671
665
651
679
663
666
680
671
662
674
665
654
645
659
652
651
647
670
666
654
659
660
654
668
677
656
656
655
658
646
641
643
625
631
624
629
638
628
631
638
643
636
650
647
639
631
620
593
574
568
555
568
578
588
585
591
613
618
604
614
626
633
652
651
655
628
664
661
669
658
661
669
649
653
636
657
639
626
613
619
607
601
622
625
627
625
632
646
658
625
648
630
629
628
616
617
634
628
668
669
672
657
677
678
656
642
658
651
647
638
678
666
680
664
682
676
680
657
656
650
640
625
661
660
718
711
713
734
736
706
724
706
692
699
696
672
676
672
677
672
672
663
657
647
652
638
631
642
642
621
627
646
675
694
676
684
696
667
649
645
629
637
636
627
626
621
634
635
635
657
656
647
650
639
621
598
601
576
581
558
564
567
573
566
562
565
589
598
595
600
610
638
641
625
615
602
599
594
572
570
565
557
555
573
568
571
576
569
574
569
569
566
560
561
554
549
529
544
545
550
560
571
582
588
571
587
583
574
579
566
568
556
557
562
554
566
559
561
580
581
592
586
590
571
568
567
556
549
557
562
557
575
592
601
645
689
647
671
647
639
637
645
624
634
640
649
648
506
854
668
657
658
643
646
670
663
746
735
716
667
657
647
675
653
660
661
680
683
668
670
689
716
724
734
764
748
742
721
706
676
671
657
653
658
676
746
708
778
749
707
713
720
703
688
695
694
676
674
658
645
637
634
623
619
638
645
654
652
632
655
644
645
631
638
633
630
631
627
618
669
672
721
732
677
695
700
669
668
654
679
654
659
655
666
662
662
672
677
676
668
662
673
669
680
661
673
670
670
647
649
640
660
663
653
675
682
663
657
671
648
653
653
646
642
634
629
647
631
635
649
663
667
651
649
640
632
630
623
624
637
655
648
662
644
644
627
624
608
614
612
602
605
605
613
607
601
622
635
654
637
660
666
669
665
663
643
633
638
627
630
628
641
627
629
634
648
662
664
674
668
665
654
644
630
630
624
619
617
615
625
626
626
633
620
616
609
602
599
599
603
588
598
581
587
579
597
599
632
667
659
659
648
655
658
633
622
621
623
639
689
690
668
655
667
665
667
664
673
681
683
672
680
668
670
665
668
676
688
696
686
684
666
667
669
654
646
646
635
626
621
608
628
633
643
657
673
703
707
699
673
663
660
658
658
681
673
670
691
684
690
685
692
686
677
665
652
666
654
649
664
664
666
665
642
646
631
623
612
618
612
611
624
630
636
634
629
635
630
625
625
605
595
602
585
600
601
610
620
649
674
648
661
652
653
650
619
635
621
621
604
609
603
624
623
626
635
646
637
654
653
629
632
625
620
624
610
603
591
581
583
582
596
594
587
605
604
600
583
591
606
592
579
585
582
564
565
582
585
577
588
572
562
561
381
761
571
557
560
575
569
580
590
592
580
591
610
602
616
613
599
509
695
580
588
593
586
592
609
603
598
613
596
599
605
591
603
612
595
610
608
599
613
615
603
607
597
614
608
604
615
618
640
638
620
633
625
623
617
603
587
604
596
599
610
600
627
623
646
644
645
658
645
662
653
646
644
649
634
643
648
639
632
631
644
640
647
655
652
649
640
646
630
632
625
633
640
629
621
634
638
616
635
637
628
627
624
638
648
644
615
631
633
633
622
642
648
662
657
648
653
647
628
640
653
652
642
662
662
679
689
691
687
676
663
662
649
662
661
649
677
678
698
698
719
702
678
669
687
691
683
666
658
637
648
619
656
657
643
663
682
659
644
407
443
335
712
607
604
628
631
627
627
627
632
609
616
619
624
623
610
616
600
597
584
596
587
592
601
634
631
649
636
628
626
607
609
639
518
461
851
601
620
461
749
585
584
597
589
577
596
595
598
588
596
596
587
593
590
598
589
592
602
600
616
603
614
632
621
612
632
612
618
631
622
630
612
626
616
621
596
609
606
591
584
596
589
582
586
596
600
621
612
630
625
625
634
635
636
621
620
634
615
620
609
608
607
593
596
591
593
585
578
568
570
558
554
537
540
567
590
603
587
593
590
582
598
585
580
582
572
568
568
577
569
558
560
558
556
546
553
551
544
541
542
533
549
535
540
529
541
559
541
539
541
533
539
533
529
521
524
527
522
519
518
529
512
512
521
510
506
514
513
506
516
519
509
500
509
506
499
501
506
505
503
506
518
507
507
531
511
507
518
518
525
520
528
538
522
537
533
539
544
552
546
551
554
547
558
549
558
556
556
552
559
534
574
560
578
573
565
590
590
591
589
594
577
560
551
542
535
516
513
511
500
513
516
542
619
572
570
568
558
573
556
552
567
569
559
564
573
562
557
575
559
565
581
569
559
567
568
565
561
576
582
570
584
577
580
585
587
588
581
578
585
568
553
555
567
556
557
553
558
562
558
572
570
578
594
575
567
582
585
566
563
563
566
562
561
568
557
570
569
561
578
578
583
582
574
571
555
558
553
554
547
558
567
565
588
590
603
600
600
613
593
588
585
570
571
571
567
564
574
556
564
559
571
558
576
609
648
618
619
631
611
614
600
597
622
614
614
595
586
573
564
558
563
555
572
576
592
582
603
609
601
608
593
607
592
599
600
603
615
619
625
623
633
642
650
643
633
633
617
624
606
636
689
709
673
676
670
640
634
607
603
594
585
584
581
586
589
607
616
637
634
662
647
652
644
657
624
636
644
647
652
670
669
645
662
655
645
633
642
642
637
651
643
650
646
637
630
633
620
628
616
611
606
616
605
605
649
629
640
652
690
678
673
692
691
668
678
673
662
648
646
645
630
640
625
634
624
615
612
613
611
612
626
637
633
623
626
622
606
607
599
607
606
603
613
619
613
628
647
640
623
637
626
631
630
628
616
622
622
626
617
623
624
613
629
633
629
610
632
622
619
614
609
603
602
613
612
618
615
633
632
621
623
618
591
594
603
595
592
596
586
592
580
599
595
601
597
618
603
609
615
609
594
603
605
592
589
587
600
609
607
619
610
613
617
614
608
605
605
597
583
597
581
595
590
618
620
612
626
623
623
602
604
593
593
592
581
569
591
577
576
586
608
611
609
632
626
618
616
609
607
600
592
595
579
570
571
574
573
576
590
597
599
602
608
592
611
600
589
582
572
566
562
586
598
588
616
668
702
745
736
728
738
715
729
706
683
686
680
681
681
710
713
687
737
723
692
702
723
699
691
709
698
681
683
688
684
687
684
687
710
703
691
684
676
668
654
628
608
614
595
565
568
559
560
552
565
555
566
560
572
572
577
585
583
569
581
554
551
552
567
567
574
581
601
600
604
611
609
597
591
607
627
624
627
613
622
599
594
600
605
598
608
603
598
599
594
588
599
598
612
604
603
601
592
593
593
589
590
580
585
597
584
576
608
603
600
594
591
582
582
571
579
565
564
569
586
592
600
591
595
600
592
584
571
572
570
569
567
568
567
571
564
558
570
556
560
557
554
543
536
545
546
554
550
554
552
551
553
543
553
547
542
538
547
540
536
532
552
548
551
563
596
607
606
613
606
589
592
581
572
561
557
556
543
559
549
552
563
566
579
579
595
604
606
629
620
612
619
619
614
610
619
606
596
597
590
582
585
594
602
609
624
655
683
703
689
680
685
668
661
657
638
627
619
625
613
622
621
629
625
622
605
619
625
625
640
635
632
647
631
617
635
615
620
607
611
614
617
620
627
623
616
610
621
632
636
646
621
638
631
632
630
636
631
637
627
625
616
610
621
607
625
629
620
622
624
627
627
614
615
613
614
601
597
595
588
598
586
587
589
590
582
601
605
582
609
625
612
613
610
620
602
609
598
592
583
583
591
577
573
591
585
587
594
585
589
590
602
610
601
604
630
616
614
618
624
613
626
613
606
604
607
612
609
600
607
608
611
620
625
621
610
624
605
600
614
599
590
605
598
594
600
604
601
597
597
590
588
586
586
587
584
585
584
594
591
586
586
587
576
586
586
580
582
584
570
578
573
557
561
544
555
576
559
618
618
598
590
588
588
575
578
566
581
578
575
578
583
588
596
592
591
596
597
581
590
582
593
579
583
588
579
574
573
565
574
567
580
575
566
557
568
568
583
564
586
580
590
581
572
579
578
576
569
593
597
608
627
647
669
663
657
676
668
656
661
647
636
641
642
633
630
636
638
639
641
645
633
635
626
630
617
611
609
605
606
601
606
602
612
593
605
584
588
587
581
589
606
593
615
616
609
607
614
601
584
587
578
587
584
593
573
592
589
599
610
614
612
606
602
611
599
601
604
608
605
607
615
639
624
615
615
644
619
631
617
622
621
608
610
611
599
598
608
614
618
606
624
623
615
621
622
623
606
615
610
622
610
620
619
627
614
618
616
611
597
617
619
608
603
605
607
602
629
618
605
614
616
623
615
617
641
624
622
624
609
619
608
604
594
600
592
597
600
618
630
662
639
643
642
638
620
696
652
651
636
634
623
617
607
588
589
589
601
608
621
619
635
616
622
614
601
617
600
602
607
596
592
593
592
606
596
605
612
615
601
617
601
604
618
603
618
611
615
621
625
614
595
602
617
613
605
606
589
586
565
567
571
568
587
588
609
657
690
680
652
631
631
625
653
652
654
648
644
636
645
653
643
638
643
621
617
618
622
607
615
626
642
630
663
684
671
666
678
661
663
661
639
630
629
625
626
630
631
628
642
645
661
640
651
648
651
656
646
639
646
650
656
650
634
628
625
623
617
617
621
634
635
623
626
621
632
624
618
619
602
609
610
622
619
632
628
633
642
636
627
619
612
596
602
592
591
606
596
619
625
638
626
623
626
619
617
616
611
617
619
608
615
603
618
632
642
645
632
642
631
624
620
628
613
617
628
605
620
620
611
607
617
607
617
624
640
625
639
660
680
661
684
678
656
657
643
644
637
637
646
692
686
691
688
672
655
650
645
640
619
622
624
618
618
625
621
623
623
615
620
618
612
614
623
631
623
635
628
608
605
600
577
600
609
613
632
622
620
620
639
640
630
645
654
662
651
654
662
641
644
654
643
632
649
643
631
640
633
626
619
634
633
623
625
628
621
623
634
632
628
614
611
605
595
600
594
602
608
614
622
626
617
622
610
606
604
608
613
597
613
614
623
591
602
602
599
597
608
600
605
590
594
600
594
596
603
588
600
580
589
590
589
594
604
599
596
600
602
606
597
609
604
607
587
576
586
578
590
599
586
605
610
618
607
610
613
605
598
613
611
601
610
612
606
612
611
624
617
624
627
617
623
623
635
627
626
623
625
616
609
605
651
681
688
672
671
657
658
637
625
627
627
623
616
621
629
616
624
617
624
612
603
603
608
607
589
590
597
594
589
593
608
608
620
615
633
648
633
636
652
651
635
654
629
632
606
613
611
617
610
627
618
616
625
648
647
626
645
643
628
627
623
625
604
612
614
619
627
635
653
646
635
647
638
613
630
610
614
601
615
602
594
597
600
606
600
605
600
587
615
603
605
601
602
600
605
604
612
601
610
610
613
613
605
618
602
602
613
608
584
597
586
592
593
601
605
616
607
606
621
620
617
611
626
609
610
607
620
631
643
649
659
673
667
674
688
681
659
666
661
664
643
634
674
676
698
713
662
668
655
643
639
628
633
636
632
625
631
614
610
605
610
601
616
625
657
648
666
692
705
685
702
689
689
663
674
653
640
641
637
645
629
657
670
646
660
672
648
644
654
648
647
630
636
634
641
635
649
654
650
644
656
658
647
664
678
655
655
653
645
641
648
643
649
656
676
683
675
702
689
665
663
654
639
630
629
633
640
618
634
633
636
633
625
614
626
621
611
625
630
609
621
629
637
623
633
621
633
632
624
616
632
614
628
634
630
621
622
613
616
612
618
625
616
612
626
639
641
626
642
640
650
641
646
647
623
638
631
614
613
606
609
608
607
619
627
617
638
646
669
672
682
682
662
662
635
629
638
629
624
628
638
629
627
618
620
638
614
631
637
629
625
634
619
634
615
629
630
625
625
621
620
627
627
639
622
621
619
617
610
611
603
598
597
594
588
604
605
605
614
624
636
627
631
632
624
617
605
607
612
604
601
590
612
581
575
584
583
581
583
581
592
585
582
586
592
574
585
584
580
589
575
587
572
577
592
593
582
594
603
588
597
604
592
602
595
585
590
572
585
578
566
576
571
578
566
579
606
594
600
586
601
583
593
587
591
610
601
597
595
602
592
579
584
576
590
578
582
580
572
560
557
556
553
566
567
563
561
560
564
561
549
562
557
556
565
575
576
579
567
572
564
552
550
537
591
572
606
601
596
587
592
586
577
574
571
558
562
541
540
537
530
537
536
530
525
528
541
548
552
567
558
577
564
568
562
561
569
572
561
565
557
574
574
576
564
577
585
583
569
578
570
581
580
576
571
577
571
584
587
578
572
576
580
575
574
580
584
583
583
595
599
606
601
596
608
596
585
574
573
573
583
583
588
601
602
629
631
626
621
617
607
595
584
584
593
579
579
602
602
602
619
618
610
600
616
598
615
621
625
611
620
633
621
618
618
616
602
618
616
613
610
616
618
596
616
636
635
628
628
618
639
631
612
602
600
590
599
606
607
630
631
626
634
628
634
618
623
636
631
642
642
640
636
624
621
612
598
602
606
631
634
656
666
650
635
652
636
618
622
603
603
594
596
625
662
660
638
632
632
624
623
610
625
617
600
595
604
607
616
626
614
632
608
634
621
626
629
630
620
625
633
628
621
627
638
624
622
607
616
628
615
618
614
630
623
612
613
595
608
591
582
577
574
581
615
613
618
619
634
613
611
613
608
614
614
623
623
631
647
648
663
657
650
636
644
637
619
617
607
607
606
630
646
650
677
680
688
702
679
667
677
669
639
649
652
641
644
646
650
656
647
639
644
646
637
638
636
633
625
619
627
620
621
625
620
608
599
606
595
586
586
624
634
648
675
666
636
639
637
630
639
621
624
626
598
612
594
586
566
460
685
573
581
576
587
577
566
568
569
568
572
559
581
578
590
585
586
585
582
602
603
582
594
589
580
578
576
579
582
566
580
558
551
564
568
561
553
550
549
542
552
554
538
538
540
540
531
536
550
536
532
534
534
530
519
535
538
533
527
520
517
512
525
520
516
523
521
528
518
523
531
521
522
526
530
518
513
504
497
511
501
492
498
498
498
481
498
487
485
483
486
496
506
501
506
510
513
513
516
513
522
518
522
506
492
498
500
505
502
300
542
674
504
509
498
515
498
516
512
516
519
517
515
518
517
523
513
524
510
527
541
516
536
527
529
520
543
528
518
525
531
518
512
537
501
506
513
510
500
510
518
516
524
522
522
521
501
519
508
512
510
518
512
517
512
520
532
516
531
547
530
545
534
537
548
545
566
587
592
593
643
620
614
626
626
637
612
594
624
621
672
640
662
685
534
702
584
580
567
577
580
574
570
583
586
591
588
593
623
624
628
621
647
627
627
645
636
623
634
635
626
626
657
652
629
664
680
659
653
677
667
643
638
642
648
624
636
714
657
644
655
657
650
678
678
662
652
658
650
637
629
655
667
652
667
732
751
710
706
714
705
678
684
687
682
672
701
722
694
711
693
692
669
661
732
828
829
780
782
762
731
728
720
733
744
748
736
726
740
709
687
674
660
701
690
693
700
691
683
677
661
640
636
474
786
632
620
613
636
649
633
656
654
676
692
691
672
697
682
674
681
687
645
670
663
659
658
686
693
682
689
699
679
687
680
689
667
693
681
689
680
709
713
685
711
692
686
704
690
674
682
689
675
681
679
663
671
665
644
655
623
637
645
636
630
638
638
636
636
643
654
674
666
679
705
703
685
679
695
696
673
651
666
667
662
657
663
670
677
668
668
687
676
682
673
684
697
701
688
701
687
673
677
688
679
663
691
686
700
683
695
671
696
668
657
669
679
680
672
679
684
677
668
668
674
661
659
667
664
650
641
645
650
670
643
662
668
693
649
649
662
664
658
649
651
648
661
675
670
672
682
659
678
677
686
660
654
650
668
669
676
701
706
709
666
653
648
658
662
682
653
662
668
667
646
669
656
660
651
660
662
684
655
693
687
699
676
707
692
682
665
673
690
684
701
709
712
686
727
703
680
691
695
692
670
640
658
641
675
678
672
658
645
636
633
625
626
641
663
706
680
659
664
664
651
654
651
662
662
673
676
676
666
674
662
653
650
638
645
622
620
606
601
604
591
591
585
448
714
568
559
511
514
339
355
567
563
580
591
580
590
610
618
630
610
634
608
618
594
592
598
584
567
570
567
577
570
587
580
582
570
576
570
568
564
601
605
634
618
630
610
597
587
576
573
564
567
559
542
546
557
570
574
592
574
600
582
598
564
583
567
555
552
567
552
548
560
452
661
561
416
420
358
313
293
266
259
367
341
390
333
530
539
534
553
544
557
562
572
566
550
570
554
554
561
552
559
567
563
552
562
562
564
565
556
562
568
563
574
569
569
572
559
571
554
540
537
524
524
532
521
529
533
525
531
537
538
529
538
539
535
551
553
552
557
579
569
568
587
573
577
575
573
567
574
570
578
579
586
564
576
570
566
565
564
575
579
578
583
604
601
604
599
613
611
590
594
600
581
572
574
574
571
571
576
584
585
588
596
613
602
628
620
614
605
604
599
600
606
600
605
602
597
610
618
611
626
647
619
625
624
627
616
607
604
604
608
663
675
669
725
710
695
691
685
679
647
647
644
641
632
616
626
630
630
642
653
669
661
622
645
637
626
616
622
609
602
606
616
605
614
652
656
658
646
673
665
651
662
653
638
630
647
637
627
636
635
621
640
615
620
621
617
613
651
649
632
632
626
618
613
591
602
605
613
606
635
613
610
616
594
457
717
575
572
575
571
575
573
585
613
628
621
637
642
636
632
613
612
620
594
585
586
595
597
390
820
610
603
595
603
608
591
570
595
588
573
584
566
563
569
558
562
561
574
572
586
575
566
572
582
571
574
588
568
568
568
563
560
586
599
595
587
592
573
582
570
562
560
561
578
577
578
589
609
612
601
608
604
600
605
602
596
594
589
578
590
569
566
570
573
583
584
594
597
605
609
603
599
593
595
574
580
572
569
569
567
572
592
582
595
584
594
578
586
591
574
589
593
592
586
585
591
604
602
609
606
601
596
568
566
566
573
572
567
563
573
574
575
580
595
593
579
582
598
597
612
606
615
614
632
643
630
617
624
606
587
603
613
619
609
651
662
670
698
675
673
638
619
653
636
637
624
618
609
606
593
607
597
607
615
613
616
641
648
639
654
645
639
615
614
606
597
592
580
572
558
562
565
577
574
590
594
592
589
590
573
559
565
553
564
564
573
599
596
603
592
616
645
655
642
623
625
612
574
575
564
577
578
583
596
593
609
615
617
610
621
628
637
624
619
616
601
591
585
576
595
596
583
614
625
618
612
627
650
624
625
620
624
609
613
584
594
594
583
598
602
613
621
643
645
643
654
645
640
622
625
622
611
613
610
618
623
625
637
635
631
641
629
606
623
615
615
613
616
608
609
603
608
590
593
604
601
608
600
601
599
583
582
594
582
596
598
593
587
593
599
585
578
569
582
592
589
596
621
603
591
588
601
578
589
587
592
580
587
603
599
592
593
589
582
584
584
565
564
576
572
569
567
592
582
582
587
587
592
589
595
593
609
604
600
598
597
600
598
586
593
601
598
597
581
587
581
576
586
588
577
585
587
593
592
601
589
604
604
605
595
589
589
586
583
588
590
582
582
581
583
584
590
586
591
589
602
584
581
577
588
576
570
586
582
585
579
591
597
589
588
609
588
601
592
581
585
597
587
585
618
623
610
594
593
605
601
583
593
588
607
591
611
601
610
602
622
622
633
638
628
628
610
620
614
613
612
610
608
600
601
612
603
644
629
635
637
631
621
620
617
610
594
587
595
601
584
589
590
594
593
584
601
624
609
631
624
635
621
634
634
641
638
632
661
643
642
651
654
636
620
629
618
609
607
625
604
624
621
627
624
630
628
631
620
622
614
622
634
629
645
609
667
684
656
732
677
662
663
642
634
625
604
604
607
584
588
575
562
562
552
552
543
564
567
568
559
563
571
566
575
651
620
641
622
622
630
632
641
654
658
693
707
701
699
684
687
696
676
680
686
679
679
646
656
658
650
674
685
695
689
663
663
681
673
681
659
658
642
630
628
643
663
662
662
673
693
701
688
678
671
662
654
667
673
673
664
704
712
719
695
671
672
678
692
683
685
679
652
651
657
652
652
648
699
674
641
626
615
618
590
612
618
637
627
634
639
642
656
673
682
691
666
662
654
652
636
623
608
628
610
643
626
652
690
714
683
686
705
744
700
697
681
664
645
617
631
607
613
603
591
573
583
563
611
600
611
597
605
619
613
610
620
614
627
615
650
642
640
640
628
622
629
615
622
623
619
629
640
628
630
629
615
607
595
593
573
581
581
566
577
580
592
595
597
609
620
616
601
596
591
612
601
589
595
600
604
606
616
611
614
606
598
585
575
583
585
597
590
580
595
591
584
596
589
593
594
602
611
614
608
629
636
631
643
628
630
616
621
619
611
619
624
615
608
629
628
627
636
635
642
638
653
650
643
639
632
633
628
629
632
643
636
640
642
642
633
618
622
603
601
602
610
615
605
606
590
586
572
585
560
563
562
575
575
573
568
584
563
573
566
567
571
594
612
669
647
675
687
678
683
690
679
665
650
646
631
618
598
606
612
620
611
645
661
686
660
693
681
662
670
667
656
627
621
613
617
624
622
657
664
676
686
691
688
691
682
674
675
668
639
653
645
632
601
598
613
583
591
577
571
572
571
553
563
563
564
561
556
583
595
607
600
625
628
627
634
626
602
602
583
581
588
576
610
628
635
630
647
644
641
672
686
671
669
662
656
648
630
633
639
627
628
619
621
628
631
635
621
635
642
632
637
626
634
618
601
607
587
588
578
575
571
550
583
584
605
615
605
608
597
616
615
601
603
581
594
589
587
597
587
593
598
593
590
588
601
586
587
589
597
585
603
585
587
590
585
578
582
581
571
566
581
580
593
590
601
595
601
614
624
638
619
631
620
611
593
585
589
577
579
573
576
568
583
577
585
588
604
619
610
597
606
579
570
582
577
557
555
546
545
546
543
545
537
543
553
561
570
599
610
594
627
624
622
617
613
592
571
586
568
566
567
574
576
571
576
587
593
588
600
600
602
594
587
585
586
581
583
578
584
580
591
590
588
589
597
597
599
609
602
585
595
603
599
587
591
615
627
616
615
625
629
609
622
613
598
607
604
599
601
626
617
617
609
620
620
612
620
619
633
627
651
647
651
637
658
661
649
651
666
670
657
656
673
662
639
649
633
628
618
634
633
666
659
689
672
654
651
643
657
631
643
649
648
648
660
664
661
677
678
706
698
675
694
701
674
667
675
665
660
650
644
648
639
658
650
634
650
653
645
628
641
633
621
627
625
624
613
617
622
638
630
629
626
629
628
612
602
608
581
590
598
612
595
611
630
666
683
656
674
680
663
662
680
689
692
697
717
727
700
696
705
722
717
729
711
704
723
722
735
684
707
715
692
695
710
695
677
716
692
693
698
732
716
690
702
711
703
690
690
692
702
697
703
727
721
708
696
709
692
691
701
710
729
692
688
675
667
696
687
694
676
674
690
713
725
740
728
732
712
732
727
694
705
698
708
688
709
709
686
692
673
681
723
796
763
765
758
729
684
689
700
701
702
716
724
724
746
736
704
718
723
732
710
694
713
719
710
724
734
726
725
742
746
697
706
700
716
712
694
686
678
687
693
688
677
675
691
682
689
693
696
722
712
706
726
722
715
686
703
687
670
665
668
683
685
692
707
719
698
707
698
698
677
686
680
675
668
669
658
661
672
686
737
702
688
700
700
683
682
699
693
674
688
691
698
695
716
708
718
692
704
713
710
682
687
702
703
702
723
712
716
715
707
713
715
708
714
721
696
705
713
715
701
699
708
719
693
705
712
699
697
701
708
700
683
689
685
684
692
702
706
690
705
724
705
694
700
693
688
680
694
705
733
724
743
742
712
714
721
707
685
687
684
687
680
706
705
732
719
704
675
667
659
661
645
664
658
657
687
689
719
710
717
714
688
674
681
688
687
675
670
694
744
776
762
770
749
715
701
671
674
668
667
661
675
693
736
750
757
758
730
706
731
722
712
698
716
727
711
710
744
750
705
716
721
719
691
713
709
720
719
731
737
736
716
728
727
712
704
714
706
708
694
665
681
668
660
673
670
658
681
681
687
695
711
702
697
709
706
697
692
702
702
715
698
715
711
721
713
715
726
716
720
736
751
736
725
724
731
704
696
717
716
714
741
766
775
738
755
755
735
754
748
724
706
708
720
736
724
738
757
749
753
722
704
717
713
709
692
690
699
710
691
694
690
705
687
686
697
699
697
683
713
717
721
717
720
729
724
708
719
717
674
677
678
678
687
677
692
695
718
706
678
669
664
661
680
661
686
700
704
681
688
692
696
674
677
683
670
638
657
648
637
648
675
698
730
729
749
748
750
726
712
736
718
721
734
702
711
726
715
715
688
708
700
712
704
696
695
700
701
677
679
689
718
704
705
718
702
697
705
696
686
667
675
685
711
710
706
749
769
753
721
711
728
715
712
684
701
695
714
721
721
724
719
706
691
703
693
682
682
693
691
702
680
667
678
686
675
658
660
653
642
670
672
688
668
653
674
676
673
651
661
674
695
710
712
683
698
697
702
698
686
707
694
688
695
695
717
717
711
718
705
679
693
704
709
696
698
703
707
695
679
696
700
708
681
711
716
736
720
724
719
747
714
707
716
721
735
708
711
719
704
690
680
695
696
728
705
702
723
728
728
712
715
726
714
685
665
705
670
666
662
661
666
652
636
648
638
629
622
619
610
601
609
609
625
618
631
628
651
666
676
716
719
712
693
701
676
653
654
635
629
628
612
613
598
600
614
602
630
649
656
659
659
653
660
640
624
636
624
626
638
629
645
644
654
647
648
669
670
662
643
644
634
631
622
635
637
637
639
641
649
660
646
642
635
637
628
630
638
651
692
685
674
660
648
639
616
606
599
604
603
607
626
626
627
627
642
659
673
653
675
665
660
641
640
626
617
611
608
618
613
628
653
664
678
676
678
677
672
655
649
641
628
633
633
654
644
687
679
666
681
690
681
643
649
664
652
646
640
637
659
639
638
655
646
649
643
660
658
653
647
662
672
664
659
679
683
680
654
660
658
625
619
634
628
616
614
645
646
647
666
661
670
656
654
647
629
627
661
647
626
625
633
617
617
606
630
670
692
696
688
693
705
701
688
685
669
660
660
651
648
633
637
639
647
638
659
664
681
666
660
651
651
628
628
615
588
606
590
583
571
564
566
554
551
549
548
554
568
574
564
569
573
578
574
572
566
566
577
576
573
581
597
584
597
584
598
602
595
594
605
616
613
615
630
626
605
609
613
587
591
584
586
575
581
570
585
574
588
583
598
602
601
603
614
614
615
609
593
601
588
599
584
594
582
573
590
587
579
574
568
580
567
570
577
579
578
575
577
582
573
572
583
573
580
568
576
576
585
584
567
577
564
562
564
563
565
580
567
581
573
589
602
597
601
607
597
588
583
582
577
572
569
566
568
575
582
602
596
595
603
609
598
596
586
583
568
565
567
576
575
587
582
591
589
588
591
592
596
583
580
573
577
560
581
599
619
619
621
634
620
610
622
607
612
607
609
609
598
582
586
606
615
627
628
636
640
634
637
627
624
610
618
623
630
628
619
633
614
614
593
593
583
577
587
594
605
589
586
594
587
605
596
600
598
606
598
611
603
596
597
590
598
596
596
594
591
576
588
572
568
575
581
576
565
567
575
573
576
581
588
583
577
589
578
576
583
577
584
586
610
603
615
595
611
591
595
578
571
582
583
586
575
583
587
585
590
588
597
590
597
596
591
600
599
596
601
605
597
593
577
582
581
579
589
565
570
582
582
577
584
574
576
582
575
582
572
581
574
572
574
567
594
587
579
581
579
577
581
574
580
585
579
575
593
595
588
598
610
621
615
632
638
651
637
634
638
636
619
627
623
633
656
668
682
672
662
679
657
663
635
634
650
667
655
674
682
676
648
639
635
623
646
665
699
661
649
680
671
641
628
606
607
606
603
613
600
593
595
603
610
616
618
646
664
663
659
647
657
661
654
664
635
622
636
650
665
646
634
641
656
641
648
645
624
674
674
677
680
683
685
677
661
662
665
663
661
656
682
675
685
671
668
682
680
684
677
657
664
653
641
653
651
647
641
648
652
666
667
667
666
688
683
664
654
640
638
647
650
657
652
635
646
664
647
643
646
650
646
644
631
629
646
645
637
648
646
654
652
639
644
643
638
626
622
627
624
630
625
637
648
643
647
638
643
649
658
664
645
641
649
653
651
656
658
653
657
642
651
636
638
628
634
641
643
636
635
649
643
656
655
640
631
632
631
644
657
646
640
647
646
644
643
624
615
625
605
610
617
615
627
637
657
648
659
673
667
660
646
645
645
643
643
637
622
633
635
637
640
639
642
619
621
643
644
634
641
649
641
633
628
630
638
648
634
637
651
669
669
660
653
657
647
646
649
635
626
632
642
661
695
693
685
665
669
675
659
659
657
659
660
674
656
657
678
662
668
651
644
651
656
654
646
648
637
642
641
639
633
631
640
660
647
651
659
660
670
669
664
670
678
670
669
662
665
664
668
654
655
657
667
670
678
689
669
656
651
654
646
624
638
634
645
645
639
655
644
641
640
638
637
634
629
635
622
639
636
642
638
636
643
653
662
656
639
644
636
638
644
630
632
627
620
631
617
610
612
623
618
627
642
665
677
672
659
668
669
660
646
648
647
658
678
652
664
679
686
676
693
714
718
690
705
704
710
690
686
676
673
678
680
684
677
655
669
669
669
662
656
661
654
652
650
649
634
634
635
637
623
639
650
653
643
645
657
659
655
646
654
651
644
669
650
653
651
652
654
642
646
637
634
642
629
623
655
664
651
657
669
671
658
650
642
642
633
633
637
638
658
651
652
639
641
628
631
626
614
622
616
628
632
631
620
625
631
632
636
634
653
645
643
628
635
641
638
630
631
650
635
658
647
630
638
634
620
631
619
622
623
622
625
606
611
652
652
656
640
659
653
652
639
639
623
639
616
632
640
643
645
628
652
654
632
633
623
605
600
596
587
582
581
572
556
560
557
545
553
548
536
539
551
542
568
610
614
650
640
630
618
608
603
590
584
604
591
589
594
595
592
591
599
597
599
609
634
620
624
626
637
630
634
646
650
658
631
647
634
638
626
634
628
620
621
616
612
600
601
598
599
610
621
609
624
631
633
644
633
637
632
629
613
612
600
593
593
584
589
597
590
587
600
586
591
600
605
601
605
603
599
604
604
592
588
595
598
610
606
627
638
638
632
622
624
615
501
363
361
598
605
600
594
606
610
620
610
617
612
633
631
633
612
664
650
656
655
638
651
654
670
662
641
650
670
662
647
650
630
611
608
619
626
644
649
644
649
636
646
623
625
634
632
626
654
647
638
655
664
657
643
639
642
626
610
591
585
589
591
581
580
601
591
610
602
616
625
615
606
620
620
606
622
616
614
618
620
615
645
664
694
679
653
634
624
599
593
594
584
600
572
575
593
586
601
575
598
585
598
592
592
585
582
587
590
590
602
619
601
608
601
616
596
621
585
579
598
576
587
583
593
578
607
591
603
616
596
578
601
604
578
599
611
588
612
614
644
620
631
624
629
618
612
619
604
599
611
604
603
608
607
607
618
610
613
597
605
593
581
586
578
580
595
588
594
620
609
612
1202
590
582
571
591
580
570
587
592
587
599
603
605
600
594
610
596
606
580
604
587
585
561
578
564
560
545
538
543
545
539
538
541
548
586
589
578
594
577
605
568
575
463
692
578
568
590
561
574
580
575
586
594
599
614
605
611
593
596
587
597
568
580
580
592
582
598
601
584
587
606
608
607
596
613
575
594
577
583
584
574
583
559
563
549
546
541
547
548
555
592
597
586
581
582
593
566
491
649
568
551
566
557
555
558
576
568
570
575
584
588
585
582
593
584
580
579
582
579
619
614
499
749
632
632
634
631
635
629
631
630
626
619
628
639
634
650
652
652
630
639
646
628
621
625
606
622
616
632
623
625
617
618
625
616
615
614
597
598
606
599
594
610
611
603
612
622
620
618
618
624
638
658
641
647
644
622
618
611
612
613
606
615
606
623
628
638
631
642
654
650
652
647
648
648
635
631
647
650
650
651
646
663
652
647
627
623
600
623
613
609
615
628
641
645
648
629
637
639
634
637
633
644
651
641
636
626
622
618
628
638
616
619
627
621
621
617
643
637
633
637
618
620
627
630
630
634
646
629
628
622
618
612
617
618
616
625
624
623
610
608
612
622
619
624
627
619
617
623
614
630
630
647
638
649
649
646
638
644
639
619
629
630
643
643
653
635
635
661
646
644
645
637
636
619
623
616
619
635
644
638
639
652
653
639
649
649
635
643
646
624
626
629
641
639
630
632
646
645
662
648
656
656
639
652
647
642
657
656
657
650
655
661
640
644
633
633
641
644
638
635
638
639
633
643
639
634
634
630
626
603
604
591
601
591
595
593
600
597
597
602
600
602
607
610
616
622
617
620
616
615
609
599
610
604
602
603
609
617
610
620
625
624
615
621
623
624
612
611
613
607
602
594
595
585
591
602
591
605
608
613
608
607
598
596
610
607
601
595
603
607
611
609
611
611
604
591
602
587
592
587
589
584
575
579
574
574
582
582
590
590
588
585
586
583
595
590
592
583
586
582
582
563
582
576
583
590
590
604
599
600
602
603
602
577
578
571
573
566
574
581
571
582
565
573
586
582
572
590
584
589
584
583
588
579
582
590
577
578
574
582
568
570
578
567
580
606
609
609
643
651
645
643
641
640
630
621
628
620
615
609
616
602
615
603
605
609
601
602
599
610
605
612
604
592
615
613
621
618
605
610
605
613
611
618
622
616
621
625
631
638
638
629
641
638
633
625
630
644
638
645
637
663
647
642
636
626
608
613
612
609
604
596
602
595
600
602
604
615
613
617
616
614
601
605
607
603
598
607
604
605
605
610
600
601
604
605
608
606
614
617
618
626
613
610
605
601
602
593
585
590
582
585
574
583
581
577
573
597
593
615
610
593
606
615
624
636
647
640
635
639
633
617
618
602
594
590
578
575
582
580
573
576
608
606
632
685
701
698
680
666
661
640
632
622
619
627
623
640
632
635
642
657
644
669
655
639
655
647
642
637
638
624
620
611
610
596
592
567
615
591
594
584
583
586
583
573
572
572
555
550
542
534
538
542
539
538
548
552
552
569
581
590
615
611
640
611
622
622
624
601
606
602
597
602
599
596
594
595
588
586
586
575
589
594
576
582
587
574
586
581
579
589
599
607
614
606
598
604
602
603
596
585
584
598
588
582
589
580
576
581
591
593
601
625
628
635
623
622
633
616
601
598
591
587
588
578
586
572
592
575
615
619
632
620
629
626
652
641
631
628
629
631
638
625
625
622
634
628
616
630
639
653
641
641
636
636
638
621
619
624
627
614
618
612
607
601
597
596
591
588
595
586
604
595
607
601
593
603
596
591
581
578
573
579
574
590
611
614
628
633
638
623
617
624
629
620
629
623
624
605
619
617
605
608
602
612
611
599
601
603
586
573
583
589
590
609
624
651
662
691
664
663
649
654
630
630
629
612
614
612
597
609
606
616
618
605
603
617
606
624
631
625
628
643
645
635
632
643
634
625
623
615
611
616
613
592
594
597
609
593
607
601
612
613
594
603
590
596
587
576
592
582
591
581
585
586
595
583
573
578
577
577
579
569
580
586
581
585
587
582
589
599
587
575
579
580
570
583
574
571
579
589
591
571
587
590
600
602
596
583
588
579
578
568
580
579
580
572
574
577
577
576
576
591
603
584
589
600
597
584
604
602
604
607
596
607
604
599
593
599
597
605
610
617
619
629
637
640
640
631
626
620
612
606
597
588
579
585
571
567
583
585
596
595
587
605
598
600
618
594
594
596
591
592
596
597
593
585
589
600
585
596
595
573
591
584
573
578
580
575
588
600
622
628
632
637
637
644
637
635
633
622
612
612
604
612
597
611
598
613
599
589
593
603
599
608
621
616
614
627
627
624
624
621
608
610
593
596
580
611
603
600
596
591
601
604
602
597
589
591
589
586
579
576
596
586
587
589
589
588
581
577
580
583
581
584
586
593
592
581
577
577
587
578
586
582
584
590
577
577
579
576
587
588
593
592
599
598
591
590
577
572
574
563
557
555
567
575
586
588
583
579
593
598
592
589
575
587
591
579
573
576
589
587
583
588
586
592
590
599
593
591
587
593
599
592
604
609
601
612
595
601
583
593
566
577
584
579
586
603
608
609
615
602
612
612
614
596
604
589
604
597
591
592
589
588
599
613
610
604
608
611
608
602
597
591
590
594
599
607
594
613
598
619
604
598
607
608
605
606
612
608
609
601
605
598
597
610
603
606
604
590
588
478
732
609
615
613
610
604
597
599
616
596
605
600
596
584
598
596
586
601
598
588
592
592
603
597
603
587
603
598
593
580
597
604
607
613
635
637
629
636
618
599
610
624
617
627
663
617
623
607
612
593
603
586
588
591
582
574
578
573
580
586
595
599
604
608
601
598
606
599
594
580
579
598
604
609
610
623
620
598
610
594
588
591
588
574
575
577
572
563
563
561
556
564
554
542
589
588
613
600
630
627
646
674
676
660
668
672
671
633
648
641
638
626
643
669
672
660
694
695
650
667
640
629
623
619
609
603
579
577
563
566
553
551
542
539
540
538
544
546
550
554
550
542
541
551
552
558
556
557
561
564
564
572
565
550
558
555
556
545
536
546
539
534
544
542
540
547
543
560
553
558
562
566
563
554
559
559
555
556
552
542
547
545
556
546
559
567
572
586
574
572
582
578
580
584
587
582
565
569
563
565
556
556
550
556
558
556
573
582
591
578
588
583
608
615
617
628
623
628
621
612
612
609
596
599
604
606
609
600
607
611
606
585
604
607
608
616
618
634
627
607
629
614
611
587
598
600
597
594
584
582
590
590
599
588
592
593
591
584
593
571
577
574
574
556
558
547
551
561
573
569
566
576
586
587
577
566
566
568
560
559
550
552
553
556
565
538
546
553
536
550
534
537
536
548
541
544
546
544
541
548
561
540
554
549
552
546
546
557
552
545
550
539
541
542
554
556
551
564
549
556
554
560
558
569
566
569
558
566
562
565
567
562
578
589
596
582
589
583
568
573
572
573
567
573
581
585
582
588
587
593
599
584
594
577
577
568
576
566
563
559
555
552
554
531
539
539
534
532
528
538
543
562
597
631
652
614
610
607
611
595
585
580
589
591
585
576
560
580
592
577
574
572
581
581
588
577
573
580
574
566
573
572
584
586
588
592
585
595
600
596
656
716
677
677
642
628
601
586
578
568
567
568
578
581
574
572
566
586
592
600
608
640
635
602
585
598
572
561
552
559
570
581
581
594
593
612
612
600
596
603
595
589
573
577
579
583
598
595
601
606
600
595
595
612
602
585
597
589
589
597
591
611
616
624
634
631
613
604
617
608
589
591
574
572
571
561
571
565
560
575
562
586
569
580
590
588
584
584
577
573
574
573
567
566
558
566
551
553
552
560
589
587
587
575
571
593
597
605
589
590
587
575
553
547
548
536
542
534
532
561
606
613
592
580
578
581
597
580
589
591
586
580
592
589
586
590
592
585
596
582
577
577
572
565
567
567
575
577
581
586
579
572
562
561
567
565
559
568
558
562
558
566
563
575
571
577
586
608
593
592
586
576
575
571
560
558
545
547
539
546
552
560
567
570
580
588
588
598
597
579
570
563
554
548
543
530
538
539
548
558
561
585
591
620
643
627
629
614
614
598
592
568
573
565
577
588
589
586
570
570
569
572
564
571
582
575
595
586
578
567
561
560
550
555
574
600
584
602
590
587
606
607
611
603
620
607
617
609
596
604
588
572
574
574
571
572
562
560
567
572
565
584
576
561
588
583
587
589
595
586
586
599
603
583
586
580
588
570
575
580
583
571
580
589
599
603
596
584
584
567
579
560
564
572
568
573
565
571
577
568
1136
561
554
539
536
539
528
527
535
524
517
521
545
571
579
558
541
564
551
574
556
553
546
556
559
547
543
548
543
554
571
575
574
574
576
571
572
561
552
548
551
555
549
543
548
554
572
567
577
579
582
591
595
578
571
586
583
572
578
574
566
564
569
563
564
565
566
589
571
568
578
564
558
561
554
567
550
555
562
555
553
553
554
555
550
553
559
555
559
550
548
542
532
533
536
557
557
559
547
549
555
545
547
554
554
556
556
548
557
552
555
562
567
569
562
553
559
553
532
535
547
530
547
542
547
559
600
651
624
615
618
644
638
622
612
606
599
612
603
588
590
579
595
578
568
576
577
568
568
561
560
566
573
577
577
575
567
574
583
583
581
584
571
563
554
535
538
540
542
557
561
557
571
571
584
591
585
593
588
612
619
625
619
613
609
594
594
585
588
582
580
582
573
572
571
566
575
593
611
607
597
604
611
604
599
588
587
587
584
585
568
552
564
561
562
567
565
553
558
560
568
557
567
567
558
564
558
565
571
575
573
572
558
567
564
562
576
563
576
575
572
555
556
557
547
555
551
547
542
541
540
541
560
552
560
568
578
570
568
557
570
562
575
574
570
572
564
553
549
539
530
543
542
540
544
544
547
543
563
556
571
569
572
567
573
566
567
574
588
588
618
621
606
584
592
588
586
588
581
576
584
578
574
572
568
574
583
567
591
594
597
596
604
600
597
613
610
594
599
596
602
601
594
584
585
585
577
581
575
573
573
573
585
582
593
589
579
582
576
583
585
584
578
573
566
578
578
577
573
570
575
568
560
558
549
552
545
531
550
544
546
547
533
549
538
545
536
538
542
536
532
534
527
534
541
546
551
542
553
543
547
555
556
546
542
539
532
537
536
524
518
514
516
515
523
516
528
541
558
558
573
603
615
605
613
628
630
639
632
634
649
641
635
665
667
660
655
649
628
615
622
636
659
644
639
649
638
631
608
632
631
643
640
643
631
641
636
636
627
622
610
603
596
602
596
597
597
588
591
582
573
572
566
566
562
575
586
584
573
596
599
604
600
602
589
579
581
584
569
573
570
574
575
581
595
606
608
603
614
628
623
627
621
618
603
600
595
589
578
577
576
573
588
587
596
603
651
651
636
653
663
663
655
629
637
629
637
627
632
629
629
614
610
616
601
596
605
597
591
603
599
606
617
617
606
605
614
611
610
603
605
601
605
600
604
619
621
609
610
603
624
650
649
651
647
631
640
630
609
605
631
638
632
638
636
632
622
624
614
590
605
590
598
605
611
610
618
617
620
612
609
601
599
575
579
588
573
590
583
572
592
599
594
598
599
599
599
582
569
590
581
586
596
594
617
607
607
599
602
588
582
579
583
566
564
567
571
569
582
577
570
593
598
610
605
613
595
597
588
581
583
568
555
550
542
539
546
551
613
693
724
721
719
696
685
654
643
628
635
642
639
643
627
627
633
672
678
681
686
666
640
637
625
628
634
632
625
619
622
638
646
666
658
649
660
650
635
630
618
604
583
595
595
609
656
680
674
669
672
665
628
625
617
628
606
619
623
649
665
671
658
646
656
644
642
638
641
646
640
632
621
616
621
614
610
629
641
648
652
638
615
634
635
628
623
609
604
605
603
613
637
633
636
640
648
653
651
640
633
616
619
631
623
618
622
623
606
610
617
613
621
629
637
645
654
645
644
637
613
620
621
624
650
638
643
627
633
633
630
634
674
718
688
697
688
679
675
640
635
626
611
613
630
655
642
649
661
696
697
673
664
650
632
618
608
601
608
610
621
648
678
673
676
668
634
633
635
638
643
626
645
654
611
616
596
601
592
581
584
580
593
603
655
675
635
635
633
606
630
633
644
648
655
645
639
629
624
606
600
594
604
632
643
655
661
660
655
647
627
630
623
610
612
608
594
595
579
576
572
573
574
585
590
610
611
602
616
604
612
603
583
595
594
598
591
586
593
601
615
617
614
619
620
613
608
591
593
590
581
588
584
575
600
592
609
606
600
590
596
591
581
569
557
551
550
539
539
548
577
618
682
772
759
716
689
663
660
641
637
599
601
539
637
578
582
546
567
559
544
542
442
671
563
584
589
594
1191
573
570
554
542
551
546
542
569
563
571
591
346
335
476
285
293
353
775
548
560
554
544
547
530
551
565
567
561
578
586
591
586
591
590
597
587
589
584
587
589
585
591
590
587
567
564
564
569
621
643
623
611
623
630
622
622
625
611
609
599
587
580
566
570
559
557
579
565
584
604
597
607
602
597
595
582
577
562
563
574
570
577
579
594
603
599
583
585
584
576
553
570
560
557
554
562
547
552
548
556
579
584
578
578
605
601
594
588
583
580
578
567
553
561
563
571
565
591
603
604
610
620
606
593
586
563
557
548
541
550
582
572
591
636
645
658
670
645
636
624
623
602
599
583
592
580
577
572
562
564
563
577
584
620
686
671
736
702
664
667
650
638
648
640
634
629
621
620
613
615
612
601
582
581
578
580
591
588
608
619
655
687
657
669
674
663
642
625
609
589
584
571
587
571
601
632
609
622
644
631
629
629
630
613
612
584
604
592
600
580
606
580
574
565
577
584
573
610
633
627
631
621
622
614
629
628
633
669
705
659
654
653
650
664
645
633
625
624
616
607
601
630
655
653
656
662
682
689
662
644
625
608
599
581
595
576
611
644
631
633
628
644
643
627
621
607
604
594
588
571
589
589
607
605
600
598
595
606
607
594
615
602
618
638
636
630
650
637
630
626
621
630
617
615
610
606
599
594
592
597
597
598
606
608
612
618
615
605
593
603
604
603
617
608
598
593
593
583
583
578
579
570
575
586
612
629
635
617
624
617
612
613
605
598
599
581
574
567
572
590
586
607
609
594
592
576
573
572
559
557
569
614
666
677
677
651
640
651
636
630
641
632
637
626
626
629
627
620
606
605
598
584
579
575
573
582
577
576
601
596
591
589
603
587
599
598
589
587
586
590
584
564
572
565
574
586
572
601
634
702
700
675
654
650
640
626
623
607
602
597
592
592
587
581
594
596
602
583
593
590
582
579
585
568
576
558
584
579
587
611
597
605
616
628
617
611
620
610
612
615
617
614
610
608
603
611
608
624
625
618
614
615
604
613
605
602
614
598
594
602
601
600
607
595
594
582
576
560
563
544
539
543
541
537
550
533
542
539
547
552
564
584
585
583
585
584
565
585
576
578
575
590
574
571
563
573
565
557
556
549
550
539
550
568
607
630
675
667
683
621
638
606
607
612
600
593
601
580
579
568
564
550
551
554
546
557
574
610
633
734
728
700
722
684
687
675
660
651
636
624
605
595
593
578
575
588
579
604
621
658
647
648
642
617
604
581
587
585
566
568
559
572
570
586
655
645
703
658
677
654
659
664
660
653
504
783
624
632
617
621
612
604
593
588
581
564
561
540
551
560
611
663
685
644
645
652
639
624
612
607
595
588
588
584
585
576
588
583
587
572
566
555
548
547
555
571
571
610
644
666
650
642
622
618
451
533
384
368
566
559
543
552
537
540
541
553
556
570
561
579
569
579
578
579
590
604
593
611
619
616
610
613
602
591
595
572
586
570
564
567
574
583
579
581
586
577
587
602
600
614
612
646
617
646
664
659
636
670
640
624
614
629
621
692
641
673
646
803
657
698
652
635
696
646
629
524
817
676
658
625
616
611
587
593
583
579
590
585
596
617
633
668
640
637
632
610
611
611
602
609
608
592
591
583
580
580
571
576
579
569
566
572
564
579
590
623
614
621
615
623
598
591
587
587
577
580
594
601
638
700
728
735
718
709
680
631
617
599
588
574
564
568
556
492
625
573
588
601
597
617
621
620
599
596
612
578
573
583
579
577
563
568
554
549
554
552
578
576
629
664
673
638
646
623
628
518
691
606
593
598
604
595
601
591
590
584
574
577
575
556
564
585
581
577
591
603
610
603
621
598
592
581
565
558
561
552
547
550
553
557
582
577
585
594
607
611
598
591
580
578
567
574
554
577
585
582
584
582
590
592
589
590
573
568
563
551
546
540
542
550
540
550
564
609
599
590
598
600
577
579
566
564
566
567
577
570
586
571
594
590
595
571
591
573
589
586
585
577
583
562
560
559
574
565
570
565
585
603
617
626
617
604
615
602
607
589
601
599
590
589
584
593
591
598
591
587
586
583
572
557
566
572
587
588
604
598
596
606
610
603
615
619
607
604
594
598
603
578
598
605
611
596
597
598
596
598
591
591
590
587
588
595
596
591
589
585
587
588
574
572
581
582
569
575
579
589
590
585
581
599
592
600
590
584
584
580
570
571
570
571
560
565
565
568
571
582
573
579
574
587
564
570
572
570
562
570
575
576
583
575
580
584
577
586
580
579
586
585
574
578
575
580
584
574
598
597
609
612
611
611
617
608
611
608
601
594
604
605
600
600
599
583
606
592
585
589
592
600
581
591
603
598
605
608
616
617
628
611
605
611
600
603
594
591
602
581
577
572
564
562
562
554
571
571
579
584
585
595
593
588
583
580
577
565
578
573
584
569
577
574
580
579
583
590
573
573
573
573
573
576
579
581
581
580
583
585
575
574
575
580
566
568
574
563
580
571
570
589
574
568
580
560
559
555
559
557
560
547
544
538
552
542
551
547
564
547
572
563
565
564
564
564
572
566
561
563
578
576
580
576
590
591
587
584
585
573
570
579
571
582
578
604
608
591
587
594
585
588
580
583
592
582
575
584
580
582
577
578
571
569
564
559
564
558
565
569
577
576
582
565
473
669
568
564
583
557
554
554
547
556
561
560
557
558
559
570
578
581
590
586
581
579
566
561
556
543
547
536
546
543
548
555
557
552
548
549
541
550
557
544
551
545
536
554
549
562
561
603
631
650
638
623
619
600
602
596
584
581
586
578
583
578
589
601
592
602
607
627
616
614
615
604
597
590
586
575
573
573
561
584
582
589
584
600
599
591
580
572
571
567
564
570
555
570
558
562
556
573
581
594
592
594
593
583
583
577
566
570
567
569
578
563
567
565
570
558
562
554
557
550
545
554
553
558
563
587
609
596
607
589
600
586
580
573
568
566
562
547
568
553
567
563
559
573
574
584
593
584
594
582
588
590
578
575
575
577
561
572
566
577
576
581
588
599
600
603
590
596
596
591
600
602
592
609
615
605
1213
592
597
582
612
608
597
594
617
629
643
632
626
631
631
627
600
614
606
588
586
599
587
596
583
590
578
570
576
568
574
563
577
584
571
576
577
585
586
603
613
629
627
629
648
619
624
613
606
588
581
590
579
569
570
571
561
571
569
565
565
551
556
550
551
546
547
542
550
540
545
547
570
573
574
576
581
575
583
578
581
556
563
565
566
557
545
539
556
551
549
543
552
556
557
550
557
548
551
553
557
554
563
546
542
566
565
570
574
572
573
579
589
588
587
592
585
605
572
584
585
570
581
577
580
591
599
601
603
587
608
600
585
595
601
587
585
589
591
587
577
579
592
594
589
588
580
590
585
578
578
599
608
629
639
631
624
633
628
660
673
650
680
673
639
625
438
826
632
620
643
629
615
610
613
619
630
633
625
615
629
616
615
609
619
629
618
610
606
614
623
624
634
628
610
633
627
637
633
615
608
613
602
593
602
611
614
619
630
631
630
630
609
609
598
605
579
593
588
588
601
588
593
588
599
601
594
601
592
590
601
596
588
594
583
588
588
594
581
601
591
594
605
600
599
609
613
605
603
587
603
600
601
590
585
589
590
598
614
590
594
620
622
626
621
615
617
616
617
599
607
588
610
592
590
600
590
609
604
615
605
613
618
610
628
632
629
630
627
624
622
615
610
591
598
585
570
569
572
603
619
635
641
644
628
644
659
661
675
645
637
646
629
613
607
603
618
619
631
621
618
638
641
661
643
640
641
627
613
622
627
623
608
598
609
606
598
591
602
585
600
596
598
600
589
592
599
597
586
598
588
581
584
569
574
573
572
575
598
620
629
662
666
649
650
647
637
625
616
615
607
610
597
600
586
586
577
578
592
578
578
589
595
610
605
628
607
618
615
622
622
606
624
612
606
597
611
601
601
602
607
615
612
602
624
629
632
641
619
619
617
599
600
587
606
604
604
600
603
594
600
589
605
597
600
602
585
583
592
587
594
597
602
600
603
595
597
597
595
587
577
586
588
578
590
595
577
588
585
595
595
595
589
596
606
591
596
584
595
594
571
587
579
572
582
584
585
600
598
596
595
608
604
598
597
596
595
591
597
591
596
590
597
594
598
591
587
584
586
595
589
578
593
571
590
592
601
601
605
601
602
583
577
580
575
575
567
569
568
558
560
552
568
563
577
588
567
577
593
588
589
610
610
613
604
604
601
609
605
611
611
608
608
609
604
613
592
594
591
585
591
583
596
590
583
593
600
609
605
617
615
624
597
610
610
618
626
607
619
615
627
611
589
600
589
582
570
571
575
573
562
567
569
559
552
555
540
554
557
548
557
562
568
565
567
567
560
565
575
576
583
583
564
566
558
555
566
555
556
552
566
570
569
587
583
610
632
646
641
671
678
652
639
644
640
644
638
627
617
614
609
614
604
608
601
610
610
606
604
611
597
585
586
585
582
569
588
576
575
577
578
601
604
596
604
599
594
582
586
580
582
579
570
578
585
581
580
571
579
564
567
584
589
602
596
605
586
597
588
575
571
565
555
551
542
568
550
549
563
581
581
582
584
590
596
590
586
585
585
584
581
588
579
579
594
583
600
595
604
604
599
617
599
601
610
599
590
584
579
579
581
580
562
566
572
571
570
576
571
575
584
564
588
568
583
577
570
564
554
562
552
559
565
554
567
576
584
585
592
576
584
579
569
578
580
582
592
586
575
598
574
579
578
578
574
564
573
571
570
561
580
570
578
581
580
587
592
601
588
580
577
573
570
571
562
571
558
549
552
567
548
552
541
544
536
530
527
540
542
533
539
535
543
539
553
555
550
559
539
552
552
551
550
557
550
554
549
563
530
550
557
552
586
595
600
590
602
593
607
593
591
570
582
577
570
562
557
555
534
556
547
538
547
551
548
544
540
549
563
573
643
597
608
575
584
566
561
554
557
562
554
558
562
567
570
566
569
567
569
566
565
572
567
563
568
568
567
557
567
567
557
563
551
558
553
551
543
538
539
532
526
527
522
523
512
513
538
533
546
548
556
568
575
598
606
588
585
592
587
581
571
564
570
564
556
555
558
559
556
571
560
574
561
558
557
559
552
547
542
542
553
539
541
538
549
548
549
554
548
562
554
547
542
544
546
533
546
534
541
554
551
1092
550
550
540
527
526
534
522
525
523
527
534
536
531
533
538
552
552
550
557
544
557
564
554
548
554
553
544
548
547
554
545
551
537
538
552
553
546
544
545
547
535
535
541
532
527
529
534
540
539
543
569
571
584
596
584
601
614
618
619
617
606
594
588
596
590
594
577
577
604
601
646
619
631
629
627
616
595
597
588
581
570
583
576
571
570
571
584
591
587
579
588
583
585
564
563
570
564
548
554
504
542
647
558
567
578
574
564
558
564
567
549
542
539
529
529
529
524
512
519
519
514
517
507
501
506
517
511
502
512
503
510
513
513
514
516
515
517
525
512
519
519
510
510
515
514
511
528
517
537
523
541
549
532
539
546
536
530
522
529
515
515
524
511
510
509
511
509
515
508
516
523
526
527
530
527
541
542
533
526
527
539
531
528
546
535
530
528
541
530
545
545
548
545
551
552
552
552
539
540
546
543
541
544
558
560
551
552
553
548
545
563
557
567
571
571
563
575
570
579
561
586
595
578
586
599
599
592
599
587
588
568
574
563
545
550
550
552
548
552
549
546
541
559
555
553
558
550
554
554
561
556
553
554
536
544
546
537
531
534
543
536
535
543
538
535
544
547
556
565
553
567
561
557
564
552
560
544
555
547
549
554
550
561
550
551
543
554
560
547
553
557
553
561
566
572
584
570
575
570
558
560
556
557
566
575
576
585
573
572
575
571
566
558
559
551
553
563
571
556
565
567
580
567
573
574
586
595
575
588
596
596
590
584
582
572
572
569
558
558
547
541
541
558
548
549
555
559
551
553
569
560
561
565
556
550
560
549
561
560
559
567
565
558
569
549
564
558
554
556
545
537
547
546
1092
545
542
530
534
523
525
522
529
543
540
555
561
572
559
565
565
569
545
565
558
560
559
549
566
568
568
572
573
607
600
595
601
622
623
605
590
607
611
596
596
586
600
591
584
586
582
589
593
602
616
626
622
633
616
620
608
612
610
602
600
584
597
587
579
587
583
587
590
582
581
578
580
589
592
604
597
596
604
603
603
617
603
605
618
607
598
583
595
595
595
591
604
588
602
605
606
611
593
585
598
605
595
597
594
592
579
592
594
587
581
577
573
564
566
572
566
580
584
575
593
593
599
599
596
602
598
593
595
590
587
584
584
603
597
600
610
609
627
625
611
603
616
609
613
607
605
608
620
611
607
611
614
623
630
617
622
610
613
611
596
580
597
604
614
612
604
610
612
606
596
596
614
613
606
612
616
622
649
637
639
630
622
628
614
610
613
619
618
620
625
614
629
610
619
617
614
617
618
611
610
609
619
617
620
606
599
613
611
619
612
610
609
611
603
601
601
601
602
608
606
603
589
597
585
590
591
605
600
603
592
606
590
604
622
596
591
594
596
594
586
588
582
593
595
595
584
603
612
617
617
603
617
604
608
610
605
594
606
618
615
627
618
617
616
604
612
614
621
624
618
608
615
609
610
605
608
590
600
605
589
587
594
596
581
587
587
599
603
610
616
611
603
600
606
602
609
598
610
595
607
603
614
616
609
613
607
607
607
597
618
599
607
622
621
612
605
599
599
598
602
597
589
588
597
595
594
616
620
621
622
621
616
619
609
611
602
607
613
614
608
610
605
616
602
609
596
607
621
626
620
616
609
606
595
585
588
590
594
591
591
613
637
642
655
652
654
657
651
644
629
616
623
617
617
621
629
632
634
643
628
615
631
629
628
625
615
632
631
630
643
635
638
640
635
624
635
649
635
632
622
640
629
624
623
630
639
644
664
659
658
665
653
665
663
658
640
631
630
638
640
622
651
661
668
649
641
670
641
640
638
612
624
630
628
618
617
610
617
613
608
608
622
622
631
627
631
639
639
638
637
644
642
631
635
634
629
645
677
677
656
674
668
649
637
637
629
624
627
627
622
611
624
625
620
616
612
634
641
638
651
640
639
648
654
629
635
643
628
613
620
612
622
633
640
639
655
633
622
620
611
592
595
601
590
613
628
633
651
648
653
663
660
645
649
649
644
663
655
657
667
662
664
662
666
664
670
680
669
658
676
663
638
654
647
647
626
633
652
658
641
643
657
660
653
646
638
649
659
661
645
651
657
660
647
654
662
671
659
648
662
656
660
648
649
653
647
646
651
652
641
634
623
606
597
606
590
603
600
613
613
603
605
601
599
599
576
597
581
589
576
585
580
569
569
562
556
562
555
568
566
570
576
606
607
601
612
628
617
606
614
601
604
614
612
604
604
607
588
584
590
589
602
639
662
655
650
641
628
648
631
631
627
637
629
626
630
597
613
619
614
614
596
606
604
590
600
583
573
574
574
595
584
578
600
602
602
605
607
607
606
608
600
601
601
603
600
600
597
595
590
601
598
604
596
600
605
606
596
604
596
602
600
593
581
588
592
593
597
582
580
595
596
601
596
596
601
588
594
582
594
626
642
671
659
630
633
619
608
609
610
620
609
615
616
611
605
599
609
608
607
592
606
599
590
594
592
607
588
599
593
606
602
609
604
595
611
602
603
613
607
611
608
601
604
605
609
604
615
616
609
602
589
601
596
605
606
613
619
611
623
620
615
608
604
591
612
607
610
606
605
608
604
613
623
603
613
605
604
609
607
609
620
610
604
610
611
600
595
599
595
606
591
597
602
615
609
623
612
615
613
622
613
613
593
610
621
623
627
616
624
624
632
620
622
608
608
608
619
602
606
594
606
596
605
599
614
605
601
614
621
604
610
626
616
614
625
615
620
614
613
604
607
609
607
612
621
601
599
613
609
615
607
602
621
635
632
624
611
617
620
612
592
602
595
600
609
593
612
617
655
651
651
646
633
631
619
613
611
611
609
600
627
644
651
651
643
638
646
626
617
611
616
615
623
633
648
635
628
635
639
633
643
646
636
638
620
626
624
613
614
603
604
593
613
614
631
625
617
616
621
613
613
617
613
623
619
620
611
617
633
633
634
621
638
636
642
633
623
635
632
636
642
631
622
632
621
636
630
628
637
641
640
645
645
663
648
663
651
652
646
634
639
628
616
616
609
630
618
638
625
623
620
623
634
628
627
621
633
620
615
619
612
611
609
619
628
621
647
639
644
642
661
640
640
633
631
631
634
652
629
650
637
653
639
629
621
627
643
636
631
630
639
623
621
615
617
607
613
627
635
630
621
639
643
633
618
631
636
640
665
655
655
663
656
656
636
642
637
646
708
752
733
685
670
665
646
631
629
630
623
626
613
626
629
633
633
626
629
618
605
611
603
606
601
606
603
596
592
604
599
582
580
578
563
579
572
560
576
589
581
595
590
602
594
609
590
604
581
593
584
587
585
602
584
604
579
585
584
578
587
586
595
607
598
611
624
625
639
636
630
632
622
618
605
599
594
595
586
590
600
596
597
618
630
630
634
674
640
635
617
602
608
589
575
580
574
572
577
576
557
563
563
567
556
579
573
600
615
621
614
610
597
595
590
575
563
574
574
566
560
566
577
571
585
586
586
587
584
599
589
593
577
583
587
576
572
578
564
562
572
575
574
572
566
558
573
582
582
566
580
567
568
567
577
566
561
572
563
564
579
581
572
587
593
588
585
588
582
576
578
570
588
583
591
589
608
611
614
618
619
612
590
597
580
579
595
591
612
608
624
631
634
642
637
622
610
601
609
608
615
630
638
631
624
637
631
615
613
621
614
627
624
617
619
605
601
599
600
602
610
619
618
610
606
603
585
576
586
585
579
584
583
563
568
575
557
553
567
559
570
568
558
568
568
580
573
576
559
578
573
565
575
567
569
585
577
564
562
563
567
560
573
583
591
591
599
592
600
590
588
591
583
574
572
576
568
568
568
578
577
579
588
587
585
603
592
578
584
598
601
578
587
583
589
583
595
587
594
584
584
585
582
580
587
581
585
582
580
582
587
585
585
581
582
588
591
582
576
564
567
562
561
568
575
586
582
580
587
599
600
592
608
596
600
592
604
596
592
606
604
593
601
590
601
603
601
609
616
617
625
614
626
631
641
637
642
648
664
661
649
664
653
640
639
670
650
643
671
666
659
673
670
707
692
688
690
649
638
621
605
600
597
595
596
608
623
633
629
630
634
612
609
607
608
605
594
596
596
597
591
597
598
607
596
601
608
606
613
604
610
619
621
631
625
619
622
615
619
612
608
597
605
608
613
607
608
601
600
603
608
611
583
587
581
575
573
575
573
579
582
593
586
586
580
581
574
568
582
572
574
570
567
583
582
579
576
575
587
595
587
587
587
577
570
584
581
589
590
600
589
587
595
592
590
585
589
585
594
580
565
579
581
588
590
605
599
596
610
597
609
616
601
602
597
596
589
593
576
583
565
560
559
560
569
574
568
568
565
573
570
577
575
581
573
578
582
592
586
586
584
595
597
582
597
596
587
586
593
600
608
599
597
606
579
583
573
582
578
580
585
578
580
582
588
598
589
583
577
583
573
576
579
576
577
575
576
570
566
581
577
586
590
599
619
624
639
626
620
620
607
596
590
586
599
592
595
596
594
598
588
594
587
584
582
577
582
579
574
582
575
569
569
584
567
552
565
564
556
564
556
555
555
555
550
551
535
544
542
546
549
549
537
549
562
561
569
568
575
566
569
563
563
562
570
547
462
646
550
540
554
542
558
568
556
569
572
584
586
588
585
583
576
574
574
568
570
574
585
593
589
601
597
613
611
605
611
605
617
600
604
615
610
613
608
631
618
628
620
617
632
625
630
633
618
635
622
632
628
622
625
613
605
599
602
591
592
593
593
573
571
584
574
582
609
618
619
635
626
639
658
669
647
665
654
674
647
645
632
631
628
627
623
638
637
634
651
651
681
660
699
727
737
717
695
694
675
661
644
655
650
638
655
663
667
642
640
631
627
614
607
605
603
609
603
610
600
606
592
583
579
570
571
576
573
564
556
555
554
551
549
550
538
558
594
573
566
567
573
575
580
575
597
614
617
613
628
619
620
607
602
601
597
611
605
604
608
618
626
631
624
624
629
635
639
626
489
749
639
605
616
634
639
653
638
657
646
646
640
633
635
620
618
618
626
608
608
611
625
602
626
611
617
605
597
607
608
616
633
620
624
633
618
611
620
622
619
615
630
628
631
625
624
627
615
613
615
605
596
593
592
576
570
587
598
611
597
587
598
589
595
593
593
600
601
608
603
599
600
594
601
594
597
609
611
601
609
593
601
586
595
607
611
618
612
620
623
626
619
621
619
605
602
597
589
591
584
591
594
1167
580
563
560
569
562
584
601
638
686
671
671
691
675
660
670
661
642
650
644
644
627
646
617
634
651
642
642
620
622
621
618
596
578
583
594
616
634
633
636
645
646
639
629
633
636
620
621
616
625
612
634
633
639
636
625
639
638
636
630
607
613
603
612
600
616
615
621
632
637
652
666
651
665
654
637
635
637
631
610
622
619
628
630
621
630
628
609
620
610
603
597
598
590
592
596
586
596
592
600
596
607
599
604
597
607
594
595
602
605
605
600
602
610
618
602
603
597
598
645
627
638
632
633
625
616
607
590
582
571
570
577
566
571
590
582
576
578
583
584
587
590
602
594
583
582
588
572
587
589
588
582
586
589
585
585
594
592
597
590
603
592
597
607
614
600
588
602
584
578
562
576
591
576
579
586
598
603
603
606
623
616
608
615
610
596
602
602
603
597
594
592
597
599
592
615
597
595
587
594
583
591
580
575
580
599
583
587
586
599
588
588
579
586
577
573
562
569
560
565
568
578
576
567
566
580
564
582
568
576
566
574
569
559
570
561
561
561
564
557
560
567
573
580
574
565
575
558
569
572
571
570
585
583
581
604
607
609
601
609
601
605
594
592
580
571
568
573
567
568
559
558
547
561
549
552
552
550
555
584
611
625
621
628
623
622
614
620
599
596
592
596
604
595
596
589
594
605
611
614
625
633
649
642
654
644
645
648
642
635
627
633
612
613
614
610
611
603
613
619
619
621
626
608
607
612
592
614
606
626
611
635
630
641
624
626
619
624
602
607
606
613
601
611
607
614
595
600
603
603
591
590
597
591
584
582
583
588
581
590
599
605
598
603
595
594
588
581
589
578
588
574
590
577
581
580
574
581
573
588
584
579
588
584
586
579
588
581
572
579
572
582
573
577
582
574
589
591
602
598
602
604
601
596
580
585
579
581
568
572
559
571
577
594
588
594
593
595
612
593
599
598
597
590
593
598
597
605
598
605
608
606
615
610
613
619
607
596
593
593
601
599
604
603
604
598
613
610
601
605
600
606
591
596
605
581
594
593
594
596
604
602
614
616
605
607
600
595
585
587
581
569
580
576
584
595
594
609
624
612
613
628
628
624
615
605
612
612
603
600
613
607
615
608
616
615
613
619
624
616
614
609
607
594
594
593
595
589
583
573
586
572
577
596
590
591
582
590
589
596
581
585
587
589
596
604
574
581
598
641
633
634
630
634
626
630
608
606
606
594
588
595
597
592
587
582
577
596
576
579
590
593
596
613
610
626
613
622
624
624
608
612
612
616
622
621
615
605
607
610
606
612
606
619
616
629
628
613
615
609
611
603
601
600
594
610
605
593
592
580
577
573
568
570
579
591
597
599
608
617
620
617
614
615
616
623
606
600
610
593
603
597
599
600
604
596
590
601
598
596
597
586
576
600
597
585
600
602
609
613
615
614
612
617
615
609
610
610
604
603
595
595
592
601
608
619
621
617
618
619
623
616
613
614
610
614
615
618
611
618
607
608
598
600
584
598
598
613
607
630
635
629
626
622
630
624
621
618
621
611
625
615
624
634
622
608
610
623
621
612
613
606
599
599
601
609
621
622
609
618
625
616
606
621
607
612
619
608
605
604
609
610
615
617
613
634
624
641
634
634
627
617
614
618
613
611
602
610
618
613
623
612
621
591
593
604
600
602
598
636
611
616
612
614
628
631
619
620
620
594
621
600
599
592
582
591
589
610
609
615
609
600
599
587
602
596
587
596
595
586
600
575
587
596
596
583
573
572
569
576
565
579
585
584
572
576
581
575
570
581
583
575
570
566
568
562
558
566
564
563
560
567
569
570
565
574
576
580
574
579
574
595
581
579
576
592
583
583
585
584
571
570
563
565
559
553
554
544
546
545
552
558
554
568
575
563
587
584
602
607
607
597
603
603
602
596
591
575
582
556
560
565
554
556
551
564
560
571
570
580
587
587
610
613
590
568
606
579
572
582
572
572
565
571
568
557
546
552
538
543
520
529
536
534
550
556
554
567
583
599
589
611
595
600
594
598
592
581
580
569
572
570
561
546
548
559
551
545
561
573
566
578
576
592
585
599
584
597
601
602
602
612
616
616
617
631
636
614
619
632
619
621
608
608
621
618
605
601
607
624
615
613
610
615
608
610
606
601
596
599
598
595
616
625
622
610
603
605
600
619
628
610
616
606
602
595
595
607
602
597
594
612
621
612
612
608
617
611
618
615
604
600
593
594
604
601
606
608
603
595
607
625
640
626
643
648
639
637
641
638
629
633
632
633
620
621
631
621
615
608
613
601
623
620
627
619
631
610
612
615
616
615
599
602
614
628
649
641
633
643
643
646
638
614
624
638
632
643
642
636
632
625
636
617
592
611
595
610
605
615
616
607
616
642
640
644
641
637
641
626
624
608
619
616
626
623
629
635
651
653
648
646
626
636
623
616
625
619
621
616
615
605
613
620
636
648
642
641
642
651
645
636
633
625
635
630
626
618
618
624
641
641
637
632
635
631
624
626
611
600
608
611
619
626
626
635
636
640
638
645
631
626
599
624
622
619
627
622
606
612
630
641
633
628
640
639
633
612
605
610
625
612
623
618
636
647
648
649
646
634
621
623
603
604
610
630
630
629
615
627
624
643
632
642
628
638
638
637
626
638
635
619
636
630
630
637
657
638
652
646
659
636
632
645
633
627
633
643
649
669
672
670
658
681
673
677
662
661
667
665
672
670
639
648
651
629
617
651
641
625
626
616
619
619
632
628
628
650
636
648
647
651
653
637
640
653
645
647
642
649
636
636
645
631
635
648
644
644
663
666
672
672
665
662
664
654
648
650
633
656
648
674
696
661
665
672
663
659
658
644
659
655
634
648
651
647
650
644
629
635
651
641
653
656
663
671
655
659
666
673
671
663
661
661
679
671
637
654
652
642
644
634
658
662
669
647
658
644
657
630
651
665
665
657
643
658
665
664
644
657
665
661
652
656
653
654
666
659
661
663
655
665
659
654
650
645
644
627
644
635
647
633
638
635
627
621
637
632
629
653
688
688
697
712
693
689
686
666
666
691
685
690
691
677
699
695
676
678
679
677
683
678
693
686
683
647
656
654
650
645
651
653
642
648
647
653
661
663
650
658
663
672
656
657
674
709
714
691
699
680
691
673
681
685
676
659
671
674
676
687
680
682
691
683
673
670
673
668
664
670
666
675
662
673
672
684
670
666
651
662
648
644
659
660
657
654
684
685
681
664
672
687
689
668
659
649
659
680
670
693
661
661
678
693
669
672
685
701
691
689
691
699
681
665
682
675
654
661
675
685
695
690
706
695
688
685
690
692
661
682
679
674
681
679
699
698
671
672
667
681
665
661
670
652
637
647
632
624
669
652
657
643
647
646
635
615
607
612
613
618
615
621
634
634
637
639
642
653
666
675
665
679
684
663
680
667
649
651
653
629
631
504
755
626
627
473
444
390
573
289
308
664
624
638
648
646
715
684
672
672
663
684
689
674
678
702
709
697
673
682
673
649
650
636
644
633
633
648
633
651
645
658
671
669
658
662
663
672
657
656
646
639
640
655
637
676
698
688
696
694
687
669
690
679
670
664
668
678
681
679
687
684
671
653
643
658
657
646
652
651
654
647
654
645
647
654
637
633
623
620
607
617
625
655
649
648
682
692
672
689
709
699
680
690
700
693
674
695
689
675
678
706
745
725
697
722
701
682
691
705
702
686
698
691
693
679
692
696
695
682
708
698
698
687
709
703
687
686
708
708
718
708
719
708
695
685
687
667
675
678
666
669
657
688
684
670
675
688
693
664
676
669
660
664
671
687
675
661
669
671
671
678
685
694
678
683
695
689
675
686
688
663
669
686
682
677
676
681
696
679
671
670
664
664
673
679
680
681
680
706
694
692
708
699
690
693
694
674
668
692
687
681
686
678
692
677
696
700
702
709
715
734
716
708
723
712
686
716
714
729
698
718
726
703
687
708
688
685
674
688
663
659
672
655
663
644
641
649
649
662
653
642
638
638
618
621
630
623
635
646
655
650
672
679
662
672
672
658
659
676
673
657
661
666
658
667
676
665
667
670
670
654
647
640
639
644
619
636
638
648
673
683
686
675
664
646
641
649
639
644
647
657
671
663
666
691
698
690
677
692
680
653
657
652
643
630
637
637
650
639
643
642
636
627
638
622
630
628
637
637
638
639
646
647
646
665
657
671
656
676
663
676
661
661
658
659
668
661
659
668
671
656
664
661
661
655
648
638
636
626
608
624
627
629
624
636
643
640
648
647
638
642
644
649
649
654
666
669
663
657
669
652
649
647
651
652
643
644
650
631
653
645
658
648
660
642
648
663
660
642
644
654
666
646
650
654
650
641
651
652
643
654
658
669
662
657
676
668
664
650
646
636
634
626
635
636
646
640
655
662
671
664
657
672
675
677
664
675
664
666
667
673
673
669
671
685
686
668
680
685
678
670
680
686
674
665
687
664
671
678
665
663
666
656
654
665
660
670
684
678
663
655
658
659
668
664
659
675
690
671
675
677
675
683
682
665
664
655
661
692
667
679
662
659
682
669
649
668
654
659
649
639
630
631
649
655
662
668
681
691
678
690
676
667
662
658
644
653
651
643
658
654
664
686
715
737
707
715
715
722
703
703
694
686
688
685
674
666
675
675
671
663
683
682
666
657
660
642
651
644
651
659
638
656
658
678
657
666
672
671
655
659
662
660
653
660
651
657
650
652
656
635
649
655
648
640
625
635
644
651
655
662
670
654
650
663
662
683
666
688
679
688
666
696
696
672
668
667
662
657
659
660
672
674
680
704
682
677
684
678
678
666
684
677
662
666
647
659
650
655
668
678
662
672
671
668
669
673
674
671
678
685
657
678
686
665
660
688
690
680
694
691
687
695
707
708
694
708
699
679
682
687
668
680
685
679
658
653
666
668
650
657
681
683
668
688
694
705
685
685
696
696
684
687
698
687
681
695
687
689
695
703
674
675
689
697
682
686
693
683
678
698
689
690
677
672
660
653
657
648
661
645
647
650
648
669
680
672
673
686
677
666
667
673
686
679
682
691
684
678
684
689
690
688
686
702
674
686
701
675
674
667
685
692
682
681
682
695
682
691
702
699
679
700
684
677
680
681
675
670
665
693
665
667
678
674
662
671
675
669
668
658
667
687
670
657
673
679
656
653
657
644
641
624
622
620
604
617
621
613
620
623
631
637
636
630
634
633
625
614
569
545
761
439
770
626
611
607
614
611
593
594
597
590
588
594
591
588
585
592
611
615
624
636
635
633
642
624
629
599
610
604
613
606
601
599
598
596
601
595
582
596
597
601
592
606
590
600
585
572
583
571
562
553
564
552
559
554
544
566
563
550
548
557
549
553
557
565
568
575
575
577
584
599
584
571
560
563
557
551
551
549
560
560
570
579
592
591
600
589
586
596
593
579
576
578
573
567
564
567
572
575
570
566
565
572
573
567
572
561
575
578
580
566
566
576
575
568
569
571
582
574
569
570
568
553
546
554
559
566
569
566
567
585
609
636
658
658
662
663
647
633
621
625
611
599
587
580
577
564
566
562
558
578
570
584
603
630
625
622
615
617
623
625
603
587
595
586
569
567
560
563
581
571
573
572
576
586
568
576
573
598
580
576
566
580
585
588
601
603
607
622
623
619
607
622
635
617
612
602
594
591
577
574
571
574
566
562
563
572
572
573
587
577
596
597
614
609
611
608
609
604
600
581
587
567
579
585
575
569
568
579
578
573
572
572
567
569
569
569
568
570
566
582
585
577
590
583
607
592
588
592
587
582
571
565
575
552
563
566
562
562
558
562
574
567
551
560
560
568
563
556
566
562
564
562
569
557
583
569
583
576
576
578
585
569
570
568
564
569
566
565
569
568
577
573
577
577
566
563
575
574
587
586
577
589
592
576
569
563
562
566
561
567
578
577
578
585
578
579
576
569
576
579
576
572
586
590
592
596
590
604
593
583
586
581
581
585
580
586
585
572
574
565
578
571
578
572
585
595
581
586
601
609
624
636
641
643
638
640
629
609
627
621
621
623
618
616
616
605
616
598
586
590
584
602
609
593
609
618
628
636
617
631
638
627
653
635
633
660
662
637
623
618
620
611
619
605
627
623
625
616
617
605
588
591
579
587
582
575
586
595
611
626
617
624
626
615
601
605
599
594
611
612
623
620
607
621
624
625
633
632
609
607
616
625
629
628
626
637
641
634
624
620
627
635
642
664
658
644
655
653
659
656
645
656
662
658
645
639
643
647
637
642
628
632
627
641
648
634
635
629
638
641
629
626
635
618
624
634
622
639
643
644
663
658
647
657
655
651
630
635
632
636
642
635
628
626
626
629
642
644
624
636
640
650
641
640
645
649
643
643
652
649
638
640
627
617
608
601
611
614
626
612
609
619
627
632
641
674
673
671
653
656
657
654
639
637
634
638
648
643
644
662
647
650
645
649
641
649
650
650
659
659
661
648
641
642
632
649
629
629
638
644
643
639
631
650
649
646
642
650
660
656
647
657
657
649
641
657
655
651
663
657
657
652
663
646
647
645
648
632
635
644
659
644
644
660
660
654
644
660
651
633
634
643
645
644
638
646
646
648
649
645
663
641
637
634
647
643
635
640
645
651
662
647
646
651
656
661
643
648
650
669
655
643
656
666
663
662
659
663
679
656
661
649
648
636
638
648
649
645
656
661
653
650
652
656
657
655
642
646
640
646
641
628
644
643
645
635
632
644
635
658
642
650
668
673
669
665
675
674
682
665
667
674
667
676
703
690
667
659
663
658
658
639
638
644
651
659
654
662
682
671
668
671
675
656
655
646
651
641
633
628
630
637
642
645
635
645
642
628
637
629
623
621
623
620
621
616
629
634
643
643
649
644
637
638
649
663
675
670
671
683
666
660
660
658
665
665
659
660
662
678
677
670
673
684
673
660
656
665
669
674
659
672
660
670
656
652
660
657
652
653
633
630
623
627
625
647
661
673
665
662
677
673
648
660
660
644
636
643
655
643
642
647
647
640
657
651
668
651
645
644
642
639
625
631
641
642
633
643
658
675
671
652
665
646
649
629
641
647
645
632
633
639
645
639
650
648
653
645
631
638
630
631
644
634
651
640
647
631
646
651
644
642
646
640
644
638
641
639
636
633
633
642
646
641
646
640
655
661
639
637
653
661
652
648
661
661
666
676
670
654
650
642
649
639
638
627
623
631
644
635
631
652
650
664
660
638
652
653
647
647
652
651
639
631
623
630
629
635
623
639
634
637
645
640
648
635
629
626
617
622
609
607
632
632
648
638
652
653
658
651
640
634
632
618
628
620
615
617
611
626
622
620
625
630
624
621
620
636
638
632
640
638
633
621
621
622
608
629
624
611
623
631
629
630
632
626
609
612
606
606
601
601
598
609
603
586
599
599
598
605
621
625
618
597
605
596
590
598
601
608
632
629
644
641
654
634
646
635
630
628
631
630
632
622
630
619
615
606
604
606
601
611
606
613
622
629
628
630
606
614
617
606
611
614
623
643
673
672
674
656
657
659
655
658
673
663
647
661
654
633
642
650
659
662
669
665
674
664
666
673
666
653
667
648
657
662
682
674
673
688
677
667
667
665
659
661
650
651
649
651
641
640
635
630
627
627
612
611
596
599
600
599
616
613
602
652
785
728
734
720
687
662
649
642
646
635
643
654
676
684
681
704
704
691
690
694
690
663
687
702
680
674
660
659
651
641
644
637
640
643
643
649
657
642
642
636
653
645
640
635
620
637
651
648
642
653
673
665
668
648
645
645
645
632
630
617
630
631
657
645
659
652
646
645
640
638
638
629
628
621
614
630
626
633
634
639
622
626
625
633
649
666
670
659
644
634
635
635
639
635
634
646
668
650
656
669
680
679
656
656
658
647
652
654
650
658
669
648
657
671
654
651
643
630
655
653
651
651
650
644
650
641
628
647
641
634
638
638
639
673
651
650
658
628
644
628
641
637
635
633
635
635
638
634
644
641
654
657
659
646
660
656
656
655
655
650
664
649
654
654
641
642
635
653
639
647
641
652
655
647
640
645
632
644
632
633
636
642
652
646
651
651
637
634
636
632
635
636
625
626
626
627
650
643
655
644
641
643
642
633
636
644
633
627
657
641
642
656
665
662
647
647
635
653
631
624
630
625
614
611
626
631
661
657
634
637
644
626
620
624
618
616
627
622
622
626
618
617
626
627
622
617
631
638
645
635
638
646
623
618
621
631
635
627
626
644
634
638
630
609
618
607
601
603
610
601
610
627
626
633
638
653
654
662
651
664
667
678
671
660
675
679
680
664
663
647
656
648
639
628
621
616
607
597
593
599
605
602
610
608
626
628
640
642
646
655
658
652
639
654
649
638
674
665
678
691
679
659
671
662
668
653
647
639
641
639
644
639
654
638
636
635
635
645
642
631
647
640
646
634
631
628
635
634
632
645
651
659
656
648
653
675
665
660
643
640
646
640
635
625
634
636
637
635
640
622
620
611
602
606
608
614
631
612
634
649
673
673
655
675
670
678
671
653
651
656
661
653
662
666
671
671
650
650
654
658
649
646
625
648
644
635
627
634
632
643
640
666
666
702
699
705
677
659
648
659
670
658
659
691
690
717
724
717
736
718
676
658
651
663
653
653
644
663
654
653
643
642
645
642
621
621
622
634
623
613
623
633
656
669
653
662
672
660
657
657
659
659
655
647
647
645
645
634
622
620
609
614
614
605
623
636
647
657
673
676
691
697
684
697
673
692
673
664
669
674
659
641
647
660
654
634
638
632
644
624
612
633
616
606
596
605
601
603
584
584
588
565
579
576
565
575
559
559
565
559
566
575
581
587
584
591
593
600
590
589
585
579
585
587
574
585
595
599
596
593
596
596
583
577
575
569
571
560
551
557
564
569
581
596
602
609
605
610
593
597
583
582
582
568
576
567
567
572
558
580
581
601
574
594
592
588
596
588
585
587
586
617
582
604
594
608
597
604
631
605
593
591
579
593
578
591
590
607
594
604
600
624
627
626
631
622
639
642
642
646
634
658
660
670
646
698
694
668
648
658
652
638
632
647
654
644
653
650
671
677
679
658
656
648
633
619
636
636
650
644
633
648
646
635
655
644
662
640
648
650
651
630
616
635
637
635
642
643
657
661
655
651
648
647
631
643
648
648
626
656
680
698
657
670
681
670
663
671
671
661
636
649
648
657
674
684
681
653
662
687
684
690
673
669
636
653
642
649
660
655
656
650
636
639
634
635
640
641
646
636
640
650
635
625
631
626
626
617
626
639
627
638
627
621
613
616
608
607
607
619
611
636
685
656
648
662
646
649
632
634
635
628
616
608
612
621
622
625
623
637
623
632
635
639
632
643
639
603
609
599
599
593
588
590
586
596
599
617
637
639
657
675
657
652
653
668
660
650
653
656
668
691
680
668
673
669
669
657
645
653
655
659
675
664
662
663
659
677
649
653
669
676
690
694
687
670
659
658
683
698
664
643
629
634
627
631
632
650
640
648
640
660
686
705
719
728
728
730
702
696
702
667
656
636
625
628
633
641
654
655
672
698
714
686
677
686
694
684
669
668
670
658
655
641
644
648
627
623
632
626
642
649
648
644
652
651
654
645
671
654
635
635
637
615
628
631
637
653
662
661
672
657
676
669
676
676
647
656
664
669
663
669
665
673
674
675
680
655
670
668
663
663
667
653
647
638
639
645
623
631
642
643
638
634
631
638
625
631
627
627
613
514
700
612
615
617
613
614
621
622
617
625
636
648
654
657
661
647
640
642
645
647
644
628
638
641
656
667
648
656
657
653
637
650
642
638
636
653
654
645
648
662
658
653
647
626
640
633
638
605
641
618
477
746
605
602
597
587
601
595
589
588
581
590
584
573
574
571
567
572
564
577
581
597
610
633
657
651
688
663
657
646
651
650
630
629
620
610
596
598
583
593
590
589
583
593
578
579
582
575
591
581
571
587
586
579
566
583
575
564
572
570
601
601
627
657
656
649
637
648
622
603
604
578
583
570
558
564
562
565
551
543
551
547
543
544
556
549
549
546
548
547
548
547
550
546
547
539
542
547
546
539
538
537
537
544
565
549
560
565
563
574
575
582
573
574
566
567
554
553
548
555
543
552
542
547
545
552
555
595
610
614
620
620
622
611
624
631
622
621
615
607
615
598
612
611
629
626
619
614
611
599
612
613
622
622
613
599
617
609
625
622
626
621
607
615
600
594
604
614
530
677
622
607
604
598
614
635
614
603
645
606
548
642
599
584
593
588
584
584
587
584
587
588
585
586
593
594
593
608
589
596
585
581
589
597
573
578
588
585
578
565
569
565
562
553
561
548
546
557
554
547
542
439
657
540
556
551
558
583
591
587
582
607
604
583
615
602
622
615
600
613
598
583
574
571
566
569
568
567
563
563
563
577
591
592
600
610
610
620
602
627
607
621
620
625
631
628
616
622
617
627
642
623
627
633
650
676
683
666
650
642
635
623
657
696
661
646
633
616
600
614
616
614
603
614
618
622
636
687
725
764
748
711
674
643
640
631
631
620
637
625
629
619
607
612
603
610
603
588
601
591
599
602
608
618
619
628
613
617
608
603
585
579
578
568
579
581
583
593
602
596
604
606
612
603
595
602
599
592
587
583
603
588
601
602
596
608
622
632
614
624
603
603
597
608
605
610
603
601
614
607
572
586
589
593
578
585
604
600
598
595
619
609
599
614
609
597
587
596
603
602
563
591
576
569
581
590
579
585
586
577
595
593
586
586
590
581
585
582
574
586
575
586
580
576
590
572
576
577
1145
568
555
555
560
553
553
540
542
539
544
552
547
539
547
551
560
561
550
549
536
536
540
540
533
525
539
530
540
553
552
552
559
567
565
579
570
581
581
556
578
576
560
555
568
555
552
557
567
565
580
578
589
594
588
595
594
588
571
576
570
583
586
588
576
591
596
567
588
582
581
579
577
593
591
596
593
596
593
596
583
579
581
566
575
581
587
586
579
597
605
599
608
605
608
615
612
1211
590
583
587
574
586
579
573
589
590
613
631
638
632
621
620
611
609
592
591
600
581
584
587
593
598
600
603
595
601
606
592
578
596
584
587
583
583
583
580
572
575
591
570
581
578
592
587
563
569
575
567
571
581
591
586
594
588
593
599
592
600
590
591
610
598
566
635
601
605
609
614
603
496
695
586
576
551
574
556
558
563
566
566
571
562
572
577
580
578
574
564
576
559
567
569
561
558
552
553
565
564
558
549
556
562
563
573
569
572
575
582
580
578
563
576
567
566
557
546
540
555
558
562
569
573
578
583
583
586
580
570
579
589
572
572
567
560
564
570
557
566
566
569
388
755
555
558
561
554
565
546
556
562
563
581
580
575
575
560
569
564
566
563
582
598
639
635
659
647
617
622
607
603
593
595
594
579
579
589
584
583
575
592
592
603
593
589
598
590
604
606
594
594
600
598
602
588
602
589
588
603
594
604
610
595
598
608
621
619
614
635
619
637
639
630
637
645
644
647
642
660
641
642
629
628
615
623
637
632
616
631
621
639
635
646
636
631
640
638
621
625
635
639
645
639
648
631
639
632
632
645
645
660
638
657
683
670
665
659
646
641
665
650
666
672
656
663
657
657
654
653
673
683
689
671
673
661
685
664
676
674
651
655
663
658
648
643
649
646
655
650
634
658
653
656
671
653
660
672
649
638
625
624
635
629
642
663
661
669
647
643
653
665
659
670
660
638
647
650
668
674
671
689
685
653
669
680
676
673
689
706
694
692
654
675
692
676
654
664
656
679
673
661
667
667
670
664
621
656
668
678
673
656
646
654
666
663
662
667
648
671
660
659
633
652
650
667
664
635
656
662
676
675
684
657
669
670
682
674
663
667
683
711
672
683
703
697
695
684
652
670
658
654
658
670
668
638
802
719
688
656
653
636
639
630
604
614
632
641
634
672
683
697
694
695
685
668
689
672
701
687
694
707
694
671
683
671
686
681
679
694
692
674
677
666
660
655
659
664
681
702
663
684
672
687
693
689
683
666
669
680
678
686
702
677
672
678
691
691
679
693
689
684
663
659
660
656
646
662
664
646
639
637
633
631
637
643
640
643
652
667
681
674
686
685
708
708
708
704
692
692
695
691
672
673
660
681
681
700
718
708
682
690
686
676
679
683
671
687
700
680
661
671
668
652
672
676
694
689
682
666
679
659
673
661
666
669
686
689
707
698
669
694
682
684
692
692
735
728
709
696
700
742
703
728
701
685
698
698
709
695
701
707
661
678
687
674
672
679
681
694
699
672
683
681
687
667
654
654
643
657
645
667
678
685
684
684
682
694
715
705
696
710
729
709
676
681
678
686
690
694
697
697
697
670
677
674
688
701
681
688
673
687
703
720
682
702
717
704
679
683
693
691
696
684
685
707
712
669
676
689
682
699
683
685
690
663
658
666
671
692
706
705
695
709
710
696
671
679
675
681
700
684
712
718
726
705
705
714
715
707
712
677
679
667
685
691
689
691
697
721
719
706
695
699
678
674
669
675
661
665
677
697
668
677
685
658
659
666
652
647
660
668
681
693
697
700
715
677
681
684
692
695
695
693
705
688
694
688
701
690
699
701
695
701
678
688
688
678
661
673
654
675
679
665
680
675
683
705
713
696
692
692
718
678
680
681
657
669
672
695
705
686
688
705
730
731
712
717
724
721
724
710
684
705
724
703
702
709
719
696
691
658
683
671
690
695
694
704
727
731
710
706
712
709
732
725
730
728
725
696
688
706
724
706
712
693
678
697
681
663
676
695
695
723
718
723
707
701
718
727
726
695
712
719
726
712
728
722
694
687
709
703
711
707
696
686
664
660
663
662
666
674
692
707
700
689
692
698
689
686
698
685
676
710
708
723
702
703
713
729
751
719
729
753
752
732
726
696
691
691
691
702
691
709
723
723
738
722
722
730
696
700
710
725
725
731
706
728
713
745
727
724
741
732
718
715
713
713
718
719
722
701
702
703
707
692
700
738
725
716
722
728
747
731
703
685
681
677
671
683
693
712
733
729
763
760
767
779
754
750
738
747
751
746
742
746
715
692
706
713
715
721
738
722
705
733
756
723
736
742
717
731
732
699
686
689
679
673
678
681
674
674
698
716
725
733
712
719
686
700
698
710
720
692
721
691
717
710
719
707
704
709
705
677
687
691
706
707
692
673
691
698
703
705
701
690
701
715
722
687
699
734
696
671
662
661
647
626
633
641
632
651
675
711
762
769
758
750
709
709
713
700
698
688
680
654
653
657
652
640
683
673
709
743
746
772
779
732
734
726
728
731
725
712
698
712
710
704
714
717
703
687
685
693
692
696
683
682
671
691
695
692
716
738
704
709
708
717
716
720
711
711
695
702
692
688
709
703
705
725
717
704
719
730
744
745
744
750
752
726
705
704
699
693
678
674
686
699
715
744
737
736
737
704
725
706
705
714
706
677
706
694
711
719
704
700
718
703
720
720
695
675
676
676
665
662
671
688
686
693
706
699
686
691
693
695
700
708
706
711
700
678
680
686
687
685
711
716
686
716
712
725
739
750
725
727
729
720
723
735
742
739
729
699
699
709
716
744
724
699
710
687
686
698
707
718
715
731
713
711
714
705
699
682
672
688
693
697
713
701
712
707
708
704
681
684
684
689
702
714
713
706
707
714
714
704
680
668
692
688
696
697
708
720
701
713
713
700
675
672
672
657
663
669
665
682
669
685
666
675
676
674
691
697
724
702
716
734
731
708
708
696
710
679
694
683
676
676
665
677
661
671
669
662
694
712
666
526
993
761
728
707
689
672
672
653
644
642
631
643
626
617
604
620
613
615
637
664
660
689
702
705
708
692
685
656
666
655
677
686
682
729
752
717
718
719
728
701
712
706
709
713
726
700
715
711
726
704
718
715
713
705
681
685
676
674
674
672
679
691
692
696
717
713
690
659
665
660
648
639
656
664
682
658
684
693
714
712
686
706
708
700
710
726
695
701
708
710
706
713
711
689
691
684
705
685
695
720
722
711
709
716
686
681
670
669
669
669
652
681
670
709
719
728
711
712
726
730
703
705
697
713
709
706
712
690
691
689
658
674
666
682
672
666
667
664
661
640
658
662
696
712
739
715
722
693
676
676
655
662
678
690
706
737
744
753
742
703
685
697
715
728
751
765
778
752
732
727
720
699
692
672
690
698
725
714
714
729
719
710
702
696
697
692
686
674
741
732
706
685
687
675
662
662
659
648
661
655
660
674
653
652
652
648
635
637
624
625
627
610
613
631
613
636
666
681
697
727
730
724
728
734
714
712
698
706
720
708
715
711
714
707
710
709
716
685
709
704
717
686
703
696
706
696
694
711
696
696
700
708
707
702
701
674
682
675
676
668
675
669
678
691
679
676
682
686
676
673
668
664
656
663
674
686
670
681
679
687
688
658
672
674
670
657
678
692
698
703
696
695
688
691
678
671
659
657
665
673
671
678
694
684
682
665
669
658
668
639
655
661
668
681
682
677
684
694
679
682
668
678
665
662
655
653
631
646
646
654
656
659
666
674
681
678
683
667
680
675
710
713
710
706
713
683
692
701
703
691
670
673
689
706
702
716
691
680
685
657
669
662
651
647
658
667
663
650
661
660
651
641
623
637
639
626
672
675
708
716
728
716
709
721
713
706
694
697
689
685
691
684
686
697
670
673
683
683
665
658
641
651
663
666
671
669
681
673
680
679
659
662
657
657
644
653
633
631
648
635
624
637
640
632
626
625
625
630
635
628
615
642
634
645
626
635
634
638
627
627
641
638
635
655
649
658
646
664
645
650
648
645
623
626
633
618
627
624
619
643
617
630
633
636
627
634
636
621
621
626
615
626
616
615
620
616
617
631
633
631
635
642
640
638
632
626
622
634
630
633
637
637
647
641
639
640
643
624
634
636
623
637
678
639
625
543
729
647
628
623
629
624
609
600
609
608
620
623
618
618
638
638
660
671
667
672
677
680
686
702
705
672
659
679
683
687
672
662
673
670
681
656
662
653
644
628
635
632
645
640
666
645
660
648
635
628
630
625
631
611
632
629
629
633
630
625
626
634
624
621
625
623
616
624
620
620
616
615
608
619
595
615
612
601
595
599
606
609
617
598
603
601
597
593
614
607
595
595
601
609
608
620
645
635
632
646
653
666
646
667
653
661
657
666
656
652
659
649
671
656
654
628
654
644
635
631
643
649
642
646
645
636
631
638
625
634
622
630
621
635
630
643
637
642
646
631
637
635
646
655
662
681
680
700
679
681
674
678
657
663
672
661
675
662
660
655
674
662
652
675
663
667
649
653
629
668
716
688
661
652
638
645
629
627
621
634
651
659
675
674
690
674
693
693
701
709
688
685
672
689
674
680
674
676
682
683
681
648
673
672
678
665
665
663
633
643
628
621
624
623
616
626
650
654
651
664
675
663
658
673
653
650
640
631
645
650
666
686
662
669
680
676
669
661
671
681
678
666
664
686
676
679
676
668
673
666
684
673
672
664
675
672
661
656
667
675
686
684
683
674
679
653
655
659
659
646
637
652
651
651
623
648
650
644
661
646
653
652
663
658
645
651
659
650
649
655
650
664
672
662
658
671
670
679
661
671
680
680
665
668
669
679
669
650
674
668
661
672
668
678
684
667
671
683
670
685
679
693
688
677
669
675
676
677
669
678
679
686
677
678
674
685
671
662
659
674
679
690
660
677
682
688
679
671
666
679
685
681
679
699
683
683
671
666
655
640
632
612
618
610
634
641
633
649
641
639
636
634
656
658
662
668
686
684
693
684
684
680
693
683
677
671
688
687
685
679
683
680
692
667
677
684
691
686
684
685
690
687
675
673
685
670
672
666
667
688
701
673
680
681
700
682
673
676
684
677
668
651
662
664
667
656
664
673
672
667
677
692
713
683
675
666
669
676
663
666
664
667
664
653
671
680
672
677
672
680
678
664
659
674
678
663
672
697
695
684
695
695
696
689
679
700
708
700
698
697
689
700
688
690
689
700
691
690
691
678
689
673
677
709
691
677
684
707
704
679
673
693
691
686
685
681
684
691
684
678
696
690
676
665
692
686
662
658
681
682
694
688
696
701
703
713
674
690
700
679
677
674
686
685
669
682
682
681
682
689
696
694
676
678
684
690
683
682
695
699
695
697
686
709
726
692
709
698
695
685
696
703
699
685
694
698
703
695
683
687
693
696
686
690
695
691
686
669
693
716
692
684
702
699
714
685
701
713
702
687
665
676
655
660
656
654
683
711
720
700
716
710
728
699
687
683
689
680
683
718
714
713
713
727
741
734
707
706
721
734
717
705
724
710
698
686
708
718
746
705
711
723
716
705
727
720
686
682
694
706
696
704
709
743
744
723
743
742
751
725
704
717
708
704
702
701
693
714
700
689
717
731
715
688
703
697
682
672
681
691
677
677
675
706
702
696
709
712
698
702
726
703
696
687
682
689
676
681
686
708
688
689
684
710
689
699
704
692
689
680
708
693
692
680
683
693
683
678
681
686
687
675
698
704
685
686
703
684
675
674
682
696
684
696
706
728
702
705
704
718
699
696
691
699
695
691
689
708
678
680
686
688
705
685
692
705
701
701
692
670
703
708
701
715
733
730
710
695
714
721
708
692
701
715
696
677
706
705
701
729
701
706
712
712
707
715
763
724
706
697
720
722
710
711
721
734
721
697
716
705
699
673
677
683
700
688
702
718
709
712
709
730
746
735
730
771
745
715
719
719
704
697
703
707
696
697
702
723
725
716
715
729
750
726
730
730
743
723
722
740
721
724
714
701
730
734
733
724
758
752
727
723
751
765
752
739
732
747
742
724
716
744
768
789
728
714
727
722
724
712
710
748
720
704
712
724
732
730
724
728
730
715
704
693
716
726
685
697
682
696
711
694
697
724
730
707
704
737
728
719
701
730
739
717
710
729
747
740
719
727
732
739
717
705
724
725
727
711
692
713
736
718
702
714
729
746
720
719
743
729
739
713
701
704
694
701
698
705
723
711
701
713
728
704
711
708
700
695
690
695
700
706
710
721
719
719
724
751
785
768
769
761
760
738
726
724
732
724
726
719
733
772
751
727
701
706
710
712
711
727
735
742
734
804
855
768
744
721
708
681
674
659
651
631
620
621
621
641
636
644
646
639
638
649
599
622
626
611
614
624
623
629
612
616
608
615
624
610
623
618
615
622
624
613
626
627
637
637
630
633
636
627
633
640
625
618
625
615
606
605
601
603
614
628
628
628
646
657
632
645
652
651
652
643
644
634
643
636
636
642
634
644
637
645
648
662
652
665
667
673
663
664
668
670
672
658
657
660
667
661
658
661
654
660
662
668
672
674
679
667
690
689
669
680
696
707
699
679
684
706
711
700
693
683
707
715
684
684
676
696
692
679
679
700
706
711
685
686
697
709
702
687
676
697
685
694
682
692
728
748
717
719
723
731
702
687
700
698
699
706
771
802
751
759
766
747
724
742
756
744
727
739
755
745
726
746
735
721
700
698
705
726
716
716
740
755
728
737
738
726
725
694
694
720
712
691
716
745
742
711
716
719
715
696
701
711
719
709
723
728
748
734
722
735
744
709
699
689
715
712
714
734
777
758
744
727
751
740
729
718
726
715
696
683
673
650
657
660
687
673
676
698
685
679
690
705
694
689
691
689
684
680
690
694
679
704
725
744
721
718
741
751
732
727
737
742
722
728
736
768
735
707
699
721
707
711
730
740
733
714
726
731
733
704
702
719
730
716
711
706
738
736
716
693
697
704
694
695
688
716
722
710
717
741
749
728
727
734
725
692
694
703
706
714
696
696
719
718
700
704
711
714
694
682
698
699
693
692
695
725
726
705
700
693
711
710
693
694
702
700
693
680
702
730
707
695
706
712
703
690
696
709
728
709
700
726
727
718
703
692
712
720
708
697
709
712
706
698
684
708
717
703
700
718
715
694
680
680
691
698
665
684
679
682
665
673
687
699
691
684
693
696
697
691
686
706
715
699
680
700
690
692
668
688
699
705
679
677
710
704
680
678
701
703
696
683
712
721
729
692
716
730
727
698
686
705
713
695
686
686
690
711
682
668
666
703
709
686
679
707
708
701
699
705
722
701
685
706
710
703
673
673
688
696
687
688
700
697
683
678
682
719
708
680
679
683
684
662
671
677
677
688
669
688
700
719
697
689
721
719
689
677
653
647
623
626
610
600
614
640
643
653
680
735
735
691
723
753
744
732
710
698
683
683
715
746
730
685
692
725
733
703
705
749
764
754
716
727
743
733
700
713
716
713
676
663
686
688
677
695
721
714
714
712
739
728
713
703
702
722
752
720
695
707
722
718
685
686
724
711
687
680
691
667
663
662
675
679
688
693
684
697
695
701
679
679
688
703
720
695
684
715
707
698
681
692
693
702
692
698
710
699
696
698
713
703
690
692
706
720
708
701
716
727
731
707
706
714
732
725
693
687
689
685
662
663
680
699
672
682
665
696
704
695
673
672
696
690
697
682
678
692
691
699
675
676
679
698
679
676
673
693
691
691
676
670
686
685
671
664
667
683
708
694
679
695
713
737
716
705
739
748
722
712
721
732
710
697
715
714
722
705
697
710
681
676
659
663
664
666
660
665
683
704
710
698
687
719
717
688
681
690
701
686
693
679
692
705
725
693
674
680
682
694
673
669
704
702
714
685
683
704
715
699
687
694
715
710
692
693
684
703
703
688
675
674
692
707
698
669
682
675
696
679
657
663
684
686
676
662
668
672
663
661
688
689
696
689
688
723
716
705
688
687
667
675
666
674
685
681
672
672
689
671
676
672
668
666
653
653
646
657
664
656
660
660
671
664
666
662
678
690
656
675
658
663
667
657
658
663
669
684
683
673
672
694
696
683
679
678
682
677
661
669
688
709
690
690
675
697
698
676
673
702
690
698
674
675
674
681
685
661
666
682
675
686
685
675
683
689
676
659
658
664
675
677
655
666
691
711
688
671
694
704
709
690
670
688
695
698
670
669
669
663
678
658
662
675
684
679
670
687
701
694
685
681
691
691
679
668
673
674
658
665
664
676
678
671
670
674
675
699
687
682
709
693
696
678
680
682
687
671
680
670
698
686
691
671
675
676
689
688
662
662
667
663
659
648
648
665
663
668
655
662
656
658
665
648
655
677
665
654
665
660
674
667
669
661
651
665
655
655
655
659
674
693
670
676
688
692
702
689
674
693
674
695
682
675
659
645
644
628
636
652
662
658
664
662
666
668
664
647
656
678
676
669
667
677
685
683
671
670
675
676
669
672
663
677
671
668
666
677
680
676
679
675
670
677
679
677
671
655
685
686
672
664
668
678
671
675
654
673
689
670
653
663
651
659
658
662
661
664
676
687
666
662
660
686
669
671
669
659
673
653
663
657
663
665
658
655
662
668
657
651
649
665
670
658
668
679
684
689
688
668
686
690
696
682
664
687
691
698
690
681
673
691
678
686
669
673
689
679
656
661
667
672
657
658
666
663
655
647
671
669
663
661
666
666
674
673
664
672
676
668
664
658
682
655
642
622
618
612
595
579
581
576
580
584
587
591
596
596
594
590
594
599
592
587
591
587
582
588
590
591
610
634
655
675
716
719
754
768
772
743
743
771
768
744
715
699
699
686
675
672
672
670
671
670
663
655
673
684
665
674
677
675
668
653
661
667
653
668
654
657
660
677
676
674
660
679
695
683
677
681
695
717
678
672
695
700
719
706
696
704
702
697
691
698
683
669
668
678
671
659
652
673
676
691
707
682
691
693
681
654
632
638
630
626
632
638
630
633
640
622
630
619
611
624
626
625
637
653
671
672
679
686
712
712
726
722
713
734
737
723
711
718
726
695
665
657
654
656
658
667
690
759
768
700
692
709
719
739
739
765
784
728
681
675
675
700
719
701
715
743
697
675
680
659
657
653
666
699
727
736
734
754
779
748
718
704
715
730
713
691
687
716
735
776
708
694
704
683
684
666
670
663
650
660
662
691
731
704
710
694
725
706
697
699
701
704
679
683
682
689
679
684
700
714
691
692
693
684
687
671
679
679
663
662
647
655
656
681
676
686
712
706
696
698
709
704
696
687
683
694
705
713
707
713
713
704
701
714
688
690
680
684
692
686
678
685
689
678
682
676
688
697
685
680
682
685
690
685
696
690
699
674
678
677
671
691
687
694
678
698
709
704
696
692
715
708
698
683
694
694
698
690
699
724
728
700
699
736
729
719
698
683
707
695
678
673
674
697
688
676
663
682
689
681
680
673
659
626
620
615
608
608
596
597
603
589
592
583
593
576
578
576
583
588
583
606
632
638
680
696
685
673
676
694
702
693
693
708
729
735
717
711
691
712
668
661
659
665
655
663
665
682
697
692
670
665
674
668
674
667
667
674
673
662
668
692
703
689
666
686
689
691
670
669
683
690
698
691
693
701
706
709
675
672
667
683
667
669
670
688
683
694
690
690
707
702
722
685
687
679
675
671
666
656
667
663
657
652
667
667
666
665
680
693
695
692
699
715
721
705
707
721
724
693
692
687
690
706
685
717
698
692
664
677
691
699
684
664
682
691
680
706
716
705
664
669
661
661
667
680
678
692
690
675
685
701
704
693
691
698
695
671
678
653
668
682
681
684
681
722
719
706
697
677
685
677
686
677
669
681
672
668
680
707
689
666
648
631
629
597
601
586
579
585
595
594
604
615
616
633
646
672
698
709
727
781
780
734
718
722
710
670
659
662
642
638
639
622
624
609
611
619
619
613
616
630
613
618
621
625
614
606
618
624
636
638
642
663
677
667
661
663
670
665
670
689
692
693
705
722
747
751
723
724
720
709
704
701
702
716
691
683
700
748
698
683
669
674
686
699
683
678
698
713
711
696
669
669
649
650
639
660
686
702
719
699
668
671
654
629
636
636
635
624
624
629
633
631
647
648
651
660
655
663
659
675
677
697
736
754
739
720
731
703
682
671
676
674
646
640
637
620
627
629
642
645
660
653
643
634
636
641
636
633
637
642
649
670
679
676
671
694
684
704
740
784
751
738
736
719
698
707
711
692
693
712
716
695
682
684
686
693
712
656
673
650
634
640
654
679
664
670
678
720
755
727
719
723
707
683
674
675
681
689
688
686
681
706
715
691
685
692
690
675
668
668
678
685
671
679
686
686
673
672
665
662
649
636
649
660
684
707
736
763
742
728
751
722
713
703
707
708
702
681
697
704
715
723
699
724
719
722
683
679
698
703
693
696
687
661
673
656
652
661
648
649
657
684
702
689
708
731
721
705
688
696
700
688
687
712
699
721
706
706
690
671
666
660
662
651
658
651
655
660
675
713
718
730
700
705
718
703
722
729
728
701
703
707
701
682
686
690
676
671
679
679
701
680
661
667
675
672
655
651
666
649
649
649
632
642
640
636
646
640
623
620
630
616
625
612
622
618
605
606
609
605
601
594
597
582
567
580
585
567
569
571
582
596
573
578
580
605
599
602
599
597
607
597
584
582
584
594
598
596
621
628
637
653
654
652
661
667
660
678
671
675
672
673
671
667
675
682
674
664
692
692
709
700
695
694
712
707
683
693
694
703
682
664
665
666
656
659
663
670
673
661
659
667
655
639
648
645
660
668
647
661
661
660
650
651
666
663
670
668
649
677
684
671
655
662
688
685
653
665
683
681
687
672
683
690
680
675
671
681
693
686
678
689
697
693
672
656
668
666
658
662
659
671
654
663
669
677
673
672
669
669
665
652
666
667
668
653
667
666
665
654
689
694
683
690
695
718
706
702
696
700
688
683
678
691
683
677
681
693
712
700
690
691
682
679
673
664
681
691
686
681
695
691
702
685
685
702
689
678
660
678
667
667
664
664
676
700
668
678
693
706
687
674
678
678
677
667
669
675
663
669
683
689
710
676
702
702
701
716
700
702
705
687
703
705
682
684
691
687
689
684
690
699
691
694
707
711
701
680
684
684
703
689
691
693
707
690
698
698
697
682
672
693
710
686
683
680
707
704
686
694
705
697
687
685
697
695
680
679
678
668
656
661
656
668
664
655
682
686
677
684
692
722
710
698
694
687
681
668
683
709
706
684
681
701
708
690
692
699
700
686
685
703
706
684
685
674
698
692
694
683
695
683
677
682
717
729
723
696
697
684
677
683
690
706
705
707
726
749
723
707
697
700
682
675
694
706
753
691
675
681
686
690
672
699
739
706
693
677
691
713
691
676
714
702
724
691
693
699
700
696
696
689
706
722
714
703
694
678
681
669
665
684
712
709
698
705
713
713
710
699
733
725
689
686
694
699
684
684
685
718
753
740
726
752
756
730
714
696
708
719
680
666
673
658
647
650
672
691
706
691
743
746
705
700
727
729
720
737
741
738
711
721
713
712
693
695
713
710
705
692
677
697
703
677
675
669
674
675
659
654
652
649
637
646
634
619
632
623
619
618
617
621
627
627
619
628
632
632
639
631
636
638
640
631
650
629
623
624
619
615
610
625
637
641
640
645
656
680
674
665
687
686
680
678
692
711
714
692
711
708
683
668
673
678
683
669
685
691
707
700
694
723
731
727
727
740
731
729
722
719
728
723
691
676
706
728
724
708
696
682
707
689
685
696
715
704
693
693
691
677
676
669
697
693
678
681
698
687
686
701
701
704
693
678
705
716
717
700
678
693
700
700
693
715
717
709
693
703
712
704
686
680
686
690
690
691
710
734
730
705
726
715
693
695
708
711
711
714
725
739
726
728
752
743
727
715
732
746
737
697
700
705
704
691
690
696
706
675
670
675
677
680
667
694
691
682
687
696
683
678
677
688
699
701
732
734
732
734
751
750
720
717
702
725
731
695
701
718
724
712
700
703
684
669
661
676
666
695
686
712
731
713
700
715
704
697
694
685
684
679
686
697
682
671
675
682
680
695
700
716
732
707
722
731
725
711
742
723
713
708
700
678
656
648
661
655
653
655
671
684
676
677
699
686
678
679
696
700
679
677
703
699
702
694
703
693
675
698
717
720
737
710
695
700
706
726
700
711
730
731
704
708
721
716
703
703
669
680
679
675
660
679
708
740
727
746
761
738
729
737
730
726
711
727
713
695
697
703
720
698
698
705
715
694
688
681
692
680
683
677
685
701
706
713
717
739
737
723
723
702
719
710
704
672
673
695
694
680
688
703
712
690
684
700
712
693
685
699
689
679
664
670
687
662
674
674
670
667
680
689
712
727
718
712
730
716
724
699
699
709
726
700
696
698
709
728
714
692
714
724
709
701
688
692
692
675
690
679
687
679
679
687
684
687
686
699
720
700
704
726
709
682
687
707
691
684
674
678
688
710
694
710
718
699
705
701
704
686
699
716
723
697
722
739
722
719
700
709
714
697
689
698
704
704
681
684
677
699
698
673
690
711
723
691
685
695
694
691
684
675
699
698
694
685
708
710
724
689
688
690
699
694
682
693
700
705
680
683
696
704
693
676
682
684
678
671
661
683
700
724
715
705
775
807
759
733
751
747
729
721
724
734
735
717
716
737
725
722
692
705
716
718
722
699
720
733
711
712
724
740
738
714
696
706
697
682
673
683
674
662
670
692
703
696
681
710
693
691
686
677
686
682
679
688
699
701
694
719
724
704
698
704
721
706
695
692
721
723
710
687
695
710
717
712
707
724
717
710
693
690
702
703
702
687
695
701
710
685
682
696
718
711
700
703
732
715
712
720
732
714
691
694
733
729
716
692
708
715
719
710
694
701
697
693
678
701
718
712
720
735
747
754
702
713
718
712
707
693
703
731
742
729
745
768
770
735
729
729
725
728
746
744
723
704
748
717
734
710
716
728
733
693
691
698
690
703
693
704
752
784
746
751
775
779
768
751
764
770
758
730
720
723
733
708
711
721
735
735
719
712
731
741
708
689
718
714
693
689
688
696
709
693
703
715
731
721
710
719
715
696
696
699
713
712
690
727
737
753
734
743
757
736
732
727
742
754
738
729
744
739
721
732
755
734
711
725
724
726
712
702
699
698
689
691
705
709
693
681
698
702
706
690
682
707
720
716
712
735
750
751
723
713
754
737
721
708
741
732
725
710
717
721
730
701
690
711
716
707
680
683
704
703
701
696
711
718
720
707
718
744
719
701
736
757
746
741
720
727
738
717
697
701
703
700
682
681
682
705
716
691
692
700
702
699
688
702
727
713
695
710
719
719
710
699
721
726
721
716
718
706
704
689
706
715
711
700
701
722
731
708
689
695
703
692
685
669
688
694
683
684
689
703
702
695
727
700
705
705
713
725
719
704
708
722
704
692
688
705
717
708
714
733
737
728
727
725
740
708
700
709
725
710
696
709
715
718
701
706
715
723
704
702
711
706
709
692
717
718
707
686
689
698
703
697
684
709
704
710
703
708
734
740
712
698
718
695
690
685
695
694
687
701
698
693
680
685
698
700
678
707
717
706
694
700
700
692
675
685
693
690
704
680
688
695
685
689
692
682
678
700
708
715
706
712
748
753
718
722
732
742
709
698
710
718
727
720
715
738
758
728
709
736
721
702
702
712
709
712
711
705
712
716
700
682
682
696
707
696
688
702
706
701
676
699
727
708
688
686
704
716
685
689
727
711
707
696
714
733
710
694
717
710
707
704
707
707
705
698
691
705
728
712
719
760
778
737
738
774
753
733
719
732
727
712
686
728
723
716
702
717
728
719
709
724
738
735
733
730
744
740
724
696
709
728
731
713
696
725
719
708
698
703
706
717
712
701
722
697
701
688
702
716
708
719
727
715
717
712
719
720
699
687
705
723
708
699
723
726
723
705
730
723
718
707
695
711
717
717
700
725
731
725
714
712
711
698
693
690
701
706
695
695
714
729
717
710
717
732
707
700
716
723
703
695
704
726
732
721
705
702
703
695
680
688
689
695
708
727
740
756
723
763
756
743
731
745
734
732
714
731
745
758
719
720
722
739
716
706
721
756
734
710
701
726
713
687
695
707
716
693
699
709
727
705
697
701
711
726
692
691
716
727
707
722
718
711
696
703
717
697
695
701
705
713
692
716
700
715
695
720
728
707
695
712
737
712
700
708
718
726
712
698
711
706
694
691
703
710
690
683
694
697
699
686
681
709
699
685
688
694
710
684
683
708
732
701
692
711
712
698
680
689
713
730
714
705
727
740
733
731
716
749
752
719
701
732
734
722
710
711
727
720
687
707
696
690
672
684
687
708
702
706
727
733
711
711
735
713
709
692
694
703
708
696
682
712
732
707
708
710
726
714
706
695
720
710
685
688
688
713
690
703
711
721
718
703
707
711
720
698
690
705
708
695
696
708
710
707
703
708
717
720
725
716
732
740
723
724
742
747
726
720
730
737
705
713
721
716
708
691
710
715
710
697
712
711
710
681
705
705
695
689
691
697
705
685
688
702
720
693
684
699
699
694
689
689
703
710
706
697
704
716
705
698
718
729
716
706
733
737
713
714
729
738
752
722
711
709
711
693
693
714
701
698
716
714
719
708
718
717
702
708
740
739
723
713
704
695
694
694
673
702
697
722
706
729
733
739
756
718
751
724
709
712
714
722
703
700
726
737
712
715
729
743
727
706
731
723
712
705
708
715
718
697
698
707
683
678
686
678
675
675
692
682
688
685
680
697
697
677
673
682
705
700
684
687
691
697
687
687
694
679
676
696
691
697
679
696
705
713
688
680
705
717
689
674
694
700
704
679
692
689
711
688
693
704
709
709
700
706
718
699
690
687
700
714
691
702
725
723
717
706
732
731
725
704
703
716
712
717
695
712
733
730
709
711
734
727
705
705
724
723
700
686
693
712
703
690
693
705
716
705
694
712
713
712
710
706
712
706
711
721
726
707
700
715
714
706
705
712
723
727
699
690
707
710
697
684
707
716
699
694
701
694
701
674
681
684
715
704
702
736
762
728
734
738
752
729
721
731
753
727
720
749
749
734
717
746
737
726
698
716
731
718
703
713
730
722
724
698
712
725
698
696
704
699
691
681
706
713
695
694
702
707
717
700
671
699
697
696
678
671
683
685
679
670
694
701
696
694
697
708
720
702
710
706
709
694
693
704
710
689
677
687
707
695
676
693
704
690
684
696
712
715
689
708
708
707
707
697
705
711
697
700
712
710
698
713
729
726
710
709
732
728
715
706
704
717
701
697
695
701
711
686
696
704
712
690
694
715
698
701
683
712
716
708
682
685
709
710
688
700
700
715
704
708
702
713
697
696
700
703
677
688
701
710
703
687
703
712
708
700
708
723
711
705
689
706
699
672
695
697
693
685
669
691
706
698
690
711
715
691
677
703
707
698
693
716
714
714
704
721
722
711
697
689
717
721
689
704
734
718
707
695
702
713
691
676
695
705
698
696
721
751
747
757
766
777
757
737
766
754
730
723
744
759
723
731
734
727
709
711
727
743
717
725
743
748
718
726
748
729
718
717
731
736
698
701
708
725
702
703
708
718
724
710
717
727
730
728
736
732
722
721
703
718
715
702
697
702
706
698
679
708
719
703
705
705
718
709
712
718
727
727
701
693
711
700
689
697
698
689
683
707
715
703
690
723
714
712
694
719
717
707
704
709
727
712
711
688
699
703
711
711
715
736
717
718
731
752
733
699
730
730
739
695
683
701
719
698
695
693
706
708
707
704
718
726
707
710
710
727
711
693
700
707
703
701
705
706
706
691
711
705
712
700
718
724
718
700
712
713
719
709
705
723
717
693
696
706
684
675
680
698
697
683
700
702
698
700
714
717
709
681
694
702
716
681
685
706
706
719
698
722
725
721
704
700
706
721
693
680
703
703
699
685
705
699
702
687
690
707
693
676
696
700
696
693
708
710
726
702
700
723
733
708
686
706
718
696
702
712
716
706
702
693
705
724
720
701
706
703
688
693
685
705
708
672
672
684
705
679
688
701
711
693
691
690
697
687
674
704
697
705
686
700
709
710
692
692
717
722
698
715
721
713
693
696
718
722
719
701
713
734
729
692
703
705
715
706
691
698
709
701
703
684
707
693
685
685
696
687
701
695
692
714
721
701
709
713
713
699
705
722
715
717
709
742
730
716
730
734
726
722
733
708
695
687
680
691
691
708
685
704
701
712
710
698
684
682
677
694
708
695
698
706
705
709
697
703
719
718
695
711
716
702
686
701
695
684
679
692
674
673
683
689
711
700
680
695
695
685
682
671
673
656
651
655
662
674
682
663
676
683
685
674
688
671
687
660
672
677
684
669
694
693
692
684
691
693
708
683
682
692
687
707
689
704
716
704
703
706
736
739
718
692
709
709
710
678
687
702
684
681
685
676
682
676
674
702
712
694
701
704
705
718
698
692
705
720
708
702
707
720
706
690
699
708
703
685
690
701
691
693
673
690
701
685
687
682
693
692
686
676
680
688
668
664
668
675
684
672
678
683
694
688
674
675
694
687
681
684
687
699
699
689
690
708
685
690
725
703
759
717
738
739
763
739
732
731
720
707
699
733
729
713
693
708
718
720
712
712
730
733
722
700
723
718
698
695
691
719
715
699
708
731
729
708
704
711
719
717
699
698
707
721
699
698
726
699
702
709
728
714
704
715
728
721
718
720
723
726
706
710
736
720
697
693
710
722
727
710
706
716
715
693
689
706
717
707
681
688
708
695
690
699
709
720
713
686
727
703
700
681
681
696
691
686
693
700
707
697
675
709
702
715
698
702
708
722
691
689
713
702
705
700
705
718
707
699
708
727
719
704
711
720
709
713
677
709
721
719
696
691
684
696
674
678
674
699
718
696
700
730
737
706
708
727
735
711
698
746
724
712
698
716
728
723
709
731
727
706
707
726
755
723
722
734
728
720
709
742
736
718
704
719
722
706
698
688
693
702
696
680
712
713
722
696
697
717
706
704
689
712
725
702
693
712
713
725
702
703
718
745
709
684
694
702
701
674
690
698
699
704
694
712
684
686
690
687
671
667
684
708
688
683
664
700
688
685
667
692
713
706
695
709
731
742
702
719
736
717
713
702
732
716
698
705
713
736
711
708
718
713
693
673
697
694
679
669
673
704
706
695
684
697
708
692
675
681
689
692
672
671
665
671
665
666
658
668
665
670
657
675
677
663
673
676
684
667
662
672
672
682
699
678
675
678
664
657
667
678
684
672
671
706
710
696
685
710
734
716
700
706
695
725
704
692
707
715
697
689
705
721
707
719
687
698
719
703
703
717
718
715
702
712
728
720
698
703
720
704
702
690
706
716
708
695
733
726
694
718
708
716
724
709
689
710
694
688
690
679
703
689
701
711
705
721
706
705
717
717
695
688
715
722
715
704
712
722
731
684
703
703
718
683
684
698
697
696
679
696
707
697
703
689
695
706
700
689
717
724
699
698
700
707
721
684
679
699
705
690
700
695
697
695
691
684
704
715
694
675
674
690
694
693
680
679
686
686
682
689
693
697
690
720
704
695
677
689
708
685
680
689
693
700
683
674
682
691
692
682
689
698
701
687
696
704
680
688
679
684
690
675
677
683
690
669
671
689
696
679
668
670
684
688
675
659
684
687
677
678
682
676
695
688
688
713
696
663
670
680
674
676
668
659
692
678
664
674
675
688
666
664
662
681
684
662
665
676
680
668
670
690
682
673
675
672
689
674
672
673
679
681
671
669
687
681
675
678
688
686
693
680
686
707
702
691
688
683
698
677
682
691
682
678
681
688
680
674
672
693
684
694
692
666
690
705
694
673
690
709
694
672
674
695
676
681
686
677
694
680
667
684
684
690
690
671
697
708
682
681
694
685
672
672
678
676
668
685
681
698
698
685
676
694
694
688
676
688
711
705
694
690
707
704
727
702
692
716
717
717
704
703
707
720
688
691
684
679
673
669
690
700
695
680
703
722
698
694
701
699
712
692
694
701
722
696
704
703
715
723
699
701
723
731
705
697
719
707
706
696
701
705
710
678
678
700
704
703
689
723
713
694
683
696
707
676
668
702
700
718
683
685
686
695
686
692
691
696
691
670
668
695
685
689
679
683
689
708
700
706
697
701
718
703
711
728
728
701
690
714
699
704
690
713
718
705
688
711
707
690
687
692
692
693
680
681
686
701
673
667
693
697
681
681
681
691
683
668
672
691
673
656
662
668
667
653
666
659
675
673
665
672
675
691
690
668
684
692
713
689
695
704
705
693
681
694
697
688
681
683
692
685
695
692
704
702
696
674
678
685
685
665
672
695
689
687
668
700
697
673
670
690
711
668
668
675
685
677
676
690
694
724
693
690
708
707
690
695
712
727
695
686
709
713
711
690
677
697
697
682
671
681
671
671
655
680
691
691
672
672
712
693
714
672
725
740
714
706
713
710
697
700
703
709
720
697
718
707
721
707
704
728
725
702
708
701
702
695
698
711
721
708
692
703
698
691
674
682
678
691
685
704
701
685
680
692
699
693
690
696
679
689
662
661
672
699
691
684
719
726
716
712
719
719
740
701
717
708
715
683
671
694
702
691
674
696
712
684
693
708
706
721
691
696
699
722
682
681
687
695
678
674
682
669
675
679
662
665
648
637
627
627
602
608
593
600
591
602
594
590
581
590
591
602
611
625
654
691
705
706
734
756
744
738
738
764
765
741
727
747
741
728
716
727
714
704
715
722
768
771
736
741
748
737
704
701
703
700
693
685
683
702
740
725
706
727
715
706
689
697
688
678
660
648
635
625
626
624
630
652
718
711
714
790
832
794
791
788
763
765
740
753
735
745
734
744
725
719
724
741
725
725
748
737
735
731
726
741
758
749
740
763
766
752
737
747
748
747
737
715
733
742
715
741
729
716
696
713
733
717
732
735
731
703
694
688
701
684
667
695
738
747
701
683
677
673
669
646
639
639
637
640
658
673
718
755
754
724
788
763
747
729
759
765
791
743
758
759
772
742
738
748
773
732
732
735
746
720
707
712
739
738
707
709
699
725
730
711
712
721
736
739
730
713
734
722
713
710
722
735
723
713
733
738
705
716
731
749
740
728
738
742
742
731
727
739
754
743
723
699
685
663
651
648
646
622
656
660
709
880
876
858
884
870
812
808
802
776
747
731
722
714
730
746
745
733
726
769
776
715
699
693
677
669
649
655
696
722
772
757
800
789
793
808
820
779
768
791
806
778
762
793
793
799
746
739
762
748
745
753
714
694
693
659
654
658
714
745
794
888
847
781
781
771
783
754
760
799
812
774
760
771
782
766
743
750
734
709
701
696
687
671
665
680
696
716
721
760
756
742
752
763
770
729
722
724
724
692
674
670
652
648
656
678
694
804
846
889
773
784
766
751
764
772
745
737
767
732
717
696
696
729
741
771
751
793
777
738
708
708
719
719
711
708
741
746
722
719
720
721
717
689
712
716
705
699
714
733
716
724
748
730
722
717
729
705
701
710
708
702
681
699
703
699
689
699
715
732
711
711
701
695
691
681
685
675
669
670
656
661
666
674
687
706
703
723
738
714
722
743
727
713
741
743
758
728
725
703
714
722
727
704
697
714
706
708
703
720
717
698
704
719
718
697
697
722
726
716
715
747
732
710
719
724
724
701
700
726
724
711
726
703
690
681
678
688
707
694
708
720
741
759
729
744
763
710
702
695
689
662
662
642
656
661
674
685
691
722
737
712
756
772
786
757
753
753
711
717
715
715
699
704
722
728
716
702
711
713
697
688
699
689
695
680
671
655
645
629
635
663
713
780
747
824
822
795
821
810
765
784
774
752
739
768
745
723
732
754
727
735
723
711
705
711
713
714
690
680
686
691
682
685
699
720
702
691
712
707
691
675
707
685
680
672
666
668
653
660
657
665
671
665
683
687
699
725
714
706
723
709
709
693
680
652
641
621
621
614
611
615
675
757
798
806
842
894
866
830
841
811
770
788
801
782
764
772
748
735
730
733
719
704
720
718
696
709
705
697
676
673
693
673
672
668
677
697
711
710
706
733
736
715
712
706
694
693
702
700
698
693
692
685
682
689
691
720
718
723
716
699
695
705
720
727
719
714
753
742
712
734
734
727
696
702
689
687
672
656
639
620
604
608
626
651
658
693
769
873
805
839
857
801
776
783
779
742
745
744
746
730
717
730
717
714
711
712
700
695
700
696
700
683
686
682
696
689
683
697
683
699
691
695
696
705
696
688
690
701
696
689
707
691
682
686
697
690
678
676
687
687
668
678
699
704
720
740
750
740
770
754
738
732
725
707
697
705
698
681
688
701
682
678
684
688
688
686
687
684
676
663
678
658
655
652
670
670
671
665
681
686
680
675
681
697
688
688
685
704
712
708
696
704
716
703
684
700
707
688
686
702
674
678
672
672
671
705
704
714
728
733
731
741
741
721
732
775
715
710
730
723
697
702
703
701
705
712
711
697
715
700
689
688
682
687
670
675
676
668
671
657
669
671
662
658
671
683
689
678
684
700
719
713
715
726
718
702
723
733
700
695
715
704
693
695
699
686
700
685
687
688
672
675
665
669
652
636
639
633
660
688
705
732
779
749
855
813
780
772
774
764
735
733
733
733
712
701
714
717
708
703
724
736
726
710
726
724
715
679
695
693
683
671
652
653
651
648
678
701
746
732
777
840
814
785
821
820
804
793
762
744
777
783
770
776
774
740
743
748
741
727
719
727
719
700
692
696
685
665
669
669
686
675
681
706
695
685
703
707
711
720
711
713
709
688
678
679
663
653
672
685
715
705
712
735
764
739
726
749
754
729
720
732
725
708
701
725
726
756
736
741
749
751
753
745
732
734
732
707
718
718
708
688
701
710
706
690
685
703
692
668
689
690
696
681
673
696
693
703
689
688
706
694
692
676
686
694
689
685
684
686
680
660
690
681
670
670
672
683
671
672
667
671
677
675
677
672
695
698
702
696
713
708
689
702
691
698
695
705
728
711
714
725
714
702
708
705
693
690
698
693
698
682
665
667
660
656
657
673
665
662
684
670
668
657
658
665
668
665
681
697
691
680
701
710
691
691
717
715
698
701
716
714
703
695
682
683
678
683
677
679
675
672
673
666
665
667
662
679
672
668
673
695
701
688
689
695
697
688
672
670
685
674
666
685
688
704
691
704
715
697
705
712
704
687
677
684
683
667
666
667
672
665
669
679
666
675
693
716
702
692
712
698
691
662
668
665
669
659
675
678
689
688
697
695
739
710
717
706
692
689
679
694
689
701
688
704
717
706
700
705
720
702
705
721
723
714
701
722
678
668
658
640
644
643
651
686
730
766
865
957
897
830
830
820
769
750
780
775
742
724
747
748
718
724
735
726
722
703
729
716
698
690
719
709
700
699
704
687
678
695
694
690
679
679
709
704
691
707
732
753
739
773
794
772
753
767
757
735
728
727
711
687
697
704
690
687
689
695
692
677
693
693
706
682
674
689
678
662
672
673
660
676
663
685
705
718
719
720
717
707
700
710
705
698
682
695
684
679
674
672
682
683
676
675
673
671
671
675
689
694
691
695
716
723
720
701
708
719
727
722
734
751
725
707
729
706
695
702
710
713
705
695
694
686
687
677
682
672
693
694
686
707
728
718
724
729
714
706
720
707
694
698
691
698
694
691
696
709
694
689
695
707
689
694
695
679
676
685
696
690
680
680
689
678
681
680
689
702
705
705
701
708
731
715
708
700
707
699
678
688
695
695
674
679
684
692
699
670
675
654
640
637
626
638
655
656
679
701
749
731
766
796
743
757
761
753
742
752
766
764
741
743
747
741
709
721
705
710
698
699
719
719
712
725
749
738
741
730
746
767
769
738
739
731
734
710
704
729
722
712
696
722
711
693
684
715
707
702
690
708
693
683
684
701
701
707
698
706
712
738
711
702
724
738
755
744
743
747
767
777
770
755
779
746
735
739
723
720
724
722
706
685
695
702
693
677
685
694
691
691
680
698
697
683
686
684
677
671
664
650
655
630
631
656
688
723
738
743
835
826
783
793
792
773
765
788
773
761
753
756
753
759
761
749
738
747
740
734
739
745
748
738
727
722
710
720
728
745
713
709
719
706
693
707
708
692
688
700
705
693
689
683
709
716
718
724
737
730
715
732
732
716
726
726
715
716
721
695
688
705
694
689
687
697
687
680
680
679
674
659
672
660
670
675
674
659
694
686
688
690
702
700
692
690
698
717
719
701
698
697
710
707
689
712
706
724
703
683
688
680
675
688
710
723
726
710
731
731
737
709
703
706
699
691
689
696
690
703
697
689
719
717
740
715
720
758
754
738
746
749
744
715
717
730
720
705
719
704
724
697
709
704
718
709
712
728
729
714
719
737
743
714
720
743
726
730
722
721
719
705
713
710
710
699
699
701
702
685
694
690
688
684
688
699
711
694
683
694
685
682
680
689
680
669
678
673
684
666
677
686
680
670
671
673
682
662
671
681
680
668
688
690
685
686
689
711
719
694
693
702
697
679
682
699
691
691
675
676
671
668
669
686
718
728
731
778
768
729
724
765
722
714
711
720
728
713
703
706
712
702
701
723
715
725
713
720
732
744
732
739
754
748
723
715
712
710
696
718
704
699
696
694
696
704
692
707
716
720
710
703
709
698
701
681
681
688
671
675
687
687
675
697
692
683
685
693
696
687
682
699
687
685
704
691
694
705
708
712
688
699
723
705
701
703
711
702
695
713
718
709
701
729
729
706
707
722
710
722
702
715
707
701
688
691
689
704
685
691
702
724
686
679
696
699
679
679
697
687
689
677
688
699
687
683
695
710
668
674
678
694
706
683
716
732
752
730
749
776
785
757
749
760
752
737
716
740
735
727
712
715
722
699
694
716
717
703
699
691
684
680
673
683
688
707
685
701
713
715
699
729
730
725
710
723
720
723
713
719
724
725
718
704
713
711
705
700
710
718
723
722
698
736
706
689
681
678
686
692
692
687
719
722
710
720
738
741
724
720
723
711
712
721
725
713
714
728
738
733
705
719
721
712
695
719
716
714
699
701
714
704
702
728
724
724
714
713
735
723
699
698
716
711
683
685
681
678
678
664
666
680
684
692
685
690
712
702
689
694
710
702
683
696
699
696
681
676
709
687
687
674
673
686
681
681
675
690
694
682
677
696
706
697
671
668
658
628
626
622
618
614
616
614
631
683
747
741
748
760
784
776
736
755
744
736
696
709
709
699
696
696
696
702
683
708
702
708
704
694
696
696
680
694
679
680
680
694
686
691
679
670
667
652
652
651
672
678
679
695
725
739
725
736
754
731
728
740
764
730
728
748
741
748
724
722
729
724
708
715
728
736
716
710
727
717
714
703
700
707
710
705
695
709
712
709
697
707
720
712
699
716
719
709
696
708
711
706
701
703
714
708
696
692
714
711
698
689
723
722
728
703
700
703
705
689
688
695
690
683
683
686
692
720
712
714
714
707
707
692
711
688
690
691
706
704
688
694
692
691
688
690
691
684
680
700
690
697
688
708
727
715
707
709
718
696
689
695
691
692
691
716
726
717
702
710
732
726
697
689
700
689
687
674
686
708
700
698
723
742
717
704
713
716
703
715
714
701
702
692
692
692
696
676
672
691
697
691
679
700
718
713
684
701
706
701
687
690
711
715
700
691
709
716
705
701
720
722
699
698
704
725
700
689
685
694
690
685
693
707
706
694
696
738
730
731
720
749
741
731
698
723
720
719
695
697
714
710
691
687
697
697
708
694
678
708
704
718
690
694
714
711
710
700
697
713
711
691
680
703
707
712
705
707
702
703
682
684
642
624
632
626
632
637
676
724
917
815
815
822
759
780
777
754
731
716
693
698
686
697
665
655
669
649
636
634
626
629
612
622
622
624
627
624
633
639
655
667
680
683
681
714
691
675
662
655
628
633
617
616
623
636
638
657
691
695
685
686
687
660
648
650
628
614
625
614
619
609
606
630
639
662
679
709
735
746
759
744
727
724
725
741
736
768
799
813
790
783
793
784
727
725
749
772
727
732
752
765
738
750
782
791
767
729
754
739
724
710
707
701
697
711
702
705
700
724
734
739
730
750
745
724
727
758
745
716
722
768
786
725
713
693
681
652
652
647
641
627
623
631
623
620
620
620
637
643
670
668
706
728
695
688
712
716
728
723
795
829
769
743
756
755
743
751
778
778
755
738
761
777
764
734
729
746
736
708
707
717
716
702
701
730
725
713
719
736
728
714
737
724
731
714
716
716
724
709
712
719
703
685
701
726
757
738
766
782
762
738
737
741
734
719
716
730
739
721
722
741
731
727
717
719
702
683
701
703
690
691
680
698
696
687
674
683
691
674
672
696
686
692
689
697
699
681
683
693
694
691
699
720
729
733
718
729
711
703
707
713
716
704
714
709
724
707
679
696
699
707
689
696
704
693
685
681
704
720
712
699
702
728
714
702
701
720
721
699
702
718
708
724
695
703
712
702
698
693
698
702
712
702
693
708
702
697
682
688
696
681
681
671
681
697
672
677
694
681
667
692
698
706
703
699
715
715
718
700
698
703
695
678
696
713
706
690
697
717
717
708
719
718
725
707
698
701
708
690
682
719
728
739
714
713
735
735
714
724
702
683
674
688
703
688
689
696
718
718
716
707
715
703
690
691
708
692
674
681
688
704
689
680
693
704
716
696
692
702
698
678
676
694
706
695
687
718
717
705
688
722
726
706
695
714
715
694
687
700
712
701
692
708
721
701
704
715
713
701
696
719
715
701
681
691
702
710
695
695
714
718
695
692
705
712
691
684
685
704
695
670
688
703
700
692
665
693
686
679
663
692
687
674
666
693
686
686
659
684
705
694
686
689
706
701
684
680
693
688
704
687
689
692
714
699
686
709
709
693
683
683
693
702
676
679
682
684
675
676
679
695
682
675
682
694
684
689
682
703
702
701
696
715
704
695
680
690
701
675
675
683
682
681
680
697
698
690
695
703
718
696
675
674
674
664
655
682
679
680
667
680
697
718
692
688
696
694
682
691
703
704
694
679
699
695
692
676
691
695
689
673
695
710
710
700
716
714
721
713
678
701
681
680
675
687
690
689
702
698
690
688
714
717
702
694
706
694
710
685
697
706
707
690
672
695
706
704
690
694
688
695
676
676
695
676
668
666
678
673
692
679
695
696
694
691
685
691
700
689
703
704
708
679
675
701
687
685
683
705
707
689
685
690
698
695
674
689
692
699
680
680
695
694
677
675
689
692
690
683
685
684
680
672
690
675
678
674
693
702
699
695
677
691
695
688
682
681
685
677
670
671
672
676
671
669
688
686
684
680
702
693
702
683
694
698
709
683
671
695
701
681
687
690
701
695
683
691
691
687
672
678
692
683
678
672
694
699
684
662
680
683
672
648
678
684
668
690
705
728
687
705
697
690
674
670
683
689
677
667
687
687
681
663
673
695
662
664
670
669
669
664
670
670
668
652
672
684
677
675
691
699
696
669
675
684
677
672
681
688
693
680
687
686
672
669
681
688
691
684
696
720
710
667
681
676
694
674
671
691
695
684
675
682
679
681
665
662
673
676
675
677
688
702
672
685
697
703
697
686
690
707
715
698
692
705
706
688
679
687
674
666
664
675
673
664
670
673
664
674
664
687
672
669
663
674
689
683
676
673
689
699
683
667
681
679
678
683
682
687
715
695
690
696
715
714
703
689
700
712
698
678
690
687
685
665
671
681
675
671
671
678
675
682
669
692
693
692
677
683
686
663
667
681
674
666
667
671
674
671
660
664
669
651
658
675
673
656
672
683
687
672
670
684
691
688
687
692
706
708
674
682
685
685
679
658
677
679
677
668
664
663
659
652
663
657
654
647
654
655
663
656
670
675
678
668
686
697
672
671
685
689
683
676
690
685
679
676
675
680
690
677
671
666
682
659
657
679
669
671
668
673
696
688
681
675
681
669
662
653
665
669
665
664
687
697
698
688
706
698
678
698
696
687
672
688
682
679
673
669
690
694
667
682
681
671
660
670
670
669
671
666
683
679
670
674
682
690
671
661
687
691
686
677
672
674
670
671
684
695
696
686
699
702
699
702
702
705
713
696
694
702
715
707
686
698
686
674
679
686
699
685
691
679
692
698
693
682
699
710
708
677
682
689
704
690
673
691
689
676
668
688
687
685
687
673
689
694
688
677
676
675
659
660
663
673
677
665
672
669
659
663
653
670
668
664
683
688
683
673
677
689
681
670
659
710
693
685
680
690
710
710
690
687
698
724
695
674
681
697
681
673
692
701
706
680
686
699
686
672
660
674
687
663
662
663
665
663
654
662
663
661
653
647
666
659
663
662
673
677
660
657
666
672
665
671
676
673
661
658
669
673
658
667
670
673
666
661
679
690
688
678
676
693
689
683
669
673
667
667
647
629
627
612
604
623
632
628
623
629
643
645
669
665
683
719
726
721
734
747
717
708
730
735
704
692
686
659
646
640
623
619
605
609
631
629
641
638
638
630
636
625
621
627
628
627
638
634
637
651
661
689
684
676
673
687
689
682
679
715
701
682
675
665
673
668
663
669
693
708
721
714
726
729
718
704
715
697
703
688
697
707
698
688
707
711
718
712
727
716
718
691
696
703
699
706
695
690
709
700
695
692
704
697
694
692
690
695
698
691
712
735
706
712
744
749
727
701
723
728
723
701
708
714
710
693
689
694
693
687
687
708
710
718
696
712
737
744
710
698
715
716
700
696
701
709
713
703
712
722
713
695
701
711
721
709
708
712
727
704
691
679
689
684
669
671
684
683
681
694
697
704
704
689
692
703
700
703
694
714
732
705
706
721
716
709
685
678
681
666
674
682
697
719
697
731
755
758
744
722
745
743
718
728
763
743
722
709
736
743
714
717
729
740
732
706
718
718
730
706
692
699
699
692
689
696
716
716
698
714
702
709
695
696
716
716
694
689
706
729
707
710
722
720
692
698
725
715
693
686
723
723
699
714
722
710
699
699
703
692
686
699
712
716
688
712
716
721
691
719
726
715
705
720
720
710
701
707
716
699
689
700
695
707
682
699
714
705
695
683
703
718
694
695
720
709
708
705
696
708
716
716
697
725
745
712
698
704
710
709
692
696
711
700
704
706
705
711
695
697
715
718
703
688
711
717
726
711
734
697
704
685
674
709
702
697
693
703
719
709
696
734
736
716
706
712
706
686
683
688
704
723
723
713
717
723
704
719
733
722
708
715
710
708
702
718
712
711
690
708
712
720
705
698
715
704
683
718
702
690
682
692
714
718
701
717
734
728
718
711
716
714
688
697
691
691
682
692
705
712
709
699
724
735
710
703
702
715
714
690
695
696
708
697
689
696
705
688
701
698
715
721
701
712
733
742
714
725
729
718
700
703
716
723
720
702
728
728
696
692
717
707
707
699
702
703
693
699
703
690
683
698
705
708
685
697
706
699
691
679
694
699
694
680
700
709
696
700
693
686
689
675
687
689
681
681
704
701
702
700
720
719
698
688
689
694
694
683
703
720
724
706
701
717
730
719
696
724
719
709
707
713
708
684
677
698
692
692
708
702
693
701
705
701
692
694
696
690
675
686
688
690
680
684
695
691
681
687
705
714
704
704
727
731
713
698
711
714
687
687
717
711
708
698
721
730
707
712
734
736
715
700
718
716
704
695
710
704
686
689
698
703
689
682
687
695
697
687
692
720
725
690
686
700
693
692
688
734
742
747
783
783
767
734
754
755
730
716
734
720
731
728
733
729
715
706
711
731
728
700
697
707
711
699
692
685
679
666
656
671
675
667
672
678
692
700
688
688
691
688
685
685
699
691
676
684
687
692
699
681
703
704
679
681
698
698
688
691
699
692
692
698
710
721
692
691
701
714
699
686
692
706
696
691
702
698
707
684
690
706
708
691
693
701
694
674
701
682
672
683
683
687
725
699
708
722
738
709
720
717
705
704
702
716
714
695
710
716
700
696
725
728
720
702
705
708
719
695
690
687
693
675
688
685
689
685
699
708
710
698
732
733
727
709
713
726
724
704
686
697
699
694
682
700
701
687
695
694
697
683
672
679
685
680
679
682
700
688
684
683
702
695
688
715
721
706
699
728
729
719
715
710
737
711
714
714
722
731
708
700
726
724
699
710
712
724
707
725
693
665
647
641
627
620
608
620
645
640
651
665
709
726
729
773
781
769
768
795
773
752
779
769
805
773
775
781
792
752
748
774
772
729
707
719
715
695
683
705
706
712
694
678
659
645
636
630
625
632
642
649
655
645
643
640
648
625
623
622
630
608
609
616
612
627
628
629
636
633
621
632
616
621
605
615
595
604
599
603
608
632
638
665
690
696
679
685
679
671
663
668
664
667
685
680
678
672
684
670
661
662
656
638
631
639
626
617
625
532
706
607
613
612
617
616
616
622
615
611
621
622
631
650
660
680
692
706
715
736
772
784
773
786
746
726
711
719
709
696
686
694
710
709
691
726
740
753
750
793
807
773
768
798
796
787
785
794
814
776
775
767
780
743
742
756
764
761
769
768
785
784
751
766
764
765
746
738
753
751
736
754
766
767
745
759
761
730
712
698
680
670
641
644
642
647
628
652
680
690
748
784
862
830
793
794
804
777
791
805
790
771
794
750
742
733
769
777
748
745
724
736
715
720
733
741
733
723
747
750
744
738
729
754
758
742
750
768
752
745
737
760
718
705
689
659
649
642
647
651
673
664
668
683
716
711
708
702
689
700
702
706
767
764
783
765
774
775
775
735
762
763
754
753
765
770
778
749
743
741
744
730
734
743
729
728
709
718
738
753
726
722
734
740
742
726
720
739
735
721
708
725
732
725
706
697
681
649
653
684
675
679
665
660
657
652
649
638
630
629
634
629
625
629
644
658
664
662
661
659
649
641
643
634
650
646
665
688
717
713
711
713
724
709
686
719
698
687
672
667
668
681
662
675
695
711
724
730
742
734
724
731
733
745
725
739
725
718
701
689
670
668
678
704
765
760
797
814
808
768
752
781
776
741
727
727
761
705
703
678
670
690
723
720
729
756
747
734
726
760
781
775
759
760
779
732
726
733
738
721
712
714
742
745
722
718
727
724
710
714
737
751
734
722
732
745
741
713
705
718
719
710
714
730
730
740
723
737
749
730
716
733
716
709
704
706
707
711
692
697
713
706
684
676
661
660
649
654
661
668
684
723
831
862
788
806
798
767
749
756
753
729
730
725
746
740
729
748
747
755
742
734
751
760
750
715
749
713
708
681
687
710
729
724
724
755
774
736
740
737
737
729
727
748
760
763
739
754
769
757
747
764
750
736
728
736
712
692
689
701
696
692
708
718
725
714
729
731
709
696
686
703
724
722
725
755
761
743
755
768
784
785
756
758
749
735
723
737
732
721
722
730
741
722
737
746
754
741
717
732
749
735
711
738
726
756
735
724
738
732
744
739
743
750
777
746
748
746
731
705
708
717
718
722
705
725
713
697
717
711
708
707
724
734
716
715
753
732
731
719
711
731
733
712
708
716
713
693
695
727
727
723
712
753
747
733
722
729
729
702
714
729
711
701
699
714
710
716
712
705
737
732
711
712
722
717
717
709
708
709
713
701
716
722
734
712
711
711
721
723
717
722
722
724
706
710
711
707
711
725
736
723
719
755
765
762
740
757
740
729
714
717
723
729
720
700
730
738
720
714
728
731
726
729
719
732
711
717
726
741
713
712
726
726
718
717
737
733
748
720
734
772
726
717
707
709
716
708
728
721
701
705
724
744
719
733
725
741
727
713
739
733
733
733
750
736
742
706
721
730
702
720
747
725
710
702
724
725
702
709
723
732
705
695
716
733
716
707
719
740
735
707
735
731
735
723
709
725
737
693
709
747
719
709
716
741
746
743
716
726
721
712
709
719
739
741
718
749
758
732
720
730
726
732
719
724
728
707
702
715
734
708
709
732
731
724
707
715
728
716
688
700
707
707
694
707
725
706
709
692
711
721
691
692
706
709
721
679
707
715
731
715
714
750
764
723
701
725
722
713
706
729
732
725
715
739
741
718
717
725
737
723
704
709
726
721
722
726
721
726
702
711
719
710
681
703
715
701
721
683
713
702
686
696
724
727
720
724
733
769
747
739
738
753
725
729
729
755
731
717
735
733
713
708
704
710
689
700
720
700
710
700
702
716
728
709
720
726
731
705
703
722
732
702
704
696
712
697
691
700
696
706
688
721
733
722
720
743
753
756
735
739
758
744
735
749
728
740
715
729
726
732
724
738
745
732
723
734
737
753
732
745
744
733
733
772
809
777
740
753
748
737
724
727
749
732
728
749
766
757
737
737
754
747
729
715
709
728
710
702
715
730
742
721
730
727
726
712
714
723
721
710
736
763
735
728
740
746
740
718
734
730
721
715
716
742
731
735
733
756
744
732
747
748
724
707
734
721
717
717
751
756
729
743
751
760
733
738
737
744
734
722
735
733
714
731
726
745
707
741
716
731
704
724
750
738
727
747
759
740
734
760
762
751
748
756
747
726
725
746
726
716
738
739
743
724
731
720
711
709
717
720
711
705
718
720
710
714
744
751
737
726
722
751
733
712
710
734
741
713
690
709
713
714
700
714
740
754
717
737
740
732
722
731
756
731
757
742
744
733
709
738
749
726
716
725
735
726
712
730
731
713
722
737
742
715
723
737
738
723
717
726
741
736
722
747
755
742
708
744
732
713
748
761
749
745
735
757
777
740
742
753
719
717
709
742
720
725
729
743
720
718
727
788
745
737
726
753
733
735
725
742
761
716
727
744
737
727
728
751
742
703
720
730
745
708
702
718
729
710
696
724
721
699
701
737
744
728
728
780
774
757
785
740
723
701
718
738
729
755
766
775
804
776
783
802
774
760
783
787
766
755
767
767
771
738
756
755
745
736
733
736
723
697
720
741
721
709
728
741
756
727
724
735
730
717
698
719
717
698
704
718
726
703
708
720
730
714
723
711
712
706
705
695
708
688
707
711
694
684
709
716
733
708
692
714
726
732
697
730
736
715
724
749
764
747
763
776
757
740
722
750
738
736
728
744
733
718
731
757
731
716
728
741
714
699
723
741
728
718
745
745
753
715
728
756
743
733
735
754
758
748
716
757
750
738
711
723
725
712
693
704
706
717
714
710
712
707
721
678
681
670
662
658
670
676
678
729
779
826
775
810
806
795
790
776
800
759
798
805
781
785
791
791
759
748
770
766
726
719
733
734
719
705
709
733
729
721
734
754
735
709
723
724
733
701
723
723
717
724
724
741
724
733
743
724
703
706
721
725
715
689
707
722
716
708
713
749
725
713
749
749
740
738
762
778
760
759
754
764
745
732
744
741
714
719
738
725
729
708
739
749
756
740
776
767
763
753
761
771
736
737
758
749
720
725
745
736
725
724
750
741
741
726
757
761
753
720
749
743
736
732
726
732
766
726
717
740
728
735
738
745
754
728
742
754
738
707
717
719
713
689
701
718
722
709
717
723
747
740
708
732
738
735
710
739
737
728
728
731
752
712
715
727
730
700
699
714
723
714
729
736
752
746
736
743
746
717
722
721
741
720
722
758
790
759
715
731
726
719
725
747
764
754
774
805
793
765
753
762
768
740
757
764
752
759
783
797
811
747
733
741
752
735
730
763
767
748
748
763
774
749
742
767
752
728
743
736
718
706
716
728
731
712
708
735
743
723
721
755
726
688
680
671
658
646
653
656
659
655
663
692
759
742
837
817
800
789
799
811
793
772
804
815
822
785
814
810
793
771
759
797
802
791
725
718
688
663
654
667
656
687
689
698
688
712
728
737
760
801
814
813
786
833
829
816
781
789
792
776
768
782
788
793
766
750
766
762
747
754
776
771
744
743
756
765
760
735
770
753
727
751
744
746
758
750
785
795
762
758
797
764
723
721
686
683
661
661
677
687
691
729
920
947
838
850
870
829
802
844
819
786
780
788
766
745
766
752
750
743
758
772
757
743
752
767
771
732
728
737
735
720
701
720
708
709
688
705
714
697
703
700
702
697
683
695
716
707
696
703
708
722
706
711
729
719
714
702
718
728
720
726
749
775
777
742
771
788
762
765
773
777
753
739
750
738
724
723
732
724
754
725
721
774
806
785
781
767
772
774
763
757
748
748
758
759
744
716
712
692
673
663
655
660
678
686
741
982
860
875
864
841
817
817
805
754
781
789
788
766
786
775
763
749
731
736
756
772
745
738
750
736
741
716
726
737
762
733
741
758
767
760
753
756
778
751
738
757
759
741
741
755
750
740
722
744
765
733
735
767
763
752
760
761
786
752
743
759
760
754
747
776
794
749
722
753
754
726
729
736
718
716
693
706
712
720
715
739
761
737
732
751
758
754
731
761
753
741
740
765
766
734
734
776
765
745
751
772
773
749
746
737
750
721
735
749
786
745
743
758
776
753
738
752
767
740
725
723
756
729
750
757
753
761
793
789
760
743
745
755
730
738
750
744
723
731
756
778
744
754
764
778
765
779
776
770
735
768
723
740
706
713
730
731
711
763
769
780
753
775
759
759
769
772
769
744
745
755
750
730
731
750
742
728
718
757
742
744
740
733
741
731
722
702
735
731
706
706
726
720
718
701
738
741
750
736
748
727
725
767
749
765
738
774
761
747
731
751
747
731
708
724
721
732
710
720
717
715
718
727
736
712
711
733
746
727
710
702
723
723
709
728
738
740
726
732
750
730
721
716
730
718
698
694
713
733
697
705
726
723
698
713
720
748
722
716
747
747
726
733
753
758
734
732
737
749
743
723
733
717
734
714
720
746
777
734
736
730
754
729
704
721
724
731
726
770
788
754
773
787
789
758
732
744
750
751
709
712
727
725
697
703
721
716
698
731
731
707
715
729
735
713
744
743
725
731
755
763
745
733
739
757
740
725
724
730
745
704
721
726
722
710
717
731
701
704
710
710
716
690
723
729
713
697
715
730
693
687
731
719
711
704
723
735
727
716
733
736
722
705
733
731
707
722
726
735
718
727
727
746
714
703
710
720
714
701
707
705
700
698
700
715
722
707
714
750
734
728
715
730
752
725
698
724
700
679
667
660
649
619
636
648
649
652
666
652
662
657
659
651
665
647
640
647
639
649
655
690
718
725
734
727
766
764
742
714
734
714
728
708
708
715
691
695
687
691
677
676
682
672
662
672
683
693
701
717
714
724
721
745
745
730
725
716
694
680
671
678
669
716
715
760
796
839
778
805
791
761
770
781
772
760
782
808
797
768
768
751
739
754
745
736
737
744
765
759
733
746
741
767
739
729
739
742
736
741
759
780
755
745
775
778
778
771
771
784
773
769
767
761
747
741
735
743
729
705
733
727
709
708
743
749
723
726
741
750
738
731
748
748
749
742
758
766
754
728
739
748
721
722
754
751
748
734
764
736
731
727
748
750
747
746
744
735
715
719
710
729
705
717
750
755
752
751
787
789
781
746
748
740
743
723
737
747
733
743
777
746
742
732
746
781
757
755
773
780
761
748
762
770
750
745
750
760
727
713
721
721
698
694
722
709
724
700
727
749
741
725
720
741
718
723
738
737
738
723
743
756
742
726
726
738
718
704
723
733
727
748
776
764
752
774
795
759
745
761
763
742
741
753
760
732
735
745
752
738
740
730
730
718
704
730
742
720
709
755
778
730
742
745
771
732
745
745
770
759
738
768
764
763
736
771
752
744
734
734
726
716
702
749
749
727
698
734
710
707
710
722
744
718
709
733
736
727
717
716
735
770
738
707
740
714
725
745
743
774
753
785
805
773
773
787
789
762
757
761
770
730
739
745
755
724
726
748
771
733
723
744
731
732
690
718
709
702
698
716
725
698
734
744
746
733
729
736
755
718
744
754
731
714
705
693
673
670
665
652
664
657
655
667
660
647
637
649
647
650
649
655
656
694
725
727
738
765
739
745
712
698
688
683
691
704
731
727
770
815
807
766
789
786
755
729
729
704
682
682
703
709
717
715
760
796
777
771
823
850
802
802
831
820
786
784
794
766
750
748
727
714
722
726
716
717
714
733
742
725
732
738
739
724
724
749
766
747
764
779
773
751
761
767
753
724
740
773
757
746
753
804
811
761
772
783
752
722
725
740
740
717
733
746
756
755
726
727
708
687
682
664
662
637
638
635
615
644
631
648
627
631
620
622
616
619
611
611
612
607
614
616
615
623
646
657
668
653
646
653
640
644
653
684
700
760
721
723
705
681
680
679
674
658
668
685
667
688
685
705
728
718
729
751
754
741
759
775
769
745
765
761
746
746
766
785
733
734
755
748
740
730
760
778
760
741
763
749
745
724
734
722
721
716
721
730
726
705
707
730
727
718
723
728
724
723
727
742
741
719
730
723
738
710
707
724
741
717
711
728
724
715
709
756
759
752
730
779
767
734
740
756
754
728
745
745
733
736
813
748
727
715
704
690
681
697
718
791
898
952
912
913
908
832
794
807
808
781
801
820
827
795
823
810
800
793
784
750
728
696
680
674
655
643
652
643
640
670
666
663
657
670
678
713
769
831
809
824
858
809
794
818
798
797
803
848
812
789
812
830
786
773
761
761
730
740
755
769
751
761
785
782
764
787
769
774
764
760
783
771
772
794
821
801
778
801
819
788
795
831
819
805
817
834
805
794
796
795
793
776
813
787
801
769
780
795
794
803
757
753
742
776
794
768
763
813
807
775
773
786
756
736
738
744
736
726
747
766
781
761
749
777
783
755
766
787
761
754
765
771
758
773
804
763
741
754
779
771
769
788
854
836
846
832
823
824
831
819
799
821
798
769
784
794
754
756
767
749
742
736
750
712
706
724
725
705
699
731
736
717
709
741
740
733
744
744
736
723
735
736
736
731
765
744
729
735
764
743
739
746
749
748
728
736
749
747
708
703
697
703
702
702
735
743
735
744
789
806
792
794
808
805
787
787
777
784
803
761
782
789
765
765
786
786
762
772
772
764
750
770
767
770
763
797
799
783
778
785
754
766
765
751
768
749
732
744
755
737
729
748
740
731
729
742
728
716
741
741
730
753
762
777
809
771
779
763
757
749
732
729
733
724
724
741
732
731
740
734
716
709
726
712
694
696
698
686
688
696
687
692
723
723
727
753
758
753
771
755
741
749
733
709
708
735
733
714
702
711
712
719
710
695
713
725
719
714
722
745
749
743
753
771
763
741
762
748
749
748
761
752
737
750
761
765
755
772
765
741
732
748
753
744
718
725
740
732
714
713
714
715
706
701
708
697
697
730
772
765
786
766
775
765
783
785
776
775
792
786
767
791
788
779
791
797
816
794
823
831
806
806
814
776
788
777
761
771
763
754
757
746
732
742
742
733
753
753
733
753
755
752
746
752
735
744
761
788
768
769
790
773
789
791
773
801
793
771
765
781
749
742
760
752
738
740
754
734
734
758
757
731
734
742
740
766
784
777
790
773
765
773
753
754
771
764
742
744
746
744
719
734
732
714
743
737
739
747
744
736
745
738
729
716
730
738
731
733
745
733
742
734
736
747
732
723
726
722
707
714
721
714
708
716
719
712
708
711
709
683
695
696
690
694
691
706
713
712
706
718
728
725
743
751
746
755
770
764
773
779
768
759
775
775
754
769
771
759
746
770
758
744
737
734
739
725
735
736
727
722
731
730
731
731
754
763
754
768
783
767
773
769
756
765
748
742
755
755
736
750
763
763
747
759
757
750
748
743
759
745
742
761
758
754
773
773
770
775
759
755
761
742
756
761
749
751
750
751
738
761
759
742
740
744
733
718
733
712
705
705
709
697
702
717
725
726
719
747
753
780
756
744
754
753
740
726
743
744
725
728
739
745
717
723
731
740
726
719
712
715
719
703
704
691
708
724
716
717
740
732
740
720
747
748
715
718
729
732
711
712
722
730
728
729
735
746
754
746
760
765
741
750
742
736
718
746
742
741
728
748
758
755
768
767
749
751
749
736
723
729
733
723
706
707
702
698
700
689
681
686
679
689
713
744
801
820
817
872
833
769
774
777
764
742
756
748
740
783
781
801
782
750
749
742
727
739
755
773
796
788
789
810
776
792
787
778
784
778
779
767
755
764
755
740
757
748
755
760
759
769
784
752
744
738
729
706
723
720
752
748
724
752
739
763
777
767
772
766
765
762
746
747
747
731
741
738
734
725
745
712
730
733
721
724
718
727
732
719
724
723
727
727
740
742
742
747
758
752
776
779
760
756
779
768
757
766
767
755
740
742
732
730
720
731
721
711
709
709
705
707
714
705
722
712
716
697
709
699
690
676
696
693
715
713
739
766
766
759
765
753
750
780
750
761
755
765
740
750
747
748
737
743
739
731
724
734
724
730
735
745
748
760
731
740
735
717
711
718
720
727
726
729
757
748
746
752
754
734
740
730
723
734
730
743
716
732
732
724
720
733
736
740
740
754
742
748
763
763
757
764
757
756
734
735
716
717
709
726
742
744
755
761
777
772
760
764
752
756
761
757
738
746
747
736
743
749
767
775
769
786
778
768
765
762
742
730
753
750
741
757
761
748
737
746
757
734
731
745
746
748
755
753
749
756
745
750
760
745
743
745
738
751
743
729
748
733
727
731
737
715
701
728
702
707
728
717
746
743
773
771
777
776
801
781
786
780
767
787
778
764
780
761
760
767
768
778
774
783
751
759
764
754
741
755
760
748
747
762
746
753
750
734
731
740
721
716
701
708
697
681
698
710
694
702
693
698
682
701
715
728
721
725
740
735
743
741
748
761
766
757
749
759
754
747
760
767
740
728
736
725
712
725
708
717
715
714
725
712
712
720
732
726
729
742
734
753
727
723
730
726
721
731
727
722
718
729
707
718
721
725
723
722
724
727
708
712
721
706
705
703
701
715
700
712
731
731
721
722
745
727
722
717
707
705
711
711
701
703
713
705
711
734
707
694
702
700
697
693
694
695
690
686
692
701
694
695
714
708
709
689
703
689
677
686
697
694
703
715
729
733
737
774
772
750
783
774
754
762
778
747
741
758
738
731
758
761
768
767
794
796
766
783
794
769
765
746
749
737
754
741
756
742
764
770
736
756
738
725
717
729
715
701
716
722
725
738
734
757
751
762
757
752
774
780
745
764
748
751
779
768
744
762
750
732
728
734
735
727
719
746
723
727
726
731
709
717
689
695
683
689
678
669
694
703
729
720
709
747
760
744
748
757
759
758
751
763
775
760
773
772
756
758
775
743
754
751
741
747
753
758
727
731
749
755
752
749
756
751
745
755
747
735
734
741
723
724
743
747
733
740
746
748
730
742
743
735
731
742
738
731
760
750
749
743
747
733
713
708
697
688
688
702
692
690
705
701
692
681
666
665
661
654
658
688
765
765
778
785
771
776
798
755
737
734
716
696
688
699
716
731
738
762
799
812
784
775
769
742
736
744
731
723
708
707
720
724
701
716
736
713
718
740
742
740
754
777
763
757
779
786
762
766
756
734
747
737
720
737
702
701
711
695
696
707
710
721
711
713
741
760
744
773
773
765
776
755
751
767
768
750
760
780
789
755
773
768
764
764
772
755
745
763
746
733
748
748
741
758
740
745
758
757
740
752
787
762
776
768
783
783
768
754
776
762
744
767
753
735
741
741
724
716
719
720
716
709
713
715
693
695
690
695
688
687
708
717
718
718
742
735
736
744
729
732
741
729
735
735
732
723
728
717
742
738
780
744
736
750
717
730
731
715
713
731
745
741
764
774
762
755
764
750
746
758
755
739
748
742
736
755
757
752
743
758
747
725
730
729
713
709
709
702
691
702
699
687
682
682
681
668
683
679
689
692
723
729
709
716
729
738
736
729
735
738
728
733
744
721
721
742
754
732
740
747
745
716
744
738
720
713
726
736
713
708
726
719
725
709
725
729
721
703
725
705
711
708
698
726
746
726
712
725
725
712
705
714
722
752
746
783
804
803
773
774
789
752
756
756
743
733
725
743
743
726
754
793
777
751
763
767
738
744
726
723
717
729
719
740
731
750
767
759
738
765
757
743
735
769
771
772
788
774
773
770
788
775
763
787
795
775
779
789
761
752
762
742
740
739
721
713
698
699
695
696
686
711
746
728
744
792
784
757
734
733
732
691
689
699
688
676
668
676
665
652
650
650
661
669
691
719
788
767
825
821
801
896
895
826
806
780
765
786
827
862
787
759
769
728
727
753
730
712
706
702
690
684
685
684
691
703
727
748
766
745
757
786
758
768
779
760
755
764
769
774
756
767
775
772
768
732
733
742
746
734
722
737
736
731
748
765
770
763
732
762
762
736
734
752
742
732
720
750
736
732
729
749
766
762
751
771
785
749
744
759
764
747
747
743
735
735
753
762
726
746
729
727
717
723
721
708
721
740
764
756
754
772
769
768
775
801
814
785
779
800
759
772
770
750
756
777
750
766
772
792
780
760
781
758
730
751
758
745
737
752
778
788
765
774
795
781
754
762
766
730
750
753
733
727
743
751
726
745
718
708
700
693
689
680
691
703
714
709
737
732
735
741
743
730
722
736
728
738
709
708
718
717
703
707
709
734
748
736
743
765
770
744
731
747
743
721
706
724
723
723
722
740
741
742
726
742
754
734
723
736
729
718
701
692
694
696
713
732
779
825
800
851
801
830
833
779
786
799
796
767
770
771
759
739
764
757
732
742
753
730
744
759
758
738
746
747
737
726
738
743
732
735
729
735
717
721
733
748
721
722
734
724
718
721
703
699
716
715
709
720
726
734
755
754
755
771
772
752
762
752
745
757
744
722
736
731
707
693
695
690
678
694
728
771
728
739
755
750
728
741
739
732
718
716
713
700
686
691
695
698
688
703
704
706
694
706
705
698
689
694
724
707
705
702
726
727
719
713
737
726
707
709
716
701
706
702
712
729
722
761
760
742
746
764
737
725
728
725
707
710
717
717
706
733
720
708
689
678
685
665
657
656
644
651
651
635
640
635
634
615
630
612
610
616
608
615
623
620
622
622
611
616
604
623
631
638
650
669
697
713
694
703
719
705
711
708
728
730
726
736
750
741
755
759
789
756
752
745
738
727
734
742
723
721
744
730
736
722
729
734
733
736
743
742
740
728
744
737
734
725
731
748
738
730
758
769
768
757
761
785
771
769
824
806
780
817
833
775
772
797
781
747
759
762
761
747
776
765
733
741
753
749
739
730
771
755
749
751
771
766
737
748
744
745
719
731
721
707
704
720
728
716
710
728
740
728
721
738
727
728
712
713
697
690
690
693
700
694
714
710
706
705
715
720
716
710
740
721
709
705
709
709
706
704
735
759
770
749
761
801
758
729
737
742
712
696
704
731
749
761
784
820
836
801
824
828
804
787
795
806
775
769
772
770
745
754
759
748
727
737
739
737
719
757
758
736
738
751
763
757
772
788
814
806
816
810
796
807
782
778
769
788
790
742
762
770
770
742
745
759
744
741
767
764
759
746
722
733
724
713
708
718
713
716
723
734
720
741
746
741
732
769
757
722
724
713
707
696
723
716
709
716
721
714
711
701
706
707
702
698
706
709
702
700
696
688
696
698
708
720
728
740
715
708
717
725
717
727
734
726
755
788
798
788
788
816
785
796
796
786
788
767
753
728
733
740
751
733
723
737
746
735
714
734
762
742
740
754
766
748
731
743
743
729
736
744
752
735
742
763
758
757
766
772
744
768
775
769
742
759
751
742
745
743
735
725
742
743
723
724
740
753
721
734
731
740
725
751
754
748
738
797
792
773
786
797
757
781
769
748
773
758
747
752
788
745
731
758
729
709
695
683
664
661
662
707
879
863
884
916
846
819
820
805
779
794
813
793
778
803
809
781
792
783
775
759
778
792
806
778
820
798
778
760
770
773
748
766
768
751
755
759
758
733
768
737
715
713
732
729
728
764
785
808
790
815
831
794
794
837
819
783
784
779
787
774
768
784
774
780
756
754
753
751
756
759
782
782
802
798
765
759
739
746
753
744
729
714
733
713
718
721
729
714
708
722
724
704
728
724
716
720
721
698
698
716
700
702
689
716
698
697
731
735
723
731
756
755
724
727
747
734
726
730
733
728
729
743
736
754
713
738
742
769
723
717
737
752
744
729
746
761
754
740
746
740
736
748
753
735
718
734
742
738
715
714
729
742
728
745
759
782
754
775
778
767
765
777
762
763
740
760
791
744
751
783
774
774
756
785
793
772
785
775
779
750
767
772
754
760
764
775
762
785
742
707
695
700
719
742
758
845
886
844
875
828
783
796
761
764
774
749
747
742
740
748
742
734
756
776
765
752
760
779
763
751
772
766
743
746
757
754
722
749
749
749
740
752
755
756
739
751
761
751
736
728
733
725
705
708
700
708
712
701
707
686
691
693
682
693
720
725
715
722
736
722
705
715
680
680
646
648
656
650
651
652
650
652
664
672
675
680
719
742
772
770
786
809
795
783
779
790
784
747
769
747
729
720
734
735
723
732
747
733
721
737
748
744
729
745
774
744
732
752
762
738
712
733
744
744
724
748
776
771
758
746
762
768
738
739
731
754
730
725
741
734
728
742
774
777
783
765
779
786
760
749
776
786
766
750
769
780
767
732
761
763
741
738
741
751
741
736
759
762
727
740
775
731
718
691
687
682
666
651
652
650
655
640
653
648
639
652
656
652
649
658
659
637
669
654
652
633
632
641
646
634
652
672
697
714
749
803
830
846
838
800
815
814
807
769
772
763
745
744
780
775
762
754
820
833
773
792
805
766
757
774
778
745
726
762
766
780
763
774
798
806
768
775
790
788
755
777
779
778
755
761
766
767
754
767
760
770
768
748
767
787
810
772
801
818
797
784
807
797
777
759
772
787
778
756
793
779
766
753
774
769
756
742
753
766
751
737
746
745
736
725
745
753
736
740
752
765
750
727
756
758
740
728
708
700
699
730
768
818
797
891
889
825
777
742
718
707
691
670
665
663
665
669
659
656
661
667
696
732
776
771
830
852
833
803
779
786
762
738
771
797
787
767
776
802
769
751
737
716
690
674
653
656
683
719
868
837
978
979
935
925
957
941
887
860
874
863
835
822
839
792
778
789
783
770
750
772
781
748
734
747
715
695
691
677
667
654
668
666
676
677
674
663
652
658
643
643
650
671
666
685
705
720
735
769
773
769
767
743
768
782
739
716
706
731
758
736
727
770
780
754
746
774
778
741
749
744
753
743
741
750
752
731
747
763
752
740
741
748
732
720
733
740
742
727
740
758
758
745
758
754
756
749
749
751
777
768
743
778
780
763
741
767
777
744
735
762
762
732
702
697
702
669
669
680
680
684
665
700
696
689
685
695
735
760
726
720
739
712
705
710
701
684
683
671
664
645
649
642
647
630
637
645
648
656
674
675
691
681
664
652
660
649
645
638
660
655
669
657
659
670
702
698
703
737
847
864
885
865
933
901
864
839
829
811
790
771
794
785
768
771
786
758
753
752
764
757
748
744
773
787
788
778
779
803
746
748
751
741
721
732
754
766
763
763
800
822
795
758
761
766
732
707
721
717
761
768
841
817
826
845
836
788
806
818
812
786
783
800
805
780
823
826
794
747
759
769
755
747
776
835
810
860
914
880
846
837
851
797
807
815
828
793
809
822
835
790
780
783
781
767
774
788
782
767
746
755
753
734
718
732
739
729
736
784
791
774
792
792
780
759
770
783
794
790
821
860
842
829
797
790
737
717
725
720
719
759
799
857
849
846
884
856
839
839
815
792
775
796
792
774
788
791
807
750
744
749
746
738
767
784
778
789
808
829
814
834
850
827
789
792
785
763
770
783
768
763
779
790
766
777
779
776
756
774
789
766
781
781
782
760
762
779
769
768
772
798
800
789
786
760
739
724
720
719
719
745
812
850
829
888
866
847
841
871
846
817
864
880
857
846
865
856
824
822
822
784
755
767
759
773
764
810
820
810
825
816
814
794
812
804
779
763
788
791
767
773
792
802
782
770
804
809
778
798
809
805
785
780
790
793
792
807
804
807
802
823
843
822
813
826
814
793
810
818
801
796
760
728
703
690
689
674
701
699
718
713
695
713
692
687
694
683
681
671
673
683
679
680
677
686
691
675
670
674
666
661
662
649
642
653
637
641
626
610
625
630
631
620
620
613
631
627
624
648
660
668
684
671
689
701
705
695
722
768
771
749
775
803
795
758
774
752
734
734
747
763
750
813
814
841
811
829
839
807
787
803
812
785
815
812
826
825
830
848
832
800
801
788
774
764
772
791
768
747
763
766
792
797
835
899
875
867
871
860
838
807
771
747
714
723
716
713
741
780
794
746
741
733
738
761
770
857
886
851
856
888
850
821
839
827
799
795
830
800
771
780
796
795
756
775
788
804
769
777
848
872
794
775
815
760
722
701
705
696
674
674
681
682
673
658
651
677
689
763
746
786
865
875
883
894
873
805
825
843
850
802
829
808
791
788
795
791
763
779
775
795
759
762
782
756
784
817
811
796
812
855
824
786
795
787
750
748
777
770
742
740
733
718
699
671
687
669
681
685
704
732
728
714
729
706
698
687
678
672
677
653
650
662
652
639
645
659
678
699
727
743
768
811
828
790
803
818
810
775
781
764
748
735
736
773
753
732
742
789
789
761
779
762
741
757
757
746
744
809
818
806
834
889
922
872
859
836
795
806
788
787
801
824
799
819
811
784
773
783
794
781
775
791
789
771
776
780
773
749
739
759
754
734
730
761
768
732
733
754
753
743
757
773
774
773
782
778
751
773
766
766
735
728
758
762
774
760
782
820
807
772
779
800
781
732
754
756
751
747
797
796
759
757
786
776
775
740
759
742
755
716
723
718
690
700
700
696
723
761
766
776
841
910
883
885
875
853
817
814
814
778
763
785
792
766
750
735
751
775
736
735
745
778
747
751
789
785
745
745
773
750
738
736
766
764
751
771
798
761
756
767
772
758
746
767
762
740
731
739
735
741
746
728
737
755
744
730
753
760
751
757
762
756
761
778
788
784
762
784
788
764
736
759
782
769
749
770
784
773
750
748
750
756
728
721
754
755
757
736
732
722
717
719
738
731
727
737
761
746
734
750
757
736
725
738
744
730
738
756
768
747
740
760
753
734
736
752
759
730
729
753
734
719
742
752
755
741
753
772
746
737
738
730
732
715
727
749
767
748
724
755
747
737
750
769
791
762
779
798
783
771
776
777
768
786
780
771
748
744
771
767
737
734
740
746
743
726
747
752
739
724
754
769
761
739
764
781
761
759
794
800
747
751
741
742
720
730
753
768
743
775
801
789
754
766
767
742
761
754
748
726
751
753
750
742
759
768
752
755
757
754
730
737
734
729
714
717
747
746
727
729
762
759
739
731
749
760
741
737
748
738
732
721
725
741
724
708
727
738
725
749
746
759
726
748
754
755
744
735
747
754
725
737
759
748
745
750
758
766
731
756
775
771
746
736
739
741
713
710
736
734
721
726
745
776
759
756
763
750
738
719
727
734
735
725
749
750
757
740
760
767
757
755
791
768
748
752
754
761
721
728
748
761
757
753
786
769
736
758
766
774
750
744
770
761
749
750
751
748
731
737
753
757
747
746
773
802
752
734
744
739
717
719
728
734
722
732
770
786
762
757
777
782
746
736
765
756
734
718
736
734
718
706
723
737
713
711
724
741
712
714
735
736
716
717
722
723
702
733
720
717
720
729
740
723
730
740
745
728
732
735
752
738
741
745
755
739
729
738
732
717
718
749
769
752
756
799
820
785
765
778
781
742
731
771
787
753
751
764
776
768
757
779
811
745
725
733
720
709
726
739
758
749
780
793
790
771
785
800
769
756
768
793
757
756
769
774
756
758
771
773
755
750
763
767
746
764
767
745
723
729
738
735
725
714
754
754
736
737
758
748
728
737
752
757
759
732
748
754
738
717
739
742
728
726
729
753
762
725
723
742
742
717
714
733
753
742
747
773
775
749
731
758
764
752
735
742
738
737
728
726
743
737
724
747
750
735
728
730
727
717
710
724
739
713
722
742
739
734
736
747
757
737
751
754
744
725
734
752
728
714
733
736
730
739
769
761
729
740
748
768
728
731
751
759
736
736
758
754
734
736
730
759
747
734
737
747
722
728
742
731
723
745
748
733
720
734
730
712
715
725
720
713
712
711
715
715
723
741
731
729
748
747
729
716
725
724
709
715
739
744
740
729
757
748
734
731
739
726
729
742
742
742
745
720
750
748
750
721
726
730
724
723
736
725
740
722
731
739
743
729
737
753
755
747
774
779
759
758
765
764
734
749
733
725
716
715
727
711
713
728
751
739
749
767
782
760
770
779
778
751
754
749
761
740
725
713
691
673
671
672
666
667
682
674
671
669
678
714
756
789
782
789
837
837
842
816
819
804
765
768
783
776
750
761
773
768
738
758
771
755
742
759
715
684
678
668
668
657
664
682
675
656
664
702
731
773
892
876
843
868
883
839
837
841
807
781
772
772
775
762
753
762
756
730
737
750
742
735
736
727
742
758
726
739
769
758
734
757
748
747
718
745
749
744
728
755
774
744
743
737
762
745
730
734
735
742
745
753
761
746
761
773
788
740
772
764
761
758
752
737
733
707
737
751
770
786
766
789
802
771
779
783
760
784
787
774
771
795
801
786
758
792
785
755
776
789
797
764
774
793
785
757
764
770
761
752
750
755
754
740
740
756
735
736
754
757
746
729
750
763
745
720
757
752
730
712
728
748
740
721
738
748
752
728
742
740
727
728
729
752
751
732
750
751
747
730
756
765
752
745
765
765
759
750
754
754
742
743
761
801
762
774
784
778
766
766
778
782
753
769
770
765
759
763
782
789
765
787
812
779
772
796
792
776
765
769
773
769
750
755
757
742
747
761
766
764
740
756
753
745
727
745
736
738
717
738
760
764
750
759
819
757
712
690
686
671
661
648
664
664
678
764
825
878
1007
908
882
885
860
802
810
807
814
773
776
796
798
790
778
789
786
768
768
764
759
746
729
738
749
756
750
763
769
773
753
778
793
803
761
788
787
801
751
772
792
799
761
778
819
802
769
775
785
786
803
742
798
776
786
755
761
761
785
729
718
706
692
692
717
828
1046
936
992
976
915
928
939
867
849
874
828
808
828
851
838
813
844
843
787
784
805
803
773
785
796
777
784
786
784
773
762
797
813
766
764
799
814
763
772
766
763
747
753
770
769
742
757
751
742
762
756
764
746
771
788
784
758
751
763
762
754
748
780
780
765
751
813
805
768
756
764
762
776
766
762
755
779
764
777
767
791
796
764
776
786
778
751
760
769
783
747
774
774
756
746
753
735
734
723
731
757
806
767
793
804
798
760
761
765
766
737
745
762
767
748
772
783
800
769
798
784
767
777
789
767
755
773
770
771
751
772
780
764
746
760
782
764
753
786
796
780
772
777
775
758
745
760
773
777
750
757
792
779
757
788
804
782
763
791
787
754
723
740
745
745
726
726
749
728
709
722
734
760
722
740
761
752
741
755
764
745
727
732
749
761
746
753
755
744
735
762
786
766
766
775
771
755
758
770
764
755
756
772
771
735
761
755
746
735
768
735
714
701
713
725
739
739
772
786
768
758
798
785
752
742
769
757
750
773
784
781
756
772
772
766
745
778
749
739
731
752
754
736
729
741
750
727
725
735
746
736
746
748
717
739
736
739
728
734
742
735
721
751
775
772
773
801
801
775
784
801
784
755
773
765
740
736
752
770
754
730
751
749
749
745
747
746
714
713
730
760
759
746
740
752
738
740
755
778
767
751
784
779
753
764
761
763
737
734
762
760
759
760
781
783
761
752
763
755
730
744
737
759
712
746
737
727
730
728
741
755
733
790
742
733
727
751
780
777
751
784
806
799
788
817
804
774
789
770
760
751
764
772
762
734
771
778
747
735
757
765
736
722
739
745
738
725
767
760
759
739
732
739
760
731
766
759
736
747
764
770
764
761
788
790
764
779
789
811
768
784
804
805
774
773
768
789
756
747
762
777
735
761
783
793
752
780
779
805
784
789
793
799
766
773
788
797
783
805
801
817
773
786
787
760
760
750
755
753
761
786
780
767
774
782
779
742
753
786
773
753
760
777
781
752
745
776
772
735
730
736
756
729
733
753
767
784
782
835
848
822
777
795
784
762
747
791
806
775
805
822
816
788
819
807
785
788
794
806
773
759
786
795
754
766
787
801
766
764
759
791
740
733
770
760
748
751
776
797
776
756
798
801
760
782
791
774
757
776
770
787
749
765
771
750
756
758
756
741
762
760
749
734
759
769
745
748
765
798
776
756
776
781
753
763
806
790
729
765
763
756
746
797
792
786
764
794
782
767
767
787
762
767
778
768
749
758
785
771
749
776
775
774
754
759
779
759
747
763
771
789
763
739
765
784
750
737
776
791
755
746
782
787
768
755
772
766
753
766
791
764
747
767
761
749
729
750
782
747
744
785
764
750
736
756
785
770
751
795
785
806
777
813
813
779
773
780
804
806
791
800
793
777
801
793
793
776
778
772
755
749
773
758
740
736
754
770
776
762
773
769
775
752
740
758
761
741
738
759
785
765
754
777
771
738
740
764
760
743
734
757
778
763
737
770
793
770
737
747
752
743
718
739
766
757
739
784
788
751
741
740
758
777
764
765
801
792
785
802
836
787
759
767
793
729
701
678
673
674
654
642
653
631
638
635
636
639
648
636
628
635
630
621
627
652
649
651
645
642
643
634
636
657
655
698
725
722
722
783
776
747
725
715
740
730
715
715
745
766
750
740
745
735
734
744
743
747
759
729
742
746
747
737
737
745
744
742
739
732
736
728
721
734
745
736
715
701
690
680
684
683
693
706
807
1042
990
944
1003
959
826
793
758
751
742
802
846
828
834
857
877
813
828
814
787
763
774
762
739
739
752
761
742
748
783
808
764
776
819
849
764
734
738
711
701
702
749
828
814
928
998
963
933
906
847
829
833
775
765
775
775
762
805
847
865
863
836
792
758
749
754
795
782
786
815
853
841
825
867
850
817
846
849
832
790
816
825
790
778
805
826
811
773
805
809
821
774
772
777
762
734
752
753
748
746
751
776
792
765
767
787
782
746
773
780
761
772
785
792
774
771
774
801
766
755
765
766
750
770
794
783
761
771
762
767
733
753
754
741
738
749
753
757
784
786
771
774
805
791
772
774
777
762
747
775
792
789
759
792
806
789
766
797
802
785
747
741
744
769
747
729
768
782
772
758
816
797
783
766
795
800
768
746
759
753
734
725
733
753
733
735
767
784
765
764
796
798
777
763
771
788
757
765
768
790
758
768
767
770
736
759
782
785
763
755
778
778
751
743
769
781
751
786
801
766
766
793
794
752
762
758
748
727
755
742
742
722
750
768
753
756
768
751
760
737
728
763
778
781
771
780
791
770
756
769
771
753
760
794
804
807
767
770
775
777
742
777
766
763
783
799
768
776
788
787
761
746
753
758
744
728
760
755
749
742
758
768
753
746
777
782
754
748
772
775
768
745
764
788
766
778
794
783
775
784
810
774
768
801
815
751
746
766
777
745
784
805
774
772
786
829
805
785
817
831
828
776
802
789
768
766
788
804
791
835
855
818
795
811
821
789
765
809
807
786
793
799
778
764
785
784
785
761
770
775
767
737
764
714
705
714
737
806
810
802
860
862
824
836
831
795
811
815
794
783
824
809
800
789
798
826
791
784
799
820
785
765
796
795
758
753
766
776
754
743
765
785
736
722
735
731
723
741
776
807
814
814
865
841
824
837
833
817
793
818
835
765
751
779
794
768
774
813
789
787
808
790
792
768
792
788
781
762
767
773
769
753
777
801
787
790
824
828
784
782
813
807
780
766
783
784
764
782
794
800
760
764
799
782
766
770
787
760
758
767
789
781
757
779
785
757
747
751
767
748
769
780
805
775
774
810
803
786
773
756
776
753
746
759
786
762
792
791
784
767
789
812
788
787
798
806
775
776
808
798
773
798
799
803
781
792
778
774
749
770
807
756
758
784
798
785
776
802
800
779
775
784
777
750
744
761
781
777
767
809
786
767
774
781
772
777
794
825
800
806
788
818
783
765
780
770
743
767
794
783
764
760
791
796
784
768
791
787
747
775
786
782
764
783
805
793
760
781
781
769
756
772
770
745
741
764
784
745
749
769
778
758
758
777
768
780
755
775
792
771
789
820
782
821
826
813
791
801
830
792
794
805
813
787
776
797
823
811
779
832
830
803
753
790
778
767
761
782
783
775
792
820
842
789
804
790
801
776
784
787
776
747
748
764
766
743
756
772
771
761
775
784
779
755
776
781
763
760
782
767
757
799
835
792
781
823
820
793
772
792
783
757
773
774
777
752
757
773
783
776
782
806
815
791
805
806
794
773
827
807
806
820
812
794
817
825
823
775
809
824
803
768
787
798
789
772
761
804
785
778
785
789
760
756
779
813
791
776
815
838
777
806
803
804
793
782
811
830
804
767
787
790
771
756
778
780
746
739
740
730
751
746
781
759
759
772
767
738
748
776
779
758
772
780
776
762
762
789
780
773
807
832
771
772
803
826
774
785
802
794
786
806
829
800
790
790
795
782
783
794
776
752
764
770
783
791
788
792
762
783
757
778
775
778
784
803
797
775
787
788
789
753
759
770
756
764
782
783
782
737
757
756
776
763
847
851
809
826
833
823
795
842
833
790
796
799
779
775
789
787
793
766
796
805
778
753
772
788
767
782
782
783
766
769
760
755
732
729
752
741
754
767
773
809
762
778
782
760
757
757
786
763
790
816
833
795
831
813
816
788
812
812
790
767
803
807
799
794
806
790
778
771
767
783
757
776
788
784
748
752
759
763
769
773
811
801
790
801
810
775
754
779
778
741
762
774
766
761
763
791
791
759
749
764
751
735
751
755
762
763
760
776
767
756
769
785
785
765
764
783
788
775
809
782
745
716
688
682
661
655
680
680
721
790
798
921
930
865
844
866
831
804
805
813
813
782
806
804
753
739
734
771
847
771
778
741
732
714
725
726
718
708
711
732
778
776
778
883
895
810
840
845
810
785
799
801
758
758
760
755
769
762
754
743
763
779
787
765
776
780
766
758
787
786
762
756
767
784
744
741
768
766
759
750
775
773
747
736
766
774
748
751
783
805
797
759
784
781
782
750
766
787
775
762
756
788
741
746
744
793
790
825
894
881
834
842
854
813
801
815
813
794
783
832
831
810
800
804
797
783
766
803
805
765
750
775
783
771
754
769
792
771
766
782
819
798
779
820
811
779
753
764
748
713
684
686
662
655
651
647
637
659
644
646
652
649
645
642
638
655
661
678
683
701
720
751
744
746
774
783
776
768
777
803
794
758
772
804
809
735
720
719
710
723
750
850
957
872
921
983
845
836
861
863
821
838
822
879
872
881
855
878
867
841
833
834
833
795
792
801
817
800
779
784
806
803
801
818
846
809
775
797
825
780
782
813
881
838
845
850
847
821
840
855
792
776
767
747
752
794
951
970
1025
1012
964
929
931
914
866
875
876
866
846
872
889
878
868
878
870
838
835
830
820
786
778
793
794
774
786
819
783
762
772
806
788
789
820
839
778
784
817
802
795
813
845
822
832
866
838
841
852
870
826
815
834
833
841
810
806
808
814
790
785
790
792
795
803
826
819
796
832
826
810
808
815
776
778
756
760
753
775
796
789
809
878
832
828
869
854
811
824
830
829
788
790
792
794
783
804
813
798
796
821
846
794
820
831
779
786
807
842
787
793
834
868
821
793
841
837
803
814
831
839
814
830
826
824
808
812
810
793
784
787
796
765
785
787
793
744
724
704
713
749
841
831
948
999
927
904
924
862
865
886
843
823
857
877
847
846
862
871
812
830
800
814
806
824
825
824
804
854
855
820
764
788
761
764
772
836
892
896
909
948
897
855
898
907
849
853
860
823
842
866
828
808
822
836
822
805
818
850
824
835
863
848
822
847
848
815
810
845
893
825
826
832
849
817
813
858
873
832
860
888
873
844
872
843
772
778
737
735
728
771
808
885
943
1024
982
906
922
917
864
867
875
842
850
838
866
813
831
841
794
797
803
815
776
796
832
842
808
822
845
865
816
817
850
816
785
790
807
833
804
811
858
876
822
820
818
835
812
818
820
831
782
774
778
783
767
776
807
825
807
835
860
832
811
854
879
843
811
832
819
800
823
817
801
817
832
841
816
825
835
826
806
799
791
767
798
829
845
787
811
842
800
790
803
803
796
792
825
827
823
842
916
852
831
868
833
821
836
809
794
785
803
842
835
787
825
821
808
791
837
826
809
859
800
792
785
804
826
831
787
837
832
821
812
841
862
838
827
854
849
821
843
872
838
828
843
856
832
834
879
875
838
850
843
827
789
808
816
800
771
790
823
786
764
802
816
783
825
836
824
784
793
813
776
799
795
806
795
816
811
809
777
790
798
763
820
816
796
805
838
855
841
817
846
847
803
824
824
821
779
810
826
822
813
780
811
776
787
780
816
809
813
838
816
807
890
804
770
741
729
697
684
668
665
659
660
651
664
688
720
773
798
803
798
819
822
796
776
787
782
785
731
727
712
702
697
685
707
818
1104
961
957
973
930
868
907
923
889
791
775
774
774
780
791
874
890
877
927
895
865
883
837
838
851
843
812
833
834
812
805
828
846
824
841
851
825
788
809
825
843
793
797
800
772
768
795
827
804
793
834
789
802
780
810
839
800
806
841
863
833
834
868
846
820
843
852
836
809
858
838
814
794
809
824
799
818
849
871
829
823
841
845
819
837
843
802
795
812
825
817
791
802
820
797
811
801
811
801
818
822
813
824
839
834
810
836
850
822
812
838
844
820
813
824
828
814
840
855
828
831
847
871
811
815
821
784
779
830
895
858
853
888
889
866
868
866
865
814
849
886
855
884
905
880
859
889
836
793
800
799
794
791
880
913
904
914
947
914
881
858
837
825
838
837
835
799
808
824
795
764
796
798
819
772
790
820
835
791
808
825
815
787
804
826
821
800
828
862
849
830
824
837
795
814
846
888
870
871
921
904
868
886
880
822
848
849
825
806
802
812
784
776
821
834
822
791
809
809
787
771
800
773
762
747
734
779
833
841
831
945
913
844
872
892
876
798
781
769
759
768
794
821
832
925
900
865
889
988
815
784
761
778
762
800
872
937
869
908
881
853
868
890
902
844
859
891
837
834
876
869
819
829
792
806
780
786
795
814
771
785
782
806
775
802
817
824
785
769
775
755
736
729
727
753
775
1151
1050
901
975
935
895
930
895
875
865
825
790
755
765
802
854
873
985
1016
975
933
950
932
875
868
846
822
821
845
826
812
831
818
793
788
831
820
800
813
830
811
780
799
844
820
813
850
849
807
799
832
842
809
820
837
845
809
866
824
795
790
838
798
775
795
812
847
808
835
810
800
805
780
795
832
892
777
784
817
815
795
826
869
844
813
855
866
823
837
878
845
827
840
814
834
846
874
848
854
878
840
804
835
844
797
816
824
813
802
799
815
766
751
752
739
755
750
769
796
783
777
806
812
765
765
774
765
747
767
763
758
759
771
805
790
767
787
800
788
760
775
785
774
750
733
725
719
735
755
855
983
948
904
958
920
834
873
860
842
872
886
898
850
883
909
878
880
871
818
815
836
850
869
881
932
895
870
884
867
916
944
900
824
794
749
725
717
704
669
684
676
661
664
647
654
660
654
645
636
636
633
634
652
651
672
692
694
741
784
829
814
805
838
879
871
807
836
832
776
776
785
791
801
798
838
857
858
871
898
889
829
871
834
801
794
804
824
838
824
859
848
832
838
877
839
803
843
833
802
841
842
843
827
803
836
805
818
818
817
798
839
826
787
778
812
831
811
814
846
826
830
813
843
875
835
839
850
850
861
869
896
856
880
874
871
920
931
905
897
945
895
900
911
873
854
830
852
838
804
856
867
842
882
886
832
824
817
804
778
783
766
755
737
762
765
759
792
793
795
813
832
864
823
845
843
840
851
827
811
854
874
854
879
885
867
845
844
848
870
847
878
861
834
851
853
847
817
815
801
786
768
804
760
763
791
780
759
759
783
782
764
753
746
739
739
746
747
758
770
745
775
770
728
737
737
748
769
822
1009
932
907
925
947
886
844
844
830
833
819
858
870
846
833
854
849
808
800
818
838
832
808
826
818
817
827
857
861
844
856
843
809
825
852
818
826
865
824
807
821
814
794
803
807
790
777
795
781
781
765
790
779
768
750
792
775
777
774
780
762
777
736
740
749
779
801
807
822
838
800
800
801
803
787
803
808
814
814
834
814
827
811
841
842
836
865
892
837
817
842
836
812
790
816
808
777
768
787
774
764
773
763
771
770
785
796
777
765
807
851
834
851
858
835
821
849
850
815
831
825
801
774
786
792
776
782
806
792
782
810
801
781
789
799
800
785
782
807
809
834
816
817
837
833
833
860
843
830
841
815
799
810
822
780
785
809
810
814
779
784
793
786
767
785
770
754
777
793
782
776
810
816
816
777
773
789
790
765
754
757
767
758
795
816
842
847
826
863
840
824
829
838
816
818
832
808
802
839
819
807
802
815
794
782
776
800
821
806
799
824
812
838
859
834
833
848
831
827
827
835
806
785
801
804
767
773
779
777
765
752
781
748
737
743
743
735
728
728
724
728
723
732
742
758
771
813
775
799
799
808
801
765
765
773
769
761
771
806
805
795
828
819
798
793
799
765
759
777
778
767
813
825
812
825
819
787
786
781
781
754
791
792
781
777
803
816
783
790
806
804
802
811
811
789
820
840
869
837
810
861
855
834
826
823
803
811
812
807
791
820
826
802
859
864
831
853
860
843
840
834
819
819
862
850
814
811
831
803
806
786
789
793
771
733
725
734
740
736
759
793
795
892
889
854
865
885
877
815
825
854
831
806
846
842
820
852
866
809
837
834
849
832
852
859
836
846
855
840
833
859
856
837
831
848
814
797
821
801
802
799
809
780
779
780
773
785
756
752
773
741
732
733
739
764
771
774
817
853
861
867
880
871
834
826
827
811
813
795
781
803
797
780
788
829
834
804
821
828
823
803
832
799
782
789
781
767
766
766
774
779
748
755
762
744
753
776
773
743
769
776
765
758
763
780
767
774
799
805
796
810
797
797
826
838
792
793
791
791
760
765
762
758
761
758
788
792
791
767
798
770
756
740
737
730
718
721
735
737
735
739
740
730
713
742
849
910
1007
997
888
833
794
766
754
766
757
758
751
759
799
780
799
811
841
807
830
840
823
802
817
825
803
788
802
795
778
786
781
782
766
756
765
772
775
776
787
788
779
796
788
782
798
797
778
789
806
783
777
782
790
777
772
785
775
759
775
770
768
750
769
767
766
774
775
791
784
793
813
803
790
813
845
848
848
836
832
801
813
822
813
789
800
857
846
805
831
815
797
772
786
792
803
785
784
796
799
791
770
798
783
787
788
787
807
776
794
825
822
808
815
810
785
783
790
798
786
766
783
782
792
770
788
800
801
801
831
853
866
865
881
843
844
852
835
814
837
815
787
803
807
775
763
781
777
767
764
768
761
736
759
754
729
742
738
738
738
742
742
744
754
783
789
768
764
773
774
764
761
782
803
803
814
839
827
840
886
848
853
904
846
844
843
827
858
851
825
839
838
830
855
848
826
837
858
833
841
849
815
839
845
809
801
802
792
764
758
759
744
753
746
746
738
770
771
765
752
756
773
757
753
780
797
784
804
827
817
806
847
827
817
835
832
813
815
842
802
801
835
797
775
821
822
784
765
797
787
753
750
774
773
774
822
886
888
859
904
914
842
862
873
859
830
839
852
821
857
880
873
872
909
898
877
887
848
828
864
906
903
894
923
863
841
882
901
883
881
898
842
865
876
839
819
859
859
824
836
821
792
786
778
781
752
737
749
740
752
750
748
789
785
764
789
802
786
775
761
768
774
782
768
792
803
816
783
817
802
791
774
810
800
795
808
780
773
781
794
774
764
784
775
773
792
774
781
791
805
781
802
819
795
791
818
814
811
830
851
814
787
807
804
779
812
828
781
799
814
781
758
783
755
753
755
749
766
740
746
764
762
759
773
793
778
758
756
783
777
784
781
814
844
827
805
854
869
853
888
872
816
795
809
831
800
828
867
807
804
835
861
807
792
796
783
759
768
767
754
744
748
733
729
725
738
777
815
817
863
896
892
858
904
871
816
814
816
827
808
788
803
804
801
790
838
840
821
812
825
808
815
801
813
833
816
787
796
800
806
788
815
818
795
776
824
830
795
787
809
800
796
792
802
780
804
797
784
773
783
755
748
754
768
794
782
763
790
832
821
799
830
794
818
782
780
790
785
751
748
766
777
792
771
784
781
773
757
768
766
760
739
770
756
772
759
783
787
770
752
775
788
788
759
779
783
775
799
803
825
820
832
854
796
796
795
769
756
772
768
753
736
761
756
756
751
774
761
757
740
756
752
739
760
769
800
785
825
797
783
750
746
754
790
817
916
987
938
942
933
884
867
863
834
810
810
812
785
782
785
782
771
792
794
772
777
800
853
792
785
837
840
828
820
853
929
878
865
865
845
799
820
842
826
791
834
797
793
772
796
814
822
829
865
851
829
847
870
838
816
838
855
805
814
842
826
829
805
834
824
806
800
813
816
793
803
801
780
797
788
805
810
788
816
795
783
790
785
770
769
779
780
750
765
766
748
753
785
806
797
780
798
800
775
767
792
795
787
756
758
754
753
738
755
768
779
764
794
773
784
773
792
779
776
748
772
765
745
722
731
752
763
752
776
786
776
759
733
718
693
700
665
669
640
655
650
641
648
646
652
633
645
630
638
630
628
626
622
621
624
634
674
689
690
736
765
783
787
857
830
801
789
775
750
725
723
717
709
722
733
764
748
739
761
762
753
751
771
760
774
773
758
768
768
764
781
779
769
780
812
777
774
824
799
804
795
790
829
836
801
813
833
832
822
822
864
851
811
804
800
788
775
783
792
776
777
768
769
756
771
781
786
783
812
815
815
786
817
828
808
822
803
802
774
781
763
756
775
766
762
784
821
809
807
850
850
831
811
863
830
811
820
840
805
804
844
802
794
763
769
781
805
790
817
861
847
830
861
853
798
808
813
798
787
798
798
786
756
774
795
772
784
785
777
770
782
794
766
767
780
782
786
812
823
788
789
816
832
815
770
781
766
745
741
758
754
739
769
794
814
779
797
805
827
792
806
810
820
799
811
793
784
765
778
795
790
763
782
769
759
733
738
757
770
748
771
791
793
766
776
766
776
743
746
782
792
804
808
835
837
824
837
895
889
844
841
817
828
780
792
843
820
797
835
858
848
808
841
855
818
828
839
840
809
790
794
773
780
773
822
878
869
830
854
874
849
828
866
887
832
843
864
858
824
809
818
820
793
793
806
794
761
761
796
802
774
782
798
808
809
776
790
795
786
786
793
808
772
788
809
791
773
803
810
814
778
814
800
794
783
793
832
788
785
789
814
785
764
790
822
806
768
803
807
820
788
802
817
809
771
803
818
822
797
797
826
831
795
800
808
781
766
790
810
802
772
774
785
798
781
765
783
779
763
761
780
788
780
752
755
741
719
714
732
717
715
703
722
725
715
717
717
725
706
699
680
677
666
671
664
653
659
659
654
681
666
680
690
681
692
699
722
706
736
762
771
767
750
812
811
803
776
818
830
762
760
774
770
746
748
758
774
777
796
815
796
826
904
887
848
864
859
811
840
858
818
839
867
821
818
823
826
806
834
848
811
835
842
819
843
867
868
833
848
848
828
828
862
873
847
834
881
907
860
834
863
884
835
851
883
878
828
822
827
787
794
794
785
783
805
799
803
836
852
802
808
819
814
803
827
855
852
901
911
888
855
857
863
815
811
831
836
825
806
836
848
844
814
825
844
810
817
815
806
780
786
782
771
757
745
769
784
785
819
872
890
826
874
860
831
839
834
818
784
804
804
798
776
835
837
829
835
858
870
855
893
866
839
812
860
858
816
802
832
852
821
816
855
873
836
831
844
866
821
821
842
826
803
824
836
823
800
853
866
822
794
831
824
791
770
789
828
793
775
801
809
793
783
825
828
811
823
811
801
785
786
803
778
764
768
800
793
763
790
816
799
783
826
805
773
773
776
769
757
759
763
762
754
767
782
773
767
785
800
772
767
788
781
754
754
775
781
747
752
775
794
764
784
802
780
777
802
822
776
790
797
791
774
782
797
792
774
790
801
778
762
795
764
771
757
780
797
791
814
799
820
807
829
851
861
817
815
832
803
789
779
774
789
765
772
795
792
782
814
838
832
825
835
827
818
790
803
797
774
786
800
801
778
796
815
773
786
807
796
777
767
770
795
756
774
812
806
771
767
798
817
772
788
806
822
793
798
829
807
794
807
823
772
756
785
794
783
772
813
824
810
781
808
821
792
778
786
791
762
750
756
773
776
748
776
792
802
769
776
816
834
780
791
788
786
777
791
802
794
777
800
810
775
765
787
791
765
752
781
797
788
774
792
806
803
785
805
840
811
782
808
813
769
781
782
785
775
773
804
817
795
806
832
835
807
821
811
773
789
817
791
768
821
834
807
792
817
865
787
771
795
817
790
774
837
837
809
797
842
859
808
809
843
841
807
812
859
857
796
816
833
804
797
825
822
797
798
805
803
772
803
816
789
769
793
793
774
769
781
779
787
757
770
755
746
764
795
797
799
852
870
830
809
820
787
766
760
792
807
803
805
844
821
824
853
823
805
817
833
799
768
820
798
781
793
805
796
780
793
800
832
796
802
815
818
790
800
825
822
795
806
814
820
776
796
797
780
795
815
834
809
803
826
834
807
803
797
800
769
791
805
786
808
825
800
767
781
783
783
771
784
801
802
775
810
849
807
815
811
789
764
780
802
808
796
834
884
867
813
845
843
821
803
823
824
801
805
840
828
795
814
833
807
798
795
786
756
750
766
792
791
794
873
907
873
842
846
817
792
783
753
722
715
705
694
693
679
700
742
768
757
800
808
829
803
826
833
841
798
840
819
799
778
798
813
807
796
812
840
792
781
815
820
788
806
826
781
776
816
789
780
751
766
778
766
764
763
808
780
768
788
814
787
757
782
770
766
752
777
775
751
754
771
782
768
792
814
804
796
833
844
809
814
814
825
784
783
813
816
789
791
809
852
815
809
835
841
806
822
830
812
803
827
826
771
755
773
797
780
762
783
790
771
759
780
783
766
772
778
789
806
815
834
868
825
815
827
799
787
801
811
787
792
839
812
864
892
847
885
884
844
863
867
822
833
822
812
799
812
809
774
782
823
859
829
846
863
894
801
804
814
821
804
823
847
829
852
847
821
828
846
822
810
833
822
814
787
798
813
803
776
786
800
779
763
784
791
791
781
799
821
800
771
825
882
837
806
837
838
811
793
822
805
811
814
809
817
790
807
825
815
788
805
819
820
782
809
803
786
788
806
796
782
788
789
780
770
794
828
830
796
837
849
833
805
833
821
812
783
826
829
789
782
804
813
770
790
793
807
779
805
823
799
781
823
803
817
807
827
848
830
791
828
828
802
805
826
791
760
797
803
785
765
792
779
783
804
805
778
777
786
808
767
776
806
804
788
801
819
811
778
797
800
790
770
807
802
770
772
785
813
784
770
811
789
792
778
792
784
752
754
749
761
731
732
739
775
777
801
806
830
856
849
811
818
850
860
812
839
856
856
803
788
797
809
791
810
833
812
802
820
840
840
810
856
834
810
833
847
846
808
828
849
811
787
805
807
784
760
796
800
781
759
803
790
790
785
813
832
799
825
838
830
796
818
805
791
788
800
807
795
808
814
794
787
783
808
788
798
823
794
776
822
828
795
778
821
830
793
792
825
828
806
803
812
787
780
791
809
810
803
854
843
821
851
845
805
760
794
796
781
764
790
838
818
811
829
862
823
834
823
820
816
833
807
788
809
820
829
804
807
838
788
777
794
798
781
775
798
801
793
788
804
809
776
785
798
807
768
784
824
825
781
783
807
786
789
793
809
788
788
817
816
786
806
833
810
782
802
827
800
775
821
824
793
794
800
804
786
791
796
769
759
764
789
783
770
786
814
825
820
852
894
862
806
807
791
777
793
803
856
878
923
908
868
893
913
882
891
859
841
820
852
794
774
743
712
691
687
681
690
693
681
674
661
666
663
656
666
692
692
722
738
743
740
739
748
736
734
708
709
696
712
708
696
694
691
692
716
743
741
818
892
840
842
860
856
806
825
849
803
818
819
827
794
767
790
785
758
758
769
769
769
781
786
770
789
795
800
816
826
833
820
831
833
794
817
828
799
785
798
803
797
790
797
800
786
772
807
803
779
800
801
811
786
806
804
784
785
807
823
795
798
827
809
795
822
818
783
793
784
771
758
767
782
772
779
815
816
792
807
813
811
773
802
799
793
794
823
830
810
817
870
849
826
852
842
810
822
806
788
772
783
814
817
791
808
823
808
791
808
822
812
795
853
876
819
824
852
850
819
836
802
786
802
829
766
771
785
789
769
805
821
806
806
839
869
819
844
884
848
811
825
865
817
812
849
829
808
834
829
878
840
852
867
837
810
836
854
811
804
838
828
791
803
825
808
787
811
836
805
790
802
794
775
787
791
792
773
796
788
770
773
773
776
772
795
818
788
798
852
840
813
775
762
732
713
704
691
671
671
668
668
665
659
661
658
654
647
663
658
652
660
653
653
648
644
643
653
641
647
651
643
636
641
637
643
632
633
629
637
637
641
639
642
662
684
708
746
827
878
834
820
839
798
796
796
823
832
794
867
848
799
781
818
829
792
770
797
803
797
792
863
874
835
826
823
798
801
798
788
779
782
768
761
790
789
768
766
765
766
748
777
809
880
866
977
1016
976
982
983
956
907
913
925
909
877
902
902
867
874
876
896
861
864
903
903
869
819
796
770
760
788
828
807
808
880
954
928
971
965
940
866
871
887
868
823
817
835
822
912
1012
960
1030
996
940
939
952
921
873
885
876
845
818
834
813
783
777
802
841
886
869
922
932
895
829
805
796
750
753
738
754
881
1067
972
1018
1002
901
938
955
926
903
906
911
865
846
851
851
828
862
858
880
848
873
891
871
868
876
872
850
825
845
857
808
808
819
808
818
832
839
810
810
835
842
813
831
793
786
794
788
791
830
835
832
860
869
815
795
819
831
791
788
814
844
821
815
854
870
818
818
830
807
796
811
829
801
786
846
849
804
809
866
887
851
857
909
938
863
880
935
981
874
874
886
878
832
857
867
817
823
866
857
820
814
829
848
816
791
808
842
778
762
757
736
753
784
1089
1008
936
991
997
961
980
956
918
944
901
859
873
879
850
836
843
837
816
805
832
845
813
810
818
801
784
799
795
792
791
787
769
768
788
803
805
799
848
882
835
832
858
844
820
863
866
836
827
847
847
830
846
851
850
829
855
852
844
802
816
814
793
790
821
817
834
858
842
817
827
834
803
800
831
890
815
767
771
747
731
730
732
722
723
726
748
775
811
851
854
818
852
880
845
842
828
787
848
857
892
838
854
867
844
802
823
829
798
766
761
793
823
809
798
947
847
823
812
862
867
840
824
905
824
799
797
831
843
840
836
887
910
851
891
904
857
830
854
873
843
838
892
890
875
821
835
866
849
805
815
836
802
809
827
835
806
790
840
795
789
771
769
791
807
797
808
835
869
828
832
847
852
835
797
819
818
816
860
871
837
819
844
834
812
802
786
763
774
747
780
869
866
860
891
981
958
857
852
854
826
837
852
881
845
863
875
874
826
825
840
825
801
831
832
837
813
829
856
840
799
845
849
845
842
862
872
847
853
842
832
833
792
820
816
837
793
810
843
818
853
898
865
847
878
863
862
826
852
842
830
829
836
816
790
805
807
817
794
818
813
809
832
845
841
826
856
862
835
850
861
860
831
819
802
791
806
811
828
829
823
837
881
873
853
849
823
811
798
764
746
736
721
740
766
833
807
911
960
913
916
951
901
875
906
887
871
857
872
858
834
838
841
841
873
926
853
831
852
908
868
834
855
868
831
794
783
786
773
807
818
843
815
855
877
841
873
865
842
885
853
825
817
822
834
817
804
822
846
832
810
837
862
864
823
865
853
818
802
815
833
847
823
859
904
863
851
896
879
842
880
872
830
851
877
861
823
839
846
824
813
833
830
797
789
816
822
792
805
823
812
787
788
783
817
805
847
882
841
841
888
891
828
865
856
837
829
855
816
856
795
794
793
766
778
757
744
788
856
857
896
967
926
879
911
924
882
889
896
872
860
911
899
821
829
833
812
794
840
868
857
831
877
889
855
821
856
816
803
828
868
814
824
859
865
838
848
846
815
806
820
822
804
827
835
827
809
814
831
842
805
805
838
832
817
840
862
819
813
846
881
846
830
877
845
826
820
820
791
766
790
752
740
705
703
698
671
666
663
661
669
668
673
657
646
649
649
654
634
637
637
637
636
628
626
634
640
646
657
670
687
699
711
744
777
766
752
795
820
772
787
805
823
791
781
804
840
776
753
754
749
738
735
769
836
773
771
759
793
803
785
792
800
796
774
793
802
802
839
840
852
804
827
851
821
819
817
801
790
818
803
794
799
809
800
852
862
814
847
867
817
823
817
814
789
824
838
821
857
877
890
831
842
862
808
801
832
880
787
768
798
823
814
821
900
916
856
867
872
841
808
853
841
826
827
839
911
878
823
882
889
834
844
871
891
873
881
897
838
802
790
812
902
852
877
922
978
924
958
965
883
847
883
860
843
810
828
856
809
800
847
833
811
846
838
822
794
790
818
805
801
791
841
833
806
808
847
839
772
764
755
729
712
741
787
1187
1079
1006
1020
1010
958
976
942
928
905
882
855
834
854
874
857
847
864
879
848
844
833
836
814
803
805
830
817
816
844
849
814
822
846
807
797
847
858
843
851
873
894
834
825
828
817
808
813
828
858
822
882
889
859
881
911
868
842
842
856
823
838
895
901
863
838
831
810
782
802
803
821
804
843
800
788
785
754
752
790
821
839
811
850
887
861
845
840
840
806
826
834
850
804
803
822
830
802
798
800
817
794
794
823
829
802
847
876
829
805
841
860
835
823
856
859
811
793
826
842
797
786
807
810
783
774
788
787
793
775
790
798
785
795
829
833
787
794
798
829
804
819
848
825
801
825
796
766
736
721
723
708
729
758
873
1170
1092
1008
1015
989
928
914
889
854
888
891
877
888
918
867
858
858
826
788
798
798
788
774
814
849
847
834
900
930
869
907
943
901
865
859
856
816
834
839
830
841
866
817
785
784
761
760
800
888
916
991
1008
929
945
899
880
869
828
848
844
828
852
852
828
858
871
827
833
836
848
826
839
849
842
825
824
803
789
808
804
802
796
811
845
786
784
793
751
739
747
759
826
840
891
990
969
928
983
959
896
909
901
866
848
855
868
872
849
868
902
824
779
752
723
709
684
694
697
714
713
710
698
710
686
683
681
668
665
651
647
653
635
649
650
633
635
636
647
681
706
739
783
908
891
863
921
946
814
776
736
707
690
690
710
715
705
706
709
734
841
818
806
826
912
978
917
819
847
858
799
817
839
857
833
819
846
852
827
829
823
851
852
826
844
847
826
816
851
881
853
824
853
820
825
788
796
813
808
789
799
815
803
774
780
793
790
766
769
778
764
755
797
789
777
772
817
822
789
807
815
814
785
794
788
815
773
804
819
829
812
833
900
887
842
849
847
826
812
853
876
853
852
849
867
824
834
838
816
837
815
827
785
780
814
812
811
865
901
878
872
893
864
844
850
839
837
807
829
842
831
806
803
815
832
792
830
848
858
836
830
843
866
838
843
884
869
841
862
904
941
858
839
857
891
791
768
747
733
734
719
755
793
934
914
916
925
898
958
977
898
890
907
894
880
905
880
854
846
815
769
757
783
825
792
775
754
763
755
741
739
728
710
705
723
752
830
865
854
915
999
959
913
962
955
861
822
844
841
827
823
812
827
797
781
850
816
799
813
870
857
840
818
834
833
817
805
833
842
804
808
819
804
780
767
784
766
777
782
839
891
843
885
939
874
814
808
806
790
806
856
967
981
943
990
935
919
904
869
831
870
874
863
847
863
881
850
848
837
837
815
807
827
844
852
825
871
853
833
787
788
777
761
772
837
998
908
938
972
918
873
917
904
879
888
909
895
852
849
861
878
851
874
904
878
834
836
880
862
835
800
842
840
824
815
832
861
865
853
884
863
844
806
806
804
801
804
830
858
861
824
874
868
846
853
875
887
849
851
858
846
826
819
848
852
829
828
864
874
837
843
824
777
750
772
826
933
887
974
1008
905
917
898
863
840
844
874
870
839
854
848
824
823
827
841
812
834
821
819
821
854
844
822
859
873
857
852
847
843
828
802
829
834
823
790
812
822
814
802
841
833
835
855
847
861
821
869
879
851
829
852
887
856
853
892
912
842
837
844
812
806
836
872
877
832
867
853
817
785
781
788
830
821
832
865
889
831
847
842
796
785
806
837
812
789
822
829
804
791
827
851
849
841
847
847
843
828
846
874
863
820
860
848
840
817
817
830
807
801
876
871
856
833
869
837
802
799
804
813
796
787
829
844
839
873
900
897
831
828
902
858
806
784
810
810
786
810
843
906
875
917
957
945
869
886
887
851
822
847
866
938
857
850
880
840
811
865
870
835
820
858
860
826
830
853
844
819
800
811
824
805
810
855
902
844
802
843
832
802
788
849
862
807
796
810
834
800
783
810
831
827
799
851
895
871
858
897
927
858
833
861
833
795
811
830
829
790
808
832
842
804
795
819
834
804
813
809
837
810
778
792
799
783
769
821
851
835
799
821
840
813
784
823
837
801
776
813
818
825
797
808
831
847
805
790
826
811
789
781
796
799
791
800
814
818
784
788
833
833
807
803
836
851
831
800
816
843
843
802
803
812
791
785
820
825
866
850
849
842
846
825
807
859
870
820
829
856
873
842
824
865
854
809
818
845
830
804
823
832
796
788
783
817
794
778
802
840
803
774
799
825
842
814
806
848
843
807
805
825
813
785
791
833
857
839
834
859
859
834
835
861
846
823
824
844
828
794
804
839
872
839
864
905
894
838
844
874
859
834
819
847
863
823
806
821
836
817
801
817
838
810
794
829
844
831
805
831
842
825
803
815
836
845
820
834
880
856
830
861
867
835
828
853
860
822
815
837
839
825
815
844
838
812
841
868
864
828
847
855
830
795
812
822
851
799
784
792
816
837
861
1000
1041
925
939
945
891
879
900
897
865
877
864
839
820
836
842
811
800
825
833
828
830
837
840
821
835
856
867
827
815
818
807
783
786
787
813
783
779
815
809
782
759
776
779
760
742
753
761
762
748
786
802
808
790
784
813
814
801
798
830
845
803
792
819
834
792
795
825
850
804
793
811
851
825
805
830
838
833
807
821
848
838
808
805
852
844
815
794
817
842
817
783
809
817
816
789
815
852
861
836
792
779
750
735
732
736
766
791
836
911
1003
846
798
780
785
770
803
834
839
853
880
942
922
880
892
894
883
845
846
856
839
814
794
780
759
761
735
729
723
709
707
730
775
835
896
912
924
944
909
865
863
855
834
864
912
885
847
884
893
862
848
855
822
822
867
882
861
870
876
861
862
880
870
845
848
875
902
850
860
878
895
847
863
890
900
867
869
886
895
840
835
863
878
844
813
826
833
804
796
834
886
915
873
881
926
898
852
861
877
878
849
867
905
900
861
889
895
849
830
830
835
821
804
805
796
805
803
836
890
907
858
897
910
864
866
848
857
829
828
849
853
838
826
894
916
855
821
840
864
875
844
832
835
813
798
827
829
824
829
872
954
880
885
966
954
923
843
866
858
835
814
840
820
825
792
820
853
864
861
885
911
873
868
912
922
870
883
879
873
844
839
874
898
869
791
762
753
739
758
793
866
971
1047
1023
1038
1025
993
997
980
945
975
983
955
899
869
854
821
814
832
866
847
834
862
883
843
838
877
891
851
835
869
869
823
826
863
840
781
768
743
721
698
695
685
672
677
665
669
664
661
652
653
655
638
663
664
688
720
746
778
821
837
800
817
854
869
861
812
819
854
835
801
801
815
848
806
776
815
818
817
788
795
829
847
811
807
861
860
835
865
861
946
815
832
818
825
811
852
885
838
833
863
879
842
867
906
949
854
874
881
830
823
861
897
863
845
903
915
873
878
904
820
853
880
873
805
837
844
807
770
762
749
729
720
695
699
687
673
672
676
656
664
666
659
663
656
651
655
640
642
650
646
665
668
687
734
765
783
830
847
860
912
851
801
807
898
915
833
814
875
878
811
796
792
779
767
802
908
968
935
1015
1022
991
941
951
967
984
992
1008
1019
928
898
884
849
828
836
832
803
797
766
753
732
715
722
715
752
812
800
797
767
769
765
755
734
725
712
705
717
697
696
676
687
697
691
697
711
721
715
716
705
723
731
733
737
734
718
714
709
724
723
735
716
702
698
708
697
670
673
662
657
646
654
651
639
645
658
670
694
723
770
838
897
901
857
873
904
892
837
802
820
810
801
815
1005
887
834
804
846
862
854
848
882
850
858
891
883
869
856
887
882
878
881
889
882
860
827
830
842
862
849
851
882
870
852
805
804
790
790
764
767
810
872
854
858
945
940
853
830
818
779
744
732
711
702
723
711
771
822
886
887
900
931
937
927
946
946
889
828
856
887
893
897
932
993
943
886
844
871
868
849
807
814
802
772
763
783
769
766
793
819
849
839
897
920
893
868
836
812
791
803
827
898
904
902
929
922
878
855
849
825
823
861
833
826
820
840
849
811
795
813
787
776
763
786
819
801
823
889
903
847
852
869
873
849
880
882
853
823
853
900
889
863
871
873
838
859
838
831
796
811
874
901
876
944
897
854
812
856
875
828
829
875
885
860
898
925
891
877
859
826
800
788
805
798
811
886
920
957
956
900
915
919
887
865
854
844
837
823
868
861
830
815
829
880
902
827
889
877
885
869
887
877
838
829
851
895
859
818
852
840
821
825
815
795
801
834
856
842
828
881
890
870
818
826
806
815
789
808
891
881
884
900
945
905
876
877
866
807
776
800
814
834
850
904
986
967
868
813
827
814
800
775
734
737
707
691
697
688
688
686
685
679
672
663
662
659
668
653
655
651
642
651
693
716
776
835
851
832
890
889
888
846
880
852
821
791
761
807
818
804
788
882
892
822
800
837
842
801
785
824
814
802
793
822
850
825
823
851
846
802
842
843
848
806
841
847
813
800
826
845
812
773
767
783
737
730
731
714
715
696
722
711
702
703
700
727
741
773
802
802
871
910
917
841
866
893
856
804
853
834
833
807
801
845
823
805
876
879
835
812
845
835
795
806
849
832
801
812
859
852
840
852
864
859
800
827
840
819
794
855
884
851
854
881
887
882
846
879
871
854
871
876
882
850
830
812
785
822
848
861
934
1036
1011
964
1004
944
905
888
876
871
830
828
829
837
840
846
870
884
868
878
889
858
818
835
823
815
839
901
923
868
935
904
903
926
866
863
886
844
834
827
826
844
865
868
935
987
1011
957
985
957
894
893
889
866
810
809
814
808
827
920
910
879
928
915
861
819
853
846
821
839
871
913
887
928
909
904
918
902
876
866
857
897
844
818
815
841
902
895
900
943
965
912
891
882
857
877
884
883
866
881
881
864
824
846
866
836
866
866
868
819
860
885
885
808
820
811
805
825
923
939
924
959
955
888
897
907
878
841
881
901
861
836
841
844
838
807
821
858
894
862
861
899
934
849
855
843
843
836
865
876
881
857
892
909
867
865
888
863
817
853
830
814
833
878
839
844
877
872
840
917
887
872
859
865
868
826
845
863
881
867
832
829
819
802
862
876
891
855
856
923
903
878
925
921
881
887
882
871
872
855
856
865
871
848
853
870
832
783
787
833
1044
986
1069
993
958
955
894
878
837
803
784
794
829
884
926
890
879
836
846
865
814
794
836
823
802
820
836
821
820
842
851
845
876
887
881
876
919
925
879
857
851
868
860
847
853
849
836
891
928
863
883
875
866
833
872
876
854
883
882
881
902
938
887
904
949
936
901
896
854
885
893
856
842
870
860
828
827
840
824
826
856
866
856
873
856
834
860
879
838
836
872
851
818
822
829
810
820
820
801
794
814
795
803
843
828
804
833
828
813
789
822
791
824
825
808
795
787
799
790
786
804
801
807
786
810
809
808
834
845
861
899
901
912
903
952
924
883
924
901
876
884
898
845
861
864
812
817
830
832
801
815
805
773
758
761
768
743
730
743
717
716
720
724
737
741
748
765
781
783
764
768
769
758
760
769
777
781
777
810
849
801
796
821
832
793
787
819
818
804
786
801
800
804
795
851
909
926
906
909
905
927
941
881
892
921
884
884
898
868
868
902
867
888
921
899
866
897
875
854
884
941
905
904
928
925
848
825
822
812
785
792
799
774
767
791
820
878
824
867
868
811
797
774
733
706
682
687
666
657
674
713
738
782
769
817
841
822
792
813
815
785
774
770
797
825
793
781
841
864
871
816
841
883
851
837
886
859
805
840
853
871
872
915
959
942
921
953
920
898
907
898
897
919
893
871
898
892
846
831
846
835
804
841
857
849
851
871
870
818
854
845
830
790
824
821
784
779
805
785
775
776
809
812
797
783
792
786
764
770
758
759
744
761
774
790
769
800
830
881
893
927
935
853
843
867
858
847
878
877
844
861
906
856
852
869
857
867
849
819
790
805
797
773
753
752
739
756
746
770
851
908
919
910
924
922
917
870
893
902
869
849
888
879
830
841
863
869
854
892
917
948
899
936
918
897
909
909
880
874
951
893
848
888
892
846
849
870
850
796
795
825
828
828
841
863
832
830
840
809
795
818
832
814
808
840
861
864
829
835
842
851
829
831
828
807
795
794
796
790
804
812
847
808
808
843
837
794
796
808
803
797
783
793
780
774
758
785
788
777
774
789
800
831
818
797
814
800
805
797
810
833
799
800
823
818
795
832
794
804
824
819
843
869
840
841
845
838
829
853
847
832
816
817
821
823
819
842
860
841
891
855
814
832
825
792
783
778
791
766
781
811
820
822
887
898
865
888
874
872
842
811
794
782
782
812
793
845
889
880
952
906
901
901
835
815
832
792
788
797
814
804
788
830
823
795
825
817
829
869
855
884
876
859
875
848
837
829
832
841
807
829
819
807
790
819
808
828
800
802
841
835
831
889
889
890
913
906
880
893
870
877
930
878
894
954
922
893
931
872
881
868
833
849
847
826
844
875
869
858
836
836
849
815
823
830
823
827
825
806
835
826
808
820
789
798
810
809
802
780
826
819
793
799
837
816
841
868
844
813
836
795
826
780
786
787
771
751
746
744
749
765
793
898
938
877
952
930
860
843
840
809
803
831
810
790
797
829
796
795
798
789
775
772
761
751
745
749
748
747
802
826
829
851
889
899
863
862
883
848
874
907
918
916
889
868
889
876
867
905
909
892
893
891
860
868
875
840
871
850
821
818
839
880
848
858
860
839
834
838
814
832
792
792
786
796
804
796
771
774
778
755
771
772
769
782
772
784
773
793
809
799
807
834
840
802
823
819
795
799
799
772
766
784
797
783
806
820
810
799
824
808
798
801
803
803
815
801
809
819
799
781
821
812
782
794
796
776
778
792
791
784
818
815
801
818
828
819
839
831
820
842
865
833
834
867
832
876
884
842
855
842
793
795
788
784
761
767
767
755
783
791
779
766
768
767
760
761
756
756
739
744
759
775
803
825
833
846
863
851
860
878
827
841
845
831
823
845
825
844
853
832
814
817
819
797
801
794
806
772
780
777
745
744
791
764
788
825
846
860
878
860
832
846
833
834
846
814
822
854
833
797
802
772
758
744
771
853
818
854
890
862
829
834
808
786
793
783
769
754
751
757
752
745
761
752
750
761
794
797
818
809
797
828
780
750
739
728
702
678
658
660
668
661
660
658
647
646
658
660
672
689
716
739
763
764
746
756
775
765
765
749
757
772
772
758
751
792
829
843
818
849
853
813
799
806
812
787
798
821
818
816
838
899
882
859
879
878
828
828
829
801
796
809
793
794
791
800
804
800
811
854
804
849
867
890
909
873
842
857
812
788
773
781
766
750
768
765
767
766
784
791
789
783
798
821
803
780
791
820
817
795
846
852
820
845
858
832
834
862
864
859
842
896
841
814
838
839
810
790
818
802
795
812
836
838
819
825
821
792
771
760
745
729
719
739
800
854
850
951
971
903
942
890
855
827
864
866
820
829
821
786
767
806
800
797
793
813
853
926
911
891
906
925
924
890
910
918
883
921
879
900
888
863
864
895
875
851
883
878
851
850
863
872
877
893
900
869
868
874
850
840
826
839
827
804
836
791
796
770
746
733
722
757
910
935
1211
1088
925
873
900
889
847
825
832
853
826
792
823
849
858
839
852
888
884
866
894
915
928
901
891
899
922
906
883
895
881
854
828
820
830
843
836
919
865
807
803
813
814
811
796
842
1005
1025
987
913
928
940
935
883
890
896
890
867
869
919
946
933
909
967
934
908
921
932
883
897
897
881
893
909
885
883
896
894
872
881
903
893
869
881
877
844
871
885
857
870
890
855
849
892
863
873
926
896
848
869
855
808
828
814
798
795
810
825
804
782
811
842
812
819
834
798
793
792
793
786
801
829
859
858
862
871
844
862
853
823
833
845
810
826
820
812
850
824
812
827
817
807
823
816
785
791
816
805
796
797
814
781
787
798
803
789
805
829
834
838
880
867
833
865
852
832
852
863
853
863
868
847
868
853
875
853
858
866
850
824
854
840
833
847
829
827
830
833
808
835
842
827
841
820
812
822
808
783
784
782
771
779
794
836
827
792
809
806
802
796
780
766
775
767
761
755
750
734
761
770
780
821
856
852
890
830
836
813
798
800
798
784
794
794
810
808
809
809
791
805
811
797
791
815
816
783
763
769
772
763
749
765
882
1029
931
887
906
884
846
811
817
822
816
805
842
853
849
840
864
882
882
877
905
908
877
893
886
862
860
885
863
840
853
858
832
823
853
859
854
851
871
853
833
826
857
829
849
850
835
818
823
812
815
798
810
794
795
810
816
800
806
828
803
808
822
818
804
824
805
813
795
818
812
798
802
790
789
782
787
779
757
786
775
759
760
756
762
740
749
753
759
742
753
759
764
767
796
816
800
804
821
811
787
793
806
794
784
781
806
794
780
783
790
790
786
820
842
835
825
840
832
830
832
843
820
819
818
807
804
826
831
820
834
840
838
820
834
831
831
815
844
850
840
860
882
851
856
890
855
865
897
877
866
886
861
838
869
865
852
849
868
850
822
847
858
810
788
792
795
780
781
785
790
807
791
813
810
787
784
805
789
774
792
797
793
774
804
826
810
798
814
817
800
800
794
767
783
789
761
770
784
784
768
777
771
758
771
786
777
755
788
779
774
754
768
747
754
766
779
772
760
771
787
771
778
794
770
771
771
761
795
776
768
757
759
764
765
764
780
783
787
789
772
786
796
794
778
779
765
745
751
744
758
768
770
766
773
785
767
785
794
789
773
797
809
791
786
804
771
791
795
778
786
781
778
775
790
781
779
794
799
786
800
804
800
797
786
787
793
780
785
784
772
773
790
782
762
779
803
799
784
792
794
776
764
752
750
751
748
734
754
748
752
755
762
776
770
774
772
776
764
783
792
781
778
799
785
773
763
772
752
738
732
727
710
720
730
752
758
763
811
815
797
798
796
813
791
783
787
773
773
809
827
807
824
847
809
795
825
818
818
788
828
840
810
799
814
819
802
777
798
805
759
775
781
798
804
815
863
893
863
820
824
799
776
761
764
758
756
768
784
925
860
914
888
836
805
796
762
743
733
713
714
714
737
786
830
850
941
993
935
899
890
846
820
810
810
796
790
777
813
819
863
848
879
837
805
813
787
758
745
709
700
673
674
667
668
669
699
777
831
777
815
827
834
800
789
793
788
783
763
757
754
732
725
702
704
677
676
670
669
663
656
663
659
659
652
653
656
653
655
640
641
638
644
639
621
619
630
629
660
718
709
744
816
956
880
865
883
899
925
877
850
851
822
819
792
805
809
835
834
836
814
824
847
852
825
837
906
872
842
837
854
880
878
819
840
832
862
836
815
861
835
838
798
800
809
797
802
769
771
757
746
759
761
775
837
850
840
813
840
865
862
821
827
852
895
924
873
881
905
915
877
891
910
896
884
908
890
873
853
862
869
853
860
858
874
837
827
822
802
803
774
800
820
824
805
836
842
858
843
842
847
851
820
833
846
843
816
800
835
865
853
853
875
923
884
858
872
869
860
825
844
879
914
877
878
860
852
847
851
799
830
848
855
829
846
872
842
821
859
847
835
793
814
816
832
828
840
836
857
840
901
898
873
874
854
825
812
826
819
816
799
815
811
833
824
869
879
881
848
836
825
807
790
818
852
883
839
909
891
858
841
864
892
864
827
854
853
855
828
872
882
875
866
906
895
859
863
849
862
844
844
860
863
827
873
853
832
821
875
861
829
813
837
815
788
801
818
817
811
864
957
892
929
934
898
892
867
820
849
827
802
783
809
816
820
856
874
859
852
850
851
809
808
809
790
774
809
805
813
789
843
842
855
809
847
900
847
822
852
843
850
838
902
903
877
898
910
893
883
899
872
848
846
868
872
876
908
866
856
875
896
839
829
854
838
828
829
865
846
817
834
849
828
807
822
824
817
862
891
882
885
903
890
867
891
884
884
905
872
891
886
843
838
841
815
825
802
820
827
803
818
836
802
786
811
795
792
786
805
816
800
811
812
794
799
798
784
782
786
784
804
778
809
804
818
797
813
882
844
806
855
822
769
743
703
702
691
672
666
652
666
681
682
666
677
690
737
788
795
801
830
831
839
866
866
892
869
869
872
835
886
964
857
788
846
949
981
868
887
964
951
903
916
922
896
900
891
908
875
874
908
865
881
892
911
892
875
861
884
881
898
856
846
854
852
869
835
816
875
897
918
874
866
886
945
851
812
828
811
805
787
852
855
858
835
862
880
831
807
827
838
829
853
889
891
878
861
841
830
858
833
839
831
856
837
799
838
837
816
811
827
798
790
812
789
814
818
803
852
899
883
875
838
842
818
803
780
819
831
794
827
815
794
818
833
803
786
803
782
781
806
790
820
849
911
908
887
906
856
831
845
883
830
846
853
836
876
864
843
828
834
807
816
815
797
797
805
805
802
762
801
801
798
774
824
896
868
890
860
884
883
872
825
861
813
806
816
816
804
793
833
818
826
807
854
860
834
860
850
821
835
830
831
815
837
842
852
856
942
976
923
932
956
849
899
868
863
904
867
872
870
991
1035
938
953
930
870
860
911
901
890
901
905
845
867
865
868
836
882
889
878
862
870
850
829
891
866
838
854
851
848
820
855
860
829
812
851
845
848
824
857
874
860
853
849
877
835
845
841
827
841
842
881
818
829
854
844
814
835
870
876
833
841
837
809
800
821
840
830
778
820
799
804
782
795
805
823
804
788
853
988
1036
913
921
913
865
902
874
825
811
840
850
855
918
938
924
948
925
866
842
852
819
814
810
807
788
783
806
797
784
778
829
816
833
793
786
825
846
834
909
909
868
866
880
874
845
875
893
850
833
846
855
848
844
860
872
852
817
847
840
831
806
805
830
826
807
832
848
816
842
832
824
792
815
815
802
769
774
797
809
802
819
829
908
840
821
846
861
816
829
846
780
744
733
721
691
689
679
665
656
651
681
692
708
734
746
746
746
726
748
725
723
721
723
732
743
737
769
771
790
798
842
934
845
790
822
822
781
756
795
796
770
767
818
834
809
829
825
828
823
787
798
817
837
829
879
877
900
907
885
837
883
893
905
893
927
969
937
879
895
906
883
846
833
830
838
822
810
792
835
864
824
840
839
821
822
821
823
812
823
866
931
890
866
853
827
797
842
889
995
890
914
919
934
916
915
903
898
930
898
866
906
935
849
839
881
894
838
855
873
868
853
867
862
836
854
868
845
831
860
852
831
838
838
850
836
825
874
879
847
818
859
860
840
844
851
845
833
801
826
826
840
874
916
918
977
1012
983
898
899
883
846
823
824
843
794
793
802
821
805
786
816
824
830
798
846
857
817
811
831
829
798
811
807
797
792
850
844
816
802
845
850
813
839
863
857
832
854
850
851
831
861
876
789
740
747
726
718
697
695
705
710
714
709
742
762
796
838
874
890
889
833
857
872
858
845
812
858
869
850
892
891
852
848
911
931
873
877
870
845
801
821
878
938
903
963
975
920
925
913
874
860
882
920
865
880
919
871
899
887
865
868
866
852
808
806
819
799
827
847
845
811
804
844
848
802
813
801
806
787
792
821
824
812
825
870
838
808
844
838
805
782
805
813
796
790
793
817
786
776
816
799
792
841
867
894
839
887
884
841
855
873
907
826
827
836
835
835
836
878
989
938
928
1015
924
895
897
912
854
830
839
877
857
868
878
897
851
873
880
854
801
809
808
802
800
827
865
898
870
899
978
996
890
869
853
824
840
920
989
942
969
957
892
827
847
836
824
797
821
822
792
806
835
813
832
822
833
796
830
838
816
810
822
828
803
833
859
834
826
885
938
936
904
920
916
894
846
870
858
839
843
920
887
875
879
856
831
807
820
824
792
792
812
831
826
850
864
851
819
835
821
823
822
840
851
816
813
833
843
826
825
842
849
832
808
850
840
828
826
827
815
800
813
844
801
773
806
786
751
770
761
786
832
896
905
860
858
895
861
830
852
846
836
811
810
828
822
828
842
826
807
849
839
828
822
820
825
861
866
826
836
844
831
797
794
831
840
817
833
845
875
840
856
867
832
815
865
834
825
844
855
843
835
867
916
837
846
883
864
814
835
850
859
836
813
819
843
806
815
834
866
893
886
1003
971
931
894
901
860
836
837
852
856
831
858
882
827
823
850
861
821
816
834
801
791
810
842
808
828
821
835
804
830
844
807
810
832
804
813
809
807
775
794
802
782
792
812
821
819
836
859
790
786
807
804
786
787
839
842
826
802
839
855
832
798
817
826
795
799
832
846
808
783
813
812
790
773
802
806
780
790
811
820
793
806
820
805
787
826
821
817
816
822
831
818
791
817
836
800
780
809
833
828
813
846
884
835
828
840
836
808
807
810
812
825
833
855
840
832
838
835
838
848
821
821
850
854
834
841
875
860
830
848
839
868
808
831
820
830
814
845
833
800
824
827
826
802
813
875
851
804
826
846
851
817
807
842
839
797
828
845
845
807
827
838
826
812
815
827
806
789
828
841
828
820
854
866
866
852
879
862
850
868
847
834
872
913
894
899
884
863
844
869
871
845
844
885
880
848
828
857
827
819
825
871
864
834
795
827
824
823
830
823
821
801
808
825
819
778
806
828
818
786
832
815
815
779
796
816
808
793
818
864
881
870
881
927
855
829
839
839
821
825
831
837
804
826
814
794
821
853
839
840
860
880
834
862
845
835
823
849
840
827
800
833
828
798
773
800
806
786
781
831
810
821
791
818
809
816
813
832
820
797
828
812
822
791
786
822
832
803
846
865
850
837
843
874
843
834
855
850
822
804
834
831
820
809
839
861
839
812
845
836
812
812
826
842
821
807
835
839
828
823
820
818
789
817
830
798
799
816
830
813
818
806
797
769
797
838
839
824
887
924
913
883
904
871
840
837
847
823
791
798
817
798
774
792
799
799
784
816
815
812
783
797
811
801
786
800
804
781
784
805
827
820
793
820
835
825
827
847
847
830
829
837
828
814
819
807
792
774
815
812
788
824
827
827
818
842
835
834
846
846
811
812
825
820
786
789
806
810
806
836
846
836
839
846
816
803
811
838
806
771
785
785
799
817
882
911
870
924
944
862
887
881
860
824
833
832
821
800
838
841
800
818
837
832
822
848
856
820
814
831
830
794
774
767
760
754
761
792
813
787
820
832
815
800
810
829
782
791
808
806
800
795
828
829
793
800
874
813
797
775
782
798
852
837
832
884
867
849
863
896
839
867
918
878
858
873
863
856
837
859
853
835
843
849
823
839
819
815
782
790
800
816
818
828
837
813
803
827
826
818
795
802
809
812
804
826
853
828
829
841
860
825
821
825
799
783
798
817
811
797
813
850
823
795
824
862
825
804
818
832
807
834
835
825
817
827
863
838
826
852
854
812
825
842
839
795
831
845
823
834
818
797
797
809
827
843
810
853
877
844
822
857
880
848
827
852
839
829
816
815
825
820
815
837
844
844
832
853
820
809
810
812
802
783
780
788
793
783
785
846
852
826
825
839
797
779
811
806
816
798
795
849
842
809
812
865
886
836
857
855
856
824
825
831
807
829
832
815
854
852
825
823
836
829
800
799
815
812
801
804
830
810
814
840
823
820
782
822
809
816
794
822
891
916
863
947
921
867
829
861
833
822
849
836
852
811
829
817
826
803
806
776
763
734
724
747
891
929
934
1013
980
931
892
858
819
844
829
839
855
858
852
842
862
880
847
811
847
860
838
818
845
864
829
820
859
843
810
805
833
855
813
809
837
832
791
767
774
775
752
761
826
831
840
853
943
908
850
847
856
820
815
830
798
806
807
822
797
805
853
839
827
838
834
825
813
821
837
839
806
808
826
830
820
829
842
827
809
814
835
813
805
836
840
853
827
832
812
781
756
731
732
730
726
691
691
683
683
668
662
654
651
647
673
677
696
712
741
746
747
750
794
781
777
749
757
764
764
750
763
809
828
791
772
806
803
778
781
804
794
787
780
814
792
802
807
781
803
795
793
780
797
802
788
772
768
779
797
802
820
857
811
804
849
847
813
804
807
785
773
800
789
784
768
810
826
863
818
816
843
861
800
807
856
864
833
876
846
851
824
844
831
825
799
791
838
841
848
852
881
920
871
870
857
856
834
823
834
792
766
792
814
795
788
830
860
851
844
855
851
822
834
852
804
802
780
760
782
806
892
996
1019
1112
1037
965
959
949
886
896
854
851
818
826
862
909
887
954
923
899
859
860
895
921
877
898
919
890
837
828
835
859
844
819
845
867
854
860
894
904
873
886
888
904
880
873
889
846
799
796
795
810
798
786
859
904
887
873
918
889
827
809
800
781
786
849
933
920
949
1013
936
912
912
883
843
851
841
830
823
855
843
824
819
856
850
813
800
829
836
802
817
838
854
834
912
955
857
869
896
870
863
881
918
879
890
884
869
843
851
880
862
846
872
891
862
833
840
844
830
810
812
828
829
797
834
834
828
810
811
829
835
810
840
828
804
808
825
861
832
830
863
863
831
854
859
844
822
836
843
809
818
827
812
805
833
845
825
845
846
803
783
785
771
736
744
762
770
770
799
842
879
844
854
879
859
830
836
858
843
829
840
853
851
836
835
811
801
796
820
823
814
815
850
826
817
825
836
819
804
830
843
836
820
854
836
841
850
811
780
799
788
761
754
779
789
779
791
813
810
797
818
830
824
786
804
804
808
796
798
795
773
834
833
938
818
802
781
760
726
718
699
697
692
708
818
788
819
852
887
888
856
846
870
824
811
816
834
837
834
833
839
808
826
864
811
797
862
886
872
856
866
881
858
831
839
833
818
815
843
874
831
825
852
819
861
810
798
755
750
757
778
810
1053
1106
1040
1014
1009
969
942
939
906
876
880
887
879
881
875
869
849
853
862
855
838
866
883
899
864
887
893
894
860
858
861
856
814
843
893
894
842
910
918
880
859
876
839
814
829
836
816
789
808
817
847
818
836
870
832
817
833
829
812
828
863
854
839
848
856
818
801
819
808
787
779
807
797
780
794
837
823
819
839
816
796
804
819
820
789
822
838
833
814
846
885
867
794
819
839
797
781
763
787
758
799
943
1196
1052
1068
1035
989
1005
944
880
874
903
901
882
909
963
923
918
905
898
843
864
851
828
801
847
876
885
860
890
879
848
856
918
867
845
886
891
858
853
871
871
830
835
812
798
799
824
823
785
790
787
861
867
911
938
884
863
916
901
876
850
873
854
816
831
855
834
828
841
839
845
864
825
792
827
868
836
825
858
882
843
818
846
837
794
812
805
804
789
809
823
781
780
810
811
798
787
799
785
815
762
756
799
817
798
773
804
807
769
775
805
792
792
788
841
851
793
835
825
815
769
766
791
785
770
765
778
795
772
800
812
803
774
775
769
789
803
775
773
788
800
790
760
791
823
777
777
816
852
867
842
890
940
904
852
851
864
851
824
830
837
843
831
844
864
843
843
867
889
830
794
832
856
827
798
851
878
876
845
866
865
826
852
857
839
859
897
877
870
884
866
853
878
907
817
846
867
828
813
840
879
840
836
847
853
814
806
827
794
783
826
815
809
786
835
857
864
839
868
864
846
835
831
833
807
811
821
813
792
818
836
837
832
866
903
882
863
902
884
869
874
882
856
866
892
875
840
838
851
852
809
818
824
819
812
826
842
858
854
880
890
841
852
839
842
824
849
837
820
835
843
841
846
837
844
832
812
842
871
853
853
854
868
858
827
881
878
846
823
860
846
828
840
823
816
818
824
818
826
821
835
845
831
808
821
832
827
806
856
874
864
877
892
866
823
851
859
857
799
820
796
795
800
853
946
978
970
955
919
887
900
887
841
859
842
838
801
804
838
807
809
846
857
832
824
870
854
809
818
833
834
799
784
820
833
812
773
802
824
791
787
800
811
825
809
799
819
794
772
796
817
797
820
813
812
818
800
840
841
798
822
822
820
825
880
883
835
816
861
852
819
829
861
854
816
840
841
799
801
802
826
812
802
824
849
834
793
818
827
797
800
839
894
853
811
832
842
820
863
867
839
849
938
965
906
870
875
852
838
846
906
857
816
860
857
830
823
839
845
826
818
825
846
822
811
836
807
799
798
827
831
817
787
822
854
821
789
800
813
811
795
842
837
826
799
834
832
808
795
846
824
795
779
794
802
807
781
808
788
783
776
828
826
827
782
834
854
825
788
851
831
819
823
836
834
833
835
854
890
867
832
882
879
849
868
865
839
830
859
861
838
807
823
813
784
810
802
793
780
773
782
796
778
770
804
835
788
788
826
841
822
768
798
803
822
794
831
861
809
838
870
895
844
851
853
839
819
840
1676
797
796
790
777
792
839
939
912
901
916
909
834
880
882
836
811
841
811
819
810
868
853
825
817
841
848
803
800
833
804
798
791
834
835
826
819
861
878
837
795
805
822
792
785
829
900
880
887
929
962
873
890
889
847
847
827
839
856
821
815
843
849
843
835
858
861
862
833
856
857
842
823
847
871
855
852
863
842
847
852
862
834
795
820
808
794
763
798
790
799
814
831
848
817
818
851
840
813
814
845
829
847
814
855
866
848
839
862
830
828
825
818
813
810
852
845
828
821
848
847
820
803
837
846
845
836
881
871
890
857
828
804
813
836
805
816
813
823
825
794
807
824
805
804
804
812
768
798
802
805
796
790
817
871
823
841
878
840
821
839
842
807
805
827
819
802
776
787
793
790
796
807
815
830
789
772
787
795
772
765
792
814
794
787
817
822
805
794
815
808
817
805
809
808
813
800
814
837
837
809
845
857
813
795
808
770
779
760
771
775
768
777
735
765
774
775
743
772
798
772
764
781
780
750
755
766
807
808
784
770
817
820
835
833
873
826
815
822
848
843
794
790
808
789
778
765
792
788
793
773
810
838
824
790
806
825
800
789
783
825
846
817
829
844
844
798
816
825
792
785
809
823
797
798
818
838
802
799
796
827
795
772
786
800
780
779
833
837
838
810
817
855
802
816
819
784
779
798
819
797
788
857
834
824
849
855
821
788
792
807
780
793
825
852
829
895
884
861
823
844
853
824
844
829
817
788
805
828
815
810
869
885
846
834
869
862
871
893
852
866
853
851
826
851
870
907
846
844
852
854
826
831
835
839
819
824
843
866
831
858
854
852
828
853
825
824
837
825
812
807
832
864
848
842
855
847
828
845
849
818
798
802
827
794
779
803
814
812
804
812
827
834
823
821
833
821
793
805
806
790
771
788
792
785
791
801
848
871
843
875
870
847
806
828
822
809
773
778
814
831
835
888
962
925
882
905
881
842
866
842
813
827
829
824
819
823
847
822
800
839
855
818
814
816
832
800
796
818
807
782
796
796
796
794
812
849
834
799
785
803
804
833
825
799
844
834
815
833
825
818
821
841
825
806
825
822
808
821
828
809
795
792
795
785
808
802
814
802
841
848
808
793
807
799
804
794
890
857
839
845
868
872
833
807
816
819
802
791
800
830
821
809
858
863
822
852
873
853
820
867
879
870
832
865
869
837
824
855
861
845
853
872
856
835
834
834
848
823
851
866
869
848
884
876
847
825
833
844
813
807
843
863
818
826
858
846
849
826
847
808
801
805
816
794
811
826
833
859
852
851
852
862
888
927
872
905
877
867
823
853
856
816
837
850
850
843
848
882
855
867
848
850
820
834
873
916
891
910
935
910
858
853
831
826
799
826
821
838
841
859
863
852
889
902
838
818
856
852
819
811
826
840
799
793
798
824
804
789
867
873
855
861
877
874
832
823
847
827
821
839
864
881
843
887
890
842
878
879
872
867
896
905
859
861
873
874
861
854
861
858
827
841
863
860
849
878
888
855
836
863
850
832
872
893
885
868
872
854
839
842
862
814
810
832
864
815
814
815
820
819
836
827
807
794
818
808
794
779
807
817
802
779
843
820
796
816
811
814
792
810
820
801
801
841
802
805
779
795
818
783
793
823
819
827
807
820
850
820
796
834
819
788
797
848
811
807
812
839
845
827
801
842
845
843
835
833
812
797
802
837
806
805
797
819
768
781
804
803
769
786
821
822
836
859
846
831
776
815
821
806
819
856
907
874
904
916
883
828
867
877
854
818
855
868
833
803
808
814
766
780
776
798
776
795
806
791
790
812
817
786
793
786
788
789
797
811
789
771
797
823
808
790
821
841
787
787
806
831
784
781
785
808
793
779
825
831
807
832
869
849
825
795
836
798
777
782
793
816
803
850
871
823
814
838
843
824
826
869
854
801
801
826
821
794
788
813
829
805
811
813
801
788
841
841
832
813
850
837
811
829
880
840
809
835
825
834
810
829
844
802
814
835
853
858
837
847
823
838
834
823
852
850
819
794
817
821
798
824
844
844
842
849
869
872
829
838
858
844
840
835
958
882
835
845
860
830
840
853
840
805
841
858
864
815
815
840
830
806
807
832
821
775
818
844
807
796
820
832
809
812
847
858
793
807
846
869
810
814
831
855
867
838
865
891
842
816
828
872
804
822
850
858
805
821
858
869
820
892
887
854
841
863
825
828
824
864
825
803
854
858
820
815
831
830
804
803
824
789
780
807
805
821
820
856
842
790
819
820
807
780
823
851
845
862
916
940
918
862
877
873
863
850
859
819
822
863
871
847
836
853
854
855
833
870
846
813
834
814
811
775
812
810
810
801
811
851
829
809
818
849
849
827
819
843
831
816
824
830
834
806
815
838
827
803
812
824
799
812
845
856
831
817
834
865
811
827
828
823
808
845
885
862
827
846
833
828
818
835
865
847
828
853
862
837
801
824
833
817
807
828
842
835
830
837
820
813
840
851
831
811
827
826
828
808
806
818
811
811
830
852
868
866
881
909
854
858
876
853
816
827
893
893
839
856
867
838
884
882
853
848
906
923
874
847
872
832
827
827
823
789
808
823
854
862
867
857
839
820
841
850
841
827
822
838
846
860
874
861
838
867
903
857
829
830
824
825
797
808
805
830
849
848
824
878
789
751
717
707
684
663
657
639
645
633
628
625
609
626
605
618
614
614
604
601
618
615
620
618
634
638
655
696
691
682
694
697
691
692
702
715
728
742
813
891
827
803
875
894
856
816
834
822
853
847
825
777
801
773
799
788
846
887
862
852
828
842
810
815
816
851
819
825
874
901
891
838
906
892
898
852
862
820
813
766
757
793
803
764
753
759
735
724
718
722
706
701
698
672
673
657
659
659
653
641
651
646
661
664
677
693
747
743
789
851
916
885
912
953
839
823
817
872
931
870
816
833
810
800
778
748
721
714
711
707
708
724
745
782
811
856
949
856
819
860
851
845
829
854
917
870
844
805
805
824
824
800
836
862
818
797
826
812
780
783
842
838
803
803
852
830
780
783
795
827
853
818
841
837
806
798
809
807
772
753
731
733
707
559
841
580
795
703
695
703
713
707
710
720
724
738
760
833
905
937
1026
971
979
927
986
919
847
854
864
843
930
958
941
861
879
887
885
834
815
836
843
836
822
839
879
942
855
859
877
902
871
883
930
886
865
874
897
921
884
900
930
916
870
886
876
848
817
818
826
829
816
870
909
870
899
926
880
847
863
840
808
831
843
825
810
804
835
884
839
833
842
845
848
846
941
961
906
883
898
854
872
885
898
871
914
904
906
834
842
849
810
798
815
852
909
956
971
988
960
958
934
879
890
917
886
857
856
880
866
827
843
837
820
803
816
814
784
800
856
825
832
857
875
827
839
826
814
795
791
826
843
825
812
870
848
832
824
853
842
816
840
830
803
818
857
846
839
831
847
847
833
854
850
825
806
834
823
805
794
830
838
834
831
841
859
834
823
861
880
834
843
828
812
842
822
797
793
810
812
799
802
784
799
772
791
859
901
883
864
857
853
855
841
851
867
853
841
878
882
827
849
845
819
822
835
884
884
834
834
842
827
816
839
864
836
843
869
868
834
864
872
873
844
873
909
850
869
871
842
833
861
858
834
822
853
866
818
815
834
843
827
831
853
822
826
850
851
831
851
836
821
839
832
810
850
841
810
790
807
810
791
807
809
805
814
814
792
788
806
818
798
822
830
848
805
802
817
823
795
778
783
808
792
802
854
870
866
900
889
829
836
847
826
796
821
813
812
829
851
839
810
842
843
803
820
833
811
818
839
813
818
843
791
803
837
819
808
784
811
833
821
841
868
866
833
864
862
833
849
885
850
865
887
884
857
843
843
866
857
836
847
872
826
827
813
787
770
790
781
773
773
803
797
783
800
804
774
759
770
767
747
763
770
776
761
775
795
772
794
804
813
785
802
818
799
780
804
802
781
807
840
826
821
820
795
809
816
790
787
791
785
779
814
828
821
818
846
840
814
826
847
804
814
825
814
785
797
806
801
818
834
790
822
815
804
799
809
824
822
821
831
862
878
853
910
865
863
870
851
826
841
846
810
829
801
813
778
813
821
790
823
859
839
832
837
856
792
812
799
773
765
794
785
807
829
852
891
920
910
904
886
897
898
919
886
909
912
871
900
864
846
847
849
807
827
814
783
802
786
771
770
774
767
767
779
783
777
767
788
784
784
790
805
786
815
858
851
848
868
868
838
864
885
862
842
865
886
843
858
866
865
840
891
884
857
873
869
865
870
878
866
869
840
845
867
861
839
841
818
809
818
809
787
780
773
779
781
777
798
793
815
822
831
829
865
877
854
858
860
843
848
876
838
848
866
867
833
871
865
838
823
838
820
794
809
819
806
814
849
858
854
858
869
838
860
860
823
850
878
895
936
935
875
885
865
875
848
857
858
836
842
846
859
820
839
855
844
822
834
812
816
828
828
820
825
844
855
836
852
880
852
836
845
827
832
835
831
821
836
896
862
882
932
905
872
882
887
854
[truncated: 132,533 more chars]
