# Supplementary material for: Comparison between Electrocardiographic and Earlobe Pulse Photoplethysmographic Detection for Evaluating Heart Rate Variability in Healthy Subjects in Short- and Long-Term Recordings
Source: Sensors (Basel). 2018 Mar 13;18(3):844. doi: 10.3390/s18030844 (PMC5877367; doi:10.3390/s18030844)
Supplement: Supplementary file 1 [file sensors-18-00844-s001.zip › DATA/24_hours/3/hrv_data.txt]

353
597
600
577
573
567
571
571
564
572
568
564
571
562
556
565
603
635
630
647
658
655
637
613
621
621
632
612
597
582
570
564
553
554
564
576
567
563
553
553
553
546
546
541
537
554
579
607
606
617
615
606
588
562
551
544
530
525
519
517
518
514
505
497
492
485
485
531
753
753
631
602
699
742
751
726
693
630
655
647
631
584
563
562
577
584
572
556
535
522
507
513
523
595
659
624
628
647
649
641
636
633
630
629
608
591
605
615
613
606
595
581
560
566
603
573
576
596
615
625
607
593
568
559
551
567
605
393
594
605
335
374
867
608
506
328
352
569
553
546
532
527
539
574
625
675
673
713
670
667
662
614
630
624
612
598
588
571
574
600
612
589
598
601
573
473
630
547
539
565
638
663
648
627
611
593
578
567
564
549
543
546
552
603
617
595
567
572
581
611
618
608
426
756
571
578
577
568
568
581
578
571
562
554
546
545
554
561
589
617
627
642
641
647
656
660
694
647
640
618
589
571
573
369
732
559
550
596
679
665
622
658
621
631
620
626
626
593
602
588
576
563
544
541
541
540
549
558
550
553
546
526
532
539
547
561
558
546
474
673
583
587
574
559
573
586
614
611
587
566
579
604
656
684
700
685
606
624
638
661
635
707
761
719
640
644
699
699
611
617
622
651
656
611
621
692
841
787
782
792
815
745
779
804
777
807
707
653
681
688
679
762
753
734
641
616
615
652
673
700
659
650
661
799
797
804
786
784
679
643
645
681
763
766
764
750
729
651
600
596
619
806
799
801
760
670
690
710
711
757
761
750
741
701
670
657
613
645
723
791
800
669
636
790
884
925
879
842
772
719
688
646
631
621
608
570
566
616
772
695
667
595
586
584
581
586
577
563
549
546
535
541
535
539
475
492
510
843
601
613
624
614
625
612
586
578
574
559
551
547
545
554
552
551
553
532
538
538
542
574
580
558
576
585
575
554
548
543
535
534
514
547
536
577
689
707
630
651
630
592
580
607
593
586
577
595
618
601
581
597
626
602
624
606
598
587
603
601
578
569
558
542
536
540
545
537
565
602
619
614
611
593
587
581
570
578
580
572
577
594
609
588
599
607
604
588
576
576
568
563
556
556
567
592
591
633
653
638
601
589
593
572
556
550
543
524
514
513
513
527
450
652
544
518
527
535
356
324
438
539
543
555
546
539
531
527
516
500
495
346
319
311
478
477
303
286
413
274
273
628
451
921
758
770
835
829
835
873
808
802
836
843
756
745
757
769
778
716
751
772
750
814
811
792
805
851
802
757
786
748
679
662
645
555
748
645
647
642
622
638
636
602
601
371
766
555
542
526
532
525
518
401
511
488
671
407
630
430
499
365
397
333
494
496
497
280
421
275
482
2068
341
559
254
396
333
504
503
351
651
306
366
349
512
754
275
504
514
519
518
521
515
516
514
516
513
510
516
512
508
507
515
513
518
534
529
545
571
566
549
544
548
544
537
541
544
548
546
534
537
549
554
545
537
527
515
512
505
517
524
520
521
523
524
524
522
540
554
562
544
537
529
510
510
500
496
494
489
497
503
507
503
488
521
521
515
401
671
544
536
526
533
539
540
544
542
543
539
521
521
466
554
500
518
551
555
585
690
659
592
584
1331
665
591
581
588
621
606
601
430
720
568
557
542
529
550
562
615
486
752
635
639
619
594
597
640
593
573
579
587
588
613
617
611
630
641
671
661
659
627
538
751
635
615
620
628
660
719
729
712
679
622
605
605
617
575
566
563
578
594
582
627
659
648
632
605
575
543
547
532
561
747
759
800
801
780
700
744
764
751
709
648
607
579
571
574
626
699
748
726
622
643
742
749
652
636
672
703
656
615
604
605
613
628
632
639
607
579
584
626
699
730
783
781
744
811
861
858
830
799
742
723
700
714
709
632
648
860
813
776
680
645
659
666
670
696
690
664
668
665
675
611
622
750
837
828
816
767
729
710
727
721
770
826
830
849
799
779
756
681
687
722
745
740
737
739
731
741
668
643
670
706
734
733
716
699
670
620
587
594
618
690
745
735
761
728
702
656
657
674
624
596
638
753
819
781
765
745
718
692
629
626
604
579
560
581
698
837
791
776
751
735
688
639
601
591
620
742
802
803
774
749
708
717
666
729
778
822
851
839
823
777
760
735
748
727
714
780
847
849
838
767
734
701
641
646
678
744
812
836
826
794
679
697
727
760
766
758
747
712
657
630
636
672
655
644
639
597
584
586
590
634
682
685
685
678
671
656
637
617
645
698
812
848
836
821
790
758
734
732
752
756
738
632
636
569
723
678
644
631
591
589
581
380
807
618
635
631
617
603
597
642
722
740
757
702
672
647
596
599
578
585
630
670
732
744
737
743
709
698
710
732
727
711
712
700
726
756
760
725
702
743
754
685
697
703
686
680
647
608
604
620
691
730
724
730
718
655
653
674
726
745
770
746
746
722
740
767
807
806
775
768
736
690
650
629
621
654
635
632
649
648
646
642
625
624
593
606
627
692
698
698
694
692
685
662
677
624
615
610
654
721
759
718
696
672
612
602
594
598
621
625
635
608
603
602
660
724
695
681
646
630
623
659
680
676
654
641
594
587
576
577
594
674
700
681
684
669
639
628
639
648
660
656
670
645
613
627
621
591
616
672
698
715
680
664
691
660
673
656
651
654
655
660
629
665
715
695
742
806
790
731
721
740
748
778
821
812
855
894
889
877
891
895
916
906
902
854
864
865
903
886
809
839
873
840
801
787
812
793
735
757
749
760
744
747
728
657
684
781
830
820
746
805
771
780
753
756
824
869
820
890
908
882
835
872
850
836
761
813
860
821
773
860
858
786
741
790
780
767
756
773
733
637
629
628
666
728
736
716
674
660
675
648
686
708
767
777
754
743
725
699
689
630
624
626
685
771
768
766
682
694
676
662
630
625
601
590
578
560
558
554
553
544
551
605
640
785
799
815
799
842
827
867
854
765
763
717
703
677
663
641
618
616
663
689
657
615
627
640
662
655
624
639
657
664
645
640
644
642
629
619
588
577
571
572
567
600
453
1060
1986
3068
674
662
657
650
646
605
611
629
840
830
879
834
770
769
742
703
663
650
663
611
613
591
599
680
752
755
790
720
744
778
837
827
768
748
712
705
752
811
815
870
874
859
861
889
877
799
770
774
766
794
775
743
771
795
689
681
645
625
626
620
609
604
591
589
659
669
692
697
698
681
719
757
767
743
661
667
688
746
772
731
720
723
708
670
630
623
618
584
581
640
727
821
816
814
843
833
795
761
744
669
646
665
761
778
796
791
781
762
731
685
674
701
709
714
714
633
605
617
633
763
770
747
744
725
700
688
649
644
663
731
780
807
783
764
737
705
709
691
729
793
771
767
771
759
729
688
640
629
636
695
707
670
664
655
649
678
690
738
800
795
783
759
696
673
654
649
620
609
631
735
780
810
809
817
805
777
748
706
678
660
651
641
678
687
654
609
631
642
676
666
650
628
613
600
579
574
564
561
545
548
543
576
648
684
711
705
687
624
623
641
636
637
624
606
595
586
590
609
636
645
631
632
397
845
587
591
608
618
617
600
604
599
590
577
563
567
553
574
666
733
742
736
655
641
666
693
717
731
699
663
649
601
612
614
640
657
666
656
651
642
598
602
601
660
685
723
761
795
798
742
736
700
683
685
630
644
673
722
712
710
701
656
648
646
664
670
626
630
637
661
691
633
659
616
647
738
747
722
703
652
623
629
661
686
692
681
640
630
632
687
746
757
764
665
697
722
753
754
717
695
637
646
664
730
753
776
767
772
786
784
799
752
744
726
732
772
786
797
784
792
802
797
795
807
769
697
710
709
717
713
703
683
682
636
627
613
649
716
704
674
682
745
771
791
771
706
654
666
681
722
741
764
731
678
610
615
595
604
627
633
638
638
663
686
684
655
615
629
665
686
670
625
623
618
621
631
631
633
652
670
687
675
793
871
884
891
872
841
794
705
702
685
693
690
692
736
772
764
803
793
770
738
665
691
687
715
742
714
728
714
682
709
717
716
715
738
735
650
643
629
651
652
619
616
626
691
660
599
627
672
729
746
727
699
669
645
604
616
628
692
731
723
731
696
716
661
657
669
707
719
716
698
671
660
666
641
651
683
734
747
742
750
702
718
722
756
751
750
723
750
731
720
703
707
711
726
680
677
705
691
733
727
718
722
739
746
699
696
714
698
632
658
664
712
717
718
679
642
666
668
667
688
675
661
709
771
754
700
767
786
759
724
693
674
664
660
666
676
668
648
696
699
696
666
718
729
680
633
627
624
636
639
627
612
591
593
598
622
642
706
773
819
896
850
850
909
901
835
761
712
705
696
683
659
713
719
766
756
682
703
695
759
753
748
694
731
720
667
631
633
705
734
749
723
706
648
650
654
693
688
717
722
714
686
622
618
615
660
708
712
699
687
637
661
670
667
704
724
726
710
642
622
608
623
641
652
672
639
661
727
784
768
762
760
708
726
738
729
721
643
651
644
714
737
733
746
691
721
739
744
712
738
743
750
701
742
766
755
717
718
705
685
660
706
741
734
694
720
712
672
663
677
719
701
656
669
624
613
598
601
634
633
632
577
589
583
573
566
555
553
539
538
520
513
513
507
511
509
495
496
485
485
482
485
492
513
514
517
500
513
509
540
548
552
537
535
509
529
516
513
502
512
503
526
554
541
539
556
555
552
546
554
559
560
583
610
624
615
626
629
639
615
634
644
680
682
628
683
702
739
716
768
768
778
720
742
750
714
708
719
692
654
711
649
631
671
718
734
713
690
737
779
777
794
853
881
812
858
907
827
768
806
862
818
830
860
814
738
768
749
792
664
612
612
653
776
775
748
740
744
806
852
782
610
643
955
1061
309
2123
841
830
804
732
655
647
704
754
775
734
720
725
730
754
749
745
711
660
630
688
728
785
817
838
854
846
844
827
793
781
743
698
736
757
771
759
714
707
681
637
648
721
851
914
930
889
930
912
894
858
839
800
757
745
755
760
741
805
826
843
823
833
834
790
785
806
745
671
661
659
672
622
672
780
810
843
835
766
794
783
738
761
794
835
843
906
865
866
874
812
830
829
806
792
790
790
786
747
690
654
684
736
759
802
736
794
802
759
693
787
815
815
816
777
837
849
861
867
863
761
712
695
747
765
746
715
692
676
678
715
750
689
737
838
869
858
822
780
732
751
738
752
730
691
768
878
902
868
832
856
838
800
705
742
778
789
762
708
744
752
755
758
824
850
795
860
834
737
772
761
754
732
764
765
689
724
735
709
703
763
787
756
768
766
760
723
752
763
697
726
749
757
711
760
768
730
761
762
747
693
721
725
669
681
702
717
668
710
716
720
668
718
736
710
646
672
683
698
648
597
588
597
642
702
705
678
666
651
627
622
597
604
652
811
845
799
879
871
793
843
888
808
755
707
669
631
604
593
572
564
579
584
591
595
567
571
570
579
606
628
648
643
628
605
595
589
626
679
642
618
613
624
676
655
659
652
637
634
446
800
591
599
640
700
692
694
693
690
697
643
638
680
739
739
766
730
699
660
642
457
857
673
667
663
651
674
710
521
947
691
700
729
742
738
710
655
648
655
682
676
678
656
644
635
632
612
599
611
711
778
774
816
790
789
780
713
732
736
755
748
752
737
748
732
692
708
738
762
757
732
690
629
620
610
649
707
708
697
648
631
637
691
733
772
785
755
733
705
671
646
641
693
770
795
792
768
688
706
735
724
704
755
807
817
808
773
775
765
785
794
770
743
710
692
694
714
721
724
699
678
575
708
611
607
661
781
781
802
789
807
805
805
761
742
784
808
820
785
809
834
792
857
839
822
772
778
797
789
742
709
738
720
762
769
724
712
705
717
667
652
660
671
667
658
638
661
687
720
755
817
881
868
839
833
826
823
788
778
754
808
841
817
813
814
835
778
816
819
822
797
827
837
766
790
794
793
735
787
807
776
765
806
833
778
796
783
782
740
742
685
720
759
810
766
799
816
728
747
708
658
659
650
690
705
710
664
673
711
736
717
754
742
775
731
773
813
817
764
813
821
793
788
773
783
725
764
771
773
745
804
809
763
742
768
787
770
747
771
804
740
725
690
661
644
659
698
718
681
643
670
706
718
672
705
697
704
670
701
659
654
680
706
705
695
690
638
630
632
634
615
642
681
701
685
700
717
720
725
750
712
714
688
677
647
629
630
642
618
629
623
622
597
616
642
721
730
710
645
651
667
704
680
676
659
649
576
635
592
559
571
589
644
677
649
617
607
615
667
714
706
686
673
648
607
610
602
621
630
616
628
658
573
401
353
658
643
608
602
596
598
586
576
593
634
707
722
710
705
711
715
753
677
682
700
719
660
652
703
727
705
765
726
676
628
603
625
641
572
836
672
726
772
776
767
755
744
719
677
655
620
646
676
724
744
769
762
739
688
638
602
611
594
654
691
647
627
636
652
641
633
623
642
640
620
618
619
649
679
693
669
669
687
697
687
623
656
638
657
691
655
619
609
635
689
735
791
806
822
819
814
799
788
767
797
817
824
745
795
804
822
756
732
745
769
755
659
658
673
727
747
738
707
736
752
737
776
757
741
724
781
790
783
774
776
776
702
692
720
742
772
697
734
743
748
694
750
772
763
718
773
762
741
745
730
704
662
679
704
710
733
726
775
770
732
748
729
729
674
694
721
743
725
765
775
745
706
739
775
749
740
666
647
662
701
735
726
744
792
799
764
749
771
760
706
710
710
723
736
725
764
757
707
703
671
634
640
664
721
724
701
705
650
654
680
709
710
705
670
711
723
735
693
726
733
725
707
714
714
660
716
732
767
703
748
717
704
690
718
720
711
688
702
703
699
681
715
722
717
680
717
733
728
689
728
746
732
680
716
726
706
669
705
702
689
636
654
652
643
641
665
642
600
597
614
640
658
627
595
618
643
638
613
643
672
695
661
702
709
682
603
583
591
576
596
659
677
676
670
628
655
659
662
638
629
611
589
595
590
583
637
709
694
659
712
750
749
728
692
674
703
751
756
744
734
772
758
740
763
774
765
695
715
705
653
668
708
713
709
671
740
767
742
764
701
706
657
630
617
627
685
683
681
661
686
697
676
683
446
486
934
696
686
669
670
653
641
615
588
585
596
649
688
723
796
816
857
835
930
896
861
781
824
808
784
751
752
769
760
714
742
712
742
699
761
806
799
803
865
850
804
823
828
788
766
752
759
711
748
751
740
705
749
755
717
703
723
722
671
690
726
742
708
717
781
741
674
705
735
746
685
726
741
717
665
694
725
751
688
750
772
777
724
749
748
713
730
766
806
757
809
800
721
731
755
772
729
777
751
680
649
657
645
637
621
613
667
636
663
678
688
624
653
659
688
657
690
693
666
630
661
680
722
660
697
684
666
626
607
605
600
584
593
629
717
702
671
724
740
737
669
724
744
721
707
764
752
775
704
738
734
721
704
745
776
796
761
783
790
760
757
756
738
692
743
765
789
734
782
792
741
723
736
700
641
605
637
775
807
809
781
734
692
688
693
713
723
716
642
637
627
664
720
719
732
730
707
738
742
759
720
768
761
785
701
697
697
684
698
675
690
688
676
638
639
685
720
715
709
721
725
746
748
711
704
686
649
648
697
740
758
754
667
612
625
621
676
724
792
839
848
819
811
787
748
738
721
726
698
699
721
692
684
690
675
638
609
596
590
605
625
682
694
689
666
679
672
675
692
712
730
668
685
713
739
720
709
692
671
735
577
1816
1371
2689
740
724
710
696
694
707
716
705
705
729
744
771
710
739
752
738
734
724
706
706
707
691
652
695
719
742
677
674
670
652
653
635
622
608
595
581
581
580
572
591
577
617
605
600
596
584
588
578
572
577
570
584
605
599
585
603
581
575
581
566
570
600
441
756
656
626
594
590
597
581
592
590
593
601
598
613
624
619
604
596
583
583
585
632
619
616
667
665
527
673
487
685
580
586
577
569
576
560
548
544
537
525
520
511
501
496
492
484
483
484
490
506
519
511
562
616
424
832
645
701
705
744
726
671
657
657
604
602
675
690
683
723
686
678
640
655
639
620
608
583
577
569
570
569
577
574
570
571
559
555
560
541
580
621
603
575
607
597
584
585
574
559
548
558
553
557
552
546
548
537
546
544
553
553
556
574
561
559
542
567
557
554
569
586
589
569
581
605
612
658
666
642
605
635
712
717
659
659
652
635
626
616
621
632
631
691
687
670
673
646
618
602
601
585
581
614
653
684
671
675
693
698
710
659
708
543
903
679
668
708
693
706
712
719
708
678
655
639
675
721
724
687
701
684
724
730
724
686
658
600
600
598
644
721
689
760
771
737
692
718
689
649
669
695
678
699
717
721
688
680
717
738
776
688
703
652
647
722
705
628
622
624
690
731
742
687
685
716
749
763
734
733
753
694
715
665
639
653
643
647
683
701
702
665
712
742
755
721
649
639
642
650
642
606
608
628
706
683
630
648
670
715
691
653
632
610
590
612
612
660
398
1014
641
656
664
645
621
655
542
657
613
650
638
612
517
434
874
608
655
668
627
617
609
617
667
721
718
654
677
687
724
731
745
741
677
716
711
722
733
718
687
666
655
670
678
710
738
657
671
681
682
714
718
698
651
623
618
631
665
661
659
658
641
641
638
643
611
601
607
608
605
605
582
564
566
552
603
904
858
871
887
869
934
912
838
844
795
781
724
700
662
641
647
636
636
718
804
813
789
776
749
776
759
726
714
672
648
670
710
768
723
673
674
686
722
720
697
669
638
622
619
624
657
665
672
651
608
613
618
659
670
656
646
639
655
686
679
679
653
641
618
575
584
609
846
814
764
738
785
813
813
776
725
690
652
684
748
763
683
739
770
779
780
763
670
692
714
760
790
738
810
827
771
745
738
723
708
709
727
739
666
661
673
725
735
726
704
674
663
626
614
610
590
620
688
802
826
830
849
837
779
760
735
659
618
676
740
867
815
805
780
735
709
685
680
685
671
640
643
669
702
719
732
723
733
666
657
612
608
590
580
594
613
676
700
707
688
685
671
655
646
650
652
613
610
647
719
752
750
732
726
733
689
675
677
721
731
685
668
672
718
733
741
709
699
672
646
615
619
617
625
651
723
732
717
716
686
670
625
612
625
673
667
670
633
754
769
760
750
701
664
644
661
664
696
690
684
648
667
691
671
657
698
752
758
697
650
623
595
558
560
571
836
810
815
797
820
850
880
859
833
859
814
799
763
716
747
732
715
772
766
745
743
728
703
692
680
632
607
604
624
700
709
697
698
695
699
703
678
677
660
655
622
644
632
626
618
627
775
785
784
794
790
774
777
776
740
660
616
640
694
869
808
796
840
886
879
854
822
769
745
720
732
721
722
733
633
649
651
730
723
727
732
725
708
660
677
675
678
673
674
660
664
640
665
692
728
715
692
710
688
697
722
729
733
730
716
706
705
679
669
665
638
631
641
648
655
655
636
628
642
672
677
666
660
625
618
605
616
690
688
726
752
759
732
718
699
720
702
719
711
689
710
707
691
677
642
681
699
652
640
636
591
573
579
564
563
598
656
694
672
658
618
671
750
768
742
719
711
691
718
712
731
704
685
704
737
766
782
768
779
784
753
731
711
711
694
690
691
686
725
732
746
750
716
721
717
686
667
627
634
645
700
709
740
740
754
711
720
716
709
684
717
736
725
710
707
713
670
654
671
686
693
644
669
697
705
669
696
688
687
652
690
681
681
660
676
703
736
674
726
746
747
687
723
740
728
662
687
686
709
656
690
719
739
682
740
735
710
660
679
688
661
646
634
641
632
613
601
588
594
576
587
608
632
617
609
627
629
626
596
608
598
593
584
589
606
630
633
620
681
725
740
678
737
765
759
691
701
697
659
668
715
740
715
668
708
742
666
706
685
696
644
671
705
733
709
730
775
790
726
720
742
740
671
722
730
760
684
727
743
742
673
701
722
716
694
742
767
739
715
759
782
714
689
655
635
596
594
608
674
686
629
649
691
719
703
658
686
714
698
650
664
681
672
709
736
500
581
511
1812
626
3377
584
615
632
607
643
681
704
691
690
716
729
651
672
685
703
665
707
742
745
749
705
737
771
738
696
730
762
767
672
683
716
712
711
753
745
688
705
694
670
633
661
668
687
652
689
709
722
650
675
665
653
625
604
592
581
593
641
667
631
659
641
668
688
697
651
677
693
712
681
705
722
749
708
766
778
738
688
711
713
662
680
701
722
678
683
706
706
686
655
678
690
677
678
713
712
690
697
694
691
642
629
621
613
582
587
613
678
698
640
678
651
622
626
655
705
734
724
668
666
682
698
695
677
743
739
676
675
709
760
744
726
748
751
706
702
732
771
722
753
773
755
688
746
739
704
658
695
752
760
683
668
649
636
622
663
705
734
678
738
752
766
727
773
780
750
693
717
736
758
686
745
729
733
675
721
711
726
684
698
712
708
644
645
604
615
623
643
633
635
611
606
606
600
576
579
588
603
619
599
606
610
616
600
618
650
653
518
2468
591
596
590
565
575
582
625
639
631
617
597
600
601
594
601
634
698
726
734
694
722
729
680
687
684
681
638
645
635
613
618
620
624
605
623
611
588
607
632
597
623
633
661
688
659
667
646
648
663
615
614
629
659
652
608
596
609
626
677
709
701
636
640
624
627
608
636
696
734
717
687
753
759
765
693
711
684
707
655
654
710
730
737
661
693
677
653
606
605
615
654
669
651
648
624
644
628
619
651
711
700
685
737
756
732
679
681
653
652
658
702
712
709
665
705
697
645
610
604
579
596
670
628
606
617
644
684
647
617
643
669
745
688
653
688
697
697
661
703
719
721
667
725
727
707
671
682
665
666
623
627
624
635
617
654
680
669
635
675
688
670
649
669
662
654
595
598
594
637
677
674
677
625
610
639
640
670
710
747
757
710
703
716
721
713
724
699
688
728
748
760
725
767
757
764
714
699
677
652
648
649
628
617
633
665
680
624
636
628
636
616
628
635
637
607
607
602
600
622
661
700
717
703
694
667
643
666
677
705
693
703
696
681
636
643
671
680
649
656
622
597
504
671
566
561
558
551
556
565
591
607
591
569
573
577
588
573
600
624
713
722
732
696
739
758
723
655
654
635
670
724
711
681
633
655
680
793
802
794
775
733
717
718
733
665
704
749
809
792
762
674
711
564
918
650
679
670
681
680
664
625
620
620
690
752
767
770
735
674
711
714
707
692
663
631
615
591
574
576
558
567
382
717
701
1156
578
601
605
614
593
597
593
606
635
643
659
635
593
592
591
598
596
609
613
596
606
614
656
677
666
627
620
644
655
645
671
710
756
755
737
696
660
678
721
744
748
743
683
666
639
702
744
770
782
723
711
698
689
648
634
646
706
808
814
796
759
684
677
648
659
653
636
618
656
706
741
735
716
717
636
633
622
643
670
654
660
663
650
643
609
605
618
667
697
706
707
691
675
697
682
673
688
696
689
644
681
691
722
701
718
709
679
635
659
676
663
651
630
644
668
646
647
617
638
643
614
615
602
618
636
653
649
641
594
614
617
660
700
719
709
659
657
693
669
697
739
768
741
711
701
670
662
651
674
670
644
631
613
602
640
698
725
718
718
701
647
654
644
641
636
623
590
614
619
639
669
673
677
681
646
614
604
605
587
599
643
627
687
714
731
683
637
636
633
637
655
677
694
720
750
716
695
772
807
800
739
659
646
620
656
705
725
720
692
635
652
651
686
714
735
703
743
724
676
680
726
687
710
735
740
719
691
642
638
642
650
656
663
676
692
674
660
633
642
691
720
662
613
622
603
598
590
633
687
689
680
662
642
619
606
588
607
647
679
697
690
672
662
658
613
625
635
634
619
638
668
696
699
694
681
670
649
638
618
620
593
593
603
690
751
728
720
712
744
741
723
735
734
717
710
711
720
707
685
705
679
681
733
740
721
707
688
661
642
628
593
609
603
608
665
776
769
768
708
678
699
729
756
700
663
634
633
607
605
607
633
676
690
671
660
647
636
596
599
610
679
727
753
753
765
743
716
750
741
745
771
780
808
773
764
762
783
809
819
816
807
792
771
784
756
688
705
729
770
766
752
728
695
675
648
624
629
666
719
763
783
777
748
737
724
674
663
664
691
694
685
702
682
633
607
609
615
645
709
730
664
663
642
609
610
611
658
733
721
703
646
643
650
671
676
672
654
671
716
749
742
775
739
729
707
669
677
693
721
690
711
740
738
729
749
746
700
680
669
702
713
698
680
692
631
613
584
575
578
643
765
767
800
796
719
765
766
755
639
609
596
630
716
779
793
786
781
744
713
686
685
652
671
705
683
715
751
769
739
731
698
672
640
610
594
592
612
632
685
700
695
704
649
647
642
656
677
689
688
685
697
754
732
732
654
654
647
612
625
619
634
663
651
655
645
623
620
623
646
651
656
644
643
615
642
643
674
672
692
679
686
695
719
707
687
683
672
687
702
692
689
725
732
694
667
697
718
754
678
735
736
707
618
626
613
620
632
629
635
631
622
607
595
610
618
616
661
710
696
685
680
662
651
630
614
620
630
663
652
733
789
797
794
699
698
673
672
668
668
686
663
650
651
677
683
633
613
605
624
674
719
664
630
648
664
632
623
609
591
614
661
637
634
641
686
687
687
659
615
612
589
592
616
648
663
641
652
662
667
636
598
617
604
604
640
681
665
683
653
622
614
603
589
590
590
600
616
613
617
611
601
573
578
569
581
633
681
662
658
602
615
629
643
677
623
638
635
661
678
702
640
605
620
633
666
673
700
681
632
638
640
633
625
619
615
582
588
576
600
629
655
641
600
615
618
642
650
651
670
645
632
624
641
666
692
751
738
689
627
621
607
589
613
645
708
734
747
724
721
707
735
705
701
660
634
654
670
670
683
650
637
610
589
598
614
688
723
734
690
651
666
678
686
673
659
628
620
627
653
692
699
684
703
724
678
739
743
730
725
747
718
689
670
652
637
616
592
587
592
651
695
690
672
669
634
602
600
601
618
647
675
675
675
636
649
662
679
641
621
621
637
643
600
610
612
645
682
690
669
653
589
600
587
607
682
672
671
670
655
605
606
608
660
662
654
636
638
626
619
610
585
562
563
577
682
739
719
744
775
752
698
649
618
613
623
626
609
636
662
705
717
728
734
697
723
717
732
679
691
680
707
694
707
686
665
689
705
698
728
680
649
605
598
604
643
634
679
700
707
652
652
681
722
718
715
683
627
596
608
622
716
777
784
776
752
727
717
722
736
747
833
856
854
857
856
823
797
785
781
795
797
784
775
758
756
763
757
705
740
735
763
715
738
777
810
778
725
761
789
760
688
722
738
766
702
737
752
771
711
711
722
740
689
723
753
771
703
731
739
748
713
747
748
748
697
746
773
784
716
761
775
754
735
774
809
746
684
716
720
755
713
815
868
834
809
846
759
665
659
655
721
758
717
763
769
793
745
789
808
776
745
789
833
789
826
862
871
837
858
842
784
781
790
788
731
814
804
764
710
749
729
705
712
754
772
745
772
779
756
708
733
746
759
706
769
766
736
701
746
737
697
709
727
694
647
634
674
747
755
704
730
727
657
649
627
634
656
636
612
616
635
674
697
665
702
732
769
767
776
800
796
737
784
803
797
739
761
766
748
689
741
731
753
755
688
736
744
664
681
669
702
736
724
686
659
624
604
594
595
681
713
651
691
679
732
698
697
670
632
638
664
714
724
688
740
750
752
720
767
775
758
730
772
790
794
774
805
820
775
730
784
788
771
740
762
686
682
636
634
634
625
624
614
577
592
583
590
642
664
661
673
654
631
630
647
686
695
717
674
625
619
625
670
710
683
666
761
876
875
828
815
824
841
824
831
834
845
775
849
879
820
800
803
798
755
837
845
771
804
804
810
756
848
864
810
818
862
818
757
818
812
737
765
823
830
750
822
841
767
810
856
811
752
825
849
769
804
866
837
793
868
826
737
725
684
752
825
780
698
746
707
737
793
801
778
732
805
845
831
757
763
766
814
783
768
826
842
788
803
844
850
801
843
845
756
796
828
839
782
868
861
765
817
833
741
753
787
766
743
817
878
800
758
774
794
777
769
751
768
846
852
780
788
745
739
785
762
705
647
664
708
776
738
805
840
818
785
839
849
787
820
836
801
778
809
841
791
776
821
846
795
809
830
782
706
771
814
781
743
800
723
734
730
748
724
651
633
607
582
577
558
545
552
590
742
600
603
633
668
695
667
580
674
618
616
625
583
582
587
577
577
657
714
691
683
638
605
583
579
560
539
538
563
642
621
938
858
858
870
811
714
658
652
644
644
617
613
600
621
643
656
650
670
670
692
722
704
690
733
775
766
725
749
800
793
757
731
718
683
637
642
620
601
579
575
553
543
550
627
813
773
769
731
767
745
750
722
680
664
711
745
756
793
793
817
768
701
754
803
787
687
686
646
653
728
746
757
733
724
751
736
727
688
707
737
761
738
701
720
704
710
709
740
764
727
773
778
773
702
715
724
731
687
687
695
714
672
705
723
719
666
695
696
703
674
713
721
684
739
743
718
683
705
720
668
679
689
700
658
704
717
721
682
733
743
725
669
696
652
609
600
624
750
791
782
733
691
656
624
616
606
582
588
600
615
602
633
670
678
713
706
701
691
671
694
721
745
713
751
771
751
708
687
670
657
641
667
705
711
688
727
761
753
725
744
724
676
706
701
704
676
729
758
703
720
727
718
659
690
687
697
663
706
735
743
701
768
764
705
702
712
727
669
708
707
720
695
758
775
686
709
810
867
837
784
812
789
751
753
802
780
738
778
794
756
754
736
716
697
733
753
718
753
759
743
719
728
715
683
729
729
728
688
742
753
729
755
780
762
733
756
771
697
747
753
722
702
734
742
689
731
748
768
730
758
720
664
681
719
720
696
756
773
704
747
738
720
689
682
677
645
713
778
812
730
747
742
734
686
758
785
755
744
786
783
733
724
696
667
628
597
591
623
791
852
848
820
795
771
749
757
745
713
752
784
839
824
809
831
826
775
788
798
802
740
762
746
757
701
738
714
696
647
662
666
683
630
654
680
716
709
670
742
767
766
737
752
744
694
708
726
738
706
753
776
758
745
759
758
692
721
699
675
652
698
748
734
700
734
739
682
715
729
725
675
718
728
706
690
724
736
698
728
711
663
650
641
610
630
694
647
677
688
678
637
668
704
713
667
688
718
723
664
719
706
705
671
716
743
724
688
720
733
703
698
711
709
676
709
711
702
682
726
711
691
657
688
697
700
669
728
762
757
712
683
650
601
586
588
573
595
630
630
595
603
633
646
616
610
618
622
614
600
593
657
707
794
739
679
626
633
601
601
637
706
701
693
643
663
659
665
642
635
638
654
633
664
723
735
720
786
808
782
762
781
791
738
688
715
760
763
746
823
851
829
800
816
827
771
779
755
743
718
770
803
763
831
819
756
767
790
756
697
700
721
700
655
665
691
719
681
770
760
740
739
773
761
721
743
753
734
707
758
807
774
725
750
729
658
630
617
643
656
628
659
705
713
674
691
709
733
706
707
726
760
703
736
741
746
691
718
748
699
719
747
765
685
693
664
628
628
656
787
788
741
783
760
729
707
743
773
763
796
769
689
707
694
705
706
666
618
607
592
564
556
539
532
535
525
522
531
533
529
319
722
519
529
528
526
523
540
558
587
584
458
707
575
591
601
610
588
595
605
607
586
567
562
562
551
558
555
549
565
598
602
601
633
615
626
639
689
622
637
648
662
647
638
655
664
679
703
655
623
644
665
686
672
677
678
607
607
596
615
642
650
640
625
627
612
644
687
702
706
648
690
702
698
653
638
636
643
632
639
632
598
605
637
703
732
742
655
639
683
694
645
655
651
629
635
632
644
631
686
707
759
717
735
739
668
681
680
679
653
613
614
634
681
660
707
733
746
679
716
718
693
623
625
616
595
591
574
610
654
646
720
660
725
752
762
723
680
701
739
743
686
763
806
856
803
766
774
779
717
740
771
768
720
714
681
646
631
632
698
779
798
742
789
799
768
715
729
756
801
679
680
679
739
700
696
724
751
758
749
737
695
625
617
616
653
731
758
769
738
651
649
640
673
688
710
673
663
710
674
725
760
768
700
726
695
669
643
651
699
749
716
729
693
681
689
748
805
740
811
784
696
666
642
646
645
674
643
658
667
666
733
798
744
754
749
733
674
672
689
698
701
703
645
634
666
691
699
705
701
658
688
730
757
759
686
688
706
645
690
715
726
677
682
649
643
636
623
587
575
574
585
660
700
685
670
627
1358
623
627
603
619
655
718
642
681
759
758
722
711
700
690
644
604
594
592
611
670
661
673
698
700
674
655
665
704
713
665
684
701
720
708
752
767
690
707
692
698
715
676
690
721
728
738
654
638
634
630
650
665
669
718
705
701
647
634
654
678
647
655
631
640
639
651
645
636
593
592
611
658
673
633
650
625
671
684
690
650
635
627
602
586
570
561
552
550
546
537
552
592
608
582
569
554
562
568
621
714
700
515
865
698
639
634
643
638
592
594
631
560
585
614
710
732
693
666
730
1394
688
628
607
599
603
589
578
574
645
648
641
597
614
599
593
580
566
565
585
622
636
694
723
703
681
685
693
664
724
779
758
761
779
748
725
768
780
755
707
765
785
730
749
775
766
717
713
743
749
737
747
796
770
708
740
754
748
693
729
738
713
699
750
781
732
770
774
708
655
610
600
614
762
822
821
771
833
794
727
783
774
702
730
787
772
708
742
787
767
755
777
737
692
692
739
790
744
783
719
709
759
781
800
744
758
737
753
766
839
842
744
809
810
787
797
844
844
798
814
812
756
740
792
817
800
780
812
778
737
775
790
746
782
748
697
722
747
719
700
746
750
697
741
759
731
729
809
821
740
802
813
751
744
745
728
671
710
730
715
777
771
678
677
631
637
724
638
660
648
637
617
613
697
699
638
670
703
717
660
693
715
736
686
728
739
710
778
818
813
797
819
784
735
762
755
692
749
773
754
728
697
655
621
627
682
747
714
709
723
725
691
765
788
780
782
761
709
681
675
728
790
760
721
733
729
667
675
660
654
669
655
625
631
674
743
711
779
818
801
739
796
839
794
704
821
702
678
689
718
702
717
709
710
678
665
691
675
636
618
663
876
807
788
848
885
799
844
856
780
765
779
776
726
811
829
834
800
817
802
760
796
786
717
778
785
749
737
743
750
710
729
749
716
711
734
738
689
731
751
757
735
786
797
730
774
774
719
713
753
779
719
779
781
723
716
750
757
698
728
736
712
682
724
767
703
725
761
744
701
734
746
703
702
729
765
706
722
741
771
708
736
741
736
658
617
622
647
768
820
793
786
727
769
774
752
712
763
760
720
739
795
767
782
789
785
716
727
733
745
724
772
794
774
770
820
810
726
743
732
735
720
705
676
681
663
755
775
718
753
773
763
703
720
738
770
722
802
819
780
759
802
810
738
767
768
770
722
760
777
752
753
788
788
724
777
788
737
770
804
789
743
781
775
697
677
617
593
618
582
581
592
617
587
588
573
572
559
568
599
615
626
678
741
704
782
741
679
668
629
604
606
628
613
624
620
607
617
630
619
594
591
602
606
646
681
715
730
716
701
687
662
644
636
645
663
685
720
736
661
663
643
660
627
633
618
616
619
615
605
598
588
575
572
569
577
623
662
689
689
714
698
669
659
658
659
661
652
619
621
624
642
649
645
632
614
601
583
589
598
629
679
687
712
694
727
712
668
635
606
592
583
581
608
646
601
620
605
605
592
600
630
626
617
615
603
622
643
662
716
696
687
672
650
643
673
680
708
689
663
623
631
631
643
646
651
639
588
603
601
633
671
691
659
689
713
701
679
688
683
667
646
659
662
669
641
644
635
637
636
622
639
645
644
611
624
621
645
624
635
642
650
623
637
644
651
630
619
640
657
652
625
636
647
648
625
625
634
652
643
619
632
622
631
616
613
626
627
659
642
611
599
605
584
595
617
671
701
677
668
694
713
711
660
693
682
698
662
653
676
700
723
684
733
722
709
670
704
717
713
680
717
688
638
631
631
677
659
657
616
615
643
685
692
672
675
694
694
666
681
681
684
661
690
707
724
689
731
739
704
656
623
598
582
579
621
731
717
675
713
701
675
653
671
661
649
642
621
592
585
575
579
602
593
617
671
721
707
657
605
609
594
589
569
563
550
552
542
546
550
567
673
645
701
767
749
722
705
666
639
621
597
607
610
631
658
689
712
686
677
649
622
613
599
576
604
723
730
739
798
781
766
787
808
814
787
743
758
763
768
739
790
704
711
766
775
753
727
656
654
613
611
669
686
696
658
647
634
629
684
699
788
797
774
735
696
649
617
601
602
678
717
704
674
711
788
799
763
739
728
737
724
742
749
728
741
777
824
801
775
719
673
675
672
693
739
749
770
771
783
791
757
750
759
735
711
774
765
779
722
752
708
654
661
663
745
708
762
761
752
707
721
696
653
657
682
701
661
717
772
756
750
798
796
718
751
746
722
708
720
728
643
646
619
612
610
691
672
645
675
679
662
642
671
682
662
659
686
691
638
627
648
691
688
646
674
676
665
648
675
680
670
664
702
712
705
671
717
731
698
696
710
705
675
691
716
729
688
741
723
701
685
728
728
676
737
764
786
765
813
828
744
774
765
728
701
764
804
788
712
786
773
697
692
658
654
614
620
643
671
638
669
672
664
643
663
678
650
653
681
698
668
683
710
695
666
718
714
710
681
704
710
677
680
686
699
674
704
707
710
665
692
707
694
674
686
693
677
688
696
688
662
680
671
662
653
684
712
700
724
749
757
734
747
750
691
714
716
711
690
739
759
712
729
730
707
685
707
710
666
693
708
710
678
705
707
696
683
708
711
688
714
730
714
693
714
724
685
717
715
701
673
697
718
683
686
713
726
688
684
692
694
685
709
703
652
635
614
599
690
722
664
662
660
681
648
690
748
767
736
758
745
715
719
741
757
723
752
757
715
739
751
715
712
718
722
684
709
725
702
720
722
713
686
710
734
692
694
709
733
686
722
725
725
698
735
752
710
687
696
715
709
682
716
731
732
710
721
729
694
726
764
748
736
755
755
724
756
747
723
717
725
721
688
710
721
696
695
713
727
689
713
728
716
677
703
715
723
690
711
731
697
708
712
710
673
700
724
717
683
714
736
723
702
719
715
673
693
713
745
708
760
766
720
716
704
661
604
598
589
619
624
596
610
660
705
670
645
671
661
627
618
619
611
592
608
626
681
659
660
712
724
703
670
685
680
675
665
694
740
757
750
796
801
772
816
814
787
723
740
747
722
704
762
777
753
748
758
738
676
676
646
648
607
608
610
621
614
606
606
614
614
596
602
613
622
606
579
561
570
585
770
823
791
773
766
726
712
686
638
651
674
703
727
729
703
746
719
663
635
613
583
587
575
580
581
565
568
592
656
695
713
670
725
713
710
659
694
684
685
752
719
736
714
724
664
624
609
609
620
610
636
645
619
626
638
667
697
696
687
661
643
665
735
812
797
892
888
819
815
741
741
748
707
688
706
714
730
700
665
682
661
660
626
657
677
678
741
767
693
682
645
635
702
641
662
679
709
720
682
741
753
779
712
740
761
706
718
738
720
698
669
649
657
652
622
624
645
677
708
694
654
679
742
711
683
681
687
709
727
724
713
743
726
717
700
735
762
816
822
811
800
765
735
769
766
779
787
810
800
723
708
703
643
607
605
594
385
804
577
570
558
551
544
543
538
540
536
534
544
558
575
589
625
634
633
618
638
675
674
688
657
641
607
603
615
603
618
611
578
586
566
572
566
553
548
548
556
560
555
567
544
514
522
342
664
494
489
475
473
474
502
484
479
848
586
640
606
618
641
605
564
594
554
537
588
587
610
608
570
553
582
600
583
608
617
598
665
706
691
643
605
589
587
599
666
766
699
736
713
646
672
697
696
685
683
716
717
740
741
740
751
712
654
614
582
578
567
587
657
661
651
619
594
584
575
586
629
607
684
734
715
832
782
792
834
774
687
622
608
591
610
640
632
677
690
714
710
719
658
653
637
637
631
633
601
648
695
646
669
749
750
757
749
658
635
639
711
735
683
714
735
754
744
720
667
643
633
677
633
682
668
667
702
736
731
682
655
621
614
592
580
568
565
561
568
574
575
558
573
600
615
584
588
577
564
570
562
562
583
662
665
631
645
714
705
675
668
641
603
611
615
617
596
599
600
589
586
578
587
610
613
598
620
625
593
601
616
607
624
633
621
624
605
589
601
601
590
630
766
752
677
765
782
737
666
662
663
629
635
618
598
572
582
582
575
595
627
671
679
748
731
680
633
638
634
643
673
682
673
645
666
704
715
697
748
785
779
753
771
746
707
665
677
693
703
697
728
712
694
658
691
708
709
663
647
638
638
623
622
643
663
681
647
673
667
641
622
618
597
567
560
547
552
540
539
535
540
548
539
537
552
565
532
541
543
548
586
622
624
529
680
592
607
625
649
676
698
663
738
745
759
778
822
898
850
808
800
775
716
691
682
889
803
848
853
763
759
754
808
741
845
855
798
848
904
825
771
812
802
749
842
823
715
735
765
700
692
665
672
772
697
682
652
674
773
685
737
759
757
712
801
830
800
801
814
792
739
792
821
758
748
793
827
769
853
887
829
839
872
819
784
854
854
751
821
865
819
835
865
850
792
846
863
797
841
846
805
805
806
804
726
784
804
763
896
912
720
657
678
718
701
692
713
675
644
614
584
569
576
565
558
572
575
598
609
603
564
585
568
574
591
666
727
758
747
777
783
834
823
843
843
824
791
771
786
737
856
925
902
855
823
798
758
805
815
799
750
782
812
787
792
818
813
776
783
769
770
768
749
772
736
714
685
728
750
698
745
788
779
739
769
756
719
725
759
826
751
764
760
753
707
762
780
744
710
743
778
727
755
737
731
687
741
810
819
734
784
814
774
722
771
792
808
753
832
844
804
719
793
869
859
774
788
782
766
689
665
656
648
656
710
749
749
729
705
704
629
632
623
625
650
675
663
651
636
621
599
595
580
610
699
756
746
745
735
703
670
637
604
612
633
781
830
837
845
853
844
848
835
790
784
792
800
784
784
804
794
801
790
783
806
841
841
858
845
801
808
820
836
773
743
762
778
776
702
759
819
776
730
757
821
765
748
767
752
706
686
725
754
756
729
791
807
808
761
816
828
808
763
801
812
745
765
779
789
726
747
763
738
673
669
653
624
618
609
612
600
591
597
605
639
656
650
626
596
585
562
561
550
571
824
801
793
821
740
763
847
908
878
832
832
792
782
800
789
797
809
815
789
800
814
767
767
762
775
772
677
638
635
605
614
606
627
793
811
794
759
805
788
728
684
721
711
696
713
719
772
787
794
783
744
705
671
662
664
687
673
750
780
767
754
693
744
752
765
746
712
662
646
660
679
699
646
613
617
639
753
758
765
680
699
752
800
807
740
792
785
772
785
828
853
768
833
850
825
800
791
803
743
803
831
818
772
777
780
804
855
859
791
757
748
707
697
736
765
697
746
800
814
741
768
799
751
751
787
791
724
779
815
779
843
855
823
769
804
812
764
864
869
794
805
859
868
767
799
827
857
759
842
857
763
822
848
816
792
855
845
777
823
842
771
843
842
790
732
763
696
677
706
755
703
647
665
686
460
970
649
634
612
598
577
590
594
614
640
596
606
604
647
685
645
630
600
604
632
715
751
769
784
758
812
798
772
681
619
616
615
669
720
731
662
650
621
631
726
716
730
723
753
744
730
665
705
747
762
732
799
790
779
689
741
741
722
702
727
715
664
647
634
665
668
640
628
637
648
637
624
632
644
670
646
642
645
629
617
610
610
642
709
716
670
703
674
651
663
651
623
628
603
612
618
612
643
661
700
735
743
742
721
693
651
685
696
693
688
697
705
813
869
857
802
817
821
785
765
765
774
707
668
622
628
626
650
603
616
619
700
751
744
715
695
668
681
676
657
643
652
665
672
676
712
706
658
688
697
737
684
724
746
740
677
710
713
745
693
750
747
712
683
718
755
710
733
755
751
692
733
752
753
698
756
760
713
695
706
691
653
676
723
769
676
681
698
733
659
685
688
740
721
765
758
692
647
655
685
714
672
757
743
690
695
703
747
694
747
752
731
689
715
743
683
723
726
671
715
681
666
637
631
601
604
615
625
657
673
629
638
696
758
781
731
721
704
682
647
671
696
734
752
731
768
770
733
736
738
721
698
742
751
733
765
793
767
709
740
692
731
730
680
683
742
815
738
746
765
698
726
716
694
733
716
674
712
730
776
773
722
654
655
640
629
610
616
784
776
698
755
767
787
717
774
770
749
721
758
834
866
811
878
884
806
842
818
760
702
701
722
663
659
694
756
730
670
655
665
735
778
784
701
728
811
847
768
772
713
738
795
809
787
793
793
757
762
735
703
661
653
635
614
622
692
670
654
708
774
772
799
768
789
806
817
800
810
808
789
797
789
779
713
763
795
843
750
819
788
733
701
742
795
765
729
663
688
718
785
760
652
639
643
666
757
739
743
733
681
641
642
650
729
709
677
674
677
673
718
775
801
751
713
685
709
707
706
688
694
652
683
724
816
798
783
706
693
673
686
714
660
700
681
733
717
734
753
707
599
735
621
589
585
572
573
585
578
585
600
610
628
622
609
627
626
635
658
643
629
607
693
765
740
733
722
703
695
573
822
611
598
585
578
578
648
793
720
678
675
744
837
808
777
680
664
654
663
683
687
693
674
657
647
605
598
596
603
675
714
688
668
644
625
626
619
633
650
672
622
641
675
768
790
793
771
729
717
677
707
742
773
689
702
724
784
803
780
709
718
722
713
654
660
689
721
696
691
741
740
716
734
758
767
725
769
779
759
744
782
806
736
752
762
733
739
751
735
678
709
730
734
696
727
720
685
714
710
696
589
801
680
635
642
682
761
770
720
768
785
770
717
666
729
773
834
723
723
770
754
709
744
681
635
636
637
666
662
700
672
662
633
619
603
581
572
588
616
657
652
645
702
679
631
475
382
387
602
581
577
596
649
717
750
737
765
757
708
701
721
745
729
701
782
772
764
747
757
748
747
737
742
696
722
703
709
678
716
729
721
716
737
755
683
686
670
657
633
668
685
715
664
739
757
760
699
730
737
698
699
741
760
693
702
752
774
710
756
775
759
713
727
720
692
694
731
742
713
723
715
721
693
644
657
652
631
630
653
637
626
630
618
601
594
613
605
636
655
678
628
657
670
697
645
703
729
738
686
741
782
739
726
750
761
736
753
781
770
751
788
778
704
738
730
755
707
763
780
737
742
740
755
742
683
671
662
618
620
635
671
695
721
715
695
656
684
665
665
704
770
699
719
739
722
703
638
631
621
626
640
656
648
655
640
611
601
628
673
690
696
688
677
657
660
666
683
687
719
730
738
751
754
737
745
660
654
627
625
630
638
637
636
613
637
634
624
664
670
621
631
659
711
734
732
714
699
678
645
624
648
694
727
746
775
791
782
724
753
758
741
681
673
663
676
690
688
708
682
689
699
706
702
691
635
630
645
669
687
685
678
628
633
640
686
633
631
628
660
689
686
670
652
622
621
611
630
620
637
639
712
653
673
691
734
734
718
679
653
621
588
567
567
574
661
750
741
736
746
711
666
631
604
591
569
554
546
545
533
530
527
526
536
530
523
521
513
517
498
507
491
497
490
482
491
498
511
539
576
609
643
642
643
650
633
615
598
584
594
607
617
618
581
567
562
555
557
547
538
531
525
533
541
616
742
734
734
708
663
660
674
652
646
634
616
593
581
571
558
567
603
596
596
599
581
580
587
601
589
600
593
609
615
630
632
602
605
613
652
679
690
685
644
633
623
614
603
582
595
693
738
767
778
760
703
729
727
748
704
656
692
703
708
641
679
668
631
607
609
615
603
604
590
598
629
646
664
691
715
718
669
633
624
622
644
683
702
735
694
653
660
673
653
666
653
633
629
637
621
628
625
623
625
648
643
639
643
662
664
664
663
656
624
635
608
593
589
585
569
575
605
663
667
666
645
675
653
639
684
693
699
676
650
631
623
616
611
628
620
588
602
612
732
787
802
811
786
763
738
692
639
632
621
672
708
677
657
665
652
655
682
703
677
645
638
613
606
604
604
630
638
626
635
623
590
593
592
604
594
602
603
592
592
598
591
599
570
582
574
591
642
669
669
675
656
652
632
612
609
631
713
772
785
812
811
780
781
750
773
798
794
790
772
796
799
769
775
735
704
770
786
789
734
751
820
849
815
848
848
767
707
717
723
697
648
669
675
692
634
615
645
698
726
665
612
633
615
644
661
638
678
703
752
736
690
675
709
759
737
708
652
647
725
762
710
772
803
806
697
719
714
703
729
716
702
663
680
696
739
777
779
707
703
702
716
716
690
654
676
702
733
765
784
744
771
818
799
707
690
719
762
820
732
766
785
782
728
727
734
747
705
719
736
714
693
769
774
707
667
650
672
691
656
647
669
677
686
667
705
719
672
724
729
740
721
670
676
675
650
625
616
639
715
770
764
708
740
736
749
699
722
742
753
721
739
754
720
780
808
751
671
647
647
681
691
699
653
683
705
731
752
719
712
740
664
713
682
637
655
710
707
716
731
658
651
659
725
773
708
716
747
705
719
751
788
789
775
838
825
700
751
796
827
714
655
668
671
738
769
785
696
659
650
645
639
635
625
652
731
841
774
765
740
776
824
843
825
793
777
805
838
816
823
786
832
726
706
686
675
784
803
817
790
769
808
807
774
743
759
715
662
690
742
763
695
708
682
735
735
778
730
703
745
772
733
689
743
766
746
698
767
802
803
756
795
789
745
712
744
773
761
667
694
722
735
694
683
743
770
791
780
766
788
764
723
728
765
738
679
650
639
635
628
596
569
568
566
554
542
545
547
545
546
554
573
609
648
649
657
633
611
609
619
633
653
640
592
613
618
675
729
732
755
787
740
675
660
690
738
751
685
643
661
689
647
643
654
693
728
705
673
658
682
705
707
699
675
637
613
486
714
586
364
807
590
612
643
618
605
613
636
640
629
617
610
604
582
570
565
568
599
771
780
728
694
691
705
718
714
689
665
671
680
654
640
625
637
654
684
694
692
626
636
636
654
656
697
724
736
702
743
738
726
677
692
687
690
651
653
648
629
615
625
631
647
633
674
479
831
637
620
596
589
579
578
594
627
660
712
724
716
775
787
693
636
630
649
695
696
649
617
621
644
718
716
689
659
627
595
587
580
621
683
682
701
668
668
654
684
696
738
771
658
643
659
709
711
693
673
658
624
611
605
613
613
643
627
628
666
706
758
726
706
698
689
663
668
686
717
735
762
737
688
670
656
660
673
661
655
623
635
632
601
615
653
684
752
770
739
733
730
724
695
741
757
682
670
673
693
705
734
738
697
744
753
769
758
747
750
769
691
699
698
705
656
614
608
585
602
686
626
649
689
685
711
656
665
668
680
651
696
752
791
801
781
750
671
687
721
731
711
695
708
727
704
692
713
715
702
671
696
695
679
740
738
775
733
770
774
751
726
659
641
644
675
672
672
718
728
724
711
735
749
753
756
735
686
676
698
702
705
721
719
664
612
633
710
759
741
722
679
653
642
652
689
712
703
658
639
593
572
587
638
863
828
822
804
799
774
767
761
731
724
733
747
751
765
772
751
763
775
777
774
768
763
742
741
721
691
709
686
677
676
646
673
709
734
748
725
700
674
663
654
611
581
582
573
564
593
646
617
619
519
716
604
594
578
565
552
551
535
528
529
557
698
699
696
687
638
647
665
707
760
750
741
712
692
638
626
614
602
613
650
741
786
792
816
817
819
838
804
811
820
826
835
814
752
740
715
726
778
773
774
765
722
738
743
751
710
767
797
748
673
631
641
613
600
585
587
588
612
663
676
711
723
708
721
720
722
670
719
797
823
778
788
801
764
744
780
772
693
701
735
723
675
707
707
676
662
678
724
745
716
795
776
736
767
772
676
707
737
802
801
776
691
719
697
645
670
715
777
726
782
817
797
808
784
730
695
736
733
697
792
819
748
715
695
678
647
649
646
649
624
642
681
682
664
651
691
735
745
720
710
746
776
750
793
791
760
757
751
733
711
735
743
753
746
768
778
759
750
749
695
713
722
735
671
710
733
750
726
796
789
750
730
748
759
713
767
801
757
758
795
797
741
768
793
762
760
800
829
756
767
767
754
684
692
659
679
658
731
762
708
736
677
711
720
763
730
678
631
636
649
709
760
716
662
629
609
621
640
747
799
827
801
730
750
733
751
753
757
789
794
762
794
789
725
755
761
739
757
767
757
710
722
737
737
746
701
714
719
735
738
719
681
656
624
631
743
768
695
686
672
697
673
662
667
703
705
704
714
696
752
815
783
741
832
833
827
849
836
791
718
728
736
694
729
750
759
710
760
762
728
725
745
774
720
753
760
731
755
762
774
732
782
790
734
799
801
757
770
794
812
757
809
814
762
821
838
753
772
769
761
733
771
796
742
770
784
779
725
759
768
731
758
764
756
726
749
765
726
778
812
765
763
770
748
694
720
732
687
742
781
754
677
692
729
762
665
678
662
664
631
642
639
655
630
639
662
682
690
688
642
655
663
707
695
764
794
685
722
751
812
814
795
733
737
751
819
836
825
885
888
814
804
803
804
806
809
853
879
852
797
798
794
738
783
782
779
767
781
728
745
721
672
676
712
830
854
828
869
877
805
828
833
835
776
808
851
794
802
860
851
797
809
821
790
738
791
815
781
755
794
805
761
824
845
785
736
772
790
762
759
772
761
708
738
745
712
690
710
711
689
686
759
863
793
872
896
863
824
843
847
760
780
773
715
729
732
774
715
770
807
770
720
734
764
723
760
788
793
709
763
806
777
779
785
762
709
748
762
724
766
806
764
750
782
773
703
752
764
686
653
651
688
649
616
598
611
622
683
730
729
675
634
617
610
600
614
647
665
667
671
685
672
717
809
845
851
861
786
801
754
688
709
710
737
731
715
684
692
714
682
711
712
709
706
721
684
691
682
677
662
683
686
645
668
674
699
692
655
666
679
679
645
660
670
738
699
726
721
666
674
660
662
625
641
647
669
622
631
712
774
771
692
666
656
634
724
770
674
680
683
686
677
654
688
738
812
820
812
791
748
692
712
1263
616
609
619
602
606
592
579
575
574
555
560
548
547
540
533
535
531
539
540
550
579
612
615
629
627
630
642
638
632
631
617
599
581
586
593
579
568
563
555
553
550
548
552
547
545
571
742
680
673
684
672
639
627
616
614
591
585
580
573
564
563
564
559
545
543
538
532
534
546
548
552
564
569
605
598
589
604
597
598
588
578
560
565
571
571
568
571
576
475
678
601
595
608
388
776
570
602
613
597
591
586
575
568
558
558
563
557
554
550
552
540
541
552
570
587
580
570
575
580
575
563
565
551
550
544
541
540
529
560
558
570
567
569
576
574
554
540
549
544
546
520
531
520
515
515
509
523
525
547
539
550
590
605
596
588
626
611
584
604
390
928
643
670
690
663
660
655
627
600
595
603
614
625
630
627
624
623
637
652
633
624
641
615
657
692
742
770
793
837
856
839
768
769
773
790
804
747
725
690
675
673
665
680
677
738
800
812
795
841
781
718
716
716
779
717
771
839
774
740
788
802
787
716
694
675
639
645
680
659
625
651
715
692
669
753
797
749
683
743
754
704
660
698
767
706
803
847
816
752
707
719
745
661
675
685
712
636
644
643
665
682
689
715
700
647
688
741
816
833
721
763
769
802
713
738
777
759
700
702
730
751
734
674
684
697
667
728
760
776
788
715
705
690
710
706
697
694
655
629
615
639
708
733
765
799
802
777
735
780
784
717
775
779
721
671
645
637
633
593
633
615
593
589
587
574
575
560
560
557
568
576
579
594
577
616
638
670
718
733
758
727
739
745
689
824
862
838
777
838
855
846
750
787
783
757
784
837
762
810
865
874
838
765
715
681
685
755
834
795
791
748
708
727
724
772
739
672
617
591
611
671
754
741
744
678
669
818
697
728
780
781
813
819
816
801
748
821
808
792
828
859
856
838
806
754
751
753
760
787
746
788
791
830
804
772
706
726
759
829
843
823
741
759
769
785
803
784
762
683
665
653
697
713
654
684
744
795
797
777
734
675
689
678
725
792
775
736
824
828
764
772
780
809
801
784
730
760
779
805
765
828
850
799
764
725
720
702
724
778
746
702
743
763
802
775
835
848
828
814
827
839
755
788
781
779
743
804
845
761
805
826
773
729
782
741
725
761
787
691
697
743
742
678
710
738
754
720
756
712
662
719
719
783
736
753
751
675
651
656
656
679
702
720
724
660
648
646
657
689
699
732
708
646
661
690
768
787
778
757
673
679
702
783
800
788
737
728
772
795
809
763
818
836
814
750
812
834
809
816
843
851
777
827
810
756
734
764
775
720
716
653
675
708
654
663
669
681
650
695
739
739
669
717
741
705
666
700
757
731
692
736
753
729
737
737
721
718
735
770
740
744
743
744
751
737
727
666
678
686
728
734
728
794
799
709
763
770
755
729
776
803
744
758
769
751
720
757
761
673
664
703
774
793
730
789
806
724
737
751
734
716
795
796
734
758
699
633
647
654
673
654
663
664
655
616
623
606
597
577
584
596
646
715
643
688
659
706
734
735
731
729
726
727
712
693
720
716
724
739
723
701
745
744
734
735
751
736
691
697
695
655
634
626
672
699
682
705
773
790
774
742
757
755
709
757
715
668
633
646
611
598
639
741
765
725
800
793
736
760
730
700
674
665
706
689
716
774
805
753
770
750
718
713
708
716
681
703
728
766
728
730
745
741
690
707
708
671
642
644
679
762
696
753
777
726
703
723
721
688
705
686
683
722
752
759
698
752
731
727
656
667
750
774
754
766
815
786
701
724
733
724
714
763
796
792
764
757
759
685
704
667
626
646
670
666
722
751
702
735
724
700
674
703
750
768
730
777
743
691
729
744
748
715
766
750
688
709
748
790
731
791
780
775
750
736
721
688
758
801
808
795
832
761
796
793
747
735
746
763
712
735
751
733
692
713
722
674
689
703
687
659
658
673
669
633
629
643
710
743
686
717
728
740
696
732
700
682
662
683
696
677
698
706
725
677
715
715
733
674
677
680
695
670
659
694
703
704
677
717
704
687
666
681
694
697
669
708
718
722
661
689
688
655
637
671
751
759
751
727
764
747
694
690
673
658
613
603
633
760
776
748
730
788
783
720
747
749
724
700
715
747
716
685
738
758
720
739
743
742
706
745
759
729
698
718
731
679
620
612
649
774
802
761
677
674
691
718
750
763
785
770
719
761
744
764
730
785
781
771
724
742
742
742
693
669
688
712
719
673
681
665
647
686
713
720
703
730
744
725
702
699
694
667
702
726
761
750
710
740
738
718
694
712
742
727
688
682
650
619
605
608
613
606
610
616
624
624
594
597
600
618
621
596
612
617
601
634
642
651
643
675
703
668
647
608
609
596
594
662
743
800
750
761
774
765
692
700
718
727
692
690
680
678
695
703
711
678
734
730
721
706
713
730
677
670
686
708
723
710
733
766
755
780
820
803
711
728
731
732
671
710
723
711
681
669
640
597
592
587
628
675
650
654
663
651
616
614
621
664
678
637
674
659
616
624
623
655
673
632
598
613
639
659
626
660
662
653
666
661
649
656
609
615
605
669
733
685
693
689
698
666
702
704
702
671
707
719
699
687
727
737
732
676
698
713
689
642
646
657
701
671
723
714
707
750
759
760
710
736
723
706
665
702
706
731
687
712
728
712
680
690
682
650
625
640
679
699
661
674
657
629
644
678
707
644
640
655
644
642
629
588
588
575
571
582
608
617
605
630
657
646
627
672
704
702
684
756
773
754
688
716
726
728
678
681
668
687
741
785
753
702
721
719
689
653
671
689
678
701
750
785
726
755
774
742
685
708
717
690
669
699
730
769
720
764
759
725
688
688
689
647
653
676
719
704
654
500
757
614
613
592
584
568
565
572
590
625
615
608
616
635
637
603
637
677
729
658
668
692
697
649
689
722
770
742
681
692
676
650
620
636
679
714
713
760
779
749
743
742
725
687
704
723
719
692
672
701
769
759
698
722
749
764
735
774
784
774
729
765
782
773
718
747
770
760
749
789
781
761
736
755
777
730
768
771
787
719
755
773
754
721
775
774
764
745
756
768
719
714
737
766
726
746
775
782
736
782
777
721
691
716
758
709
665
660
668
640
627
636
654
669
632
649
684
696
686
675
731
755
723
709
726
724
716
695
719
743
721
717
748
763
701
735
733
724
688
732
764
743
719
736
729
683
715
724
736
706
739
748
740
713
733
732
684
688
686
700
669
676
726
741
686
722
725
701
692
720
740
701
731
722
714
662
678
694
707
678
726
737
720
701
713
745
684
681
682
698
652
669
651
663
633
690
744
774
705
717
698
645
622
598
597
605
586
561
574
575
627
700
730
706
682
659
607
596
590
625
642
693
683
671
706
709
705
696
678
646
622
607
593
585
640
675
622
618
616
612
581
585
568
549
549
541
538
559
580
563
569
574
575
587
613
628
659
668
616
623
659
691
750
732
690
662
689
669
656
685
723
746
731
735
725
720
688
713
683
695
658
686
713
750
689
709
696
701
665
682
692
681
662
707
716
708
660
677
693
706
672
640
660
670
680
649
690
735
722
729
754
738
670
696
700
690
641
665
722
729
697
664
708
742
751
683
722
760
768
722
780
778
734
709
740
742
721
742
754
763
698
688
649
618
622
665
740
760
713
762
793
715
740
733
742
688
720
744
766
722
781
822
737
724
726
726
689
698
742
802
754
800
835
812
745
787
707
716
695
690
680
625
607
601
580
599
610
599
588
618
651
665
606
595
596
608
631
616
578
566
572
570
645
791
784
795
768
700
717
737
780
795
804
864
886
869
859
856
834
750
784
817
825
792
788
777
800
802
818
733
743
756
729
733
737
761
749
727
671
646
641
681
720
712
693
667
710
705
680
657
641
659
648
683
748
760
735
708
704
687
644
643
652
685
670
706
722
739
746
746
704
748
739
720
695
720
742
722
749
780
776
721
752
746
717
697
723
752
728
752
787
800
746
755
732
737
702
724
727
733
709
751
769
733
761
767
775
732
750
754
739
718
719
730
704
725
751
788
748
788
808
818
787
826
819
781
804
824
798
766
805
821
785
779
804
826
783
775
725
662
660
749
812
757
833
858
829
788
838
818
721
713
740
842
826
878
864
812
812
809
788
748
804
843
807
735
759
773
723
753
824
814
815
814
775
700
677
672
732
723
673
682
704
712
700
727
735
720
689
679
686
689
713
722
698
692
694
704
672
688
705
698
693
714
720
695
708
703
685
661
673
701
692
687
698
710
683
699
725
724
695
740
763
739
715
718
677
653
625
603
604
685
678
692
705
703
651
679
681
674
638
664
687
683
678
727
739
708
716
707
683
653
672
687
673
653
669
698
668
683
694
709
665
677
675
663
640
643
671
669
706
709
704
694
714
691
611
613
609
586
574
558
560
575
576
574
564
589
604
396
782
585
588
579
582
585
582
578
568
579
579
581
570
589
608
632
618
625
640
668
647
646
651
651
621
632
637
648
632
639
646
655
634
662
686
700
657
690
690
675
668
677
686
652
661
685
691
666
688
694
664
684
679
691
647
658
661
656
630
646
690
699
664
701
729
699
684
699
707
679
714
732
734
688
735
738
701
696
720
753
692
655
631
605
616
668
645
626
637
693
715
710
646
657
669
673
668
712
740
744
700
758
770
757
718
740
758
729
672
651
634
633
671
675
704
738
726
678
690
696
705
680
705
716
724
684
716
714
722
704
705
714
688
670
672
708
744
732
775
792
720
756
780
723
750
749
739
692
721
731
724
691
730
750
720
692
719
727
692
695
711
727
684
717
747
736
705
739
740
705
717
730
714
673
702
734
708
710
734
750
691
719
732
706
668
700
739
746
715
771
774
715
712
725
736
693
683
696
761
689
704
703
771
802
746
716
671
638
608
618
587
592
654
769
763
716
692
681
661
651
607
600
595
612
620
620
606
598
613
625
647
625
586
565
586
590
766
793
750
809
779
754
723
704
666
633
620
622
646
634
642
650
650
656
631
641
652
676
753
736
763
768
750
772
721
721
705
699
690
702
675
681
694
676
677
705
730
704
740
687
670
655
609
592
570
560
572
574
703
796
764
799
788
838
784
776
821
750
692
695
710
700
761
771
766
732
728
676
646
608
665
730
724
660
678
698
719
728
723
694
681
637
650
687
722
677
716
758
819
819
839
820
793
695
658
629
604
606
690
776
797
797
796
768
773
809
782
774
779
766
725
727
716
686
703
735
774
806
752
736
692
678
677
708
711
709
670
707
719
717
673
719
739
711
671
686
682
673
637
672
662
664
641
684
701
681
651
683
693
698
643
666
668
648
663
651
635
617
663
683
694
678
725
748
701
680
686
687
656
650
677
690
684
663
712
736
750
678
699
690
685
647
666
673
751
721
799
772
722
663
633
599
609
619
613
633
667
663
654
675
718
677
717
731
692
699
716
716
709
663
622
620
653
711
650
670
663
606
587
569
553
544
530
520
525
581
721
784
812
804
817
819
742
777
755
769
707
738
768
697
669
725
774
737
794
797
776
750
672
704
721
733
708
785
770
785
783
710
718
706
690
660
641
651
691
668
691
731
732
708
669
630
613
578
582
632
697
721
765
788
795
736
769
773
762
723
755
768
741
846
809
764
767
803
827
749
759
759
752
693
669
668
763
791
823
799
726
738
709
684
718
735
734
795
782
769
749
811
775
762
751
788
782
739
777
701
685
700
759
822
817
740
742
726
688
654
692
723
770
730
794
847
843
768
774
732
700
679
652
609
604
596
590
590
601
571
573
562
564
556
554
551
553
532
535
528
523
527
530
530
517
511
511
517
529
571
589
596
576
568
567
565
557
555
553
554
544
541
534
532
519
525
520
518
517
523
530
534
539
551
548
546
537
531
509
512
517
514
484
643
347
851
583
573
592
596
613
661
696
683
655
619
608
632
638
612
637
653
645
625
623
631
608
645
697
686
648
668
699
650
666
689
700
663
702
707
678
661
709
704
635
621
627
614
586
567
563
562
558
538
534
528
519
512
517
531
524
531
560
628
653
633
620
630
639
618
605
610
615
574
566
563
548
538
534
533
529
518
523
513
501
511
497
493
488
488
474
476
468
467
462
463
457
453
457
454
449
451
443
445
437
433
439
440
431
297
568
431
431
429
427
424
429
290
281
275
428
255
595
357
506
430
423
425
436
437
446
452
454
456
456
460
465
459
458
454
448
451
454
449
446
447
363
519
441
465
465
467
487
508
507
515
510
504
498
492
500
502
499
499
487
487
478
484
470
473
474
485
506
544
565
563
558
537
528
511
509
510
511
508
498
494
493
495
501
506
519
517
509
512
505
521
560
546
527
522
527
522
506
502
496
486
477
470
472
471
499
553
580
705
629
598
557
546
574
645
649
570
551
574
590
633
611
600
570
560
544
530
524
510
514
551
602
628
631
616
577
591
585
586
568
563
550
562
557
576
571
595
599
575
546
566
619
636
622
597
596
598
614
611
621
620
616
598
621
605
620
580
571
553
549
536
517
507
504
503
492
492
500
497
497
515
532
521
541
531
529
525
521
525
515
516
508
506
503
511
509
514
532
531
541
570
592
577
601
583
605
556
549
581
555
540
534
534
517
513
501
496
499
498
496
498
497
484
492
488
496
505
500
526
583
573
590
645
646
560
551
542
535
527
508
509
494
500
495
497
499
495
498
487
493
513
530
530
526
520
525
516
496
503
486
486
489
492
493
496
501
495
498
502
505
534
606
697
648
693
741
752
710
689
668
627
597
559
538
525
528
523
524
523
526
528
531
519
539
628
797
728
740
717
691
635
576
560
565
534
529
527
565
581
610
614
582
617
632
620
611
607
589
615
638
656
684
664
644
660
685
718
682
621
657
692
712
680
643
614
596
573
577
585
589
590
600
613
617
627
607
574
569
566
585
589
603
588
594
574
572
564
552
543
545
531
526
527
523
513
532
534
530
530
531
542
528
521
524
539
557
578
589
595
590
589
573
583
591
620
622
612
633
666
675
642
644
587
605
687
633
662
677
710
677
688
714
719
689
738
769
768
701
726
730
729
688
727
749
701
702
695
698
634
620
585
564
668
793
726
676
733
778
775
723
762
800
799
776
859
878
795
719
733
725
699
676
706
735
703
677
750
832
830
802
854
846
800
817
865
876
877
919
922
887
931
905
830
847
860
849
828
899
910
830
887
878
797
864
851
818
757
810
854
758
809
738
678
671
688
762
701
687
677
669
626
637
678
703
658
696
728
703
669
690
727
721
691
736
739
680
633
634
712
759
730
676
713
741
761
705
728
761
766
749
789
809
782
724
665
681
762
812
824
760
766
744
727
716
758
765
709
671
712
746
707
700
722
740
714
663
664
675
668
708
725
673
673
671
667
709
723
760
710
732
747
728
678
702
676
665
656
677
694
661
702
710
652
619
630
653
694
661
733
748
737
703
752
745
705
649
602
575
601
681
743
756
753
741
713
681
691
675
641
615
585
600
582
607
606
625
650
675
672
642
649
680
661
626
678
676
711
711
735
775
762
726
769
780
772
747
753
746
709
734
736
701
693
714
735
712
700
689
666
651
641
623
655
710
778
732
658
670
683
706
713
715
747
724
653
647
657
676
653
697
713
727
690
709
706
683
693
694
688
668
706
747
759
711
736
715
665
653
663
704
769
731
785
794
761
741
758
749
695
726
733
741
711
768
802
774
764
754
703
654
631
650
684
688
709
737
726
687
721
721
718
675
650
651
633
645
709
825
807
758
795
801
739
786
775
747
762
810
808
837
788
704
670
646
661
653
665
678
654
695
740
754
756
762
801
807
761
760
752
781
767
777
792
814
766
814
835
809
777
782
791
753
797
827
792
790
798
771
710
737
752
722
691
705
769
802
763
792
782
794
749
819
866
815
848
874
822
789
815
835
763
815
825
799
745
717
673
644
619
640
636
663
684
681
678
687
680
641
648
690
745
798
762
812
838
797
814
825
827
807
828
835
775
802
834
822
792
734
759
776
798
758
843
821
764
751
806
844
849
756
746
711
644
621
604
586
646
788
701
708
690
673
632
620
646
648
623
624
669
718
754
702
710
732
743
722
722
725
721
686
730
791
811
780
780
766
744
703
725
727
721
687
714
719
718
663
615
630
654
780
767
728
721
676
675
677
686
689
740
763
779
775
778
709
682
642
644
627
611
601
593
582
571
560
551
543
529
525
515
499
503
493
492
496
500
486
491
510
548
509
504
533
582
590
579
575
579
566
559
592
616
561
589
622
602
572
575
592
597
578
573
563
559
569
568
561
548
542
545
542
528
523
523
513
516
503
498
508
511
516
534
535
539
585
640
600
596
617
619
610
589
573
551
547
526
519
515
525
543
543
540
528
554
570
583
558
545
543
552
530
523
512
513
510
518
532
541
548
528
526
517
527
528
532
531
516
529
509
516
512
509
507
520
593
638
620
605
579
568
558
571
568
562
562
556
559
553
560
588
616
682
729
720
666
633
697
655
628
604
590
591
604
629
655
672
682
690
700
684
637
614
604
614
589
581
579
572
585
572
569
559
547
551
575
630
642
647
647
627
579
575
566
580
578
578
566
567
544
538
543
557
587
617
653
673
682
696
688
682
660
641
614
611
608
593
582
587
581
584
617
688
711
677
650
703
704
699
670
623
603
619
637
669
681
686
714
722
711
719
668
676
661
652
659
639
624
598
596
603
612
603
561
573
574
613
596
597
621
615
619
607
600
566
557
544
558
561
595
616
590
580
598
658
679
688
680
655
630
620
610
589
584
608
655
706
733
680
701
677
647
642
647
612
639
605
602
605
614
608
590
579
578
580
606
605
654
657
710
744
682
677
647
645
628
617
591
575
569
554
546
542
570
608
647
655
644
629
620
619
606
591
587
574
574
566
580
595
565
567
563
565
568
573
584
580
586
604
611
644
734
726
692
662
646
605
592
587
578
560
554
547
541
541
567
575
556
546
550
567
569
568
551
543
531
545
547
545
555
560
555
559
575
577
605
592
626
647
660
619
631
622
611
606
583
581
586
615
602
596
585
609
608
604
582
572
590
598
596
593
582
574
570
548
548
545
550
539
556
559
555
556
550
534
539
540
565
572
559
569
580
591
572
583
575
565
563
555
547
548
578
609
633
648
648
650
663
640
610
617
615
617
610
595
571
550
556
537
534
553
588
614
651
622
599
618
637
640
602
607
584
563
556
560
591
616
632
670
694
712
723
674
695
667
660
646
616
589
564
565
565
564
572
560
571
568
571
604
692
712
670
672
706
690
680
650
621
594
569
559
564
552
552
595
712
719
710
665
626
601
609
602
598
579
577
561
565
575
580
591
564
627
644
662
662
634
600
600
607
606
598
590
577
566
560
547
558
546
558
632
683
662
730
738
729
685
663
648
641
609
598
567
580
589
575
562
553
564
577
571
577
583
585
599
595
638
683
673
626
592
594
580
566
549
546
537
532
530
538
534
564
602
654
685
655
612
671
674
649
608
582
572
558
566
571
579
593
595
586
581
562
563
562
562
540
525
512
508
513
513
525
562
582
601
611
625
623
622
622
612
579
577
576
580
585
585
583
569
552
544
527
546
610
684
703
710
730
729
702
675
666
654
653
675
705
682
734
737
702
706
710
686
642
660
670
652
634
672
723
695
688
728
728
677
693
694
709
678
698
749
703
696
747
752
713
725
709
704
682
701
719
706
682
713
730
701
666
677
682
658
671
705
716
675
726
724
660
651
597
588
568
566
579
626
689
683
677
697
688
644
643
643
694
674
682
706
736
687
696
735
732
668
703
691
683
666
725
718
730
709
727
728
672
677
677
701
663
710
729
715
688
705
720
668
689
700
706
670
696
714
728
669
699
717
715
685
701
728
724
711
722
729
673
698
699
666
648
692
722
682
674
686
702
670
681
672
668
638
645
659
644
629
673
692
673
694
695
691
640
651
655
644
617
629
650
636
638
652
678
596
579
572
557
548
557
558
559
572
583
584
567
576
588
593
576
602
612
623
602
618
630
625
603
638
622
611
588
597
588
584
577
587
632
653
619
650
651
652
622
621
626
610
595
622
663
652
621
666
679
665
639
646
661
652
618
652
678
715
648
649
676
638
609
621
691
638
593
566
562
551
573
604
564
564
561
553
536
531
517
521
526
532
575
597
572
584
604
606
611
654
631
604
590
585
571
550
553
561
575
602
601
664
706
709
688
699
707
695
627
622
652
682
684
730
754
732
707
735
728
708
686
681
706
667
699
714
733
697
732
733
690
711
714
709
673
707
713
698
670
679
693
677
698
717
709
675
710
714
685
657
664
670
658
678
700
724
699
735
752
688
647
642
629
652
659
710
718
655
617
607
586
584
580
616
669
647
681
708
763
711
745
729
719
719
717
738
702
745
785
763
760
773
771
740
758
752
710
692
708
725
695
741
742
730
706
726
726
682
708
717
724
689
717
725
692
709
719
727
691
713
724
722
708
743
735
658
680
709
718
674
703
709
706
684
716
739
725
696
710
702
654
668
700
738
701
711
710
717
684
714
743
706
691
697
695
663
670
684
703
679
709
720
693
696
682
678
646
653
626
595
606
662
707
702
684
695
713
665
674
670
670
642
671
701
717
686
727
754
758
710
741
745
746
698
702
686
645
650
692
754
738
743
726
699
659
673
700
735
665
670
665
701
686
710
793
812
782
819
781
741
723
735
773
728
669
665
676
667
697
695
673
656
691
707
683
678
631
598
590
599
626
662
653
679
695
676
674
670
666
644
658
660
651
650
666
685
646
664
656
662
649
669
667
658
642
649
668
637
642
664
676
638
656
640
624
598
618
647
620
626
664
660
588
604
615
659
632
624
634
633
606
596
603
618
618
614
653
670
639
624
652
666
649
630
633
637
606
610
646
658
642
630
660
649
628
612
600
569
569
592
577
585
597
580
566
568
585
611
595
593
621
640
616
612
618
587
554
551
550
565
572
553
555
547
539
534
542
558
577
573
569
588
606
603
585
602
618
612
589
607
628
618
597
609
628
649
632
658
661
633
618
629
625
609
583
600
608
629
598
627
655
665
631
630
639
655
621
584
580
571
563
569
583
596
602
627
657
675
632
639
629
619
590
576
567
555
580
625
606
619
629
620
596
608
626
615
592
610
637
659
640
665
678
676
659
657
637
633
598
633
654
691
654
678
688
669
650
657
655
641
638
641
642
636
630
652
666
654
630
644
647
645
622
641
636
596
574
584
629
659
630
661
671
660
629
613
580
566
561
530
538
515
522
521
519
526
519
510
510
518
518
523
529
526
529
528
525
518
515
525
527
555
598
612
645
664
668
660
639
609
595
587
582
583
599
632
656
664
638
653
650
642
615
638
630
681
681
677
658
642
596
590
558
570
625
608
614
660
676
684
647
666
661
635
613
611
645
695
720
679
687
678
684
638
652
662
663
623
624
668
720
710
658
686
676
692
650
682
706
721
694
705
705
708
647
680
706
723
690
709
714
715
644
646
622
655
690
743
699
754
769
740
716
722
729
676
665
674
684
671
620
603
604
593
622
678
746
731
701
739
738
702
693
683
669
624
603
610
679
735
718
716
652
601
590
567
573
610
638
656
637
642
642
607
623
671
752
788
811
757
776
784
763
721
768
762
733
691
729
738
734
722
724
704
689
712
734
735
726
741
762
768
719
733
719
708
701
734
770
758
741
779
776
742
738
746
750
699
710
725
740
700
696
723
734
701
729
738
723
687
679
680
659
662
696
727
685
716
742
709
676
691
712
691
654
681
701
704
641
649
659
659
628
635
625
593
620
613
579
572
553
541
550
549
573
692
724
653
627
586
584
571
560
541
558
570
585
592
591
580
576
568
576
588
610
613
606
616
617
620
664
694
721
698
662
682
682
650
612
627
654
705
714
695
661
643
637
668
627
605
590
569
565
562
555
548
542
543
535
526
513
505
499
491
483
488
485
484
483
482
505
534
566
572
607
583
646
706
678
647
625
593
577
556
543
542
545
541
540
546
546
548
552
553
556
578
550
559
561
575
554
540
539
556
573
598
596
596
563
552
574
579
586
594
590
605
599
604
608
614
618
615
620
599
596
591
593
584
576
586
594
597
611
625
626
614
586
586
573
589
597
628
617
583
545
555
534
532
529
549
571
610
633
659
654
663
659
639
639
641
660
681
690
694
669
660
641
633
613
632
611
602
594
589
570
555
556
540
530
523
526
516
510
510
515
504
511
538
539
529
555
562
569
565
554
594
652
615
627
663
660
625
615
650
648
618
637
664
669
625
644
684
656
629
660
666
649
608
627
650
632
642
652
640
612
622
623
647
617
627
638
635
602
585
604
618
615
593
582
575
570
556
559
567
583
608
652
722
697
665
675
685
674
636
622
622
620
605
614
631
667
665
661
682
692
673
637
636
628
633
614
625
649
670
652
666
682
696
650
640
637
646
648
653
671
662
654
681
681
632
599
582
573
553
550
557
572
553
562
597
579
557
549
572
574
611
636
634
605
596
591
577
573
558
577
564
572
571
579
619
652
631
648
623
635
650
750
779
727
718
661
642
613
596
612
678
666
706
741
763
743
686
663
658
662
626
612
618
616
623
672
677
660
662
659
494
780
606
609
620
629
622
663
651
629
627
651
658
675
646
620
611
591
565
545
546
548
572
649
665
722
690
720
743
711
694
688
652
601
569
567
554
554
551
543
554
574
614
631
649
621
613
632
661
660
660
649
683
788
855
800
758
750
738
673
624
603
579
585
588
678
681
649
642
643
656
669
655
627
663
633
619
625
653
617
617
644
626
606
571
568
557
551
541
538
555
570
566
566
569
579
597
621
592
597
576
577
590
609
586
607
618
696
757
705
764
799
780
782
801
798
714
690
652
695
750
738
781
801
744
819
827
752
759
771
764
764
787
723
680
698
665
641
640
674
709
700
651
656
656
659
638
656
666
649
622
678
663
683
732
729
712
654
651
646
657
640
629
606
633
670
691
703
653
663
689
672
682
662
653
631
640
642
616
665
678
620
622
619
634
627
604
596
627
657
668
655
623
635
645
666
627
646
658
639
621
678
688
663
669
674
686
663
653
678
711
687
656
611
601
594
588
580
593
609
594
604
573
584
600
599
634
628
642
646
658
631
641
676
640
707
912
821
779
847
867
848
772
823
824
843
794
795
834
860
812
792
849
858
751
710
766
735
719
729
778
795
767
747
795
809
725
689
638
639
805
708
741
847
820
732
689
703
673
685
707
756
696
713
711
693
646
665
663
624
636
638
680
689
659
652
638
625
587
592
613
667
705
663
716
758
705
702
687
661
648
613
607
629
663
650
630
607
614
642
629
691
741
743
765
782
803
745
764
769
819
814
779
810
815
842
782
845
861
844
734
774
731
708
895
869
776
819
838
838
794
837
831
843
757
783
797
834
771
787
744
722
659
671
668
682
691
720
664
682
670
639
656
639
612
668
674
654
655
668
703
692
661
669
653
627
624
641
626
661
652
652
706
713
666
691
686
644
653
622
646
683
704
667
638
658
697
702
672
669
683
711
703
689
680
689
670
639
651
662
669
665
652
716
745
698
691
657
641
621
595
591
599
681
730
692
669
679
706
666
662
651
652
646
647
654
671
648
721
742
661
661
667
688
649
654
662
665
634
634
635
641
636
688
658
685
747
721
702
696
719
674
720
717
689
668
634
630
628
601
606
621
645
854
845
745
777
757
742
694
703
680
645
626
664
769
727
718
781
702
705
681
662
638
611
666
707
753
737
712
717
707
701
678
681
755
808
736
723
714
727
684
648
648
682
719
796
843
750
817
868
827
791
693
643
633
653
678
670
719
776
692
707
828
820
810
769
724
736
752
729
746
730
759
737
759
727
680
681
712
739
738
697
693
661
718
694
711
742
758
705
655
664
638
626
642
658
707
687
652
747
736
662
631
630
647
645
707
728
745
741
743
728
683
681
659
614
605
589
578
588
585
610
601
681
814
760
756
732
730
711
703
730
672
648
644
636
646
620
615
634
664
690
667
645
634
678
666
714
712
680
722
724
664
676
701
690
696
616
650
630
644
644
638
607
595
614
662
697
700
683
684
707
680
678
686
675
651
649
669
672
688
681
682
689
673
663
711
659
675
701
751
763
761
721
653
651
666
708
726
663
693
726
769
717
659
642
638
627
655
674
662
688
660
719
825
787
773
747
692
687
693
732
760
785
746
766
767
742
738
709
673
676
671
683
677
718
712
692
691
648
699
673
649
703
745
756
731
692
662
662
677
664
649
733
749
690
714
671
637
617
611
601
602
637
803
827
787
738
710
716
681
644
639
657
690
671
674
683
655
672
647
626
702
725
727
718
700
679
634
626
601
582
586
585
593
842
781
744
731
771
787
754
694
692
675
712
710
736
742
732
702
655
642
614
639
698
796
821
777
714
723
737
710
697
758
826
801
826
728
679
675
662
625
612
595
595
600
655
673
636
734
707
697
659
707
708
670
677
678
676
655
655
657
655
647
628
637
617
634
722
707
677
637
605
587
573
558
559
569
586
613
616
585
554
552
546
540
533
525
544
623
598
590
630
617
592
585
569
578
592
619
682
726
737
764
762
713
729
740
749
713
691
666
664
658
641
640
651
684
721
736
658
620
623
593
587
577
584
605
623
665
626
696
766
689
671
668
678
686
651
637
658
659
661
668
695
697
693
675
647
660
675
683
669
653
669
682
692
698
668
690
685
685
654
657
645
638
625
615
665
653
621
607
611
631
700
663
652
665
654
649
622
613
605
596
596
654
726
714
662
642
643
616
616
607
587
589
611
651
677
645
622
626
621
627
633
638
624
630
641
642
627
647
646
612
651
671
656
667
663
679
664
638
620
619
631
641
672
692
680
673
731
702
655
750
792
774
719
719
722
683
694
690
668
645
614
612
609
626
661
630
608
591
591
589
575
570
563
569
604
842
790
750
724
737
756
760
677
675
714
756
713
653
629
605
587
574
572
614
704
648
607
592
593
573
567
557
564
605
673
643
655
648
610
631
662
700
654
680
686
742
752
767
678
671
668
686
681
696
689
736
755
738
675
642
626
605
598
601
585
579
587
603
599
607
598
602
606
603
618
635
640
643
656
673
644
648
665
643
656
645
617
641
694
691
667
706
741
702
692
710
753
703
663
659
646
668
765
724
750
768
762
746
754
754
763
736
760
760
788
802
800
814
713
721
703
683
690
773
817
817
814
821
727
690
671
633
678
846
839
835
812
783
692
675
682
650
632
631
684
804
837
791
814
736
688
712
724
716
695
692
694
711
728
689
706
724
690
726
690
708
701
709
692
702
702
682
671
677
656
647
619
621
617
610
666
709
708
674
647
666
659
639
654
671
681
666
651
653
664
686
673
644
625
625
632
630
614
625
613
607
616
608
620
676
696
688
713
702
646
662
674
663
659
678
677
688
672
681
624
604
595
489
709
603
598
582
572
564
566
564
565
582
562
568
560
606
691
716
728
742
746
716
668
644
643
609
615
663
767
793
815
821
798
805
764
768
690
667
664
768
838
823
755
740
695
661
671
683
701
702
647
639
629
668
718
710
649
622
598
576
559
547
549
623
683
668
646
616
612
621
646
638
617
610
596
606
658
682
738
780
788
724
700
676
630
632
628
648
631
623
669
643
619
629
680
732
768
731
692
668
643
624
631
629
693
786
836
803
731
732
740
674
660
628
618
606
599
628
659
659
666
680
662
671
671
664
637
617
586
578
569
565
610
684
744
811
836
815
750
676
672
678
699
640
639
617
613
605
607
606
624
648
648
632
695
749
766
734
704
654
647
625
601
594
590
601
601
637
716
716
749
828
812
798
749
689
660
662
664
723
739
803
782
740
703
716
714
723
704
664
660
641
619
667
691
691
742
769
774
748
733
721
712
672
691
706
709
716
711
674
720
722
749
705
666
641
637
626
621
627
638
640
639
623
672
708
664
685
711
718
659
664
667
690
706
664
658
674
716
730
672
694
700
712
659
659
658
652
656
683
702
685
708
721
677
634
662
622
655
674
649
637
672
695
734
749
695
662
647
623
612
591
589
590
595
629
656
665
703
680
655
665
648
629
636
620
609
629
634
622
624
627
640
616
632
623
632
607
608
610
610
623
600
603
590
586
577
587
615
639
621
648
623
650
704
691
674
630
622
603
602
585
573
570
561
555
553
584
597
649
647
649
672
680
682
642
615
626
605
613
633
674
704
634
617
611
612
626
590
593
599
621
639
629
624
611
590
591
599
630
604
589
593
654
690
734
742
721
711
727
736
744
716
710
699
707
682
633
605
578
563
553
551
539
568
689
756
766
774
724
664
686
705
677
733
765
746
734
740
731
721
709
661
673
748
774
696
703
705
717
734
740
709
649
648
668
724
750
742
753
724
686
636
632
612
609
752
815
799
770
787
741
685
659
638
602
605
669
834
896
851
729
716
697
677
653
708
763
716
741
692
709
740
796
692
666
658
655
643
656
665
684
715
666
669
664
648
635
689
720
647
618
607
617
643
716
708
709
695
649
667
681
687
672
668
703
724
676
641
675
733
763
761
727
710
686
674
662
658
662
685
687
711
707
707
664
647
640
661
643
668
684
692
670
658
631
605
584
577
598
664
682
697
748
767
767
725
692
625
619
603
660
712
728
698
679
682
637
637
725
755
702
657
653
639
673
702
681
672
647
630
599
598
591
598
600
630
671
657
645
643
661
682
700
688
647
665
661
676
670
650
626
602
594
590
580
621
743
741
784
811
772
754
682
677
659
692
678
630
613
608
647
644
642
657
639
631
620
630
635
639
634
634
634
634
622
609
596
608
647
672
696
717
747
655
668
681
644
619
604
591
596
658
706
684
691
737
705
770
741
660
673
662
689
646
664
669
668
660
619
615
627
652
676
694
667
683
684
657
624
633
648
679
709
699
673
659
611
606
606
640
735
738
731
724
714
705
701
679
666
672
679
692
704
671
721
654
677
711
724
691
652
627
619
627
644
613
624
613
647
689
720
674
672
679
656
644
657
658
628
613
599
601
613
616
622
627
628
636
627
626
727
734
712
654
623
608
605
617
636
647
638
636
614
692
726
696
634
635
640
659
681
710
698
701
708
696
696
713
719
715
728
725
752
731
710
737
708
703
714
714
683
707
704
707
710
683
651
639
661
713
720
659
633
630
628
614
626
643
702
711
667
647
658
644
638
708
667
647
665
720
717
707
710
703
702
665
682
696
724
753
728
694
687
712
742
712
697
726
744
701
697
670
650
617
590
586
575
567
598
679
656
691
668
622
623
627
671
703
704
688
642
647
623
621
645
698
669
743
727
721
648
642
636
629
708
685
681
670
625
607
597
579
600
647
677
682
790
760
775
710
657
679
723
716
689
630
646
694
682
708
730
732
719
684
684
701
715
736
719
747
726
671
689
683
673
662
627
612
606
626
666
683
705
721
709
749
782
775
721
712
709
758
730
700
721
734
728
684
728
774
774
749
747
745
747
691
737
724
705
647
676
710
750
664
626
614
624
645
639
630
647
617
619
622
641
668
655
665
679
694
713
683
726
724
750
732
704
708
676
659
647
645
665
693
666
695
729
738
715
675
707
717
721
700
676
703
708
700
667
702
710
722
668
693
721
725
658
673
686
695
673
714
739
717
650
650
638
636
610
619
643
698
675
665
677
659
632
622
645
671
668
638
656
668
660
640
630
661
675
694
724
709
641
636
648
665
668
643
621
592
587
584
616
648
613
618
676
800
828
822
784
730
718
722
759
735
657
623
593
583
574
594
689
682
753
759
745
780
757
699
696
679
662
625
634
666
715
710
684
662
662
673
664
682
683
653
651
634
621
597
588
579
569
611
666
624
603
619
662
665
697
677
684
676
695
672
632
642
661
668
674
655
635
626
618
625
628
612
647
672
691
662
677
667
656
611
605
609
661
685
636
608
602
604
641
666
655
661
643
651
654
635
686
735
677
641
613
607
596
581
579
566
566
603
652
670
680
645
731
765
766
754
691
648
607
601
596
633
704
664
637
659
681
687
664
677
657
658
635
614
619
647
637
688
714
676
681
693
712
740
700
690
698
701
649
626
632
629
596
627
685
794
813
760
726
659
616
585
557
544
527
521
537
575
787
767
796
808
775
697
649
650
677
687
710
678
653
610
599
590
580
635
687
681
623
644
682
721
695
792
823
714
617
607
613
625
679
707
685
655
627
594
594
580
588
594
614
611
590
587
590
592
573
585
569
569
549
556
544
540
534
543
551
556
541
550
544
550
527
541
536
533
533
562
605
616
572
553
548
534
554
554
566
585
611
609
649
666
668
641
615
604
587
594
604
615
612
599
576
561
550
549
410
583
426
461
294
1879
617
609
600
572
569
555
562
562
587
576
605
692
732
728
727
712
681
658
627
648
637
657
630
650
715
732
731
720
700
669
686
692
672
673
683
651
643
612
614
613
625
611
624
618
632
649
627
640
625
600
579
567
564
582
620
662
655
645
632
621
595
594
629
638
629
633
660
685
711
681
717
694
661
647
640
616
608
613
588
621
677
651
688
674
678
673
644
638
634
639
645
624
632
637
658
680
650
636
636
638
653
620
632
637
655
624
612
619
621
613
601
606
594
579
585
623
611
607
620
644
670
631
648
665
682
635
602
592
596
634
721
751
753
693
662
609
588
579
588
595
622
649
648
677
638
599
616
691
706
679
671
666
697
704
665
685
676
684
654
627
632
655
667
646
636
659
680
684
668
662
640
608
586
575
569
573
588
591
569
576
597
664
680
675
645
656
656
662
659
615
613
601
608
579
564
548
552
531
530
532
532
563
620
623
603
575
586
600
584
562
559
591
607
613
614
622
586
577
578
592
607
638
643
638
649
648
664
675
641
609
585
575
575
574
602
635
712
740
730
711
699
695
683
680
658
663
647
686
682
727
742
765
690
707
697
674
708
694
679
648
671
654
654
640
653
648
657
612
623
629
634
611
619
626
646
612
610
621
636
590
574
569
562
597
651
605
621
634
641
608
593
575
569
562
559
551
548
561
593
648
652
646
640
624
611
598
567
560
542
541
572
667
681
610
630
697
748
721
668
657
639
650
664
657
666
686
660
668
690
737
728
729
684
672
663
639
659
674
667
662
649
639
671
664
655
631
626
645
655
647
645
624
589
584
568
580
615
600
601
597
653
694
697
650
615
579
573
570
575
611
632
658
670
655
658
640
613
621
627
618
601
590
597
601
593
571
593
604
656
689
692
680
642
647
642
627
606
605
592
603
589
580
596
631
653
659
686
689
676
645
645
632
635
640
613
650
642
661
636
626
634
640
621
592
573
570
564
572
575
575
581
613
653
672
669
660
653
610
618
629
611
613
583
573
547
547
543
550
567
558
605
661
691
691
648
648
672
694
700
671
639
694
723
721
666
664
621
626
628
646
653
637
628
638
645
633
618
618
602
603
612
626
620
598
584
576
566
553
551
547
555
561
564
569
567
558
555
554
550
544
539
556
562
563
581
570
568
580
582
565
573
571
575
558
554
539
557
547
549
567
561
565
582
588
630
694
682
681
622
632
658
654
653
614
599
586
586
589
592
590
586
583
553
546
547
556
585
594
574
595
604
607
592
580
590
589
585
555
551
549
561
565
559
550
562
588
605
612
609
582
556
536
530
536
640
713
722
627
566
586
574
551
558
550
535
534
525
524
509
502
500
502
507
498
492
486
483
488
495
504
516
538
581
578
545
671
664
703
732
712
710
625
599
595
570
541
534
528
518
534
542
563
570
563
551
554
559
543
543
539
537
552
563
552
540
549
571
559
558
548
547
545
545
556
555
561
549
359
733
553
542
535
535
544
542
531
540
546
568
581
572
571
553
548
564
554
546
553
553
551
545
533
525
528
542
551
559
543
531
532
538
546
551
538
535
532
525
524
525
412
527
643
519
515
539
529
532
551
581
581
553
543
547
541
533
529
518
519
514
513
519
529
528
518
514
524
520
524
554
522
526
533
542
546
551
537
531
528
535
517
519
506
516
535
544
549
525
521
552
541
569
599
617
600
572
564
560
556
531
520
508
495
498
492
480
507
499
498
489
481
489
497
536
533
540
542
561
609
616
638
646
626
600
570
567
552
532
538
530
528
546
647
681
669
600
594
599
611
608
625
604
581
564
559
559
566
565
567
547
550
565
581
568
552
552
553
552
554
546
544
565
597
608
591
555
560
564
592
567
574
554
538
535
525
513
521
547
529
572
645
568
561
575
560
546
531
540
572
561
543
562
557
581
581
576
558
565
597
617
589
611
662
649
624
637
609
589
580
560
555
537
537
532
532
555
554
569
599
646
602
593
570
566
567
567
591
601
586
584
589
640
618
642
654
633
614
614
618
607
617
596
595
603
592
613
774
706
754
681
619
593
567
558
535
533
535
545
566
614
630
640
630
633
615
589
628
749
691
697
717
669
632
612
639
638
623
588
581
572
566
721
742
710
736
723
677
663
684
700
683
629
611
593
603
608
615
633
621
612
582
566
587
652
667
606
612
627
656
700
700
660
647
647
612
591
596
604
597
574
550
548
602
771
763
765
740
713
664
683
708
717
677
633
597
586
582
618
683
700
699
721
692
661
654
662
660
664
715
772
720
710
690
671
674
694
714
700
694
715
681
667
654
674
714
677
696
689
634
638
622
616
586
578
587
571
565
568
579
556
565
601
625
640
636
633
648
621
616
609
623
642
660
651
654
635
667
704
762
789
774
728
769
748
733
683
685
697
677
671
700
709
696
657
682
685
671
640
655
648
673
644
648
666
690
646
653
668
652
611
599
596
595
594
596
573
559
566
571
578
567
576
612
617
585
597
628
665
634
644
675
674
620
607
619
640
620
629
643
656
652
626
627
634
637
621
627
631
611
598
598
631
637
584
579
565
556
577
630
614
592
603
641
657
655
629
654
689
703
748
793
775
730
690
694
704
704
673
683
677
671
635
673
720
704
638
643
671
655
645
616
613
636
660
661
680
713
666
665
657
583
566
563
574
576
544
547
537
530
524
521
514
508
500
504
516
542
563
578
571
611
608
701
772
816
747
760
758
753
760
659
747
669
690
694
690
689
718
655
624
598
587
616
672
680
666
652
633
648
680
768
770
802
822
813
767
707
683
656
656
680
739
741
713
660
632
618
601
626
631
612
590
579
582
602
621
631
667
685
669
667
669
650
635
625
612
601
615
646
687
670
655
670
669
652
617
619
615
607
599
604
615
615
611
608
580
570
563
571
590
576
569
565
561
563
575
597
593
579
566
565
586
639
643
693
720
699
638
607
593
581
576
571
560
551
571
648
801
789
705
746
832
816
750
675
615
598
580
576
555
582
627
593
583
603
649
648
636
613
578
564
552
560
620
636
639
619
558
564
565
593
618
634
612
599
587
560
556
548
554
567
534
564
775
861
839
812
766
721
691
648
606
599
608
609
622
574
585
597
812
768
736
653
631
630
645
639
651
657
640
639
742
775
739
738
739
704
667
661
627
608
600
623
618
690
660
646
610
608
584
571
572
568
570
569
572
610
625
651
650
611
621
684
704
658
710
693
644
647
632
626
786
675
712
775
783
756
710
701
658
624
627
691
624
632
685
921
869
827
782
762
762
741
786
734
693
716
734
700
742
801
771
760
762
782
806
792
793
792
699
662
628
628
597
585
613
634
608
621
641
619
672
702
781
725
709
627
624
635
691
712
631
634
712
741
740
703
726
737
833
841
867
829
811
849
828
741
691
665
757
840
711
708
838
772
760
729
671
703
769
919
901
854
832
760
698
649
629
628
743
719
722
824
896
887
851
799
727
700
682
648
636
667
943
910
874
790
748
723
748
768
800
804
716
783
771
722
622
634
616
597
604
591
616
733
642
620
596
574
588
696
859
729
712
770
896
890
883
878
861
839
835
797
800
719
796
891
814
807
800
778
657
653
644
727
855
854
844
742
664
640
641
692
714
670
853
869
841
775
700
646
624
607
618
707
760
659
660
647
623
606
593
601
648
873
848
846
811
768
767
735
738
663
654
681
667
664
723
726
695
830
866
867
825
809
673
681
697
792
770
814
845
864
856
860
833
762
742
733
737
784
783
812
825
781
693
625
599
579
577
550
553
546
582
649
720
785
815
664
631
604
590
604
680
832
892
912
900
846
778
743
699
673
634
621
621
637
620
595
574
578
577
578
581
578
570
549
548
527
535
529
552
539
551
783
786
683
719
835
802
762
813
728
726
829
916
896
723
707
703
696
646
661
689
760
737
653
632
662
798
841
827
874
872
814
752
716
699
677
722
767
849
880
889
842
854
726
711
693
709
737
743
648
650
635
618
623
609
602
599
591
586
589
578
585
564
544
535
559
563
608
646
632
628
607
584
571
546
544
527
550
561
594
709
797
1093
714
653
639
642
629
631
620
615
616
604
596
593
580
575
572
566
572
570
581
579
600
627
627
636
616
599
599
605
609
607
604
586
580
571
556
560
550
540
539
531
528
519
514
507
519
515
546
587
595
593
585
578
556
555
544
544
542
545
542
536
544
573
605
624
617
650
662
647
622
595
584
578
575
566
561
559
560
565
580
554
549
562
603
614
597
585
570
557
545
518
529
527
526
527
531
524
518
519
519
532
575
596
561
565
611
682
639
619
592
575
562
549
539
534
530
571
629
635
866
831
804
760
697
670
693
629
601
576
548
557
553
642
713
633
633
625
617
684
726
710
662
628
612
601
594
722
964
873
857
806
769
746
732
761
781
780
766
727
712
756
792
793
789
817
796
767
727
745
745
747
708
751
761
740
694
723
727
707
679
725
741
691
757
778
765
709
716
714
708
658
669
689
687
672
745
782
787
761
780
784
719
712
673
635
642
726
700
684
625
603
619
595
605
642
714
696
656
629
605
614
660
708
681
634
676
693
721
734
696
684
700
719
705
677
642
652
708
738
705
661
633
611
584
577
589
669
731
740
842
741
851
849
798
720
651
628
631
691
695
680
657
640
616
623
737
763
731
734
724
739
770
767
776
737
711
709
674
622
598
577
572
555
564
610
723
624
609
598
646
683
694
675
725
806
825
838
819
830
850
870
865
844
849
838
824
793
751
783
786
781
727
774
780
718
735
754
731
665
677
712
718
648
659
694
728
677
662
672
705
719
712
714
752
682
696
717
644
596
637
671
721
733
693
654
604
587
570
574
620
651
646
623
595
650
645
637
696
733
716
661
676
694
691
695
651
635
669
731
831
812
769
684
658
665
675
651
634
595
574
574
569
698
450
1070
728
703
693
670
655
645
666
649
614
703
823
811
813
788
763
752
772
788
780
788
745
697
734
789
791
760
666
664
680
670
646
637
642
702
703
690
662
638
609
593
594
629
673
689
717
656
642
693
704
663
640
619
600
592
578
581
587
613
611
606
586
591
614
654
661
658
660
687
679
701
697
655
686
667
667
639
615
595
581
569
605
696
638
628
696
775
753
731
681
645
624
620
619
644
669
695
716
657
630
677
673
654
636
601
601
596
596
596
606
626
649
668
676
731
743
706
696
695
677
661
651
643
622
584
596
609
720
669
631
606
597
589
592
573
599
622
658
644
683
674
667
633
653
657
656
679
642
684
676
673
626
630
641
637
624
643
660
655
630
638
662
635
634
654
684
677
672
684
681
631
656
667
647
633
652
663
658
641
659
688
681
663
685
690
649
651
681
685
648
662
678
669
643
680
684
677
647
658
656
618
597
604
617
617
611
680
654
594
581
583
580
578
592
609
603
581
584
590
582
572
568
566
570
597
642
610
619
604
614
606
599
585
580
551
540
552
563
742
710
722
709
666
655
643
651
643
633
642
647
622
596
594
591
596
594
592
583
569
560
558
578
588
569
619
664
658
614
579
592
515
690
609
617
624
609
596
569
561
598
613
633
636
620
609
602
596
614
618
612
629
761
836
868
836
785
729
785
801
839
823
755
748
693
657
650
678
707
749
776
767
685
678
680
681
630
658
744
794
774
654
664
678
654
633
636
679
661
613
616
642
686
701
687
705
745
750
712
743
783
795
802
756
860
868
813
737
712
734
812
820
824
754
770
780
796
726
741
816
813
759
761
781
692
685
664
674
641
606
619
705
807
793
785
672
684
718
797
833
754
700
723
750
795
682
688
809
759
671
692
717
723
789
795
848
820
788
683
650
650
714
833
845
828
807
720
694
708
803
867
823
742
642
657
674
859
840
810
765
733
650
659
696
767
785
820
803
759
718
776
791
808
794
724
716
695
680
632
640
674
737
721
795
786
757
691
691
705
734
722
789
747
737
760
847
887
764
766
805
812
718
708
696
722
670
715
722
684
704
737
809
711
726
705
665
640
668
711
658
638
735
682
734
753
697
648
679
720
711
669
694
779
779
701
741
771
717
739
791
736
679
773
831
856
817
758
802
815
784
715
765
825
779
688
677
691
663
651
700
831
822
762
755
741
705
663
719
741
771
813
897
899
834
790
854
834
799
780
750
702
675
800
905
850
769
825
830
769
704
740
737
702
645
632
646
645
623
649
725
734
744
806
785
723
734
734
722
658
661
751
892
823
728
739
791
828
864
760
775
758
794
789
712
704
734
693
751
728
792
700
697
703
671
696
699
746
792
811
736
692
701
724
761
721
678
720
747
704
658
686
714
716
688
713
690
643
630
652
689
692
668
700
706
681
715
722
724
697
666
710
755
773
709
811
789
692
644
655
688
759
702
740
809
795
754
690
734
758
692
639
655
648
603
600
593
570
573
581
573
577
592
649
677
679
632
630
665
793
751
703
772
770
685
721
764
769
716
749
802
795
695
652
698
787
816
750
706
653
708
777
792
829
837
763
748
807
863
791
779
825
824
749
804
812
806
746
816
873
832
765
825
852
781
737
809
820
772
733
785
863
830
789
814
866
798
764
838
817
804
788
812
717
660
673
738
805
691
673
691
691
659
614
588
617
646
754
770
773
748
705
648
630
630
634
626
627
669
644
786
804
761
675
662
477
832
642
632
615
625
434
877
622
652
682
714
636
618
621
601
601
610
594
581
572
567
561
561
564
559
557
550
554
556
573
582
613
682
704
718
660
698
747
699
674
659
644
626
618
627
627
603
605
617
626
616
623
661
674
650
624
630
633
633
617
600
612
648
635
632
617
596
590
574
565
562
559
545
546
546
556
556
558
601
628
584
607
593
589
584
564
554
542
536
531
526
525
516
522
515
527
517
526
560
567
546
539
539
540
543
541
538
538
541
538
540
547
557
555
543
522
528
545
573
623
618
605
597
623
642
634
613
596
578
561
553
541
549
565
602
658
629
734
772
770
745
745
717
627
623
591
569
550
558
550
542
541
546
552
545
541
537
519
519
526
519
516
512
509
521
520
533
520
530
546
566
566
558
556
577
596
623
619
607
644
664
674
661
658
685
694
660
635
651
636
622
566
591
385
735
541
536
534
533
552
547
535
533
536
540
539
533
535
537
540
527
525
518
518
518
526
527
524
554
580
653
610
689
692
628
650
662
701
677
611
607
594
584
562
577
573
586
632
643
659
645
636
595
588
584
572
560
550
551
546
547
552
562
606
582
586
596
596
578
570
568
575
594
571
564
565
574
568
558
558
561
553
551
548
558
496
600
544
559
559
566
574
585
569
578
558
545
550
543
540
527
533
542
562
556
560
547
565
556
554
541
537
549
535
526
534
543
577
622
615
601
594
602
604
616
597
584
591
591
573
583
582
603
586
608
624
589
599
608
618
594
574
569
561
582
607
614
696
733
739
740
720
671
670
700
663
801
861
776
728
748
820
760
721
763
739
679
684
734
803
693
695
742
722
650
678
711
711
743
726
657
640
612
598
690
703
638
665
684
659
636
615
662
768
811
837
683
666
704
729
758
755
774
719
654
686
773
798
848
733
754
839
861
785
836
872
850
765
834
875
846
724
763
813
772
668
628
658
780
860
819
764
670
677
701
763
819
740
832
892
865
791
812
828
751
719
683
677
664
748
837
864
774
809
816
772
700
750
777
779
749
840
864
786
756
765
804
715
778
805
770
717
790
786
718
685
719
761
747
693
722
715
671
667
703
780
700
726
781
804
700
751
771
706
675
671
683
653
642
673
733
697
642
677
727
739
714
684
733
750
710
709
788
839
754
829
867
828
730
712
720
712
654
656
725
746
704
749
653
679
710
733
725
689
641
635
622
613
621
607
659
832
718
782
833
753
691
691
683
677
672
645
649
661
712
716
736
745
742
783
781
794
688
730
753
765
723
761
740
705
733
759
737
711
718
740
750
697
649
638
610
606
649
746
754
664
682
791
814
789
721
724
714
724
742
759
719
626
624
608
603
725
773
754
729
689
701
702
750
772
735
644
656
801
916
924
882
830
778
684
683
665
749
733
792
689
660
719
744
675
684
720
752
808
818
792
724
770
804
809
749
836
899
867
772
766
752
749
682
652
660
695
790
755
690
705
728
762
770
712
783
793
783
746
801
813
796
716
732
756
762
701
756
779
792
684
633
653
651
753
774
794
780
688
709
672
629
600
586
595
693
727
703
699
625
618
605
647
678
672
661
697
747
673
636
636
677
719
633
627
671
775
785
812
730
659
662
672
637
623
625
653
648
617
611
634
622
612
593
592
585
593
605
609
600
626
618
611
606
621
621
624
625
636
635
645
600
380
848
562
777
636
660
654
695
670
658
661
651
625
603
640
636
639
652
441
898
627
629
625
635
598
603
456
369
327
340
356
276
290
722
672
605
605
583
569
556
565
567
569
562
555
543
525
527
512
513
503
512
564
741
381
642
1045
660
691
658
605
609
625
630
612
597
561
578
584
551
550
573
574
567
554
568
596
649
661
625
680
706
682
629
632
653
682
722
692
730
763
744
708
822
880
846
797
867
840
746
746
791
814
758
814
840
796
743
776
779
732
680
705
748
748
684
690
694
692
652
640
613
609
592
593
598
652
714
682
624
630
645
702
659
674
753
791
740
772
808
835
719
678
694
749
693
657
722
788
758
686
656
679
637
644
662
739
775
758
707
761
803
746
669
708
868
889
801
788
797
763
666
682
756
726
705
700
736
772
738
655
653
665
690
735
785
749
790
777
776
696
720
726
769
793
793
719
713
716
762
711
727
740
717
726
717
700
682
693
727
707
746
712
680
660
633
613
727
786
708
755
795
785
681
692
694
658
662
698
822
796
799
706
709
696
683
654
636
613
677
724
666
726
759
760
702
768
811
771
816
826
819
762
818
811
833
823
730
718
806
819
756
728
743
757
772
778
798
735
765
770
776
702
770
807
798
725
777
784
714
723
717
668
632
628
628
630
659
657
692
745
775
691
681
668
648
630
640
688
732
739
688
640
631
637
718
744
684
662
676
644
655
695
703
665
672
739
824
797
764
757
700
692
705
709
685
723
821
808
787
749
678
678
693
716
672
667
743
770
780
688
661
642
654
677
700
679
693
729
748
774
766
751
720
837
826
775
663
648
622
609
592
593
617
629
628
598
610
644
700
727
720
642
652
687
716
709
758
767
751
661
658
648
641
635
620
675
784
845
830
803
755
813
783
664
652
648
676
707
693
632
628
638
651
694
627
614
620
680
749
758
775
761
737
689
665
657
764
792
821
851
811
772
776
770
740
701
667
705
805
813
811
813
789
775
709
650
653
681
760
837
826
840
832
809
774
813
832
804
774
802
812
746
796
799
710
684
708
818
794
728
761
807
808
725
770
823
828
745
795
778
710
713
720
746
738
716
766
801
743
718
755
774
720
665
689
661
632
614
637
811
839
811
890
858
766
746
771
778
700
732
747
735
676
728
759
791
740
787
727
692
708
740
688
640
678
714
750
733
704
687
683
647
665
708
705
675
646
658
641
633
646
643
641
627
639
622
624
643
647
634
643
673
706
679
682
662
651
616
618
630
654
677
621
609
598
590
572
598
610
606
576
591
596
571
573
572
575
595
609
626
631
633
645
618
608
602
608
609
615
647
660
647
669
673
647
638
652
674
641
629
634
629
647
635
632
618
580
584
576
599
565
582
589
599
642
651
651
638
611
601
592
376
390
329
549
277
362
385
298
266
930
384
866
621
681
736
723
668
702
682
637
609
600
585
588
588
640
636
681
674
626
618
627
611
647
720
708
649
621
612
687
629
683
788
834
803
752
764
792
815
791
732
759
754
730
706
756
792
765
712
710
718
711
648
667
744
809
746
716
752
787
746
749
747
708
635
653
706
756
688
751
798
800
706
736
740
719
688
740
785
768
720
764
798
775
713
756
782
783
669
660
666
671
629
672
733
783
714
739
732
724
694
675
693
703
692
650
684
736
743
669
701
693
661
610
626
681
739
718
713
805
850
798
745
759
801
750
689
731
763
765
739
818
841
795
743
761
773
737
716
755
703
697
660
714
819
826
749
802
806
787
731
753
767
764
695
740
814
823
751
759
769
729
701
780
816
756
698
763
806
770
709
700
670
630
624
629
667
690
794
806
718
634
604
607
614
760
822
804
778
694
698
669
614
618
599
627
640
718
761
781
711
679
689
703
687
660
699
738
755
657
705
710
719
660
665
623
457
671
667
568
569
569
567
572
570
563
561
553
552
546
553
581
579
490
655
576
581
600
585
592
609
659
659
668
674
715
681
711
710
656
629
625
631
658
663
609
592
575
573
595
682
718
708
655
718
730
747
679
707
740
732
676
722
715
698
636
672
705
699
640
665
680
689
637
678
693
692
635
655
703
740
654
700
712
699
660
722
772
703
711
684
652
675
719
726
654
636
638
670
697
679
727
761
722
650
661
657
708
726
685
671
627
639
646
660
653
628
671
742
736
717
756
762
690
636
642
631
642
663
642
608
614
623
661
671
660
616
623
619
646
767
784
749
737
792
750
714
743
769
752
681
665
627
610
636
685
649
636
650
727
775
786
798
760
661
614
612
620
692
797
852
830
835
878
884
812
744
771
760
701
703
766
747
752
712
720
719
660
686
720
774
744
690
635
640
655
710
731
760
837
840
762
760
787
774
687
756
759
738
685
721
769
715
684
784
774
711
659
670
677
626
594
589
593
615
594
597
601
643
697
656
640
650
677
643
608
652
758
820
773
756
885
910
871
851
847
847
776
833
853
811
739
805
858
817
770
805
808
738
770
805
797
718
768
820
808
724
792
822
730
692
693
691
679
699
781
723
729
800
928
886
703
634
653
629
720
785
796
726
825
888
876
815
801
807
834
743
799
832
821
751
795
866
842
801
698
713
723
774
798
769
715
657
635
629
640
691
720
669
630
594
600
604
634
639
615
595
599
604
586
599
612
694
733
743
683
662
642
641
639
618
647
608
657
713
729
675
728
680
671
644
676
660
668
643
653
670
707
712
654
705
707
731
696
650
655
648
648
619
636
636
689
669
642
648
656
648
610
601
578
578
573
564
549
538
538
544
551
563
571
546
551
563
599
682
734
689
638
666
697
673
626
605
611
598
627
677
719
719
657
685
713
728
680
690
721
732
661
685
720
752
684
680
692
722
714
686
695
681
650
668
690
662
720
798
811
696
689
684
716
707
658
623
623
610
602
620
688
725
745
691
733
732
734
661
700
704
701
697
753
768
784
727
760
725
701
675
727
719
721
661
737
801
816
715
730
719
674
629
646
666
657
627
673
667
656
628
630
668
694
645
660
650
645
625
659
680
681
654
684
698
710
670
725
756
736
678
715
723
714
657
696
738
765
683
737
714
695
637
647
669
670
610
605
598
631
684
640
705
734
731
677
692
718
701
681
705
705
669
640
660
644
617
596
597
616
617
601
603
613
615
596
607
611
615
592
597
629
662
643
619
675
686
700
651
695
761
775
675
686
664
644
615
643
694
809
789
863
842
737
646
605
613
607
701
765
753
768
710
708
689
684
659
653
670
660
657
670
705
767
744
765
772
749
653
679
663
689
661
714
781
763
706
706
717
723
664
698
685
695
663
697
761
746
666
602
604
593
598
630
644
625
622
640
687
729
709
695
715
738
715
695
703
643
615
600
603
654
704
681
701
738
727
697
715
672
661
693
711
740
670
725
788
805
688
739
747
763
714
748
733
716
669
686
720
709
688
727
725
723
684
712
744
746
710
755
755
672
676
718
794
728
759
776
762
686
739
763
745
684
700
671
640
630
651
694
686
640
674
678
675
637
651
665
662
638
693
709
698
664
708
695
681
639
667
714
694
636
660
726
790
736
701
745
780
704
669
697
714
739
692
729
742
756
698
742
752
655
671
687
763
731
669
714
763
828
783
714
626
592
615
619
723
654
649
631
621
609
593
589
603
592
601
617
629
639
652
644
606
633
666
695
711
676
701
760
806
803
726
747
747
744
683
716
683
727
683
701
692
704
729
752
733
670
718
693
678
631
618
627
698
730
713
679
701
708
645
647
649
663
641
626
639
665
657
608
617
632
667
682
663
670
685
717
701
702
638
620
630
674
754
734
724
711
714
696
631
643
648
672
712
705
730
744
699
661
674
678
658
616
625
641
695
703
650
684
706
731
653
662
644
651
632
622
622
617
606
597
572
578
595
679
735
707
781
808
827
753
780
775
702
671
684
669
619
628
699
815
772
686
685
654
618
604
582
560
587
586
628
619
609
585
581
583
594
615
610
593
611
646
727
736
719
761
797
721
696
728
762
762
690
709
738
713
659
650
693
786
797
790
709
713
727
741
738
767
803
817
781
792
801
799
720
768
781
766
718
757
768
728
726
730
733
672
681
693
744
689
720
726
732
688
766
835
828
732
757
761
757
670
680
668
627
610
624
688
781
756
684
700
697
684
642
644
663
696
697
641
669
706
740
657
680
714
754
691
638
648
664
724
786
773
724
676
694
749
760
719
776
821
828
756
784
739
693
630
638
683
728
761
682
680
691
704
676
684
707
710
697
668
615
599
586
586
628
660
644
607
616
649
722
729
681
746
776
751
666
717
718
749
698
721
683
696
639
659
678
650
645
625
601
607
638
608
602
599
585
604
614
633
589
558
577
565
578
644
607
614
653
716
659
647
670
691
700
706
700
695
684
672
672
623
649
660
735
810
830
808
755
679
697
725
725
731
684
759
786
752
742
778
792
764
737
752
746
685
676
676
696
671
656
670
687
689
652
685
676
649
621
632
639
653
631
632
656
676
677
648
706
708
690
683
712
734
676
681
691
721
668
730
742
716
662
712
727
759
692
714
714
709
664
711
748
773
669
717
723
742
684
707
693
696
644
674
693
669
642
671
693
686
633
642
661
680
654
666
686
714
665
711
718
703
661
717
731
755
705
752
761
749
669
706
721
728
662
723
740
729
648
679
674
655
616
621
648
707
683
649
682
701
682
666
694
703
679
669
719
713
644
677
715
753
710
682
650
628
593
589
568
567
560
555
568
552
554
566
580
607
634
592
619
639
660
626
595
620
680
735
672
695
740
759
721
713
726
719
662
691
730
764
657
679
706
754
689
699
707
715
656
698
751
716
643
687
712
720
676
756
796
740
683
707
712
693
675
724
746
722
670
683
683
653
732
788
742
674
680
664
610
622
647
723
699
613
609
635
714
703
628
654
689
690
652
674
728
753
692
723
724
706
646
685
714
711
664
725
736
727
684
720
757
722
657
703
725
720
629
638
655
685
658
682
709
726
668
641
646
648
633
602
621
648
711
722
681
717
696
665
635
446
831
681
683
628
696
742
757
714
708
686
688
642
687
736
834
738
783
771
683
656
686
772
786
739
763
767
725
678
680
671
625
647
681
731
711
666
688
695
661
631
657
671
652
602
612
623
679
698
640
670
659
644
595
599
600
667
684
704
660
731
815
797
716
721
709
703
681
704
733
682
652
717
760
717
659
693
718
656
600
572
582
582
597
671
723
731
723
666
675
672
662
612
618
638
691
692
764
792
721
725
729
757
730
708
714
704
661
683
652
628
644
664
733
700
652
618
618
615
608
582
573
572
578
588
662
753
770
793
763
682
700
696
678
650
648
636
678
802
859
873
776
694
705
669
671
691
704
705
715
696
655
655
713
662
665
662
687
669
646
693
711
730
657
664
691
729
690
692
721
759
726
678
699
802
809
695
670
649
661
634
621
649
708
750
656
664
675
695
675
634
662
677
692
660
715
758
761
668
650
665
696
725
663
716
706
687
653
666
705
718
651
668
693
715
687
651
674
692
690
647
684
713
720
659
651
667
682
685
638
689
696
703
649
672
701
709
638
649
648
669
664
615
611
636
664
673
639
630
635
654
662
634
702
711
718
658
702
745
710
646
672
671
687
634
648
675
727
722
709
785
769
736
702
688
687
638
658
679
737
709
665
719
725
687
651
683
680
661
621
645
662
679
639
637
647
680
648
667
690
707
665
632
658
649
656
646
676
700
710
651
670
660
667
632
656
702
721
663
690
720
770
704
762
762
743
670
720
713
709
652
657
632
632
585
587
601
623
636
600
597
608
626
617
580
580
578
589
604
597
635
667
724
650
708
729
709
645
669
681
665
616
634
667
715
701
645
662
674
666
622
631
651
680
675
636
670
679
713
654
660
617
589
569
550
549
599
812
792
770
762
726
725
736
705
662
613
621
625
654
674
640
696
712
760
677
674
676
689
654
615
634
651
686
651
687
713
702
653
682
682
675
625
644
652
664
630
634
654
681
650
631
666
671
658
621
646
644
616
621
617
621
581
567
565
565
608
683
687
629
640
662
700
717
654
694
689
715
669
673
697
714
666
691
696
705
650
669
650
649
612
654
638
620
567
550
582
602
685
702
678
661
659
646
642
613
627
647
717
735
695
718
701
669
666
649
603
586
572
561
546
537
535
535
560
585
586
576
560
553
623
722
711
687
671
623
620
600
585
580
569
566
608
681
668
691
709
743
760
760
738
688
642
648
663
680
673
674
696
735
698
679
721
778
751
671
679
684
678
658
632
642
678
751
758
733
646
661
641
643
654
630
608
614
651
692
640
630
663
669
673
619
622
604
605
584
590
608
656
687
667
631
621
629
636
633
599
595
583
573
566
565
588
674
687
667
642
611
632
653
690
682
638
652
666
676
650
665
692
722
690
685
737
754
735
662
678
670
664
608
613
633
671
644
603
617
625
601
615
613
608
600
580
593
601
647
659
636
621
605
617
615
640
628
608
631
658
685
689
675
649
632
596
575
583
608
652
666
637
632
681
729
717
659
649
646
636
597
588
568
564
566
550
531
547
572
675
712
677
626
654
649
643
610
619
634
697
669
663
711
722
706
646
686
653
600
601
592
626
695
645
671
674
677
640
640
671
700
687
655
721
733
720
662
707
690
689
640
697
704
700
646
683
706
740
690
713
719
725
657
684
670
664
610
623
682
739
735
664
710
728
732
660
684
685
691
648
659
702
731
691
645
654
660
694
696
671
652
625
578
574
557
563
568
582
557
554
573
666
718
635
637
686
737
730
670
692
704
695
639
658
650
642
620
644
665
697
653
680
650
622
587
566
549
567
566
612
661
660
668
673
675
633
640
647
659
637
637
667
681
679
629
633
669
705
680
697
693
666
636
646
653
674
668
734
723
727
668
682
692
676
647
687
700
665
618
609
613
654
669
631
634
664
670
653
632
655
662
680
639
679
675
662
626
670
663
666
626
670
690
672
653
665
675
709
669
692
695
655
611
598
580
572
573
580
617
648
632
653
636
628
596
606
627
668
674
624
626
654
681
633
652
659
683
641
683
705
699
651
672
667
663
642
657
654
645
634
656
682
685
647
679
673
673
658
685
675
640
613
625
645
653
626
681
724
793
698
697
702
703
654
674
685
674
641
695
731
700
662
679
679
653
626
634
665
684
635
683
683
674
633
714
758
724
644
667
658
688
657
701
702
702
663
727
742
709
636
639
652
683
647
688
695
735
680
704
701
653
726
718
668
675
672
620
616
626
638
592
598
601
607
614
587
590
593
603
616
616
609
602
569
570
565
557
550
542
540
556
553
586
623
718
722
718
708
634
617
619
642
667
631
682
704
749
736
685
656
658
673
651
603
604
611
615
634
643
642
634
472
702
601
649
645
636
624
624
593
579
572
568
574
465
663
548
562
565
599
625
612
610
602
604
587
582
372
747
545
537
541
536
579
747
717
719
687
689
679
708
734
728
719
698
658
649
626
600
589
582
645
792
782
730
665
680
719
759
718
678
652
623
599
593
630
678
692
634
660
423
779
589
623
530
585
594
584
569
551
547
542
537
536
546
558
568
571
578
585
578
593
627
737
738
725
658
636
632
665
683
605
618
613
628
646
670
682
655
650
675
711
709
691
662
650
604
598
576
580
582
588
629
712
746
757
680
649
664
663
663
647
625
618
603
606
625
672
703
735
768
787
808
779
728
727
730
658
607
576
567
580
590
660
654
670
714
751
743
697
699
677
678
654
645
647
677
678
679
634
604
608
612
652
651
646
639
617
597
613
638
684
670
648
678
699
728
671
707
676
662
620
629
615
619
596
607
620
631
608
585
591
593
577
566
560
545
545
539
532
533
535
520
511
496
501
498
490
498
638
631
657
752
807
832
847
785
759
655
698
849
808
696
746
800
619
485
536
391
597
587
585
569
566
603
706
751
733
696
718
725
709
667
701
661
627
607
600
609
586
582
603
650
708
691
640
661
650
640
609
611
627
687
710
634
603
600
629
705
692
666
613
610
599
613
608
572
574
592
734
802
786
734
770
764
751
708
745
764
776
736
759
764
774
715
766
765
761
710
731
770
760
707
688
676
678
621
612
642
650
718
725
721
649
627
609
591
576
575
649
654
660
703
739
666
624
643
656
656
628
607
629
635
676
624
604
594
627
645
618
631
670
624
631
636
612
594
605
620
632
660
623
625
637
665
698
655
679
706
727
726
728
767
758
647
602
589
576
593
639
645
697
716
670
639
665
656
623
602
601
598
601
590
596
648
700
676
681
629
635
637
646
674
661
657
674
713
724
694
699
710
718
697
665
689
701
689
656
667
648
626
592
591
580
568
573
577
593
574
578
583
584
572
570
578
551
557
553
556
559
562
557
567
485
725
588
599
634
663
641
633
654
669
702
665
641
672
674
684
653
735
801
836
822
767
785
798
800
755
793
775
743
715
763
821
820
771
789
767
737
685
695
714
751
753
713
740
766
757
696
712
704
725
694
680
701
652
600
581
568
554
563
572
574
567
576
568
571
550
555
549
533
539
540
523
524
529
560
643
615
665
730
765
762
731
764
760
739
690
722
747
816
795
772
823
857
809
724
735
771
792
739
773
715
707
711
727
771
781
799
734
698
676
681
704
676
680
708
716
707
680
629
651
699
756
747
701
755
777
767
733
746
762
783
711
740
746
750
728
753
761
749
708
756
798
767
694
709
727
759
719
737
740
749
678
712
721
722
667
703
743
746
690
733
750
745
701
748
745
718
687
692
733
739
702
756
773
686
666
710
737
714
681
721
745
707
688
718
755
731
701
747
759
721
676
710
725
711
661
698
721
706
672
712
730
678
678
729
695
643
647
664
750
731
752
773
752
660
670
695
628
622
604
604
594
560
559
550
561
559
556
560
637
663
600
589
622
671
677
646
660
695
757
706
769
777
727
677
690
684
632
636
673
676
606
606
610
665
643
721
735
699
657
677
684
694
670
693
711
711
688
715
723
698
671
705
719
709
671
708
705
672
671
698
713
687
700
709
698
670
708
727
718
701
741
746
683
694
705
705
667
691
720
696
691
712
727
686
676
678
689
645
673
711
709
669
692
705
661
653
654
643
610
639
671
685
639
613
584
561
574
583
605
625
634
573
583
561
552
553
550
550
550
536
531
534
521
523
528
583
744
743
736
730
724
707
694
670
633
615
578
572
577
614
630
705
635
617
644
690
692
692
653
589
587
571
573
644
694
697
691
675
648
617
594
604
653
700
692
685
670
653
605
601
578
601
699
717
738
732
688
668
623
592
579
573
617
716
716
678
675
647
589
589
570
579
609
638
645
623
587
575
578
594
636
655
657
645
647
623
583
580
568
585
648
614
590
682
739
695
746
736
738
662
623
609
637
690
646
699
720
711
762
772
752
690
690
728
744
707
750
768
758
716
758
748
654
647
620
651
681
681
636
613
591
588
606
628
648
651
621
592
593
579
676
780
758
740
647
639
650
666
673
652
595
595
574
593
653
690
682
660
660
671
649
626
652
616
580
606
711
831
783
685
633
613
591
577
575
604
613
601
565
569
576
557
568
558
554
559
550
592
750
789
790
790
792
742
756
772
767
749
710
735
751
712
764
784
764
690
701
697
698
646
662
669
699
690
738
737
749
697
719
709
669
670
677
712
690
703
744
796
728
746
730
679
711
688
654
630
630
641
609
612
589
602
681
777
831
772
672
616
584
555
551
533
532
647
861
782
889
893
872
891
894
867
797
814
804
786
812
824
797
788
813
826
791
807
778
771
717
740
756
766
736
798
822
759
759
752
750
687
735
766
755
722
767
795
719
708
700
706
672
697
791
807
717
739
762
744
704
723
751
729
728
754
786
726
731
725
724
665
687
722
734
678
750
819
771
741
799
787
737
689
706
706
708
668
720
775
727
743
772
742
701
698
670
642
635
639
694
691
617
588
588
591
639
632
596
595
609
701
626
619
599
587
579
572
562
569
571
595
634
608
616
621
624
618
590
573
591
567
552
548
557
557
547
531
541
550
605
685
753
757
725
720
740
740
728
649
632
651
615
630
575
556
576
584
708
716
735
816
828
853
854
808
797
783
728
674
630
598
596
646
720
758
754
719
669
654
626
581
607
607
625
593
589
584
574
563
590
614
597
585
571
577
611
650
652
595
604
616
660
671
650
625
630
687
715
653
679
735
757
749
735
659
658
624
610
595
610
644
653
600
639
763
790
730
715
672
636
626
622
654
663
648
629
620
600
592
603
640
718
778
751
698
624
635
639
724
707
741
718
685
656
628
608
574
575
577
752
817
799
731
703
773
808
810
698
671
646
654
638
608
598
602
647
689
702
680
691
659
646
669
728
738
742
699
703
754
753
738
720
727
690
612
619
615
726
750
745
667
640
639
634
583
589
586
599
608
633
648
639
638
631
635
633
644
616
631
646
719
748
643
625
604
566
572
563
566
582
593
683
778
774
679
649
608
577
564
542
538
527
541
533
533
548
716
735
796
813
795
674
671
646
640
629
621
611
587
593
600
584
596
615
683
669
640
633
609
584
563
556
551
579
597
610
691
777
774
793
725
697
678
611
606
581
599
630
627
656
668
696
658
620
600
583
565
562
569
574
559
549
549
580
826
808
793
762
739
717
686
645
627
637
720
780
783
755
674
671
648
611
602
592
581
559
563
551
563
565
585
585
556
564
560
562
563
555
555
557
557
559
580
594
599
579
576
580
571
579
657
757
760
600
927
667
606
618
652
770
763
802
828
812
781
777
768
780
790
804
790
755
761
700
722
721
751
739
673
646
657
688
680
697
717
804
746
770
767
760
696
754
752
695
640
683
761
793
719
728
742
704
655
693
711
678
702
735
737
736
665
636
637
651
645
678
682
701
711
676
644
664
670
673
619
629
624
663
695
714
647
669
690
728
743
706
768
809
750
723
755
750
702
661
644
616
666
757
713
740
729
699
673
699
751
724
754
787
805
765
798
787
761
717
733
725
685
666
742
823
736
685
695
742
692
624
587
606
621
775
792
760
761
722
703
695
705
710
696
727
698
714
742
810
807
784
738
731
719
723
702
725
775
790
759
737
749
746
780
781
769
709
721
730
741
689
719
728
736
730
778
783
700
674
646
635
609
629
672
758
692
686
727
766
703
671
693
695
651
654
682
700
681
693
725
742
672
699
690
672
669
707
723
669
678
701
724
680
717
719
705
677
703
712
670
702
717
730
671
716
737
709
685
724
754
696
728
723
703
664
694
723
697
714
748
781
719
746
764
713
697
728
752
701
740
748
732
715
736
767
706
735
727
733
707
737
740
666
670
644
636
604
598
632
649
670
703
737
708
660
634
609
583
577
582
628
701
727
750
696
727
744
786
724
809
853
831
756
814
847
800
731
779
778
755
716
750
769
703
705
696
684
649
676
728
746
682
721
726
741
706
693
670
626
602
608
656
705
697
704
675
625
607
604
647
726
718
676
712
788
799
759
668
660
648
676
701
734
716
656
649
680
751
755
652
661
712
753
740
683
638
653
671
692
722
690
750
784
766
711
700
824
799
681
689
689
677
647
653
665
694
667
648
611
618
665
632
708
754
795
768
738
718
674
644
597
598
575
588
699
749
746
740
710
686
614
615
606
642
687
616
632
617
711
765
805
771
679
679
666
674
671
656
644
619
636
668
689
762
783
699
647
641
608
634
756
732
702
684
700
735
686
674
696
767
792
791
687
680
621
636
674
684
694
674
644
600
604
617
702
724
762
712
705
695
726
673
614
608
589
595
615
615
613
583
586
575
593
638
644
655
687
707
721
664
706
757
755
762
750
703
674
679
691
685
691
649
649
715
815
815
791
743
693
643
632
612
653
732
676
710
759
780
709
703
721
777
786
775
745
680
684
675
662
656
703
748
731
659
662
672
737
741
673
698
730
756
682
711
711
733
707
700
723
797
810
783
855
843
791
747
755
775
761
736
816
838
785
787
818
788
746
756
704
652
637
620
626
664
691
726
724
711
651
603
596
585
609
754
742
644
655
675
719
652
659
628
618
594
584
577
583
581
605
621
590
604
613
641
651
594
622
609
607
614
616
618
586
600
616
702
663
678
709
744
730
703
676
630
598
587
572
562
561
607
604
644
797
808
795
760
738
699
638
636
663
772
812
827
775
799
791
762
681
681
715
778
760
758
684
707
706
718
684
620
589
575
672
825
832
819
793
764
720
688
631
614
605
645
755
759
783
800
789
751
695
686
658
670
698
709
682
616
621
605
630
717
728
725
734
748
722
699
675
653
712
809
816
823
780
719
648
656
658
672
708
723
650
657
660
682
690
682
642
611
616
622
664
610
642
690
704
718
651
663
644
647
611
615
617
668
689
632
667
689
685
619
606
600
617
654
636
619
589
581
592
589
614
681
724
772
780
714
657
653
688
735
753
768
728
703
759
776
751
726
706
708
652
652
637
630
657
643
694
728
770
734
676
687
671
656
653
673
651
632
597
597
577
579
674
684
635
665
699
686
651
663
764
831
810
842
863
851
750
809
766
696
656
665
680
652
629
646
664
636
626
650
690
699
630
639
647
658
626
618
623
625
622
590
593
577
632
657
669
662
634
635
621
597
602
599
607
597
598
614
659
723
716
752
685
674
663
670
652
627
620
638
641
673
702
668
642
644
687
728
710
656
664
660
633
634
675
720
723
651
725
772
757
738
668
636
627
648
671
655
617
606
602
643
754
748
748
794
840
819
774
745
719
749
761
769
720
754
755
755
717
780
783
761
705
722
741
714
688
727
737
734
694
732
739
714
683
712
698
700
671
707
723
713
686
724
739
717
677
689
692
666
637
670
701
690
653
700
731
728
663
704
717
711
654
690
717
739
678
713
709
652
630
692
786
766
672
666
682
696
705
669
618
586
561
585
586
604
622
620
618
617
599
591
589
580
562
552
546
525
528
521
509
516
509
506
503
500
510
513
545
611
652
625
624
612
634
629
628
609
585
583
567
564
587
613
641
657
640
637
601
573
556
553
549
543
532
534
542
551
553
552
565
575
580
579
568
561
557
555
542
551
574
625
629
649
706
669
651
645
649
619
587
576
562
557
540
543
547
598
634
614
655
668
663
642
632
624
601
583
571
561
555
544
538
546
546
563
561
568
566
550
544
557
574
596
593
598
609
615
599
588
608
587
566
567
581
594
585
575
581
637
636
614
625
614
604
586
596
604
594
586
540
535
533
557
562
570
550
562
586
626
615
599
589
584
575
567
553
559
558
554
551
575
618
629
628
623
677
705
692
678
679
669
649
614
614
606
593
589
610
619
630
603
637
677
692
665
679
659
628
594
600
601
606
603
624
655
656
627
655
682
696
657
658
640
613
588
590
595
604
606
616
605
570
572
588
604
593
580
567
543
540
529
533
527
518
516
520
537
536
567
552
592
595
553
555
583
676
717
702
678
722
763
780
773
785
766
713
729
728
728
700
700
648
621
633
664
645
619
599
602
623
620
613
606
611
601
599
589
567
561
574
620
696
675
678
695
685
630
609
614
613
625
625
625
598
588
559
565
572
670
742
770
753
824
847
797
782
814
810
743
760
665
613
598
599
614
643
711
730
711
733
742
704
672
689
676
661
676
691
684
668
670
681
690
667
672
629
599
576
568
558
555
605
618
614
680
743
734
672
678
674
655
628
652
692
718
709
766
786
744
729
749
749
700
721
733
701
713
718
716
676
703
709
706
697
715
727
691
675
677
690
655
667
680
684
663
690
714
733
709
735
734
684
677
674
671
659
713
750
746
717
739
758
706
678
657
648
623
623
633
670
676
677
726
764
710
728
719
686
651
651
655
651
626
636
657
675
661
711
747
725
705
694
681
638
639
649
662
659
676
717
710
671
677
611
594
591
604
602
592
572
556
548
540
547
570
572
571
618
609
581
559
566
581
718
731
776
791
670
633
669
515
672
565
637
668
707
711
675
654
616
596
587
584
595
614
620
589
585
595
636
717
767
784
751
691
693
695
694
713
763
739
676
700
728
726
707
721
707
671
665
655
641
624
665
747
754
686
698
678
702
719
703
656
603
588
595
609
659
630
675
676
661
647
623
591
577
578
573
603
632
608
604
633
666
666
659
642
632
645
624
627
625
609
587
568
573
574
568
559
567
591
581
585
605
615
585
579
639
629
695
658
650
665
645
638
630
618
612
588
577
578
567
568
573
594
610
585
582
586
626
616
570
546
532
523
509
512
550
729
674
664
682
676
643
632
626
621
639
638
664
685
678
693
668
618
600
575
563
553
557
601
717
674
638
629
640
626
582
580
602
597
582
601
594
592
603
589
607
619
644
630
600
581
564
566
562
568
586
590
572
577
582
565
583
625
630
618
604
583
564
553
546
547
539
540
539
572
604
656
644
630
618
611
583
598
740
736
719
655
627
637
648
652
626
592
574
564
564
630
825
753
684
752
694
662
664
636
621
635
631
640
639
648
639
675
687
678
633
620
607
609
621
598
602
653
731
727
689
659
623
612
602
606
632
623
675
702
671
727
707
666
652
645
639
617
596
591
565
568
575
617
653
648
608
612
588
588
594
598
633
690
625
622
624
608
592
562
565
569
623
698
711
704
656
737
743
657
676
666
676
643
631
632
633
629
630
643
632
625
639
650
640
636
642
625
630
653
679
665
676
662
616
606
598
583
566
578
584
588
577
569
562
560
562
556
565
572
625
596
601
594
608
616
586
573
570
591
609
597
620
758
669
768
815
711
650
670
705
659
618
600
585
612
627
625
661
681
652
646
622
641
710
767
755
758
771
803
812
785
816
819
795
747
791
802
766
725
743
741
724
712
747
752
719
706
672
617
610
586
616
606
627
712
799
752
684
687
722
715
719
710
665
621
612
615
683
783
813
808
779
819
843
754
776
737
788
708
723
761
845
764
799
794
657
680
652
667
634
619
607
588
591
584
585
576
565
566
561
561
567
579
603
599
580
581
594
607
608
596
584
587
606
652
647
609
607
632
649
649
640
602
611
619
632
608
600
595
581
616
624
613
699
754
674
775
816
729
739
872
715
750
735
719
682
629
612
606
595
587
576
569
571
600
655
619
672
703
704
737
735
693
643
631
641
664
651
629
602
595
612
636
687
727
684
701
646
629
621
621
643
648
614
614
621
654
664
639
647
651
628
631
634
646
639
659
655
643
642
674
693
670
687
664
655
663
675
641
653
683
671
630
622
628
644
646
626
643
666
666
651
667
726
676
636
619
610
590
608
612
615
603
603
614
603
598
606
625
624
595
595
606
618
631
604
602
610
628
644
625
613
591
583
620
710
743
741
798
822
778
735
734
728
653
631
588
584
586
581
583
585
598
592
605
624
604
606
631
660
654
619
629
637
645
632
648
709
721
705
715
743
750
703
715
729
685
686
673
684
688
654
667
724
784
752
715
738
760
716
690
713
732
743
705
750
763
752
754
768
760
707
702
713
710
691
725
726
655
666
674
660
641
615
610
637
663
673
659
680
702
686
665
702
730
721
721
740
727
701
706
721
709
682
697
740
711
673
649
633
601
593
591
595
606
586
608
620
631
615
617
613
618
629
661
712
715
725
693
674
640
627
648
678
705
661
655
646
600
581
561
542
548
534
532
524
537
575
592
580
614
626
598
618
624
633
621
615
588
573
558
558
553
548
555
601
707
743
706
696
765
707
700
708
682
684
712
674
648
647
643
632
628
625
596
599
593
593
606
592
577
555
584
600
599
360
802
576
575
486
656
420
694
555
555
577
615
625
640
614
667
698
785
794
779
771
773
782
808
781
743
792
775
697
703
638
752
805
806
812
702
716
664
635
605
615
620
642
618
389
820
572
577
566
551
547
550
540
536
527
515
527
511
517
506
516
514
518
518
518
523
538
553
547
548
560
574
589
581
574
593
596
547
552
543
549
539
534
536
553
549
556
567
559
553
552
553
550
444
341
301
539
545
540
536
543
559
564
549
545
581
577
574
575
565
567
558
550
553
545
562
568
563
561
572
579
595
590
721
727
696
696
694
653
638
618
606
585
577
572
564
556
544
555
549
550
556
575
580
569
580
594
593
573
578
566
566
552
563
569
596
593
636
651
639
636
629
617
580
574
559
554
554
550
553
579
574
552
548
554
550
551
549
544
534
535
536
545
545
550
547
555
581
593
585
572
586
601
581
580
579
567
574
571
580
565
577
585
587
588
592
596
597
599
585
595
610
627
610
593
594
584
558
550
556
553
564
606
646
624
615
635
658
683
708
735
749
777
773
727
748
775
725
684
705
749
771
854
841
745
793
822
793
805
828
801
738
792
807
770
784
802
781
732
765
771
754
736
782
801
755
794
845
788
791
791
758
734
678
627
595
572
574
610
887
836
775
855
895
844
808
877
872
804
900
903
869
929
916
852
890
914
881
817
870
869
823
910
909
824
861
866
756
811
817
763
780
939
904
814
915
904
804
853
859
778
780
824
817
798
914
924
852
888
870
710
655
649
674
637
702
924
938
856
864
882
832
783
843
857
799
780
755
739
810
858
772
801
796
751
769
799
789
727
774
805
703
699
682
781
795
717
790
809
760
753
758
764
694
733
750
750
728
816
725
658
681
716
746
687
766
824
808
778
829
842
809
852
894
852
925
929
857
780
802
804
787
867
894
840
854
854
819
770
788
768
707
754
798
789
784
796
794
727
771
803
730
776
801
750
806
803
694
674
688
745
697
722
744
777
726
719
736
689
698
718
735
685
736
769
755
722
741
759
704
739
751
739
729
762
776
721
760
781
753
732
736
758
693
718
738
722
713
749
756
705
734
759
729
716
744
754
692
726
742
700
655
669
678
640
653
676
699
717
735
732
675
674
689
720
666
710
783
805
766
793
767
735
699
743
775
727
766
809
790
759
801
732
690
680
732
746
677
684
702
737
710
742
685
628
599
582
587
601
667
679
608
643
617
598
591
573
574
578
603
631
658
658
658
673
678
697
659
695
717
816
889
816
845
843
817
742
747
718
734
757
774
732
768
773
786
724
768
782
763
739
772
777
723
744
717
662
653
642
652
656
617
636
697
782
706
736
758
766
707
779
803
773
709
758
811
817
790
823
824
745
805
794
729
690
721
722
734
664
664
635
680
694
740
704
674
690
682
659
633
685
702
759
785
803
752
804
808
799
776
825
851
769
782
807
777
701
739
713
668
653
685
705
669
643
658
648
619
616
638
757
829
805
707
656
661
694
721
710
705
723
671
693
756
792
794
754
798
792
760
703
712
744
781
725
788
801
760
754
775
764
712
747
773
751
715
754
816
708
740
741
671
676
660
648
619
662
745
797
710
719
735
742
689
766
807
807
735
782
786
720
770
756
785
737
756
781
812
758
796
767
718
747
776
818
767
832
779
776
729
678
693
650
679
733
748
733
671
623
627
628
729
807
798
752
784
778
768
721
783
845
855
795
778
675
710
734
736
654
648
621
636
664
728
705
696
692
651
657
674
771
793
831
865
830
756
766
718
720
716
752
669
660
643
652
677
677
664
625
636
660
714
661
621
652
737
853
828
749
754
726
692
665
703
758
807
785
782
788
742
710
676
700
732
732
704
696
651
652
646
654
700
640
677
748
833
844
752
725
734
756
673
698
694
717
712
727
671
672
702
702
668
718
732
723
657
689
699
696
661
676
664
660
632
636
676
746
737
749
695
645
666
671
681
667
653
633
623
637
694
719
686
705
725
750
714
729
739
720
731
748
731
665
684
667
660
616
637
701
791
724
659
653
657
660
639
588
603
588
596
626
624
737
680
683
663
652
686
738
717
684
679
675
680
670
634
655
665
688
664
750
768
752
744
795
775
711
743
724
701
647
652
690
728
721
682
716
740
726
661
676
668
706
693
654
737
756
748
709
740
734
728
659
612
580
592
581
671
734
723
696
654
737
796
815
779
738
721
710
678
669
688
691
691
676
742
787
753
732
740
700
695
703
718
676
633
656
677
672
657
730
743
654
642
646
672
701
659
657
663
628
662
660
654
627
654
679
713
710
660
710
687
683
650
675
681
661
671
679
678
653
649
659
680
638
641
633
609
593
587
577
593
609
586
571
576
572
564
563
574
600
606
609
646
651
664
635
664
643
618
608
601
595
615
651
648
676
675
675
665
649
653
653
633
651
649
644
678
698
712
733
784
759
677
689
662
699
725
667
679
658
636
682
671
700
689
673
728
684
722
729
679
693
731
718
739
766
782
693
715
742
695
744
765
694
746
730
687
748
690
716
732
742
740
659
658
628
611
608
712
737
853
838
806
851
883
815
817
832
760
691
718
716
787
828
786
726
746
746
732
726
756
714
792
762
764
833
835
764
763
788
745
664
664
654
708
695
708
649
665
657
623
601
592
620
686
762
765
824
806
740
780
808
821
802
699
656
648
638
666
742
817
823
764
828
835
844
811
769
797
827
786
771
818
875
829
803
803
802
737
797
827
764
703
752
779
732
678
700
765
791
718
779
783
736
690
763
838
784
797
815
817
740
798
785
735
715
792
841
749
802
775
720
721
786
830
718
780
777
734
690
747
783
670
646
635
670
776
717
720
772
833
747
753
797
819
752
803
813
817
763
769
809
752
800
902
849
741
772
735
688
687
678
653
602
594
584
566
584
685
633
682
884
883
834
902
910
843
769
804
830
754
824
854
824
814
844
809
827
779
730
722
731
815
776
723
817
836
709
759
825
761
681
669
650
629
597
585
568
568
560
591
585
649
763
780
732
795
855
820
752
795
814
765
835
860
785
821
855
752
798
824
801
784
893
914
858
908
876
805
802
784
723
742
774
759
690
668
647
612
622
664
787
714
611
596
609
593
602
623
615
612
618
587
598
602
635
730
765
752
704
669
683
753
772
781
722
687
725
818
835
825
803
795
723
692
668
642
665
796
815
824
817
790
771
763
765
738
700
668
662
664
669
774
806
719
638
645
612
607
636
642
622
611
611
630
642
647
646
636
617
640
662
676
696
766
741
689
652
658
636
622
643
655
674
660
647
657
655
645
619
621
618
621
628
633
656
695
705
671
688
695
650
641
622
625
622
590
596
643
705
714
792
865
851
711
692
660
651
654
705
742
760
758
748
720
766
797
818
769
806
814
796
760
755
705
760
722
657
648
645
653
688
713
706
714
720
709
666
683
699
780
768
715
760
760
752
752
818
777
695
724
783
804
744
770
774
782
732
800
839
797
769
786
821
731
787
824
765
692
740
833
859
761
777
785
771
683
692
686
701
673
637
641
641
643
660
729
794
806
720
732
689
712
757
840
793
763
834
844
765
826
833
825
733
770
768
686
717
781
819
771
750
762
775
709
749
775
751
683
768
807
797
740
827
821
737
755
792
824
747
813
834
765
773
770
756
726
781
715
723
766
797
766
730
671
691
709
701
669
770
890
880
779
736
784
831
744
702
759
850
826
831
874
857
810
877
775
704
719
773
857
779
849
895
822
797
834
826
767
802
813
758
800
783
710
751
781
803
733
779
780
737
744
789
847
775
803
814
811
763
838
864
814
825
832
825
768
777
781
752
768
759
721
772
803
813
741
781
795
697
722
744
789
757
752
756
723
663
672
706
777
721
785
834
764
739
751
761
671
669
670
647
613
613
643
676
677
643
660
678
687
671
645
608
600
608
656
710
692
739
764
700
752
798
814
742
746
723
632
596
618
641
769
708
697
692
706
762
771
769
690
634
603
626
657
757
691
739
759
724
684
670
663
615
616
622
650
693
670
630
587
606
613
654
702
706
701
656
631
613
616
679
729
732
764
784
778
735
639
633
618
632
673
700
721
737
769
762
699
720
784
776
741
653
649
639
669
678
689
701
714
710
711
807
841
823
790
741
689
661
647
660
675
708
632
677
748
823
811
801
773
731
697
671
671
681
647
601
611
617
651
697
733
747
701
698
656
671
618
617
643
682
683
691
629
641
638
647
666
662
642
622
613
605
591
586
581
578
573
560
560
543
538
544
535
553
545
557
570
588
617
616
658
638
646
669
681
657
642
633
622
609
601
594
584
569
565
558
568
577
582
594
604
595
588
595
618
599
589
581
580
570
565
567
573
560
549
575
589
606
604
616
664
616
615
621
605
586
579
570
554
562
551
558
447
638
546
547
531
549
559
563
566
565
584
587
586
590
588
577
560
558
557
553
552
552
555
546
553
555
559
565
559
560
380
749
572
577
602
594
588
616
621
606
601
612
601
595
609
516
691
606
598
583
574
637
582
587
587
593
573
560
560
556
549
542
537
527
532
527
535
526
535
526
531
527
528
590
613
626
665
672
686
634
630
620
603
593
568
562
574
600
637
598
587
598
620
620
601
596
594
591
585
573
574
600
625
609
618
628
624
616
603
608
598
596
431
361
418
330
290
501
573
367
327
554
264
284
535
527
541
583
651
647
656
871
685
727
758
716
699
731
694
732
803
838
743
675
700
687
671
625
628
625
616
610
623
610
650
708
718
678
690
714
720
698
724
717
717
665
660
666
635
636
605
586
588
574
592
593
575
571
572
570
559
567
608
608
632
636
680
668
633
652
729
737
693
638
622
694
764
841
800
809
838
801
746
770
762
767
746
792
787
744
798
810
745
735
772
755
724
833
864
775
821
829
803
757
790
791
668
713
810
769
674
699
740
724
720
854
862
763
724
694
672
648
635
651
759
854
812
790
846
851
767
807
779
769
815
897
880
800
885
878
788
831
807
740
711
719
779
844
816
884
796
808
812
768
757
798
813
871
880
842
845
838
838
796
816
806
798
731
795
829
759
826
807
808
744
891
863
768
729
753
802
756
721
739
725
540
837
712
701
653
665
701
739
729
789
774
719
710
715
699
659
610
645
747
782
748
831
887
860
845
811
762
739
698
660
699
676
690
714
830
912
853
729
733
728
701
719
746
748
726
776
771
772
754
758
692
730
702
644
607
597
597
645
700
634
621
590
593
579
568
575
635
606
644
685
792
816
719
720
706
788
768
751
757
674
707
860
935
917
855
893
875
796
852
885
879
818
867
866
800
821
836
778
734
759
811
739
769
827
815
751
798
804
728
751
731
684
646
672
760
795
738
760
786
806
703
723
767
769
699
795
827
794
808
870
853
785
794
813
795
758
792
791
745
746
787
798
717
777
776
782
737
796
819
764
753
793
771
725
772
808
769
741
794
808
728
748
695
660
655
683
715
680
637
658
708
734
672
716
721
734
714
762
784
757
751
792
794
737
736
758
768
711
714
739
778
740
761
779
755
696
739
758
739
702
772
798
776
755
800
833
750
762
765
728
703
751
741
669
617
604
649
705
792
786
759
706
676
626
620
620
679
713
690
767
783
812
739
656
648
628
649
698
696
721
745
723
810
834
862
833
807
789
689
681
694
720
703
647
639
621
629
615
638
637
632
621
618
600
597
598
593
596
595
588
589
594
586
596
591
603
654
642
664
690
705
674
680
652
665
643
660
671
624
632
626
617
617
613
639
683
675
709
701
661
621
592
578
571
549
556
659
681
753
819
810
799
791
776
727
720
711
715
701
688
660
660
675
668
670
670
662
641
638
649
642
634
631
643
624
604
605
598
593
585
582
590
599
602
646
648
631
623
617
628
597
588
571
570
561
557
563
576
600
608
586
600
582
579
570
556
556
542
542
554
548
548
550
542
544
540
536
531
526
529
547
544
545
545
550
570
574
598
686
711
761
804
814
721
720
708
734
829
831
810
749
740
777
772
739
750
716
668
671
687
680
657
630
661
668
745
798
791
754
728
684
647
663
781
890
843
816
732
712
693
769
671
676
724
759
769
674
638
656
666
842
834
692
689
681
727
774
728
713
710
731
749
747
681
703
749
871
880
822
734
707
648
656
677
778
789
821
826
758
757
686
730
757
846
793
722
708
720
741
657
686
685
750
806
746
788
788
802
703
692
658
634
759
787
743
836
869
835
753
838
879
819
761
780
842
867
763
779
805
827
762
831
860
837
755
847
879
763
796
804
764
697
776
847
766
721
671
637
621
640
750
859
868
749
730
705
637
634
618
634
636
646
587
575
557
583
579
638
681
640
620
650
707
766
802
795
773
758
767
802
779
801
836
870
865
825
792
820
806
811
740
774
777
797
806
747
710
715
728
742
720
714
759
732
680
688
651
635
597
633
731
889
834
852
876
832
754
764
715
750
725
713
686
718
763
764
688
678
694
725
686
733
792
743
701
740
829
787
763
702
666
638
616
603
597
623
633
660
663
686
695
698
658
642
620
596
588
586
586
597
669
1002
894
923
919
913
895
868
834
757
737
763
769
774
793
850
866
876
851
804
746
707
735
790
821
739
799
771
814
716
724
672
631
613
595
605
619
673
737
724
840
831
838
814
690
662
651
644
642
661
631
607
612
597
651
724
656
691
707
800
767
686
716
755
786
726
658
640
649
721
814
801
800
779
676
667
652
718
798
799
791
730
748
777
792
746
811
840
814
793
713
722
753
714
664
683
724
767
739
853
849
806
750
807
798
718
794
768
698
674
668
895
862
787
749
765
708
664
641
660
728
766
902
884
838
892
902
828
740
778
792
747
705
747
730
652
649
629
593
581
569
582
660
738
742
713
655
690
772
813
771
746
820
833
785
719
776
883
824
763
729
694
666
674
751
805
781
869
935
880
821
754
660
657
680
712
653
606
586
609
601
600
628
614
584
622
650
741
764
760
766
804
797
809
826
848
838
848
879
878
845
830
817
810
798
785
792
730
775
770
780
740
740
704
657
635
650
701
781
801
746
739
743
755
707
708
703
667
652
685
751
800
742
802
815
812
787
808
823
762
775
812
840
775
827
834
782
724
720
767
788
702
744
721
687
658
647
616
592
586
590
594
600
594
617
656
636
613
594
620
783
792
786
790
823
812
806
735
742
754
787
753
775
788
789
766
735
769
796
695
684
708
765
769
700
701
664
601
608
592
591
593
587
608
666
662
782
821
746
774
783
747
696
676
672
644
681
801
792
816
807
736
671
691
720
729
660
688
791
796
758
789
752
685
657
642
683
687
732
773
752
701
734
755
702
668
673
671
645
683
695
696
659
665
640
615
625
655
718
658
668
690
691
642
647
667
716
664
639
637
645
609
609
630
653
617
645
646
627
606
620
648
659
638
670
671
690
671
722
765
767
729
745
751
686
701
690
628
607
583
572
563
634
695
633
703
748
741
694
727
737
716
658
678
628
635
692
735
773
769
828
820
736
752
776
753
692
721
742
743
712
760
784
756
730
726
677
714
717
658
636
604
625
659
711
724
696
724
733
744
741
771
788
790
732
770
805
784
738
773
770
750
727
727
710
680
728
774
796
739
784
788
720
724
723
733
682
691
721
756
636
603
619
640
735
728
722
728
714
673
638
624
614
601
597
646
765
775
771
788
755
786
797
784
765
722
708
704
748
730
685
766
792
700
674
629
607
580
573
566
593
685
808
801
803
786
789
782
726
766
789
743
681
688
726
750
774
759
795
790
742
685
690
661
677
652
641
632
663
636
682
725
700
663
693
723
703
664
707
718
707
700
713
742
668
697
741
708
697
715
723
694
709
721
714
670
716
724
670
654
647
663
638
677
710
680
649
672
673
654
638
660
677
674
672
695
709
658
703
703
702
656
681
687
697
680
713
719
690
673
706
690
656
655
687
735
719
751
770
726
702
697
707
685
734
770
721
733
738
745
702
733
752
710
759
756
730
722
757
763
706
747
748
704
730
736
739
699
730
747
718
693
691
690
650
686
701
701
667
697
703
707
696
726
741
686
727
728
716
676
753
802
771
732
773
691
658
610
609
644
659
631
676
716
711
679
710
759
746
699
704
683
642
606
575
572
588
660
661
615
607
617
664
683
698
709
710
631
632
644
708
759
750
722
660
613
584
600
612
751
751
752
763
765
792
804
799
785
759
765
763
776
773
757
775
783
775
762
733
743
756
753
712
745
765
767
717
736
730
714
698
711
726
737
713
758
771
739
760
705
684
645
629
689
653
620
634
635
627
639
660
674
677
644
649
639
632
596
597
584
619
635
619
633
640
639
625
622
626
607
607
605
602
601
579
570
557
564
564
571
606
749
809
812
830
772
761
800
782
743
713
675
695
714
716
726
759
783
647
682
629
601
594
582
574
575
588
600
580
567
558
588
584
609
626
623
642
636
614
630
646
651
643
625
641
654
687
703
702
725
693
703
710
709
681
729
760
736
660
670
684
732
706
710
734
717
659
686
708
722
671
708
691
658
652
669
695
707
681
733
731
698
665
717
701
663
688
720
721
662
674
702
736
690
685
705
712
669
696
715
700
680
746
734
668
677
692
732
699
694
697
756
663
723
739
715
708
743
736
658
666
641
616
626
654
678
631
629
651
659
650
615
621
644
689
697
684
751
767
767
752
792
799
718
749
754
754
713
736
754
707
684
666
657
629
621
600
595
579
577
584
617
688
670
655
707
719
650
663
669
660
645
605
578
573
567
569
584
625
622
606
572
589
611
701
725
702
648
676
683
701
704
693
727
776
742
674
688
685
661
637
609
612
615
638
654
617
615
608
589
637
691
628
642
657
687
677
644
632
649
686
703
653
628
631
703
769
789
770
714
659
682
683
702
658
748
793
788
717
774
742
679
693
721
739
687
684
693
702
713
683
664
715
790
780
750
726
662
633
615
637
684
713
733
712
785
810
753
709
696
689
639
658
703
826
788
766
763
757
738
715
683
643
682
764
831
840
788
842
829
773
692
712
767
768
733
768
829
871
781
830
845
790
715
743
753
711
684
750
819
818
757
764
796
771
705
739
764
782
718
767
797
773
713
750
784
774
737
760
788
732
683
714
741
734
677
717
782
756
709
771
804
735
686
697
712
676
675
735
806
749
818
853
783
711
731
720
693
660
727
769
803
731
754
793
724
700
731
752
697
719
753
791
722
733
720
653
612
610
591
595
573
563
565
582
619
631
596
592
600
625
721
709
663
632
635
650
702
702
810
853
845
787
814
805
749
754
762
781
729
774
798
753
752
781
770
718
753
766
737
720
731
723
665
625
600
659
786
772
714
674
657
638
635
615
604
599
580
587
605
714
778
789
823
774
811
781
685
679
691
793
775
693
713
728
570
879
726
698
682
689
696
746
727
707
682
671
638
631
644
672
749
687
675
693
686
631
635
636
687
772
710
734
774
792
736
735
748
704
694
748
784
738
752
766
734
677
685
684
686
657
725
757
776
770
825
825
723
738
728
698
670
683
701
694
690
772
786
731
752
746
686
650
684
709
705
673
729
766
710
687
714
751
723
730
669
630
606
586
586
619
738
795
712
659
690
743
744
688
687
717
690
684
745
778
726
740
778
760
699
712
754
709
687
711
777
720
731
719
661
661
671
704
691
739
744
761
714
778
735
709
750
798
747
718
737
758
735
744
769
746
687
737
759
733
679
707
728
724
693
730
803
745
720
734
748
703
724
746
722
670
695
716
668
669
696
751
696
682
723
660
627
616
591
597
699
612
620
652
748
725
738
802
801
704
757
790
762
727
764
771
673
626
587
626
645
709
684
651
625
613
604
621
654
680
649
629
659
727
781
789
728
798
769
692
688
696
704
735
729
703
669
697
706
683
641
604
575
599
619
714
689
682
674
652
648
608
578
576
577
609
653
708
705
762
809
823
794
858
840
786
774
746
732
754
774
763
747
765
759
742
719
718
651
614
610
621
647
672
661
672
685
709
672
707
738
720
656
643
619
594
604
653
710
661
621
604
604
632
682
660
689
711
687
620
618
601
624
667
743
746
691
701
742
743
682
716
721
719
714
679
691
659
709
755
703
682
715
694
710
698
646
639
646
655
685
685
654
688
704
707
761
749
759
712
718
701
671
700
666
659
634
655
668
696
750
737
724
738
743
711
678
716
745
822
769
788
793
760
700
667
631
599
598
606
677
772
753
755
788
789
723
717
726
737
668
696
693
698
657
690
730
728
675
723
745
701
634
635
618
644
670
660
635
586
569
546
556
525
521
519
568
616
707
763
753
860
822
815
763
788
770
726
666
673
687
719
715
682
697
715
755
727
655
653
668
699
754
727
721
737
668
666
657
651
631
672
721
757
692
734
744
687
678
693
679
683
700
740
694
728
733
738
689
722
748
715
670
700
700
669
653
679
720
680
675
681
679
641
668
668
693
667
705
700
659
689
698
708
664
705
728
678
700
707
702
689
711
706
654
685
696
690
646
677
715
718
688
723
702
655
672
662
639
628
665
705
707
709
759
765
698
746
750
681
706
711
708
681
722
771
731
698
738
730
648
663
674
736
729
673
626
622
637
689
713
658
728
752
728
701
748
785
722
693
667
699
685
642
676
731
773
719
750
747
733
694
667
742
794
754
704
745
786
760
703
721
690
654
630
651
732
767
707
774
768
761
705
756
788
728
761
761
761
704
773
782
706
728
702
664
611
578
613
673
868
847
835
740
657
624
599
599
595
596
590
591
596
660
652
652
663
641
647
659
667
638
642
645
636
641
637
628
615
619
662
699
674
678
721
765
785
744
721
734
740
698
742
757
788
758
758
755
739
701
686
704
761
758
717
765
774
702
687
707
731
699
744
754
716
706
733
815
733
695
680
653
616
630
656
704
694
711
721
692
756
805
776
712
740
742
736
783
857
871
750
780
776
714
752
804
797
804
823
780
716
739
761
691
722
751
721
690
747
793
791
746
778
822
740
787
741
672
676
717
788
752
780
826
784
753
794
809
731
758
790
803
725
767
807
784
765
851
841
777
799
811
766
742
813
806
722
690
639
612
589
574
580
687
768
783
787
721
740
833
819
732
735
759
795
731
797
853
806
772
797
811
750
788
798
765
738
726
678
630
604
592
574
603
604
617
750
770
653
697
732
740
697
679
698
758
727
692
698
733
730
735
797
794
743
778
838
828
727
654
650
678
895
874
818
778
665
666
689
835
861
730
717
730
823
817
793
707
734
793
851
807
745
774
877
835
731
713
709
798
821
814
830
712
671
652
710
881
886
855
829
854
828
773
743
747
772
789
819
757
772
792
730
703
677
682
645
626
615
599
596
575
562
548
534
526
511
520
499
496
483
489
481
479
479
487
501
516
578
527
535
569
586
585
566
567
567
556
560
614
681
685
689
669
625
598
604
614
599
605
595
580
569
566
578
575
576
567
593
620
621
612
610
611
600
590
580
577
573
565
558
557
559
565
552
567
569
589
609
625
607
591
567
568
559
557
550
550
545
544
538
537
533
525
520
515
514
525
551
572
587
631
620
618
607
621
624
626
604
597
587
573
556
551
541
545
554
561
629
682
655
626
631
621
606
587
576
567
559
544
540
538
533
532
519
521
524
531
518
510
521
548
539
542
543
572
587
584
583
573
573
569
575
572
570
555
550
543
547
554
567
576
606
609
616
616
648
641
621
631
635
697
773
751
757
743
774
763
683
659
639
624
591
581
571
602
667
782
761
743
705
710
713
668
675
716
745
801
752
727
785
856
827
807
781
800
804
776
726
702
698
700
626
620
642
779
807
813
781
749
722
706
704
721
715
775
847
849
821
759
749
711
689
699
720
727
709
684
665
609
605
605
695
751
777
800
812
810
770
801
798
755
648
636
645
734
778
768
776
698
680
680
722
679
693
729
744
723
721
704
691
721
734
778
764
734
799
757
748
738
732
727
668
653
652
649
646
668
633
635
667
646
614
606
651
649
635
602
598
599
625
681
702
705
693
678
770
711
694
721
844
859
830
757
730
747
743
751
770
737
651
609
593
627
899
855
880
874
892
888
885
853
806
772
760
709
705
697
796
850
839
814
801
797
785
783
791
807
804
782
804
825
823
796
780
738
753
770
783
745
804
787
740
761
775
760
707
749
769
742
687
745
760
678
636
637
697
720
686
760
795
737
734
734
711
682
727
792
747
658
684
825
869
812
759
666
654
640
658
684
729
730
710
657
651
671
757
783
763
783
801
765
807
836
819
800
782
794
818
770
807
805
828
826
776
771
710
688
691
698
693
707
742
736
713
659
651
675
742
709
738
640
642
633
668
690
673
651
628
617
618
610
607
646
711
794
800
862
773
779
809
840
806
746
771
721
628
599
585
582
578
594
784
781
770
805
823
796
774
741
733
691
722
787
806
781
836
827
760
779
777
762
740
751
752
702
729
745
778
686
704
685
637
630
648
730
704
727
749
757
706
769
783
764
752
796
822
736
749
769
764
739
797
781
820
852
837
808
854
859
809
809
836
818
771
809
798
700
655
640
733
842
825
797
724
748
770
756
718
802
795
672
641
615
683
787
812
817
736
773
760
726
653
669
691
725
757
731
773
787
762
669
680
640
620
595
584
583
589
621
621
619
639
711
737
771
775
710
742
745
698
677
673
746
747
785
731
688
722
772
791
739
778
764
771
730
773
795
812
759
789
852
871
854
770
772
721
665
618
620
654
665
670
682
776
752
688
625
600
622
637
762
712
677
664
642
638
685
771
820
825
778
774
668
627
656
684
799
790
739
734
734
749
731
659
655
622
640
776
783
727
678
717
751
812
815
818
829
780
756
775
786
780
700
704
650
669
708
719
718
713
682
688
708
744
773
746
736
744
736
726
710
701
725
737
719
732
776
711
737
776
768
732
693
701
699
695
699
680
758
810
751
770
777
739
664
647
642
655
667
680
668
638
607
624
670
814
814
785
817
768
695
721
721
697
675
660
639
648
681
726
770
766
702
743
765
804
818
784
763
697
678
703
756
794
801
807
705
695
695
715
700
689
666
643
639
638
612
583
598
656
901
861
826
825
775
752
689
680
724
814
822
769
741
742
740
740
752
710
766
802
779
713
730
710
672
689
693
719
710
647
609
606
582
570
602
627
585
567
639
728
820
806
758
742
643
610
602
603
694
769
807
813
797
778
761
730
772
799
788
701
778
813
799
804
751
769
771
767
789
810
755
768
713
734
793
792
793
770
779
788
729
763
726
669
676
671
747
771
735
705
747
746
697
740
739
695
669
694
710
697
677
702
705
710
691
643
674
743
790
805
794
755
729
748
757
731
691
766
877
887
861
808
813
781
701
655
670
666
694
709
648
652
659
688
689
684
689
627
644
657
676
676
623
622
603
614
664
680
648
644
723
761
805
793
765
718
649
639
645
658
678
703
638
624
643
733
772
704
653
635
607
586
597
599
629
651
640
659
655
642
596
604
587
589
609
620
607
586
562
550
569
563
566
570
613
601
617
781
867
861
824
780
721
699
685
693
668
678
707
761
805
792
780
728
649
647
638
671
733
750
723
677
714
732
755
703
708
732
743
724
708
683
664
647
617
627
655
706
756
701
682
667
669
688
690
684
735
761
764
775
714
650
650
672
683
704
684
686
672
655
654
639
653
616
618
645
703
679
656
664
713
728
761
746
733
708
698
661
615
601
583
615
933
863
875
864
847
839
816
787
770
716
662
642
611
621
759
769
771
755
763
765
780
708
644
645
631
667
669
674
723
784
808
776
762
748
766
754
733
755
816
801
749
780
800
766
734
774
783
770
693
661
688
644
636
675
822
835
721
687
649
646
608
604
617
670
735
701
800
825
837
778
836
834
815
742
780
794
744
770
774
789
739
762
808
838
688
670
628
590
583
580
613
628
620
667
734
746
701
730
696
685
658
684
696
737
675
737
813
736
680
706
705
662
641
628
631
631
594
602
619
648
624
614
638
660
678
641
660
694
712
660
711
716
745
672
736
796
824
748
799
807
728
728
792
827
744
784
803
775
721
730
706
636
668
773
816
776
741
803
834
757
733
800
841
817
775
811
839
754
828
834
785
762
825
826
744
776
796
765
757
812
817
783
804
795
782
716
771
836
828
768
835
836
762
719
734
742
698
745
777
777
683
704
681
658
682
748
772
778
808
755
683
726
732
718
705
852
889
872
814
856
868
822
817
831
837
743
782
821
809
748
815
804
725
704
707
646
622
614
586
579
604
590
585
623
670
688
637
641
658
686
674
646
725
782
783
733
797
798
738
716
761
756
703
705
747
767
711
709
780
808
760
768
826
770
679
720
789
793
727
765
802
776
712
733
751
742
699
707
690
645
657
687
754
755
716
764
763
706
689
750
774
703
721
767
804
739
783
783
762
723
747
730
673
634
647
697
767
676
697
743
806
741
771
796
782
742
814
862
810
788
847
853
784
794
820
842
765
800
812
779
726
766
792
788
757
804
825
778
755
769
780
712
765
784
803
737
776
780
776
723
761
751
699
703
716
742
697
704
755
750
690
712
714
724
676
720
725
708
688
741
778
752
742
752
741
660
674
674
695
667
707
743
728
672
712
727
688
657
678
690
691
659
680
700
706
658
676
675
672
625
585
605
578
579
604
595
578
584
595
601
587
588
603
621
641
617
632
640
642
614
607
599
607
600
594
609
653
704
667
692
712
723
685
716
702
699
656
683
705
717
707
747
800
807
767
796
760
660
643
588
579
586
593
601
672
768
710
756
672
677
685
696
672
665
711
703
673
674
651
643
615
631
649
656
666
696
682
657
678
720
680
657
715
731
686
737
750
753
662
643
614
598
603
640
688
652
686
733
731
678
615
607
586
583
572
566
569
559
559
557
558
543
539
537
534
533
526
523
522
516
507
505
505
507
515
534
540
569
590
599
655
628
606
586
611
624
636
640
630
623
606
600
572
560
554
561
576
627
641
644
637
660
685
689
654
653
649
656
611
627
623
638
628
651
662
640
619
637
632
628
602
619
625
607
587
576
564
557
553
544
531
537
543
528
530
534
521
516
503
503
510
498
500
518
556
651
633
574
615
597
588
625
581
581
551
556
564
536
532
558
602
649
681
648
603
624
693
747
688
707
625
654
649
608
595
656
631
599
594
639
791
802
779
726
737
773
788
726
789
815
858
803
867
836
761
809
800
711
703
797
815
737
727
734
752
693
657
644
647
611
636
687
755
662
701
672
646
683
729
626
636
677
734
676
648
674
724
679
718
669
719
748
739
698
635
651
663
733
769
782
707
790
841
826
744
817
843
796
808
871
844
755
814
824
762
769
782
801
735
768
798
734
679
690
731
723
682
728
795
810
720
737
790
792
726
784
871
852
859
902
837
737
765
803
851
747
812
880
789
774
837
838
721
752
751
741
685
766
841
765
757
792
780
681
717
757
733
688
743
736
697
698
746
768
729
737
780
784
712
761
778
733
721
769
773
649
633
622
601
622
722
670
765
797
761
694
726
743
688
654
693
759
781
753
850
865
826
800
791
791
722
769
808
805
751
794
799
747
724
797
822
744
764
789
800
729
776
801
790
782
838
796
706
737
708
706
664
728
771
693
640
604
651
776
848
850
800
718
758
781
785
724
671
639
640
617
612
596
585
590
662
717
720
668
707
747
776
727
731
748
744
689
742
742
707
802
762
693
712
703
680
719
730
712
671
716
780
797
762
768
747
696
751
763
736
754
767
757
675
719
802
777
743
781
795
727
765
804
685
681
645
650
649
766
919
882
859
872
832
746
801
799
767
788
796
824
801
857
848
756
786
732
664
695
784
782
871
869
780
796
813
782
707
733
760
749
864
869
822
829
852
826
747
787
795
786
754
798
851
761
777
749
745
699
719
758
716
780
801
792
734
799
794
735
714
752
793
755
743
791
817
734
783
789
716
687
681
675
663
762
909
889
803
850
834
716
707
737
804
741
715
742
806
736
816
838
834
833
875
843
741
795
848
789
740
829
849
780
742
762
815
754
819
885
811
781
810
803
740
775
821
767
749
742
691
647
679
821
866
778
796
816
780
731
792
845
760
783
809
833
753
824
864
798
745
734
672
630
621
650
819
805
790
686
693
725
769
713
762
845
852
768
796
758
661
616
591
610
647
752
770
732
692
657
626
605
612
637
672
765
775
741
707
825
837
826
758
764
747
701
630
613
608
605
630
720
770
820
793
847
846
817
799
784
773
759
827
874
813
805
814
787
770
795
755
688
683
700
799
761
792
856
802
742
806
794
677
697
768
806
736
811
839
787
791
825
816
722
788
811
751
718
759
804
721
749
757
738
703
753
761
698
719
738
714
646
649
674
676
679
669
727
767
726
719
755
745
702
744
775
759
727
768
770
730
757
786
774
732
715
666
621
622
610
633
655
684
707
720
681
709
693
709
663
681
700
704
698
736
796
781
769
787
753
694
704
689
684
666
711
770
772
761
804
795
730
748
757
723
666
663
695
699
624
643
636
610
625
705
657
695
727
748
689
787
801
753
674
734
778
805
720
721
723
735
658
688
724
750
694
795
817
783
750
793
795
739
736
728
713
651
675
709
771
728
807
822
756
729
697
643
605
617
629
811
855
797
763
762
758
707
742
772
753
722
760
775
761
713
804
834
810
780
802
797
756
746
757
765
736
754
771
757
734
760
750
678
699
672
663
659
688
696
640
645
712
746
738
692
699
699
681
698
730
735
695
756
763
790
723
755
773
712
725
763
800
748
771
768
788
729
770
796
758
711
770
810
748
716
750
756
697
735
772
747
701
740
743
707
693
724
737
692
673
715
756
715
732
744
755
690
729
757
732
683
733
755
729
702
734
766
723
703
734
771
737
708
745
742
690
645
670
713
716
657
698
731
720
685
729
763
784
758
788
794
730
752
769
758
719
783
812
780
775
802
802
721
752
700
655
612
602
646
609
619
690
776
758
741
819
848
759
738
679
631
622
645
732
728
716
824
830
765
712
710
687
642
666
690
672
668
702
690
633
629
619
596
609
657
621
677
729
765
681
712
772
714
686
750
861
837
734
795
816
753
766
767
709
674
715
776
748
717
711
711
712
674
686
714
697
748
812
746
733
769
764
734
773
756
718
707
759
784
773
775
832
803
711
748
752
778
710
767
809
736
764
725
681
665
687
682
692
889
795
667
654
631
616
636
821
649
613
624
610
632
772
797
824
807
749
685
701
670
751
765
722
632
492
715
580
569
572
626
746
695
688
741
824
851
807
766
751
731
717
687
663
637
610
598
598
598
587
587
592
583
574
579
604
663
695
699
744
752
745
697
701
719
695
724
732
768
728
741
739
710
693
735
688
743
773
701
691
711
707
650
661
682
636
592
597
598
575
589
584
620
733
728
702
742
766
777
706
749
788
788
787
776
838
817
783
825
857
843
802
806
771
710
755
837
843
778
810
783
674
664
650
661
660
708
747
745
731
749
745
691
667
680
697
677
688
743
779
724
729
749
792
714
720
739
760
743
701
770
809
784
726
804
830
772
748
773
809
745
746
792
758
715
724
731
744
806
838
816
838
845
824
772
794
801
792
755
784
807
808
771
812
807
766
777
783
801
751
785
818
801
771
836
838
769
786
794
799
769
771
778
719
672
656
663
667
620
650
630
609
647
598
592
604
624
660
688
706
660
620
622
634
668
675
635
703
783
832
720
711
665
650
618
622
607
592
579
578
575
564
558
554
558
554
550
569
568
550
535
582
784
755
733
691
667
621
620
607
606
592
594
598
594
580
574
567
562
551
549
554
556
560
553
552
558
567
586
617
645
624
640
625
609
601
595
581
561
553
539
545
555
571
592
596
587
554
565
592
588
618
629
599
573
559
578
585
590
574
604
628
663
667
646
670
668
648
617
625
629
656
628
620
618
603
582
588
583
584
567
560
570
559
561
558
559
543
551
546
539
532
534
534
542
552
567
607
627
611
602
612
611
583
576
564
559
549
545
535
537
535
523
529
520
511
502
494
487
493
501
810
736
700
881
771
795
826
722
672
784
709
665
694
674
642
621
642
616
597
605
606
595
610
599
572
587
569
565
563
563
563
555
562
593
583
593
613
611
598
598
605
597
586
601
610
615
603
619
652
630
622
622
607
572
569
558
562
564
610
655
599
589
593
618
622
640
649
671
644
637
609
594
595
601
683
769
718
695
687
742
756
732
662
650
648
626
655
648
638
639
626
599
601
618
662
652
717
765
716
685
693
675
626
631
654
681
661
671
692
658
597
581
563
585
607
690
705
716
686
643
632
660
650
613
616
600
584
579
577
556
554
575
593
618
624
615
594
603
610
602
648
628
597
592
580
603
604
624
630
628
656
667
623
632
629
635
614
610
602
607
605
644
676
663
657
680
639
623
634
614
591
587
606
606
575
562
564
576
576
557
581
600
581
560
563
560
559
566
554
548
543
547
550
551
537
535
529
1073
547
554
551
562
561
540
536
533
533
520
515
520
523
539
552
554
567
552
541
562
542
545
544
547
553
548
542
575
569
573
584
589
604
596
578
578
576
565
573
563
582
562
556
570
565
579
613
606
617
648
613
597
594
582
563
571
591
605
623
688
711
665
710
691
634
631
618
608
611
619
636
608
630
650
654
636
710
743
684
702
728
701
667
671
666
630
631
647
636
599
629
619
609
592
581
570
601
584
573
571
362
939
644
608
613
615
594
598
593
597
576
600
615
599
618
641
647
589
459
725
606
587
564
577
565
591
603
503
654
364
782
389
759
555
555
563
498
617
561
583
585
578
592
627
650
652
628
409
787
584
573
586
604
682
676
706
711
682
709
712
637
628
616
614
586
585
590
607
595
617
634
617
637
393
369
491
579
608
617
646
406
909
616
648
668
657
634
663
669
654
663
676
677
638
668
671
677
663
690
677
647
682
673
654
687
665
650
628
651
682
682
752
753
603
556
561
995
659
695
721
658
685
678
619
659
676
659
660
677
765
696
722
728
712
657
702
771
738
677
690
713
714
713
775
779
701
728
730
678
678
670
706
678
704
782
783
733
797
756
675
682
701
674
665
744
870
755
819
815
740
743
723
658
649
666
716
669
694
691
642
671
741
731
714
765
761
708
739
730
733
803
802
722
752
745
690
724
731
698
698
703
740
705
763
793
739
800
803
764
745
742
758
687
726
748
745
801
801
715
766
774
734
724
743
747
691
725
682
637
654
644
680
757
780
700
707
724
715
705
770
828
804
820
842
790
720
771
831
848
808
722
764
801
792
752
736
857
863
814
790
796
799
732
804
796
765
816
844
769
793
851
881
756
781
776
693
691
666
627
650
783
717
797
830
755
722
760
798
750
770
800
812
753
712
822
901
849
809
854
838
741
789
798
728
768
753
735
700
738
846
817
773
807
745
741
744
753
719
749
798
741
729
731
698
652
653
646
677
655
716
736
693
638
649
675
681
655
735
770
717
755
777
699
699
704
661
659
673
686
665
667
665
689
652
654
638
636
647
621
642
714
651
700
732
701
674
727
751
735
719
714
721
664
718
778
769
722
761
785
698
718
737
726
680
757
787
715
739
764
745
720
730
760
696
695
692
743
714
777
797
763
772
768
691
687
662
626
630
636
632
627
652
676
670
648
684
735
446
998
746
695
719
716
672
683
680
646
651
678
712
684
757
782
785
750
760
699
672
665
479
631
427
464
713
759
734
737
757
738
752
748
701
721
705
719
664
688
698
694
731
750
752
715
727
680
680
684
717
643
649
709
748
712
763
786
756
755
787
741
679
692
685
680
714
771
769
770
747
763
771
728
744
737
627
811
747
739
756
748
729
754
725
742
715
703
711
698
736
752
708
665
695
683
682
682
707
695
712
694
700
659
677
696
763
774
746
758
778
805
774
715
735
775
817
806
784
830
783
792
740
744
718
688
715
721
721
654
677
693
754
734
679
695
706
701
666
663
674
658
691
711
751
725
709
708
698
727
715
726
697
664
688
686
724
747
769
743
749
786
794
756
706
693
689
730
747
730
702
729
737
745
712
705
724
772
760
699
727
726
653
650
638
660
643
660
695
683
630
629
623
605
584
573
562
574
593
650
674
625
663
697
710
668
698
693
686
659
672
687
681
648
681
695
690
675
709
751
734
722
738
738
694
707
709
714
660
680
735
789
756
788
802
793
723
753
758
757
727
771
791
744
784
818
782
739
779
790
754
729
748
773
775
773
812
793
760
772
769
743
772
786
738
743
766
722
755
765
725
724
744
713
687
692
725
699
719
689
662
676
690
659
664
691
707
666
711
710
675
686
653
631
612
631
643
641
604
612
619
621
640
650
720
723
714
766
754
701
705
711
703
700
706
719
712
672
696
712
716
695
708
708
674
684
672
681
657
687
702
703
665
687
693
664
648
606
595
632
605
640
683
702
647
677
664
674
622
639
666
683
649
666
679
631
670
665
640
665
668
671
652
685
715
722
674
731
734
732
702
727
738
729
725
751
756
688
712
732
707
716
721
656
617
606
607
748
782
741
735
719
696
687
680
666
686
726
710
754
765
779
762
728
708
698
697
693
689
708
729
730
715
741
749
772
738
743
745
749
730
704
735
785
805
760
774
780
709
718
712
686
667
664
687
690
679
729
780
705
762
776
750
737
774
778
741
737
735
732
684
709
706
706
763
789
733
738
733
708
720
708
697
659
637
606
597
627
626
647
651
656
624
638
656
642
616
624
628
629
637
648
646
622
642
646
626
601
600
600
586
608
628
642
643
657
682
677
648
662
683
674
651
625
595
594
588
579
569
572
598
632
652
625
664
670
662
642
656
669
644
632
630
634
633
632
674
712
637
647
658
648
612
628
637
658
630
642
670
696
643
664
664
693
627
657
646
633
619
665
721
693
655
685
719
678
711
722
690
667
689
689
678
706
603
757
589
492
950
688
691
660
684
703
672
644
659
716
681
690
765
756
684
670
670
677
650
662
683
700
647
645
637
608
634
674
623
642
686
694
646
680
716
750
679
728
782
803
711
724
731
753
740
679
717
746
710
659
686
758
807
724
776
765
716
730
741
756
730
782
739
730
707
709
748
740
710
769
764
697
699
698
716
674
713
740
675
707
724
695
652
682
710
701
652
686
709
718
686
703
708
661
654
702
688
668
654
689
659
634
629
642
656
680
686
649
684
684
714
684
714
815
872
861
778
802
782
753
711
742
773
719
778
795
764
769
764
728
701
732
763
785
733
773
746
700
674
690
734
754
707
746
780
711
700
690
718
701
757
791
774
782
784
693
698
680
663
665
695
724
679
691
693
692
655
689
716
712
636
639
643
732
778
766
731
669
672
661
682
702
741
809
855
819
858
835
785
735
733
751
736
748
789
793
754
786
778
733
757
754
748
721
740
749
725
727
718
664
694
715
710
659
664
652
685
656
682
701
663
715
741
744
691
736
749
725
688
710
719
681
727
726
679
700
718
747
717
689
587
780
665
643
665
669
461
380
526
657
582
768
680
653
683
681
706
709
682
711
710
703
747
602
670
822
729
691
640
669
655
648
697
687
687
659
661
694
714
681
701
713
710
666
700
705
709
666
699
652
619
598
625
644
678
676
699
719
707
692
713
724
739
697
681
699
741
752
692
729
784
787
753
734
786
799
777
713
769
791
771
743
770
792
751
751
764
794
741
702
739
800
823
814
795
797
798
761
735
762
790
745
758
807
833
797
807
809
787
734
765
766
744
720
780
801
789
748
763
768
732
714
720
762
756
744
774
760
698
726
720
731
699
729
742
725
702
709
731
714
712
722
734
686
712
735
747
692
755
784
768
734
743
760
715
677
688
741
756
740
740
692
665
657
657
652
650
628
647
667
678
654
637
650
662
653
668
730
789
774
793
763
716
750
756
762
727
754
737
695
699
686
706
680
729
753
784
758
775
762
697
711
715
717
704
749
801
805
752
742
724
680
703
713
676
702
722
700
703
737
705
722
734
756
701
746
726
709
694
717
772
734
759
794
760
709
753
784
739
702
731
737
724
736
734
741
710
753
771
729
748
766
749
731
742
734
692
725
740
718
753
808
760
712
737
782
763
701
743
732
730
766
773
705
740
782
764
749
795
772
767
778
806
722
724
698
644
633
658
770
796
756
816
854
806
790
792
778
730
753
755
701
709
717
713
716
767
815
795
770
780
770
722
753
743
741
698
743
772
793
745
761
755
719
727
727
743
739
728
777
752
697
691
670
688
717
692
701
720
665
680
677
672
668
717
761
726
784
788
753
758
748
690
630
598
613
611
699
718
704
693
686
678
652
650
638
627
651
734
777
763
711
687
684
683
660
658
655
642
625
623
625
619
638
644
666
676
647
674
662
651
658
644
642
653
646
621
641
648
663
646
676
676
681
672
680
679
649
681
693
709
667
687
681
702
667
681
685
692
653
677
688
692
669
718
715
665
680
715
693
646
667
681
655
688
745
726
766
688
747
797
748
764
709
680
635
635
652
647
679
722
737
677
686
688
700
665
683
723
732
692
719
741
729
708
699
700
674
655
674
674
673
649
685
683
659
667
692
671
696
706
687
721
748
686
720
687
652
659
679
698
665
611
812
695
737
704
692
679
641
659
682
674
628
632
614
647
660
652
625
636
680
707
718
711
741
811
738
734
728
693
712
720
715
716
752
795
784
781
764
773
757
775
757
673
682
710
726
735
727
754
784
764
714
683
686
662
643
644
627
611
622
696
706
673
694
698
729
740
676
670
654
630
660
670
704
644
648
632
624
648
654
640
636
620
603
590
575
565
554
543
536
533
525
519
512
515
511
525
539
563
416
648
665
540
569
606
640
635
621
588
597
588
552
559
579
594
674
786
797
792
782
839
783
693
707
687
655
635
620
594
590
587
578
570
567
562
561
551
551
542
540
534
534
556
576
603
586
567
566
556
551
563
563
564
570
616
661
635
601
584
567
558
551
556
548
537
467
629
604
639
610
697
700
685
664
619
599
589
579
571
577
551
549
545
547
583
727
719
751
827
809
828
801
724
682
655
637
626
629
636
631
597
609
631
642
630
634
652
650
642
649
671
641
624
611
600
570
568
565
598
648
640
630
691
722
708
718
670
647
658
690
705
704
683
621
614
593
623
604
653
776
746
678
654
731
704
732
723
692
670
675
670
673
721
724
704
690
699
689
663
694
664
688
775
706
721
741
749
699
720
740
753
679
662
632
685
676
662
656
679
683
675
650
642
617
608
612
643
667
679
672
670
671
670
668
707
762
822
708
872
798
744
842
855
821
781
763
763
751
741
746
775
748
744
752
746
724
727
722
777
748
701
651
645
692
727
739
672
677
716
707
692
700
706
706
690
715
703
672
670
671
667
674
714
752
687
717
745
723
697
670
668
679
692
685
689
713
745
707
743
743
679
666
674
664
646
622
637
660
663
670
722
786
787
767
768
781
729
733
737
745
733
780
809
815
813
856
837
788
754
781
764
727
741
742
736
709
753
761
744
714
764
807
796
787
790
772
729
704
731
757
738
775
778
766
716
705
704
641
600
586
577
636
703
639
642
643
684
745
761
709
676
617
599
596
581
619
865
853
930
991
971
817
734
796
994
994
984
947
919
988
992
940
908
865
914
899
758
822
912
916
889
831
793
797
830
810
900
868
804
809
702
655
632
612
616
642
657
687
684
654
644
636
646
625
655
686
710
674
665
681
709
676
687
710
734
708
714
684
653
650
662
650
626
535
729
619
649
639
609
626
613
605
630
639
642
628
651
644
640
654
677
652
659
688
675
656
696
721
689
644
648
654
624
627
617
632
638
613
614
589
594
583
578
577
576
567
566
561
542
555
552
544
545
565
575
564
563
602
583
571
575
577
561
557
561
540
539
540
517
526
521
512
513
505
502
506
521
503
515
520
541
532
531
543
550
563
559
562
563
550
541
538
529
538
536
517
518
514
517
514
512
514
515
513
506
508
500
502
489
488
488
485
484
483
498
497
507
510
510
501
519
494
505
514
497
496
499
511
500
498
506
499
500
501
501
501
493
493
492
497
490
493
491
498
496
516
550
569
558
550
547
583
592
579
573
549
548
534
532
530
542
561
565
556
539
541
548
559
570
571
576
561
562
570
571
569
566
580
582
583
602
592
573
576
578
582
572
556
560
587
591
576
603
638
647
630
609
582
576
554
545
562
595
635
621
603
610
681
620
615
632
622
616
595
595
614
600
602
595
612
601
599
605
631
600
596
604
604
620
592
628
644
648
659
622
636
648
664
650
643
616
635
632
616
591
606
607
626
416
912
612
629
638
665
612
625
666
696
658
713
724
692
701
689
657
635
599
596
584
568
566
552
549
554
552
549
648
845
701
422
886
643
700
729
721
699
662
604
602
591
578
566
581
560
557
549
557
573
597
599
601
618
612
589
584
581
584
570
572
563
557
546
539
537
533
539
534
541
592
580
570
553
577
571
561
552
552
539
575
560
575
621
651
689
713
670
649
639
650
615
653
621
605
592
598
615
607
609
594
639
650
668
677
696
647
642
653
677
677
717
683
523
736
586
565
587
607
593
641
674
646
622
668
691
682
647
671
697
682
685
757
592
809
672
564
740
610
604
593
596
612
655
657
691
709
713
678
684
686
657
625
603
577
571
599
644
626
624
678
687
666
630
476
751
615
601
588
581
595
620
629
611
612
653
666
672
628
611
638
627
612
589
595
599
614
618
604
598
625
646
678
603
606
612
611
617
637
609
596
608
586
576
572
564
568
600
577
588
613
695
662
620
724
739
659
625
623
624
640
622
643
680
785
785
705
642
704
702
721
656
676
703
756
718
744
677
688
684
649
629
594
591
605
601
607
602
617
608
617
637
674
623
667
619
600
601
596
586
595
587
603
590
598
602
593
587
579
570
559
550
543
532
530
534
534
528
541
605
584
691
638
644
597
529
457
781
561
558
551
549
537
538
519
531
534
520
545
548
550
558
571
580
570
570
557
554
543
536
531
528
553
553
573
584
609
606
632
669
660
704
679
620
613
606
668
688
670
631
640
624
589
590
578
565
551
549
541
556
549
568
566
595
633
598
607
620
602
583
410
373
354
549
536
541
575
343
819
641
666
660
741
753
706
680
677
656
598
595
590
599
577
566
553
542
562
605
718
643
739
799
742
815
762
689
661
664
700
671
689
691
706
703
698
630
708
667
644
623
610
601
587
574
574
575
556
556
561
339
778
592
600
581
582
613
646
610
599
588
592
580
580
589
576
563
553
551
536
532
531
527
512
528
532
539
546
579
584
568
564
578
568
561
540
525
530
529
529
542
549
558
553
589
615
611
591
593
584
571
566
566
544
557
552
568
558
633
663
655
665
691
650
611
635
609
611
591
587
578
578
575
570
556
538
576
647
646
653
621
588
609
626
733
674
650
623
605
593
590
595
610
616
602
602
579
576
588
616
639
630
640
679
664
628
618
618
605
617
608
593
595
572
569
557
562
576
583
588
588
595
596
581
580
574
575
571
573
579
582
568
575
582
571
572
573
564
556
553
555
562
557
575
608
641
602
622
648
635
629
642
638
610
614
600
581
581
578
577
578
582
594
590
576
578
578
571
577
583
585
591
614
617
589
589
581
580
573
584
600
590
581
568
558
551
550
557
564
582
581
572
581
579
561
561
557
551
545
557
615
593
625
663
653
633
652
650
616
615
554
586
583
574
565
580
574
580
576
569
573
576
567
561
559
558
549
541
535
529
520
517
520
510
514
511
503
507
522
565
629
625
615
586
580
586
576
569
569
561
547
541
533
526
529
558
610
576
596
658
608
625
673
638
597
593
575
568
563
551
540
584
599
673
719
719
699
703
694
650
627
605
584
583
571
571
576
645
689
678
696
690
645
627
591
582
572
578
589
576
571
561
559
562
570
564
568
554
551
538
536
539
591
619
693
714
699
730
727
678
678
694
684
628
625
633
637
614
611
620
633
649
629
605
604
599
602
605
590
575
567
564
559
574
603
600
609
614
581
569
581
555
562
560
552
572
563
584
604
600
591
615
666
617
612
630
666
684
634
651
649
606
618
604
590
596
585
582
573
562
568
571
556
556
560
570
556
556
559
549
545
545
551
573
599
623
567
580
570
561
561
560
575
580
586
593
584
611
671
631
654
669
628
624
605
601
645
612
647
713
688
712
707
670
628
612
615
606
616
605
595
600
606
590
605
620
592
605
611
614
603
592
603
603
592
590
612
631
587
603
617
645
668
659
668
708
752
710
675
657
637
628
590
607
633
658
636
661
644
631
645
623
607
599
597
590
615
662
652
623
636
632
633
608
622
633
599
603
597
583
603
748
719
759
769
722
682
647
627
603
599
617
674
644
637
752
730
771
804
774
725
764
795
791
757
700
698
669
647
637
601
621
651
750
764
757
678
676
642
647
633
602
591
579
549
540
544
530
525
527
544
540
546
573
595
598
582
590
606
605
580
554
547
539
534
588
719
664
651
680
751
712
823
892
870
799
768
740
661
628
631
687
806
875
859
725
697
728
803
769
731
702
726
765
767
827
756
689
682
670
738
750
788
792
747
670
678
692
691
771
907
887
816
764
748
776
700
713
827
726
683
713
728
705
676
659
666
624
626
604
597
597
564
567
586
628
625
646
657
655
628
628
601
597
603
597
583
589
601
626
624
624
675
695
639
649
621
596
582
564
551
541
529
526
524
520
527
543
559
559
553
563
607
604
616
643
632
619
596
564
557
540
525
521
515
541
535
612
741
655
657
716
868
807
773
824
779
783
774
680
644
624
628
641
611
646
626
649
692
668
675
676
663
680
681
754
769
690
686
669
636
634
636
646
625
631
611
597
603
635
646
619
618
681
739
772
692
652
629
614
599
592
593
621
678
674
679
660
658
623
612
631
645
666
661
700
690
635
618
603
597
602
581
579
621
588
592
613
625
617
650
644
627
626
613
579
533
565
564
577
635
660
655
648
663
687
747
788
790
756
806
749
684
694
759
707
773
742
692
669
642
606
590
574
562
565
564
581
626
645
664
669
666
663
637
639
635
657
707
728
726
715
663
649
631
620
609
598
603
613
636
659
662
635
642
628
624
626
599
603
609
631
651
637
621
642
649
611
600
590
592
590
594
602
611
612
586
576
579
589
589
612
629
632
610
629
630
607
604
598
588
582
581
569
567
570
593
616
630
639
640
651
664
625
611
588
567
553
536
541
542
567
611
625
718
775
737
795
742
728
745
712
659
746
850
781
678
689
815
919
934
938
969
921
941
944
900
775
780
883
923
857
865
931
918
824
816
740
708
677
757
908
857
796
944
936
858
857
888
884
798
800
741
712
732
923
935
890
799
845
839
783
752
860
927
866
762
739
770
813
721
858
940
823
908
884
801
826
808
789
718
785
863
838
761
838
841
743
776
815
737
795
796
825
728
780
854
743
775
796
796
786
793
730
671
653
643
835
700
735
787
769
698
758
834
793
820
761
796
696
749
781
696
714
845
897
877
828
706
648
642
639
636
743
820
840
845
824
756
741
799
875
920
785
858
900
792
891
896
898
817
769
859
825
928
931
808
848
942
869
891
850
771
700
742
937
853
790
959
919
780
911
962
830
831
904
916
883
784
913
934
793
834
739
711
760
715
654
648
503
695
599
585
605
633
631
623
597
592
584
571
575
589
593
594
606
619
629
622
639
651
641
635
621
590
586
587
588
614
610
620
601
587
584
591
591
615
574
575
600
580
601
624
641
624
616
631
669
641
606
594
615
646
739
764
766
753
797
772
760
763
767
718
692
652
684
705
699
680
664
686
668
640
634
623
613
627
611
616
640
651
641
640
660
676
646
659
671
683
662
684
684
651
655
660
661
638
679
687
685
636
664
664
620
619
619
602
615
640
643
658
668
621
623
618
608
612
629
630
604
613
643
758
792
746
836
829
749
769
793
788
829
806
754
834
819
758
791
810
748
853
915
856
885
899
843
820
840
835
723
754
883
814
770
853
837
750
862
890
767
862
844
776
853
891
871
827
918
805
857
822
768
772
773
744
703
782
897
756
803
829
791
719
702
740
673
741
747
818
791
704
639
646
642
760
868
801
874
845
800
792
718
823
894
898
865
870
793
817
856
735
919
932
876
874
887
877
813
862
791
875
880
822
907
886
774
770
821
873
824
942
923
795
861
888
785
806
738
681
744
757
841
895
798
844
840
752
781
869
880
802
938
903
849
892
869
750
829
870
804
980
821
969
990
917
923
958
843
908
919
893
875
769
684
719
1028
935
894
788
759
791
821
792
753
857
823
783
901
816
726
745
692
648
627
610
595
611
724
720
652
691
808
789
778
749
694
670
625
624
656
775
785
790
718
747
765
799
756
717
637
635
608
635
684
700
662
643
677
730
786
762
715
681
693
744
777
765
759
715
708
721
781
756
707
669
680
712
722
669
760
817
740
840
788
731
730
688
740
819
803
797
757
673
649
613
586
570
589
801
911
927
921
918
883
867
818
783
708
742
897
911
876
882
876
905
817
868
882
903
835
744
750
875
840
844
776
802
742
815
871
851
843
780
808
790
737
664
676
743
988
932
887
887
887
844
871
819
791
746
782
805
771
810
870
834
833
812
749
738
735
731
788
780
776
748
733
720
707
672
811
793
812
832
799
839
875
896
917
901
871
863
858
871
867
865
830
834
835
811
837
887
783
809
828
884
856
860
826
724
685
686
656
704
785
747
680
728
714
798
788
722
772
711
690
647
631
682
836
910
902
897
858
784
816
813
760
695
709
870
945
946
884
883
878
831
805
846
872
856
888
866
812
835
879
851
798
841
835
761
764
720
692
707
869
833
780
809
818
720
760
809
758
862
901
837
940
955
901
945
938
868
928
918
855
868
934
921
914
952
940
827
909
901
834
829
916
962
842
905
886
779
848
850
747
822
850
788
835
807
713
688
791
796
864
901
863
783
840
860
760
863
940
795
915
928
838
852
856
783
849
864
757
837
857
787
874
866
779
779
742
680
731
841
887
797
885
917
822
882
877
805
818
861
858
768
860
880
870
801
862
899
829
828
847
836
810
849
843
788
832
835
786
851
866
896
844
901
921
818
849
865
818
849
879
884
818
868
851
789
831
858
780
822
839
771
832
894
837
767
763
714
667
679
771
768
761
876
841
752
787
879
791
910
889
766
804
821
781
924
917
841
920
878
821
892
860
784
848
849
789
884
890
821
905
870
805
864
837
766
844
856
782
899
901
802
871
876
846
837
891
849
775
754
703
638
627
609
600
620
680
674
646
680
685
671
698
720
726
719
727
675
694
758
799
719
791
823
757
752
757
783
711
740
686
668
647
646
899
892
857
845
807
754
817
871
866
771
829
814
792
836
858
835
764
792
829
778
842
863
781
856
803
850
868
870
793
834
775
699
777
851
798
882
863
769
688
677
641
664
697
711
809
814
747
839
847
811
748
780
743
790
809
770
858
779
839
842
788
743
848
861
843
738
819
840
800
835
864
790
863
896
851
795
837
828
795
759
797
822
766
774
770
796
708
718
680
686
661
735
816
710
686
658
767
949
881
861
913
876
781
822
832
743
774
781
829
885
818
861
860
836
873
862
771
811
825
790
801
869
859
830
802
829
819
740
784
801
775
862
883
876
865
903
827
776
783
805
752
811
800
738
840
908
866
866
900
853
826
840
831
768
812
851
781
831
848
801
889
871
821
840
812
767
833
877
821
874
911
887
856
893
891
833
908
899
798
839
826
772
826
837
842
850
917
864
806
838
827
702
659
631
644
947
918
877
884
899
936
863
758
715
651
703
736
759
834
800
871
810
701
699
701
731
774
697
700
732
774
749
702
681
696
736
788
789
780
861
852
817
790
703
720
763
817
753
710
659
674
795
739
785
781
767
681
699
684
736
763
764
753
820
815
756
780
782
741
710
722
832
762
729
696
648
751
884
831
805
896
722
743
709
723
657
638
665
816
725
770
808
748
804
716
733
722
706
632
629
658
683
641
588
582
600
591
565
533
523
530
523
514
498
493
495
482
481
472
468
461
469
460
450
450
445
439
438
434
436
448
453
466
474
480
463
457
469
473
489
486
466
478
498
508
482
464
468
477
487
511
485
481
494
501
493
481
484
486
479
483
499
523
508
504
525
540
542
528
545
565
574
545
572
612
638
577
574
584
587
566
580
605
636
606
606
673
695
660
710
704
679
621
668
694
676
664
750
767
689
663
667
584
588
601
703
702
703
742
732
693
710
711
721
679
701
670
645
616
611
570
590
666
663
762
764
755
694
672
715
698
703
689
652
650
750
783
757
671
693
766
751
705
719
728
650
709
777
742
787
834
790
681
675
641
706
716
828
855
783
832
836
773
767
733
668
683
648
640
853
766
803
809
747
752
770
734
748
728
751
702
797
823
768
754
767
802
745
806
830
789
800
841
799
689
734
747
761
848
884
833
859
875
834
778
841
857
782
829
852
782
855
861
807
895
902
818
876
818
707
701
853
827
895
927
833
886
901
814
885
899
797
818
820
827
897
937
847
934
914
791
841
838
801
848
813
831
867
879
797
805
842
835
806
862
808
780
808
763
741
750
642
612
592
587
585
575
561
550
545
544
548
528
532
531
535
523
524
513
510
541
599
577
620
660
647
675
669
610
629
598
596
599
595
610
677
670
655
629
612
562
530
517
532
542
596
652
627
594
570
561
545
542
531
528
524
525
523
549
523
514
559
598
575
567
547
524
527
528
534
528
536
547
560
570
541
529
519
517
522
520
504
512
558
631
644
615
605
605
594
577
531
528
521
508
437
593
522
547
567
568
557
593
645
592
672
647
612
592
582
587
583
657
772
732
671
586
632
643
632
586
673
662
664
666
672
662
752
737
772
770
738
690
763
861
825
792
799
854
765
808
802
785
697
697
719
721
781
796
738
761
753
711
756
812
746
760
762
737
699
795
834
849
741
775
898
850
783
775
842
905
848
895
902
871
922
951
871
838
858
840
808
946
963
910
902
859
836
735
818
837
794
846
854
789
768
752
733
685
784
818
804
731
694
673
611
599
591
595
758
799
820
800
726
749
771
758
676
766
787
779
741
784
789
724
801
847
791
819
784
718
652
617
721
777
733
758
784
748
743
822
817
773
809
693
699
675
707
728
649
665
662
654
593
591
578
580
580
590
619
639
617
620
625
593
604
604
613
589
560
556
561
549
537
539
534
543
530
533
533
534
521
516
519
526
538
519
514
522
541
517
535
561
626
623
590
571
562
569
566
560
556
536
524
514
520
525
550
619
653
680
722
575
573
554
553
564
551
570
580
567
553
543
521
532
536
512
535
541
553
560
553
510
536
583
613
590
599
580
588
594
570
585
584
568
561
547
546
550
539
531
516
513
509
506
511
500
494
509
542
566
615
646
679
661
626
606
580
556
543
555
558
563
558
562
593
596
589
597
622
577
572
609
635
633
649
651
622
662
598
592
594
590
600
576
577
576
543
536
518
523
546
528
526
541
578
610
586
576
585
575
551
544
549
551
550
550
556
544
540
536
543
548
551
539
554
550
556
562
568
560
567
587
602
575
564
559
576
565
569
579
578
575
585
556
557
555
560
557
551
561
530
554
551
574
596
601
603
601
605
597
596
584
473
662
563
570
563
564
560
559
563
560
573
581
587
567
561
572
564
549
542
542
522
537
754
786
730
705
644
613
583
564
543
524
517
511
509
511
516
529
517
503
501
497
516
511
496
512
504
497
500
504
496
490
481
484
478
479
472
472
476
475
473
486
491
487
486
495
482
482
476
479
313
546
565
464
474
470
480
487
488
485
481
504
485
494
496
508
524
524
507
495
485
482
515
553
568
546
557
538
530
554
553
485
588
524
525
514
517
500
502
489
489
483
483
485
480
475
503
404
288
375
531
545
529
523
523
514
501
484
481
479
467
470
464
458
466
477
577
581
530
518
532
511
506
519
532
513
505
513
533
517
510
506
511
512
507
488
486
480
471
475
505
507
529
561
580
546
572
663
620
566
580
562
533
534
532
560
582
555
540
568
582
588
592
556
550
554
542
556
572
612
587
588
578
587
596
594
615
598
585
556
536
537
576
624
594
577
554
614
765
746
727
753
733
711
762
754
734
756
761
698
731
730
733
721
770
796
739
741
736
700
732
743
703
752
801
773
733
723
664
634
643
775
702
751
765
717
764
758
684
720
723
670
670
634
723
780
775
831
836
755
700
739
801
791
801
889
886
784
813
757
726
837
839
758
828
839
773
860
868
811
844
814
805
891
857
818
879
843
774
869
809
844
867
829
833
927
891
841
854
900
875
775
785
719
679
861
926
855
909
939
888
879
909
889
866
848
897
799
797
846
855
830
849
829
832
852
819
766
758
809
807
719
825
859
801
786
840
822
784
742
693
725
791
832
782
877
896
813
888
868
768
730
763
800
744
803
837
762
805
827
817
804
855
848
781
829
838
779
807
817
784
742
829
736
716
767
805
820
755
727
753
806
756
700
750
813
788
681
681
800
831
781
743
828
835
806
857
848
797
838
876
862
806
848
743
714
832
856
826
714
756
813
815
755
833
880
869
819
843
830
814
761
834
885
902
851
876
873
836
803
821
821
756
749
802
823
716
679
738
700
644
654
620
622
598
586
570
554
551
543
555
551
544
550
581
617
632
597
611
636
719
733
696
636
637
680
678
646
657
662
670
651
680
718
683
656
681
731
676
648
659
712
688
782
836
766
725
681
723
769
781
708
695
725
747
723
733
698
640
648
710
756
637
632
628
620
603
601
498
711
618
608
586
552
536
539
523
524
528
522
521
521
523
527
530
544
572
608
624
640
637
627
627
645
619
647
668
646
670
644
612
605
634
636
589
588
596
592
592
623
624
629
590
582
597
619
577
569
560
547
539
538
532
528
569
648
596
680
726
698
701
689
670
621
596
589
617
662
722
719
755
749
727
704
716
713
669
693
682
683
699
706
777
810
743
755
761
699
701
745
751
704
743
747
701
709
752
744
681
726
750
735
735
685
735
815
781
806
824
780
747
742
738
733
781
810
755
809
819
753
827
843
800
854
876
830
716
748
790
726
815
830
812
878
790
809
808
767
768
781
749
756
789
782
735
772
753
733
770
766
765
804
764
737
760
759
734
785
754
715
744
784
728
787
798
766
735
778
778
691
713
698
718
694
788
807
761
852
862
772
815
852
814
829
823
806
744
760
780
713
765
799
756
718
780
815
749
717
751
732
694
746
768
714
769
778
733
748
748
727
689
721
729
692
730
795
832
783
787
804
816
763
815
820
806
759
790
727
675
707
835
790
821
852
822
807
824
826
759
828
841
816
812
889
894
833
854
882
844
767
777
792
783
665
650
601
615
902
839
790
761
757
730
745
769
767
769
797
751
790
757
758
696
723
765
779
726
782
813
756
743
758
784
700
681
668
664
644
645
651
716
839
828
747
727
785
815
778
729
736
811
811
736
829
866
841
849
880
853
811
852
869
804
850
865
771
790
794
770
689
740
787
838
800
734
831
850
845
793
868
878
839
854
860
836
767
784
704
700
706
692
653
669
719
794
727
662
690
722
729
688
726
764
807
752
780
751
712
642
660
716
778
784
772
728
738
700
682
725
722
678
755
824
827
790
816
816
749
766
774
789
775
855
886
756
761
761
757
729
775
834
807
818
777
720
771
799
768
849
842
772
840
834
747
806
812
690
708
736
702
670
659
703
687
638
670
653
614
612
655
652
609
593
602
630
664
721
710
700
726
746
739
775
786
775
805
826
816
768
742
700
671
612
575
616
889
851
854
811
807
801
809
786
791
816
820
761
795
795
778
734
793
798
799
781
804
801
728
756
762
735
726
783
797
771
749
780
773
716
736
770
773
736
790
814
758
779
799
786
740
775
796
748
759
800
788
732
774
778
722
778
750
717
716
733
761
720
759
732
668
714
777
721
847
883
806
857
856
771
805
809
755
829
858
818
835
867
825
795
846
854
797
837
792
767
821
789
783
844
846
812
742
683
650
625
866
881
842
870
832
825
856
869
850
761
814
802
835
766
773
762
810
800
810
764
745
724
778
822
803
844
848
833
791
859
872
834
856
838
772
784
769
753
778
806
793
811
776
813
831
767
697
715
726
738
699
708
709
694
649
645
615
610
618
639
649
647
645
636
610
613
638
693
750
689
731
780
769
773
679
681
696
666
694
767
820
770
815
852
813
827
813
776
846
853
797
826
730
693
755
876
906
800
811
793
799
872
914
763
676
669
639
618
594
583
563
547
533
539
520
522
513
508
499
497
501
490
483
477
477
475
473
476
462
461
459
456
458
454
460
537
650
693
676
654
624
659
694
635
631
644
638
626
585
581
565
542
529
524
518
521
539
557
569
562
561
554
544
539
531
524
520
514
510
501
503
522
550
530
547
573
609
580
545
531
536
544
559
539
575
566
676
717
786
805
812
766
760
777
801
732
709
698
709
682
709
719
659
656
628
610
603
593
584
569
563
549
534
527
520
517
501
503
502
505
517
515
522
520
516
508
510
510
509
507
513
521
525
529
526
528
529
525
529
518
517
532
539
553
574
567
562
560
558
567
553
537
539
539
543
539
547
540
545
542
544
533
529
523
524
521
524
520
517
506
509
504
505
531
545
551
525
537
532
538
554
562
559
561
569
570
568
559
560
564
589
587
565
560
541
547
534
552
561
573
567
565
553
545
529
536
533
522
528
501
513
496
504
511
511
504
504
503
514
501
491
491
500
500
489
490
482
501
499
491
490
495
489
495
487
483
491
493
501
502
493
492
489
487
489
495
488
483
483
483
494
487
503
496
485
476
489
480
477
471
471
470
476
478
494
527
594
625
615
584
561
596
589
544
544
527
520
503
500
498
477
491
483
479
482
483
479
483
481
478
480
476
474
468
482
470
460
472
467
469
485
493
494
491
480
487
477
482
475
472
472
474
471
471
463
468
462
463
459
463
469
499
595
639
585
555
525
522
513
505
506
516
522
522
524
520
533
535
528
528
536
545
533
521
522
523
541
571
564
558
561
547
545
561
556
567
618
636
632
590
564
562
549
598
718
704
727
737
716
704
741
705
671
680
656
626
628
632
603
593
624
603
615
662
641
659
643
593
608
574
561
586
577
604
632
584
585
545
543
547
553
595
655
688
667
626
654
660
650
616
589
571
560
561
561
567
560
545
539
525
482
499
499
519
645
782
762
678
706
689
688
669
644
592
576
569
565
562
544
546
517
521
518
515
555
680
692
670
640
617
576
569
554
550
539
535
524
515
509
509
502
512
516
516
513
513
494
499
488
490
502
524
521
521
514
501
505
493
501
505
505
511
501
505
499
497
501
507
504
510
507
503
503
484
492
488
482
498
503
524
539
537
525
521
516
501
503
488
489
482
478
494
505
509
507
502
494
483
493
485
486
494
499
500
496
500
509
519
527
545
583
595
589
601
604
576
570
563
545
549
561
568
568
568
572
552
549
560
562
568
590
570
553
551
551
557
555
541
526
531
560
558
581
678
732
724
741
719
664
658
632
582
565
551
537
526
512
529
548
584
675
676
668
652
636
653
638
620
618
624
596
610
609
614
599
586
594
608
597
591
573
580
587
577
595
593
596
576
592
588
597
572
575
576
570
560
569
554
536
523
524
519
512
505
498
489
494
499
525
551
609
605
625
618
607
594
583
576
575
563
560
567
564
545
536
537
549
550
547
533
528
520
509
515
521
539
557
545
545
547
550
553
550
542
535
526
514
507
500
502
499
493
493
497
494
507
527
556
560
540
526
511
511
529
537
533
527
528
524
525
519
507
504
491
492
479
476
478
485
481
481
524
607
545
614
652
642
621
597
585
565
539
525
513
508
509
525
538
567
589
586
601
610
617
615
593
587
574
564
568
553
550
545
540
533
541
541
550
565
594
606
584
555
548
542
548
539
539
534
525
520
520
511
547
539
581
752
741
716
598
626
636
621
645
751
670
636
622
625
619
606
589
588
574
557
535
539
539
540
531
535
537
524
522
523
504
501
510
586
651
662
628
643
626
586
593
602
584
595
593
585
569
574
565
558
537
528
517
513
509
523
546
602
607
611
601
593
579
567
567
554
550
555
557
563
561
557
552
553
566
560
569
570
561
556
554
553
544
533
530
524
524
539
562
572
558
566
560
547
543
534
525
516
510
488
504
500
511
517
527
511
518
501
502
501
508
525
543
559
583
584
610
586
569
579
572
570
561
548
556
567
554
537
538
529
521
542
585
609
636
597
562
547
538
519
508
524
604
639
612
632
628
614
584
572
576
598
568
550
536
528
525
524
513
516
506
503
521
620
663
605
611
640
647
623
580
574
563
543
540
527
532
538
540
542
523
523
524
550
582
573
602
587
609
620
620
594
581
562
548
530
520
514
509
545
571
590
616
616
650
677
649
653
653
651
593
618
636
668
647
676
678
679
679
689
664
663
648
607
607
653
676
656
642
630
613
585
568
564
564
577
605
612
615
602
598
579
571
565
560
571
589
585
579
588
612
537
551
535
538
534
554
552
557
555
547
544
528
527
512
501
496
452
476
475
475
482
498
524
530
548
567
567
547
533
537
538
543
537
529
520
512
517
521
514
523
512
514
514
541
558
522
529
550
563
576
567
563
564
577
562
564
570
570
570
571
578
580
555
545
551
572
568
560
549
536
526
517
523
542
534
543
592
652
612
665
689
666
619
634
612
598
582
570
562
563
555
559
580
580
578
578
584
573
549
533
532
540
564
569
567
566
555
545
536
523
522
528
531
522
518
519
530
557
559
605
613
593
599
596
575
573
590
587
555
540
531
526
524
541
593
620
639
683
637
595
577
604
646
639
587
568
560
556
569
574
575
564
552
547
543
555
533
546
564
641
643
613
591
578
553
539
527
521
528
515
514
513
498
491
482
484
473
502
663
644
609
599
568
538
524
523
532
527
514
510
512
520
537
557
529
532
530
541
544
538
529
533
526
519
509
500
499
487
480
472
467
486
516
564
610
681
672
697
704
651
615
589
583
584
591
588
580
567
571
569
563
560
539
537
533
532
532
539
535
537
519
526
528
523
527
523
514
516
511
510
518
526
528
540
561
569
572
560
544
520
511
501
492
498
530
572
604
601
623
625
609
589
549
545
538
537
531
534
543
555
554
562
563
564
567
553
568
541
555
546
546
538
565
650
630
620
603
570
559
542
526
522
524
536
552
548
545
539
527
522
534
545
559
565
580
587
583
564
598
617
613
568
559
546
543
546
545
534
538
534
545
534
525
530
552
591
602
565
552
565
558
581
613
618
608
587
622
609
599
581
550
556
554
609
657
652
629
611
591
599
604
604
601
660
667
615
628
592
587
614
684
668
686
683
669
652
681
714
772
791
828
775
749
734
745
683
680
669
627
660
667
679
653
608
612
605
576
616
644
696
698
665
656
610
588
599
642
670
668
623
592
603
617
643
611
611
573
571
574
593
626
660
689
668
667
648
627
610
588
571
563
566
539
541
544
634
728
702
688
742
724
736
652
597
568
601
662
722
701
693
691
673
657
655
653
655
706
710
718
714
704
664
656
696
768
840
814
824
822
761
753
746
761
772
729
795
802
799
792
761
707
658
622
656
614
631
684
756
759
729
803
817
790
766
753
743
700
742
750
718
787
842
770
750
732
709
678
712
727
641
673
681
685
675
832
795
760
839
845
850
814
819
788
762
774
776
690
665
684
778
826
810
773
759
691
645
663
773
788
739
809
851
834
814
831
764
703
675
622
662
809
807
800
833
847
820
853
845
803
803
767
699
699
744
819
816
797
814
776
734
752
789
760
786
764
701
755
808
832
760
745
654
616
616
660
772
773
749
724
651
648
612
640
689
698
685
596
612
589
603
621
632
635
617
608
593
548
548
549
554
585
610
617
605
594
569
560
551
539
540
517
525
522
570
686
698
671
587
613
634
628
658
651
663
683
680
701
800
787
706
655
696
827
837
830
821
792
744
760
855
852
838
790
731
750
739
744
750
766
734
700
767
834
860
797
761
673
687
674
757
749
750
701
654
632
692
752
865
867
863
808
816
775
768
774
786
739
797
794
763
777
793
791
753
772
780
728
760
770
747
755
760
741
688
747
789
742
754
789
773
682
713
714
718
701
758
790
704
720
658
616
614
645
661
610
616
660
744
803
780
794
759
684
670
665
684
691
768
800
762
777
781
760
775
759
759
697
725
716
681
714
738
730
680
716
742
732
684
707
715
668
696
718
712
693
759
782
719
759
753
710
677
702
720
661
701
717
683
690
721
706
658
714
749
745
707
737
710
642
640
634
670
675
782
903
893
897
867
819
799
770
711
705
714
731
683
712
728
686
665
674
697
698
812
874
811
833
804
738
768
772
783
777
815
805
788
865
829
760
801
801
700
717
732
719
705
765
745
662
683
746
766
698
733
720
711
732
763
754
692
755
780
707
720
702
661
630
636
683
689
641
673
728
758
705
745
707
666
638
621
667
711
796
809
758
819
811
722
766
744
740
756
794
826
748
832
835
745
738
728
681
664
680
711
660
720
767
756
745
781
768
710
730
724
669
695
690
656
693
669
654
675
708
742
687
714
709
650
683
716
770
720
815
851
758
778
708
621
591
612
652
816
807
813
836
773
837
786
730
734
720
693
771
817
745
664
688
693
676
694
723
717
673
709
718
694
701
731
728
710
718
732
734
782
718
691
722
661
654
617
633
693
645
696
705
674
703
686
664
669
709
767
763
795
798
706
721
733
713
770
795
725
781
783
701
708
668
657
617
620
663
722
705
689
742
768
699
779
766
719
785
784
719
641
634
638
736
798
766
746
798
820
745
768
757
750
669
704
705
662
701
755
801
761
757
713
641
619
596
593
654
700
696
665
609
600
589
604
666
710
712
783
729
808
765
682
639
659
735
800
806
821
798
807
816
759
712
707
732
783
826
842
848
846
768
748
724
721
736
793
762
678
700
696
658
611
603
619
645
690
710
663
618
620
621
620
621
651
696
691
663
676
645
639
614
620
632
672
404
956
670
728
724
802
758
679
638
620
593
602
602
591
574
573
569
552
546
541
535
528
526
523
520
525
523
516
516
526
542
547
578
612
628
660
695
708
716
718
701
678
672
674
662
624
620
628
658
636
670
701
704
658
675
665
644
651
679
710
700
717
723
702
671
663
610
594
564
562
545
548
556
540
553
566
597
593
634
632
648
655
653
638
655
638
620
615
609
592
581
578
560
566
564
577
609
613
601
613
613
609
610
619
604
590
593
599
581
640
647
609
619
608
650
628
627
596
582
565
576
572
580
620
695
633
618
614
595
586
568
563
553
541
531
522
517
515
516
512
509
510
513
518
520
524
518
535
563
583
631
622
597
590
585
539
547
538
535
548
556
561
552
566
560
548
549
553
534
530
557
561
548
552
536
527
531
547
547
545
540
539
548
537
530
525
526
535
533
518
503
508
502
494
485
504
513
527
546
585
569
583
588
597
585
544
553
560
572
572
563
547
539
523
517
493
502
494
507
537
584
654
651
605
657
678
666
652
633
620
597
583
569
553
539
549
556
555
553
554
543
544
535
531
541
534
549
705
657
658
627
611
686
714
696
658
608
618
600
572
607
610
603
636
635
584
733
774
693
630
569
541
567
613
597
634
627
621
640
601
617
593
579
599
481
693
583
576
585
597
624
638
655
627
620
689
765
779
786
780
820
807
818
781
748
719
730
715
677
807
852
826
738
775
819
778
720
773
833
818
840
829
860
734
693
682
662
639
648
732
778
728
801
698
799
711
726
785
816
800
755
805
827
724
809
858
764
816
854
800
773
840
836
746
820
838
769
833
806
727
744
753
709
661
680
759
827
705
864
719
725
827
885
799
838
815
763
781
824
844
823
853
867
778
826
859
835
902
927
877
904
916
844
842
882
847
745
818
827
757
838
899
827
855
836
809
801
831
858
782
865
849
792
836
893
906
895
885
828
761
751
743
679
754
853
855
780
799
875
831
818
829
800
749
804
843
803
805
836
851
803
834
803
720
666
734
677
708
838
895
832
815
836
785
709
661
597
632
728
626
655
761
758
690
787
715
684
815
871
833
814
861
833
757
805
793
694
730
770
784
757
783
757
763
798
795
753
784
800
707
723
735
710
737
800
816
709
788
841
832
775
816
828
756
859
890
832
865
877
862
822
873
849
776
830
859
831
875
849
778
729
781
806
726
769
774
669
681
643
600
616
680
680
632
653
657
603
597
597
570
557
544
536
533
525
520
515
515
508
518
514
511
506
499
385
588
481
471
471
466
465
499
533
509
534
522
570
575
611
587
636
629
573
551
576
575
569
564
578
590
553
554
568
572
587
600
568
564
570
556
523
524
511
505
509
496
488
485
497
494
491
486
483
491
463
474
470
471
491
544
679
680
675
725
724
677
712
714
681
689
723
733
661
663
684
687
633
697
702
661
672
700
689
621
644
663
684
660
762
786
747
769
774
742
707
729
737
698
739
758
725
688
734
813
759
824
853
771
836
794
738
724
748
771
765
838
815
727
727
663
613
619
599
622
637
592
565
584
559
536
555
555
567
580
597
586
567
572
586
586
599
653
653
639
686
691
636
642
636
623
661
661
605
643
707
717
648
659
642
604
672
658
712
784
671
625
653
734
747
695
723
741
701
737
758
733
744
772
779
693
645
576
575
591
581
592
552
542
538
536
533
523
514
509
498
494
491
483
477
467
464
463
458
457
466
466
462
466
487
526
537
552
596
605
565
588
575
571
563
426
657
523
525
502
509
519
499
491
528
532
536
568
587
583
575
574
551
540
587
660
635
567
581
589
583
571
604
619
584
576
575
564
557
543
548
538
545
556
570
603
574
587
571
556
542
538
522
520
520
513
515
513
510
516
508
486
486
513
547
594
610
633
653
639
606
622
596
596
599
573
559
566
574
583
565
603
620
621
614
615
619
586
598
599
572
573
639
713
718
710
666
645
628
601
610
600
579
557
564
572
594
590
585
574
560
552
558
577
548
521
517
506
523
528
582
613
714
747
690
638
650
712
687
756
756
711
747
751
725
757
743
698
757
799
743
737
745
677
675
761
772
718
764
766
685
726
706
662
683
724
710
656
703
713
672
682
703
690
645
658
685
663
668
692
640
633
581
600
678
627
686
702
666
642
693
722
672
673
745
770
703
744
747
676
682
699
650
615
640
641
624
664
711
706
691
714
739
698
732
725
709
701
733
752
705
729
706
665
647
676
722
666
710
740
712
714
758
745
722
762
769
726
686
670
712
670
671
700
677
632
686
700
650
686
700
671
675
683
659
620
689
745
707
673
690
653
612
641
714
649
619
655
695
680
664
684
699
713
683
726
700
659
657
662
651
621
645
671
686
676
718
718
677
685
720
689
655
671
692
676
647
669
666
643
628
640
660
623
626
641
669
607
655
648
649
605
649
694
653
610
611
620
607
650
735
712
691
714
703
667
679
699
648
649
709
628
586
580
576
605
701
689
636
687
687
645
667
683
708
679
723
765
722
646
664
740
763
701
704
703
726
680
741
771
764
725
763
774
708
727
729
720
719
785
805
741
761
767
703
714
747
762
726
762
773
730
711
744
711
668
726
765
766
715
768
793
738
778
762
750
694
738
772
709
740
784
770
747
784
797
714
728
749
733
746
823
811
786
843
835
765
774
781
732
788
801
715
697
691
718
692
782
825
764
767
810
817
747
807
839
760
729
748
757
682
751
809
743
779
770
741
667
666
701
667
733
715
726
781
776
700
707
749
746
671
689
707
744
709
796
826
811
789
786
725
679
652
720
833
764
766
677
766
816
800
831
811
746
765
770
725
789
795
746
762
812
810
716
762
751
701
746
783
782
754
804
787
717
752
746
708
683
653
678
659
662
619
657
702
725
685
732
746
745
693
732
717
711
665
684
688
679
657
694
750
724
762
745
735
697
748
785
753
834
805
709
686
723
773
785
738
776
786
715
776
827
804
809
801
759
717
758
775
729
789
823
766
805
792
729
735
741
689
739
759
744
727
778
786
743
758
787
721
776
805
797
737
763
785
720
771
779
746
737
799
813
789
854
863
817
851
822
772
792
807
782
835
822
808
824
807
756
803
819
757
765
785
787
738
807
788
751
814
696
713
712
660
651
689
766
789
739
738
743
718
728
779
785
701
749
783
728
768
792
753
752
739
715
702
775
800
825
820
760
776
783
742
730
772
776
713
736
776
749
735
783
827
819
852
826
840
853
833
770
737
708
669
760
782
769
679
686
745
769
736
674
729
808
820
801
711
699
711
718
713
743
744
737
721
716
706
692
619
622
653
729
801
802
840
883
870
735
736
850
838
826
865
870
792
859
788
734
706
695
662
692
750
844
843
832
810
742
737
760
793
779
805
840
771
757
766
772
771
814
841
781
822
827
774
727
735
736
755
813
796
797
869
854
778
834
835
756
797
800
776
739
793
833
749
838
832
799
852
845
746
762
755
730
803
844
836
797
860
834
758
806
852
742
783
824
777
794
809
754
722
790
818
717
718
737
790
724
724
675
646
658
851
818
892
868
816
853
849
772
798
812
744
792
829
792
820
833
767
792
805
794
765
818
851
788
868
859
788
828
813
722
766
814
750
771
765
678
705
757
763
748
815
810
751
814
822
752
762
827
882
845
811
834
840
808
777
799
830
777
817
834
782
852
870
805
703
708
750
741
779
839
817
744
825
858
817
779
815
835
794
859
880
815
813
846
823
758
778
785
723
776
823
788
763
812
820
731
775
807
793
732
777
793
747
783
791
792
782
849
843
778
813
829
793
752
801
833
759
865
878
825
814
758
843
854
759
669
656
667
893
888
869
868
869
776
734
785
845
850
819
811
822
841
816
878
898
856
877
883
854
846
825
812
817
837
822
795
829
838
753
801
729
797
802
728
713
687
703
657
690
696
672
620
639
726
819
786
876
879
830
864
827
746
785
798
777
821
860
851
871
899
852
826
840
816
816
889
867
807
867
882
818
876
857
794
833
831
769
876
802
937
906
877
732
700
725
682
665
624
610
607
593
589
572
569
574
558
554
544
535
536
540
531
513
516
532
534
530
519
506
502
509
502
513
522
540
545
525
561
552
601
566
571
601
577
623
583
552
573
604
634
660
716
735
789
810
766
789
841
843
821
890
874
820
842
786
802
888
903
789
821
829
716
725
755
797
862
902
847
868
915
892
851
882
885
814
830
734
717
784
846
787
809
826
779
818
817
774
699
697
695
717
781
766
752
841
813
755
805
829
776
820
841
769
855
845
804
862
863
773
809
854
726
766
750
687
752
872
868
846
888
813
782
853
846
790
854
848
799
855
874
800
833
831
781
835
832
773
850
853
805
879
806
712
773
876
855
860
897
831
833
870
815
811
817
733
727
796
821
759
790
755
770
829
797
742
733
703
765
784
732
790
788
753
811
766
745
823
772
733
773
768
744
779
747
765
810
781
763
826
774
762
801
805
783
822
829
791
835
820
787
861
845
819
833
837
763
839
828
782
770
813
827
750
848
835
774
857
854
799
908
892
750
794
830
752
820
902
870
823
904
858
809
834
861
811
914
896
836
891
870
843
925
886
895
936
887
842
852
737
816
900
809
841
879
851
829
897
862
858
874
820
778
869
892
857
934
897
907
891
826
861
845
856
823
804
792
880
864
893
899
870
841
932
838
893
902
900
878
941
824
711
730
918
819
745
700
662
619
596
583
577
595
669
659
665
639
617
617
604
575
560
551
547
542
558
554
573
566
609
687
734
689
723
706
669
649
643
629
603
586
569
553
545
556
550
555
574
638
648
659
592
651
669
684
784
773
768
723
700
672
631
598
582
568
559
552
547
568
558
560
562
546
537
554
555
538
517
535
570
559
583
603
602
616
613
608
608
599
609
646
664
656
643
633
629
632
627
614
594
596
597
610
632
615
622
605
620
616
628
622
611
601
604
595
594
577
557
550
543
530
546
598
663
676
672
681
687
675
674
654
645
649
601
573
561
544
541
549
591
648
675
617
628
603
629
644
637
639
628
628
620
600
595
599
610
594
596
587
610
595
605
604
591
574
582
590
580
589
595
572
574
602
629
626
599
563
550
531
528
522
513
516
532
628
669
740
685
657
703
662
613
580
598
650
691
647
581
558
575
577
587
602
599
626
665
669
682
679
676
678
681
656
630
605
600
607
621
628
645
708
696
684
658
660
664
675
665
668
657
676
685
716
708
703
686
650
638
641
656
684
712
730
781
710
740
738
644
691
727
733
731
773
760
675
628
631
601
591
564
565
576
580
577
596
728
755
679
759
793
778
706
744
736
669
730
807
817
760
824
832
808
720
784
781
796
734
703
721
632
658
689
634
612
607
599
589
588
596
597
589
571
562
565
569
577
574
565
555
548
550
566
594
646
681
716
825
802
780
762
780
742
737
768
848
816
719
664
660
665
622
638
667
655
662
645
636
635
641
618
593
594
594
559
545
542
564
618
635
623
595
579
584
593
583
605
702
668
760
720
658
718
708
684
638
626
615
605
595
601
582
565
577
599
645
642
642
618
591
604
614
600
580
584
606
602
590
612
583
574
581
582
586
579
562
563
549
540
545
551
570
572
593
590
591
588
616
409
390
431
634
612
300
295
565
589
572
577
563
567
554
545
542
535
534
544
549
542
547
539
567
575
568
554
550
539
529
511
501
492
491
483
478
475
468
463
458
454
464
536
628
675
682
648
600
729
741
752
742
726
655
654
754
721
683
705
611
609
633
637
616
662
643
611
626
612
622
664
638
675
665
634
642
675
705
787
781
749
780
882
832
717
818
852
813
807
836
778
717
788
794
714
737
704
658
673
824
795
728
795
779
720
768
826
788
881
818
853
821
771
813
815
733
698
719
693
657
622
629
648
583
566
577
579
582
565
569
574
585
577
606
598
585
579
582
603
622
608
594
610
616
599
589
582
576
574
577
569
560
552
535
523
544
565
661
791
740
685
717
743
664
652
661
732
688
601
609
612
623
592
585
609
582
636
638
417
915
609
568
554
531
569
669
735
708
659
642
674
713
737
769
760
758
725
734
799
782
793
864
813
781
768
767
748
721
712
680
688
696
699
758
700
647
689
582
899
657
673
649
678
819
798
788
865
830
780
744
667
686
713
686
724
877
855
723
759
813
795
814
864
820
751
785
756
676
729
764
738
759
804
792
731
763
747
686
731
807
743
780
845
732
814
760
703
762
830
769
848
831
722
833
881
822
823
865
815
843
868
834
780
772
780
706
753
868
796
853
874
835
930
924
913
900
774
814
928
855
802
924
894
871
866
784
837
857
766
721
756
747
718
832
824
751
828
805
751
839
792
790
846
805
826
889
839
822
895
867
858
902
883
925
953
859
935
923
882
974
890
904
839
764
887
855
839
899
843
849
877
818
833
889
863
884
943
870
908
925
832
771
754
754
749
839
814
776
851
844
785
850
877
765
814
846
759
865
860
819
858
845
825
893
852
823
793
703
646
577
568
547
539
538
538
589
649
622
644
653
659
764
767
772
693
682
643
624
622
678
657
660
624
597
600
641
717
731
720
685
748
712
696
761
751
775
819
814
725
764
761
683
711
768
679
730
827
722
737
802
726
696
712
728
707
827
812
741
732
704
701
714
716
737
783
717
697
767
738
641
618
575
570
559
553
561
580
568
575
592
603
586
604
623
644
633
690
690
700
674
705
709
689
667
705
747
731
699
723
759
763
677
680
726
765
740
753
714
669
652
603
585
646
639
713
755
746
713
767
783
716
740
770
749
730
798
808
745
803
819
747
794
814
760
716
797
792
732
791
792
725
841
869
801
798
823
802
728
765
726
657
612
583
678
681
656
684
726
680
705
718
699
649
720
745
663
610
590
638
671
691
729
724
680
724
693
680
682
688
716
682
659
633
613
611
601
608
594
598
594
592
575
566
586
603
622
604
574
578
595
599
613
587
553
556
591
632
636
608
637
661
678
621
627
632
620
597
609
617
606
617
621
633
605
628
640
646
633
684
690
656
723
723
711
666
714
754
685
711
743
739
698
738
751
731
836
849
825
842
864
797
776
794
838
851
971
903
835
908
875
776
846
820
789
860
832
708
797
924
863
845
856
863
770
828
865
804
808
862
838
790
878
895
796
825
839
692
675
711
846
793
809
811
705
695
664
676
626
599
585
597
600
621
665
629
665
753
761
685
672
661
639
669
737
701
770
776
747
763
772
730
748
772
729
815
873
841
887
875
835
871
791
738
816
811
738
759
761
722
762
852
855
889
863
810
809
809
776
863
866
824
882
866
848
874
839
759
792
806
727
817
813
713
755
836
774
780
841
764
704
711
755
744
846
874
824
788
822
815
763
797
815
774
801
776
728
783
785
774
737
750
720
713
772
829
743
773
790
750
707
768
816
800
699
679
687
677
726
773
761
793
811
783
785
837
830
816
859
818
800
816
801
738
789
801
770
882
891
860
909
867
885
853
792
837
862
828
873
860
845
866
818
811
814
815
817
877
812
748
792
842
789
871
850
791
819
797
767
878
904
859
855
760
788
854
823
840
881
762
740
785
842
734
763
719
677
667
772
788
848
782
752
827
856
867
872
773
769
831
852
752
871
875
792
854
840
772
800
814
758
804
775
782
824
821
770
729
811
796
736
790
851
794
718
717
735
808
852
818
803
801
803
771
839
852
795
839
867
824
876
865
785
726
715
718
705
664
685
743
756
720
792
823
790
772
749
766
787
903
790
849
866
854
745
833
901
830
873
849
764
811
833
657
630
664
925
886
843
832
810
830
832
790
830
757
841
876
798
849
864
882
859
854
823
757
707
674
686
710
859
905
857
816
777
773
858
753
737
755
841
835
808
694
702
762
803
827
758
735
791
812
756
748
733
737
725
685
658
661
719
777
779
736
679
642
746
811
811
758
767
835
821
774
766
862
771
807
767
756
772
820
779
778
826
805
734
770
795
744
830
852
778
792
907
839
785
794
834
766
781
741
718
843
775
762
928
918
735
754
701
699
654
610
590
566
574
604
658
646
634
612
631
711
782
800
805
817
736
659
616
650
900
861
825
778
787
777
740
765
698
637
768
853
785
849
837
864
832
784
791
809
813
789
820
819
793
770
776
819
768
749
757
754
700
758
750
710
687
720
765
747
820
813
774
731
794
808
700
659
634
687
628
603
582
578
587
599
611
579
577
585
578
594
580
565
381
738
546
539
540
516
524
548
767
735
698
639
681
724
793
817
826
818
732
768
818
789
754
796
800
802
813
807
746
786
818
775
803
835
801
803
783
686
664
643
601
727
731
795
761
690
745
777
727
766
765
742
779
796
739
775
814
789
760
798
796
747
828
806
744
785
812
748
788
796
742
763
768
768
738
810
832
771
806
795
728
758
776
726
767
759
702
795
873
804
835
851
773
813
826
770
788
810
768
784
791
760
774
721
718
640
612
591
626
742
816
830
848
796
781
734
700
717
716
765
771
751
758
790
777
737
714
751
794
747
778
808
768
790
799
750
770
754
715
797
767
704
739
828
846
862
924
862
849
876
820
825
807
748
789
795
743
789
773
718
739
751
728
801
814
751
783
815
746
781
805
738
766
786
788
777
744
726
758
746
780
809
739
756
777
749
757
783
736
742
779
722
765
785
746
774
746
697
713
738
748
767
726
657
658
662
638
610
574
598
691
656
728
747
706
724
706
676
685
748
722
692
678
675
657
745
799
778
755
775
813
772
797
779
748
782
780
767
802
753
789
800
751
771
765
719
743
733
681
746
782
726
790
857
838
889
868
809
821
784
747
780
768
899
889
790
824
829
757
766
804
770
824
842
792
807
841
835
784
846
820
792
864
851
799
844
858
869
885
846
909
952
915
964
932
939
929
933
954
876
938
896
913
941
893
956
921
850
867
871
902
958
907
936
951
842
848
772
892
904
837
882
834
866
927
891
930
921
909
936
889
926
903
856
913
816
683
620
592
608
610
610
588
580
587
580
563
561
543
543
533
520
508
499
500
514
527
536
540
564
553
610
672
678
681
686
678
660
663
647
607
591
594
591
573
578
585
604
609
606
615
585
580
622
632
623
598
581
564
557
556
558
561
576
575
572
581
570
580
584
578
566
573
578
589
584
573
570
573
575
576
593
610
611
611
620
621
616
607
597
589
575
569
564
556
553
573
592
586
680
666
622
627
684
642
638
612
606
583
577
556
550
541
553
545
542
556
571
575
552
543
548
559
574
600
612
623
626
613
601
614
621
606
583
589
588
573
574
562
571
583
576
584
600
619
603
593
568
588
594
554
559
559
562
580
583
593
589
570
584
581
585
582
580
586
582
580
588
595
593
578
572
573
579
576
577
563
556
555
550
537
540
558
575
612
616
629
574
592
556
562
558
555
564
562
574
593
585
580
590
594
590
584
580
592
608
618
620
594
574
576
592
617
606
609
614
666
688
693
690
637
618
620
628
637
608
613
616
617
596
615
643
676
702
736
767
706
626
652
654
641
626
606
586
561
551
551
541
544
550
561
583
603
622
636
647
636
629
606
603
579
549
560
555
484
631
566
553
542
538
531
525
532
571
627
677
713
714
717
728
686
670
642
619
611
604
601
604
624
652
663
641
679
719
635
618
604
575
584
582
574
554
553
545
523
519
502
507
500
490
501
539
591
647
637
736
757
814
821
761
737
782
773
767
702
746
746
726
684
762
750
720
694
720
721
781
713
742
778
750
733
780
795
707
736
756
717
708
797
804
763
825
853
754
795
814
796
708
753
751
751
734
749
674
635
673
698
629
648
639
644
680
697
674
659
746
809
838
814
692
688
704
721
739
670
636
635
653
685
687
635
629
680
768
793
711
676
651
637
624
666
695
625
628
629
649
667
640
700
774
766
749
704
690
695
648
618
617
618
600
585
619
598
653
648
694
680
610
607
604
609
604
608
586
598
650
645
635
625
627
634
623
626
615
617
588
573
615
648
726
769
728
645
621
640
640
606
655
686
754
714
634
618
608
634
668
655
711
747
698
648
680
714
659
680
719
713
717
708
669
651
641
617
635
753
805
762
784
784
745
718
665
687
657
760
741
669
720
696
750
742
703
630
623
618
592
639
791
815
820
724
737
767
726
777
793
793
787
771
768
804
801
774
663
675
719
701
728
775
804
775
800
766
725
728
776
766
675
650
626
609
595
583
566
564
562
582
590
576
574
580
573
572
572
558
552
538
552
548
546
524
528
526
513
523
523
538
636
764
711
666
610
656
661
612
610
659
638
593
557
552
532
524
515
499
489
508
501
505
523
520
539
544
536
537
566
618
615
597
561
579
567
577
566
580
593
631
636
613
575
567
566
561
563
563
557
554
550
535
538
538
530
551
602
615
597
586
617
622
592
599
597
591
579
570
575
581
584
583
604
633
643
633
634
630
611
593
581
571
566
561
561
581
582
589
599
604
601
589
567
575
555
564
548
556
546
541
549
546
566
590
616
614
605
616
625
607
582
563
574
556
569
629
640
724
713
693
642
641
626
608
588
571
573
583
572
559
562
566
564
605
633
615
653
651
661
603
605
602
600
586
590
671
717
744
752
768
723
690
636
591
579
576
627
830
741
736
723
678
689
700
694
657
674
649
614
596
587
588
581
586
569
652
706
710
719
757
755
707
649
602
580
588
599
590
626
648
693
683
634
653
657
631
657
672
673
634
638
647
618
611
618
632
630
630
598
597
593
594
598
605
580
603
637
661
639
608
628
663
640
738
843
783
736
679
640
627
590
577
558
548
544
551
549
554
602
636
695
717
768
787
771
726
650
626
615
631
658
626
665
700
728
725
723
657
629
617
608
579
561
598
839
822
822
777
780
744
669
646
633
676
711
656
676
661
621
643
637
611
604
688
766
764
781
769
744
705
638
618
667
815
817
760
701
685
693
712
685
639
645
659
708
714
717
654
627
707
770
800
807
796
733
726
731
756
765
702
754
819
829
810
742
761
761
736
696
724
720
720
698
746
728
628
606
649
717
748
718
672
671
672
636
638
677
692
674
610
614
614
674
702
690
703
703
662
595
624
609
634
647
632
644
659
650
667
738
712
698
690
662
616
582
557
548
547
555
547
554
572
595
576
630
638
608
589
565
560
549
545
553
557
583
617
596
613
611
609
584
602
601
612
609
608
610
597
571
552
537
522
516
520
554
586
579
570
563
555
578
576
586
564
568
595
624
632
619
609
602
586
588
583
583
570
563
558
562
599
617
620
670
622
636
698
688
660
613
585
561
549
542
530
549
704
773
708
648
612
599
579
606
665
641
616
606
592
579
594
604
625
644
623
600
595
583
576
570
589
638
652
658
613
606
589
574
583
610
626
640
599
659
709
800
804
753
723
714
703
699
682
692
692
725
718
732
707
672
667
653
629
657
668
655
670
679
671
682
726
770
779
767
749
711
668
662
646
607
619
655
675
667
620
659
700
690
644
613
604
582
574
564
584
764
775
751
777
724
690
622
645
717
714
722
705
738
731
696
668
699
713
686
674
645
630
623
607
611
652
660
713
687
632
590
581
567
570
573
624
702
709
691
642
647
620
619
606
599
623
641
669
652
626
621
591
603
619
609
634
640
633
632
600
619
615
614
659
688
690
693
672
635
623
611
602
584
609
608
623
652
674
718
671
660
671
673
666
649
605
605
609
620
607
586
553
553
542
545
540
537
558
663
707
661
662
649
615
598
604
602
603
596
587
563
560
558
539
544
553
558
601
692
734
716
683
603
573
586
608
715
725
745
742
726
713
690
694
711
726
765
742
710
683
658
658
660
679
652
705
698
662
675
646
613
685
752
774
766
738
737
710
692
682
681
677
685
696
693
688
675
683
701
724
707
689
721
666
637
583
602
718
757
679
721
682
631
601
576
556
540
539
529
590
635
762
696
692
649
769
743
663
612
592
594
595
615
634
660
653
638
648
655
642
685
738
733
715
646
591
569
560
556
623
702
790
689
785
832
788
721
664
677
682
692
658
649
663
706
712
718
671
652
637
642
661
698
704
707
674
691
667
672
667
670
639
674
693
758
772
752
745
725
686
667
668
641
646
643
664
670
620
612
584
573
535
529
515
525
497
498
514
551
568
546
611
717
760
803
816
700
654
647
608
732
816
831
829
804
762
750
709
758
838
830
771
742
727
687
706
704
785
834
777
737
804
793
805
810
795
763
764
771
766
734
694
702
691
723
776
731
723
717
733
733
630
579
621
626
746
756
757
723
747
719
668
701
743
746
718
728
655
607
624
675
735
751
741
712
671
667
664
679
666
709
710
690
679
712
727
631
593
561
540
532
517
517
506
506
504
504
497
483
495
491
488
489
490
522
502
534
552
544
527
546
536
534
555
548
547
571
567
551
520
520
525
518
493
492
512
494
517
522
509
509
494
499
515
532
551
565
574
565
549
561
573
573
562
574
534
555
545
560
586
602
661
666
633
666
680
701
708
729
752
723
691
723
716
686
707
692
680
729
750
719
743
740
672
696
760
746
707
717
767
722
761
771
729
772
760
762
726
771
764
729
836
823
738
746
700
749
713
672
714
718
705
699
697
770
780
775
748
758
811
819
876
861
824
817
754
728
758
787
737
781
830
786
831
790
708
718
744
727
886
905
850
906
874
775
826
846
737
738
726
689
830
808
749
795
778
763
837
796
739
739
706
687
750
784
738
805
767
702
747
738
697
775
836
687
624
677
765
828
717
824
895
831
850
843
765
759
678
658
940
825
883
911
895
907
897
834
823
811
791
792
809
784
710
618
597
586
581
581
819
824
815
796
791
741
753
779
809
811
758
783
909
847
729
735
667
638
682
779
798
813
825
837
829
845
823
825
782
714
656
627
612
658
645
712
728
680
651
743
741
720
669
685
642
680
789
872
868
826
764
734
667
679
819
752
674
613
605
614
674
689
648
651
635
611
613
607
601
588
577
579
574
559
554
536
536
527
536
561
600
709
792
812
812
742
631
621
614
621
664
642
605
590
578
613
609
612
607
604
585
587
599
633
695
698
691
670
714
745
661
644
630
725
783
745
713
732
724
723
737
767
781
744
750
740
762
766
732
777
768
756
717
734
737
712
709
687
683
635
644
670
677
664
760
819
785
676
634
626
643
664
688
636
613
624
621
613
628
654
677
638
630
662
720
733
682
662
651
627
616
590
580
559
594
647
866
829
801
753
666
637
629
650
671
674
618
601
600
571
586
626
633
625
646
632
602
587
561
553
525
532
548
572
592
590
600
600
580
561
564
582
597
588
648
706
698
736
725
705
712
677
680
697
676
671
713
753
677
677
709
685
701
677
640
617
607
589
620
622
628
700
698
642
599
586
601
650
622
660
800
799
658
654
676
706
692
646
649
649
645
674
787
854
827
877
867
845
860
807
769
734
673
681
720
786
749
768
784
702
694
680
670
635
686
686
656
641
598
572
571
601
680
694
689
643
608
633
639
714
668
662
652
602
620
617
663
646
681
675
677
693
669
629
626
587
612
637
680
730
768
723
682
672
635
595
636
682
658
650
597
606
645
618
642
657
656
613
669
727
701
691
657
647
675
696
698
683
693
694
654
640
602
618
603
744
769
749
719
687
658
613
587
623
784
772
788
748
644
651
686
739
748
688
653
606
593
607
680
701
686
665
616
626
680
674
641
617
620
658
737
825
849
824
797
805
812
796
799
792
823
761
791
785
748
686
634
664
781
704
660
861
843
802
757
697
655
621
598
574
570
586
782
714
817
687
800
854
758
642
657
685
695
690
672
650
652
671
703
711
729
711
673
633
627
679
768
800
792
744
772
746
700
670
628
643
692
654
689
715
761
729
770
734
690
640
612
597
651
701
647
660
672
677
706
693
736
764
739
667
665
741
844
834
755
785
792
672
597
604
580
580
595
580
571
560
554
545
545
539
529
527
531
537
545
561
601
590
595
611
599
584
601
597
604
620
620
609
585
561
551
541
589
616
601
652
623
613
618
592
639
687
713
658
628
677
677
704
682
650
622
612
592
573
565
541
532
526
528
540
539
538
522
522
520
512
516
532
555
584
581
601
641
657
638
667
651
637
633
603
584
569
550
544
530
536
557
584
622
616
617
639
639
624
586
575
554
547
538
534
539
547
542
543
535
538
551
546
538
517
534
569
637
618
587
556
549
534
524
505
514
511
539
567
574
553
537
551
548
597
601
619
573
539
526
512
504
497
484
481
482
502
509
526
602
708
659
709
754
790
793
720
700
714
685
715
696
776
725
726
794
771
719
796
738
742
768
688
619
620
627
700
667
660
803
815
770
700
685
647
638
588
590
550
590
747
825
789
836
894
777
756
874
865
707
704
742
843
866
867
853
735
784
735
731
644
639
626
673
681
729
767
762
653
639
636
665
729
785
765
666
652
629
599
624
674
673
733
612
630
678
712
689
745
755
722
786
825
820
779
789
742
693
772
799
772
748
817
821
743
804
800
742
790
764
729
748
781
763
711
797
768
713
781
756
698
739
756
706
734
696
638
625
655
802
735
743
782
745
700
715
727
682
707
652
621
576
577
576
606
618
648
671
634
672
625
634
614
586
653
693
807
840
812
801
827
795
725
728
751
715
768
781
765
795
807
796
757
810
788
725
736
716
668
667
637
686
685
652
750
672
636
622
637
812
771
696
753
733
634
650
757
827
785
744
800
815
722
770
783
747
863
877
828
818
867
870
783
821
820
749
714
658
624
630
710
643
654
732
786
740
766
778
731
675
713
732
722
724
720
707
636
616
684
751
743
735
757
724
674
672
681
701
659
742
768
731
762
812
780
694
733
739
698
701
751
701
708
775
744
695
750
785
721
688
733
810
729
738
801
853
773
785
798
733
769
796
795
767
787
787
754
793
786
721
766
784
747
717
716
749
720
705
719
761
727
815
900
873
818
856
846
743
789
808
797
744
695
759
810
822
784
685
661
657
658
618
574
585
661
671
769
837
798
731
834
860
794
717
780
876
836
775
774
780
690
673
729
806
757
864
846
743
812
827
749
713
647
647
616
591
574
573
559
545
545
544
544
546
540
537
520
539
552
565
552
548
538
537
550
544
545
583
579
606
688
671
753
701
679
605
606
609
618
603
596
603
591
606
613
597
571
568
546
558
535
541
545
545
539
551
538
531
534
545
557
592
550
548
520
517
512
524
530
535
548
511
496
491
512
529
528
531
523
511
500
509
502
499
481
481
480
468
469
475
468
470
473
471
466
465
462
466
471
460
474
472
467
463
456
454
457
466
489
489
492
481
481
475
469
470
474
485
480
482
482
481
472
466
485
472
487
504
476
481
510
521
533
526
535
576
608
604
589
568
559
543
553
548
555
554
559
567
568
615
639
653
608
637
631
592
573
537
527
531
549
552
617
763
714
710
750
719
723
673
643
629
579
567
534
552
620
758
766
800
747
797
794
778
762
727
675
731
773
753
793
738
712
646
646
651
634
660
683
698
643
605
580
584
588
596
599
630
624
599
575
559
541
534
557
623
665
590
602
629
649
619
598
589
578
549
550
575
659
714
702
672
623
631
647
599
623
639
581
566
581
599
603
586
574
558
539
528
538
637
708
742
749
791
761
744
680
600
644
663
675
656
643
627
578
602
670
715
718
765
773
775
785
777
707
633
614
620
637
708
730
669
676
716
777
735
657
693
754
758
754
783
763
748
763
756
750
710
733
744
830
816
852
794
776
732
683
716
736
822
747
825
837
766
735
758
767
730
653
658
676
668
684
632
713
715
647
688
847
812
783
786
750
698
663
618
570
549
536
530
521
509
504
500
500
502
516
531
547
544
554
535
532
509
517
501
499
496
496
545
606
619
605
600
552
577
614
691
676
717
736
721
715
744
772
755
709
660
625
636
772
794
789
730
645
691
759
763
717
696
723
742
743
757
759
807
788
843
793
785
764
737
706
680
702
751
770
656
649
779
780
801
776
767
765
741
738
759
719
669
642
687
740
730
727
721
762
774
754
780
768
765
720
724
703
681
618
618
653
724
716
774
765
783
771
728
734
724
698
671
594
561
573
587
580
583
540
543
558
578
565
619
655
642
609
602
586
564
548
565
587
625
659
643
702
727
732
707
722
705
648
655
635
635
627
707
743
771
738
692
695
716
719
671
670
667
717
740
745
710
731
750
720
747
705
674
685
661
615
584
613
670
714
681
685
693
673
681
709
719
684
712
721
726
696
739
732
683
714
712
691
678
667
672
696
669
619
608
657
711
713
679
659
618
593
568
581
593
560
610
679
698
739
748
743
765
774
719
674
677
669
659
625
578
570
582
626
674
703
749
761
713
747
725
673
673
658
622
643
667
636
603
608
654
691
635
675
712
697
673
706
760
760
750
737
716
724
756
760
736
720
712
659
698
702
678
646
606
552
551
541
540
542
542
574
614
627
617
624
609
600
590
614
636
644
631
668
705
706
748
723
726
701
651
604
581
577
610
648
640
665
708
730
685
712
696
690
656
665
670
654
604
590
419
854
632
605
553
530
545
564
616
653
642
612
591
587
564
577
613
663
723
703
649
721
648
604
638
654
679
679
628
553
567
547
532
553
578
568
584
575
608
652
662
658
668
676
658
641
651
671
681
682
675
656
643
619
583
575
584
593
600
572
566
585
607
581
580
571
574
595
576
590
639
654
640
649
648
632
620
578
570
587
649
665
636
656
678
677
636
665
711
669
616
635
705
734
721
655
696
681
664
620
575
600
742
736
650
640
691
707
663
697
756
750
710
746
801
796
739
735
713
654
771
822
742
718
745
753
714
761
757
710
680
661
669
675
643
586
548
550
549
548
560
528
547
542
533
538
544
570
544
557
605
678
678
666
676
631
660
689
697
717
745
720
746
722
711
736
768
757
838
808
808
816
751
788
799
795
803
803
729
789
825
804
841
804
826
826
767
734
786
789
779
807
745
747
755
788
780
682
652
702
762
754
782
846
786
796
778
797
723
719
730
734
732
745
784
792
690
650
687
792
813
748
745
739
711
793
840
812
851
774
766
832
845
817
727
792
828
846
787
832
879
835
714
688
845
951
907
869
807
822
852
838
847
842
826
864
802
907
883
823
834
805
777
757
728
756
811
894
902
897
841
802
773
721
749
836
891
866
794
868
901
902
838
863
785
856
870
819
883
876
780
737
831
887
885
869
815
727
746
706
835
754
736
872
906
829
765
680
793
916
841
881
853
862
843
807
803
798
739
809
840
821
785
690
749
830
813
846
821
798
853
841
820
802
760
780
828
781
659
657
698
762
788
801
767
747
727
724
742
705
769
821
820
756
693
728
702
708
772
782
782
757
720
648
608
603
700
837
829
818
771
748
653
603
586
577
658
704
690
737
755
731
683
632
613
592
588
598
631
693
760
791
793
823
780
754
693
616
624
678
817
833
816
781
662
664
740
871
839
752
727
806
777
676
611
602
640
892
844
866
831
763
691
740
821
859
844
836
788
746
721
694
620
620
675
816
822
782
686
670
741
749
732
704
629
597
591
688
778
786
778
690
646
656
670
669
641
619
610
594
587
556
539
542
594
710
651
595
604
669
692
683
631
633
609
594
595
592
570
574
553
557
592
630
630
633
621
615
622
607
627
677
723
736
719
734
721
721
662
654
631
639
697
735
770
735
753
770
746
754
754
740
704
771
795
781
806
775
774
769
733
760
653
661
708
702
717
729
686
695
730
648
657
660
711
707
705
646
614
650
671
679
670
655
663
655
611
622
632
654
614
620
651
662
694
732
725
681
608
606
573
550
562
624
602
664
790
890
863
853
830
784
737
733
786
805
753
817
689
691
810
731
777
813
791
773
740
713
699
728
633
675
818
796
813
729
691
715
746
704
725
734
725
759
764
757
772
768
767
700
748
766
770
710
659
674
613
630
688
693
641
645
637
656
640
621
609
596
592
585
605
641
666
650
652
682
651
619
649
692
742
719
753
733
712
714
685
651
658
643
645
599
575
564
564
572
557
544
563
580
630
642
657
652
644
611
628
664
655
636
586
611
579
572
583
581
581
616
684
724
685
714
725
756
722
700
723
732
743
808
783
776
722
662
620
605
584
593
594
585
579
560
558
561
572
584
563
538
520
515
544
644
706
707
700
708
702
674
707
696
774
828
856
847
809
721
663
653
665
680
662
662
613
613
660
687
714
683
751
727
620
635
638
610
592
575
550
539
526
521
517
524
543
540
579
617
688
721
734
723
678
751
765
761
758
706
645
635
649
719
698
773
795
765
732
682
663
662
636
606
603
589
579
555
544
591
599
618
625
694
668
653
638
602
589
582
571
568
569
547
553
546
571
625
652
623
601
587
578
562
570
631
688
741
676
665
685
700
688
646
627
629
592
620
671
747
732
715
657
641
636
643
614
596
583
571
553
564
556
567
569
562
557
606
632
640
631
625
630
624
633
587
582
561
542
531
538
549
528
527
522
531
581
668
654
751
794
813
755
737
742
716
713
661
673
703
699
661
695
725
764
673
719
755
727
665
740
732
646
666
650
634
612
586
561
542
532
549
584
644
647
597
608
587
570
570
602
636
636
613
626
632
648
649
657
606
586
628
688
688
638
675
698
728
684
638
603
599
617
658
669
667
690
699
707
689
700
749
727
703
685
651
654
670
666
591
604
642
663
653
647
624
621
659
638
713
747
758
719
754
747
726
704
714
700
667
654
611
605
637
643
719
706
636
612
618
634
601
586
586
597
586
590
594
585
587
572
558
591
668
699
610
590
667
809
838
821
790
721
710
750
770
687
638
638
646
689
717
752
685
658
668
713
706
712
676
660
654
642
619
617
603
621
686
706
720
643
685
741
748
730
707
715
720
722
691
626
718
729
733
738
720
730
675
625
608
605
610
606
603
581
584
629
697
660
668
655
628
624
614
612
617
649
680
672
658
623
605
606
606
609
614
693
707
694
662
655
645
650
646
614
605
629
747
711
714
681
656
628
637
641
693
674
684
722
720
723
715
699
669
639
642
636
635
656
672
652
601
596
633
633
755
775
742
703
657
630
619
610
610
646
699
689
647
671
705
708
685
733
708
669
654
649
631
623
608
610
621
609
683
798
796
777
780
790
762
743
679
699
713
706
675
641
619
617
617
636
659
620
683
674
725
743
688
709
687
650
616
614
609
610
610
602
614
644
685
776
761
810
770
753
733
672
644
656
698
701
736
722
665
630
619
573
574
586
583
584
591
590
591
585
583
599
590
588
588
588
583
555
570
567
564
571
561
574
560
553
570
588
585
563
575
571
571
568
556
553
530
534
523
519
534
522
539
539
532
542
528
537
541
533
536
530
526
522
518
524
511
517
504
509
504
493
500
506
506
501
497
501
503
511
506
504
505
501
497
496
515
526
524
500
509
516
523
505
501
513
520
539
538
521
535
545
554
552
529
544
549
563
549
544
555
571
576
566
566
610
632
619
592
555
557
565
579
551
551
564
624
695
624
641
669
661
626
637
657
667
640
671
739
704
669
719
764
712
675
727
740
688
675
630
599
593
607
684
670
757
851
824
755
794
811
713
729
759
683
716
874
804
730
832
862
776
773
818
832
780
849
886
811
882
865
801
852
829
752
829
852
775
854
848
798
827
866
793
874
915
852
877
903
818
711
658
654
625
639
789
852
811
862
878
810
835
850
793
851
883
837
905
892
786
853
906
807
845
876
800
822
904
837
822
888
852
844
911
869
827
862
849
781
888
907
832
897
891
817
873
901
850
864
876
781
829
874
786
906
927
868
889
882
786
826
855
801
838
900
843
896
893
823
866
861
784
847
894
829
893
872
819
864
876
808
858
883
814
790
865
853
793
851
865
816
862
876
819
776
820
850
833
906
887
818
875
834
739
835
932
866
852
865
820
852
883
836
830
878
845
796
829
845
800
877
883
829
853
846
785
832
846
801
834
895
857
821
810
700
661
627
603
574
557
536
545
550
560
555
539
545
551
540
531
528
532
514
523
520
514
533
531
572
587
583
632
618
591
579
583
608
635
606
586
599
596
592
566
594
604
668
682
655
724
751
694
728
735
688
685
726
660
648
665
663
651
607
596
589
574
562
556
547
536
532
512
514
505
507
502
498
509
518
533
515
517
526
531
518
529
423
621
518
514
515
534
512
518
531
557
565
554
589
594
549
553
555
567
554
553
559
568
552
557
563
563
541
546
547
552
547
565
570
561
558
563
563
574
582
574
571
591
576
563
562
559
560
553
559
564
555
534
524
551
577
567
602
598
605
594
596
562
570
559
556
545
548
544
544
555
549
559
593
608
566
563
584
603
617
597
612
617
605
567
569
550
545
536
539
535
530
532
518
540
544
545
535
544
575
571
551
554
553
553
539
528
521
513
500
519
527
538
530
512
526
539
539
540
542
552
562
529
544
534
532
517
528
520
511
507
501
510
502
516
516
515
523
530
535
537
531
525
523
524
517
511
513
512
531
546
573
541
540
547
555
542
564
574
565
547
566
623
636
579
582
584
589
569
581
569
570
558
557
558
559
541
542
549
542
546
547
553
547
548
537
537
532
542
551
568
551
592
580
590
569
579
568
553
528
528
527
542
567
593
624
652
667
612
596
610
633
608
604
600
586
576
575
567
555
545
548
543
551
539
542
549
557
551
560
572
564
560
587
562
561
552
547
537
539
526
523
506
499
503
487
506
497
556
679
620
658
763
790
672
659
667
627
598
603
563
546
548
534
598
609
628
590
597
628
603
578
570
551
552
571
614
622
583
604
597
601
556
555
555
578
626
694
667
737
775
692
763
744
503
805
636
587
578
573
574
579
560
606
679
624
600
602
615
615
588
586
583
574
568
555
546
546
545
548
571
574
595
626
612
594
622
635
599
611
645
636
577
580
586
566
624
597
618
605
580
593
581
570
567
564
558
558
540
543
552
543
561
624
609
579
573
589
486
695
398
975
607
607
479
660
575
569
552
559
556
552
532
459
630
527
520
512
505
524
527
519
523
531
547
543
541
547
561
555
556
561
555
526
523
515
522
542
533
560
591
600
597
641
642
621
587
605
584
558
563
554
551
535
543
538
544
545
550
556
542
537
542
548
538
541
563
578
558
548
544
540
541
540
545
544
542
539
533
515
503
488
485
477
474
477
492
777
687
673
774
712
797
774
655
661
635
610
553
551
558
572
562
564
579
593
564
571
555
553
540
546
551
541
533
552
558
569
580
586
565
564
570
566
577
572
556
558
570
583
582
558
568
577
574
566
553
563
560
567
567
563
565
597
582
592
596
568
562
545
551
552
560
551
549
574
581
556
557
577
580
557
551
556
542
545
555
536
537
524
516
511
498
487
480
476
462
473
495
752
657
755
850
725
798
780
639
610
603
801
649
602
676
621
577
600
701
760
634
649
678
678
698
725
731
713
693
659
596
605
627
604
664
639
627
592
603
590
619
648
639
651
739
823
689
684
714
656
687
686
636
641
628
627
714
683
757
837
752
740
750
796
722
777
843
742
762
812
740
727
759
791
731
818
839
757
746
789
766
700
721
726
681
671
824
813
734
790
790
709
708
738
744
670
709
708
652
636
619
618
744
697
740
764
705
664
698
749
696
737
832
800
744
809
741
685
757
863
751
759
837
851
804
961
903
850
913
865
750
834
888
837
902
871
749
805
809
718
716
752
769
719
691
681
645
672
740
770
692
751
757
702
705
765
785
746
815
770
682
727
858
804
746
698
691
687
754
768
710
771
805
738
749
777
752
715
749
735
702
811
777
712
739
780
721
782
744
756
773
685
691
754
784
678
709
730
676
685
735
792
645
635
619
603
606
586
568
558
555
368
368
359
539
541
293
277
570
457
488
746
317
911
590
579
573
554
558
551
545
528
536
529
536
552
575
581
572
550
538
533
532
573
878
788
735
695
654
616
608
611
599
584
566
560
552
563
618
645
616
588
579
563
552
525
518
535
551
570
584
594
593
588
593
592
591
572
561
559
553
561
550
567
556
558
565
652
746
732
726
703
638
610
588
584
599
615
635
664
683
690
693
658
637
622
596
585
572
565
556
554
546
536
532
521
511
508
512
525
537
543
529
529
523
536
549
553
586
579
596
625
652
656
720
700
670
665
669
645
665
628
657
658
666
645
640
659
653
620
618
618
630
619
635
646
646
627
621
598
581
572
559
550
535
543
536
541
535
530
526
516
508
499
495
489
493
517
554
587
550
561
599
660
623
608
577
566
569
607
620
624
660
635
614
600
595
596
591
581
573
558
548
545
530
539
539
559
580
615
621
592
585
592
574
585
586
600
582
601
632
627
606
600
584
582
662
617
615
430
766
607
671
711
601
765
661
632
623
624
627
641
817
823
686
638
611
628
639
683
704
689
694
672
680
690
704
735
696
679
662
652
631
652
624
634
627
602
590
575
565
568
565
569
573
554
556
548
545
533
526
518
525
540
532
528
530
546
556
562
597
593
605
595
589
554
547
539
531
539
543
535
530
525
523
521
523
509
524
521
523
515
519
506
511
506
510
501
504
502
511
501
515
529
562
549
531
381
666
509
543
594
697
679
662
589
609
611
659
636
587
600
590
595
596
588
583
577
569
563
558
547
537
535
506
507
505
496
511
508
514
510
507
536
549
538
544
535
538
539
543
542
533
537
539
535
535
537
541
551
549
556
556
548
526
527
534
498
509
497
500
513
501
511
509
512
508
502
507
500
499
484
492
493
495
526
550
537
569
554
537
526
529
547
562
549
542
542
527
522
527
548
565
567
561
594
608
593
565
562
574
556
549
554
543
522
533
528
513
530
525
555
584
564
565
576
578
560
551
543
538
548
546
537
542
551
563
569
593
665
665
742
728
671
715
754
708
667
709
752
691
758
742
681
702
724
693
682
697
716
674
633
628
630
588
591
590
600
583
596
641
649
612
612
639
685
641
606
603
605
445
738
631
648
640
605
594
582
555
584
578
586
602
609
587
577
578
573
583
599
630
624
695
737
754
744
703
739
748
688
739
748
744
703
737
725
638
627
590
569
562
566
534
559
547
548
554
533
544
542
533
535
548
552
531
540
526
537
530
543
550
551
563
599
614
604
605
611
593
575
588
596
588
596
624
653
622
639
646
615
600
607
614
605
608
621
599
589
576
552
544
544
545
533
533
536
554
552
575
588
564
568
565
563
557
555
557
547
549
562
574
580
550
550
547
557
567
564
576
599
637
629
627
609
582
592
582
573
559
558
562
561
581
598
616
600
613
584
623
615
680
756
698
717
710
641
646
652
601
578
593
617
680
690
701
662
617
609
591
591
647
668
667
625
606
628
692
695
653
609
608
610
662
658
630
631
628
606
617
633
673
646
709
744
698
681
647
649
643
643
646
607
609
602
613
631
638
636
618
599
613
647
653
682
683
745
796
777
702
671
636
647
637
606
602
623
637
648
627
609
585
573
559
556
567
575
576
594
629
625
588
586
591
593
578
574
586
583
584
575
570
552
549
570
592
594
604
617
636
633
640
619
618
626
606
580
567
551
545
552
565
560
548
531
530
531
518
514
512
533
518
517
513
523
520
517
513
521
531
516
503
510
508
508
501
500
512
503
501
496
505
538
534
525
546
534
525
517
511
504
511
496
504
502
512
507
509
527
531
524
516
514
520
534
531
516
521
525
527
532
532
519
531
510
519
516
528
563
582
572
581
564
558
548
546
549
557
555
537
543
538
567
559
571
596
579
578
608
662
654
630
596
577
564
551
553
570
566
613
663
636
654
684
640
632
652
667
624
583
590
551
568
560
614
694
641
693
703
701
647
611
604
620
659
679
618
611
602
593
642
699
694
694
619
613
600
632
633
593
622
694
692
675
689
678
646
623
642
661
642
631
600
646
675
621
657
694
684
647
658
628
648
665
697
698
681
642
600
593
599
592
620
646
635
745
701
755
751
683
659
670
634
619
629
618
629
598
643
694
663
703
706
682
641
637
670
644
626
632
600
611
648
633
667
655
668
685
692
683
657
653
616
613
628
651
632
685
793
723
655
700
734
710
663
664
670
653
595
620
612
729
715
794
810
727
655
687
686
684
680
717
712
697
659
630
611
595
581
583
654
721
734
689
691
730
706
669
665
662
667
664
658
662
676
732
761
733
698
656
656
668
682
717
743
762
715
716
702
651
643
641
606
577
584
574
599
648
650
667
654
602
608
592
614
645
631
601
578
569
615
616
644
727
734
730
672
673
657
631
629
677
730
697
674
711
680
671
682
672
627
613
615
595
581
588
619
659
633
700
740
698
697
656
656
638
620
606
601
603
623
674
656
672
610
602
584
642
665
624
594
598
599
595
573
590
585
599
577
586
595
603
579
596
630
653
611
600
563
616
596
571
573
587
616
604
585
568
578
623
670
664
630
648
681
676
696
654
626
610
595
587
609
617
625
686
689
659
614
619
609
593
628
640
655
605
594
598
584
577
572
617
643
648
592
596
612
621
587
595
605
610
591
608
609
588
583
571
577
591
580
583
603
615
601
588
570
562
566
581
576
616
683
656
696
674
633
610
596
565
562
555
562
569
573
587
621
614
600
598
614
617
607
614
620
608
594
572
572
560
571
571
554
548
541
557
586
585
578
587
591
586
581
563
552
561
562
567
587
618
619
593
573
578
592
609
608
604
603
573
581
588
587
562
565
587
600
596
566
559
552
558
577
551
561
572
593
571
568
579
585
557
566
567
568
562
548
547
545
549
546
564
591
606
581
611
681
656
622
598
605
619
575
580
584
609
621
613
590
586
586
584
561
568
584
605
584
592
624
639
591
585
587
595
610
614
605
606
596
580
569
555
554
604
654
752
709
613
620
666
669
648
625
612
599
580
582
575
562
559
554
571
587
556
546
564
608
621
601
589
573
570
566
562
576
554
558
549
560
552
550
543
461
568
539
546
646
689
635
617
611
610
579
572
570
574
555
561
569
567
594
628
650
641
596
580
622
652
654
628
599
606
616
600
598
610
633
598
609
662
666
657
670
655
622
608
585
567
583
575
601
637
661
617
634
643
621
624
639
623
607
595
505
686
575
570
568
580
583
582
628
689
677
649
634
655
574
702
648
667
654
648
662
651
604
644
668
695
733
726
671
637
635
619
606
601
606
582
576
581
582
570
577
613
637
627
617
613
633
656
615
628
668
631
703
711
688
725
691
682
675
663
620
678
714
674
690
673
665
661
708
725
689
654
666
640
616
620
636
644
620
683
660
713
681
696
719
710
695
676
641
618
629
619
682
704
693
727
735
683
665
692
694
688
642
648
669
655
634
643
703
684
756
759
713
665
682
689
686
654
647
639
662
673
650
636
608
599
572
586
601
658
661
735
765
744
699
694
662
645
678
688
666
624
637
677
683
748
696
716
766
738
658
658
642
622
622
677
705
657
638
657
678
703
699
716
678
676
648
651
657
662
639
652
726
679
635
622
614
621
632
654
640
666
744
728
678
656
654
657
631
622
591
588
566
568
654
652
695
701
800
765
751
698
668
645
647
605
699
722
682
647
654
661
723
731
736
713
652
635
676
670
670
731
696
662
670
691
740
683
676
694
678
647
610
626
632
669
699
737
755
754
746
794
744
671
629
619
621
603
629
659
706
673
730
733
661
664
660
655
632
613
596
591
591
613
642
667
660
633
663
660
648
649
654
647
639
621
645
668
640
626
623
626
619
608
610
629
639
619
591
588
577
601
632
612
600
624
637
637
629
600
596
600
606
630
600
623
661
694
679
623
635
632
594
601
606
625
619
606
604
579
566
567
566
564
598
753
757
704
694
649
649
685
653
622
612
580
595
620
592
573
565
552
542
542
545
546
536
541
536
534
550
563
585
570
549
564
518
356
895
605
637
649
646
624
611
607
615
612
613
600
583
589
592
595
573
558
614
693
730
726
682
636
635
615
606
594
579
565
561
615
629
649
630
640
622
608
611
601
583
572
582
564
565
551
552
547
541
549
559
546
555
561
584
572
573
566
561
542
553
552
549
559
574
578
620
637
617
633
634
625
584
568
577
589
574
580
629
642
604
616
599
580
599
577
563
560
557
547
532
533
540
531
533
530
517
516
522
517
532
525
519
520
513
512
501
516
506
507
524
576
568
637
671
712
705
657
648
622
610
600
599
600
613
602
609
629
644
648
654
632
642
669
677
657
650
656
647
634
655
672
637
672
691
644
631
630
612
619
585
577
588
628
676
617
623
636
620
606
588
575
572
579
567
559
549
566
572
584
593
644
668
631
663
650
705
714
674
618
626
623
621
599
594
608
607
590
633
658
618
639
624
618
613
618
598
573
567
560
568
599
619
609
658
673
626
649
647
627
592
590
584
612
633
596
654
660
634
634
669
698
622
620
638
627
616
706
723
655
636
705
751
717
663
718
717
679
693
698
708
744
704
663
629
633
640
666
656
630
657
676
673
667
636
659
722
712
695
720
733
715
705
722
732
657
614
637
674
707
720
674
707
713
736
704
641
681
676
698
630
605
608
588
597
616
643
600
597
637
728
728
708
643
659
681
739
729
871
889
894
897
873
812
833
825
792
763
819
856
802
818
734
670
652
635
606
607
613
623
611
597
597
619
644
686
650
749
766
668
715
743
703
691
706
719
681
727
831
749
760
805
761
801
681
700
771
785
695
692
618
636
668
738
733
710
668
660
648
638
653
657
665
684
680
655
651
632
637
632
668
673
666
706
684
665
634
629
602
628
634
740
708
679
694
709
695
692
676
650
629
614
623
616
643
646
676
648
667
686
684
662
664
633
610
631
608
607
620
647
607
632
609
618
676
678
668
672
665
615
601
605
624
626
626
783
707
806
789
707
660
660
619
661
651
651
637
592
604
589
613
654
645
628
599
630
630
656
645
631
627
600
602
594
611
602
590
605
621
611
642
728
738
684
665
669
629
612
632
646
667
787
804
807
746
736
684
717
737
738
659
646
694
710
800
808
839
775
802
761
733
705
721
657
670
667
681
622
635
655
730
772
750
663
687
690
661
666
713
741
677
701
686
716
701
720
752
701
690
697
698
688
692
677
676
660
636
620
661
665
669
680
664
627
623
650
687
677
649
649
671
676
649
653
661
669
666
698
692
691
676
720
699
707
676
644
648
660
664
656
636
640
639
641
627
647
670
707
715
680
614
632
650
657
652
666
664
657
656
665
635
659
634
606
610
611
626
606
614
621
615
608
619
643
617
652
666
644
623
654
622
603
605
601
602
562
561
564
565
639
691
676
688
672
628
623
638
615
633
625
627
592
602
612
583
597
598
593
606
637
626
685
696
693
660
621
621
637
651
638
622
617
588
560
599
639
690
707
654
620
637
628
614
626
627
611
605
590
589
594
592
619
644
663
626
652
648
658
651
645
622
606
586
576
582
580
580
607
593
623
646
693
686
719
716
648
639
610
596
573
575
574
594
577
588
614
650
622
594
602
605
601
597
599
581
563
560
576
597
576
594
618
641
659
617
600
583
579
584
584
563
575
588
634
623
632
638
655
627
612
628
628
645
601
604
596
597
607
595
615
617
622
613
644
645
622
634
645
636
621
619
616
617
585
599
584
583
588
591
602
606
645
627
594
608
598
575
587
601
605
605
589
607
628
591
591
608
593
607
606
609
589
592
597
609
609
640
644
598
623
579
568
593
583
594
599
579
570
568
580
580
570
577
596
613
611
593
573
578
562
582
615
630
609
584
611
571
570
578
652
589
582
596
628
657
626
664
668
680
665
634
642
632
618
659
723
743
672
732
691
753
733
759
732
660
634
637
788
703
764
814
789
700
663
692
749
697
730
858
853
800
831
770
688
711
731
750
759
700
665
696
837
818
728
721
736
726
654
708
967
850
836
871
881
753
671
679
698
871
953
850
894
902
893
766
713
738
698
690
680
703
698
686
638
639
626
615
601
628
623
622
627
620
634
691
674
646
658
701
793
838
735
656
625
609
584
585
686
665
775
785
837
812
822
780
691
681
639
643
671
742
751
675
727
652
682
761
731
661
603
620
628
705
735
717
674
640
646
677
721
726
791
783
786
783
767
689
651
643
627
623
629
661
664
634
649
618
639
638
666
669
625
617
611
602
611
615
657
668
683
640
533
724
647
676
658
620
620
617
619
650
685
679
682
662
720
727
680
715
708
683
662
651
693
699
690
684
716
730
704
753
758
692
733
780
735
672
688
700
673
698
698
665
732
717
693
708
674
730
695
702
679
744
773
754
707
693
628
630
690
768
737
689
669
669
666
708
701
690
689
702
775
770
734
725
719
706
650
634
615
609
600
603
749
763
728
699
737
773
718
666
611
598
572
568
560
562
581
628
691
818
886
847
762
739
710
681
671
689
706
740
739
753
740
710
732
705
692
723
649
629
619
634
616
647
633
617
614
609
598
570
550
554
541
543
578
637
622
656
756
753
762
734
715
671
656
678
682
661
636
658
717
782
739
678
638
621
624
629
634
662
708
718
683
639
629
625
612
598
603
618
613
618
654
716
657
635
630
626
617
593
603
601
594
587
607
634
623
638
669
657
654
627
604
596
598
593
579
599
600
584
565
568
606
651
613
566
596
596
619
625
616
606
585
584
589
595
598
593
620
701
695
648
656
652
653
625
634
625
631
616
653
707
647
665
669
655
622
614
595
582
568
578
588
575
569
583
591
585
571
577
582
596
587
566
573
569
582
585
576
600
605
603
585
582
585
600
603
588
586
581
577
572
567
563
579
582
575
599
636
663
631
647
639
622
621
611
601
604
593
598
561
578
580
577
561
538
566
563
585
570
580
578
586
605
582
597
576
577
593
606
605
587
589
604
606
611
593
576
592
594
598
590
592
570
558
580
588
570
588
643
626
634
627
604
587
608
615
603
591
554
576
560
560
549
552
548
552
553
558
569
572
585
577
565
548
553
559
566
568
547
551
536
525
532
528
553
549
560
555
538
554
554
562
543
532
530
523
518
535
555
587
557
537
534
530
530
571
567
607
621
599
583
595
596
571
579
567
574
571
582
582
572
582
591
579
584
610
607
609
592
582
600
614
596
591
614
633
593
591
601
615
620
615
603
563
573
578
611
601
630
636
608
637
669
623
638
639
613
595
604
618
608
674
791
685
726
759
716
652
649
670
635
669
675
651
664
749
739
668
631
629
624
608
649
678
668
691
657
674
689
681
636
644
610
590
569
547
543
542
592
799
704
768
779
730
731
701
715
685
681
675
629
647
669
652
664
743
734
705
753
768
695
707
712
661
682
682
685
753
797
726
737
731
653
677
733
752
722
792
776
745
699
801
812
845
860
825
818
851
807
736
768
761
676
645
642
724
785
719
667
700
744
742
685
686
703
709
692
712
765
799
771
801
796
758
773
764
704
712
704
685
638
649
725
790
757
765
777
784
729
699
655
639
612
621
672
717
685
708
672
627
622
659
633
652
694
685
650
681
714
678
684
748
759
735
796
785
750
831
815
750
804
739
669
723
775
749
698
823
771
715
728
710
660
666
686
683
793
829
788
811
807
769
774
803
775
746
794
819
778
788
754
746
740
662
672
708
753
744
755
889
862
966
900
881
897
660
800
692
721
636
653
657
657
648
638
608
589
570
551
568
606
644
833
790
849
816
714
711
826
789
716
701
715
698
711
734
677
643
665
784
802
815
746
651
646
717
833
688
636
697
756
836
812
710
727
753
748
749
777
801
753
689
722
809
785
787
734
692
666
633
640
670
737
774
750
743
806
709
685
695
727
700
647
658
658
656
642
676
712
727
669
665
699
676
695
727
708
655
628
628
643
650
649
624
657
668
660
666
717
772
703
732
736
717
679
667
621
639
604
639
653
670
691
701
707
672
642
635
649
646
609
593
619
625
625
610
641
673
650
644
643
615
611
575
594
564
580
599
626
626
610
602
600
642
643
627
593
579
577
568
560
549
544
570
606
627
643
648
636
625
574
581
563
552
596
632
642
615
633
690
722
695
658
657
643
628
599
588
576
558
548
554
547
578
621
645
611
586
609
642
614
617
582
597
595
599
599
584
578
582
581
587
592
581
569
561
554
560
535
538
558
549
547
560
537
550
531
556
570
585
588
575
566
545
522
528
520
532
545
552
533
580
661
669
635
635
574
562
556
551
572
560
560
528
540
518
526
537
527
543
535
374
754
566
542
533
558
552
561
568
556
547
545
557
559
336
406
367
543
545
537
547
541
558
566
588
680
669
625
610
620
611
579
559
546
560
569
582
584
586
590
580
596
626
710
693
639
625
618
622
618
618
600
605
613
669
679
666
632
627
687
740
749
665
711
735
719
653
653
677
647
648
732
713
660
680
670
649
608
621
625
637
622
686
804
856
833
836
816
729
713
702
673
624
637
620
592
598
656
606
643
680
715
657
719
761
747
778
834
801
757
707
774
851
830
748
703
717
753
706
798
820
825
851
864
829
794
696
646
601
596
629
722
781
723
684
741
782
678
709
709
640
656
639
659
633
653
645
655
629
670
685
675
635
655
665
652
674
742
820
764
753
675
651
632
618
598
598
591
584
567
358
778
552
537
539
530
533
534
525
524
532
519
510
505
500
505
502
509
510
514
513
518
523
521
536
529
551
548
550
552
538
528
528
537
534
533
528
537
545
535
556
558
561
548
542
537
528
539
530
527
526
505
522
514
508
498
499
512
524
548
550
533
511
518
516
532
533
537
536
555
573
589
582
566
568
539
532
522
515
516
506
514
507
525
520
516
517
516
520
518
509
526
502
503
496
498
492
521
519
519
552
569
589
580
607
656
624
690
747
693
674
674
620
592
610
568
615
669
669
821
787
719
886
861
733
852
821
743
903
882
836
862
788
737
827
741
690
801
824
730
906
903
814
882
827
769
811
913
832
880
860
781
927
851
762
812
850
789
908
876
835
920
881
830
935
840
824
895
827
862
894
736
744
1075
895
856
741
706
971
872
971
920
835
956
930
845
933
877
931
1035
897
987
948
849
956
913
946
1081
929
1047
1044
943
985
928
899
969
818
803
1084
1000
955
1004
924
960
974
902
940
953
830
918
1002
953
1049
1027
961
1120
1015
1015
884
967
995
878
1024
997
963
1019
970
1000
1028
942
1006
1002
906
995
1018
939
1039
965
962
1030
934
977
944
774
962
941
897
985
907
909
1037
938
1007
1001
893
982
969
872
948
921
928
997
941
941
999
905
906
975
897
906
904
827
855
1044
987
935
1007
973
955
995
937
965
996
941
985
1027
905
989
1028
937
1043
993
926
960
874
900
917
884
789
1031
950
955
1050
933
970
995
841
912
893
831
936
922
829
954
954
813
921
915
788
867
880
836
968
777
716
774
927
876
960
844
754
838
854
793
904
861
891
962
855
879
922
803
887
935
754
789
875
871
945
996
888
927
949
876
741
839
910
779
774
712
681
905
822
902
865
729
786
691
654
642
642
613
603
588
581
577
561
549
556
546
545
553
575
587
568
580
572
627
651
651
628
611
591
577
576
575
581
597
659
628
636
692
687
666
645
642
617
622
614
598
582
569
595
577
587
659
642
635
701
690
642
650
629
621
604
571
570
550
562
550
554
555
548
547
528
547
516
510
515
503
509
523
530
538
573
552
641
720
683
756
695
672
775
718
635
604
620
637
591
661
639
670
601
629
692
727
706
760
733
759
840
841
865
899
822
885
913
894
960
955
917
950
874
795
820
827
779
961
985
812
935
965
836
902
833
802
973
881
860
896
843
739
742
791
776
927
912
821
900
866
833
923
903
875
977
924
889
968
925
943
968
876
906
845
740
783
684
777
903
882
1009
932
896
928
883
961
1052
945
976
1034
838
887
973
838
807
752
676
530
722
656
679
633
659
636
658
677
655
685
703
664
638
638
642
654
637
651
766
867
768
877
945
908
786
787
878
938
839
705
691
688
723
870
860
873
942
854
844
925
920
798
882
929
884
967
947
885
1030
981
890
988
966
897
987
903
1046
1111
1012
970
972
768
782
875
829
949
933
823
902
778
744
1012
976
955
1020
997
969
972
938
941
1018
885
1045
1069
965
1031
982
982
1069
978
1009
1007
911
1040
1006
982
1043
928
993
947
926
913
879
915
855
988
979
886
949
894
974
954
951
972
778
808
1000
885
979
976
895
959
901
885
944
895
959
977
869
899
882
794
952
974
994
1033
922
981
1001
945
1014
1013
1011
1072
973
1037
993
940
1018
973
1021
976
916
1007
956
962
1062
960
1004
979
905
1033
940
909
1000
906
934
983
922
961
986
936
925
942
865
999
954
924
988
911
887
951
943
939
1017
913
962
1007
902
987
961
895
1009
973
882
1041
956
970
1043
938
956
956
909
962
1003
905
745
746
1085
1052
979
981
1030
994
1018
1014
938
960
921
939
959
840
855
873
854
790
751
675
673
778
951
898
981
928
920
939
902
891
968
934
948
1041
976
966
975
898
957
964
928
961
989
931
926
949
819
899
907
827
922
883
789
945
889
816
944
890
919
1008
972
947
942
827
797
951
813
818
875
837
917
912
844
905
890
865
941
890
932
974
899
903
939
911
951
1008
922
971
951
887
954
907
870
929
879
837
917
846
851
908
874
869
909
866
892
909
835
869
795
705
749
939
846
1017
1013
939
980
946
917
975
948
974
978
905
1016
1013
898
909
882
876
949
926
953
962
896
912
933
813
889
857
776
920
922
850
899
889
842
879
865
870
920
902
905
899
856
891
876
886
901
861
897
891
821
836
863
860
933
900
810
936
904
825
867
840
834
906
882
895
843
812
901
827
758
835
835
804
884
842
860
894
769
687
706
784
725
762
846
847
860
936
913
839
896
843
821
1059
1000
940
1008
907
867
1005
946
934
976
915
923
940
895
963
1000
917
940
953
872
994
1045
921
987
971
883
933
906
896
1047
962
985
965
887
928
905
891
1021
956
869
983
927
802
912
947
881
967
978
959
936
902
961
959
889
905
877
864
920
897
925
975
882
949
973
906
981
1047
969
980
989
956
932
993
903
909
958
933
974
980
915
956
1013
922
952
1040
949
932
976
915
943
994
924
967
986
823
704
703
1054
1006
965
852
953
1007
929
958
929
839
981
963
954
1009
985
988
1000
872
936
991
943
941
937
934
996
984
904
872
953
920
953
961
900
896
942
889
838
913
862
840
934
897
845
899
734
699
710
686
654
638
626
637
908
807
804
832
776
835
923
914
934
955
903
938
1005
931
833
883
889
803
727
916
948
967
996
901
941
918
852
733
868
944
928
956
989
922
920
944
856
753
742
869
736
739
843
898
835
895
893
861
965
766
788
902
867
812
921
900
861
901
868
881
910
895
911
949
919
934
950
879
893
906
858
789
862
841
801
922
982
860
894
864
810
913
960
878
980
933
836
918
932
848
948
935
846
990
947
858
910
963
883
897
905
819
848
870
745
749
796
770
722
922
934
826
884
800
736
812
858
829
787
737
682
695
831
934
917
1020
969
954
965
939
858
883
883
830
900
931
861
824
936
908
864
947
907
883
954
915
913
1054
944
912
952
914
921
998
929
957
956
886
909
948
874
868
970
907
859
908
890
924
1008
931
942
955
902
900
945
871
938
974
885
955
981
894
951
878
706
688
717
733
731
920
932
814
863
834
762
871
754
684
687
950
864
878
890
881
920
939
834
847
870
888
926
897
885
905
844
862
966
941
956
947
906
900
963
963
903
1003
843
743
755
756
723
958
968
909
967
951
960
985
959
952
962
910
886
1033
993
939
1010
963
915
964
969
925
983
970
910
922
934
874
910
966
895
859
882
769
789
973
924
876
938
929
837
893
884
809
961
796
815
802
744
689
671
656
678
628
627
631
645
650
637
624
616
620
691
717
705
664
686
785
943
872
896
857
798
697
678
651
864
827
760
805
862
817
765
716
670
680
804
772
749
865
835
495
916
935
819
758
872
812
763
950
870
769
780
895
819
907
797
811
728
687
927
830
908
834
787
900
849
821
883
848
871
958
843
937
956
834
874
970
930
939
974
884
949
977
878
994
1015
925
994
928
850
884
848
808
1064
969
993
984
920
840
710
717
895
915
896
970
933
945
1005
988
942
887
893
1007
900
798
878
903
887
974
882
777
835
814
893
973
902
847
948
912
871
850
966
970
805
734
952
900
863
846
725
677
688
943
891
909
950
833
820
979
974
944
950
930
851
917
903
880
937
892
913
966
907
898
939
891
954
991
932
780
844
1009
1006
885
863
892
905
836
872
972
916
791
853
914
862
974
966
827
953
1024
891
936
1023
943
1019
1040
936
971
912
856
1002
952
865
935
826
885
953
911
879
988
938
883
1014
877
885
818
850
937
847
740
722
1009
979
901
748
681
637
612
586
580
632
748
734
808
711
718
794
788
729
640
612
622
614
592
585
582
568
568
566
556
561
555
553
537
545
539
540
540
554
558
559
552
559
584
609
611
594
605
617
613
583
595
585
585
584
567
555
548
553
578
604
633
631
633
643
661
681
668
646
645
605
602
607
629
673
775
827
787
873
857
885
818
808
819
884
963
888
887
865
891
986
940
950
915
877
870
928
880
748
731
894
785
753
836
805
720
768
808
792
788
780
800
773
937
879
876
833
778
719
679
692
863
850
716
701
816
886
829
760
915
959
954
1064
915
1007
1045
963
841
979
999
901
939
995
944
903
976
940
853
713
677
640
607
579
584
594
627
950
704
705
674
747
869
845
756
672
638
606
593
575
598
1127
962
1017
988
1085
1069
1028
976
1020
953
952
828
840
949
1053
994
974
1016
928
946
919
876
860
918
829
715
753
913
897
819
819
804
778
743
706
659
672
665
688
830
985
930
863
999
939
810
856
885
823
917
820
748
792
902
871
711
699
729
774
753
682
654
720
721
677
767
893
870
888
800
829
745
697
649
604
598
587
620
656
683
737
742
689
747
757
726
679
709
688
714
698
687
681
659
657
688
711
713
700
669
640
636
614
594
429
451
404
635
644
708
774
768
755
720
674
647
628
621
605
575
592
607
685
810
673
643
653
742
899
824
802
793
782
702
725
692
698
692
674
655
635
629
627
620
610
609
620
645
681
689
710
691
672
639
632
603
615
633
670
701
757
683
713
727
689
722
727
694
655
660
651
650
640
596
573
560
570
569
599
621
624
614
613
625
606
604
602
609
608
586
568
569
567
556
553
571
571
576
575
595
585
623
633
634
640
643
653
634
641
630
629
661
688
685
683
675
645
621
610
602
575
578
589
602
583
615
616
609
585
594
581
580
590
585
577
577
580
558
567
555
558
542
554
537
543
542
557
564
573
575
569
571
573
564
568
560
555
549
543
555
569
552
562
580
590
589
602
619
620
614
616
626
624
598
597
594
583
575
572
590
579
589
666
636
655
660
645
610
602
594
574
574
575
577
563
549
535
548
522
518
527
516
534
551
557
585
598
613
646
617
630
656
614
604
613
658
651
639
618
605
595
581
581
569
559
556
636
625
725
798
744
675
670
673
659
633
606
594
581
591
572
561
551
549
587
588
680
652
628
643
701
837
865
889
888
803
898
886
866
765
951
966
811
732
879
1024
987
835
748
683
653
633
634
1068
956
927
991
1014
982
720
838
803
883
802
915
1009
926
859
740
867
746
799
976
1057
915
979
977
839
864
812
721
730
710
725
1020
832
845
991
989
889
931
961
932
877
1004
995
906
939
917
796
914
959
875
895
973
906
918
986
971
911
1007
959
922
991
941
875
1011
1070
1044
1121
1038
983
1055
1000
954
1010
966
890
974
983
809
932
886
748
969
1008
887
1020
1048
916
966
1019
913
969
1028
888
798
1000
921
782
757
747
967
959
889
753
881
947
975
864
750
698
783
904
822
779
799
950
1002
892
752
854
803
853
846
804
922
982
823
803
791
727
828
921
816
909
913
827
895
827
728
701
716
681
921
740
763
887
940
812
770
872
973
844
989
986
850
946
929
825
962
942
824
929
929
820
920
908
805
972
891
755
761
920
835
809
984
1014
885
921
967
879
941
987
939
988
1035
972
1011
1048
921
966
977
879
973
980
881
983
977
937
1014
998
970
966
893
838
959
948
903
1003
915
887
1030
945
926
969
941
944
1018
956
968
977
867
909
963
906
926
1008
956
945
984
936
950
977
887
867
953
963
954
1038
942
917
981
939
940
976
878
840
1007
986
894
926
932
882
953
925
861
947
889
825
947
877
823
946
931
831
971
948
769
855
926
812
725
857
980
889
906
956
917
893
923
891
836
960
965
887
959
921
832
949
926
805
896
916
838
892
872
779
913
883
825
943
920
830
888
903
818
933
946
837
893
946
889
857
928
911
850
926
929
868
914
893
816
912
894
812
871
832
761
744
948
953
863
922
921
728
834
760
808
783
886
888
934
1007
930
985
918
783
735
780
870
817
874
982
921
926
968
943
960
966
910
862
922
906
883
963
778
687
665
662
745
783
780
679
689
682
655
655
665
638
613
603
590
574
561
558
562
550
558
540
542
536
536
520
513
509
508
499
502
498
519
585
643
622
640
644
602
621
619
593
586
580
579
565
567
571
584
560
577
579
598
603
592
591
591
582
566
557
545
532
528
530
537
553
626
632
611
618
609
572
577
574
562
566
564
537
536
542
543
538
536
542
545
550
573
575
617
646
654
639
626
630
624
608
592
584
589
597
625
647
640
672
727
720
687
729
729
724
659
639
625
614
628
635
613
604
602
606
606
605
607
605
595
595
576
585
576
571
565
576
578
578
573
572
567
570
563
577
572
569
573
573
568
565
563
547
549
559
560
580
595
612
586
602
600
605
591
589
594
591
588
559
554
556
564
637
754
794
813
796
881
894
746
755
766
723
697
719
760
735
730
761
808
860
800
847
839
768
709
756
764
751
686
709
717
713
672
648
641
646
638
635
659
688
693
725
748
682
645
640
643
642
618
643
669
708
672
698
699
719
669
629
630
622
593
615
621
646
677
694
727
670
679
674
660
628
647
666
638
642
731
832
777
704
650
613
583
571
562
584
553
551
581
644
674
670
622
666
696
686
652
705
663
714
750
723
662
657
662
675
617
630
629
562
763
744
790
765
738
767
728
644
629
605
595
591
590
608
599
604
619
689
692
682
645
641
621
595
593
583
594
642
661
621
631
673
690
664
660
685
698
636
661
689
721
736
749
721
714
753
737
698
695
672
697
810
798
737
790
756
681
664
674
665
627
647
685
699
709
691
646
633
638
634
627
630
669
662
663
688
718
722
759
790
772
738
716
659
666
648
653
608
607
607
574
586
588
593
603
608
597
600
589
608
611
614
698
869
848
850
912
814
698
729
689
647
679
747
786
745
886
917
853
912
896
822
908
927
867
1018
903
962
994
830
895
981
931
908
1005
803
885
1026
863
858
1040
1011
902
931
791
721
744
816
721
761
797
747
751
810
732
701
747
769
800
1033
981
977
1033
961
981
991
956
976
970
907
944
982
885
956
947
891
978
937
918
986
933
902
963
884
945
980
921
1004
963
894
970
827
772
765
855
956
894
719
702
765
900
836
786
785
735
820
822
725
756
774
714
717
701
664
638
648
656
648
647
721
770
738
817
777
699
744
783
769
733
673
672
730
494
917
671
714
695
679
635
629
640
605
611
610
637
653
622
641
635
618
613
612
618
598
612
561
701
639
629
653
676
679
684
662
674
649
631
602
595
607
589
596
577
579
577
601
633
618
674
681
650
613
645
656
709
692
740
746
699
773
706
689
687
679
710
686
681
679
664
627
678
726
702
667
701
722
685
658
643
652
629
658
671
674
650
660
671
623
643
675
710
736
680
706
717
699
727
727
715
679
739
814
793
787
813
786
704
692
682
630
598
573
587
599
648
799
793
725
721
715
707
665
639
602
609
590
603
607
658
655
671
713
698
680
673
659
652
632
629
627
610
594
581
661
701
778
730
795
787
693
755
771
735
725
705
676
663
662
642
613
582
585
566
574
584
687
646
686
677
643
642
634
620
630
653
643
629
638
658
643
684
761
726
693
678
676
617
630
585
601
592
584
577
561
579
577
608
597
634
660
667
689
723
728
786
741
780
742
752
694
679
645
652
638
643
635
657
654
688
769
786
760
832
772
866
908
805
873
842
750
857
870
776
907
817
755
798
837
778
812
803
779
781
752
759
804
741
696
673
655
738
753
851
923
801
880
842
805
861
818
816
939
843
875
964
842
950
889
780
822
796
816
915
834
876
903
830
939
857
846
961
849
924
946
887
746
717
712
735
906
969
941
1005
850
917
936
881
988
825
865
967
854
977
933
935
976
846
944
962
872
964
881
934
947
862
956
854
912
1001
873
933
924
833
871
821
893
939
852
973
872
911
940
834
955
913
888
1004
883
948
968
843
961
912
902
974
878
934
946
812
806
817
786
889
854
930
943
790
861
952
867
995
879
857
979
907
960
994
855
827
759
721
730
814
1026
969
991
928
893
989
940
997
791
801
1081
896
1018
973
923
938
969
1038
970
1001
904
926
776
752
764
777
848
1006
973
969
935
862
915
902
932
1002
968
1041
903
900
1004
945
1059
1007
925
969
854
989
956
914
877
803
952
856
971
951
898
917
795
739
736
776
823
780
785
764
1109
1097
1015
1036
951
944
844
786
777
820
1110
990
997
925
892
959
861
876
942
907
1000
995
1055
978
946
1045
940
1040
946
901
962
892
1022
1003
892
949
855
794
1029
971
1044
1019
901
974
892
959
1007
934
1053
935
864
951
955
1039
1016
985
1065
920
1055
1024
947
1067
972
981
1004
838
987
1000
776
915
1143
1059
1110
988
1014
911
769
836
1006
903
1008
946
929
974
940
1005
1028
778
781
1123
1022
1012
957
970
939
789
788
833
844
837
953
967
913
936
967
998
931
1020
937
847
970
917
926
949
949
793
723
761
993
995
966
950
898
837
731
689
670
712
983
1049
1008
952
1068
1020
1040
1099
998
999
982
815
875
1081
895
1029
991
899
1097
1009
968
1074
933
991
1024
890
1062
981
963
1053
974
1005
965
892
1031
975
935
1055
988
1046
998
893
1052
994
934
911
795
855
976
895
1012
922
901
926
867
973
969
946
1054
958
989
988
878
981
937
947
1040
918
977
996
947
1058
970
983
1025
902
1010
988
905
1052
972
923
1106
970
963
939
864
1126
1018
1067
1039
879
1048
995
907
1051
954
986
998
860
993
992
920
1030
930
985
997
889
976
908
857
994
940
920
1041
909
940
953
879
1027
950
954
1036
926
971
1026
927
972
977
827
843
910
896
933
828
939
1014
880
1022
913
830
958
826
766
973
984
946
1039
987
997
974
871
923
1020
824
899
1012
907
966
885
839
1005
1050
964
1048
1001
973
1019
988
1048
1181
1051
1112
1029
1022
1095
1000
1018
1070
986
1064
992
1007
846
1040
1058
974
1076
1039
1069
1139
1035
1087
1043
937
997
884
889
973
936
1119
1100
1055
1082
1000
1050
1077
1015
1084
1038
974
1067
980
1022
1066
936
1030
982
987
1069
953
1022
1056
947
1012
964
1025
1083
999
1041
1036
958
1061
991
993
1055
973
1033
1052
918
1023
987
921
1057
993
937
1049
985
983
1036
974
973
988
786
780
940
868
860
954
858
919
940
859
1104
1019
1010
1095
949
1018
1062
943
1055
1021
1031
1067
959
1016
1032
922
990
979
928
1052
987
1014
1028
929
992
981
900
1038
976
926
1014
911
955
1012
931
1038
1013
796
831
812
760
844
872
953
947
841
802
910
907
788
776
1038
970
969
1038
924
969
1015
916
1052
987
883
1032
985
951
1012
953
1047
1057
947
1073
1024
918
1029
1011
995
1010
932
979
963
871
936
779
753
1000
973
1016
1045
913
1031
959
953
1065
942
975
1033
977
1036
920
1001
1047
933
993
992
893
1014
960
953
1030
945
964
977
880
987
1027
882
948
960
928
970
915
943
992
897
897
922
841
982
1028
911
990
889
848
794
755
855
930
953
988
883
883
974
885
940
976
877
962
882
744
791
1119
953
1105
1082
894
990
939
1037
1008
1031
1050
947
1054
976
839
853
1031
941
790
867
1014
957
795
784
921
867
980
1057
944
919
1018
974
850
811
718
687
1232
1040
1019
1050
984
1040
928
1027
980
922
1018
1019
976
959
913
855
930
1049
940
1096
1079
976
1064
1011
928
1012
986
995
1061
895
974
1051
933
756
748
1128
1001
909
1037
1006
913
1003
967
989
1058
907
1056
999
994
1024
952
992
999
949
892
802
982
981
866
859
755
780
1042
952
979
968
892
1006
836
921
999
957
840
951
943
967
851
861
1055
937
985
1055
947
1025
959
937
1055
982
1012
963
864
865
932
1008
926
870
889
792
1042
1049
949
905
829
945
930
963
884
1020
977
947
1013
1037
990
1052
982
959
1014
989
1017
1101
991
970
766
729
720
1103
997
865
809
907
848
873
1065
1039
1017
1055
985
961
926
995
839
1047
1049
991
928
733
674
686
1192
1064
1077
1071
1032
949
812
872
1107
1093
1022
839
744
692
834
987
984
1012
1073
977
992
1036
982
1004
1037
946
1010
970
1185
961
1055
1063
1099
1156
984
1028
1108
972
959
1074
926
846
998
1085
1091
1182
991
1102
1100
1051
913
957
1105
1033
1058
963
1090
1059
997
1088
1031
906
1110
1080
986
1067
984
979
1036
971
976
998
907
960
962
964
1100
1018
937
1071
997
967
1099
978
986
1054
967
1055
1067
949
1096
1042
930
1065
1010
958
1056
983
997
942
783
801
843
787
839
931
756
719
757
751
844
1050
959
953
1004
974
968
1056
979
1063
1115
1017
1085
1101
1013
1097
1051
994
1052
978
879
1045
1013
1005
1028
915
998
973
930
1002
1001
933
1060
1084
979
1071
1014
942
1024
1013
905
1063
969
943
1050
942
943
1021
904
955
1010
896
930
976
897
893
1014
944
992
1015
892
966
973
867
1012
1000
960
1025
988
883
1034
976
945
1063
951
928
1003
929
1006
1051
948
1044
1024
943
993
933
853
1060
1035
1056
1147
1026
1121
1089
1040
1065
968
901
1119
1012
1066
1124
1016
1072
1093
996
1029
1043
944
1067
1035
917
1027
829
735
744
703
736
1103
934
971
928
778
882
1051
933
954
1020
952
1048
1031
948
1070
1019
986
1090
1029
1007
1070
1005
995
1042
994
1030
1055
989
986
1036
1010
1011
1033
954
1015
1026
924
997
1048
929
977
987
800
740
796
1071
1044
1123
1026
976
1058
1005
922
1109
1030
1074
1088
1015
1039
1065
994
984
1021
919
925
1078
993
1019
1088
974
948
1052
950
898
827
763
841
1024
925
994
1048
940
994
1020
920
979
1015
883
940
1083
993
1049
1052
1030
1096
1020
1062
1069
948
971
995
944
1062
1009
1061
1068
947
1038
987
929
1048
932
947
1019
943
1012
1003
902
1047
1028
926
987
973
915
998
951
945
1001
922
903
948
901
957
1026
879
887
1028
852
933
999
883
968
954
874
1056
916
852
928
924
971
1037
904
925
992
859
921
963
871
956
921
856
1019
986
916
985
920
839
921
865
787
780
831
914
1081
995
1004
1041
968
847
823
870
874
1053
954
956
1011
905
867
784
809
995
1030
895
1054
978
880
1041
1034
940
1012
983
920
1001
959
871
954
821
737
706
752
1135
964
1027
945
825
1031
1059
963
1063
998
1075
1088
918
1100
1080
974
1095
1059
856
952
949
980
1066
1007
1016
1018
954
959
1004
903
833
926
870
925
1106
1031
1009
1080
983
968
1044
1013
1029
1044
1017
999
1055
975
866
973
981
905
1119
999
1035
1066
939
942
1070
963
1045
1067
986
1094
992
930
1054
994
903
1044
924
878
985
974
932
1038
966
937
1036
965
920
1099
1018
1010
1061
1007
964
1144
1047
990
1050
984
984
1084
924
736
703
1075
744
723
998
906
895
1028
961
909
1027
1003
903
1039
1001
919
1038
966
993
1004
942
971
1021
927
897
1022
979
969
1028
947
855
836
833
830
1035
985
902
1020
940
908
994
925
853
967
942
885
994
958
882
994
955
875
951
959
889
1016
913
746
679
672
1169
1049
1027
918
976
1018
922
1020
1071
992
1031
1041
980
983
986
812
753
812
1014
957
1014
987
945
1006
971
920
1004
979
902
965
946
841
926
933
880
958
932
864
935
948
880
987
921
729
689
653
636
896
850
875
1017
928
960
1018
921
879
1029
982
953
1012
931
958
1029
922
958
969
875
931
990
874
895
998
909
932
982
870
905
952
859
955
888
792
927
993
905
940
934
834
854
987
883
871
1054
1036
1039
1121
1045
1051
1127
982
954
1080
949
1063
1074
989
1022
1033
945
995
1053
982
1023
1046
986
1008
995
793
723
712
994
874
911
944
845
829
916
912
873
956
960
865
974
983
937
1026
1000
925
1000
960
906
881
889
930
964
892
853
962
975
1007
1024
957
934
1003
984
938
1001
976
900
973
778
701
697
808
736
832
1022
887
982
1020
923
936
1052
971
1044
1105
1015
1087
1080
973
1047
1003
954
1044
992
911
1019
983
881
998
987
942
1050
960
1006
1002
904
883
956
911
978
1049
973
985
1051
774
725
794
917
905
1094
1045
969
1032
989
953
1019
1055
1000
1102
1027
932
1063
1026
981
1091
1000
944
1049
1002
891
1012
977
739
690
773
782
1055
987
818
965
1013
920
1002
1035
960
957
1071
1017
998
1083
1008
965
1037
959
882
1011
974
969
979
932
900
1004
961
1045
1056
988
977
1005
955
936
994
964
851
1007
939
851
1034
978
774
719
710
734
689
737
835
750
759
867
761
693
697
877
881
1000
976
777
789
948
925
851
1013
1039
1005
1013
982
915
978
944
880
999
978
859
908
918
863
828
1022
970
945
1052
1008
908
997
1013
940
1050
1050
905
1048
1036
965
994
965
943
1013
1033
954
981
1075
988
964
1015
830
759
811
1021
888
843
902
907
921
909
934
858
989
999
941
993
930
860
854
799
739
716
679
1116
937
984
1004
913
965
1010
944
945
993
924
845
873
879
796
875
976
877
925
936
835
892
900
816
873
933
783
790
986
921
920
978
940
882
992
967
885
1003
1057
975
1005
1009
966
1041
971
897
991
901
784
875
1046
976
1021
1015
903
957
960
879
963
979
899
977
945
835
947
938
853
1007
960
840
901
989
899
958
936
829
997
994
903
990
952
966
1042
940
788
818
936
898
892
972
927
839
813
854
826
775
841
943
945
793
752
781
861
997
959
927
1020
1008
945
975
971
866
843
1014
1110
1039
994
1034
1007
1016
1110
1047
993
933
949
837
731
679
667
771
826
790
743
739
694
668
681
730
719
948
1024
933
895
996
1012
882
1061
1068
933
1005
1051
948
967
1022
982
901
1008
946
785
836
1034
970
1016
966
888
895
1025
973
964
1066
991
927
1020
983
926
1057
1005
933
1039
1014
926
1034
998
912
1028
987
874
996
960
753
721
795
931
809
994
1055
926
906
1030
908
793
1108
1118
1008
1083
1063
987
1054
1050
1005
1020
1050
982
837
887
878
873
1031
1012
940
1011
1023
954
1011
984
932
1064
1022
969
1069
1008
916
1033
983
885
1018
1014
957
1040
977
960
1034
1001
887
1027
1008
937
1035
1018
913
1014
1028
939
1011
996
892
1006
927
788
953
1009
896
1000
935
830
970
1012
950
1060
1004
935
1017
944
857
1048
984
927
1037
970
913
999
980
970
1059
985
912
909
769
727
755
800
729
906
1045
913
960
914
802
856
1004
911
877
1075
817
740
809
999
968
1041
1004
922
1034
979
864
971
975
887
1039
998
974
975
933
896
1024
981
887
940
915
840
1040
1001
964
1027
998
930
990
870
749
727
751
810
797
1002
977
846
759
773
851
734
696
661
736
1060
976
1013
985
1036
1090
1026
1029
1033
931
1018
1094
922
766
766
851
1016
964
950
996
903
977
999
940
1036
981
850
955
912
791
915
1007
930
1101
1055
1026
1051
957
817
900
985
920
1078
1055
958
912
1019
962
845
867
955
989
1132
995
941
983
794
782
900
971
965
998
932
839
924
954
882
894
820
760
927
1015
1011
1054
990
955
963
931
867
999
1030
1049
1091
1019
984
984
904
850
886
952
829
947
1023
918
992
1008
893
971
1009
940
1025
969
863
915
954
892
965
967
853
939
973
907
1033
986
938
1008
991
942
973
931
897
861
791
800
890
935
880
955
951
898
947
979
899
962
964
907
937
1019
978
966
1010
958
906
980
932
839
918
992
939
1035
998
929
977
939
880
928
942
898
1050
1007
954
1018
926
859
953
973
900
980
935
859
987
911
871
993
1008
957
982
937
892
950
935
867
927
961
880
937
956
901
980
917
944
1013
963
868
964
987
865
912
952
899
950
886
805
885
914
844
889
956
868
889
962
875
884
939
905
964
937
852
844
811
748
708
661
1092
890
834
932
916
934
997
918
896
959
928
879
1074
1062
983
1046
951
945
1040
1013
981
1058
947
902
962
975
910
958
941
895
1007
979
956
1018
999
914
1005
885
802
1041
1053
901
964
1032
950
978
1033
927
888
1053
991
961
1040
1007
930
1051
964
882
1024
986
945
1022
983
915
1056
1000
925
1022
1005
924
945
931
887
1012
1001
921
1007
988
907
993
977
900
1063
1005
971
1074
1017
946
1030
975
940
890
813
758
864
996
860
915
924
859
948
969
839
858
933
865
988
988
865
974
944
738
691
756
871
750
711
684
1153
1044
1009
1049
925
976
1043
933
1011
1078
983
1031
1059
973
995
1051
958
994
1036
954
975
1049
970
903
1066
996
982
1097
960
1026
1060
955
978
1053
939
1007
1014
893
992
1005
914
1031
1054
917
925
989
924
830
828
920
890
1050
973
905
1035
969
872
1006
966
981
1053
976
967
1037
988
922
1066
987
990
973
905
864
983
964
871
1007
1002
938
1036
997
934
1016
997
952
1062
926
727
683
697
1211
1102
1110
1053
1062
1018
996
1070
984
937
1073
1024
990
1058
986
969
1007
956
956
1013
942
940
1037
966
935
1027
991
939
1019
982
922
1035
905
781
874
1062
977
1061
1015
988
1006
982
980
898
764
786
1006
915
916
974
945
892
911
853
775
937
1011
964
1057
913
825
991
964
869
997
997
882
990
989
886
954
952
846
929
930
770
772
971
858
818
788
772
830
971
962
906
1092
934
853
891
1113
926
974
1095
990
1067
1078
981
1042
1029
910
1019
956
935
1004
909
934
1017
839
850
1065
934
1066
1039
916
1038
971
921
1006
939
955
1047
921
981
1007
948
1044
990
884
991
965
935
1012
948
980
980
760
695
649
686
883
719
679
650
660
754
698
1042
1031
1011
975
920
854
1100
944
949
971
1180
1139
1076
1061
1110
1107
1001
1066
1098
1074
1072
1128
1022
956
1083
1087
941
977
996
869
1013
1027
884
944
770
795
819
837
829
1037
953
870
898
941
907
902
1005
949
1156
1006
899
997
940
778
808
927
951
952
968
1134
961
770
728
762
840
783
749
757
715
1083
910
1000
1070
1045
1046
1082
1010
1014
1109
1027
1065
1104
988
981
1079
962
858
1001
998
925
929
888
869
931
1004
1140
997
886
1038
995
947
1028
1048
1065
944
921
1085
1100
1058
1114
1070
968
1091
987
884
1074
1065
976
1052
987
893
1004
1045
957
1052
1083
978
1104
965
785
849
992
870
755
895
1147
914
870
1070
1019
990
1080
1047
964
1029
1000
962
1070
1048
986
923
788
959
1065
1010
1127
1077
1052
1111
1044
1054
1078
1009
1013
1048
988
1030
993
887
991
1066
937
982
1012
802
768
894
1032
974
1060
1039
978
1031
963
953
1052
944
884
1041
1006
991
1016
975
978
1024
986
1019
1020
922
890
1018
870
896
1190
1107
1078
1127
1022
1057
1112
1041
1076
969
905
1080
1113
969
957
969
835
786
800
728
703
942
1019
867
775
837
954
828
912
1006
971
1010
1050
953
989
1105
1098
1058
1077
1012
1013
1016
961
860
1044
938
1049
1106
986
1064
1075
963
1079
1015
869
1014
944
852
1086
984
947
1050
937
1021
1076
981
1034
1002
912
1016
984
970
1100
993
809
826
985
886
1114
1027
965
1082
1002
1054
1098
960
1063
1129
1058
1039
1106
1018
1059
1066
964
910
944
912
892
1139
1042
1055
1094
1023
992
1097
1043
1034
1086
1016
976
1024
951
905
995
873
890
1061
994
979
1110
999
998
1095
1005
1051
1044
992
1085
1075
949
1017
1009
953
1127
1040
944
1106
997
874
985
958
1038
1137
965
980
1004
964
1067
1055
991
1086
1003
1026
1121
979
1050
1066
1002
1035
1060
956
948
1030
1005
1063
1065
1013
1081
1057
963
1033
1003
922
1076
1047
1005
1074
1017
967
1038
1000
1037
1097
1012
1031
1074
990
1041
1101
980
1014
1091
976
1036
1054
974
1035
1012
921
1016
992
944
957
788
741
898
1107
997
1073
1028
947
1065
1035
957
1094
1032
1020
1062
999
993
1113
1018
1054
1061
976
1034
1083
988
1114
1035
1036
1084
970
922
1075
1116
1035
1075
990
1044
1049
1014
1066
1070
849
821
1028
939
1038
826
766
796
1130
1003
917
921
838
1030
1080
961
1046
1071
1027
1043
1017
909
1050
1045
966
1007
1006
948
1034
999
1012
1082
1028
990
1042
999
983
1052
999
957
1068
1008
905
1003
959
764
933
1124
991
1121
1092
1025
1090
1006
1043
905
806
1171
1075
946
1101
1025
1002
1117
1075
1057
1138
1040
1035
1075
997
1078
1075
999
1031
994
939
1001
1102
942
1065
1035
961
979
786
729
688
1262
1056
1107
1081
990
1053
1092
1061
1069
1088
1025
1036
1079
976
906
1116
1054
1057
1151
1113
1092
1137
1047
1077
1117
1020
1075
820
754
1153
1025
977
1084
1067
1003
1058
999
990
1102
1019
852
1105
1043
979
1083
1057
1052
1119
1032
948
1079
1063
1017
993
981
889
990
984
930
1076
1006
985
1047
1011
1016
1060
1003
934
1052
1000
1001
1058
976
993
1021
961
994
1049
928
1008
1050
956
1047
1038
920
1072
1016
967
1061
988
952
1020
927
784
797
1003
856
934
991
885
870
1016
877
719
683
763
983
800
1133
1094
1109
1114
1006
1072
1116
1068
1083
1119
1072
1054
1055
1089
1005
1005
891
772
753
852
979
964
1022
1013
888
979
988
891
1091
1128
1071
1103
1127
1054
1005
1061
956
1138
1060
986
1107
1057
1031
1098
1027
1045
1114
998
1062
1066
970
1039
886
807
1030
833
828
873
924
1075
1099
959
1016
1018
957
1035
1071
978
1030
1027
954
1025
1009
908
1096
1059
1028
1100
1054
997
1009
921
1035
1254
1093
1198
1142
1146
1154
1094
1061
1069
841
814
1018
853
1146
1092
924
1037
1083
1008
1031
1113
1004
933
871
840
1147
1032
1012
1089
973
1079
1102
955
968
1027
1008
1042
1108
1028
1053
1073
917
957
1116
859
792
1010
994
974
1176
1052
1016
1062
1022
929
976
985
854
882
1081
1040
1145
993
879
1133
1084
968
1026
1000
1010
1093
1031
994
1066
1017
1006
1066
1031
1006
1055
987
964
1063
987
967
857
776
791
1136
990
1042
1045
937
1036
1047
983
1094
1073
966
1024
1084
1024
991
1095
1036
990
931
783
744
755
700
783
1032
1042
1045
972
953
992
763
699
737
1147
997
907
1018
1013
1004
1036
946
1059
1081
998
1053
1097
992
1095
1068
1007
1062
1066
1001
1045
1066
986
1044
1037
865
919
1053
960
1022
1048
947
1035
1072
998
1078
1062
965
1041
1037
877
890
1158
1078
1086
1068
962
1055
1085
1004
1027
1094
1021
992
1044
982
1032
1043
988
1052
1098
1003
1034
1072
1030
1037
1094
1032
955
1039
1007
988
1050
1029
898
834
812
729
747
1019
966
872
954
915
810
872
975
786
713
715
760
855
751
796
952
783
719
720
687
1186
1033
1032
1099
988
891
891
1027
908
927
1076
1020
1123
1066
1053
1052
1014
961
1097
993
996
1068
978
922
1028
875
800
1122
1044
1046
1122
1062
1036
1080
1020
1014
1087
1041
1029
1081
1017
1025
1104
1013
1010
1054
1003
1065
1067
1003
999
1061
986
1004
1068
1010
1018
1041
913
781
897
1050
880
792
795
820
781
891
1032
982
988
1014
950
990
1057
1011
1071
1135
1033
1037
1069
981
978
997
1006
963
1071
1037
982
1026
986
935
1009
1021
978
1047
1000
1027
1070
985
956
1081
1008
949
1043
1025
965
943
868
809
1124
1091
1043
976
877
854
997
934
908
1065
958
880
833
882
1044
1089
994
1098
1080
988
1078
1046
1015
1069
1054
1016
1096
1024
951
987
844
741
725
1165
1052
1069
1031
868
1048
1056
916
1062
1025
925
1085
1042
1047
1119
1034
1080
1127
997
1053
1072
1001
1068
1128
1022
1072
1088
992
993
1008
861
807
1068
1012
1018
1118
1076
1076
1066
922
989
1084
921
952
1021
816
750
754
1033
930
998
1029
920
944
996
958
958
1083
965
997
1042
1014
1075
1087
1016
1026
1033
917
750
663
681
782
778
705
673
654
643
644
635
623
612
592
583
562
559
545
554
536
540
543
550
547
553
598
631
614
709
968
929
888
890
920
787
854
1041
1001
1037
1087
1037
1037
1082
909
950
1101
1004
856
943
1139
1103
1091
1064
986
1016
1038
994
942
1049
1035
956
1047
1033
958
1042
1016
953
1015
1019
955
986
983
947
1025
1026
960
1018
1010
961
884
1018
984
928
1025
995
933
1032
1009
946
1035
992
965
1068
1035
921
833
834
827
1105
1058
888
910
1035
974
1066
1131
1026
1090
1087
988
1080
1039
986
1091
1109
1001
1051
1053
965
1028
1069
978
1028
1062
1009
1000
1058
997
872
859
946
1002
1164
1066
990
1052
951
783
862
1126
1028
1046
1083
990
1060
1041
937
1131
1068
1041
1107
978
1018
1046
865
733
710
1128
825
957
1007
844
938
957
748
756
1155
1049
1066
1066
1001
1040
1040
988
1069
1019
951
1072
1023
944
1038
985
964
1055
992
783
728
683
1181
1010
1070
1056
1010
1053
1022
920
1117
1151
1139
1217
1127
1138
1158
1009
1073
1116
974
1091
1085
962
1078
1030
912
1065
1029
920
1081
1039
946
1059
1030
971
1048
1024
955
1077
1037
990
1038
975
947
1043
991
884
1001
1037
957
1067
1000
884
1010
1026
993
1119
1031
972
1058
1062
990
1072
1070
1014
958
824
740
893
1077
993
1051
1061
945
965
1076
1027
1064
1127
1043
1049
1107
1014
1036
1091
1006
837
853
1038
1029
1130
1031
972
1102
1049
978
1090
1031
957
1087
971
904
1106
1061
989
1043
1002
916
1082
1012
877
857
793
753
959
1070
946
1014
1025
975
972
915
898
873
1143
1149
1048
1088
1110
1047
1068
1058
976
857
1002
1033
953
1037
975
920
1086
1031
967
1071
1031
974
988
774
753
825
1067
920
1039
1067
958
1033
1026
929
990
908
889
946
1124
1062
1049
1084
1055
1055
1086
1031
972
1096
1026
987
1077
1029
990
1062
1005
941
1095
1027
831
1085
1052
987
1073
1038
957
1062
975
885
1126
1090
991
1128
1007
940
1044
886
802
1141
1112
1013
1108
884
746
726
1172
1008
1065
1039
986
1042
1130
1041
1104
1109
1041
1085
1045
996
1103
1051
995
1035
984
977
1071
1087
1023
1065
1016
984
1095
1029
970
1020
1030
998
1088
1017
962
1087
1025
842
1062
1055
972
1105
1021
937
865
718
683
676
716
828
797
983
969
888
858
832
781
811
931
894
1162
1095
968
953
887
885
825
1034
1046
838
803
963
1065
975
1099
1104
1094
1132
1090
1113
1096
984
847
967
1039
948
1043
1036
929
1055
1059
936
1029
1020
959
1163
1119
1026
1100
1061
1068
1112
1057
993
1081
1035
968
1091
1036
984
1076
1036
965
1064
982
879
979
1071
964
965
1055
873
800
856
947
922
1100
1044
965
1089
1093
1014
1117
1088
1078
1173
1086
1047
1139
1075
1049
1102
1061
951
1091
1046
986
1100
1070
998
1129
1009
970
1120
1086
988
1145
1105
1009
1138
1065
1037
1108
1030
961
1111
1054
972
1123
1053
927
800
765
713
683
723
1115
910
867
972
998
930
1079
1066
992
1121
1082
980
1148
1008
877
1106
1084
913
1047
1129
1035
1000
1099
1061
1061
1126
1076
1020
1131
1068
1005
1116
1030
920
848
987
913
910
1064
870
741
712
929
954
897
1035
1038
967
1034
1014
914
869
1134
1018
928
1075
1027
1050
955
1036
1106
1045
871
1162
1125
1063
967
1059
927
1001
1050
1096
1096
1015
883
922
1126
1092
1032
1028
1103
1019
833
867
1023
1056
1012
890
1034
1024
903
832
1066
1049
864
794
744
707
686
1155
1019
939
1123
1081
979
1101
1119
1061
1085
1116
1066
1027
1098
1049
949
1058
1076
1010
1075
1151
1047
1072
1104
1005
973
838
809
760
928
1046
939
905
853
835
775
839
1091
1042
941
1060
1063
1012
1090
1040
954
1074
1052
782
728
735
702
1092
993
1056
1011
898
835
777
948
1095
1056
930
1021
993
894
865
801
843
853
1147
1151
1048
1073
1041
1008
1015
1117
1076
1001
1087
1072
1010
1015
1020
787
711
673
663
702
827
844
822
796
937
798
709
711
830
998
822
684
683
733
1125
1091
1177
1121
1087
1080
1104
1076
1068
1117
1151
1121
1051
1031
1050
1023
949
869
776
744
1015
929
1020
1061
1045
968
1010
1037
930
923
1032
1072
1003
1131
1071
960
1066
1041
904
951
1044
935
886
1085
1086
977
1006
1022
990
916
1052
1027
781
731
766
951
887
959
935
821
724
762
1022
980
825
896
1006
980
1092
1087
1065
1065
1118
1062
1063
1125
1055
1020
1087
1078
993
1048
1059
1035
961
1063
1047
955
1021
1016
950
1005
1035
1012
868
969
1024
928
1042
988
847
879
1098
1034
986
1080
1061
1010
1053
999
911
946
1040
1005
923
1041
1043
949
1005
1058
1007
983
1058
989
961
1088
1106
1023
1063
1082
908
831
1037
1060
935
1052
1060
968
1028
1025
844
724
720
953
1039
837
826
1096
1055
984
1042
990
911
1022
1040
1009
976
1018
997
905
1078
1068
1003
1025
1058
1024
968
1034
1048
1019
1018
1032
989
979
1078
1004
900
1010
1030
968
1031
1072
930
789
776
917
817
788
845
861
829
935
984
893
972
1059
969
988
895
836
980
966
798
782
725
683
734
754
815
1022
977
916
1011
979
889
1066
1066
968
1077
1078
981
1070
1089
990
1034
1100
1016
963
1078
1022
940
1085
1042
977
1097
1013
893
933
988
920
1042
1045
939
1024
1040
1014
984
1011
1003
1000
1086
995
953
1101
1038
935
1072
1065
964
1054
1051
981
1037
1021
907
1009
1107
946
884
1036
987
894
1086
1056
943
1010
1101
1053
1085
1101
1050
948
912
845
752
867
1154
1022
1018
1082
917
896
1064
1046
976
1085
1071
1002
1074
1074
986
1031
1059
1020
1058
1054
980
970
1066
1002
976
1029
1027
925
1047
1035
956
1058
1036
935
1024
1022
951
1027
1038
959
1031
1022
912
1017
1058
957
997
1028
942
914
1048
1038
980
1067
981
915
1022
996
929
1031
999
928
1001
979
897
983
1006
915
997
1018
924
1013
1003
954
1056
1065
944
967
1037
973
963
1033
983
935
1013
924
819
952
996
960
994
1010
942
1030
1015
936
1000
1016
968
1049
1038
942
1011
1018
929
971
980
913
1063
1116
1013
1122
1094
955
888
803
742
723
692
1198
975
863
821
741
690
829
1069
1069
988
969
1041
925
819
1126
1074
959
1073
982
773
733
881
1052
970
1007
970
843
1038
1033
926
1047
1195
1130
1072
1135
1049
1002
1087
1033
992
1084
917
851
1123
1049
1018
1040
1019
981
1076
1051
978
1089
1034
965
1068
1027
978
1059
1015
987
1047
997
977
1035
993
916
1029
1029
909
1042
1012
945
1044
996
953
1073
1017
992
1093
995
976
1086
1015
945
1070
1012
1007
1080
1006
967
1060
1018
883
1049
1028
939
1063
1031
940
987
896
798
923
1040
965
984
986
933
923
1066
1014
1047
1100
1028
1051
1064
1007
1056
1022
945
1037
1091
1009
1075
1102
1000
1055
1067
988
1058
1043
968
1032
1075
1001
1076
1064
974
1063
1053
978
1066
1043
972
1016
1032
963
1054
1029
966
1087
1036
965
1036
1006
941
1032
1008
964
1025
987
920
1028
1021
942
1016
1000
885
1008
1009
912
1050
1108
1011
1104
1060
981
1051
1020
936
1026
1032
960
1040
975
825
987
1083
984
1035
1048
952
985
1049
993
1031
1048
975
1009
1046
967
967
981
940
947
1022
1001
954
1019
967
940
1077
1000
986
1062
1020
915
1024
1031
950
1048
1031
946
1076
1003
981
1111
1048
978
1076
1030
1014
1093
1029
881
809
863
824
960
1103
973
753
698
784
1103
1086
1024
1104
1098
986
1015
1038
983
948
1089
988
947
1038
1035
913
830
808
757
698
1181
960
1019
1038
985
950
1045
1022
977
1071
1073
1039
1155
1084
1049
1097
1070
1022
1029
1063
1021
1014
1046
1008
947
1074
1063
975
1046
1048
962
1060
1014
886
1037
1050
946
1062
1038
943
1036
1030
964
1051
1068
951
951
1063
968
953
929
827
783
1102
1043
902
1054
1032
942
1053
1033
913
1051
1021
926
1027
791
722
688
727
821
784
760
987
966
852
876
959
926
1013
1117
1050
951
1016
1012
976
1133
1044
1004
1098
1048
940
1079
1045
900
1004
982
872
1092
1043
930
1038
958
873
940
765
731
783
1180
996
1065
1078
975
1085
1027
999
1148
1027
891
1120
1090
1021
1134
1063
972
1042
1005
997
1149
1071
1034
1080
967
930
1145
1048
1004
1124
1052
976
1115
1040
971
1040
1058
964
1059
1062
1024
1126
1043
1045
1129
1024
992
1067
1060
1060
1164
1072
1064
1117
1043
1036
1117
1014
922
932
998
1125
1097
931
1073
1118
1009
1061
1095
995
991
1105
1042
1019
1096
1056
1011
1102
1025
935
915
953
896
1037
1033
892
964
1024
1005
1093
1048
975
1092
1076
1011
1079
1058
1030
1146
1082
1042
1085
1044
1052
880
735
667
659
728
942
745
794
994
943
977
1036
1007
939
996
829
884
1096
1036
1076
1126
1017
1053
1115
1029
1051
1092
1055
1117
1107
1043
1024
1029
917
1006
1128
1031
1094
1086
1030
1034
1076
972
1043
1123
1112
1181
1080
797
719
768
746
695
655
639
633
624
612
593
592
579
569
555
552
538
538
536
537
542
552
577
668
634
632
628
633
786
880
854
825
764
657
632
634
647
812
825
862
832
802
739
682
631
656
876
758
761
715
956
1078
1063
998
882
777
914
1109
1074
903
1055
1025
957
1013
980
792
749
847
1132
1028
1014
1127
1080
1007
809
878
1077
1041
1016
899
821
931
1059
1055
1073
973
935
932
856
921
903
920
1058
1052
1019
947
872
770
741
1201
1158
1051
1024
1012
972
825
1056
1093
1007
1057
1077
1035
1119
875
1079
1122
1038
965
1011
871
784
887
1154
1023
1013
893
809
864
863
1134
813
816
1152
1116
1037
817
937
1083
1051
905
955
1008
996
949
779
744
778
1093
1075
1043
987
920
788
799
1129
1093
951
912
1016
946
861
735
734
792
1129
1136
1101
1038
960
812
820
1190
915
1052
1158
1151
939
1051
1097
1051
948
944
1018
1016
975
851
1112
1074
1030
853
866
1101
1007
1054
1084
992
802
960
1150
1043
935
1014
1123
1102
1069
960
966
1182
1142
1000
1003
1137
1101
1005
940
1016
1033
819
792
1186
1133
1013
994
815
785
959
1040
937
782
861
1069
1042
963
885
950
962
823
842
889
921
925
878
853
727
726
947
936
947
997
859
817
932
937
787
733
1021
1019
975
918
896
1070
1060
1006
927
1160
1108
1105
1035
908
1056
1157
1023
1050
1087
1012
1077
867
919
1028
793
770
1088
1112
1061
954
1028
1006
966
882
1132
1149
920
1158
1148
1086
1033
1057
812
761
1233
1183
1009
878
822
922
1077
1023
874
965
1033
1005
969
1038
1016
974
853
871
1087
1161
1144
1070
1091
1102
1056
1096
980
1076
1149
1085
1099
958
905
1097
1098
943
1144
1131
853
874
1042
1088
981
911
1031
986
952
1024
1073
1007
1062
1124
1018
1034
1121
1104
1060
1052
996
866
1128
1054
1116
1043
1000
854
788
1036
1096
1014
994
1011
831
840
1067
1022
893
773
991
1072
1109
1005
932
872
771
716
701
868
929
848
778
767
736
914
979
1017
991
842
832
1003
1037
1021
940
891
768
759
1037
1059
993
965
974
1026
991
947
811
832
1059
1073
925
978
1007
983
819
917
975
963
815
884
1049
984
1019
1012
1013
1025
985
917
1092
1144
1056
1147
1125
1074
1105
1114
959
954
1262
1188
1103
977
1069
946
1190
1007
1005
1131
1127
1027
833
797
1140
1104
1021
936
957
732
712
695
1199
1111
1075
1021
1030
983
831
848
1099
1052
990
953
830
801
1005
1055
979
950
1011
991
951
950
831
812
1002
1057
1012
978
878
847
946
965
905
867
739
779
1044
924
905
1023
965
1005
989
971
851
887
934
922
884
816
790
980
971
855
926
1071
1046
957
920
783
778
890
1030
891
831
1055
973
1019
974
872
949
918
1027
975
1075
1043
886
879
978
948
970
944
839
972
1016
915
751
738
888
973
917
828
723
701
700
753
696
720
867
932
948
898
747
684
689
877
945
812
774
1022
1047
993
790
746
848
1008
967
932
766
733
792
1081
1011
942
795
820
898
871
1051
861
938
1045
864
745
703
840
961
887
889
859
830
798
743
703
696
1059
997
811
805
966
959
941
897
789
726
709
783
983
948
857
787
839
787
746
701
662
653
739
869
849
845
831
775
746
692
669
720
766
762
720
752
875
894
733
704
739
885
906
755
708
733
761
848
857
877
841
767
736
886
916
888
842
822
783
706
728
874
883
845
820
838
795
749
666
660
753
1089
1042
989
971
971
949
904
852
744
794
1064
952
905
768
800
1105
1075
1020
1017
880
791
784
1101
1044
1000
926
843
907
890
983
1084
1063
990
938
778
702
707
1155
952
797
822
1058
975
926
886
813
745
728
911
985
835
839
1003
1003
906
939
1015
1016
947
915
893
789
855
1046
999
900
875
983
970
964
879
971
1022
792
743
742
976
984
954
741
722
741
1061
1001
780
695
699
835
1019
999
1036
979
936
930
908
938
1025
980
948
917
853
741
696
749
937
825
800
976
969
814
759
795
860
737
759
1132
1074
1001
932
826
874
1036
1076
1023
1011
826
783
702
691
655
818
1078
1034
1018
912
838
842
752
706
708
1170
1068
1008
937
1010
954
906
899
936
755
698
691
1152
994
921
937
888
884
743
704
658
626
616
613
1147
919
765
764
1023
993
923
902
937
970
832
943
1037
1000
789
739
893
1068
1075
1035
983
971
1017
1011
1003
949
883
1053
1049
963
847
767
816
903
961
773
748
774
971
964
889
764
725
758
976
1014
950
853
759
748
828
1023
974
762
710
687
746
750
722
694
691
902
816
849
817
812
823
799
820
814
705
713
811
958
969
924
849
802
824
830
793
769
719
694
682
689
734
751
700
683
808
938
1007
973
959
930
885
741
721
1045
1041
914
984
924
857
937
918
971
978
934
885
832
802
706
713
799
962
948
865
837
757
708
679
729
811
777
794
947
973
951
843
795
796
833
899
898
956
900
905
916
941
911
879
816
919
977
975
940
854
938
979
970
933
871
795
713
695
784
965
954
929
877
760
743
771
862
740
771
903
952
963
944
903
767
772
801
819
830
838
794
786
817
835
839
875
917
915
938
971
968
969
948
943
939
762
778
831
785
772
743
734
667
646
622
614
726
738
624
849
860
722
646
643
627
620
1149
1049
969
773
752
957
940
884
857
931
983
1009
992
1028
1000
986
976
1051
967
804
789
800
882
956
973
969
955
937
933
923
799
911
970
1009
984
946
983
995
896
884
917
901
833
887
939
881
820
972
959
792
848
961
889
904
968
923
882
948
859
837
988
981
887
920
958
936
935
1018
1019
930
1060
1001
907
882
816
814
840
995
991
877
934
923
851
847
976
901
801
887
992
944
979
1000
979
937
844
805
797
970
858
752
791
879
998
1032
945
934
992
992
931
1025
1048
982
1004
1059
1010
940
1034
1065
962
974
1010
970
958
1023
1005
903
980
1007
911
983
1020
988
943
1034
1005
883
952
1029
972
997
1036
969
942
1064
1018
948
1037
1034
949
1003
1045
930
1024
1060
976
988
1019
940
895
1034
992
916
1017
1044
929
1035
1030
947
976
1025
938
938
1017
964
887
989
989
870
961
800
1030
1094
989
955
1046
1001
909
1000
1045
939
990
1025
940
954
1059
1008
1050
1080
1029
1054
1100
1012
991
1047
995
851
1001
1067
965
985
1110
1009
973
1012
1002
970
1056
1065
960
1015
983
898
1017
1046
967
1002
1041
965
925
1015
992
917
995
1004
958
1023
1011
902
1009
1018
936
1010
1029
931
940
1021
945
886
1042
1040
911
1006
1009
901
1009
1080
921
902
1007
759
754
728
875
742
711
718
691
656
641
624
614
603
580
584
569
555
564
553
550
554
568
611
624
645
758
708
662
690
761
684
639
642
671
731
719
673
702
738
846
806
783
841
830
907
1007
1022
1036
1019
1042
1082
1072
1057
1056
1039
1025
1037
1063
1022
1028
1045
992
1059
1046
1036
968
1025
924
806
869
910
1058
795
839
768
753
779
821
794
741
706
689
651
640
621
604
587
579
560
552
557
558
560
586
578
571
590
596
628
600
602
596
589
570
574
559
556
550
547
534
540
538
574
661
684
689
703
783
805
751
764
824
802
762
725
723
600
757
653
648
635
631
621
612
601
602
602
601
617
620
673
702
680
667
710
750
714
670
678
643
668
642
642
667
672
636
635
646
646
647
651
707
728
763
719
722
729
714
707
682
714
711
719
669
656
636
641
649
635
677
669
672
785
722
683
629
627
620
717
786
694
707
762
842
797
890
1063
1035
1011
1017
1058
1076
978
972
949
920
931
1002
925
911
941
815
822
993
752
710
728
869
814
780
926
1001
905
1040
992
921
1056
986
824
842
853
814
929
1043
917
859
928
1002
895
1063
1037
835
840
1046
945
817
816
948
848
1067
1027
945
1068
967
883
1040
904
896
993
917
878
1045
1011
837
774
764
741
714
1215
995
1030
1095
978
944
922
1058
1055
854
992
1072
863
929
1149
1002
877
1078
1057
1051
933
803
925
1030
1019
1100
1036
905
1048
1093
950
984
1079
1074
935
1036
1080
872
819
906
992
997
1093
1044
948
1062
1072
951
1068
1084
975
1103
1110
966
1092
1099
957
1059
1103
1006
1105
1084
928
866
763
731
1197
1099
1159
1058
1127
1122
976
1096
1136
966
1143
1152
947
1148
1095
1010
1131
1069
1102
1140
1022
1093
1126
1020
1107
1100
965
1112
1091
1023
1119
1076
1089
1106
987
1040
1154
997
1058
1129
1023
1115
1104
1068
1102
1016
1056
1150
1059
1083
1130
1011
1089
1141
1052
1199
1128
1086
1221
1078
1137
1145
1013
1145
1058
905
1137
1094
1037
1119
1013
996
1125
1034
1123
1153
1061
1123
976
901
1168
1082
1027
1108
1018
955
976
1084
923
976
969
983
1124
1006
1004
1106
1055
990
1134
1066
1094
1135
1059
1090
1118
1031
1079
1153
1030
972
1063
934
1096
1055
935
913
1103
1104
958
930
1059
856
946
1120
997
1114
1033
1049
920
835
841
1138
1024
1152
1093
1064
1055
1085
948
1089
1077
1051
1023
1079
1124
996
1051
1070
1070
922
1076
1113
1005
957
1130
1090
935
1067
1085
949
1001
926
846
981
1096
1063
875
899
1086
936
934
1041
1079
911
805
1096
943
940
776
727
932
1037
956
1063
1073
972
1038
938
888
1089
1015
840
887
934
956
822
885
1090
981
1018
892
835
1132
1157
1043
1115
994
891
1065
1123
992
900
990
1006
1029
966
1041
1073
1036
907
1018
1045
908
943
1007
955
828
964
982
913
854
1039
806
743
1034
864
951
1109
1003
916
1061
1051
862
881
1085
1104
895
1055
1115
951
861
1086
1119
992
1057
1110
987
885
1094
1080
933
947
1122
1095
928
991
1126
846
767
755
1175
987
1045
1106
1005
995
1086
1120
988
832
927
1185
1073
911
1118
1144
1024
1071
1153
1080
1018
1164
1099
1003
1167
1168
1094
1087
1125
1053
980
1144
1084
958
1128
1127
812
757
733
717
1188
1002
851
1223
1163
970
858
934
944
935
1194
1112
1010
1131
933
928
1164
1046
905
1043
917
1046
1048
912
1026
1016
1167
1074
1085
1083
992
1076
1127
987
1028
1139
1067
1043
1178
1052
1000
1140
1077
991
1150
1067
976
1083
1093
981
1140
1081
988
1099
1093
1007
1123
1104
941
1087
1106
948
1092
1119
990
1009
1052
914
1024
1108
953
1038
1133
1057
1085
1143
1053
1108
1163
1056
1073
1135
1069
1037
1138
1047
869
864
915
877
1206
1125
1105
1175
1072
1050
1159
1110
1118
1186
1119
916
884
1003
909
1213
1151
1132
1186
1069
1095
1186
1122
1149
1163
1104
1115
1171
1021
939
1183
1128
1045
1172
1116
1040
1159
1103
998
1149
1082
1006
1163
1093
1012
1146
1076
990
1137
1062
998
1159
1070
897
870
1084
928
959
946
795
971
1143
942
1075
1124
938
1005
1189
1032
1071
1174
1070
1103
1143
1030
1086
1159
1050
1043
1161
1096
1056
1175
1080
1021
1141
1105
1077
1147
1066
1034
1135
1072
1069
1131
1052
1016
1159
1089
1067
1142
1063
1030
1184
1106
1086
1164
1066
1096
1130
1102
1005
1166
1032
887
1181
1159
1018
1200
1107
969
1141
1035
878
1094
1136
961
1124
1163
1009
1108
1131
971
779
788
953
773
746
1059
1030
1089
1053
947
1126
1140
1095
1200
1200
1088
1129
1201
1122
1157
1204
1092
1133
1184
1104
1107
1181
959
792
798
1130
814
788
758
1334
1178
1140
1241
1173
1160
1217
1177
1155
1247
1158
1065
1228
1054
818
921
1145
980
1043
1085
1004
956
1093
1042
990
1148
1141
1053
1132
1128
1029
1092
1174
1039
1021
1151
1080
1110
1161
1119
1061
1187
1091
1030
1177
1110
1082
1197
1073
953
1132
1032
856
1192
1145
1015
1162
1099
1034
1153
1111
1029
1172
1162
1038
1176
1141
1004
1167
1149
1030
1123
1160
1041
1088
1150
1084
1022
1085
955
776
739
830
756
795
1113
796
743
851
1005
1050
1114
1081
869
816
904
1164
1128
1190
1075
851
904
1040
848
1055
1195
1112
1087
1154
1098
1083
1149
1061
1008
1134
1059
1035
1095
1070
1030
1114
1078
976
1093
1067
1047
1070
1120
1012
994
1095
1036
961
1103
1089
955
1068
1062
953
1068
1067
947
1102
1109
1010
1148
1078
978
1085
1132
964
961
884
802
770
1191
1065
948
1106
1068
945
1047
1077
795
715
709
1262
1150
1092
1101
980
1114
1090
818
772
733
801
1203
1106
1075
1128
1110
963
797
763
745
997
831
841
780
733
715
706
722
851
812
789
721
709
740
876
911
800
770
1126
1085
949
1039
881
767
750
848
782
769
518
1083
700
695
689
605
801
534
407
423
674
695
725
742
723
703
707
685
674
665
670
692
693
673
679
569
810
673
623
424
950
644
641
610
618
602
596
603
619
638
622
641
680
700
707
688
703
703
705
733
937
805
756
764
726
689
680
707
790
734
688
657
656
665
689
718
1006
774
756
1060
922
874
975
1006
1057
992
818
754
729
705
691
872
977
934
871
749
764
940
974
1039
993
958
804
755
734
746
731
728
862
890
806
769
909
898
812
779
836
979
874
861
1023
934
830
927
983
836
897
1013
882
813
776
799
831
848
1019
1049
926
1050
1073
1006
1024
1083
995
948
1102
1085
972
1061
1064
956
1080
1082
936
1045
1061
961
961
1075
1038
923
1073
1053
912
985
1051
995
897
1122
838
812
912
834
761
849
1161
1002
1116
1145
995
967
772
715
678
651
645
645
1300
903
802
751
1155
1069
1031
973
1062
1070
1036
985
948
1048
1036
878
856
946
872
835
778
760
755
729
707
687
788
1043
1046
947
1080
1060
980
1017
799
732
696
707
713
675
660
670
1154
1029
789
735
1130
1090
1065
1033
1003
1068
1071
897
776
761
1186
1023
931
1051
1065
928
795
750
759
717
713
1137
1008
1084
1037
944
1088
997
841
873
787
972
1084
953
857
1138
1107
1009
983
1072
992
895
1043
1129
1056
966
1103
1077
959
1081
1120
1008
1008
1112
1028
1023
1138
1076
1074
1157
1096
1079
1152
1129
1061
1117
1013
889
873
875
809
834
1098
1058
893
768
699
667
657
635
631
641
749
1104
724
701
978
1024
1013
1013
997
1025
929
820
821
806
842
776
800
881
850
896
755
861
1149
992
922
1117
1127
1024
1044
1069
1019
891
1083
946
769
738
699
811
1066
970
920
1058
1058
945
1022
1077
986
987
1081
1072
986
1081
1058
952
1087
1079
974
982
1053
1000
894
1024
1062
896
912
857
784
800
990
947
968
1074
1004
880
1036
1049
934
1008
1096
1036
842
802
1163
789
951
1095
872
825
1057
1068
976
997
1062
1043
1049
1101
1039
1009
1122
1056
953
1109
1089
980
1078
1071
986
1112
1103
1015
1039
1068
1010
1022
1068
1012
893
869
924
888
845
1149
1064
998
1075
1041
923
1010
1117
1097
1001
1094
1079
864
863
1079
938
828
1270
1197
1086
1158
1154
1051
1119
1114
1007
1021
1067
1030
1002
1126
1039
966
1100
1086
960
1094
1089
976
1038
1091
814
749
746
804
819
1198
1177
1025
1171
1144
1064
1127
1111
1046
1120
1032
1057
1137
1010
1039
1124
992
1092
1083
1007
1085
1090
1012
1124
1120
1077
1038
1126
1064
981
911
927
940
814
1212
1155
1038
1139
1148
1073
1120
1117
1097
1043
1098
1105
1022
962
1069
1084
1065
1092
1058
947
1091
1104
1007
1111
1108
1049
1046
1140
1062
939
1103
1063
939
1087
1105
998
930
1101
1094
972
1104
1113
1011
1041
1115
1062
917
1070
1152
1010
1141
1158
1009
964
1091
984
828
994
875
752
694
669
1172
858
786
1030
890
823
1091
1021
890
1120
1077
981
1099
1042
904
1181
1106
1066
1203
1082
1003
1160
1189
1099
1152
1183
1107
1119
1112
1068
965
1073
1139
1064
1021
1101
1067
980
1064
1117
1047
1028
1116
1022
967
1095
1070
969
1114
1089
1000
1154
1111
1002
1080
1114
1005
863
1093
1122
1018
1152
1169
1080
939
1119
1090
977
1188
1166
1055
1116
1006
1009
973
945
932
1069
1045
923
1200
1132
1034
1209
1134
1070
1140
1086
1054
1129
1130
1038
1134
1103
1010
1121
1116
1040
1032
1174
1064
1049
1173
1059
1090
1146
1045
1156
1207
1026
1085
1097
1106
1133
1206
1172
1059
1147
1144
1044
1122
1169
1087
1097
1159
1058
966
1082
1052
921
857
1137
1066
948
1105
1108
1013
968
1145
1047
986
1132
1072
935
1032
1063
934
977
899
865
793
1280
1238
1138
1227
1162
1120
1195
1111
1016
1133
1082
1049
1114
1059
994
1065
1092
1045
1091
1135
1024
986
1108
1058
945
1136
1124
1021
954
1112
1131
1014
1078
1140
1077
961
1125
1136
946
1009
1113
1061
1102
1141
1032
964
1127
1081
968
1081
1106
959
1085
1136
899
817
826
1228
967
1060
1182
953
875
1247
1178
1127
1237
1143
1087
1167
1119
967
1197
1141
1122
1154
1162
1088
1093
1164
1129
984
1129
1203
987
1202
1273
1119
1043
1192
1157
1091
1202
1114
1015
1179
1209
1103
1060
1155
1121
947
1197
1127
1083
1160
1129
1076
1186
1100
1030
1200
1114
1054
1177
1105
987
1155
1038
916
1143
1108
1013
974
1172
1125
1009
1139
1122
952
1120
1117
1034
1161
1150
1069
1095
1181
1140
1046
1191
1206
1156
1182
1214
1112
1182
1175
1092
1140
1134
1078
1038
1191
1103
1064
1150
1092
1048
1158
1213
1129
1057
1145
1091
983
1119
1117
1010
1154
1109
1118
1146
1023
1151
1172
1057
1113
1158
1052
953
1158
1149
1028
1144
1185
1048
1123
1151
1134
1026
1182
1202
1076
1098
1155
1107
1117
1174
1091
1035
1144
1060
1032
1215
1112
1043
1162
1218
1065
1135
1151
1108
1162
1200
1122
1061
1144
1069
1118
1155
1110
1029
1170
1094
1120
1185
1125
1038
1191
1147
1056
1108
1155
1104
1064
1187
1109
1030
1144
1121
1036
1157
1205
1087
1105
1151
1121
1039
1169
1126
1011
1096
1130
1052
1058
1232
1156
1040
1223
1177
1076
1167
1192
1073
1194
1254
1099
1143
1224
1065
1008
1208
1122
1008
1161
1184
1032
1198
1191
1066
1182
1199
1095
1062
1199
1149
1093
1183
1145
1080
1223
1203
1099
1196
1112
1003
1204
1187
1104
1189
1173
1062
1143
1174
1081
1136
1165
1112
1008
1143
1147
1071
1135
1177
1089
1126
1144
1094
994
1139
1128
1026
1161
1129
1035
1113
1199
1017
1137
1186
1097
1201
1236
1118
1198
1190
1089
1039
1202
1116
1017
1040
977
839
1215
1177
1015
1205
1211
1079
1167
1192
1127
1111
1189
1150
1079
1183
1131
1094
1144
1103
1041
1126
1109
1040
1086
1158
1121
991
1166
1164
1074
1090
1147
1140
1070
1125
1114
1059
1040
1136
1042
971
1056
1130
1067
1018
1105
1069
947
1091
1016
897
1063
1095
1025
1070
1050
981
1138
1165
1001
1131
1139
1073
1149
1151
1040
1081
1164
1092
987
1073
1079
1022
1048
1119
1040
958
1093
1111
984
1038
1113
1079
1003
1111
1133
1057
1064
1129
1059
996
1150
1109
1026
1115
1076
986
1125
1144
1053
1085
1099
1057
1034
1120
1118
979
1098
1133
1038
1087
1137
1075
1066
1128
1071
990
1120
1076
979
1067
1097
1040
1032
1134
1087
1031
1104
1114
1089
973
1133
1119
1026
1142
1087
997
1122
1117
1037
1021
1113
1074
989
1100
1109
1007
1046
1079
1039
976
1084
1065
940
1011
1075
1032
1098
1138
1062
1145
1087
989
1125
1067
1008
1138
1105
1025
1127
1131
1070
1060
1117
1078
990
1099
1093
1028
1133
1117
1057
1012
1088
1054
958
1119
1055
975
1069
1112
1017
1028
1138
1079
1015
1147
1106
1024
1072
1082
1029
1194
1216
1118
1129
1178
1115
1036
1154
1108
1002
1165
1117
1026
1128
1139
1056
1115
1148
1094
1008
1092
1080
1056
1048
1111
1046
1002
1090
1047
981
1074
1073
961
1016
1063
993
943
1110
1051
940
1121
1056
1009
1127
1137
1077
1109
1136
1079
1045
1117
1094
1034
1120
1108
1014
1115
1098
1002
1074
1131
1042
973
1153
1114
1039
1130
1141
1018
1042
1118
1073
982
1089
1120
1067
1129
1122
1004
1063
1111
1053
1059
1123
1044
1009
1142
1092
1009
1094
1132
1034
1073
1101
1043
968
1063
1039
991
1074
1067
1003
1006
1119
1054
999
1134
1096
1023
1067
1088
1002
1089
1126
1063
1060
1140
1098
981
1152
1110
1034
1132
1096
1046
1105
1136
1078
1051
1141
1082
1028
1127
1105
1016
1099
1133
1032
1045
1121
1074
1017
1088
1079
1001
1109
1116
1008
1045
1100
998
882
1133
1120
1033
1149
1151
1021
1092
1137
1115
997
1172
1124
1107
1151
1136
1078
1176
1098
1008
1139
1120
1023
1188
1129
1066
1025
1121
1083
1031
1155
1126
1027
1121
1099
1013
1033
1114
1042
1029
1092
1049
944
1077
1040
958
1084
1036
971
1095
1110
1051
1118
1120
1046
1105
1152
1049
1023
1140
1090
1007
1157
1060
986
1099
1096
1003
943
1128
1066
1079
1096
990
1065
1136
1101
1033
1150
1106
1055
1152
1093
1009
1124
1089
1010
1136
1144
1033
1112
1131
1066
1101
1133
1047
1036
1105
1096
1008
1108
1089
1020
1082
1112
1065
966
1088
1061
996
1105
1109
1002
1073
1123
1061
1042
1102
1042
950
1040
1066
976
980
1071
1052
991
1049
1063
998
1106
1149
1061
1163
1167
1086
1064
1154
1075
1031
1159
1094
1040
1147
1130
1061
1121
1100
1040
1105
1116
1039
1063
1121
1039
1038
1093
1047
979
1096
1079
1007
1123
1101
1024
1150
1138
1019
1101
1119
1047
1078
1117
965
1062
1135
1069
1151
1201
1082
1190
1135
1134
990
1139
1167
1035
1141
1167
1081
1108
1196
1062
1019
1206
1088
1025
1108
1127
1127
1049
1145
1101
1089
1158
1138
1025
1149
1112
1045
1063
1103
1054
1013
1073
1105
1027
985
1129
1085
1044
1143
1107
1017
1136
1103
1023
1084
1120
1011
1036
1060
1033
956
1128
1118
997
1111
1104
1029
1045
1109
1042
990
1105
1094
997
1076
1096
1039
1029
1085
1007
1040
1098
1052
1007
1118
1052
1003
1091
1052
959
1043
1125
1024
1017
1144
1086
996
1113
1119
1016
1094
1103
1076
951
1088
1096
969
1084
1049
1012
1088
1068
1003
1113
1089
1003
1109
1081
982
1105
1089
1027
1007
1080
1027
956
1082
1067
993
1071
1056
994
1122
1075
1033
1109
1077
996
1104
1103
1009
1095
1123
1046
1041
1095
1075
1003
1036
1052
1035
1031
1148
1059
985
1124
1085
1010
1141
1110
1028
1105
1111
1005
1125
1120
1041
1072
1124
1041
952
1075
1113
1003
1084
1105
1022
992
1070
1027
937
1058
1068
980
1018
1107
1021
961
1038
1110
1012
794
1191
1164
1137
1034
1143
1156
1047
1122
1135
1069
1109
1143
1103
1029
1094
1091
1019
1061
1135
1068
1038
1070
1054
1037
1083
1045
1039
1070
1062
1006
1145
1078
991
1066
1105
1014
1016
1097
1033
927
1087
1082
999
1066
1079
1007
996
1061
1032
994
1054
1049
993
998
1062
1007
942
1111
1045
955
1118
1047
970
1052
1144
1049
1019
1080
1059
995
1139
1112
994
1052
1072
1009
1096
1097
1012
1062
1093
1045
1031
1083
1031
1040
1027
1001
916
1091
1129
1016
1114
1122
1053
1062
1136
1081
993
1104
1091
1017
1121
1093
977
1104
1092
1051
1066
1081
1032
958
1125
1062
969
1099
1087
985
1089
1120
1057
1030
1068
1078
1109
1080
1045
1016
1111
1100
1024
1122
1098
1007
1071
1084
1028
1042
1118
1053
1001
1069
1049
986
1071
1039
999
1060
1107
1054
997
1018
1002
980
1094
1064
961
1036
1071
962
984
1066
1058
992
1100
1046
1002
1078
1056
996
1048
1107
1026
1053
1158
1082
1021
1110
1069
978
1110
1068
1031
1091
1096
1042
973
1103
1092
989
1028
1075
997
954
1061
1044
969
1061
1081
1007
1017
1062
1014
946
1051
1068
1026
1093
1131
1080
1093
1106
1062
1033
1071
1039
986
1112
1092
1073
1096
995
1096
1147
1050
1079
1133
1040
1050
1072
1028
984
1103
1076
996
1095
1100
1033
1071
1116
1037
971
1028
1048
975
1004
1073
992
948
1061
1056
1011
1096
1093
1004
1069
1086
990
1030
1120
1019
950
1065
1085
1001
1094
1099
1020
1086
1106
1025
1091
1111
1022
1024
1075
1028
911
1022
1052
941
1067
1068
1007
1045
1107
999
1040
1085
1059
1012
1083
1054
1004
1096
1093
1018
1048
1095
1034
958
1101
1040
974
1075
1079
992
1060
1081
1017
944
1063
1070
965
1040
1047
974
982
1088
1057
998
1090
1081
1012
1033
1091
1016
994
1080
1056
1002
1065
1092
1041
996
1101
1076
979
1076
1107
995
1088
1099
1022
1062
1104
1034
983
1061
1051
977
1052
1050
990
994
1080
1035
970
1039
1066
998
947
1057
1032
979
1072
1054
1009
1039
1090
1021
1005
1087
1050
955
1039
1049
968
985
1076
1014
982
1099
1036
978
1086
1070
982
1032
1082
1027
949
1035
1058
962
991
1058
1027
918
1060
1044
930
924
1050
964
879
1009
1036
1014
1059
1115
1016
1002
1069
1045
957
1056
1067
982
1043
1058
956
944
1020
1005
934
1046
1068
981
943
1029
1012
920
1015
1039
943
911
1014
985
923
1065
1020
939
1051
1052
985
968
1047
1010
913
1052
1074
981
1027
1063
997
986
1066
1044
959
1072
1065
976
975
1022
982
872
1069
1052
1001
1000
1025
976
919
1058
1060
1012
1023
1060
994
977
1063
1027
965
1057
1039
965
1034
1075
989
979
1012
1011
937
1036
1078
965
1017
1076
1008
1009
1084
1052
981
1042
1050
983
989
1056
1024
967
1072
1056
981
987
1012
1027
952
1093
1094
997
1063
1075
1017
999
1099
1032
946
1052
1052
973
1084
1088
977
1040
1051
1005
1012
1061
1033
941
1001
1034
964
1044
1062
984
890
1020
1047
1010
972
1095
1039
979
1078
1076
999
1049
1099
1018
1028
1091
1038
949
1029
1043
980
985
1042
983
977
1040
1024
957
1013
1032
949
966
1017
974
859
1058
1081
983
1009
1065
990
918
1064
1104
964
1041
1112
1066
1056
1094
1011
954
1068
1010
945
1102
1071
977
1037
1067
996
1022
1090
1033
1049
1050
1030
956
1040
1051
965
1012
1066
998
952
1047
1049
956
1087
1052
971
1036
1048
983
905
1055
1043
982
1040
1054
953
1016
1069
1007
960
1103
1009
942
1060
1074
1009
1060
1101
1033
992
1104
1032
948
1032
1079
1037
1029
1106
1098
1011
1091
1087
998
983
1062
1026
967
988
1059
1022
952
1044
1087
987
1021
1067
1006
940
1079
1021
938
998
1073
1006
970
1022
943
948
1078
1072
1084
1253
1149
1105
1176
1078
1074
1095
1088
1010
1128
1092
1019
1097
1087
1027
1029
1087
1024
979
1057
1033
961
1031
1039
975
1075
1031
965
1034
1011
934
986
1054
940
989
1056
1000
970
1056
1001
920
1013
1054
996
955
1066
1037
963
1049
1095
1018
1001
1078
1036
944
1037
1052
972
1074
1096
1012
1049
1084
1029
964
1069
1051
971
932
1090
1024
944
1045
1080
999
773
746
1002
896
743
687
678
1168
795
893
881
860
851
1085
1087
983
1113
1098
1103
1036
1118
1120
1074
1075
1097
1062
1030
1107
1096
1013
1021
1102
1054
1047
1053
1076
1044
958
1081
1042
992
915
1088
1083
979
967
1100
1021
937
1044
1065
1012
951
1094
1071
1031
838
946
1082
977
1121
1124
997
1132
1113
991
1095
1110
998
958
1098
1063
961
1091
1124
1002
1006
1088
1038
916
940
1044
1022
930
1099
1070
996
1050
1110
1057
963
1050
1129
979
1022
1094
1040
956
1074
1080
1017
947
1017
1008
888
971
1062
999
1008
1105
1052
949
1099
1114
1026
1019
1052
1014
926
1043
1082
997
965
1072
1051
989
1058
1067
998
1067
1073
983
1028
1060
1027
1013
1085
1027
923
1068
1039
953
1001
1064
1030
965
1068
1056
966
1016
1045
994
1002
1097
1043
968
989
1080
995
957
1086
1008
964
1045
1054
981
1054
1067
986
1023
1075
1032
945
1042
1023
944
1033
1141
1041
1011
1111
1042
963
1125
1081
976
1087
1065
989
1040
1074
1008
926
1053
1072
977
1042
1093
1030
979
1027
1034
939
977
1033
977
994
1090
1055
982
1074
1087
1009
1043
1082
1004
973
1081
1069
960
1030
1079
1013
980
1051
1054
954
1007
1090
1006
989
1062
1033
935
1082
1058
978
979
1061
1060
989
1017
1070
1022
1001
1053
1045
977
1072
1089
1031
1005
1094
1033
952
1032
1068
992
1020
1060
1027
947
1065
1044
1001
932
1055
1010
934
1014
1087
993
921
1028
984
910
1023
1067
997
899
1052
1035
1003
1139
1080
1049
1120
1074
1017
1128
1068
999
1053
1041
969
1046
1093
1017
1006
1097
1039
941
1049
1057
978
995
1070
1032
949
1080
1063
966
1032
1127
1041
940
1083
1091
1033
1096
1112
1022
1031
1085
1041
955
1076
1060
1000
1107
1063
988
1001
1055
1002
1039
1109
1020
945
1071
1081
962
1021
1078
1023
943
1059
1079
963
1066
1064
960
1015
1041
972
1025
1040
971
901
1083
1068
974
968
1081
1019
971
1104
1025
973
920
1126
1037
955
1090
1105
1014
1077
1073
1021
1007
1103
1048
941
1027
1044
968
912
1077
1041
948
1014
1070
976
1018
1068
1079
958
1078
1104
1016
997
1070
1053
959
1052
1055
985
1059
1097
1008
977
1090
1065
982
1015
1010
976
1047
1067
988
1088
1086
981
975
1092
1026
941
1077
1060
966
1074
1041
953
1072
1074
1002
1007
1093
1014
944
1097
1087
978
963
1096
1065
1006
1036
1078
976
1022
1036
1023
935
1009
1021
931
1028
1045
982
985
1030
1002
891
985
1015
1003
960
1142
1093
1017
1108
1074
967
1043
1061
982
916
1029
1042
899
976
1079
974
1099
1108
1023
1046
1096
976
900
1084
1120
1003
1073
1088
1024
1034
1039
1023
944
1061
1068
956
1052
1031
947
1029
1075
973
913
1050
1036
972
1007
1033
988
893
1060
1055
972
990
1068
998
890
1013
1052
964
1020
1014
944
996
1064
984
1002
1028
1056
902
999
1062
995
1001
1079
1093
912
1042
1058
959
921
1043
1051
1076
1007
1054
960
1070
1054
1007
1056
1049
1029
963
1068
1055
979
1039
1045
988
936
1011
1044
980
997
1037
1005
884
1027
1049
979
1031
1051
1017
1019
1115
1052
1020
1066
1033
945
973
1068
1020
938
1032
1019
929
973
1016
985
954
1041
1016
957
1041
1061
970
1070
1020
938
1017
1095
1037
1034
1082
1057
950
1042
1068
982
1093
1080
1024
1018
1046
1044
982
1014
999
927
999
1031
963
990
1051
1023
943
1051
1019
964
1026
1055
952
1001
1049
968
859
1017
1018
899
1022
1067
957
998
1042
1048
910
1037
1056
984
991
1092
1002
938
1080
1031
976
1049
1045
944
1021
1009
926
1007
1048
954
931
1031
1048
948
991
1059
1041
988
1064
1042
985
1027
996
936
1039
1062
997
931
1080
1018
937
1025
1114
1009
946
1075
1037
969
1061
1029
957
945
1046
1064
1004
1080
1087
998
922
1064
1078
1008
951
1027
1015
918
971
1039
959
1010
1023
980
913
1068
1076
962
999
1040
1013
937
1041
1018
954
1034
1045
948
968
1098
1019
1035
1081
1017
998
992
1016
943
1078
1085
1004
1051
1022
987
1049
1073
929
997
1024
1001
870
1169
1077
1011
1113
1089
1003
976
1096
1041
933
1029
1046
993
953
1058
1042
962
1028
1070
1008
903
1029
1028
969
1072
1065
1003
974
1064
1012
929
1020
1058
956
1059
1050
994
1028
1088
1006
931
1078
1047
951
1039
1022
976
1023
1055
1013
1010
1051
985
868
1014
1096
980
988
1082
1039
993
1074
1055
970
1043
1075
991
938
1025
1003
883
1093
1077
1012
1059
1113
1041
993
1072
1051
946
1036
1063
972
997
1097
1051
990
1107
1072
981
1024
1087
1007
1021
1100
1019
934
1087
1057
970
1063
1060
969
1006
1058
1007
957
1050
1012
920
1054
1044
1000
902
1068
1081
989
1082
1080
984
892
1115
1092
1001
1107
1173
954
987
1094
1035
972
1155
1086
1046
1105
1074
1006
1105
1064
989
1078
1056
972
974
1038
1014
902
1037
1049
927
858
1020
1054
976
1069
1082
981
1021
1029
999
895
1005
1019
955
871
1010
1039
983
1035
1119
1006
988
1048
1007
929
1032
1017
924
1085
1044
990
1101
1060
963
1044
1081
981
939
1023
997
927
1107
1012
942
1006
1048
1004
1031
1107
1015
952
1049
1050
971
1074
1049
1005
1021
1095
1029
933
1053
1073
951
953
1077
1035
992
1083
1024
950
1068
1082
1087
876
960
1097
1001
1169
1181
1071
1126
1116
1019
996
1112
1079
985
1119
1073
961
1089
1101
1035
957
1129
1028
966
1149
1067
981
1060
1059
978
1060
1111
1000
907
1108
1027
967
1090
1092
1020
1020
1082
1016
1042
1114
1048
962
1096
1076
963
1019
1084
1070
965
1063
1088
987
1035
1098
1040
975
1083
1043
942
991
1052
991
940
1101
1037
939
1055
1079
987
1016
1056
1026
957
1075
1059
988
1055
1092
1003
980
1085
1102
904
1031
1116
1028
1166
1110
1047
1104
1114
1044
974
1093
1090
992
1000
1064
1003
947
1114
1101
966
945
1049
1014
934
1065
1071
964
997
1055
1017
944
1049
1075
999
1065
1077
1040
1001
1060
1064
973
1038
1048
997
1037
1060
1006
935
1022
1029
926
966
1050
1018
952
1055
1057
972
1064
1020
964
1041
1073
979
991
1083
1029
953
1072
1083
945
975
1028
984
909
1049
1040
963
980
1094
1039
957
1088
1056
1003
1071
1114
1025
965
1120
1037
928
1071
1101
1028
1051
1117
1070
912
770
738
867
919
776
1210
1102
872
1074
1132
960
984
1105
954
868
931
814
760
723
681
675
769
710
736
876
824
720
694
704
730
728
689
669
671
658
659
654
671
652
635
640
630
619
602
600
594
587
577
575
576
573
570
569
569
573
588
610
689
834
887
941
897
1029
1090
1084
990
795
811
1175
1154
1065
1220
1162
1112
825
961
1201
1137
1225
1251
1157
979
982
1081
895
810
785
733
771
1118
1149
1234
1157
1148
1189
1163
1113
1101
1177
1062
1198
1217
1133
1106
1188
1128
1008
1074
1124
1068
1124
1169
1079
1008
1154
1097
975
840
851
835
809
872
1031
800
764
1322
1156
1197
1221
1122
1067
1224
1178
1123
1129
1159
1117
1061
1118
1177
1096
1018
1161
1080
1027
1080
1096
1090
1014
1104
943
849
766
875
1254
1147
1246
1262
1115
908
1023
1125
1212
1301
1198
1142
1231
1157
1072
1171
1146
1062
1038
1144
1117
1052
1103
1133
1064
1093
1172
1115
974
825
897
827
741
724
742
1214
980
1196
1233
1111
1165
1209
1128
1087
1197
1155
1052
1048
1174
1127
1027
1145
1143
1028
848
886
1222
1159
1198
1221
1093
1036
1191
1132
1085
1164
1100
1038
1136
1124
997
1052
1178
1158
1027
1191
1201
1153
1079
1155
1120
991
1176
1206
1077
1120
1165
1127
1045
1152
1140
1018
1089
1123
1030
953
1168
1091
984
1050
1124
1083
819
811
975
1041
1344
1268
1170
1263
1206
1117
1205
1138
969
1130
1209
1094
1175
1210
1108
1063
1156
1140
1047
1159
1157
1041
931
1135
1092
961
941
793
749
1103
764
713
697
709
688
674
727
944
1082
1169
1119
1062
1185
1139
1088
1099
1192
1113
973
871
971
895
815
1207
1112
795
759
1257
1185
1198
1221
1156
1099
1048
951
878
820
1267
1239
1143
1178
1199
1139
1081
1156
1157
1059
1124
1136
1046
1093
1158
1085
955
924
1034
951
773
726
762
788
725
718
738
715
779
640
930
709
701
692
752
1032
855
1156
1150
1132
1102
1086
1139
1125
1252
1245
1172
1193
1235
1185
1103
1087
1061
961
807
988
872
772
803
988
1035
783
742
716
700
689
710
745
740
856
834
867
992
1117
1117
1088
1111
1169
1150
1126
1112
1131
1130
1089
1067
1170
1155
1051
1061
1176
1123
1017
1223
1118
1024
1140
1205
1124
1084
1245
1167
1034
1134
1204
1095
1091
1174
1080
972
1099
1092
982
1109
1123
1084
944
1234
1235
1126
1170
1211
1099
1024
1148
1154
1069
882
1104
1134
1089
1206
1174
1097
1175
1164
1087
1139
1177
1129
1070
1150
1127
1013
1007
1110
1064
969
1114
1130
1053
1057
1126
1020
981
1105
1107
1093
1042
1084
1004
1177
1142
1039
1119
1141
1105
989
1136
1139
1025
1051
1141
1082
978
1030
1141
1034
1128
1188
1083
1058
1161
1108
899
1137
1218
1125
1070
1214
1189
982
966
874
758
715
860
908
761
736
732
1230
1007
1216
1244
1177
1115
1175
1129
1003
873
1095
1265
1202
1219
1254
1196
1141
1187
1148
1036
883
1035
1137
891
1172
1076
849
766
746
1243
941
1187
1254
1185
1192
1223
1169
1113
1188
1213
1152
1154
1196
1132
1046
1060
1201
1179
1104
1138
1179
1125
1047
1188
1137
1093
1155
1157
1025
895
946
1018
869
1115
1162
969
919
1202
1084
882
871
750
707
690
682
691
668
662
672
722
728
682
680
690
708
700
696
689
726
1185
1114
1138
1207
1182
1156
1167
1189
1159
1123
1124
1165
1129
1085
1142
1147
1071
1161
1160
1047
1159
1126
1021
1121
1108
961
1234
1116
1041
979
1210
1181
1015
1160
1144
1039
1168
1175
1122
1004
1192
1151
1080
1125
1202
1097
1026
1196
1149
1017
1153
1118
1078
954
1135
1155
1051
1018
1151
1090
956
1030
1120
1040
1131
1155
1047
1010
1140
1100
947
1088
1145
1057
1057
1128
1082
1002
1130
1123
1021
1032
1110
1040
956
1120
1120
1021
985
1031
814
728
716
1239
955
856
1250
1196
1225
1233
1182
1129
1185
1181
1114
1181
1128
1106
1163
1126
1113
1186
1107
1084
1147
1105
1027
1132
1170
1032
1095
1158
1110
1131
1175
1107
1065
1166
1113
1031
1109
1109
940
807
803
727
703
712
1002
811
751
1261
1201
1132
1220
1168
1088
1072
990
881
821
961
777
726
733
1141
1011
784
755
741
765
712
702
699
724
1097
935
1063
1134
1153
1121
1117
1170
1167
1158
1148
1170
1126
1065
1089
1101
1075
891
1089
984
943
918
1245
1177
1037
1151
1155
1050
1125
1142
1062
1143
1198
1086
1052
1188
1137
899
822
931
1163
1257
1325
1152
1221
1267
1138
1157
1189
1093
1017
1202
1197
1089
1169
1157
1109
1134
1088
1017
1129
1160
1095
1182
1095
1083
1158
1074
1023
1142
1078
1067
1168
1107
1085
1129
1100
974
1105
1109
1072
1058
1170
1127
999
1178
1138
1054
1140
1085
1056
965
1171
1054
934
1168
1112
1007
1080
1131
1101
1052
1200
1081
1092
1152
1057
1016
1173
1135
1009
1086
1152
1059
1031
981
1042
935
1261
1233
1076
1176
1218
1114
1026
1175
1150
1067
1189
1163
1066
1109
1133
1089
1037
1191
1159
1070
1128
1158
1085
1099
1195
1101
1065
1161
1132
1012
1149
1140
1047
1121
1196
1071
1137
1186
1096
1025
1168
1115
1012
1145
1171
1031
1090
1133
1035
963
1146
1104
1008
1130
1076
1030
1071
1183
1070
1047
1148
1078
997
1063
1109
1022
970
906
752
711
702
958
812
754
1248
1225
1120
1230
1234
1166
1165
1191
1089
1038
1219
1171
1073
1153
1211
1076
1073
1151
1142
1058
1111
1105
1053
1050
1126
1054
954
1139
1126
1033
1073
1138
1050
1041
1121
1080
939
1132
1146
1019
985
1207
1119
995
1099
1087
947
1121
1120
1038
1058
1161
1067
965
1146
1116
999
976
1170
1070
906
1164
1152
1037
974
1167
1124
1015
1180
1133
1148
1156
1100
1050
1201
1146
1035
1153
1093
987
987
1088
1030
775
728
801
794
718
739
1075
815
766
968
883
786
829
1178
1107
1122
1192
1126
951
801
761
891
925
833
836
1256
1197
1210
1245
1197
1173
1167
1210
1204
1132
1152
1182
1126
1077
1138
1151
1112
1133
1146
1086
1076
1158
1111
956
1125
1083
960
1203
1122
930
1093
1095
974
1173
1189
1051
1135
1160
1073
1078
1186
1092
1028
1175
1054
945
1192
1194
1035
1101
1204
1069
981
1165
1126
1013
1208
1145
1022
1159
1104
1013
1110
1207
1142
1033
1213
1136
1074
1138
1091
964
1176
1169
923
1188
1108
1078
1112
1149
1067
1016
1181
1112
1051
1119
1112
999
1122
1192
1104
1164
1201
1091
1104
1173
1085
1084
1165
1103
989
1116
1190
1074
1128
1175
1087
1085
1131
1071
962
1071
1080
940
1095
1117
970
1104
1139
1061
1044
1126
1089
1006
1097
1091
972
1105
1149
1062
1033
1136
1065
1007
1125
1115
1006
1080
1161
1058
1086
1122
1090
1018
1142
1114
994
1132
1120
1015
1100
1175
1056
1086
1159
1064
1087
1147
1080
1018
1136
1103
974
1105
1117
1041
1113
1142
1052
1063
1142
1084
892
1036
1170
1064
1157
1211
1087
1163
1184
1090
1130
1155
1110
1088
1170
1106
1026
1162
1123
1023
1143
1133
1062
1097
1126
1026
1065
1150
1091
1024
1140
1082
1052
1156
1079
945
1125
1110
996
1112
1111
1000
1118
1152
1005
1038
1116
1077
1002
1051
1057
927
1086
1144
1092
1116
1132
1056
967
1161
1115
1036
1140
1157
1085
1118
1171
1082
1038
1163
1139
994
1149
1136
1062
1087
1206
1121
1045
1158
1090
1029
1174
1161
1062
1083
1114
1046
1012
1142
1089
1007
1125
1094
1016
1130
1126
987
1062
1130
1050
929
1154
1081
1004
1159
1100
997
1145
1124
1020
1098
1162
1090
1114
1186
1092
1061
1153
1111
1016
1152
1140
1005
1120
1074
1024
1135
1119
1033
1144
1074
1010
1122
1097
966
1092
1120
1024
1119
1124
1024
1033
1111
1046
996
1007
1016
921
1205
1192
1055
1184
1191
1064
1122
1145
1100
1062
1177
1138
1036
1176
1132
1022
1164
1175
1001
1102
1169
1029
933
1186
1114
1092
1161
1114
1055
1165
1105
1028
1178
1060
969
1138
1131
1015
1141
1131
1026
1112
1147
1064
1121
1121
1076
978
1123
1094
1025
1142
1090
936
893
862
736
716
830
935
765
748
1221
1131
1128
1191
1156
1071
1138
1174
1122
1103
1181
1122
1125
1148
1105
1039
1110
1089
936
1057
1091
980
1135
1120
1019
1012
1145
1091
1022
1130
1130
1074
1026
1113
1032
1085
1188
1047
1138
1188
1102
1048
1164
1136
1034
1135
1132
1033
1153
1039
1099
1125
1069
896
1164
1138
1054
1089
1140
1064
1030
1155
1099
988
1174
1177
1070
1108
1127
1060
1063
1153
1083
968
1052
1091
1097
1146
1051
936
1142
1072
969
1149
1109
997
1124
1123
1022
1103
1126
1084
972
1152
1107
1024
1122
1166
1058
1048
1151
1107
1021
1108
1122
995
1104
1143
1030
1069
1134
1081
1027
1145
1104
969
1109
1119
1017
1150
1106
1017
1106
1116
1014
1160
1113
1016
1067
1136
1027
886
1156
1127
1036
1177
1117
1074
1132
1066
953
1151
1167
1036
1231
1259
1085
1197
1210
1142
1156
1158
1071
1092
1165
1062
979
1145
1085
1000
1106
1038
1004
1126
1078
991
1096
1055
981
1124
1122
1012
1095
1123
1003
1117
1142
989
990
1113
1092
1047
1182
1112
1042
1136
1088
1047
1140
1101
1021
1155
1103
998
1078
1079
1008
1128
1188
1086
1042
1163
1126
1007
1171
1149
1048
1165
1135
1027
1064
1133
1039
1024
1118
1054
999
1107
1121
1057
1130
1141
1068
1053
1164
1065
993
1147
1127
1037
1078
1103
1015
1087
1127
1048
1009
1136
1063
1006
1131
1091
1005
1130
1119
1025
1089
1142
1035
1026
1155
1111
1040
1144
1057
959
1161
1099
1071
1214
1135
1073
1187
1120
1032
1162
1150
1066
1085
1164
1056
1055
1137
1082
999
1109
1120
1018
1081
1157
1034
1016
1120
1067
980
1104
1119
1022
1113
1127
1057
1076
1130
1056
1001
1105
1085
996
1150
1142
1031
1120
1149
1077
1093
1135
1055
1027
1071
1084
992
1151
1082
994
1102
1159
1034
1003
1105
1091
1016
1121
1059
971
1108
1119
998
1123
1110
991
1065
1133
1015
1056
1140
1105
1061
1137
1082
975
1103
1120
1000
1081
1027
1029
923
1135
1123
995
1196
1117
1069
1147
1115
1064
1167
1111
1035
1128
1144
1017
1098
1156
1063
1058
1128
1078
1034
1131
1084
979
1132
1109
1009
1087
1134
1034
1031
1087
1035
923
1094
1071
975
1125
1116
1051
980
1078
1059
940
1094
1063
956
1017
1060
1039
937
1075
1112
995
1071
1097
1048
1014
1174
1097
994
1138
1087
970
1110
1128
1004
1073
1125
1030
934
1188
1136
1059
1111
1163
1052
948
1149
1087
975
1144
1103
1020
1115
1064
962
1130
1116
959
1075
1136
1046
1112
1155
1057
1015
1176
1063
936
1135
1124
989
1116
1140
1031
1126
1143
1064
1056
1151
1072
984
1090
1069
947
1090
1127
1011
1122
1086
972
1078
1142
1067
1063
1113
1061
928
1089
1110
998
1014
1079
1014
967
1084
1100
965
1133
1098
1018
1137
1100
1034
1106
1147
1059
1027
1088
1055
936
1152
1127
1013
1111
1113
987
1038
1087
1013
946
1135
1079
1038
1146
1081
957
1100
1119
1005
1078
1155
1030
957
1143
1089
958
1066
1140
1086
1096
1139
1021
1081
1123
1048
942
1125
1121
1031
1139
1156
1053
1126
1162
1049
1074
1131
1080
956
1089
1126
999
1097
1138
1031
1056
1124
1052
898
1178
1093
980
1148
1114
1004
1110
1119
990
1066
1110
1028
1020
1228
956
850
865
1317
1173
1198
1250
1015
1179
1169
1129
1190
1092
1054
1186
1166
1090
1080
1172
1108
1029
1129
1135
999
1092
1130
1049
1005
1071
1056
929
1086
1044
1003
1115
1032
934
989
1123
1040
1028
1103
1092
967
1124
1093
993
1149
1045
919
1088
1181
1052
1125
1180
1121
967
1156
1114
1003
1188
1151
1060
1197
1128
1063
1173
1121
977
1017
1154
1061
1106
1139
1078
1006
1136
1080
982
1084
1150
1042
992
1140
1090
985
1127
1094
1033
1059
1124
1047
1041
1141
1077
958
1111
1127
974
984
1160
1071
1038
1268
1165
1045
1187
1163
1028
1148
1165
1029
1097
1113
1038
971
1128
1071
923
1079
1121
986
1082
1095
1004
1057
1178
1038
982
1120
1097
1003
1130
1094
976
1111
1131
1016
1079
1167
1078
1098
1151
1081
941
1035
1096
1004
1126
1066
989
1070
1100
1014
1032
1072
1000
904
1053
1114
996
1054
1084
1055
1005
1105
1118
996
1167
1102
1017
1112
1085
1003
823
790
1123
963
914
1138
1088
1177
1198
1102
1104
1159
1080
1053
1100
1085
999
1096
1079
1018
1161
1106
1037
1066
1146
1085
1002
1170
1127
1050
1084
1127
1051
1011
1114
1027
885
1096
1148
1022
1107
1151
1073
1011
1158
1077
963
1110
1132
1003
943
1096
1078
982
1141
1168
1043
1121
1157
1074
1070
1110
1051
934
1115
1142
1021
1101
1155
1055
1034
1168
1076
1027
1167
1089
978
1136
1105
1006
1106
1136
1022
1091
1162
1084
1028
1105
1063
1138
1187
1109
1128
1172
1078
1034
1162
1137
1021
1089
1153
1090
1050
1099
1062
944
1120
1095
975
1001
1088
996
1009
1100
1033
1039
1127
1084
1047
652
1233
1053
1147
1146
1049
953
1093
1089
992
1121
1131
1032
1146
1111
1005
1123
1139
1021
1070
1145
1096
1066
1094
1057
1009
1163
1080
1109
1155
1087
996
1123
1063
960
1125
1151
1039
1126
1149
1062
1094
1056
959
1109
1157
1047
962
1102
1065
953
1096
1130
1040
1112
1171
1003
1057
1104
1120
977
1128
1142
1041
1093
1113
1072
1082
1129
1084
988
1148
1130
1045
1018
1111
1030
1017
1120
1093
1053
1055
1092
1030
1143
1083
1022
1146
1096
1045
1135
1099
1001
1074
1128
1022
936
1156
1096
948
1111
1144
933
1028
1134
1095
1162
1066
1082
1198
1094
1062
1166
1102
1001
1156
1104
1029
1102
1111
1013
1047
1109
1049
979
1090
1054
1019
1121
1051
949
1113
1102
957
1010
1076
987
943
1152
1078
984
1125
1101
979
1092
1104
985
958
1121
1035
950
1143
1098
1002
1072
1119
1036
982
1097
1073
974
1149
1123
981
1083
1117
1021
949
1137
1066
949
1088
1071
926
1027
1144
1016
1003
1099
1014
1029
1037
1037
956
1164
1116
985
1084
1140
1028
1134
1141
1078
915
1132
1101
992
1178
1144
1064
1154
1152
1047
1097
1127
1086
989
1097
1043
931
1042
1119
1036
1094
1128
1028
1045
1113
1048
968
1124
1091
969
1079
1140
1016
1031
1114
1072
972
1111
1087
1021
975
1111
1129
1018
1142
1097
986
1136
1105
1021
1051
1142
1058
987
1138
1046
994
1095
1056
945
1077
1106
1036
1093
1148
1084
1052
1105
1098
966
1089
1072
1053
1099
1086
1051
955
1029
1080
1002
1018
1100
1023
917
1018
1077
943
1091
1088
1002
1018
1132
1076
974
1120
1117
975
928
926
849
769
1255
1107
842
759
867
1089
794
730
708
1295
942
798
1114
1162
1022
1155
1185
1162
1101
1147
1183
1150
1088
1165
1147
1101
1069
1100
1086
1053
1071
1127
1017
959
1103
1210
1114
1024
1095
1082
983
1144
1163
1062
985
1178
1147
1004
1031
1169
1095
947
1149
1084
991
961
1177
1109
931
1259
1034
887
781
854
1258
1122
1213
1238
1075
1170
1152
1035
1104
1087
1038
1094
1187
1097
964
1087
1071
935
857
1112
1199
1079
1035
1209
1133
1002
1163
1148
1094
1129
1163
1065
882
1175
1184
1058
1189
1194
1079
1117
1134
1117
981
1150
1136
1072
1148
1134
1088
1047
1151
1109
950
1107
1126
1022
1123
1123
1031
1018
1137
1064
954
1165
1138
992
1079
1109
1029
942
1152
1079
990
1152
1150
1043
1133
1130
1035
1133
1126
1039
984
1137
1096
982
1123
1101
1040
1104
1147
1102
1026
1121
1081
1008
1121
1088
948
1152
1221
1017
882
1018
849
770
745
803
737
729
761
709
689
680
683
697
672
672
682
731
705
693
720
806
743
706
723
870
988
843
1137
1102
815
765
744
765
836
826
1088
1120
1082
1061
1187
1138
1098
1213
1150
1108
1100
1105
1035
948
1044
909
821
825
866
814
760
744
1319
999
845
1228
1205
1133
1243
1200
1131
1147
1209
1129
1110
1209
1242
1063
873
884
1315
1135
1233
1275
1170
1132
1184
1105
978
1140
1207
1067
1128
1193
1105
886
857
1289
1222
1133
1234
1197
888
804
982
1185
821
758
713
722
773
893
891
800
751
749
733
719
705
683
671
665
652
637
639
637
645
702
819
936
932
1097
1124
1124
1118
1124
1166
1142
1103
1114
1168
1144
1073
1116
1160
1070
915
1093
1177
980
814
816
1045
799
750
759
1015
818
1132
1112
851
958
940
783
761
752
1255
1087
1178
1128
1075
959
948
1191
1165
993
955
1214
1221
1138
1166
1172
1130
1070
1156
1126
1094
1096
1134
1083
1080
1085
1083
1036
1051
1040
1042
1041
1165
1137
1032
1061
1184
1119
995
1055
1113
1004
961
1075
938
794
770
1293
1158
1096
1231
1171
1049
1127
1147
1079
915
1152
1110
1046
945
1210
1174
1035
1048
1148
1099
1024
1125
1037
897
960
1105
1046
1014
1164
1089
986
1036
1096
1076
1017
970
1151
1069
1060
1120
1111
1005
1008
1070
1083
969
1092
1133
1027
992
1080
1058
935
1050
1109
944
910
1117
1077
973
1113
1158
1042
1089
1049
1053
1179
1055
1091
1134
1006
1074
1040
1011
1007
977
1050
976
970
954
872
934
989
872
927
1025
909
860
986
980
855
850
981
970
840
805
911
967
909
1043
1070
931
825
990
1077
955
837
955
1073
998
904
1080
1065
937
841
866
1140
1086
877
1104
1032
909
953
1115
1061
904
895
1106
1081
886
858
1100
1055
872
1024
1054
956
866
953
1074
932
944
1066
965
908
1064
1038
999
936
886
989
1019
903
951
1023
917
914
958
898
915
1006
901
936
955
882
873
923
954
866
912
953
894
839
897
940
857
948
1024
873
808
929
1096
901
881
1099
931
858
1043
1036
870
900
1001
927
826
882
942
881
830
886
979
940
909
1055
1001
911
942
862
849
801
780
776
783
800
817
835
804
829
818
790
817
876
821
792
821
827
789
796
838
795
769
857
868
796
811
831
788
773
814
815
760
819
854
836
798
823
793
751
786
871
805
762
832
833
771
774
814
819
768
801
849
808
780
852
831
777
809
870
825
800
893
856
837
847
852
811
827
866
865
797
818
818
785
805
813
800
777
820
850
797
790
813
807
789
836
818
776
806
829
800
770
812
806
770
780
811
802
775
795
795
760
748
795
793
754
760
776
798
768
752
784
775
745
762
797
824
791
785
783
779
753
742
744
747
741
724
712
713
728
767
778
790
791
781
771
748
732
731
731
748
759
785
872
894
782
786
843
883
810
775
800
838
852
784
787
813
817
830
806
857
929
947
821
780
777
781
817
805
919
1096
921
825
787
811
857
852
799
852
1044
987
872
840
906
875
866
835
890
979
1022
928
925
1039
917
865
929
942
930
917
880
910
972
904
953
845
811
799
850
885
1047
1045
883
980
991
904
913
950
934
864
932
947
896
876
971
962
871
887
910
858
879
841
861
880
842
890
832
836
817
860
864
822
845
834
801
826
842
802
769
799
828
816
795
844
859
830
785
780
782
848
795
797
877
903
821
768
769
797
842
792
810
975
968
823
824
930
987
839
796
904
1117
1045
867
840
963
1061
932
842
852
1044
1048
985
871
924
967
943
859
868
873
947
913
865
911
995
949
871
836
932
947
868
804
870
891
1015
823
848
1060
1045
901
848
988
1041
897
927
886
860
862
836
812
840
907
853
844
876
850
810
871
881
857
896
937
887
844
855
903
831
800
865
949
857
795
834
865
817
807
924
1124
987
861
910
1014
931
912
1048
932
852
940
957
870
902
996
916
892
966
953
874
909
961
881
896
959
889
908
1031
969
886
977
948
876
926
953
873
918
1019
917
999
951
850
882
1003
957
917
1046
979
914
923
861
823
847
815
919
973
884
974
904
855
921
882
901
886
909
880
852
884
876
827
856
910
875
881
910
867
821
832
855
877
876
855
838
843
858
852
870
845
815
828
806
766
768
785
781
790
779
779
774
774
765
749
773
757
739
756
753
742
735
752
752
731
746
749
750
740
758
760
758
749
769
777
768
753
777
778
774
755
749
758
769
751
754
765
769
754
753
769
789
769
784
799
805
771
788
807
795
775
793
798
775
812
839
794
810
824
805
781
797
801
767
755
778
823
824
787
788
821
838
791
781
792
799
790
814
800
797
843
849
810
814
813
791
769
767
797
806
757
728
723
717
713
706
704
845
1234
913
875
1180
1134
937
862
954
1018
991
831
923
1039
860
779
771
1241
1144
936
865
1086
1070
1005
886
919
1012
1026
910
891
969
1053
953
858
969
1073
904
907
976
982
868
940
981
896
818
811
871
894
831
879
995
1069
941
969
925
856
830
900
981
880
827
874
957
908
851
974
976
884
865
915
973
878
898
989
914
871
925
986
918
875
879
890
835
837
942
1077
933
853
929
1020
923
851
908
982
890
831
902
987
902
833
890
944
965
858
867
941
972
959
994
1038
888
805
884
1043
934
864
999
1136
1000
880
995
1017
966
851
904
992
1009
931
1002
1050
974
885
926
921
912
806
842
1040
1012
907
860
983
998
918
825
965
1028
995
839
864
913
1017
886
908
1019
1046
880
851
941
972
934
859
818
905
1035
996
903
1096
1005
878
820
926
1018
955
898
1002
1044
958
978
1034
974
895
964
1014
913
967
1031
972
913
1034
1033
952
959
965
895
980
1073
964
882
948
974
892
1010
1060
895
918
986
939
844
944
1049
1040
966
1014
917
900
963
903
937
968
934
892
917
948
892
954
896
849
882
920
876
1019
949
858
901
941
862
837
889
965
869
808
1016
1123
1029
911
998
1009
899
836
862
1055
1039
947
1011
1024
878
858
1108
1061
988
841
937
1107
1011
869
843
951
1122
1028
864
924
1125
1075
853
916
1047
1044
914
1010
1124
1006
868
941
1020
1029
914
913
1053
976
903
915
1043
1074
945
852
918
1066
1036
879
963
1060
903
842
916
987
902
881
993
973
865
915
994
977
881
928
966
939
866
937
1016
924
874
951
972
871
935
991
892
865
946
982
875
865
1027
977
892
904
965
969
801
749
744
812
1062
916
1238
1190
1047
1086
1118
979
892
990
1058
951
885
978
971
880
1074
1034
813
760
737
871
1155
1060
979
1234
1133
921
893
1160
1088
910
879
1119
1093
1016
883
1002
1067
1029
913
898
1055
1074
939
1066
1014
1025
885
926
1009
1031
934
873
1022
1051
946
894
937
1007
1045
982
1024
1064
985
974
1052
971
945
1010
923
962
1056
983
884
1027
1033
927
946
1067
961
891
972
1016
924
924
1069
1000
912
983
1011
945
875
972
974
885
938
1037
969
932
1018
932
864
982
976
874
908
942
924
846
909
1036
930
849
815
943
1034
941
1098
1152
1004
952
1108
1069
922
961
1023
926
865
941
1023
916
1062
1071
950
907
1053
988
892
1023
1048
927
1071
1057
877
868
1008
985
841
820
809
996
955
993
1048
1073
929
836
912
1016
885
797
756
848
846
1147
1158
1004
916
988
985
889
1050
1081
951
1008
1019
960
841
926
1019
927
843
961
1075
922
998
1007
886
962
989
900
876
925
969
912
1013
1067
962
862
946
971
923
969
966
864
884
961
875
848
929
924
866
901
949
875
847
851
842
780
763
806
861
819
813
909
983
853
849
955
874
942
964
876
954
975
865
931
1018
857
874
905
840
806
999
912
800
749
713
685
667
652
644
644
642
697
714
665
673
701
734
715
707
764
1011
964
850
1008
1099
1089
1003
1039
1108
1098
1049
936
1115
1116
1095
962
1137
1109
1064
923
1055
1103
1064
962
1063
1100
1029
920
1041
1079
950
905
1042
1084
988
909
1089
1084
969
1101
1143
1036
998
1114
1071
963
1046
1123
1002
922
1140
1053
954
1094
1089
994
921
1153
1103
1016
1065
1098
1021
878
983
1044
972
852
1061
1095
1013
922
1038
1052
962
880
1041
1088
919
1063
1044
899
1093
999
982
991
878
1009
1069
931
961
1090
970
956
1082
946
956
1060
928
901
1084
1039
901
994
1072
1034
918
993
1023
908
1009
1002
954
1168
1094
967
1080
1030
882
1011
1005
894
970
868
835
822
1158
1076
961
1051
1103
1013
954
1088
1020
885
989
1080
960
876
1007
1016
898
949
1058
1013
803
809
1162
1032
964
1216
1182
1078
1136
1153
1047
933
1127
1149
1055
969
943
1102
1034
976
1129
1072
1037
963
1109
1056
930
1020
1059
990
794
768
1267
1021
1035
1292
1184
1124
1210
1141
1025
1070
1113
1035
885
1028
1099
1049
904
1065
942
811
827
1238
1206
1150
1080
1218
1139
1055
1085
1135
1084
984
923
870
899
930
1329
1244
1159
1197
1175
1110
1051
1153
1147
1064
990
1128
1077
988
954
1102
1013
921
970
1108
1047
936
1095
1042
943
983
1102
1063
932
978
1078
1038
926
1017
1036
948
850
980
1090
1000
893
1063
1079
925
923
1064
994
998
1127
1039
1043
924
1011
970
878
993
1016
858
879
1003
881
1021
961
972
965
878
888
1001
919
935
868
763
752
805
1237
1052
1295
1207
1160
1210
1056
1056
1171
1020
919
1156
1168
1083
995
1178
1051
941
1050
1061
976
1165
1138
1038
1038
1161
1044
938
1080
1032
914
1116
1081
951
979
1089
1017
988
1130
1120
1038
1009
1136
1093
993
1076
1131
1044
931
1071
1063
998
1045
1069
1000
1026
1096
1062
984
1145
1077
967
1107
1099
974
938
1102
1007
926
1055
1169
1058
1088
1165
1073
970
1075
1094
1017
1019
1097
1042
949
1073
1064
993
897
999
1025
934
985
1134
995
974
1131
1021
920
1073
1058
948
1015
1025
978
911
1200
1124
961
995
971
971
902
1160
1124
987
963
1088
1020
900
941
947
831
800
920
1078
880
1048
966
993
853
905
887
812
962
988
837
979
993
1016
1027
888
980
1064
903
867
1019
926
880
981
918
884
967
868
806
1243
1153
976
1195
1144
1002
991
1165
1086
945
1047
1164
1013
933
1095
1027
974
1130
1037
1002
1149
1017
895
1022
1093
934
1190
1091
946
1081
1079
960
913
1103
1046
945
1133
982
821
811
1261
945
1098
1151
1086
1027
1176
1062
997
1170
1051
979
1117
1051
1011
1098
971
1050
1080
949
1078
1063
933
1081
1054
951
1077
1072
943
1082
1032
906
1063
1080
973
1047
1079
949
1039
1066
974
1078
1048
947
1084
1037
916
1103
1069
947
1071
995
942
1118
998
936
1094
1033
910
1092
1049
956
1048
1008
914
1051
1053
927
1046
1010
926
1006
901
909
898
1216
1106
921
1167
1150
972
960
1155
980
863
1075
1124
977
914
1148
1080
928
990
1096
942
897
1140
1020
868
970
1161
1030
1001
1183
1035
1010
1137
1023
984
1066
1017
922
1129
1058
945
984
1076
990
950
1098
1024
944
1047
1107
1018
883
939
1072
946
1093
1145
1022
1101
1079
965
1078
1066
931
950
1134
967
1013
1087
931
1046
1036
905
889
1204
1071
870
1041
1131
985
953
1193
1093
929
905
1054
1111
1012
934
1124
1030
917
994
1101
1004
910
1048
981
897
1030
1056
953
1037
1067
1066
963
958
1118
1092
1030
995
1114
1056
961
867
1047
1092
997
934
1157
1001
1005
966
1061
1103
993
863
981
1119
1031
808
813
783
744
1329
1214
1069
1239
1120
1027
1113
1092
989
872
1042
1124
993
1001
1143
1067
1040
899
994
1060
1047
963
1077
1060
968
973
1110
989
937
907
1158
1167
1045
1072
1117
945
983
1010
942
796
830
1272
1105
903
1219
1189
1096
1167
1142
965
1068
1112
971
1166
1154
1025
1117
1101
1032
931
1220
1086
992
1135
1157
983
961
1065
945
1057
1030
895
1149
990
936
1107
953
979
1056
948
937
1070
1025
970
1083
1027
945
1140
1045
907
1030
936
873
1126
1060
1041
1139
998
1000
1099
965
955
963
872
943
1120
1002
1027
1076
972
954
1139
1011
998
1026
985
940
967
1111
950
1113
968
882
1099
1045
947
1013
1069
991
1051
1028
922
1036
1077
975
992
1125
964
955
874
931
889
1155
937
836
817
1261
1179
954
1132
1186
1085
1058
1111
1002
908
1126
979
862
1017
1059
902
1017
1109
994
888
1033
1033
972
1078
1051
919
1091
993
888
1124
1073
890
1055
1072
1001
1120
1004
927
989
935
1036
1117
1002
948
1162
1043
821
924
1159
1038
988
1172
1099
1010
1138
1031
1013
1072
942
1085
999
1029
1078
963
1075
974
909
1031
1018
947
1025
847
801
1252
1181
996
1085
1235
1117
968
1162
1140
996
999
1139
1042
986
1071
1002
913
1062
985
975
1122
949
945
1048
944
936
957
903
976
1064
1054
982
987
995
879
1021
1022
941
1042
1021
925
930
1045
941
984
944
1019
1042
954
1105
1058
862
906
923
1015
914
1120
1007
931
1163
1016
895
1146
928
917
972
876
1221
1049
909
1082
968
931
989
947
882
975
904
955
1059
954
980
1040
871
1042
1071
943
981
1099
942
1015
1164
942
835
795
838
914
1030
1210
1063
980
998
1023
883
881
1206
1010
901
1020
1097
934
935
1087
1101
986
1005
1144
970
809
809
1106
1046
916
1108
1132
990
974
1131
1109
977
935
1145
1054
928
1149
1100
965
1039
1044
928
994
1061
961
926
1050
1049
950
1156
1053
1027
1061
976
1060
1050
956
1011
1028
933
888
923
952
1180
1033
987
1148
1027
976
1085
998
920
997
1053
934
1033
1199
1054
972
1124
1078
921
1092
1090
1030
1118
1204
1055
1162
1201
1062
1096
1143
1000
896
1086
1217
1191
1038
1255
1149
1012
1158
1080
952
1002
970
934
1120
1105
900
1133
1104
1026
1142
1013
1009
1013
926
1122
1039
925
1097
1055
911
1059
1028
950
1099
1113
928
1138
1012
952
1089
928
888
1033
964
922
1051
953
857
919
908
866
980
923
864
924
968
880
919
1069
902
925
1050
922
854
957
1107
942
924
995
953
998
1086
907
860
1037
1085
907
1055
1205
1046
1025
1127
956
926
1118
1008
903
965
985
866
854
1277
1098
916
1135
1127
979
1139
1084
942
1116
1136
944
848
1260
1119
944
1158
1136
974
1032
1092
957
915
1191
1109
940
1138
1053
920
1022
976
906
1093
1001
1018
976
938
1117
989
1007
1079
947
963
1081
974
1072
1004
808
793
979
1182
1130
1287
1016
1386
1305
1162
1138
1233
1168
1065
1134
1241
1118
1080
1226
1148
1062
1108
1154
1028
1077
1132
1022
958
990
1004
907
872
1005
1071
952
999
991
930
959
975
896
789
757
812
1257
1342
1279
1263
1307
1126
1040
1234
1110
1014
1137
1024
1006
1198
1083
993
1129
1088
1071
1106
949
983
1117
964
920
1203
1107
966
1086
1099
969
1059
828
765
742
776
750
714
742
1420
1217
1281
1220
1136
1126
1206
1146
1014
1213
1118
1028
1144
1060
1123
1187
1064
1056
1176
1044
1110
1084
968
796
763
738
1272
995
1374
1258
894
776
723
712
693
700
725
739
730
699
717
801
1017
1025
976
982
1102
1115
1125
1098
1028
1144
1176
1173
1124
1142
1231
1120
1063
1166
1149
1142
1059
1208
1144
1073
1217
1075
1081
1169
1056
1060
1197
1015
1042
1188
1054
1121
1185
1017
1068
908
867
953
1375
1211
1035
1265
1225
1053
1268
1201
1097
1116
1003
950
1327
1022
1226
1033
1212
1171
1216
1173
1174
1206
1019
1241
1194
1187
1260
1057
1257
1037
1213
1212
1234
1281
1112
990
1328
1043
1030
1106
948
1229
965
872
975
1143
1096
894
964
943
1097
1018
1090
1154
879
1022
999
886
1198
1089
924
1130
1072
936
1174
1036
1014
1239
969
1106
1217
984
1028
1101
985
1017
1033
1079
1167
1053
1138
1038
1012
1014
981
956
1067
1046
889
880
947
907
1111
991
952
853
767
762
738
729
723
731
759
783
770
766
802
790
820
769
768
819
833
850
816
777
769
758
755
789
767
799
792
832
851
775
765
757
732
740
765
735
721
760
783
749
734
802
821
762
781
872
847
761
792
884
875
764
740
721
714
703
673
665
667
679
742
692
717
800
843
780
742
762
796
871
786
789
875
1014
847
827
991
1020
868
828
926
1019
921
825
908
1021
920
847
1006
991
909
832
941
988
883
808
808
754
739
719
734
725
602
867
723
700
689
690
675
658
648
654
645
643
637
638
650
682
699
672
675
675
674
661
666
701
684
692
732
828
829
777
788
879
922
797
805
888
894
806
833
1034
923
822
850
808
763
769
938
884
807
854
868
895
833
915
973
894
866
989
1007
874
886
846
773
743
744
866
1030
839
994
1015
898
849
934
850
770
799
881
860
893
1085
1023
877
932
1007
948
844
888
990
883
894
1033
962
894
942
978
937
880
967
1005
943
903
1068
1027
890
885
946
987
884
942
902
800
803
1050
1072
909
870
923
986
884
932
1034
922
887
988
991
877
929
1083
1013
926
1016
993
938
910
932
1018
860
930
1076
937
846
1002
994
890
842
930
978
891
971
1006
939
806
765
736
754
1121
888
980
1083
1013
882
968
1087
952
867
1006
1076
957
950
998
1007
905
1042
1032
969
896
1035
1052
950
903
953
1012
933
922
1030
1086
975
876
978
1031
994
872
1011
978
938
909
1148
1095
972
937
1056
1079
979
1049
1130
1031
954
1056
1165
990
845
905
1060
968
839
961
1093
988
912
1041
1065
956
881
1024
1039
874
903
979
957
921
1042
1031
890
802
872
1015
935
816
763
842
1107
917
1026
1049
893
794
778
916
979
864
1158
1108
959
910
1089
1049
946
958
1071
1114
978
1075
1079
982
934
1074
1087
940
1045
1146
989
941
1181
1228
1063
1073
1129
1035
936
1149
1092
1004
970
1037
1044
929
1039
1033
884
817
801
801
830
844
1083
1094
934
967
1088
1001
923
965
958
867
982
1109
1028
1029
1143
1132
969
844
766
780
862
836
1172
1199
1037
1057
952
866
772
881
1123
1049
885
851
797
763
1198
918
996
1045
958
994
1127
1039
912
1019
1049
997
951
1106
1108
930
895
1006
1047
809
780
772
731
723
711
699
690
683
659
651
664
496
816
647
652
651
644
640
649
643
648
650
653
668
671
683
704
682
689
700
780
804
763
725
737
724
715
701
737
1014
998
998
1002
1016
1032
985
1002
1040
1099
1062
1009
1004
1050
1049
991
971
1162
1096
1029
881
1054
1088
917
869
1128
1077
869
1123
1151
998
1055
1109
1065
898
1098
1091
984
1074
1171
1074
962
1119
1120
1064
877
818
802
796
1220
1135
964
1108
1135
1011
1028
1064
1122
1016
1158
1130
1000
1154
1103
977
975
1139
1119
1032
1032
1182
1125
1087
1026
954
1089
1151
1074
1060
1102
1092
1032
968
1061
1053
970
953
1116
991
775
740
701
722
730
721
883
968
888
801
885
747
718
715
712
726
717
879
1205
1141
1101
1198
1106
1070
1023
1143
1153
1075
1015
1215
1184
1081
1067
1196
1116
1030
872
1097
1148
976
851
776
774
745
857
1151
1003
990
826
782
750
742
728
716
695
701
686
714
685
675
696
721
749
733
721
764
1018
1016
1011
996
1094
1088
1083
1092
1048
1099
1126
1133
1077
1076
1155
1147
1068
945
1107
1046
1034
902
1084
1064
899
947
877
754
762
1206
954
838
990
1017
960
896
1074
1109
1043
1029
1169
1152
1048
931
1170
1167
1084
1036
1177
1146
1077
1051
1184
1134
1071
1177
1105
1031
986
1173
1126
1065
1017
1153
1085
1043
1120
1095
986
950
1177
1135
970
1147
1170
1099
1048
1119
1079
955
1003
1098
1021
891
1084
1122
953
1081
1134
1082
933
1096
1108
1034
1092
1156
1102
990
1092
1105
1038
925
1042
1122
1075
1114
1123
1095
988
1121
1133
1036
1078
1125
1097
1072
1174
1114
1020
1197
1098
1057
1021
1241
1189
1056
1143
1177
1073
1149
1182
1059
1003
1109
1080
1001
1106
1127
1017
1113
1167
1097
966
1083
1124
1069
1109
1140
1068
982
1109
1007
856
766
826
1340
1198
1300
1240
1116
1190
1192
1050
1040
1152
1101
1193
1237
1161
1098
1216
1139
1083
986
1194
1185
1115
1134
1156
1060
1065
1168
1068
900
1078
1136
889
768
731
828
930
784
812
829
904
803
1144
1128
1039
991
1097
1130
1087
1169
1183
1103
1066
1203
1180
1138
1151
1174
1099
1101
1158
1112
1020
1088
1105
1108
1074
1243
1148
1043
1141
1095
974
1068
1178
1054
1013
1115
1121
1008
1064
1106
1023
1204
1113
938
1170
1177
1058
1085
1233
1086
1067
1164
1101
998
1144
1103
1000
881
1161
1174
1055
1179
1079
827
778
1332
1279
1179
1301
1230
1088
1199
1210
1108
1158
1239
1172
1090
1183
1166
1119
1154
1164
1115
1029
1072
1105
1124
1071
1177
1194
1060
1090
1152
1095
1096
1190
1140
1011
1159
1162
1050
975
1115
1004
814
981
1233
1102
1290
1210
1059
1163
1212
1112
1215
1193
1142
1105
1138
1128
1045
1219
1181
1111
1162
1192
1156
1052
1067
1132
1071
934
1019
1156
1032
1230
1177
1061
1174
1153
1025
1080
1117
1073
944
1149
1133
1052
1005
1162
1124
1043
1171
1097
996
1147
1176
1155
1003
1230
1178
1066
1088
1200
1132
1046
1119
1159
1124
1015
1192
1136
1005
1129
1153
998
1116
1186
1018
1012
1258
1170
1036
1203
1235
1098
1156
1178
1092
906
1114
1177
1047
1233
1210
1103
1154
1196
1101
980
1132
1163
1111
901
1196
1187
1044
1272
1192
1081
1160
1221
1115
1176
1209
1109
1182
1195
1128
1069
1194
1172
1133
1122
1183
1114
1039
1189
1162
1080
1107
1177
1108
992
1094
1091
1040
1146
1140
1060
1069
1143
1053
954
1080
1108
1062
869
1228
1136
1043
1256
1216
1104
1245
1167
1044
1048
1229
1136
1166
1251
1147
1055
1242
1180
1083
1195
1220
1085
1139
1201
1147
1058
1119
1136
1072
1101
1149
1065
1027
1135
1113
983
1114
1097
1077
915
1106
1009
781
762
899
884
805
1164
1138
915
1101
1150
1076
1103
1211
1173
1004
1194
1228
1148
1162
1238
1215
1042
950
1279
1156
991
1343
1275
1166
1202
1233
1119
1127
1234
1180
1055
1177
1174
1046
948
1216
1211
1001
1275
1204
1048
935
1305
1223
1025
1138
1252
1180
1121
1258
1200
1086
1187
1190
1133
1153
1151
1121
1042
1193
1236
1154
1014
1086
1249
1204
1229
1238
1217
1071
1303
1231
1140
1248
1185
1097
1051
1213
1194
1075
1188
1191
1075
1134
1180
1070
1017
1157
1130
1143
1304
1140
1020
876
1299
1233
985
1214
1224
1080
1235
1234
1105
1130
1217
1132
1019
1202
1175
1070
1160
1173
1079
1102
1121
1091
951
1145
1071
1017
870
971
813
754
785
998
994
1134
1206
1099
1133
1145
1082
1086
1225
1137
1088
1205
1280
1210
1189
1247
1157
1098
1174
1216
1123
1079
1205
1159
1020
1134
1196
1077
1180
1151
1075
1148
1251
1158
1061
1223
1171
1152
1304
1193
1113
1225
1196
1082
1183
1173
1024
1107
1245
1162
1159
1207
1153
1033
1195
1158
1007
1127
1165
1037
1048
1190
1149
1055
1232
1227
1064
1129
1239
1217
1262
1296
1224
1163
1257
1178
1090
1185
1239
1109
1192
1241
1161
1081
1222
1183
1088
1163
1203
1103
1073
1211
1154
1031
1174
1163
1080
1134
1236
1127
1123
1187
1115
1022
1114
1097
1020
1207
1148
1023
1221
1246
1137
1134
1230
1062
872
858
825
758
730
768
949
785
712
702
711
752
682
660
664
659
687
695
678
687
688
686
669
671
669
663
676
675
665
680
710
760
771
742
711
721
750
802
888
962
1002
1080
1132
1106
1085
1106
1088
1033
1135
1083
1042
1051
1108
1081
875
842
1238
1064
812
1050
1222
902
1276
1248
1103
1252
1234
1148
1128
1262
1208
987
1130
1178
1069
1206
1225
1075
789
748
743
1011
814
815
1261
1233
1029
1204
1195
1160
1063
1283
1247
1184
1213
1225
1210
1155
1178
1192
1129
1160
1179
1125
1016
1093
1251
1151
1217
1216
1080
924
1161
1229
1144
1221
1222
1102
1145
1151
1105
1042
1239
1193
1068
1205
1213
1189
1172
1208
1163
1259
1255
1179
1048
1272
1176
1099
1154
1244
1178
992
1151
1165
1027
912
819
757
744
789
761
705
691
693
704
690
693
708
718
701
693
679
684
700
756
967
1064
1098
1157
1124
1067
1065
1152
1174
1154
1136
1136
1205
1118
1073
1127
1134
1034
908
1239
1116
927
1228
950
781
766
868
1189
1270
1316
1229
1250
1290
1199
1173
1260
1229
1114
1172
1225
1160
1176
1180
1110
1040
1128
1142
1039
1137
1193
1131
1082
1194
1122
1020
1146
1147
1085
1095
1139
1097
1040
1125
1110
1007
1114
1166
929
862
1245
1217
1197
1335
1237
1076
1195
1145
883
761
718
829
945
794
739
879
977
904
1199
1229
1177
1129
1249
1212
1140
1187
1170
1097
1116
1262
1224
1140
1165
1207
1144
1122
1186
1125
1019
1125
1175
1041
1121
1171
1049
979
1122
1108
970
1142
1131
1027
1100
1186
1088
1061
1142
1060
1112
1162
1078
978
1181
1143
1023
1135
1197
1071
1137
1207
1148
1042
1157
1142
1043
1166
1133
1042
932
1202
1169
1084
1215
1207
1062
1169
1165
1084
1229
1242
1056
847
783
1044
1219
1100
1280
1207
1127
1163
1194
1158
1096
1195
1186
1068
1176
1206
1163
1185
1234
1156
1108
1221
1191
1121
1195
1195
1097
1181
1196
1068
1034
1221
1167
1021
1136
1204
1081
1193
1242
1148
1125
1234
1126
1036
1189
1090
1077
1239
1141
1108
1217
1163
1062
1243
1228
1106
1179
1190
1118
1199
1206
1157
1050
1246
1218
1117
1255
1203
1099
1262
1233
1111
1164
1199
1098
1125
1122
1091
1085
1133
1090
1015
1108
1101
1008
1156
1170
1079
1119
1219
1139
1082
1207
1159
1074
1205
1173
1094
1164
1209
1111
1045
1206
1159
1086
1286
1197
1070
1249
1232
1124
1213
1198
1094
1212
1153
1048
1190
1178
1045
1201
1206
1135
1041
1240
1174
1082
1126
1204
1112
1143
1162
1095
1060
1204
1174
1049
1200
1190
1102
1152
1166
1062
1020
1211
1172
1063
1195
1088
980
1157
1145
1028
1135
1217
1122
1174
1239
1157
1124
1197
1150
1109
1249
1155
1033
1180
1140
1057
1115
1215
1118
1165
1192
1075
1149
1192
1088
1138
1196
1088
975
1211
1133
1049
1214
1182
1119
1151
1189
1101
1139
1215
1106
1088
1158
1100
1011
1161
1116
1107
1137
1073
1090
1188
1102
1020
1207
1164
1053
1171
1181
1090
1118
1189
1087
1090
1221
1126
1120
1202
1132
1084
1214
1164
1049
1181
1154
1050
1146
1163
1073
1039
1190
1108
1059
1224
1147
1034
1151
1176
1085
1062
1156
1111
1061
1173
1140
1065
1209
1173
1026
1157
1130
1042
1177
1174
1061
1101
1167
1107
1036
1209
1137
1035
1157
1134
1024
1177
1194
1079
1102
1200
1130
999
1152
1137
1038
1218
1209
1049
1159
1164
1035
1074
1126
1096
1702
1158
1096
1104
1215
1137
1031
1210
1164
1107
1178
1171
1010
1114
1168
1110
1067
1165
1110
986
1181
1085
989
1077
1131
1056
1081
1175
1127
1002
1148
1148
1054
1110
1201
1067
1106
1178
1123
1047
1196
1118
1013
1165
1143
1009
1195
1142
1029
1134
1163
1026
1084
1155
1068
1105
1198
1145
1015
1204
1130
1044
1202
1143
1050
1193
1130
1030
1176
1203
1077
1142
1204
1110
1078
1184
1131
1085
1140
1110
1024
1159
1135
1034
1119
1155
1040
1134
1192
1080
1118
1157
1083
1059
1177
1139
1017
1116
1158
1063
1134
1183
1093
1119
1147
1098
1003
1166
1160
1053
1083
1187
1098
1017
1123
1156
1066
1126
1175
1085
1124
1157
1048
1107
1145
1005
1094
1142
1059
1152
1178
1071
1093
1180
1090
1100
1168
1094
1012
1176
1153
1046
1158
1138
1038
1019
1138
1089
973
1152
1132
1008
1145
1143
1048
1062
1104
1022
1078
1221
1162
1074
1169
1184
1033
1145
1121
1106
917
804
852
1026
780
796
1241
1271
1119
1228
1209
1184
1180
1247
1249
1168
1188
1223
1169
1166
1172
1147
1091
1177
1196
1145
1104
1161
1157
1068
1132
1204
1102
1165
1116
1107
1013
1153
1093
970
1163
1162
1042
1180
1198
1060
1123
1208
1096
1125
1182
1071
983
1174
1156
1023
1208
1153
1055
1166
1187
1030
1120
1148
1073
1163
1194
1129
1038
1142
1128
1132
1070
1075
1162
1125
998
1124
1173
1115
1096
1166
1130
1035
1247
1092
995
1055
1166
1176
893
1169
1151
1142
1307
1205
1183
1239
1185
1787
1222
1140
1170
1228
1108
1117
1192
1141
1748
1174
1084
1010
1175
1123
1038
1214
1178
1089
1123
1166
1088
1160
1176
1109
1159
1221
1058
1075
1169
1106
1105
1216
1130
1072
1217
1177
991
1201
1193
1091
1088
1176
1133
1190
1214
1140
1148
1207
1106
1073
1233
1181
1069
1237
1195
1077
1106
1204
1129
1115
1204
1140
1083
1180
1143
998
1189
1159
1031
1179
1193
1082
1145
1159
1055
985
1156
1116
997
1152
1115
983
1113
1140
1011
1115
1163
1103
1150
1073
994
1182
1146
1044
1118
1187
1080
1016
1156
1084
983
1166
1181
1022
1053
1154
1055
989
1139
1121
1016
1190
1173
1060
1164
1145
1054
1014
1196
1192
1094
1179
1215
1098
1188
1142
1077
1085
1134
1067
988
1133
1098
989
1074
1129
1047
1021
1142
1102
986
1160
1133
1014
1141
1192
1034
1125
1174
1079
1123
1187
1142
1042
1159
1129
1064
1170
1175
1080
1091
1166
1078
911
1086
1143
1047
1162
1200
1071
1128
1196
1079
1120
1202
1085
1110
1195
1095
1015
1170
1118
1093
1087
1171
1111
1042
1167
1210
1033
1184
1139
1068
1200
1168
1066
1164
1159
1079
1076
1181
1101
998
1164
1158
1090
1096
1180
1112
1078
1185
1129
1042
1139
1151
1053
1188
1146
1042
1130
1183
1065
1055
1167
1115
1014
1140
1146
1044
1064
1183
1084
1092
1037
1099
998
1255
1208
1094
1222
1195
1068
1170
1193
1114
1140
1199
1091
1054
1168
1094
1006
1137
1125
1015
1113
1202
1093
1113
1091
1122
1050
1209
1165
1040
1196
1194
1681
1143
1071
980
1265
1171
1070
1226
1167
1078
1172
1154
1106
1123
1170
1094
990
1138
1147
1036
1144
1170
1106
1060
1168
1050
1088
1106
1050
1156
1178
1091
1014
1162
1103
1005
1217
1129
985
1086
1171
1135
1128
1198
1128
1078
1177
1090
1001
1126
1172
1044
1191
1198
1094
1037
1168
1133
1004
1123
1123
1060
1085
1117
1049
1049
1130
1083
1009
1163
1147
1053
1089
1170
1097
997
1167
1189
1041
1152
1160
1047
1089
1133
1076
995
1136
1094
990
1127
1184
1078
1064
1167
1153
1065
1122
1133
1057
1116
1123
1097
1057
1226
1125
1053
1193
1156
1062
1171
1120
1057
1180
1144
1044
1153
1130
1004
1122
1182
1066
1039
1154
1079
974
1107
1112
1019
1122
1161
1041
1046
1164
1108
1024
1212
1113
1012
1078
1127
1022
1119
1132
1085
1077
1152
1118
1017
1155
1108
1001
1179
1168
1037
1033
1179
1118
1039
1187
1145
1040
1133
1135
1018
1147
1101
1032
1087
1143
1048
1002
1152
1111
990
1137
1114
1030
1102
1151
1049
1054
1134
1067
985
1142
1104
1012
1070
1119
1044
1089
1160
1063
1015
1167
1125
1000
1098
1076
969
1065
1130
1041
1085
1211
1101
998
1125
1139
980
1063
1144
1034
1080
1156
1145
977
1152
1147
1006
1179
1135
1053
1125
1169
1060
1101
1138
1064
994
1131
1126
1016
1005
1100
1040
981
1106
1098
1026
1088
1151
1082
997
1154
1123
998
1129
1137
1042
1149
1142
1044
1090
1132
1088
1098
1141
1086
1016
1053
1094
1019
1012
1124
1102
1008
1196
1097
990
1148
1089
985
1138
1101
1000
1148
1106
1057
1146
1147
1049
1102
1125
1069
1077
1150
1099
1012
1101
1110
1013
1064
1099
1068
954
1094
1136
1025
1091
1156
1089
938
1107
1160
1064
1099
1190
1102
1022
1152
1151
1060
1150
1120
1107
1003
1151
1100
969
1189
1173
1078
1091
1189
971
1028
1192
1096
1070
1184
1134
1025
1158
1152
1014
1083
1158
1019
1040
1125
1033
1016
1131
1090
979
1128
1111
1014
995
1127
1090
1087
1174
1104
1058
1188
1160
1047
1132
1139
1057
1025
1148
1106
1032
1096
1144
1062
1020
1125
1102
985
1124
1114
1029
1089
1106
1025
1085
1195
984
1002
1112
1098
1227
1342
1116
1160
1269
1158
1173
1231
1171
1153
1190
1076
1031
1190
1137
1020
1128
1104
1018
993
1128
1101
1018
1257
1169
1089
1184
1141
999
1160
1146
1041
1141
1133
1046
1021
1119
1101
1005
1126
1100
972
1174
1125
1021
1129
1176
1069
1079
1166
1081
996
1138
1102
995
1115
1122
1047
1116
1172
1058
1057
1120
1068
1027
1161
1077
1079
1156
1056
965
1161
1147
1028
1125
1131
1054
1072
1092
1027
921
1171
1205
1078
1126
1162
1122
1113
1226
1137
1066
1212
1126
1080
1172
1139
1016
1165
1091
981
1113
1112
994
1144
1134
1026
1074
1149
1096
1004
1117
1139
1054
1086
1124
1026
1144
1127
1084
1064
1148
1079
993
1181
1139
994
1135
1128
1043
1115
1148
995
1086
1170
1091
1078
1179
1078
1117
1171
1121
997
1192
1129
972
1161
1093
1031
1162
1119
1040
1152
1108
1024
1154
1110
1033
1073
1114
1129
950
1172
1149
1098
1093
1178
1101
1060
1158
1120
1006
1137
1170
1067
1040
1200
1129
1011
1225
1127
1030
1137
1169
1101
1090
1164
1096
977
1091
1057
985
1077
1084
1052
1049
1142
1146
1001
1138
1157
1038
1133
1128
1029
1057
1109
1002
1115
1152
1053
1054
1125
1046
1014
1124
1115
1032
1069
1135
1046
1078
1150
1100
1003
1152
1140
1056
1095
1201
1047
966
1146
1101
1001
1042
1090
1022
991
1105
1090
969
1120
1073
963
1125
1097
1047
1123
1148
1062
1078
1166
1085
948
1128
1134
1030
1085
1072
1082
950
892
1276
1201
1076
1172
1134
1051
1142
1157
1051
1086
1193
1117
1075
1138
1107
1066
1162
1108
1040
1090
1120
1079
1056
1107
1066
962
1139
1078
1057
1086
1128
1071
1058
1115
1051
967
1082
1053
948
915
1113
1034
1079
1157
1011
1024
1136
1059
1148
1143
1085
1043
1107
1030
954
1145
1119
1032
1194
1141
1040
1177
1164
1027
1020
1172
1109
1054
1172
1130
1050
1023
1100
1087
958
1232
1124
1049
1120
1161
1026
1145
1203
1092
1082
1177
1084
1024
1139
1105
1026
1121
1088
977
1106
1076
1006
1061
1136
1022
975
1141
1091
956
1026
1074
1056
969
1087
1063
1008
1129
1133
1021
1121
1143
1097
1058
989
1116
1125
1003
1077
1115
1058
998
1142
1075
961
1097
1097
1002
1031
1117
1023
1007
1137
1069
942
1078
1140
1035
1098
1090
1044
1090
1143
1098
996
1147
1109
1011
1141
1212
1083
1083
1171
1106
1023
1125
1089
1006
1081
1072
953
1125
1166
1051
1092
1124
1076
1058
1107
1086
1028
1133
1105
1045
1091
1145
1054
947
1084
1119
1033
1074
1190
1107
1071
1158
1064
1028
1127
1093
960
1145
1085
1027
1114
1105
999
1112
1090
1008
1123
1122
1025
1056
1125
1049
985
1115
1112
1002
1065
1108
1019
1047
1122
1042
1015
1142
1090
981
1179
1269
940
1031
1215
982
1256
1264
1099
1216
1193
1090
1104
1148
1115
1031
1136
1102
1097
1131
1078
989
1074
1115
1042
1047
1067
1053
987
1159
1092
1001
1143
1163
1054
1069
1126
1033
1062
1151
1068
1070
1143
1045
966
1100
1161
1047
1117
1178
1056
1087
1173
1099
1021
1100
1063
979
1214
1120
998
1218
1185
1079
1173
1169
1030
1144
1177
1070
1094
1130
1059
1023
1062
1057
981
1081
1119
1032
1096
1134
1021
1025
1106
1091
966
1079
1069
1000
1130
1087
956
1116
1148
1034
1018
1125
1047
1033
1060
1150
1168
1148
1198
1127
1050
1133
1129
1022
1114
1139
1060
1089
1221
1099
1039
1180
1162
996
1122
1057
962
1150
1130
1038
1103
1128
1068
948
1107
1104
1039
1210
1159
1043
1225
1175
1023
1106
1124
1012
1146
1163
1061
1125
1165
1051
1117
1117
1046
990
1104
1082
1026
1187
1154
1035
1111
1114
1059
1095
1185
1039
1036
1069
971
975
1123
1071
959
1122
1110
1033
1055
1115
1066
909
1133
1097
1026
1094
1116
1068
1013
1144
1081
972
1072
1112
1003
1043
1081
1026
905
1086
1075
997
1028
1058
977
942
1122
1049
961
984
1047
970
1026
1186
1024
1031
1147
1104
1004
1170
1133
1022
1156
1181
1027
1110
1194
1078
1069
1138
1075
968
1145
1021
983
1129
1159
1031
1239
1117
1070
1205
1140
1026
1120
1149
1013
1143
1136
1017
1104
1186
1074
961
1123
1090
1043
1157
1079
1018
1125
1099
983
1080
1100
1042
1023
1177
1087
973
1130
1122
982
1149
1140
1032
1122
1149
1077
1027
1126
1081
992
1127
1078
995
1069
1152
1041
942
1087
1141
1004
1087
1120
1041
1048
1149
1098
1045
1113
1088
1023
1120
1078
1040
1143
1144
1038
1081
1137
1049
1095
1089
1007
1082
1091
1045
1024
1102
1031
1036
1139
1118
1005
1101
1144
1059
1102
1131
1073
1093
1151
1048
1017
1156
1100
1021
1161
1112
1047
1170
1081
999
1082
1120
1057
1193
1179
1047
1093
1132
1072
1004
1128
1061
977
1086
1063
956
1077
1076
1032
1099
1065
1059
1043
1147
1104
1051
1131
1106
1090
1091
1062
982
1169
1161
1039
1111
1145
1034
1079
1092
1095
1048
1159
1119
1025
1168
1117
1023
1065
1121
1040
1005
1118
1091
1001
1115
1100
1029
1043
1156
1107
1035
1119
1152
1021
1136
1226
1025
1072
1151
1086
1095
1164
1112
1074
1144
1118
1031
1005
1030
1009
1122
1122
1047
1030
1145
1066
940
1108
1120
1020
1040
1118
1075
973
1114
1098
999
1115
1091
1001
965
1104
1049
929
1051
1052
991
937
1062
1129
996
1144
1156
1055
1090
1148
1053
1054
1153
1084
984
1140
1132
1063
1066
1043
1075
1008
1078
1141
1049
1114
1109
1080
1059
1131
1065
999
1155
1170
1009
1101
1125
1014
922
1129
1141
972
1129
1119
997
1084
1124
1032
980
1101
1098
1002
1089
1071
996
1091
1089
975
1140
1088
990
1037
1111
1067
1012
1145
1062
952
1117
1075
985
1027
1086
1019
1155
1122
1015
1095
1073
1035
1019
1119
1097
992
1145
1109
978
1115
1127
1040
1206
1054
1033
955
1185
1159
1056
1238
1127
1021
1122
1113
981
1224
1155
1047
1106
1146
1069
1013
1119
1062
950
1100
1096
1027
1082
1150
1073
1071
1135
1085
985
1125
1135
1005
1147
1126
1028
1071
1088
1068
1117
1167
1086
1056
1129
1066
1045
1135
1111
973
1038
1112
1009
1230
1207
1143
1141
1205
1116
1124
1217
1093
1003
1098
1100
998
1083
1126
1035
1059
1077
1036
1003
1164
1084
1039
1137
1087
1017
1101
1082
1038
1014
1119
1089
937
1088
1088
977
1038
1093
1038
964
1129
1062
949
1070
1091
1004
1061
1112
1039
1038
1112
1064
1005
1094
1127
1009
1083
1115
1069
955
1100
1114
997
1023
1107
1122
887
1080
1057
977
1108
1129
1062
1107
1125
1051
1104
1127
1077
975
1106
1111
1003
1068
1151
1066
924
1165
1044
1033
1155
1099
971
1123
1098
1012
1137
1066
1074
1006
1151
1116
1009
1129
1118
994
1134
1133
1043
1060
1108
1096
981
1134
1107
1030
1020
1138
1061
1049
1069
1038
1007
1080
1077
952
1116
1088
948
1060
1090
1048
871
828
1027
1191
1105
1113
1201
1103
1066
1109
1098
993
1106
1097
1047
1090
1120
1056
1059
1132
1102
1024
1030
1071
1064
1006
1112
1095
967
1044
1076
1069
979
1152
1063
1072
1125
1053
1012
1129
1084
994
1109
1095
1003
955
1043
1070
947
1022
1054
965
1017
1074
1000
1042
1170
1123
1010
1132
1094
977
1074
1081
953
1044
1058
954
970
1161
1050
1012
1067
1087
980
1057
1028
1009
1051
1158
1126
1018
1179
1112
996
1149
1086
1014
1135
1105
1031
1126
1115
1029
1076
1130
1078
1021
1134
1077
1004
1103
1095
979
1051
1080
1019
921
1051
1028
957
1056
1052
1006
892
1094
1076
1013
1083
1117
1084
1085
999
1077
1115
1045
969
1139
1060
995
1141
1065
953
1105
1101
1023
1084
1096
1065
1028
1139
1070
1085
1041
1058
942
1144
1194
1053
1019
1110
1040
1121
1254
1139
997
1133
1160
1113
1034
1147
1109
1011
1155
1135
1013
1085
1159
1099
1013
1081
1101
1022
1043
1131
1043
917
995
1087
980
1121
1106
973
1136
1100
1033
1105
1065
1011
1081
1052
1034
1099
1029
988
1072
1050
993
1076
1082
983
1123
1106
997
1051
1125
979
1015
1151
1057
967
1125
1121
1001
1087
1134
1080
977
1038
1058
982
1195
1159
1045
1155
1094
1050
1202
1141
969
1173
1193
1110
1147
1184
1073
1048
1117
1082
981
1148
1139
988
1032
1108
1072
980
1113
1067
1035
1089
1192
1134
1069
1154
1130
1059
1155
1163
975
1106
1169
1047
1035
1246
1100
1033
1142
1141
1013
1152
1144
1008
1089
1185
1079
949
1059
1088
940
1013
1117
976
1008
1159
1074
943
1052
1089
1031
967
1142
1093
933
1129
1078
978
1068
1082
971
799
818
936
872
1107
1079
827
800
1080
978
831
1010
1047
798
734
698
672
621
638
643
658
671
665
647
649
660
643
637
632
621
617
619
612
608
606
605
615
653
690
769
775
920
990
1032
1004
1026
1040
1037
1050
993
1090
1063
1099
1003
845
845
768
726
742
776
725
762
1236
915
777
811
1119
868
952
1228
1206
1198
1252
1236
1020
884
1276
1206
1009
867
816
849
798
1306
1140
908
1073
810
753
727
734
741
758
735
735
740
717
717
717
710
702
691
675
665
657
646
644
640
639
641
645
661
665
696
712
715
708
706
688
718
900
951
973
1012
1051
1047
1041
1059
1055
1021
1000
868
938
1060
1090
1072
1017
1046
1042
1044
976
1034
1088
1028
948
940
1000
868
788
810
825
772
878
1069
1018
935
1120
1110
1016
1101
1105
1091
1004
1032
1089
983
905
856
996
1063
1036
1176
1186
1097
1109
1128
1083
1034
1024
1028
1057
1044
1073
1084
1061
984
1022
1015
949
873
913
1019
984
1029
1086
1059
989
1038
1069
1037
1078
1068
1068
981
1082
1132
1095
992
1095
1054
981
993
959
970
935
1028
1071
1096
852
861
990
1091
1108
1168
1128
1062
1170
1085
1056
1119
1079
1054
1126
1161
1053
1053
1114
941
875
795
1179
1233
1101
1207
1203
1094
1139
1125
1078
995
1123
1120
1048
1134
1156
1071
1017
1118
1110
990
1111
1224
1067
1097
1145
1092
1000
1062
1059
1073
958
1112
1067
998
934
1067
1035
954
1032
1110
1007
1055
1069
1024
925
1076
1101
1024
937
1094
1170
1053
953
1083
1073
1016
852
943
1168
1093
1163
1174
1157
989
1168
1152
1066
1131
1141
1093
1042
1106
1049
983
1021
1091
1067
996
908
1040
1051
990
998
1045
1013
917
1040
1130
1005
1054
1061
1130
870
1076
1218
1108
1136
1213
1113
1098
1168
1155
1046
1093
1123
1045
1049
1055
1084
1027
1055
1169
1046
1008
1125
1095
1072
995
1075
1077
1064
942
1156
1139
981
1120
1083
1008
957
1092
1094
1025
959
1142
1068
966
933
1066
1111
849
1007
1124
1057
1085
1126
1134
1107
1148
1150
1034
1078
1153
1098
966
1096
1118
1032
1085
1106
1098
1088
1197
1116
979
1122
1192
1097
1115
1120
1035
1064
1085
1038
977
1125
1070
970
1108
1110
1003
1100
1068
1011
1090
1085
1071
1096
985
1035
1064
948
1043
1081
933
1093
1038
944
1037
1050
937
990
1048
1002
872
1071
961
923
1063
1068
928
1070
1064
899
977
1092
996
974
1074
1047
952
1089
1074
956
1056
1077
972
916
1084
1015
986
961
1097
1073
1003
1100
1016
1057
1081
1003
1077
1039
1008
1082
1033
1029
1093
999
1075
1069
981
1013
1102
1009
1049
1084
981
1071
1070
963
1081
1038
938
999
1034
944
864
878
1132
1128
1131
1165
1081
919
1004
1107
1066
1019
1220
1094
961
1163
1117
1002
960
1095
1102
1014
857
1079
1176
1057
1005
1143
1202
986
977
1184
1143
1032
1195
1215
1050
1009
1095
1100
1038
934
1123
1084
996
954
1046
1073
1023
949
1056
1079
1053
1028
1164
1069
1057
1172
1107
1036
1140
1057
905
1174
1110
1084
1191
1235
1114
1046
978
1141
1046
1064
1149
1056
1040
1103
993
1063
1128
964
1078
1167
1007
1093
1072
1000
966
1068
1118
981
870
877
1027
1029
920
1037
1112
983
887
1045
1113
1021
977
1072
1019
921
924
1024
955
846
908
1159
1000
951
1131
1131
1015
984
1111
1099
1030
1115
1093
1064
964
1133
1063
920
895
1040
1051
944
1001
1045
1046
976
1007
1035
901
889
957
900
888
1032
1063
826
885
1093
984
888
1183
1162
929
1108
1063
971
981
1161
1017
957
1167
1108
1071
1145
1033
989
1035
964
1101
1115
1033
1064
975
1008
1017
923
1050
1128
999
1054
1107
1002
1047
1061
913
920
1011
973
861
1055
1098
916
1063
1104
983
899
1027
993
905
1022
1022
945
1084
1004
913
1061
1039
903
1117
1061
929
954
970
882
841
985
1034
906
984
999
1000
955
1080
1119
1037
968
1074
1090
995
856
843
1241
1103
966
1157
1169
1080
927
1128
1119
1031
967
1140
1072
999
981
1036
1093
1051
1102
1129
1100
1001
1062
1082
982
1138
1150
1068
1024
1120
1046
966
1050
1074
975
1051
1087
1001
1079
1082
961
1039
1024
919
1095
1055
904
968
964
921
1025
924
985
1020
923
981
916
844
1057
1043
910
999
985
882
889
921
905
952
1102
982
893
1014
980
910
979
1068
923
899
1075
1091
1018
1098
1100
945
994
1092
997
964
1078
1011
914
1019
978
906
1058
1038
918
1042
1095
1028
916
1001
1093
1027
964
1012
1103
998
890
999
1064
926
916
1003
1010
939
1076
1012
938
991
1009
919
1059
960
862
863
875
959
818
819
1171
1075
960
911
1066
1081
1010
933
1063
1035
942
1090
1062
944
1039
1045
946
1062
1100
993
999
1144
1076
944
1144
1103
1002
1038
1131
1061
980
1077
1093
982
906
894
994
934
794
778
1220
1049
1070
1247
1170
1013
1194
1134
1015
1011
1102
1035
939
1043
1062
942
1076
1059
959
1055
975
922
1003
932
942
1110
1029
878
914
1006
998
868
917
1046
997
868
961
1045
958
865
907
1025
993
883
958
907
990
960
957
988
996
906
906
948
1011
927
838
997
1083
970
1086
1119
1026
943
1076
1118
1056
1015
1039
1042
1005
1063
1112
1004
1013
1038
987
1006
1016
931
1012
992
913
1046
1071
953
911
1047
1095
975
1056
910
930
887
1035
1165
1109
986
1139
1102
987
1105
1071
927
946
971
921
853
891
934
886
996
1027
932
1039
1000
932
1026
998
875
900
1019
1068
968
1126
1092
962
1094
1056
941
944
974
920
894
1053
954
872
1025
1034
916
891
950
938
837
872
821
774
751
827
1227
1124
990
1110
1055
912
1007
1100
1024
999
1215
1132
994
1054
1062
976
987
1027
978
1071
1037
910
1009
1060
922
973
1055
1012
960
1103
1007
930
1052
997
921
1021
1024
898
1045
951
896
1071
1069
951
1030
1017
908
1018
1037
900
885
1001
1013
915
1029
1055
980
977
1079
1041
914
1011
980
884
953
983
900
1034
928
877
978
1089
880
1019
1063
890
1060
1044
943
962
1045
925
915
932
878
940
1101
986
887
932
926
869
918
1004
972
863
901
956
870
913
920
924
859
856
904
844
836
844
884
770
742
1233
1093
914
1107
1097
929
959
982
999
949
1042
1071
1010
953
1127
1042
994
1056
1033
919
1010
1064
932
1075
1070
960
1083
1015
950
1047
987
956
1143
1026
924
1046
1025
962
1068
965
923
1116
999
962
998
1051
948
1029
955
888
938
943
946
1148
951
973
1012
935
1046
967
1022
951
902
857
1220
1104
912
887
967
1017
857
776
746
716
692
699
806
780
796
829
1256
1215
1079
1116
1149
1133
1061
1033
1119
1131
1133
1061
1198
1096
1088
1014
1191
1186
1098
1014
1143
1140
1088
976
1088
1155
1114
998
1070
1033
972
1098
1031
1011
1057
986
924
1074
992
938
1096
1058
960
1044
1017
893
968
993
945
1088
965
855
961
1072
951
976
1058
991
988
1105
1007
1100
1010
915
1083
1021
926
1038
1013
917
1103
833
908
1021
959
1088
985
904
1073
996
899
955
1047
927
879
1036
1048
912
907
986
986
877
989
1093
934
893
1006
1034
908
1136
1079
919
913
964
933
906
1171
1000
888
1036
1017
928
1102
1022
909
1053
1019
916
970
1031
879
824
1029
984
814
851
1104
1003
885
1033
1129
970
892
1074
1002
903
965
1083
929
846
1044
1087
975
899
1050
1047
932
1012
1068
974
896
1022
1072
920
1026
1059
931
1082
1144
1005
1079
1022
974
1001
958
1093
979
1030
969
874
1021
1044
930
942
1004
944
910
1042
955
901
1069
1006
914
1049
1009
900
962
1022
869
907
1011
994
898
1107
1018
875
894
1073
1021
926
1172
1137
1027
991
1011
917
1091
1011
940
1155
976
909
1152
970
871
1099
1019
943
1124
1035
918
1085
1064
960
1052
1056
920
1099
1079
1005
1126
987
1137
1116
942
961
1052
983
897
989
991
882
1034
1095
937
965
1129
966
907
1060
1049
925
998
1103
975
1048
1116
1068
1043
1097
1058
979
1102
1117
1049
998
1094
967
911
1008
901
911
1099
982
945
1048
973
930
1014
984
899
1007
1006
919
997
1004
915
1035
934
876
935
957
1089
951
999
1040
901
937
957
907
1101
980
892
972
981
906
885
970
922
907
927
931
910
1007
1018
922
890
992
1009
901
854
832
975
1077
1127
1141
1069
973
1035
953
895
964
1026
964
1030
1053
938
984
966
912
1023
1027
977
986
909
920
921
927
902
947
1012
1039
1028
1005
934
946
975
906
1054
1049
864
793
762
779
789
1287
1170
935
933
1186
1009
1165
1165
1044
865
887
1150
1076
980
864
1042
1141
1025
890
1057
1028
825
780
813
1250
1185
1119
1174
1146
1060
1004
1070
1100
988
947
957
1032
1007
915
962
995
1001
879
854
929
1037
1060
980
1049
1036
956
968
1006
948
924
1102
1027
1022
1029
937
1014
955
986
934
872
975
931
889
1027
991
1034
1015
1007
1054
959
1041
1030
937
1153
1010
901
983
935
891
1009
1091
985
1034
1077
1034
923
1037
1019
901
1010
1050
913
955
892
913
1055
1040
964
1080
1057
916
858
915
1007
905
1060
1029
939
1114
1050
953
1034
993
889
851
1007
961
856
824
1055
991
859
955
1089
972
945
1123
1082
882
818
926
1049
880
765
888
1133
1005
973
1166
1106
922
913
1074
1086
903
1071
1097
1010
925
1097
1098
969
904
1096
1062
959
1007
1062
975
1036
980
877
1050
1006
865
977
1032
904
1029
1045
920
979
1069
959
918
1091
979
874
913
1175
1061
951
1121
1080
948
996
1087
1041
926
1014
1055
956
931
1022
975
895
1049
1003
884
934
952
855
919
995
889
964
1056
944
878
1007
996
907
1056
1055
932
947
944
876
1069
1022
1045
935
1034
997
934
1052
1021
945
1067
992
938
1033
1010
919
1046
1028
948
1018
1007
917
1041
1074
956
1045
1129
988
952
1091
1033
999
1141
1031
1046
1058
932
991
1015
910
981
1107
932
1013
1117
959
848
803
844
851
1182
1180
1066
937
1063
1072
951
1040
1108
951
963
969
906
846
896
857
1031
972
937
1006
909
859
861
829
807
884
918
862
1107
994
902
1051
986
882
1027
1020
872
1029
1052
968
1067
1019
916
976
1046
968
861
787
774
854
908
1080
1033
1051
1046
1010
953
895
902
920
915
908
961
946
1137
986
1069
1007
1103
1095
950
960
1031
958
884
965
1091
912
897
1088
1003
944
1066
974
1070
1066
940
953
1065
961
878
783
736
707
776
1257
1037
801
740
707
691
680
674
667
665
657
663
655
639
631
623
621
598
603
601
588
586
588
582
581
581
581
591
610
661
752
817
760
960
1030
1003
779
712
689
683
1167
1129
1228
1268
1224
1195
1180
1234
1152
1196
1141
1223
1227
1158
1021
1263
1193
1118
1017
1235
1188
1133
1167
1219
1115
1164
1152
1095
1198
1138
1064
1197
1181
1067
1176
1198
1113
1155
1196
1079
1069
1215
1074
1158
1216
1083
1185
1180
1071
967
1191
1156
943
963
1283
1138
987
1263
1165
960
829
1232
1233
1041
1200
1188
1074
897
1155
1167
1033
1123
1172
1119
986
1045
1076
972
956
1132
1100
1032
1107
1150
1048
972
1098
1096
971
1040
1120
1089
939
1059
1079
995
866
1038
1141
1113
987
987
1120
1054
1023
1113
1130
1040
1120
1134
1048
1063
1152
1051
969
1088
1038
970
1053
1064
971
1091
1005
1029
954
1062
1002
966
1086
984
1044
1118
962
1026
1031
950
1099
1064
1083
1020
1003
1047
1015
1100
1037
943
1061
1058
853
804
1276
1065
908
1280
1213
1030
1140
1138
1027
894
1082
1078
927
1070
1040
895
961
1121
962
827
822
874
1027
851
809
891
1299
1222
1107
1232
1185
1124
1101
1158
1125
1053
1103
994
1080
1126
1018
1107
1157
1063
1034
1037
1147
1130
1000
1085
1165
1014
1022
1121
1020
994
1161
1076
949
1142
1148
1009
1038
1171
1093
1258
1128
937
1230
1149
1035
1208
1119
996
1195
1132
1006
1147
1112
943
1023
1100
1024
933
1152
1076
958
1106
1179
1060
1132
1093
938
1145
1109
1110
1186
1136
1008
1188
1119
995
944
934
1162
1075
1174
1206
1129
1048
1182
1162
1072
1085
1172
1086
973
1116
1104
1027
1041
1124
1078
989
1147
1163
1067
1015
1117
1058
992
1047
1042
930
1155
1069
1062
1168
1059
1028
1117
1011
939
1017
1089
929
1199
1122
1276
1210
1156
1216
1097
1147
1208
1072
1093
1198
971
885
1303
1282
1286
835
938
912
1296
973
1206
1008
1151
1132
977
1202
1036
1107
1183
958
1165
1075
1099
1129
1099
993
1212
1103
1144
1161
1063
1201
1132
997
1208
1161
1216
1205
1170
1219
1120
1219
1024
1281
1000
1271
1085
998
1182
1013
1348
1029
1417
1087
1071
934
859
1294
1004
881
1230
1010
895
1243
1121
898
1318
1250
1036
1004
1280
1174
955
1161
1220
1039
902
1288
1243
1141
956
1271
1207
1102
923
1154
1240
1139
990
1000
1114
1025
957
1260
1204
1016
1087
1091
1012
863
872
1216
1131
939
1167
1100
952
842
1076
1109
863
1047
1176
962
1024
1167
1030
917
1132
1121
997
1162
1166
1081
988
1165
1179
1084
984
1208
1126
1034
925
1139
1158
1047
1013
1208
1197
1038
1134
1216
1077
929
1127
1174
1030
1163
1219
1138
1026
1165
1104
916
878
1156
1188
1087
1164
1266
1098
929
1128
1201
1042
1133
1146
1088
968
1169
1144
1050
1105
1104
1086
1075
1094
1070
1062
1050
1045
1027
1065
1138
1066
913
902
913
986
821
767
848
881
750
706
658
661
669
671
679
681
678
664
674
665
654
645
638
644
633
625
621
616
623
624
635
666
740
774
799
831
794
924
1052
1089
1090
1052
1050
1153
1148
1135
1043
1163
1012
1057
946
1196
1228
1167
1231
1226
1125
1005
1220
1131
1003
1170
1225
1013
917
1206
1159
1035
1112
1203
1113
956
1145
1196
1056
819
850
1322
1241
1256
1273
1185
1139
1229
1126
953
1170
1200
1141
1045
1162
1185
1066
1089
1152
1162
1018
1113
1096
1120
1045
1152
1130
1092
1016
1132
1066
1053
983
1199
1036
962
1051
1262
1089
950
1163
1105
978
870
1255
1144
969
811
996
1255
1182
1236
1255
1054
1190
1279
1215
1089
1198
1204
1028
1154
1232
1188
1101
1146
1176
1103
1091
1143
1128
932
928
1180
1203
1027
976
1184
1129
1003
980
1062
1018
897
994
1041
978
876
934
1115
1024
1000
1090
997
923
1001
1038
904
1138
1158
1074
964
1075
1089
909
1074
1065
843
927
1199
1134
996
1138
1004
1092
1220
1107
867
808
1241
1281
1179
1288
1209
1080
1204
1211
1135
1134
1195
1145
1119
1026
1178
1155
1087
929
1176
1162
1110
1030
1081
1114
1152
997
1175
1165
1105
1108
1172
1148
1066
1159
1148
1094
1185
1094
951
1181
1174
1016
992
1269
1158
986
1026
1221
1108
1118
1129
1128
904
1093
1172
1050
1141
1191
1058
959
1084
1119
906
1105
1137
1063
1001
1002
1138
1141
1072
1099
1068
1015
1008
1113
1118
987
1005
1130
1101
1081
913
1061
1093
977
1011
1023
1014
929
1124
1120
976
965
1137
1066
953
1139
1104
1009
910
1191
1192
972
1118
1042
1007
895
1254
1204
1088
1123
1159
1155
960
1126
1152
1091
938
1175
1183
1093
1064
1167
1121
1080
949
1138
1149
1081
924
952
1170
1121
1087
1222
1165
1041
1178
1175
1127
1024
1087
1182
1103
1136
1142
1135
991
891
1260
1243
1253
1274
1293
1192
1161
1227
1138
1064
1135
1181
1122
1093
1184
1136
982
1077
1185
1103
1000
1157
1104
1100
961
1096
1103
1012
1047
1138
1104
963
1112
1006
924
1091
1088
1033
985
1092
1142
1032
960
1116
1093
969
1132
1133
1012
1120
1064
959
1210
1116
1013
1073
1115
988
1146
1075
1114
1181
1032
1109
1288
1144
1268
1135
962
1160
1058
1160
993
1132
1131
962
1149
1188
1139
1170
1017
1042
1194
1057
1058
1136
1002
992
1135
997
940
1165
1093
910
1080
1111
1038
1141
1109
929
1189
1168
1005
1209
1088
1159
1174
1015
1110
1129
943
923
1249
1028
1114
1122
983
837
1051
1130
923
1136
1182
1002
1129
1155
975
1064
1010
890
1148
1072
935
1122
1097
970
1146
1072
961
1054
1116
1065
1215
1055
1070
1083
937
1105
1099
976
1090
939
997
1199
1031
1122
1048
1004
1183
1168
1120
1150
953
944
1107
1026
910
1217
1148
1006
1207
1085
910
1057
1148
1023
996
1143
1077
939
1122
1237
1005
1278
1253
1062
988
1219
1079
945
1105
1068
917
1081
1136
997
1068
1061
960
931
1060
927
1089
954
1075
1115
926
1160
1103
910
1089
937
1067
1099
1145
1096
986
1188
1074
983
1142
1011
1164
1014
1056
1224
985
1098
1053
951
1205
1117
968
1177
1136
916
1117
1130
962
1116
1119
951
1027
933
873
844
1171
1156
1019
1024
1239
1071
954
935
1194
1161
960
1045
1145
1155
981
1150
1055
933
1160
1123
995
1100
1172
1046
1008
1122
1090
978
1202
1138
1003
1118
1166
1089
1121
1167
1089
1016
1172
1073
955
1116
1073
968
1098
1081
975
1087
1165
1063
990
1126
1087
970
1045
1063
982
850
1132
1128
1025
1107
1111
1062
995
1118
1088
941
985
1156
1062
891
1109
1108
1031
1059
1141
1000
947
1151
1106
991
1084
1093
997
1086
1138
1041
1078
1106
1137
1019
1021
1082
1025
943
1124
1141
1022
946
1133
1106
1024
918
1085
1095
1031
940
1112
1097
915
1144
1134
998
1101
1157
1098
969
1108
1091
964
986
1080
1058
979
971
1126
1020
936
1099
1077
979
868
816
1280
1197
1045
1238
1276
1082
1137
1214
1143
952
1183
1077
929
1120
1201
1004
1164
1172
1048
990
1189
1082
953
1065
1185
1062
970
1117
1110
986
1176
1197
1082
1150
1163
1074
916
1213
1138
1031
1183
1218
1084
1050
1081
1083
951
1088
1091
1095
929
1044
1131
1084
905
1108
1162
1077
976
1147
1140
1011
1101
1123
1056
1113
1181
1047
1087
1152
1087
1027
1177
1081
926
1030
1242
1125
1068
1244
1200
1090
1089
1169
1128
1003
1138
1063
982
1160
1172
1050
947
1172
1164
1033
1030
1123
1078
969
1056
1123
1028
952
1135
1114
1019
1114
1098
1009
918
1153
1007
1054
968
1252
1147
927
959
959
1366
1342
1259
1222
1254
1156
1037
1189
1165
1047
1055
1104
975
1033
1133
1007
907
1125
1109
931
1065
1097
1014
932
1108
920
1028
1108
961
1087
1126
981
972
1104
1055
862
961
1184
1027
916
1257
1135
1013
1180
1154
962
1152
1117
1034
1243
1082
993
1201
1081
983
1143
1181
1007
1233
1100
931
1219
1165
941
1130
957
891
1241
1064
1136
1020
918
1006
1047
856
793
1321
1255
927
1220
1261
1151
954
1197
1186
1054
1127
1062
950
1137
1139
938
1141
1135
1083
1235
1109
983
1083
1180
967
882
1252
1238
1130
1171
1242
1112
942
1117
1229
1094
959
1097
1043
884
941
1110
1002
864
1026
1145
938
935
1211
1168
1051
1183
1122
972
1051
1138
976
1020
1190
1061
915
1204
1159
1005
965
894
1215
1005
1215
1216
1130
926
1184
1130
1007
923
1201
1135
986
975
1134
1128
932
1122
1075
943
1155
1097
927
1137
1111
938
1101
1123
977
939
1167
1129
929
975
1086
958
894
1116
1096
976
1111
1113
1017
910
1073
1148
953
1026
1096
961
868
958
999
902
985
1027
959
882
1000
1046
955
1195
1081
1092
1030
1030
1136
988
1073
1089
946
1118
1062
881
1167
1094
890
1122
1113
925
1050
1077
935
905
1192
907
829
1045
1150
1002
906
1134
1157
894
876
1030
961
883
1174
965
855
979
1040
934
1024
1051
933
1047
1035
900
961
1068
1070
937
1049
1150
1099
936
1055
992
898
1211
1079
887
976
1083
908
815
853
1253
1062
900
1132
1193
1037
945
1202
1188
1058
956
1095
1209
1125
974
1028
1116
1141
1009
908
1062
1125
1064
930
1069
1070
1090
968
1013
1150
1095
993
864
860
1120
1115
967
1028
1110
1100
949
865
781
771
1217
868
927
1152
1136
937
821
914
944
869
842
986
818
739
717
679
659
644
640
633
634
623
617
616
609
606
600
596
592
587
585
581
587
786
744
827
704
679
718
785
798
742
764
1093
1052
979
810
933
1073
1093
931
791
761
783
1002
986
1176
1182
1119
947
1105
1151
1124
1006
1050
1219
1184
1073
941
1216
1136
1090
981
1074
848
775
785
1238
1157
938
1132
1180
1055
892
1196
1167
1023
909
1214
1157
1051
926
1112
1131
1008
983
1180
1142
1073
935
1095
1118
1081
912
1129
1130
1000
1000
1146
1114
984
937
1165
1100
948
850
784
731
735
770
768
741
701
689
686
685
672
676
671
664
680
713
760
804
814
742
745
817
1047
1067
1014
1058
1130
1120
1116
1098
1056
1054
1107
1099
1052
940
1040
1059
1025
886
1000
1126
1042
886
1136
1086
925
971
1183
1082
863
980
1104
1035
874
1148
1110
933
905
1119
1106
922
1062
1146
1033
938
1138
1146
987
921
848
758
738
782
1201
1130
997
1151
1102
978
913
1120
1130
1004
1022
1097
1114
1029
1025
1068
1017
951
856
1012
1065
985
929
1062
1032
910
970
1001
936
839
939
1050
976
887
1014
1075
958
855
946
1031
922
913
1088
1070
960
1018
1074
1054
914
1042
1077
1007
958
1097
1097
1004
1024
1113
1100
1036
992
1091
1033
943
852
995
1058
933
862
770
736
718
763
834
741
712
695
679
678
667
671
660
576
728
650
659
647
654
526
804
717
751
705
714
725
838
808
862
816
756
764
772
758
774
846
895
759
735
795
725
708
689
668
667
658
652
640
636
656
638
630
622
619
617
605
620
614
608
607
624
649
649
707
721
764
804
949
1002
996
1026
1018
1058
1052
1084
1083
1063
1076
1091
1064
980
978
1100
1055
997
829
887
1044
945
801
1060
1076
936
806
905
1044
1001
853
1036
1102
1033
881
946
1120
1059
890
1028
1164
1067
893
1076
1105
1059
956
1196
1165
1103
1042
1135
1150
1100
1006
1125
1144
1126
995
1089
1140
1065
1056
1146
1091
999
889
1104
1113
989
895
1161
1134
973
1093
1153
1049
873
827
767
722
722
863
1059
868
902
1137
1035
905
1072
1121
1019
1063
1159
1174
1127
1110
1142
1115
1085
1111
1145
1057
1028
1110
1119
1025
923
1125
1138
1039
980
1101
1096
926
985
1083
1033
874
949
1194
1025
886
1212
1128
936
1079
1162
1095
984
1153
1121
1066
1041
1185
1150
1078
1158
1147
1045
1033
1149
1134
1050
1070
1145
1089
920
1087
1117
1010
975
1140
1061
965
1079
1095
992
997
1113
1099
915
919
1152
1024
912
1206
1238
1120
1125
1206
1035
922
1121
1247
1165
1176
1254
1161
983
1149
1203
1123
1005
1203
1191
1057
1143
1183
1127
1039
1142
1110
998
1055
1172
1082
978
1102
1126
1113
1007
1150
1094
902
939
1240
1043
998
1108
1073
1061
1229
1173
1074
1138
1181
1130
1056
1158
1171
1060
1070
1129
1113
1023
1041
1122
975
869
1268
1147
1007
1186
1111
934
1027
1195
1082
873
1052
1223
1095
1240
1175
1109
1040
1178
1157
1065
1169
1133
1000
864
1254
1186
1084
1096
1147
1101
1068
1174
1136
1029
1101
1172
1088
959
1178
1181
1082
894
1142
1050
818
773
774
1240
912
1084
1216
1129
1045
1136
1129
1065
978
1231
1229
1162
1202
1211
1116
1115
1229
1135
1029
1073
1147
1068
1110
1169
1089
975
1120
1147
1106
969
1178
1197
1144
1188
1222
1114
1022
1182
1182
1097
954
1180
1140
1017
1210
1233
1093
1117
1228
1140
1082
1218
1128
1050
1111
1152
1063
1195
1250
1119
1027
1203
1151
1015
980
1306
1218
1018
1168
1268
1118
1143
1239
1125
1050
1153
1153
1022
1069
1200
1128
1073
1033
1160
1096
1052
1164
1132
1088
963
1307
1271
1128
1211
1160
1125
1067
1235
1212
1134
1158
1233
1148
1086
1193
1148
1045
1127
1176
1110
1008
1207
1174
997
1101
1127
1052
1001
1139
1125
1031
1147
1127
1021
1109
1132
1061
1157
1150
1098
942
1124
1094
988
794
771
811
896
916
1377
1281
1140
1236
1244
1081
1201
1265
1192
1156
1296
1175
1063
1222
1218
1089
1229
1200
1145
1131
1168
1108
1004
1171
1174
1082
1033
1215
1132
988
1079
1121
992
1023
1163
1073
1036
1205
1103
1108
1045
1066
927
786
804
1414
1330
1159
1294
1280
1174
1213
1199
1103
1073
1304
1262
1189
1214
1248
1235
1150
1163
1232
1177
1203
1231
1179
1131
1201
1140
1076
1111
1151
1077
1187
1157
998
1035
1253
1103
1189
1265
1157
1140
1217
1164
1034
1174
1184
1087
1065
1089
1052
990
1206
1174
1074
1156
1188
1085
1111
1173
1131
1047
1188
1145
1011
1107
1161
1127
1032
1189
1136
1014
1128
1153
1024
1109
1160
1082
1070
1156
1085
1008
1116
1125
1064
1058
1144
1114
1004
1118
1091
991
1009
1190
1151
984
1163
1190
1058
1086
881
967
1084
885
900
791
729
695
669
650
629
633
629
628
634
634
644
639
644
649
651
694
709
692
731
944
989
1028
1060
1078
1081
1087
1064
1088
1127
1149
1096
1060
1062
1072
1047
999
899
1068
1006
928
805
840
1199
1082
841
916
1061
1032
1123
1262
1199
932
812
738
692
681
756
1005
1000
1079
1221
1280
1229
1200
1172
1230
1247
1241
1237
1212
1233
1158
1192
1137
1110
1100
1141
1121
1025
912
1140
1123
1093
968
1187
1105
996
1163
1120
980
947
1179
1107
947
1186
1198
1011
988
1183
1089
940
1175
1185
1115
1190
1247
1084
971
1277
1161
1175
1233
1325
1249
1077
1242
1236
1100
1208
1245
1230
1233
1266
1212
1114
1196
1197
1128
1110
1226
1163
1122
1196
1155
1133
1047
1135
1127
1067
1205
1180
1130
1173
1173
1088
1101
1150
1047
1250
1205
1120
1179
1234
1165
1088
1229
1158
1076
1127
1190
1124
1158
1233
1160
1097
1243
1164
1092
1161
1167
1072
1020
1177
1173
1042
1129
1189
1067
1011
1175
1140
973
1101
1165
1108
996
1160
1125
1022
1076
1160
1034
878
758
741
819
853
746
723
869
1010
868
932
1235
1189
1103
1184
1190
1197
1176
1159
1198
1146
1171
1217
1173
1120
1132
1096
1187
1138
1066
1227
1213
1155
1115
1178
1138
993
1089
1153
1000
936
1197
1125
939
1113
1141
1031
889
1177
1159
1056
1104
1157
1124
1009
1145
1113
994
1147
1133
1077
1027
1154
1125
1032
1197
1181
1069
1128
1168
1131
1162
1102
1143
1201
1140
1075
1181
1140
1054
1102
1163
1032
1122
1161
1087
1149
1191
1097
1010
1212
1150
1037
1151
1166
1073
953
1125
1090
951
1040
1141
1075
991
1155
1095
975
991
1151
1126
1049
1212
1113
1078
1182
1140
1055
1204
1147
1029
1154
1170
1052
1108
1204
1013
984
1297
1246
1219
1333
1222
1129
1193
1139
992
1223
1241
1119
1143
1174
1116
1061
1156
1149
1084
1110
1145
1099
1028
1126
1121
1041
1125
1161
1123
1024
1151
1095
1019
1087
1128
1033
1047
1153
1085
1008
1135
1180
1083
1080
1129
997
908
1201
1202
1019
1351
1199
1152
1267
1172
1124
1225
1200
1031
1140
1155
1035
1155
1161
1061
1079
1152
1090
995
1164
1138
1026
1103
1108
1041
959
1108
1107
1006
1130
1157
1008
1056
1168
1094
1048
1242
1166
1049
1236
1195
1074
1192
1170
1063
1121
1182
1107
1007
1185
1196
1054
1142
1206
1075
1115
1184
1082
1055
1197
1128
1040
1188
1165
1045
1168
1134
1065
1088
1115
1071
1022
1173
1095
1002
1191
1148
1074
1120
1166
1111
1055
1144
1132
1045
1132
1149
1068
1017
1161
1120
983
1112
1114
987
1145
1143
1038
1057
1166
1084
973
1089
1150
1050
1209
1194
1112
1134
1222
1162
1147
1167
1141
1039
1184
1157
1073
1174
1185
1041
1039
1161
1119
1090
1158
1158
1038
1146
1194
1094
1089
1177
1101
1058
1175
1119
1001
1150
1128
1022
971
1139
1104
1019
1169
1137
1085
1123
1096
1049
1145
1092
1014
1113
1140
1035
1185
1144
1030
1114
1133
1029
1043
1119
1026
922
907
923
949
1297
1263
1086
1225
1195
1083
1098
1184
1111
1094
1179
1103
1028
1173
1159
1060
1141
1149
1099
1094
1172
1115
1061
1112
1112
1028
1019
1140
1138
1017
1148
1156
1090
1001
1173
1116
1068
965
1147
1146
1096
1260
1215
1139
1230
1168
1047
1199
1166
1030
1145
1194
1060
1080
1114
1091
1019
1135
1161
1025
1081
1136
1052
1120
1077
1044
973
1195
1135
1034
1099
1120
1021
1143
1118
1043
1097
1172
1084
1010
1168
1123
1012
1146
1128
1035
1095
1149
1053
998
1134
1031
900
886
1182
1116
999
1243
1121
883
816
1302
1251
1085
1228
1187
1138
1054
1170
1165
1079
1203
1166
1061
1115
1174
1111
1005
1160
1131
1060
1094
1124
1062
947
1011
1138
1066
944
1094
1115
1002
1064
1109
1044
958
1060
1079
992
1029
1108
1055
983
1134
1091
1019
1161
1140
999
1113
1170
1072
1007
1189
1094
977
1148
1137
1021
1032
1126
1041
929
1122
1112
982
1117
1118
1049
1087
1166
1047
959
1115
1156
1064
1110
1164
1069
991
1158
1136
1032
1092
1149
1104
1019
1145
1167
948
1081
1170
1062
1200
1221
1142
996
1045
1174
1130
1118
1077
971
805
759
735
701
685
673
683
694
713
670
671
675
690
664
661
668
711
879
949
1008
1020
1102
1109
1106
1047
1022
1095
1071
1041
1047
1146
1061
972
866
765
746
798
917
946
1246
1269
1186
1133
1160
1121
1061
1128
1121
1149
1023
1156
1184
1086
1055
1191
1166
1044
1141
1171
1083
1108
1137
1109
1011
1069
1149
1155
986
1230
1118
1019
932
1213
1203
1029
1139
1191
1050
1019
1167
1168
1014
1012
1127
1082
1051
1231
1119
988
1164
1190
1071
938
1168
1181
1097
985
1194
1104
1001
1112
1165
1083
1182
1187
1094
1136
1166
1114
1112
1095
1045
1005
1154
1212
1160
1129
1228
1090
1002
1138
1185
1054
1027
1251
1185
1060
1149
1154
1100
1066
1084
1076
957
1036
1199
989
937
1211
1215
1064
1169
1127
1032
914
1128
1085
977
903
1071
1112
1040
1010
1139
1111
1026
1118
1074
1064
965
1149
1132
1060
1071
1130
1067
937
1111
1162
1075
1164
1227
1152
1016
1147
1067
1042
902
1054
1136
1076
1036
1130
1116
1017
1135
1104
1009
1090
1145
1065
1044
1043
1045
904
1146
1013
920
871
1328
1289
1064
1189
1241
1115
957
1171
1205
1117
1157
1205
1083
1020
1194
1180
1069
1006
1155
1133
981
898
1131
1135
1068
1056
1168
1100
975
1150
1139
1046
1035
1075
1053
1012
1134
1099
970
889
1127
1166
1022
1174
1184
1085
1032
1114
1131
998
1007
1076
1075
931
1053
1174
1049
984
1166
1091
988
1123
1135
1024
1069
1130
1044
996
1116
1032
905
1182
1025
989
920
1173
1179
1054
1116
1153
1118
1058
1135
1066
960
1139
1101
1029
1106
1115
1013
898
1081
1078
993
846
1094
1141
1033
1050
1133
1075
956
1069
1133
1041
1065
1139
1073
1061
1182
1147
1139
1051
1125
1040
917
1059
1120
1065
976
1110
1116
1002
1082
1069
1058
939
1103
1110
1048
1042
1160
1062
951
1097
1148
984
886
1129
1124
1053
973
1156
1159
1036
1050
1113
1081
987
1066
1132
953
783
784
841
758
723
851
1316
1142
1215
1234
1116
1151
1173
1093
911
1088
1193
1092
1043
1155
1042
1152
1056
1058
998
1185
1226
1176
1201
1225
1155
1066
1135
1164
1104
1031
1092
1052
964
1185
1189
1080
1133
1188
1065
1072
1090
1086
960
1094
1170
1090
936
1137
1080
970
1159
1163
1065
1069
1168
1084
999
1209
1123
1001
1096
1238
1130
1009
1152
1099
1033
1047
1125
1115
970
1124
1116
1034
1098
1126
1036
1067
1172
1117
997
1001
1099
1103
1027
988
1205
1106
1083
1197
1103
1021
1112
1165
1135
1065
1189
1222
1099
986
1093
1141
1034
1059
1129
1045
886
1055
1218
1102
1153
1216
1106
1049
1155
1129
1024
1069
1159
1089
978
1112
1124
1012
1090
1114
971
901
1211
1238
1083
1121
1215
1077
940
1132
1103
1063
1025
1167
1087
978
1086
1132
987
1033
1157
1093
981
1125
1147
1048
1095
1115
1093
1013
1128
1141
1066
1078
1136
1109
1033
1122
1118
1029
1083
1157
1076
969
1080
1099
995
1029
1076
1026
901
1049
1078
997
1024
1075
1049
916
1016
1060
1012
1025
1132
1051
958
1082
1143
1033
1116
1181
1067
942
1169
1185
1076
1189
1243
1131
1120
1183
1112
1020
1160
1075
932
787
747
820
847
738
714
733
839
778
746
846
1014
1022
995
1083
1067
1028
972
1104
1113
1009
906
994
1108
1009
1157
1126
1044
1018
1128
1075
950
1052
1065
992
902
1086
1103
1040
1098
1107
1001
1036
1105
1041
924
1060
1164
1066
1011
1168
1106
991
1101
1109
957
1050
1173
1095
931
1062
1176
987
907
1080
1078
982
1132
1147
1039
1052
1123
1046
967
1172
1194
1071
1196
1071
1056
926
1229
1257
1146
1181
1180
1098
1192
1183
1122
1082
1184
1132
1028
1150
1139
1016
1041
1077
1073
970
1115
1108
1026
922
1047
1065
958
1010
1115
1044
975
1078
1073
961
1141
1122
1033
1031
1138
1089
1029
1102
1145
1016
1061
1095
1047
944
1114
1150
1016
1008
1095
1048
930
1067
1110
1081
978
1116
1165
1007
971
1150
1150
1039
1108
1139
1037
1078
1194
1095
1003
1141
1011
847
785
817
844
797
1165
1148
875
900
810
761
785
1281
1187
1151
1209
1171
1115
1157
1169
1043
961
1142
1192
1115
1093
1186
1184
1086
1101
1160
1094
1005
988
1133
1087
934
1100
1060
997
909
1111
1134
1017
1099
1135
1012
848
996
1227
1150
1012
1198
1141
1029
1162
1138
982
1132
1147
1033
1071
1156
1122
985
1154
1157
1042
1009
1148
1166
1021
1079
1136
1069
1045
1155
1180
1047
1059
1178
1098
1027
1136
1113
1039
1172
1127
998
1142
1089
992
1035
1179
1102
1000
1085
1128
1040
998
1056
1046
955
1163
1158
1032
1113
1163
1085
1107
1089
965
1132
1140
1028
1024
1167
1090
990
1129
1093
1012
1118
1150
1039
943
1097
1120
982
994
1147
1072
963
1152
1132
990
1153
1143
1060
1074
1064
1042
940
1169
1174
1071
1015
944
869
805
850
869
867
1180
1126
914
938
1233
1178
1073
1152
1155
1068
916
789
763
854
1136
1150
1115
1191
1187
1121
1166
1177
1152
999
991
1230
1213
1124
1147
1208
1122
1004
1130
1153
1082
1081
1063
1023
927
1161
1158
1069
1150
1197
1100
990
1130
1149
983
1053
1186
1087
978
1153
1121
1002
1117
1163
1043
1144
1190
1061
967
1191
1068
980
1112
1136
1025
1036
1124
1093
983
1082
1089
1018
1031
1112
1091
978
1079
1175
1069
885
918
1204
1012
1132
1186
1045
1121
1213
961
856
1192
1223
1057
1137
1097
971
795
764
884
1178
1071
1081
1105
1000
919
1105
1114
973
1074
1208
1173
1125
1164
1148
1082
1080
1165
1113
1019
926
1110
1172
1117
1009
1143
1152
1101
1068
1021
948
825
846
1055
930
925
1266
1146
1056
1161
1124
1018
1017
1130
1084
1069
1206
1163
1017
892
1154
1208
1091
1154
1182
1093
1128
1176
1073
1094
1221
1115
925
897
1200
1047
833
851
1281
1175
1258
1220
1133
935
969
940
935
1301
1281
1168
1261
1158
1106
1128
1206
1117
1069
1150
1190
1099
1137
1138
1067
1005
1107
1141
1056
1103
1162
1083
924
890
1010
949
950
1320
1222
1028
895
1218
1150
1112
1240
1188
1060
1209
1165
1053
939
1252
1087
1039
1273
1221
1102
1181
1198
1116
988
1219
1200
1089
1052
1114
1101
1036
1105
1085
1038
1011
1093
1107
1021
1046
1120
1060
976
1129
1110
972
901
1152
1090
959
1117
1167
1068
1002
1184
1146
1019
1191
1148
1012
983
1196
1148
1031
1031
1181
1136
1002
1124
998
887
1126
1283
1089
1153
1257
1149
1196
1201
1134
882
1076
997
812
774
1295
980
770
731
696
648
657
650
651
660
653
669
660
658
656
657
660
680
703
781
860
939
981
964
782
723
701
776
1012
1079
1031
1028
1077
969
1003
933
1192
1168
1095
986
1202
1166
1050
1080
1175
1108
979
1173
1162
1006
967
1227
1182
1032
1195
1163
1083
1019
1148
1168
1020
1079
1153
1098
974
1156
1138
943
969
1044
1250
1166
1060
940
803
773
1273
1298
1319
1281
1193
1251
1286
1244
1191
1241
1219
1126
1201
1197
1141
1170
1250
1154
1034
1104
1193
1085
1204
1303
1259
1060
1196
1208
1089
1120
1186
1110
857
919
1293
1253
1293
1329
1236
1263
1265
1172
1124
1228
1154
1132
1214
1181
1093
1276
1157
936
830
905
1301
1259
1291
1266
1088
1128
1275
1190
1163
1230
1121
1046
1175
1184
1004
803
778
750
757
861
1405
1282
1211
1270
1216
1199
1098
1164
1168
1102
1166
1219
1137
1107
1177
1115
1017
1155
1149
1064
1189
1206
1106
1083
1187
1132
1053
1238
1183
1113
1092
1211
1164
1036
1151
1250
1131
1044
1281
1199
1064
1182
1133
1037
1015
1144
1128
992
1179
1154
1048
1016
1104
1111
1009
1174
1156
1065
1093
1119
1099
975
970
1047
1139
1194
1224
1218
1154
1245
1176
1068
1180
1199
1092
1168
1210
1098
1129
1171
1107
1008
1129
970
1028
1017
1298
1250
1148
1242
1204
1080
1122
1168
1078
1127
1178
1118
1001
1183
1197
1098
1151
1163
1104
1003
1189
1209
1063
1030
1098
1163
998
1183
1107
997
1020
1289
1230
1151
1150
1210
1198
1060
1276
1221
1116
1179
1166
1017
998
1174
1126
1036
1080
1183
1089
1144
1160
1124
971
1113
1154
1070
1168
1265
1046
1177
1164
1131
1065
1129
1081
929
1111
1120
1032
1108
1149
1079
1057
1002
1081
1044
1162
1169
1084
1231
1253
1172
1066
1168
1078
995
1198
1173
1078
1233
1148
1073
924
1201
1103
1096
1271
1224
1087
1183
1207
1077
1022
1166
1110
951
1044
1083
1005
810
840
1328
1229
892
973
840
750
728
737
992
837
788
939
1145
940
877
979
953
831
877
1063
995
961
1194
1197
1168
1195
1152
1137
1125
1128
1197
1136
1053
1116
1158
1075
1031
1091
1068
1035
915
1202
1173
1040
890
1131
1171
1085
994
1118
1079
939
1115
1154
1044
1028
1156
1105
1017
1191
1177
1053
1133
1229
1097
1072
1228
1111
1083
1137
1088
950
1186
1162
1014
1193
1140
1048
975
1174
1146
1008
1029
1182
1139
1010
1070
1173
1083
964
1143
1147
1046
947
1132
1110
1029
983
1097
1074
995
1101
1128
1085
981
1126
1144
956
1060
1110
1072
960
886
1016
1115
932
1307
1275
1159
1120
1134
1135
1001
974
1204
1169
1082
908
1144
1122
1087
930
1045
1143
1075
828
992
1259
1210
1257
1265
1237
1132
1220
1211
1085
1151
1193
1140
1058
1183
1176
1143
1014
1128
1191
1118
1043
1186
1079
1077
1063
1220
1202
1076
1128
1197
1078
960
1127
1048
972
1104
1130
1065
998
1257
1184
1112
1004
1241
1053
984
1104
1238
1071
1254
1261
1128
865
1210
1131
1099
1104
1249
1104
898
974
1256
1227
1182
1237
1089
1017
959
1335
1284
1164
1208
1152
1102
1029
1269
1085
1054
1157
1280
1214
1100
1207
1209
1155
1100
1161
1203
1068
1088
1091
1071
941
1033
1186
1092
1124
1157
1083
981
1121
1078
955
1103
1178
1030
1113
1083
1048
1143
992
1107
1135
962
1082
1102
983
1101
1138
1055
918
1150
1111
997
1092
1142
1026
1138
1076
945
1191
1050
854
863
979
958
1139
1006
985
1089
1023
967
1107
1041
905
1000
1106
899
801
828
1288
1095
899
1252
1207
1008
972
1187
1112
929
1057
1080
993
916
1116
1103
947
1138
1075
917
1039
1118
940
914
1134
926
903
899
1209
1088
961
872
1187
1136
1041
890
1032
1010
1014
879
907
1087
1017
978
1101
1119
980
1061
962
892
942
964
802
773
1292
1209
871
833
1291
1206
1046
1186
1139
898
859
1215
1213
1025
1040
1171
1154
982
944
1181
1074
967
1144
1136
1013
992
1073
942
972
982
899
911
1164
1058
909
1013
1093
936
1063
1013
937
1098
967
1020
955
892
1065
910
1009
979
867
1011
1060
923
955
1078
910
969
1053
882
915
1094
989
931
1092
979
902
1077
1083
922
1072
1005
933
1123
938
955
981
944
1092
975
970
1104
981
1005
1029
924
895
820
825
886
1033
975
977
986
874
892
996
922
861
933
979
885
866
1014
983
884
882
1018
1036
867
872
947
928
866
1009
1017
877
945
1003
886
962
1163
912
945
971
867
912
912
834
794
820
874
921
957
866
928
939
840
853
914
893
865
1030
1014
907
1048
921
866
892
892
860
935
964
866
958
966
867
882
935
852
801
792
926
1118
883
977
960
816
791
771
757
740
751
1044
923
862
902
910
831
854
874
823
820
878
899
863
913
1050
882
846
889
880
857
869
938
890
836
908
970
869
853
868
871
851
961
1089
943
877
803
781
796
778
757
770
799
820
814
820
822
790
814
790
771
772
781
747
736
737
762
807
795
794
851
892
822
787
797
793
800
801
792
806
811
867
838
816
790
790
782
757
742
756
746
753
735
770
778
763
777
780
773
754
778
767
752
745
776
782
803
793
825
817
788
801
803
788
803
786
778
793
811
801
775
788
763
729
715
714
710
694
678
674
665
660
649
641
631
625
628
620
628
639
624
622
617
614
615
622
625
632
635
633
640
651
663
665
699
741
723
714
739
805
833
812
799
769
761
790
833
875
822
762
741
749
759
825
878
912
830
864
928
879
861
825
777
827
1092
1011
894
794
825
869
971
978
875
891
1027
1044
1016
937
925
1083
1005
891
961
1126
1096
901
1073
1114
1015
1174
1003
833
815
865
879
897
1351
1236
998
1230
1178
1005
920
1212
1014
904
1167
1246
998
923
1240
1128
905
911
1160
1115
1023
953
1190
964
814
880
1079
1039
839
787
839
1197
1036
826
752
732
707
683
665
659
666
711
775
810
735
694
690
692
727
777
762
734
766
828
933
951
819
807
1032
948
913
786
739
713
697
682
673
674
692
686
683
601
761
653
652
636
618
608
597
586
588
581
574
568
570
569
572
600
629
657
714
786
823
886
900
904
897
780
749
828
981
990
1004
852
983
1089
1011
1007
819
853
1120
1065
1070
889
1119
1089
1017
979
857
1141
1074
1064
893
1094
1139
1092
997
820
901
1065
1015
863
1192
1114
1027
896
962
1155
1056
877
1044
1112
1032
920
1144
1123
1066
950
1119
1076
998
933
972
1117
1007
901
1059
1072
968
862
1020
1063
976
902
1061
1100
1015
885
975
1097
1041
956
1122
1114
1064
994
893
1097
1148
1072
980
1041
1064
1071
1022
894
977
1048
988
889
861
980
1033
955
1019
1004
997
906
1059
1082
1046
954
1010
1096
1064
932
822
978
1067
1011
893
968
1116
1031
896
1012
1126
1102
998
1049
1067
1076
1024
994
1043
1083
1041
989
1075
1112
1030
965
1030
1106
1040
943
1038
1034
967
854
842
1102
1104
1014
972
1111
1098
947
864
929
1001
911
816
960
1122
1047
900
1098
1044
1000
937
879
813
921
1100
1055
931
945
955
950
858
834
1026
1093
1048
1009
1160
1122
972
893
1034
1134
1071
1026
1110
1125
1024
955
1086
1095
1055
894
1063
1056
1004
907
1047
1049
921
853
1040
1125
1084
923
1061
1062
942
900
1206
1164
1059
1029
1100
1113
976
998
1137
1137
932
1019
1104
1032
915
933
1100
1073
919
955
1150
958
897
1119
1189
1104
985
1083
1029
946
833
816
1138
1146
948
1167
1225
1135
1160
1183
1122
1009
1068
1194
1141
1015
920
1200
1207
1132
1226
1256
1159
1005
1141
1060
1042
861
917
1286
1061
953
1217
1147
961
1143
1189
1078
836
765
713
726
714
726
716
688
678
665
648
634
647
627
609
607
596
594
591
588
585
585
588
584
585
607
643
628
638
703
851
857
742
743
885
990
904
767
725
695
718
697
690
743
1093
1038
948
932
1092
1065
1049
934
1085
1133
1139
1086
1144
1125
1107
1078
1086
1114
1068
1007
871
1156
1142
1099
1056
1134
1063
891
1137
1154
999
1102
1123
1012
1014
1150
1105
964
1127
1209
1144
1015
1134
1123
984
968
1161
1087
906
1029
1115
1038
1076
1126
1120
1004
1203
1201
1111
1110
1177
1126
1043
1091
1115
1028
930
1204
1189
1058
899
1142
1226
1159
1220
1186
1126
1143
1255
1175
1108
1148
1218
1157
956
979
1152
1133
1052
1172
1143
1064
1105
1184
1067
1103
1196
1060
1053
1057
1086
1007
1163
1158
1106
911
1059
1035
912
842
1104
1195
992
849
899
1103
1143
1003
1225
1192
1104
1106
1172
1130
1007
1009
1200
1164
1076
1161
1144
1099
1024
1140
1205
1062
1012
1221
1170
1072
951
1102
1205
1057
895
1159
1135
1102
1060
1150
1097
982
915
1256
1223
1098
1174
1167
1098
1044
1223
1191
1041
1160
1205
1089
1014
1118
1129
1077
1023
1200
1143
1018
1070
1207
1110
1044
888
1281
1215
1079
1124
1161
1073
989
848
1234
1230
1090
992
1176
1101
944
1043
1084
1005
896
977
1031
1049
844
888
1179
1125
1036
1175
1139
1050
897
1039
1221
1169
1068
1241
1211
1092
1135
1221
1046
989
856
1198
1113
993
970
1012
805
956
941
1055
1194
1127
960
1165
1146
1003
859
876
761
737
714
721
738
770
810
780
763
751
734
723
686
704
682
665
649
637
631
632
629
638
643
648
642
653
717
958
950
899
780
834
1024
975
836
748
756
788
893
862
975
1126
1102
1076
1006
1132
1109
1066
941
1199
1179
1093
1034
1125
1163
1010
961
1176
1108
953
881
1174
1164
1042
1026
1189
1113
995
989
1146
1142
833
751
744
1151
1003
1163
1033
876
1158
1106
988
964
1109
1056
967
1093
1142
977
857
1129
1098
1024
1068
1081
1080
943
939
1088
1052
922
1102
1117
993
1038
1129
1072
965
1041
1089
1019
947
1120
1093
982
976
1035
1008
906
994
1067
778
739
710
696
743
762
799
770
745
710
662
728
715
718
724
717
736
727
737
713
709
817
921
984
966
847
972
1086
1073
1045
896
1077
1089
1049
910
1090
1123
985
947
1121
1070
871
977
766
727
706
705
744
738
729
702
695
704
744
807
759
771
746
740
730
723
732
792
935
899
819
955
989
902
831
885
970
840
764
772
737
1143
1058
906
996
1092
1048
931
1047
1106
1035
936
1018
1050
989
898
967
1090
1059
1016
1065
1015
[truncated: 71,098 more chars]
