# Supplementary material for: Comparison between Electrocardiographic and Earlobe Pulse Photoplethysmographic Detection for Evaluating Heart Rate Variability in Healthy Subjects in Short- and Long-Term Recordings
Source: Sensors (Basel). 2018 Mar 13;18(3):844. doi: 10.3390/s18030844 (PMC5877367; doi:10.3390/s18030844)
Supplement: Supplementary file 1 [file sensors-18-00844-s001.zip › DATA/24_hours/3/ppg_data.txt]

357
592
598
570
583
563
571
571
569
578
570
560
573
559
559
563
608
630
633
649
654
664
636
613
636
616
623
612
603
590
567
565
556
548
561
578
564
561
547
555
545
542
543
546
544
544
584
607
594
621
611
595
585
553
555
549
534
517
515
513
511
507
511
497
493
486
481
530
759
758
635
601
706
746
756
731
705
621
656
653
633
583
571
565
576
594
575
554
539
528
504
522
519
595
658
630
630
653
648
647
636
635
628
634
603
593
607
620
612
609
591
578
551
558
605
575
576
595
614
622
602
601
562
557
553
572
607
389
600
600
333
372
859
608
515
332
344
571
551
545
536
523
534
582
624
678
680
715
670
657
663
607
631
625
618
604
587
568
580
600
611
591
605
599
578
474
631
553
539
556
644
668
647
629
610
588
581
570
558
561
540
544
551
601
617
591
573
567
581
615
615
607
421
758
569
579
567
572
573
584
583
560
560
556
544
545
558
558
588
620
633
647
650
652
663
666
690
642
636
621
587
566
571
367
731
562
548
592
680
668
624
658
622
630
627
629
619
600
595
591
577
563
545
542
547
543
541
561
545
559
540
532
535
541
554
558
568
557
480
690
583
581
574
557
570
592
619
613
583
572
582
613
656
682
699
686
604
627
639
662
634
695
761
723
638
651
706
697
616
613
621
649
656
618
623
692
842
783
787
792
817
752
784
804
770
805
718
649
682
688
679
772
761
731
640
621
616
654
669
702
660
650
666
803
789
801
786
781
677
654
650
672
767
772
758
755
732
654
606
597
624
814
804
809
756
664
677
698
721
766
763
753
747
685
669
655
610
646
716
792
802
663
639
796
894
921
886
852
774
718
689
648
636
623
600
575
574
616
770
689
668
591
590
586
571
596
570
560
554
545
530
547
531
541
476
495
510
842
598
604
620
617
627
614
582
573
576
563
546
554
542
555
551
557
557
535
542
539
540
577
585
559
580
579
567
565
540
536
537
540
507
544
541
575
693
711
627
654
636
594
579
612
595
583
584
593
625
607
575
596
619
606
624
612
607
587
603
600
576
581
562
555
539
543
543
538
573
604
623
614
620
597
580
571
571
573
586
572
583
593
609
588
600
612
595
580
577
581
573
566
560
559
566
594
591
636
658
634
595
587
587
575
555
545
541
514
512
507
518
538
450
657
546
515
524
532
355
324
443
542
547
550
540
544
532
519
519
492
496
353
318
309
489
477
310
293
413
281
273
630
449
929
755
771
841
828
833
874
807
807
843
839
762
743
763
763
774
712
752
769
751
812
810
795
805
842
799
759
783
745
677
659
644
562
755
645
643
655
626
635
638
615
604
359
765
557
547
527
531
526
518
399
518
495
669
396
624
427
502
375
395
336
499
507
501
278
422
279
485
2069
344
562
257
395
332
496
503
353
664
315
370
351
509
761
283
503
519
515
531
521
522
523
510
514
515
512
520
504
505
506
517
517
520
529
535
542
564
572
549
531
544
542
538
549
540
548
548
540
530
552
557
551
534
532
515
518
504
509
532
519
522
522
525
526
522
538
559
562
535
538
524
511
514
509
494
492
493
496
515
501
513
490
519
524
508
407
667
548
539
526
530
537
540
539
537
537
539
525
515
469
553
506
521
541
554
587
697
652
587
581
1334
667
593
578
585
621
606
600
430
723
569
556
541
529
555
566
622
482
755
638
634
626
596
607
641
585
577
572
591
594
609
608
610
630
640
672
660
657
627
536
746
640
614
621
637
660
719
732
722
677
623
606
604
625
577
562
568
587
596
584
624
659
643
645
606
573
547
556
525
560
752
759
801
810
789
704
748
764
740
713
652
609
575
570
585
623
696
745
723
623
654
740
752
652
634
665
702
667
606
610
603
619
623
630
644
613
584
590
618
693
737
791
787
751
806
855
857
827
803
751
723
703
724
708
628
646
858
808
782
680
642
659
662
680
691
692
655
669
659
678
607
624
746
837
835
805
773
729
708
726
729
782
832
829
850
808
786
760
675
682
719
740
743
739
743
733
741
671
636
657
712
746
737
709
701
678
625
590
587
618
694
748
733
767
734
713
652
665
678
623
595
644
750
814
790
761
748
721
688
638
625
596
575
558
591
701
843
794
774
761
724
689
652
604
589
623
746
797
808
777
759
712
712
664
731
781
822
844
838
822
773
757
735
755
719
713
776
844
853
837
762
736
696
637
654
676
746
807
839
815
793
683
700
724
766
769
755
748
715
653
628
635
669
660
634
636
592
590
593
582
633
685
686
695
674
673
653
641
621
638
703
812
851
840
820
785
757
729
735
745
758
745
636
630
569
723
675
653
625
592
589
589
380
808
619
635
628
613
598
598
636
719
734
753
702
673
638
590
601
583
590
632
675
736
739
741
736
710
694
705
738
721
713
709
697
731
766
758
724
695
738
755
680
701
705
684
690
654
601
606
612
690
733
729
728
730
653
645
670
726
743
774
750
744
724
743
769
817
806
779
767
729
691
652
626
625
650
636
629
641
648
648
644
616
624
588
614
628
703
703
703
685
706
683
667
678
622
609
612
667
725
754
711
696
670
615
593
602
596
628
621
629
613
607
606
661
727
696
686
649
629
624
658
680
677
651
645
590
581
579
580
599
678
694
684
684
665
640
632
639
647
652
656
666
649
605
622
621
594
619
676
706
718
683
671
691
656
678
663
647
662
662
658
623
659
714
700
751
808
796
730
720
742
749
778
836
815
862
899
879
881
903
896
918
899
907
851
874
856
909
894
809
839
871
850
801
784
817
796
748
761
756
767
747
749
728
657
680
782
831
820
736
812
766
778
748
754
823
860
827
887
916
876
835
866
856
842
769
806
862
826
777
863
859
780
732
794
776
759
752
772
720
642
626
627
677
725
733
720
673
666
672
648
683
708
767
779
758
747
722
697
697
637
630
631
684
775
767
767
681
697
680
664
635
626
604
584
577
561
555
551
554
546
543
602
633
781
796
810
795
835
833
878
854
756
767
715
703
675
661
636
619
618
664
695
652
622
641
634
666
660
624
639
651
668
647
645
643
646
631
620
586
585
575
571
575
595
445
1065
1987
3062
679
659
648
657
649
601
613
633
836
832
875
831
769
767
737
707
659
652
667
609
622
592
602
689
748
756
789
723
741
775
848
828
767
749
708
707
753
805
816
872
871
866
856
896
880
792
770
784
767
803
772
745
770
796
695
687
640
632
627
612
600
606
595
595
659
669
701
695
700
681
728
754
768
746
668
676
683
729
774
732
713
733
710
679
616
627
619
584
571
647
733
822
808
817
842
833
800
759
738
673
651
669
753
774
792
794
787
766
722
683
676
701
712
706
709
636
597
617
637
760
764
755
752
736
705
692
649
641
665
727
782
806
779
774
734
707
711
690
735
783
768
772
764
764
725
686
641
633
636
687
703
667
664
663
654
671
694
738
798
794
788
753
698
664
659
641
617
604
627
736
782
812
810
827
806
781
747
701
669
660
652
649
683
696
651
613
630
633
686
657
657
630
604
592
573
570
564
569
546
551
545
575
649
686
713
707
694
629
633
644
639
640
630
607
596
588
581
616
639
643
634
641
397
837
594
589
612
619
616
589
603
604
594
576
571
570
555
578
667
728
740
730
643
642
656
698
717
730
698
661
647
597
617
613
645
663
658
655
657
641
603
594
600
663
684
728
766
797
788
737
736
698
682
687
634
642
677
726
714
713
708
663
645
653
661
667
626
626
629
655
690
640
658
616
649
738
754
720
710
646
630
633
655
694
698
690
639
628
639
692
754
758
767
665
705
725
760
755
722
690
641
641
660
740
751
774
754
770
791
789
798
764
747
727
731
776
787
795
781
789
795
786
806
806
765
708
716
706
717
716
720
687
684
638
624
611
648
715
700
677
687
742
766
782
770
699
654
668
685
712
736
766
725
683
621
619
598
601
633
640
630
639
663
692
685
655
618
627
660
690
666
630
623
618
624
629
627
634
651
669
689
674
796
876
873
877
879
843
793
702
724
695
691
690
686
742
770
757
804
796
767
740
665
696
689
714
747
721
729
711
680
708
721
712
717
732
730
648
650
632
646
657
619
618
627
696
657
605
630
663
730
751
727
692
669
644
602
614
630
686
735
726
729
691
719
663
665
680
709
724
718
702
669
649
666
646
667
683
733
744
741
758
704
728
727
760
758
750
726
745
737
713
718
699
706
733
677
681
711
693
731
726
721
731
737
750
704
695
720
694
624
661
667
714
722
724
678
647
669
664
663
698
674
664
710
772
751
699
761
787
757
718
691
676
663
656
669
676
665
651
702
704
704
661
717
729
675
626
622
620
639
642
629
614
595
585
595
623
641
710
772
824
896
851
836
910
902
837
774
714
713
689
673
670
712
720
763
751
680
698
702
764
752
747
696
728
724
665
634
633
718
737
748
723
712
654
658
658
697
694
721
722
722
685
621
616
613
657
715
706
698
690
636
655
672
665
703
722
724
709
638
631
611
623
642
661
677
646
659
736
784
773
767
769
716
720
736
741
725
640
662
647
710
735
739
745
684
713
734
746
723
736
753
756
695
739
775
753
712
716
701
680
666
710
740
742
700
714
713
674
662
671
716
704
658
682
621
610
593
602
634
634
620
580
592
586
572
573
550
548
541
535
517
515
504
498
511
514
499
499
492
482
481
487
494
517
516
516
501
523
508
534
544
554
537
539
516
524
522
506
499
518
498
520
558
542
541
566
548
556
548
554
560
561
578
616
627
618
634
629
641
609
636
644
679
677
636
680
707
736
713
776
760
771
720
756
761
714
713
716
690
652
710
646
641
667
715
729
713
692
740
776
782
794
853
878
820
852
914
821
767
808
865
815
826
858
805
742
761
758
799
662
608
616
653
773
779
745
748
743
812
849
779
611
645
959
1073
317
2123
841
823
799
728
653
646
701
756
776
731
720
733
728
755
752
747
717
655
628
692
731
787
811
834
855
849
850
821
799
782
752
706
740
750
773
756
713
707
678
638
649
727
854
921
940
892
921
910
897
871
848
805
755
748
753
754
748
810
830
849
825
837
837
782
781
821
747
681
653
656
657
614
677
795
799
847
835
773
793
785
735
769
798
829
848
899
872
870
876
815
832
828
802
793
788
794
779
745
690
654
683
732
763
807
738
800
800
753
701
784
813
830
819
780
843
846
862
869
867
764
709
694
740
760
744
715
686
671
670
712
760
684
746
838
870
868
822
775
741
756
749
754
730
700
769
880
902
875
830
862
841
803
697
742
773
793
766
713
744
760
755
763
818
859
791
864
840
736
771
765
759
724
764
775
687
727
732
719
701
765
781
758
768
761
756
730
753
754
693
727
752
756
711
759
770
734
763
763
751
696
722
724
660
678
703
714
665
705
713
719
673
716
730
717
657
671
684
699
658
588
586
591
646
704
700
679
665
652
629
622
594
606
653
806
848
800
880
874
786
839
887
808
758
712
667
639
606
591
576
566
574
586
598
589
562
572
563
571
601
627
643
644
625
613
598
593
623
676
640
625
616
623
676
659
667
656
645
637
446
805
594
596
638
699
694
698
702
687
695
641
633
674
737
742
761
728
697
662
647
458
853
672
669
668
660
674
713
525
946
692
693
731
748
732
710
653
655
656
684
671
681
656
643
639
632
607
597
612
714
777
772
814
798
790
781
720
732
737
758
755
754
736
754
730
701
701
739
766
758
731
697
629
620
618
655
710
698
707
649
628
634
694
737
775
776
763
733
705
674
646
651
689
777
796
798
767
694
699
743
725
700
755
806
820
809
777
772
768
793
796
774
739
713
693
702
710
725
722
707
676
572
706
609
609
670
783
780
803
790
808
805
814
761
737
782
817
820
780
805
834
793
856
838
818
775
773
803
784
746
709
734
717
765
765
730
719
710
714
667
634
665
665
666
654
643
668
686
722
758
816
881
871
832
843
824
828
777
783
755
809
845
815
818
820
834
783
822
822
824
791
829
834
761
781
799
787
736
786
814
780
766
812
833
784
795
790
786
749
736
685
723
762
803
760
801
817
729
748
709
657
662
655
680
710
714
667
676
713
737
723
766
745
783
736
778
805
829
762
820
831
796
789
773
775
726
769
767
777
746
807
808
757
742
769
785
766
744
783
803
743
724
699
666
637
656
700
715
687
644
674
702
715
671
709
702
721
673
697
658
650
681
709
704
699
687
628
630
632
629
614
639
689
700
685
701
717
717
719
745
710
717
690
679
648
629
631
647
617
637
625
634
599
619
635
726
733
706
658
643
668
705
683
678
661
646
582
635
589
561
578
586
640
680
647
618
615
611
666
716
703
687
669
639
610
610
606
633
624
611
621
665
576
387
357
655
650
605
601
595
585
588
576
598
646
708
721
712
712
716
717
753
674
679
700
726
665
645
704
726
705
766
723
671
626
598
640
644
588
843
669
733
782
787
765
753
753
717
679
654
617
647
666
716
742
769
774
740
685
640
604
611
597
650
685
647
613
645
648
646
635
620
647
631
615
620
622
644
678
686
674
667
689
702
690
617
663
637
655
695
653
622
619
632
702
732
801
813
825
816
814
796
791
768
807
825
821
739
786
805
823
754
734
748
772
756
661
654
666
735
747
743
707
746
756
737
780
761
722
721
779
791
778
782
779
777
701
694
724
738
782
701
732
738
742
703
747
776
766
711
774
763
739
751
733
707
670
680
704
716
741
720
782
772
739
748
727
736
674
694
713
752
732
771
776
739
710
732
775
761
739
671
653
659
707
734
728
747
793
795
770
748
774
760
706
715
705
731
740
736
772
747
695
702
674
625
640
662
732
718
701
699
656
655
677
710
709
708
670
712
725
744
694
722
730
717
709
709
718
655
725
730
762
705
746
731
706
694
709
717
709
687
707
705
707
667
718
721
715
676
719
725
735
695
732
749
727
671
719
731
714
662
708
697
682
623
651
654
646
641
668
652
598
610
609
637
660
621
602
624
636
645
619
646
671
686
666
704
708
680
595
582
603
573
598
658
661
670
678
637
656
658
666
648
634
607
588
599
585
583
631
709
694
661
717
755
755
730
690
671
709
753
754
747
737
776
746
749
765
773
766
690
713
713
654
671
710
709
711
673
740
769
745
775
703
700
646
640
615
626
690
686
677
656
676
694
676
679
450
486
948
696
684
670
683
658
642
622
588
576
604
649
691
720
795
813
867
838
936
893
858
790
823
803
792
747
751
771
766
710
744
719
739
701
769
805
799
796
856
853
809
821
828
789
783
753
762
714
762
749
735
692
747
755
711
699
722
722
672
692
728
749
701
718
784
737
670
711
742
748
679
729
739
721
668
686
717
752
688
748
770
772
726
753
737
718
733
769
807
758
804
803
727
729
750
782
729
783
746
678
643
664
642
639
620
614
668
630
665
671
692
638
653
668
689
658
686
690
657
629
665
676
725
663
700
689
671
621
609
608
595
579
592
631
720
706
673
729
746
737
666
716
741
733
713
766
738
780
708
742
728
727
703
751
761
803
761
787
789
757
764
756
740
691
739
770
803
728
782
790
744
720
741
704
631
596
638
775
810
808
780
735
689
693
688
708
721
709
646
641
625
675
725
711
726
737
710
737
742
765
714
766
763
789
700
701
700
687
704
670
698
686
672
641
638
689
717
716
708
721
728
749
745
713
702
691
646
652
695
744
761
764
660
612
621
628
677
732
796
842
851
826
807
791
743
739
726
730
696
695
730
688
687
679
674
637
617
595
586
600
636
683
697
687
672
685
672
680
689
710
735
672
692
714
741
723
713
698
674
742
580
1820
1373
2690
738
732
709
705
696
710
724
704
705
734
742
761
712
733
762
743
733
730
704
702
706
693
646
686
713
738
672
666
672
659
657
632
625
606
595
585
587
576
578
584
570
624
615
601
592
593
582
574
576
578
574
574
614
603
586
600
587
572
577
566
565
602
441
754
649
628
595
585
597
588
593
596
589
598
596
618
635
614
605
605
583
585
590
628
627
631
663
661
525
673
478
686
583
578
578
573
568
560
561
548
544
521
522
511
499
496
492
489
490
483
496
509
521
506
561
613
429
836
638
701
711
742
722
672
658
656
609
600
667
691
687
723
699
677
630
656
628
623
607
576
576
569
562
569
582
575
563
572
569
558
559
544
583
620
600
573
616
601
579
594
575
563
563
550
545
560
546
535
554
533
540
544
549
559
552
577
567
563
543
573
556
556
570
597
589
567
574
613
613
669
668
645
606
626
713
730
668
652
654
636
627
612
616
629
629
692
686
678
669
647
605
598
608
584
582
618
654
689
675
670
695
703
712
650
707
551
897
681
669
712
699
700
713
716
710
687
650
637
670
729
717
690
703
690
728
735
729
695
657
604
603
601
640
718
692
758
765
740
685
726
683
646
672
689
681
701
715
723
681
677
711
738
776
693
711
651
653
719
696
631
625
638
698
728
740
680
697
715
750
762
731
728
759
699
713
663
641
659
648
652
683
700
696
670
720
739
755
723
650
641
646
649
649
606
604
624
709
689
629
651
663
724
692
652
640
607
590
607
616
655
413
1019
638
650
674
650
620
646
544
663
622
651
637
612
522
435
878
610
653
673
624
608
612
608
671
724
722
658
677
680
727
730
750
753
681
720
710
730
726
719
688
668
654
676
680
716
746
651
665
682
686
714
726
695
652
628
624
638
678
668
660
655
642
640
641
640
614
606
616
597
609
605
577
569
572
555
602
902
860
873
894
871
932
913
835
840
795
793
731
692
660
643
650
636
640
712
809
803
783
777
749
784
760
725
709
674
656
675
713
774
725
671
678
683
718
722
698
678
638
620
619
617
659
662
669
656
604
608
623
669
677
657
647
642
656
688
682
671
650
639
620
576
594
609
847
820
763
749
783
820
819
778
726
699
660
687
747
761
689
738
765
771
786
771
674
693
716
756
792
732
814
821
769
733
742
718
720
711
718
744
673
662
687
730
735
722
707
678
662
632
617
609
599
624
686
799
828
829
844
831
781
760
739
653
618
675
746
872
817
811
783
746
718
689
684
682
675
651
636
676
701
719
728
717
738
668
650
613
609
592
577
589
617
680
691
704
701
687
673
655
643
648
644
615
617
645
714
752
739
736
724
733
690
677
677
715
735
690
680
670
723
732
738
705
704
680
648
625
620
609
621
647
717
725
717
714
680
665
629
608
622
671
669
676
623
758
769
760
752
704
676
639
669
661
691
684
689
653
666
687
673
661
708
748
752
693
656
619
597
569
563
573
845
816
810
797
826
854
886
855
827
855
813
797
762
711
750
734
717
771
764
738
740
722
709
695
684
626
605
599
622
709
714
695
692
690
688
703
678
678
659
655
629
647
630
627
616
631
773
792
783
785
801
766
780
773
741
652
622
638
693
869
804
796
842
884
875
860
825
761
744
718
735
721
722
731
631
655
652
728
724
744
741
722
708
662
684
674
683
673
678
659
667
640
665
690
722
712
693
709
688
699
720
728
737
723
714
702
708
673
666
661
638
637
647
643
652
657
631
631
647
661
692
665
656
629
630
604
620
692
691
727
751
759
726
725
704
717
708
718
717
691
703
711
692
675
641
680
701
651
638
638
591
581
566
563
564
599
653
696
672
659
624
674
747
772
735
721
716
691
713
709
728
710
686
698
742
771
790
770
779
788
758
727
708
707
696
685
693
688
727
739
750
741
719
725
719
691
676
629
631
638
703
702
736
738
753
708
723
724
714
676
711
737
726
723
704
707
668
651
662
684
686
646
680
699
698
666
702
692
694
645
695
673
687
656
676
709
749
682
726
759
739
692
730
734
738
670
682
686
709
655
686
720
746
681
740
735
722
659
689
687
668
646
633
634
633
616
603
585
593
575
593
606
637
619
607
629
624
620
591
616
602
594
579
583
601
644
635
619
682
716
752
673
736
761
759
694
699
699
664
661
721
737
716
668
716
743
671
712
690
700
644
674
712
732
705
738
776
794
727
727
740
743
680
716
725
771
681
718
747
735
680
705
724
724
705
741
768
744
725
757
792
716
685
653
625
593
593
611
676
679
628
652
700
721
703
661
682
715
697
647
666
684
671
713
741
498
584
504
1811
628
3387
577
612
625
610
650
679
711
694
691
720
733
651
669
682
694
668
715
740
745
750
701
741
779
735
686
748
757
758
666
682
713
718
707
756
743
696
711
697
669
639
667
673
697
650
686
709
720
656
671
666
647
624
599
590
582
598
645
666
624
663
649
674
688
698
658
676
704
707
680
700
731
739
706
763
774
738
694
707
711
668
676
698
715
679
688
703
704
685
659
675
692
687
671
718
713
690
697
689
697
645
628
629
617
578
583
623
672
692
633
670
651
628
629
646
704
739
724
669
673
682
695
681
671
742
742
667
684
713
766
750
726
752
757
710
701
740
769
735
750
775
756
685
745
734
708
658
700
751
762
675
671
650
628
624
664
711
734
678
740
749
776
735
774
777
755
696
715
743
756
696
744
721
743
679
731
709
726
688
706
718
707
648
648
605
621
615
650
636
630
603
609
627
604
574
580
590
599
621
593
616
613
617
604
623
645
657
516
2467
596
600
596
568
568
584
627
646
635
618
597
600
602
600
597
639
693
732
735
701
729
724
678
687
686
674
636
646
633
612
624
613
618
613
626
621
588
613
626
598
615
638
667
690
657
672
644
650
658
617
621
633
659
647
603
587
612
625
679
715
699
641
639
634
627
615
636
698
741
714
686
753
762
765
692
713
676
699
649
664
712
723
744
667
695
675
645
606
603
622
649
672
652
646
631
646
627
622
651
707
707
687
742
751
730
678
680
647
651
658
701
714
709
659
695
700
636
612
608
582
586
667
627
612
619
643
683
649
629
633
674
747
684
658
688
697
701
671
704
719
710
658
722
725
705
664
685
667
668
624
626
632
638
618
657
677
666
642
678
694
678
654
656
663
666
592
596
584
630
685
674
688
628
601
634
641
671
708
751
762
706
709
715
723
716
728
695
691
733
744
759
729
763
756
760
713
692
675
647
643
647
633
624
628
665
687
625
638
637
637
618
627
638
642
599
608
601
603
622
668
690
724
702
706
664
645
672
679
708
695
707
693
675
634
639
666
690
650
654
630
589
499
678
568
564
553
555
560
572
597
605
595
572
576
579
584
576
608
627
708
726
733
701
734
759
734
657
657
635
673
727
709
694
638
649
684
795
800
798
776
738
712
714
733
667
713
752
801
785
770
671
713
566
924
657
683
675
679
681
671
631
625
622
690
748
760
768
732
666
706
710
703
694
658
623
623
591
577
580
559
561
384
710
697
1154
582
608
601
618
589
595
592
601
639
640
656
639
596
597
598
595
595
609
612
603
603
619
664
674
661
637
624
635
656
641
672
701
757
759
735
693
665
680
726
746
754
743
679
666
646
694
741
772
779
728
713
695
683
650
630
645
710
811
803
795
762
682
680
648
650
658
639
620
661
696
733
733
718
724
633
634
618
649
672
645
655
667
645
646
620
603
612
665
696
706
704
698
680
700
691
671
696
699
691
642
679
692
725
696
716
706
683
637
661
676
664
649
627
642
675
642
637
619
636
642
615
619
601
619
648
667
654
631
597
619
624
654
699
719
704
659
654
696
669
687
743
761
737
717
709
671
664
651
670
666
654
631
614
607
636
694
722
718
727
701
642
656
647
642
637
626
593
614
617
638
669
667
672
680
644
616
612
603
593
607
631
623
685
712
733
683
639
638
626
637
656
674
694
714
753
716
708
769
802
808
747
665
645
632
654
709
732
715
697
637
651
652
685
724
737
700
751
716
673
678
736
695
710
740
737
707
693
631
643
645
653
648
662
674
694
675
663
632
643
694
728
672
611
631
605
598
583
635
682
696
679
670
638
616
612
591
609
643
682
700
690
676
663
667
619
627
642
641
624
638
676
690
695
705
681
675
648
645
621
613
600
591
604
695
751
729
721
713
740
741
729
733
730
719
703
696
718
709
679
696
681
686
746
745
719
704
696
657
639
626
587
595
602
607
657
785
771
770
709
676
699
727
755
703
664
630
633
614
605
605
625
669
697
663
660
650
635
587
605
607
676
729
749
753
775
743
713
755
747
750
776
797
815
781
761
756
782
804
818
815
812
790
771
783
755
689
716
734
771
765
758
728
697
682
642
632
628
657
720
769
783
779
757
733
722
675
665
668
694
693
682
701
694
631
612
608
625
649
713
737
665
672
649
611
618
606
655
738
723
703
655
653
654
672
675
679
651
672
715
740
754
771
741
725
706
669
682
690
723
690
720
737
739
730
746
747
697
674
669
698
716
693
683
694
632
612
587
581
578
649
756
777
799
800
731
768
767
754
639
611
599
631
717
773
788
786
783
748
719
681
688
653
673
702
690
720
754
780
735
742
704
675
640
621
594
595
611
639
680
698
687
702
650
649
644
655
683
697
693
688
698
762
726
729
642
657
651
609
627
619
631
662
656
654
649
618
619
625
657
660
653
648
646
617
645
634
676
673
692
681
685
693
724
712
683
694
679
691
706
696
692
729
735
695
668
697
724
759
674
736
746
703
612
615
621
622
631
627
645
635
624
601
591
595
620
622
663
712
694
691
687
662
654
634
614
613
633
665
651
727
787
805
798
695
698
670
665
666
659
692
668
648
649
673
687
632
625
609
627
667
720
662
623
646
658
634
625
617
596
610
660
640
632
648
684
693
679
666
616
614
592
588
621
645
660
639
652
658
667
638
603
613
606
606
640
685
662
675
652
618
621
598
585
593
599
604
615
612
625
608
604
580
575
574
584
637
687
658
656
607
621
635
644
675
618
631
628
664
677
700
638
610
620
633
666
669
693
692
633
644
634
622
627
618
617
579
594
580
591
629
665
639
602
621
619
642
652
648
668
651
638
628
647
674
700
750
744
689
622
622
612
585
618
642
710
735
738
725
721
702
737
712
688
657
638
655
680
667
687
649
642
614
592
586
608
684
727
734
699
651
660
678
679
677
656
618
628
622
653
691
701
686
704
720
684
750
738
734
721
754
712
686
677
648
638
616
586
580
595
648
699
701
682
667
633
598
600
606
620
641
683
683
680
638
653
670
683
649
622
621
636
646
601
611
611
647
676
691
670
657
592
595
589
608
686
673
676
667
654
608
610
610
666
658
649
641
638
621
627
607
593
570
559
580
686
736
730
749
786
749
697
643
622
615
622
630
605
637
668
705
719
728
738
694
730
720
727
688
686
682
707
699
707
690
668
696
703
691
723
683
652
611
596
599
639
639
679
705
706
649
652
684
723
718
707
677
626
597
610
626
710
780
787
784
757
720
715
721
736
733
842
850
860
857
857
814
797
781
776
801
800
782
774
769
764
772
762
702
747
733
764
712
731
779
802
773
729
766
784
763
684
719
740
762
705
742
748
776
711
712
723
744
689
728
745
778
704
730
737
744
709
756
737
745
700
752
769
792
713
754
779
749
734
772
818
745
679
717
721
750
708
821
877
832
806
848
759
666
660
663
721
751
715
765
764
789
748
788
807
769
749
789
831
792
822
858
876
837
858
850
785
784
789
786
726
811
809
761
708
750
728
712
714
749
778
746
766
790
747
699
730
749
754
709
770
764
732
700
753
741
695
705
722
705
645
640
672
752
753
698
737
727
657
648
632
640
663
631
619
625
631
671
695
675
707
730
768
772
782
796
787
742
784
807
802
735
758
768
746
690
735
726
749
753
688
737
747
665
687
674
697
730
726
682
659
632
605
596
597
691
713
661
688
673
722
704
697
673
633
639
676
717
719
680
741
756
751
724
769
776
766
738
769
787
790
777
807
815
782
744
789
788
773
737
756
676
687
637
640
620
620
632
613
578
594
588
593
651
663
669
677
657
629
623
649
683
686
711
683
620
622
629
677
711
681
665
764
871
870
826
826
817
845
826
826
827
838
782
851
874
824
802
797
796
749
852
856
769
796
811
809
764
856
863
804
823
866
822
757
823
820
746
760
821
834
758
819
844
769
808
854
814
751
820
852
769
801
872
853
795
869
825
741
721
681
750
828
778
706
734
695
742
796
801
783
733
802
831
825
759
768
773
818
778
761
821
845
784
805
852
855
802
841
850
765
783
826
842
777
869
852
761
814
835
730
747
784
767
743
813
880
805
755
773
796
770
766
751
757
848
856
771
796
747
741
782
750
702
647
668
716
789
734
810
840
824
793
840
859
792
818
830
798
779
805
851
798
779
816
847
797
812
830
776
705
775
814
777
746
797
712
743
733
746
731
648
630
608
577
576
557
543
553
589
751
611
598
633
668
699
666
579
677
620
618
621
589
579
585
587
571
658
714
693
679
641
607
591
585
555
539
541
561
641
612
941
856
862
866
812
716
659
647
638
643
615
612
600
615
641
660
657
679
671
696
718
704
691
739
780
768
727
747
799
785
755
736
715
679
641
639
625
602
579
577
557
529
552
631
815
781
767
731
763
747
750
726
673
659
716
752
767
789
789
825
769
700
759
804
793
693
686
652
656
738
755
767
743
719
749
745
731
687
704
726
757
738
702
727
705
710
711
739
766
727
772
781
769
711
717
730
737
684
687
694
718
666
694
719
718
671
695
704
700
679
717
726
690
737
744
726
687
704
728
670
679
696
694
664
708
716
722
681
745
741
726
667
691
658
613
607
622
746
794
785
734
689
660
627
624
606
575
590
601
614
606
640
664
674
714
699
700
690
668
687
717
741
716
753
769
747
706
691
681
655
638
663
704
717
690
720
767
748
726
762
719
678
701
703
704
671
723
758
710
715
728
725
660
692
702
683
658
691
736
743
711
768
763
710
704
721
733
665
712
714
716
690
762
779
692
713
809
863
837
787
810
797
751
758
801
781
755
782
792
766
749
739
712
701
727
756
717
741
765
751
722
736
716
691
729
730
728
690
749
747
733
760
774
766
731
752
773
699
748
754
723
695
737
742
691
731
749
769
737
759
717
669
685
716
720
703
750
780
702
738
742
727
690
678
683
656
716
779
810
737
742
746
739
686
757
785
752
736
796
790
734
723
688
666
631
602
581
619
799
860
853
816
794
768
741
757
743
715
759
791
841
826
809
838
838
776
786
805
795
737
767
747
756
702
738
707
707
648
656
668
682
633
650
680
716
712
673
753
759
764
735
755
746
701
710
720
740
704
754
778
755
757
758
763
693
715
693
671
653
705
758
735
699
742
746
681
722
720
724
680
721
727
705
691
731
737
707
723
716
663
648
647
614
624
703
644
674
685
682
638
666
701
718
674
689
722
717
665
719
710
713
675
719
742
724
698
717
741
703
699
719
709
677
703
719
716
686
733
723
696
656
688
707
705
670
721
764
757
701
679
647
605
581
583
578
589
630
626
598
601
633
643
613
608
616
625
612
594
582
659
705
799
736
678
622
630
596
605
636
696
699
697
650
662
662
661
650
634
639
655
629
667
721
738
730
793
809
777
766
781
790
735
684
710
765
763
741
812
853
827
796
818
829
777
779
753
739
722
773
805
760
833
819
753
770
788
757
694
697
721
695
652
674
689
728
671
769
748
737
726
777
766
711
742
758
735
708
759
811
779
722
752
736
654
628
623
647
655
628
662
710
719
668
684
719
734
712
712
730
758
714
734
744
744
692
723
756
697
723
746
761
689
695
668
628
635
653
784
781
740
792
757
723
701
747
784
757
795
771
691
702
695
704
710
665
623
605
590
564
552
537
542
540
527
534
543
532
536
319
730
521
533
536
531
522
546
548
586
583
454
697
571
593
602
615
595
592
602
615
587
566
562
565
549
558
557
550
566
598
590
609
631
625
619
644
692
613
638
650
654
660
635
661
657
690
705
651
620
650
675
690
669
674
670
613
606
591
613
640
644
639
631
627
614
642
688
702
703
652
686
702
693
659
636
632
643
636
647
632
599
607
637
703
738
743
654
631
678
691
638
667
653
627
632
632
641
641
695
707
766
711
738
736
676
686
687
682
655
609
609
628
680
661
709
738
746
678
721
727
690
628
619
617
593
594
569
612
660
640
723
659
726
744
774
735
678
696
741
750
690
763
795
862
803
756
778
777
726
744
780
765
718
716
681
648
623
625
691
788
797
747
795
801
766
707
738
755
796
683
684
679
733
704
693
720
754
775
750
739
697
618
624
617
654
726
749
759
747
662
647
634
672
681
713
681
660
714
666
732
764
773
700
725
690
674
643
657
704
753
712
730
688
683
687
743
803
739
798
785
687
665
641
650
653
674
641
662
668
672
735
810
752
754
753
739
678
680
680
705
700
706
640
639
669
688
704
712
703
657
687
733
754
763
683
692
705
647
693
712
730
687
679
644
640
639
622
592
578
576
591
663
696
679
674
624
1367
626
634
608
620
657
720
643
689
764
761
723
717
690
690
649
617
590
587
610
677
662
671
696
703
685
652
657
706
713
669
686
699
723
709
746
772
688
705
690
689
727
680
690
722
727
730
657
645
632
628
649
662
675
722
708
706
644
635
651
680
647
655
626
641
637
653
652
639
598
594
612
652
666
639
645
618
669
691
691
644
638
623
605
593
567
565
548
556
542
543
560
592
610
582
573
562
573
577
631
713
695
514
866
690
643
634
639
635
596
593
631
559
577
611
719
740
684
667
740
1388
691
628
605
603
604
582
573
569
646
653
647
597
610
610
603
584
571
571
589
621
640
702
720
699
673
686
701
671
718
776
756
755
786
741
727
778
774
759
707
769
780
729
753
782
761
714
709
741
749
730
740
785
775
720
732
756
753
684
733
734
717
700
743
783
736
772
768
709
660
619
597
618
759
818
817
783
838
789
730
783
778
706
719
786
767
710
744
785
763
760
777
744
689
686
735
791
746
788
719
704
769
781
804
752
761
740
756
764
833
837
745
811
812
783
792
846
846
806
819
815
752
734
796
818
803
787
814
787
739
770
788
737
781
745
696
723
754
725
697
751
749
699
742
755
735
740
815
813
753
799
810
741
746
746
730
675
717
743
724
778
782
678
676
629
635
724
631
665
652
635
611
614
696
705
643
669
703
724
658
679
723
735
693
730
744
715
777
834
811
801
825
792
728
757
760
700
742
766
757
727
696
657
627
628
684
752
714
711
732
723
698
768
794
774
784
769
711
685
677
732
800
767
723
735
721
666
672
658
654
668
659
619
641
676
748
719
778
816
810
741
804
835
797
708
832
704
677
689
716
701
713
708
707
685
667
693
669
630
620
666
880
810
789
851
889
795
846
861
776
762
780
783
731
810
832
835
801
818
806
761
795
792
708
781
786
749
731
738
749
707
741
746
714
719
735
738
690
732
749
747
739
790
792
726
779
776
715
719
754
778
715
779
781
721
715
756
761
700
734
746
721
682
731
772
704
728
757
750
696
741
746
701
695
728
761
705
737
741
770
713
726
739
739
653
627
626
645
759
825
793
794
729
766
781
752
715
760
762
726
738
790
768
779
782
783
727
730
730
742
725
773
785
776
768
814
808
730
742
729
738
718
699
670
692
669
748
763
722
767
767
754
694
716
738
781
722
803
822
792
756
799
807
741
767
758
760
724
757
776
747
758
797
790
731
773
796
736
783
804
791
747
782
775
695
678
617
592
613
579
584
589
617
583
588
571
572
563
571
597
618
626
676
746
709
775
734
690
669
631
606
604
631
620
615
613
605
611
628
623
590
595
608
600
638
670
714
724
721
702
690
674
641
636
646
660
688
720
738
668
653
649
666
630
628
613
610
618
626
611
600
600
577
566
566
578
623
664
686
697
703
696
674
656
648
650
663
655
625
622
632
646
657
646
643
614
601
582
593
596
635
694
682
718
683
730
712
676
637
608
601
590
588
611
645
598
623
597
608
592
598
633
622
615
617
608
625
655
665
711
693
688
673
664
639
669
677
707
691
656
627
641
629
643
647
653
642
577
607
606
641
668
683
656
691
718
695
688
677
675
660
638
662
670
683
646
641
632
640
642
618
638
653
636
607
619
633
651
631
638
641
656
621
650
639
644
632
629
641
654
649
627
646
642
653
623
633
629
654
653
622
628
629
625
621
612
628
617
657
647
612
598
606
584
595
621
669
702
678
665
694
706
711
666
700
682
703
662
651
681
699
720
686
739
725
717
672
703
720
709
666
719
684
638
633
637
679
653
660
606
608
651
680
691
675
674
698
699
672
681
684
675
658
687
710
719
688
732
724
699
651
616
595
589
574
627
730
711
677
713
705
672
645
682
665
652
655
618
600
585
577
577
600
594
617
673
717
714
657
604
599
597
588
574
560
547
547
536
535
552
566
672
646
697
772
754
724
700
657
645
623
594
592
616
628
663
682
712
688
672
647
627
614
596
578
597
726
731
749
805
791
770
791
803
821
792
744
750
756
781
731
801
702
713
767
780
748
737
649
663
616
608
676
686
693
656
652
634
630
693
712
780
796
776
737
685
649
624
607
603
683
721
707
684
712
801
802
765
743
736
737
722
738
753
726
738
792
829
808
777
722
669
681
673
701
726
754
766
773
774
794
758
748
758
742
701
773
766
775
724
743
714
650
654
663
734
713
763
771
753
702
728
694
651
656
685
700
664
726
773
761
756
802
788
714
744
752
723
707
712
725
648
644
615
619
597
691
669
642
685
673
659
645
671
688
666
662
683
697
638
626
648
688
688
655
672
683
670
651
673
681
671
663
713
721
714
666
718
733
703
697
706
702
682
693
711
732
681
737
720
704
687
727
727
672
732
768
791
777
815
826
755
773
764
721
704
771
812
793
709
791
776
695
686
665
659
628
625
649
667
637
668
671
664
651
671
675
646
653
684
704
664
694
714
690
665
713
720
709
687
703
722
669
672
684
706
676
694
704
713
655
688
706
693
670
686
689
669
699
702
695
665
680
671
664
658
675
700
698
722
751
751
735
758
753
691
715
714
710
688
736
765
710
738
740
714
689
707
709
660
693
708
703
692
700
713
691
694
702
706
690
701
727
710
698
700
729
689
731
713
706
672
706
717
681
682
719
737
684
682
696
704
683
712
700
646
631
610
600
687
725
663
670
663
676
646
692
751
770
736
755
749
719
722
738
766
722
748
751
721
720
748
721
707
719
721
686
707
728
704
721
717
718
671
708
733
702
703
716
732
693
724
728
720
701
732
747
710
680
695
718
715
676
715
735
728
714
732
732
700
730
762
751
730
747
759
724
765
744
729
723
724
722
689
709
720
694
695
713
728
691
713
741
710
675
703
722
729
695
710
730
702
716
715
707
671
693
724
711
693
717
734
719
705
722
715
681
699
711
748
716
770
768
723
713
706
667
607
594
591
614
630
595
602
662
705
668
649
664
663
631
621
621
613
586
625
621
683
665
668
710
731
707
662
683
681
675
669
696
735
760
754
795
798
774
817
818
786
718
746
751
725
695
762
773
756
755
762
739
678
679
654
655
609
610
612
623
609
599
602
609
611
591
600
609
627
616
580
564
572
586
768
812
789
772
779
734
706
693
648
655
675
702
725
727
703
741
711
669
635
613
574
587
578
584
583
576
569
583
663
696
718
660
720
712
704
659
690
678
681
768
713
731
716
726
662
623
609
608
618
617
624
641
624
636
643
668
699
694
697
666
636
669
733
804
810
899
895
830
826
749
744
751
712
682
708
718
732
704
666
687
659
657
628
667
680
680
741
774
690
677
644
635
705
648
657
670
706
714
691
749
749
784
709
744
754
707
725
745
723
690
662
645
651
655
618
625
642
685
711
704
648
677
740
715
684
679
690
712
725
725
718
757
726
719
706
732
758
810
821
809
799
771
740
773
771
777
787
803
797
729
709
710
645
611
610
600
395
808
580
571
562
555
548
548
543
541
531
534
535
562
576
590
638
634
630
623
642
670
684
691
654
640
602
605
618
615
622
606
577
585
573
576
568
564
556
549
560
563
559
565
535
516
513
335
663
494
489
476
475
473
509
482
483
846
591
635
612
605
639
613
567
590
550
537
585
587
602
605
564
549
588
602
591
609
612
596
664
706
686
649
598
582
589
602
658
760
698
736
706
647
677
696
692
692
686
720
717
732
739
744
747
708
660
616
576
574
569
584
659
658
657
623
607
592
575
590
638
603
686
740
714
834
783
789
834
775
681
637
620
595
608
647
631
683
690
711
711
723
656
652
635
633
628
640
594
651
696
653
675
749
756
757
752
654
634
637
719
726
681
705
737
741
742
722
672
644
640
678
640
687
673
659
709
739
729
681
660
632
616
596
580
566
563
564
575
575
576
559
579
602
610
576
589
576
564
570
561
568
583
665
665
639
645
717
707
687
668
642
610
615
622
611
596
604
602
592
583
580
586
614
612
602
625
632
591
600
611
602
637
645
629
625
604
590
603
601
590
628
770
752
678
777
791
742
665
664
660
627
632
615
602
576
581
593
579
595
631
679
688
745
732
678
626
636
635
642
679
682
671
653
663
712
718
696
745
794
787
756
776
747
700
665
682
702
694
704
735
716
695
667
685
712
708
666
655
639
635
623
613
641
663
679
649
670
664
642
626
622
604
574
565
551
558
543
537
534
538
543
535
535
553
567
530
545
541
542
588
628
619
530
681
585
613
623
647
690
700
664
743
741
759
775
828
894
850
811
806
774
708
690
678
886
809
850
855
762
757
757
807
743
839
859
797
849
910
820
784
809
809
743
846
827
711
741
773
700
705
671
674
768
693
681
652
670
772
681
729
759
749
711
801
830
803
806
818
793
736
802
821
752
752
808
828
773
857
885
839
831
862
824
785
857
860
754
820
863
819
831
871
840
786
844
858
802
843
844
807
817
802
812
723
784
811
765
896
913
729
655
675
710
697
703
721
680
644
620
586
574
575
562
563
571
573
600
616
606
567
584
565
575
598
667
728
760
757
766
783
832
821
840
845
829
791
770
779
736
852
924
903
865
824
805
752
809
816
809
750
783
814
794
797
817
806
779
777
761
770
769
746
774
733
710
681
727
758
694
749
778
776
736
761
755
720
729
765
827
740
763
756
761
708
767
788
742
715
749
771
722
758
736
733
693
748
813
817
740
783
820
775
711
776
792
807
753
832
837
798
709
794
877
859
777
792
776
755
689
665
653
650
648
705
746
741
730
708
699
628
635
617
626
653
676
657
652
637
618
603
593
587
620
694
766
747
745
743
712
670
647
609
613
636
783
828
830
847
848
852
849
833
790
787
802
798
790
787
800
786
805
794
790
811
840
840
860
851
811
806
824
840
778
743
763
780
776
696
758
821
775
728
750
820
771
751
765
755
711
683
719
755
763
730
792
812
813
759
814
829
809
759
788
816
747
766
793
777
723
741
760
749
676
661
654
622
620
609
618
605
584
607
606
656
663
655
617
607
583
566
564
541
574
828
804
790
818
746
766
845
904
888
825
831
791
787
807
791
803
809
810
779
799
815
774
764
750
767
779
668
633
634
596
607
611
631
793
811
794
760
813
793
734
692
721
713
699
709
725
770
793
796
785
746
707
685
663
660
691
679
754
784
773
756
694
747
748
760
752
712
663
635
665
684
700
641
620
619
642
756
759
769
685
700
746
805
803
742
790
774
776
787
835
859
770
830
844
826
800
798
814
747
806
833
828
777
772
785
801
853
866
786
761
751
711
699
731
770
695
755
799
811
745
772
799
758
744
786
790
718
777
817
785
843
856
835
774
803
817
762
860
872
799
801
865
861
765
800
837
856
759
841
864
765
830
852
816
791
850
840
767
821
840
775
837
843
797
733
760
689
682
705
753
709
645
663
687
461
977
647
634
618
605
586
590
597
612
633
587
618
609
658
693
649
626
605
602
641
718
751
775
784
764
826
803
771
675
616
615
616
669
722
735
666
647
626
631
731
718
731
725
747
741
729
667
707
750
761
735
800
790
775
699
749
744
727
708
732
720
669
653
632
667
676
649
629
642
651
634
619
623
639
672
642
657
640
626
620
618
610
650
707
715
666
708
676
660
668
650
627
626
612
624
624
606
641
666
712
737
743
741
717
690
647
682
698
686
688
695
714
808
869
850
808
820
829
783
771
769
770
707
672
626
635
625
651
601
618
621
701
750
732
701
705
673
683
689
660
654
645
671
670
683
705
706
659
689
696
745
688
728
747
734
680
714
712
742
692
750
742
722
688
712
771
708
730
766
753
697
739
752
748
698
753
764
708
702
711
692
649
676
724
764
678
691
691
737
659
688
692
743
711
771
761
691
653
661
690
720
684
749
742
692
697
712
739
690
748
752
728
690
709
737
685
727
722
672
714
683
672
632
632
605
599
614
626
655
669
633
638
697
756
774
740
719
711
679
650
668
695
740
752
734
776
776
733
733
727
719
704
732
754
731
767
791
764
708
739
690
736
725
680
676
752
812
744
744
758
696
730
718
688
729
724
674
716
732
772
767
726
653
656
646
626
607
623
793
775
698
755
775
788
722
777
773
757
723
762
840
867
817
875
884
805
846
818
757
704
706
727
665
657
688
753
727
674
651
660
730
779
789
697
728
814
848
766
772
714
743
802
804
794
794
802
759
762
739
697
655
658
629
619
624
679
676
652
709
774
768
803
771
789
812
826
794
814
805
784
799
792
780
714
761
796
842
749
825
788
726
704
748
797
767
733
657
687
722
780
761
662
650
649
671
769
737
741
729
678
647
642
650
722
713
681
669
687
677
721
778
791
750
709
685
702
712
698
685
695
645
693
723
815
790
778
712
689
668
682
719
660
708
692
729
718
740
745
709
590
738
620
605
591
571
575
589
582
587
596
605
629
624
601
621
626
639
666
647
631
608
695
770
742
738
723
700
697
568
827
615
605
580
582
573
648
795
724
672
673
744
839
800
764
679
670
654
665
679
683
700
681
662
649
615
612
589
602
676
722
682
667
643
624
630
613
633
659
670
623
642
680
783
790
802
776
726
714
674
704
741
769
694
702
727
786
794
788
704
720
721
709
652
662
690
720
697
689
744
742
715
732
758
769
720
764
779
768
749
774
805
741
748
775
739
735
752
733
683
713
724
733
695
737
723
696
717
713
693
591
796
675
636
640
678
769
779
717
763
787
776
721
668
733
765
835
722
729
778
760
700
736
685
640
629
641
659
660
696
680
664
641
615
598
577
574
589
620
661
659
645
697
682
626
478
391
390
606
576
578
607
648
716
755
738
763
759
714
711
720
741
725
695
780
766
773
741
750
748
749
740
748
689
718
704
718
669
716
725
716
716
732
748
684
685
674
658
634
658
693
724
672
741
764
766
695
735
745
700
710
747
769
690
711
752
773
722
757
781
760
717
729
728
686
701
734
739
706
726
720
724
690
645
650
653
628
632
653
640
622
631
614
600
593
610
602
635
656
683
632
654
678
703
652
699
736
733
696
740
788
744
722
746
763
738
756
779
772
753
783
777
709
737
725
755
703
769
786
739
737
737
757
745
684
674
660
610
620
630
677
695
721
720
693
649
687
665
660
706
769
697
713
733
713
705
637
627
622
629
639
660
638
644
639
616
602
638
679
691
692
694
682
666
667
677
687
686
714
732
743
755
753
728
735
667
647
621
625
636
634
628
632
612
637
633
630
663
668
618
618
660
710
741
743
721
701
682
645
617
646
690
729
745
773
782
791
726
759
754
743
684
680
660
674
689
687
706
681
692
691
710
698
693
641
634
648
669
693
685
672
634
635
643
691
625
620
622
657
692
681
663
658
626
616
618
622
615
637
640
712
655
679
688
729
735
721
672
654
618
592
580
568
574
662
748
742
731
743
712
661
634
601
591
578
558
543
541
531
535
522
532
547
528
518
518
515
517
507
500
486
507
487
486
485
499
513
542
573
612
655
642
641
653
631
621
592
589
590
605
617
623
584
569
570
558
557
542
542
525
533
535
546
622
739
732
736
708
661
663
683
646
639
633
608
597
589
580
564
565
593
596
601
600
589
587
595
610
578
608
591
617
623
638
634
595
598
615
652
684
687
685
636
635
624
621
604
585
601
697
731
771
783
764
704
731
718
748
708
656
697
701
702
639
678
664
623
609
602
620
610
605
582
605
646
642
674
701
709
722
667
633
618
626
641
692
704
734
693
658
657
678
646
673
659
635
622
642
618
626
626
641
626
651
641
641
642
684
655
677
662
660
626
629
609
594
594
588
565
574
607
669
664
675
645
669
649
645
677
691
704
674
648
636
614
616
613
633
631
585
601
607
734
791
796
804
790
774
741
687
632
637
625
673
711
675
655
668
647
655
675
711
682
643
647
612
598
606
604
624
638
638
631
627
591
597
591
612
600
600
598
596
590
603
597
600
580
577
568
595
641
678
662
684
672
653
637
610
608
630
716
778
786
819
810
787
788
751
780
799
797
785
773
797
802
762
777
733
705
772
797
787
735
764
826
842
818
843
854
769
715
714
721
692
643
669
678
684
635
616
651
699
727
675
618
633
618
642
673
644
680
705
754
730
690
669
712
758
736
697
654
646
727
761
713
776
803
813
692
712
707
710
729
715
699
654
677
708
740
781
787
710
715
704
726
711
697
650
677
698
729
762
788
742
780
808
796
702
694
720
765
825
729
774
786
779
725
734
747
751
702
715
744
715
702
759
773
704
681
654
664
689
653
653
667
676
689
657
704
713
670
719
739
735
716
657
669
669
649
628
619
642
729
771
770
714
746
739
740
697
719
744
758
721
747
763
721
786
804
759
665
641
652
680
698
690
645
681
708
742
751
717
702
732
661
714
684
637
654
702
709
714
734
659
658
663
717
774
712
716
742
700
723
745
788
785
779
839
822
706
758
799
823
713
649
673
660
736
775
790
702
662
645
652
647
633
625
655
736
846
783
767
736
779
822
835
834
798
784
807
842
823
835
791
837
733
705
680
680
775
808
821
797
772
802
808
773
745
759
718
674
686
742
764
702
711
691
735
741
784
727
698
752
779
732
685
736
762
744
705
771
796
806
760
798
790
747
722
749
775
765
661
691
725
743
688
688
746
768
790
774
768
783
769
729
735
767
743
685
650
640
634
628
587
571
561
577
547
543
544
542
550
547
552
570
612
654
651
658
629
606
602
620
632
657
633
592
612
631
680
738
732
760
792
745
670
655
699
732
746
683
648
661
676
654
637
655
702
740
697
674
659
678
703
713
706
671
630
616
490
720
575
365
808
589
603
641
627
610
616
635
640
629
623
609
600
578
574
564
572
604
766
785
730
698
689
711
716
717
692
673
669
674
653
647
618
639
657
684
696
691
626
631
636
647
660
695
728
735
705
749
744
729
678
686
683
688
665
655
649
623
613
621
637
646
628
670
480
829
638
617
604
602
577
580
603
642
652
706
727
724
781
787
696
634
630
644
697
695
663
616
619
633
709
719
681
658
625
594
583
570
618
682
679
706
670
672
658
690
692
745
771
659
638
656
704
714
688
668
657
623
618
609
609
622
645
629
629
664
711
755
728
708
699
686
656
665
683
715
728
764
732
685
665
663
658
662
660
655
638
633
638
598
616
654
685
755
776
730
740
729
722
703
743
752
673
670
674
692
709
736
739
704
748
750
774
765
753
760
770
695
701
701
714
663
603
605
584
608
685
635
650
679
678
711
654
667
672
676
655
690
751
795
795
780
758
673
681
723
731
718
693
712
728
709
698
705
718
711
670
697
708
679
734
736
776
737
767
776
749
734
659
641
643
677
671
679
722
729
723
719
730
749
755
751
742
684
674
701
709
706
714
730
664
610
635
705
763
741
723
685
656
648
645
686
721
703
651
639
593
578
587
646
865
824
830
799
801
772
776
765
735
721
733
758
758
765
774
747
761
770
780
779
766
757
749
749
712
688
709
683
684
687
645
671
720
738
754
727
699
672
664
663
619
590
575
583
568
598
651
614
614
519
715
600
594
580
571
551
554
540
531
536
568
695
706
702
689
641
639
668
704
752
744
743
717
688
635
623
613
607
622
648
732
789
791
815
820
822
829
796
803
827
833
837
815
756
740
718
729
788
768
773
764
716
744
743
749
707
768
783
754
661
635
642
614
597
586
594
578
615
667
677
712
721
716
718
724
720
675
715
784
820
778
787
799
766
749
789
772
688
689
730
727
673
706
707
681
661
673
723
742
716
790
779
740
771
770
677
714
731
804
796
776
683
714
697
649
667
698
779
726
789
819
794
807
789
730
696
739
728
687
801
829
755
717
704
677
645
644
644
644
626
649
684
681
676
651
691
739
749
722
700
750
776
751
804
796
765
761
758
729
710
734
745
749
733
770
769
754
744
755
693
710
723
727
680
702
732
754
724
806
782
747
725
755
761
716
772
802
766
767
795
797
750
769
789
754
764
792
825
754
764
772
759
685
695
671
678
660
730
759
709
726
671
712
722
774
730
686
622
641
649
717
766
716
655
627
605
634
629
752
799
836
797
728
749
734
758
753
756
793
799
766
790
790
725
756
755
746
757
770
760
714
715
730
727
750
692
707
717
727
746
726
678
658
624
626
740
767
697
690
665
702
676
662
681
704
714
698
717
697
750
813
779
735
825
837
824
853
837
797
717
724
745
699
732
751
764
709
751
767
728
720
742
773
725
762
767
728
762
764
770
725
789
786
735
793
800
758
772
791
805
752
819
812
772
823
838
748
767
772
769
729
773
798
739
771
783
780
725
770
767
738
752
764
750
712
750
773
726
781
810
771
765
781
744
693
718
732
682
743
790
754
686
696
735
763
666
677
654
666
638
646
650
650
624
640
669
682
691
686
644
656
665
715
695
765
791
678
717
747
818
814
796
739
739
757
824
838
827
883
897
816
802
808
803
815
814
851
880
849
806
799
793
739
783
781
779
766
779
729
742
719
678
677
710
822
852
832
877
874
809
826
832
836
774
814
840
800
809
856
855
807
812
817
786
735
786
817
786
758
798
806
764
830
841
793
735
768
783
773
761
773
755
715
726
736
719
686
715
708
695
681
760
862
792
864
906
856
823
849
853
750
782
768
717
731
726
777
718
773
809
774
717
738
756
726
771
791
795
712
767
801
771
779
778
756
710
754
763
720
773
805
769
755
778
780
710
756
762
688
651
657
689
650
613
605
613
619
673
729
725
676
638
623
608
603
619
637
666
680
678
684
673
718
801
852
850
864
779
801
753
692
707
706
746
733
705
686
691
712
680
717
718
708
711
718
682
693
683
683
663
679
687
641
668
681
703
695
657
666
682
679
657
661
664
737
702
723
720
666
664
658
666
614
637
651
666
630
627
715
773
767
693
679
651
640
724
768
678
672
678
691
678
651
688
735
812
816
813
790
748
685
713
1262
614
612
614
604
608
601
574
575
577
558
555
548
540
538
534
543
537
542
545
548
577
604
617
632
619
642
650
648
642
636
616
609
579
596
597
575
575
556
559
548
544
553
548
553
554
576
743
675
668
685
675
645
633
618
619
587
589
582
582
566
567
571
561
549
555
538
537
524
554
554
557
567
567
604
603
587
611
601
603
598
584
564
573
557
570
570
575
587
477
689
602
588
615
394
766
575
604
619
599
586
590
588
557
567
558
563
564
556
540
562
540
541
553
568
592
583
569
569
579
573
565
561
550
555
536
536
537
527
565
567
578
574
565
577
572
550
548
548
551
543
529
527
515
516
513
509
521
523
544
551
550
589
601
595
590
628
619
584
604
381
926
644
665
685
668
656
657
627
600
598
607
616
620
630
623
625
624
634
652
635
626
641
606
650
692
739
764
797
839
854
839
770
773
767
800
795
741
725
698
670
670
663
679
676
737
791
819
796
837
783
714
720
722
785
720
768
841
779
737
784
799
791
722
687
672
647
638
683
663
624
656
711
702
661
747
792
751
681
738
748
704
665
700
768
710
809
857
814
752
712
719
751
668
670
682
718
642
638
640
670
687
694
709
691
654
689
740
817
828
718
763
768
795
716
742
780
763
703
709
734
752
731
682
682
702
671
731
761
774
778
715
705
691
719
710
699
695
664
633
608
637
705
729
768
802
797
785
732
795
786
715
775
774
723
664
651
639
636
597
636
617
595
596
593
572
578
552
566
556
573
574
584
596
590
615
633
672
722
736
760
732
734
746
690
808
857
839
772
851
854
846
746
794
785
757
791
838
759
816
872
870
837
756
715
683
676
758
837
795
795
747
706
732
723
769
737
678
618
595
612
671
749
743
748
686
675
815
710
728
784
784
803
817
820
801
742
818
801
797
830
862
854
839
798
754
754
752
752
785
751
788
785
829
799
772
705
726
766
828
841
823
738
752
771
778
808
792
767
673
664
653
689
709
660
680
738
795
799
774
748
674
694
676
729
786
778
742
827
824
759
777
776
808
803
785
734
761
787
806
772
834
855
807
756
732
716
705
731
784
743
705
749
764
805
777
836
843
824
809
833
841
754
786
788
780
747
816
841
760
802
825
774
730
785
738
722
770
794
699
696
742
735
679
713
731
758
717
762
710
657
722
713
789
742
747
745
675
657
657
658
685
701
715
731
660
649
649
652
682
696
739
709
650
661
696
759
786
780
760
669
683
700
782
793
786
733
720
780
797
806
766
810
841
809
747
809
833
799
820
849
846
775
837
815
762
737
761
775
722
719
647
679
709
650
672
669
679
645
696
738
740
664
734
743
704
670
708
758
732
702
746
753
727
739
743
720
726
744
777
732
753
737
737
737
740
725
670
672
687
728
733
721
795
792
711
764
769
761
736
776
811
743
766
774
760
719
755
762
669
668
706
779
796
728
794
811
724
735
755
727
713
798
793
734
763
704
630
647
651
676
658
663
665
650
611
625
609
598
578
582
603
649
712
637
683
659
710
731
751
724
725
731
732
708
693
725
713
720
737
726
696
739
741
727
732
752
730
683
688
701
668
634
623
670
697
676
698
766
792
772
745
758
759
704
764
717
672
634
646
619
594
642
744
757
718
806
800
734
752
736
701
669
659
700
695
709
777
811
754
773
750
720
722
702
712
685
695
729
773
740
721
742
742
691
707
699
673
645
642
685
768
697
753
781
717
705
719
712
693
705
688
681
718
755
761
683
749
733
726
664
662
753
775
757
776
824
793
706
725
737
723
717
769
792
792
763
755
761
691
702
671
625
655
674
665
716
754
691
733
730
704
682
723
755
761
735
782
746
683
725
735
744
716
767
745
688
708
752
786
729
785
788
776
750
738
716
689
766
803
808
798
826
760
795
797
748
739
742
757
717
730
749
732
687
716
719
679
681
701
700
659
660
670
671
635
627
639
712
743
685
725
727
737
698
738
699
680
665
683
704
680
696
707
727
669
713
710
737
677
678
675
697
674
658
694
704
708
679
708
703
692
674
680
695
702
675
710
719
724
649
684
683
653
642
666
755
758
757
722
766
745
704
690
670
658
611
611
634
759
783
742
729
796
784
727
749
748
727
701
728
745
722
695
740
762
721
733
735
738
709
740
751
730
694
725
724
675
620
608
650
771
798
761
675
671
681
723
753
767
786
777
716
763
738
761
727
788
771
777
716
739
749
748
688
667
679
710
721
672
684
667
648
686
716
726
702
729
761
726
696
698
697
663
700
728
762
743
699
744
731
715
691
708
746
729
692
681
647
626
604
604
618
608
604
610
628
620
598
596
599
613
623
600
609
619
603
634
634
649
655
682
699
670
647
606
612
596
605
660
747
807
754
755
777
773
692
709
713
733
682
684
687
685
692
696
718
683
731
734
725
707
706
730
679
673
693
701
730
707
740
772
752
775
820
804
705
717
731
732
662
711
731
708
680
670
639
606
591
587
629
673
657
652
666
653
608
615
622
668
678
638
665
666
622
619
620
650
672
638
609
611
633
659
623
664
657
657
669
663
653
654
613
613
605
677
732
683
696
687
697
662
706
709
701
672
711
722
697
687
721
734
735
673
703
724
691
641
641
664
694
662
726
720
704
754
757
761
708
736
735
706
665
701
702
729
700
707
727
711
685
692
681
654
630
651
680
700
654
671
663
627
637
680
707
647
644
648
646
638
629
590
596
575
579
583
615
619
609
628
649
640
625
670
703
704
687
755
780
760
687
721
726
727
675
679
679
680
745
786
754
706
724
728
689
654
674
692
671
694
750
787
733
756
764
743
681
701
718
691
671
705
728
771
716
760
765
726
689
698
686
647
663
682
721
701
651
497
755
620
618
594
593
576
563
571
589
628
614
605
619
640
640
601
637
674
727
662
671
692
695
641
689
722
772
750
681
692
676
652
628
647
686
720
721
760
788
755
742
746
738
685
697
728
723
688
673
703
772
756
702
732
759
770
728
779
790
774
723
764
780
771
723
743
778
762
748
793
787
761
733
756
786
731
766
768
788
722
755
769
760
712
775
763
765
746
751
766
722
717
736
774
726
744
774
785
739
784
783
718
685
726
757
716
666
655
670
646
627
629
650
676
638
655
682
698
685
675
728
747
725
701
735
727
725
690
724
747
726
725
750
766
706
737
738
729
682
732
759
735
728
731
732
674
720
720
735
711
742
742
740
714
727
734
681
699
691
701
662
677
730
733
687
712
721
704
696
720
746
705
727
729
717
666
680
696
704
674
728
734
718
705
712
750
684
678
693
696
650
674
646
661
632
689
740
774
712
716
699
644
628
596
600
601
589
564
574
581
633
703
732
711
680
659
615
594
586
628
651
699
686
668
708
698
700
698
680
652
630
610
597
587
634
671
614
605
617
616
576
592
572
551
551
542
540
552
595
560
576
574
576
587
620
622
657
674
613
631
658
691
754
730
684
674
686
666
651
689
723
757
727
745
730
720
690
708
687
698
655
681
721
749
685
706
703
702
658
681
683
679
652
710
716
713
662
681
689
708
666
638
667
661
674
650
689
741
722
732
742
741
670
696
706
687
645
673
723
733
702
673
702
737
755
685
730
760
769
719
780
783
729
707
732
750
723
746
755
765
693
682
654
620
613
669
740
763
710
760
792
717
743
736
744
684
717
747
759
715
785
826
744
728
730
734
689
705
735
799
757
790
834
810
748
793
710
722
697
698
675
628
600
607
567
602
614
601
585
619
654
676
603
596
594
613
635
620
579
575
567
572
645
790
785
798
761
703
717
740
786
796
808
858
882
871
855
846
831
745
793
826
826
797
793
761
799
801
815
742
733
755
728
731
736
755
747
723
681
650
636
681
721
718
694
660
715
701
676
649
642
662
653
672
740
760
731
715
699
681
639
643
649
688
664
687
723
743
751
746
707
742
730
721
700
725
745
734
753
779
772
720
753
748
714
692
718
755
729
749
794
800
745
754
732
732
715
723
728
727
713
755
768
730
758
779
773
729
757
759
735
717
713
732
700
717
753
799
747
786
815
822
788
821
814
784
808
834
793
776
808
823
793
782
809
824
780
778
718
657
656
749
812
758
832
866
829
798
835
812
716
723
735
848
837
885
865
812
809
811
790
759
798
844
803
737
758
779
726
758
824
814
822
818
777
709
675
676
729
725
680
688
704
706
707
727
740
724
694
681
695
690
717
726
698
690
692
713
679
686
695
702
691
719
719
698
712
694
687
662
676
701
693
691
696
706
680
697
735
731
695
746
762
746
718
721
684
670
621
602
601
679
672
690
710
700
646
677
678
677
637
665
694
684
668
722
750
710
717
709
682
649
676
692
683
658
664
698
670
678
695
710
659
678
676
662
646
641
668
669
713
710
702
698
716
690
615
617
604
587
570
559
561
576
576
564
561
598
602
393
786
590
595
581
595
579
588
582
571
574
581
588
564
592
617
633
611
621
638
671
651
653
662
656
621
638
646
649
629
630
645
656
638
658
687
698
661
684
695
677
657
672
683
651
659
680
688
671
683
691
667
685
685
695
649
663
659
664
633
647
685
697
664
700
735
693
686
699
710
678
712
727
730
695
740
741
701
695
722
752
688
654
632
609
613
679
637
626
643
691
704
720
645
658
674
676
667
715
738
739
704
758
771
749
720
736
759
732
674
655
628
634
675
676
698
746
727
679
706
693
717
680
701
714
727
687
716
717
722
708
697
712
687
670
669
705
739
736
772
799
716
760
772
722
751
750
738
695
715
734
726
691
729
747
722
695
727
726
692
692
715
725
681
714
753
728
702
741
749
694
723
730
713
678
700
741
715
710
730
761
700
717
738
710
670
699
745
750
709
773
780
707
708
728
734
695
674
694
756
691
702
710
776
803
743
711
671
641
604
616
596
589
654
768
774
715
694
680
663
642
615
601
592
611
625
616
601
598
619
619
651
631
580
563
592
587
763
794
750
809
782
762
720
709
664
633
631
625
641
635
634
651
643
657
629
652
649
675
748
739
770
768
750
765
719
724
709
700
679
695
675
671
686
670
674
710
723
707
737
687
671
652
611
579
568
564
570
577
705
801
759
801
789
845
785
782
820
745
695
693
708
693
753
771
767
732
730
666
650
610
665
726
727
667
682
703
732
734
721
700
679
637
645
691
722
679
707
759
816
818
840
825
792
697
655
622
615
610
694
784
802
807
790
768
772
807
784
770
777
776
725
729
708
683
703
733
767
810
751
738
684
688
681
712
708
709
667
715
720
710
675
714
740
715
671
680
689
671
636
668
659
673
643
683
697
680
650
684
697
704
647
668
675
652
667
651
630
619
670
683
697
682
726
751
699
671
690
682
656
653
682
686
693
667
712
736
749
684
691
691
684
653
678
673
754
723
797
778
717
668
632
595
609
624
619
632
670
670
650
682
715
687
709
713
695
705
717
714
720
667
618
620
656
707
651
680
668
603
596
572
554
542
535
521
530
583
722
787
814
809
824
817
746
777
750
769
703
740
761
694
679
726
772
731
795
796
783
748
673
714
725
729
711
782
777
788
785
710
721
712
691
664
637
651
695
666
687
720
731
715
682
629
610
579
575
627
699
731
764
783
794
741
770
771
762
725
756
776
744
847
813
761
772
796
821
762
761
768
752
690
664
669
773
788
817
795
725
737
714
680
721
739
733
805
782
768
753
813
766
766
750
794
784
744
785
701
687
697
760
831
816
746
736
729
691
656
698
713
771
729
796
844
837
764
765
726
705
677
651
625
604
596
582
600
597
580
577
555
567
560
560
549
551
544
545
535
528
529
521
529
513
520
506
515
531
566
584
603
581
572
567
562
557
556
568
558
544
539
534
542
519
531
524
516
521
526
533
534
528
550
553
553
542
535
510
507
515
506
473
642
341
859
582
569
591
596
606
654
699
685
663
619
612
637
636
605
639
659
643
627
620
625
605
646
699
678
648
667
700
652
662
686
700
666
704
707
677
656
713
695
641
628
627
621
586
565
561
563
562
531
535
526
520
512
521
532
531
530
563
628
646
635
618
623
644
619
602
615
613
577
567
559
549
540
530
531
537
522
526
516
499
513
498
491
490
497
473
465
467
461
468
458
458
455
458
456
444
449
444
444
434
435
444
438
422
297
570
432
439
427
433
433
427
292
285
273
430
251
586
354
514
437
418
434
437
426
441
453
448
454
458
466
469
462
462
460
447
449
456
456
451
449
358
527
442
469
471
469
488
505
516
526
514
500
498
499
492
503
498
497
494
494
479
480
475
474
471
474
505
548
561
575
557
524
536
509
509
515
520
507
506
494
495
494
501
515
526
523
504
509
502
519
551
534
527
520
538
522
508
494
499
486
487
471
469
479
495
545
581
708
631
600
547
544
576
651
658
570
558
581
593
634
614
611
576
566
549
530
521
506
518
554
600
627
624
615
573
597
597
587
571
560
556
562
558
583
571
598
604
579
542
571
620
639
624
594
600
599
613
608
630
622
623
591
623
605
618
577
568
555
548
533
527
511
510
503
497
490
500
492
503
524
532
527
542
528
532
523
526
522
519
513
499
505
505
512
509
515
536
525
545
573
598
575
599
577
604
564
555
585
571
549
537
540
516
511
500
499
509
491
492
500
500
488
502
489
491
500
502
524
574
574
589
639
654
559
548
542
537
536
518
514
486
494
500
502
495
493
494
484
497
516
535
527
532
527
527
513
487
508
485
494
482
495
495
502
505
502
495
507
495
531
602
702
640
689
740
749
711
685
664
631
593
553
537
525
534
533
527
530
517
528
534
521
544
640
797
728
744
716
687
637
578
558
563
540
535
526
567
578
608
624
596
620
635
620
611
606
580
609
643
649
676
660
650
658
689
714
688
625
666
690
706
670
649
616
594
573
576
584
579
594
608
620
615
631
613
577
569
570
575
593
611
586
591
574
572
557
559
543
545
532
521
527
522
519
528
533
533
528
532
538
523
517
525
538
565
573
595
586
600
588
583
579
596
614
619
618
636
669
675
635
640
585
613
692
642
657
670
706
668
681
715
709
697
740
767
770
703
722
730
733
687
728
747
700
709
702
695
632
618
586
563
671
793
718
683
731
778
768
727
756
791
800
780
859
877
800
716
733
727
706
683
713
740
704
671
750
834
828
804
857
839
796
814
862
875
868
917
920
895
929
913
828
850
869
849
830
907
914
831
885
887
783
863
850
810
757
810
848
764
808
735
677
675
686
770
700
687
679
675
613
639
680
698
652
693
735
700
679
691
724
720
694
742
740
685
634
645
713
757
732
680
709
738
756
709
731
756
774
755
794
803
778
724
667
692
763
812
829
762
764
747
728
719
759
764
712
666
713
743
705
694
721
745
714
666
658
677
669
705
733
679
671
674
668
704
719
768
705
734
747
725
673
706
677
668
664
680
683
658
704
704
650
618
628
655
694
654
730
751
731
704
744
749
706
649
605
569
604
678
743
754
750
746
720
678
694
670
637
617
581
606
586
603
607
627
658
669
666
646
646
671
656
621
675
679
706
700
734
774
764
728
776
787
768
753
755
743
706
728
737
700
700
715
736
712
695
696
673
659
637
623
657
710
773
734
666
674
685
713
718
709
755
724
656
646
660
684
648
700
712
730
693
712
701
680
694
697
689
667
709
751
773
714
734
714
668
654
664
703
775
730
781
796
761
747
755
745
703
719
735
744
710
762
803
768
767
755
702
666
631
649
684
690
714
741
725
693
720
721
720
681
657
663
636
649
707
831
811
755
801
801
751
792
781
754
751
816
810
835
786
703
670
652
660
653
672
675
651
698
742
745
754
765
802
813
757
762
753
780
773
773
792
819
765
817
834
801
781
789
795
758
804
820
790
793
794
767
695
742
757
719
683
702
773
803
764
786
777
791
754
823
871
813
848
876
830
797
813
839
762
823
827
794
748
722
674
640
622
628
636
664
692
682
673
683
676
646
646
687
744
804
757
818
845
798
809
827
829
808
841
838
775
812
833
828
794
737
755
772
795
756
838
815
761
755
802
835
849
758
753
711
649
616
605
595
643
796
704
717
690
676
630
620
635
643
625
625
671
726
757
704
719
733
743
730
721
723
727
688
733
790
822
785
787
757
752
704
730
728
723
691
713
717
711
667
629
625
651
779
761
731
719
676
671
681
682
687
735
767
789
775
772
717
681
634
658
631
614
602
600
590
564
558
544
546
515
524
518
494
498
493
486
499
503
492
491
511
543
508
513
532
587
593
574
579
580
571
561
590
626
563
591
618
594
579
584
594
598
573
568
573
559
569
563
560
547
549
550
543
530
516
523
509
529
513
500
503
513
518
535
533
535
581
632
600
590
621
625
613
592
570
557
553
523
518
511
522
541
547
539
529
557
572
584
545
550
548
562
534
517
512
508
510
514
527
546
549
529
530
521
520
530
535
528
509
532
512
519
513
513
507
519
592
637
628
606
571
569
560
567
576
561
570
558
558
548
559
593
624
685
735
723
671
634
706
652
635
601
592
586
601
631
656
674
682
688
700
683
642
622
599
614
582
590
581
573
593
568
565
564
536
553
575
637
639
638
662
630
582
578
570
585
580
579
568
562
550
542
542
560
586
616
654
673
683
702
685
675
656
653
604
608
608
586
584
587
587
591
617
684
715
684
650
708
695
701
672
618
604
624
635
680
674
688
702
723
710
712
667
668
659
651
656
637
632
600
599
603
615
595
567
573
571
621
603
594
615
619
621
614
609
568
554
544
554
563
592
608
581
590
600
661
689
686
683
647
623
626
616
596
584
614
660
702
736
678
693
676
653
648
657
619
653
602
603
603
615
613
591
584
581
571
606
605
654
648
713
741
680
679
646
644
640
619
587
575
569
554
548
555
568
603
649
656
636
634
613
619
609
595
593
578
572
564
588
599
562
569
570
571
569
570
579
588
592
621
615
648
739
714
695
668
638
607
581
592
581
559
551
547
533
544
563
580
561
551
547
575
576
566
555
539
535
540
553
541
550
554
551
562
569
584
610
597
623
638
658
617
621
619
608
608
581
587
594
611
595
595
584
607
610
609
583
572
593
593
597
601
590
569
569
549
557
543
556
546
549
568
558
559
546
543
549
546
572
569
564
570
580
592
581
582
584
564
566
563
544
546
578
608
630
644
647
652
673
643
614
610
621
627
610
590
570
550
545
525
546
555
597
611
648
622
601
619
648
646
608
614
587
558
556
557
594
622
629
672
696
712
732
680
689
670
668
645
602
581
563
564
562
562
565
567
578
575
574
603
690
712
660
665
721
695
682
643
622
595
564
573
567
550
558
594
707
721
714
665
627
605
609
605
593
576
578
559
570
579
572
601
560
626
652
649
659
623
600
606
613
609
608
587
578
563
555
539
556
547
559
632
688
654
733
735
720
685
669
657
641
605
589
569
571
594
576
558
563
564
583
569
580
581
585
599
592
637
680
670
622
592
592
571
565
550
548
536
531
530
544
535
561
602
644
688
660
609
671
674
662
615
579
572
555
559
581
582
588
597
594
591
563
564
567
561
539
529
506
508
511
513
530
569
588
602
614
631
615
613
624
611
588
582
580
579
585
584
582
567
555
541
529
545
609
691
700
710
730
717
713
671
666
652
654
684
700
689
725
737
701
715
710
692
645
659
668
661
630
672
726
691
681
728
721
677
700
687
711
687
692
748
703
693
754
760
717
729
711
705
687
709
720
710
681
710
738
711
658
677
678
652
673
707
713
673
731
725
661
656
610
586
576
569
580
622
691
685
674
688
682
644
642
638
690
677
685
720
736
685
685
733
731
666
708
690
679
665
726
727
729
713
736
729
678
681
681
702
662
714
730
717
696
703
712
671
685
687
699
669
700
700
733
671
701
712
712
685
711
723
733
713
725
737
682
707
710
667
643
694
728
681
683
675
700
676
675
677
674
635
642
653
639
633
669
689
691
700
699
687
642
659
652
641
612
634
637
642
641
650
683
595
579
565
552
544
556
555
556
564
582
588
565
583
590
595
584
600
613
628
599
622
631
632
609
632
619
604
588
606
588
587
585
592
635
655
622
649
653
656
619
616
628
607
597
620
661
657
625
671
682
657
644
643
661
653
621
654
681
709
640
659
680
638
607
621
699
636
592
571
564
555
575
607
574
560
568
548
531
539
520
520
523
529
577
593
569
588
606
602
605
658
634
610
590
581
578
543
553
564
577
604
599
670
707
714
679
701
705
692
625
624
656
691
682
723
760
731
719
735
716
706
686
681
709
680
708
710
735
696
726
728
689
708
718
721
679
712
721
696
676
683
696
680
700
710
710
669
706
705
678
655
665
679
647
679
699
733
707
726
756
687
646
640
623
652
662
709
724
644
607
609
588
589
582
618
670
651
682
706
763
711
756
737
717
722
720
741
704
749
789
751
765
775
772
742
759
762
705
685
704
726
693
739
749
724
716
724
717
677
717
719
719
683
724
729
700
707
710
730
691
706
721
721
710
749
746
649
674
706
724
679
704
709
713
687
715
739
727
696
712
698
657
666
695
729
700
710
703
722
683
711
737
711
689
702
696
675
676
682
705
695
711
713
689
705
680
673
647
648
629
596
619
660
704
705
690
695
718
668
678
667
664
634
677
706
712
683
729
757
756
707
750
740
766
699
706
691
647
652
689
751
740
748
731
693
654
665
698
743
655
675
669
699
694
708
793
819
774
809
773
742
723
734
772
730
673
662
679
671
691
693
674
651
687
710
676
679
637
609
600
602
625
665
651
683
698
675
666
670
673
644
655
660
647
654
667
674
648
668
657
667
651
675
676
655
635
653
675
647
641
662
681
641
655
644
624
596
613
651
632
630
672
654
591
607
613
654
627
623
627
634
610
601
603
626
620
614
654
672
636
627
648
663
645
633
633
636
607
611
648
657
634
624
662
653
624
612
594
575
562
589
576
582
591
580
560
567
586
617
598
593
623
636
607
608
621
586
549
557
549
566
570
546
555
553
538
535
547
567
591
570
583
587
599
599
587
614
620
613
595
601
624
626
607
608
632
656
636
668
665
630
615
625
634
608
582
597
603
625
598
630
660
666
642
630
642
657
613
577
575
573
565
571
583
597
607
622
653
677
623
642
625
620
586
571
574
562
576
624
594
615
627
619
604
605
623
610
593
614
636
661
637
663
680
666
666
652
641
636
597
631
650
700
655
682
680
680
656
656
653
647
631
644
644
641
636
653
671
647
642
650
658
642
623
640
639
603
562
579
635
657
628
662
672
664
626
615
580
564
563
535
533
516
523
516
521
528
517
519
508
522
516
522
531
527
526
528
529
523
529
522
538
562
589
605
646
667
669
662
635
605
591
594
581
585
587
637
652
662
642
653
654
638
616
643
630
679
679
682
662
648
593
595
557
569
624
607
619
665
681
681
648
677
655
627
610
620
653
703
726
686
685
687
686
646
652
665
660
632
632
673
719
716
648
685
672
685
650
682
703
712
681
702
704
717
651
685
712
721
701
712
717
713
640
649
621
660
690
745
702
764
772
745
721
722
737
683
667
682
685
675
618
596
607
593
621
684
749
725
696
742
741
700
692
686
664
626
601
609
679
737
725
718
650
604
585
572
579
612
640
657
636
640
641
617
624
676
750
793
820
752
780
777
758
722
765
757
739
691
730
729
738
727
728
701
689
716
747
737
731
739
769
763
721
741
730
708
711
733
771
759
736
777
777
744
743
744
763
691
716
727
736
705
695
732
732
699
732
734
723
687
688
681
666
667
694
728
686
721
740
714
680
689
718
692
654
688
702
704
642
651
664
660
635
638
627
599
624
617
575
569
555
529
553
543
565
689
728
653
627
582
581
577
552
546
568
563
583
599
589
589
575
577
570
592
605
605
605
612
622
609
668
692
724
702
660
680
693
648
616
628
662
711
721
699
664
643
639
674
619
599
585
562
564
562
551
555
542
547
528
531
509
507
504
502
486
485
486
485
491
490
496
536
563
570
599
581
646
709
675
656
623
599
573
552
555
538
549
531
542
540
546
545
558
550
548
582
553
560
572
570
557
540
534
553
580
588
600
593
561
550
577
573
588
591
597
602
600
608
610
615
621
623
624
601
593
588
595
583
578
604
597
598
614
622
630
613
585
588
566
589
591
630
623
588
539
553
532
531
532
552
569
604
623
656
652
658
667
634
633
638
661
681
689
703
674
663
643
639
612
624
613
606
601
583
573
560
555
544
539
532
526
509
509
511
512
504
509
532
538
527
548
568
579
567
566
602
654
615
627
663
662
637
614
656
648
621
640
660
663
620
649
682
661
624
668
663
650
618
621
652
639
643
650
636
614
626
621
655
619
634
630
633
606
586
598
615
616
593
587
576
575
565
560
572
589
613
656
715
704
664
682
692
681
638
622
623
622
608
611
628
676
667
666
681
682
673
641
627
629
638
618
628
652
662
660
664
677
705
650
651
638
639
640
651
663
657
648
687
689
637
601
578
571
561
551
561
563
559
563
605
582
546
548
578
567
613
640
636
599
607
585
579
568
568
585
563
568
562
577
621
662
623
649
622
638
654
754
785
731
712
663
638
613
601
618
673
666
706
742
759
738
686
655
661
660
630
610
626
618
630
664
674
652
661
664
497
781
610
613
624
631
618
660
647
630
637
647
664
671
644
617
614
591
562
551
553
558
570
652
667
723
704
728
745
713
694
688
656
607
569
567
555
559
553
543
545
565
615
631
654
621
616
628
656
657
664
654
694
791
855
800
752
751
744
671
620
608
584
592
593
679
681
654
639
653
660
663
648
636
657
636
622
620
644
621
616
654
629
604
570
564
556
555
549
538
558
568
569
567
565
577
600
629
589
589
573
586
585
613
587
612
624
693
764
690
763
804
778
789
804
796
714
681
654
693
759
741
786
804
751
822
821
748
762
766
767
762
790
721
677
701
671
633
639
676
708
704
656
659
658
654
627
652
658
651
618
684
668
678
734
733
715
654
647
654
665
656
633
613
631
669
689
709
651
662
698
673
678
661
648
635
640
637
625
662
684
620
629
614
624
629
616
604
632
664
663
661
629
637
645
663
621
645
649
645
622
675
681
666
668
679
682
662
652
681
710
682
659
618
603
596
591
581
587
603
595
594
572
585
602
599
631
611
636
647
659
632
643
688
652
706
915
819
781
852
866
852
775
821
821
846
792
786
836
867
818
785
850
877
748
718
759
739
717
737
782
797
768
732
791
811
722
698
641
635
796
707
738
846
818
736
689
708
677
688
702
756
703
716
719
701
648
667
660
632
639
642
678
696
658
650
633
623
589
598
610
671
714
664
712
761
702
707
685
660
641
607
611
629
663
651
633
610
624
642
627
691
738
739
767
783
806
741
771
775
809
822
788
806
808
842
786
839
870
845
737
775
720
706
901
874
782
817
838
835
794
845
825
848
750
781
792
839
773
787
739
719
664
666
667
685
691
722
666
678
662
634
659
643
612
673
678
658
655
663
703
687
662
666
663
622
622
646
630
657
652
649
712
714
672
699
694
652
651
616
653
685
704
667
643
652
700
702
675
657
687
712
704
696
677
681
679
647
643
668
658
665
653
703
748
693
696
664
637
626
595
589
595
687
735
693
670
676
709
657
670
648
652
639
645
654
677
656
723
734
659
662
673
691
653
656
658
663
638
636
644
635
639
686
654
686
742
722
697
693
722
679
734
723
693
671
636
622
623
598
602
629
644
852
849
749
777
752
745
697
707
674
643
626
674
762
726
716
783
707
708
684
667
635
612
665
704
751
729
711
719
716
697
675
683
765
800
734
724
718
730
691
650
639
687
717
804
841
745
820
871
826
792
689
637
627
658
680
666
719
772
684
706
814
815
806
774
712
741
747
729
759
727
758
735
761
734
686
681
713
735
742
698
696
669
721
706
713
740
753
706
653
657
640
624
631
656
711
694
645
753
743
663
632
627
651
641
704
734
735
735
745
741
684
680
656
617
605
585
582
584
573
614
601
678
828
747
766
734
724
714
707
724
687
643
653
640
649
629
615
634
665
682
663
643
631
673
668
714
703
678
726
729
662
681
697
687
694
613
645
623
648
644
638
612
595
627
664
692
705
680
678
714
682
677
685
673
653
651
673
663
685
680
686
688
677
666
705
654
674
703
760
758
764
721
649
650
664
714
737
662
700
719
779
720
650
648
635
631
656
679
667
688
657
714
819
782
787
754
692
687
692
733
758
778
753
760
767
737
743
716
670
678
667
678
673
713
715
690
693
650
704
671
656
710
745
751
729
690
652
660
676
663
653
741
757
697
717
674
646
611
624
603
604
641
805
824
791
744
714
715
683
642
635
657
691
667
675
688
652
680
647
626
703
728
724
724
702
678
640
628
604
589
589
584
590
843
788
748
737
772
794
759
697
694
675
715
708
724
737
723
709
661
637
612
640
696
805
822
775
708
713
723
707
704
757
831
800
825
726
676
670
668
638
618
593
593
599
654
669
638
742
724
706
653
716
704
680
679
680
683
653
649
660
649
657
629
632
627
633
722
708
683
639
601
584
567
553
569
562
579
608
611
585
559
559
545
526
543
520
537
619
596
592
635
618
592
587
568
586
591
625
675
729
748
760
765
718
733
735
756
715
692
665
675
654
646
635
653
687
720
742
653
630
623
590
580
581
584
605
609
663
630
692
763
699
674
668
680
689
654
632
659
667
658
672
697
683
690
674
644
659
673
680
665
649
670
687
695
700
672
679
678
684
657
655
644
639
620
614
655
658
619
604
613
621
704
661
650
671
648
652
621
620
601
597
593
647
723
704
659
647
651
626
622
609
586
602
610
646
676
645
615
626
626
623
627
629
621
636
646
649
623
647
652
610
647
676
659
671
664
686
660
635
627
626
634
641
679
690
680
670
729
699
657
753
798
778
718
720
717
678
697
694
672
653
610
610
609
620
663
629
611
592
601
590
580
570
569
566
604
850
788
749
718
732
751
763
673
676
716
754
704
659
633
612
590
583
571
614
717
650
614
597
591
574
564
555
566
603
678
656
656
656
613
638
660
703
656
683
689
748
757
764
672
660
661
685
681
684
692
738
762
727
677
639
635
604
600
614
582
575
591
604
592
609
594
608
613
605
615
631
645
648
664
667
645
649
666
646
662
643
617
636
687
699
670
709
743
711
696
715
760
706
668
657
643
666
764
720
756
764
753
757
748
744
762
741
758
766
786
804
800
809
701
725
707
689
691
767
817
812
816
810
723
698
667
632
685
845
836
843
814
782
690
676
680
649
634
633
681
811
840
794
819
730
692
711
731
721
693
692
695
714
727
689
706
721
702
727
694
706
698
708
697
705
708
684
677
677
650
651
622
623
621
612
666
711
708
677
659
661
658
640
660
661
688
671
658
650
660
691
670
639
625
626
632
628
617
621
612
616
619
603
632
680
701
689
714
704
647
657
678
658
646
681
677
688
674
684
630
603
602
494
707
605
587
588
580
559
569
561
558
584
552
566
557
605
694
710
727
748
740
718
671
648
638
609
617
660
766
784
819
827
800
802
763
772
686
662
660
768
843
822
766
739
701
656
676
679
701
700
648
636
630
676
721
711
662
615
600
586
562
551
553
628
683
671
646
626
618
627
653
638
608
614
594
602
654
678
740
777
791
725
702
678
634
635
631
661
640
625
664
636
621
623
686
737
775
729
692
672
641
628
632
636
692
793
837
799
723
732
744
677
661
628
614
610
599
620
658
663
659
686
674
677
673
663
640
618
587
579
565
562
619
687
748
816
832
816
755
688
676
681
707
640
640
630
615
615
618
612
620
646
655
627
701
744
764
738
707
651
640
623
607
590
586
604
595
634
710
717
747
830
817
795
745
689
672
662
651
721
742
802
790
736
711
721
714
716
700
658
661
641
618
670
699
693
744
773
776
748
736
724
713
669
693
710
706
721
711
686
715
718
749
705
666
628
631
620
621
626
636
633
640
617
670
706
658
691
712
719
666
668
664
691
705
668
655
680
722
722
679
691
699
707
656
659
661
649
651
685
703
680
708
738
676
633
659
623
664
674
644
644
675
696
731
751
702
663
650
624
621
597
593
589
600
629
663
661
705
678
652
667
644
619
634
626
609
627
638
630
623
626
645
621
629
621
635
611
617
604
609
621
595
603
585
590
573
594
610
650
617
645
627
658
702
687
681
627
625
599
597
585
583
568
565
559
560
599
599
652
642
648
678
685
674
646
611
628
615
611
624
683
702
629
619
607
623
632
592
590
609
627
649
630
620
612
590
586
606
627
609
579
593
652
689
730
741
718
712
730
741
739
719
708
689
701
694
629
603
584
563
557
556
543
568
691
756
765
781
723
670
690
711
682
733
763
742
738
745
729
731
709
659
667
746
768
700
706
704
710
743
736
708
662
650
678
719
760
752
751
728
688
644
630
618
613
751
817
796
767
784
746
683
665
641
607
606
676
829
898
837
730
713
689
675
654
704
762
711
735
704
709
743
800
696
662
654
668
647
657
658
682
717
664
663
674
634
632
684
723
650
620
608
611
636
726
710
713
697
651
669
681
680
675
675
711
716
681
638
679
730
770
763
730
716
686
676
665
659
661
692
685
702
702
711
675
638
638
663
648
671
680
696
674
645
634
602
582
575
597
670
681
698
750
769
765
719
693
631
620
607
660
708
724
696
685
669
638
647
724
757
704
654
653
640
670
707
675
667
643
625
596
598
601
604
596
636
675
660
651
650
664
675
692
690
647
670
663
679
664
648
630
610
591
591
580
620
749
742
789
804
764
754
681
665
664
696
675
627
616
613
649
639
645
660
642
635
627
623
628
640
639
640
630
632
624
612
598
606
652
663
689
716
747
659
659
685
654
620
606
584
601
663
714
680
701
739
706
771
750
657
674
663
696
644
666
672
668
662
616
609
618
661
677
693
664
686
675
667
630
634
647
684
726
701
680
672
619
613
605
641
728
743
730
723
721
707
714
682
668
676
677
700
703
669
723
661
680
715
725
692
651
617
619
634
647
612
627
612
648
695
718
673
675
685
661
648
657
660
630
622
597
604
614
615
620
621
623
635
628
634
739
735
722
646
619
621
608
625
642
655
640
637
618
693
729
694
645
636
635
661
672
716
699
704
710
691
696
710
716
727
735
720
751
727
711
728
714
707
716
716
683
709
706
707
714
682
654
640
661
711
728
666
621
623
629
619
624
640
704
721
662
642
648
652
644
714
670
644
665
715
729
703
715
694
702
665
681
699
725
751
731
688
689
714
759
722
697
725
746
702
685
671
651
617
595
588
583
573
589
673
659
692
675
614
620
636
675
699
707
681
645
653
623
628
648
696
679
736
726
716
641
645
646
635
712
683
682
684
637
608
603
571
602
651
680
687
796
758
773
713
652
662
717
718
690
634
654
694
680
708
726
725
719
687
685
707
710
737
719
754
722
679
692
678
680
657
627
614
616
640
664
684
711
712
713
751
783
767
725
720
715
751
731
703
728
730
730
687
717
775
770
752
746
744
759
686
735
740
707
648
679
714
739
670
618
608
621
651
639
631
645
614
615
625
638
669
654
665
675
699
715
691
735
722
749
733
705
713
669
667
649
648
666
681
668
698
733
746
728
681
706
723
720
701
667
702
706
697
658
716
704
719
667
692
723
715
660
675
696
690
674
720
741
722
652
652
645
629
613
622
639
699
679
658
673
664
634
625
651
679
671
634
660
676
670
646
626
659
680
693
718
699
647
639
656
670
669
649
623
587
581
580
625
642
618
627
680
811
831
829
788
731
730
716
765
731
647
620
594
585
567
596
696
681
755
758
742
781
761
703
695
678
665
619
637
657
720
709
683
666
657
670
657
684
684
650
653
626
614
600
596
576
584
618
665
625
611
620
672
670
705
691
685
679
697
674
634
645
655
671
688
656
637
630
621
623
626
619
650
674
695
662
672
655
651
606
603
606
655
689
632
608
608
601
635
669
646
656
633
652
658
638
685
731
673
641
621
609
606
585
581
566
561
608
651
678
683
642
736
762
771
756
698
655
609
596
600
633
708
671
629
648
678
691
668
683
658
662
624
615
614
651
640
691
714
685
685
697
716
734
707
691
707
706
647
621
642
632
594
621
689
799
820
760
720
663
607
586
557
545
530
533
529
566
787
766
797
802
776
704
653
650
675
690
704
683
651
608
587
599
584
630
676
681
631
644
681
732
706
790
829
707
608
605
616
631
686
711
681
654
626
594
598
583
592
594
610
612
587
592
591
590
575
584
569
570
550
555
550
535
530
538
544
547
537
547
549
551
526
534
538
524
532
566
599
627
568
554
537
534
555
553
561
580
608
603
643
668
681
647
611
602
580
596
607
612
611
595
580
565
552
542
413
583
420
458
304
1880
619
610
595
573
564
549
561
557
587
578
616
697
737
724
716
709
672
654
631
648
649
661
629
650
729
732
735
717
703
670
680
689
671
674
687
654
644
611
620
609
626
604
632
618
633
651
620
648
619
596
569
574
566
578
615
660
661
640
629
620
599
592
632
638
633
638
660
681
705
681
722
692
657
644
636
615
599
607
594
615
674
651
686
675
669
678
643
643
633
637
651
631
632
635
661
674
650
643
634
638
656
615
627
644
657
635
613
626
626
613
602
620
598
574
587
618
606
609
628
651
664
626
648
673
679
639
612
596
602
622
711
748
753
687
662
603
588
569
598
590
625
653
656
676
641
593
613
686
708
685
667
665
703
706
661
690
685
686
655
634
636
650
668
636
633
659
678
683
664
664
639
608
587
583
573
566
588
601
576
581
601
673
675
674
655
655
657
662
664
623
610
598
610
584
565
554
557
536
530
526
524
566
623
608
599
566
588
595
581
555
560
586
616
619
616
629
593
581
580
585
612
639
649
626
653
652
669
681
641
612
587
573
585
570
603
640
712
741
729
714
704
693
689
680
659
671
645
691
673
728
743
769
691
710
698
671
705
702
675
649
677
670
660
639
659
632
655
616
623
643
638
608
615
625
644
614
620
617
635
596
578
568
564
600
653
603
627
629
649
611
597
576
571
569
565
557
548
560
594
643
650
644
635
631
611
594
559
568
539
546
572
677
678
607
633
695
745
721
670
658
642
649
659
658
664
693
661
664
686
739
724
718
684
675
661
643
653
677
671
658
657
636
680
654
658
636
621
641
655
645
644
621
592
582
568
580
618
591
611
600
654
691
703
638
610
577
575
576
573
617
629
655
664
649
657
638
621
622
632
622
609
596
603
608
585
574
585
610
656
691
702
683
639
646
651
626
610
607
596
604
583
574
590
625
652
663
684
690
676
636
647
637
632
638
605
642
634
658
644
635
631
649
627
593
574
564
560
572
577
573
576
622
648
686
674
659
663
612
622
629
606
620
585
576
536
551
541
555
562
564
606
660
688
693
649
641
676
697
708
670
639
700
723
722
670
667
619
621
624
657
663
640
629
640
641
637
622
615
606
610
608
630
615
591
583
576
576
555
547
538
557
556
567
572
565
556
559
560
543
550
539
559
559
565
587
566
565
585
589
560
574
572
572
555
565
540
559
544
560
577
557
574
582
581
636
700
683
682
615
632
661
653
654
617
594
599
580
593
591
586
586
597
555
550
548
562
584
595
579
601
606
609
596
581
591
586
583
560
551
551
561
556
561
558
559
585
601
618
617
587
557
539
528
540
647
716
724
632
568
592
578
555
542
550
534
530
530
524
513
506
506
508
508
492
500
485
485
488
506
504
517
537
578
573
544
660
658
695
728
716
714
622
595
591
576
545
535
529
504
548
536
562
569
565
553
554
562
538
541
529
548
566
563
553
538
547
570
569
558
559
545
548
539
551
555
561
541
360
742
548
541
534
529
541
545
530
545
547
568
586
573
579
548
558
563
554
548
554
558
550
556
542
531
531
533
544
565
540
537
528
536
542
540
531
542
526
516
528
523
416
528
654
518
519
535
528
529
546
589
586
556
541
548
546
531
531
513
519
513
513
515
526
535
517
503
534
515
530
567
526
517
532
540
546
551
548
526
530
535
514
516
512
514
537
540
551
530
521
548
548
577
604
624
593
574
556
558
557
533
526
514
503
498
500
478
511
508
491
497
484
492
499
541
540
545
547
550
609
615
634
642
623
606
575
565
552
531
535
537
532
538
650
684
662
594
592
599
618
610
624
605
575
562
559
564
567
564
559
547
555
569
587
565
554
559
561
557
552
554
549
565
606
610
585
565
557
563
601
571
573
563
543
527
527
518
521
556
530
578
643
563
563
574
562
542
532
548
573
568
542
564
559
576
574
575
552
562
595
622
594
609
661
654
630
635
610
597
576
562
555
532
538
529
534
556
548
582
596
643
592
590
575
570
575
562
592
602
598
581
589
633
612
645
650
634
611
613
617
606
631
597
596
594
585
608
773
706
741
680
615
599
564
550
540
541
539
547
573
614
638
639
630
630
610
590
629
757
691
690
716
673
636
604
646
640
627
585
583
579
560
726
752
711
743
724
675
654
680
697
693
631
620
595
603
612
621
631
618
620
588
564
586
649
670
605
608
632
653
700
705
666
661
652
607
597
600
599
593
570
549
552
605
772
762
764
738
720
659
687
718
719
680
626
596
594
582
624
686
697
700
719
687
659
656
668
653
660
720
774
717
713
683
681
684
698
714
693
702
720
684
672
663
671
713
676
699
693
628
644
613
617
598
574
584
574
577
568
571
554
570
604
632
642
637
630
650
620
609
617
622
648
661
648
660
635
667
717
760
790
776
726
773
753
734
693
684
699
679
679
696
722
698
649
680
690
672
645
642
642
678
649
647
669
684
649
647
668
657
617
594
597
597
593
596
574
569
561
576
583
568
585
618
621
584
593
632
670
636
634
679
657
616
603
615
640
620
630
633
656
652
622
624
634
635
619
617
625
612
604
606
625
631
586
576
569
558
581
623
622
588
594
639
648
660
634
648
691
707
750
793
765
720
683
691
707
701
672
678
687
679
636
675
720
703
628
636
677
655
645
620
616
640
662
663
685
713
663
663
667
588
574
562
563
576
541
545
541
527
521
525
520
496
510
507
516
548
564
570
563
609
618
704
778
814
762
761
760
750
752
664
752
671
688
698
684
692
720
641
619
596
596
619
666
681
665
644
633
646
684
776
773
803
825
811
767
709
675
655
663
691
743
741
711
656
641
624
605
629
634
615
599
577
586
603
620
628
673
678
666
675
676
644
627
628
607
597
611
640
684
668
652
671
661
657
619
624
618
613
604
606
613
614
607
611
576
578
573
575
592
572
565
569
569
568
578
603
594
580
563
562
592
635
647
690
720
703
635
608
586
577
574
577
557
549
573
643
797
798
713
749
832
821
747
667
617
597
577
579
562
586
627
595
578
596
647
651
644
614
581
564
552
553
618
647
641
626
551
560
571
587
616
630
614
596
582
558
559
546
554
568
538
567
774
873
839
806
768
723
692
648
599
602
604
607
618
577
582
596
811
763
729
659
641
624
642
648
640
660
643
629
740
773
743
739
742
721
662
666
631
603
604
620
618
690
655
649
613
612
586
567
572
572
569
560
578
609
630
661
654
608
620
688
703
656
718
700
645
648
629
630
786
684
711
779
775
765
712
705
660
612
632
701
626
642
684
921
870
825
791
766
771
732
791
737
687
708
737
698
736
806
772
763
757
778
799
792
797
798
700
656
626
635
595
592
620
638
613
627
646
623
671
703
781
722
708
629
621
642
689
716
625
630
711
749
754
697
720
740
838
848
868
829
802
852
825
745
702
665
759
839
717
711
836
770
752
728
661
710
764
918
897
851
830
756
680
658
633
631
747
708
722
826
897
886
852
802
732
700
689
652
636
669
942
916
883
794
748
723
752
767
805
807
709
788
766
720
618
640
618
598
610
592
614
737
643
619
593
564
586
705
853
737
721
766
899
887
879
873
859
856
835
792
801
709
798
888
814
804
799
772
655
652
644
724
853
855
852
738
669
635
645
696
716
671
845
866
833
775
705
646
629
607
617
718
762
663
648
634
628
594
595
605
650
869
848
849
813
772
768
730
744
658
657
689
666
662
722
725
691
818
870
866
825
814
669
672
695
800
779
811
839
865
850
865
829
758
748
729
731
783
794
813
820
777
697
625
602
577
584
545
556
549
583
649
727
794
808
662
622
611
591
601
681
837
890
917
908
846
784
751
691
676
635
608
622
641
623
599
573
583
581
583
573
574
567
553
546
531
537
527
551
537
555
785
795
671
721
838
802
767
815
734
721
830
904
906
732
710
706
691
649
662
695
763
740
664
636
660
804
834
833
872
871
811
762
721
710
678
713
764
851
880
887
852
847
725
718
697
708
719
746
653
648
634
619
629
603
604
599
593
585
596
567
579
565
547
538
561
560
620
646
630
628
621
586
573
552
540
535
556
559
588
702
799
1100
711
660
645
637
622
636
623
611
622
607
604
589
577
584
576
562
581
568
590
584
589
629
629
638
622
602
608
609
610
606
605
589
569
571
558
560
547
533
537
529
523
518
514
511
517
507
555
591
597
596
587
587
560
558
549
542
549
545
542
539
547
577
603
628
617
657
666
644
624
595
584
570
577
569
554
547
566
574
583
565
551
570
598
620
591
594
574
552
546
527
526
517
530
532
526
530
522
520
513
530
572
599
557
557
610
691
645
615
598
582
563
549
536
529
532
568
632
632
866
820
816
759
699
666
686
623
595
575
539
555
560
645
714
636
638
626
622
689
728
705
659
625
608
600
595
728
969
871
855
814
769
746
734
764
790
781
772
728
713
757
791
790
779
818
797
767
728
739
757
739
717
755
762
743
697
724
732
713
677
716
740
697
767
779
767
705
720
716
710
658
677
684
679
683
745
785
789
764
776
793
714
707
682
639
648
732
692
688
629
607
629
583
612
644
719
687
658
635
602
607
657
711
676
621
677
698
719
741
696
684
699
722
710
673
648
655
712
747
714
662
632
613
582
574
590
670
740
744
844
738
848
854
804
725
648
632
630
684
698
684
664
642
613
624
731
765
732
728
733
748
777
769
780
737
711
709
676
622
611
573
576
552
573
614
726
625
614
597
654
675
691
671
724
813
828
839
813
829
845
875
873
843
853
840
831
779
738
781
789
788
726
775
773
726
744
747
734
670
685
700
718
655
658
692
732
683
664
670
707
715
710
721
749
691
698
715
641
597
621
669
720
735
692
660
597
591
571
576
621
656
649
623
597
646
650
640
698
738
725
662
670
693
690
688
653
641
667
730
829
812
764
687
647
675
678
660
641
592
576
569
559
703
459
1072
729
706
691
679
656
647
666
654
616
702
825
809
813
783
763
745
775
797
779
780
747
700
740
785
791
757
663
663
674
660
647
637
653
709
706
689
661
632
608
588
595
631
673
691
722
658
638
700
707
653
642
615
601
601
570
577
585
613
603
604
584
596
623
668
663
662
658
687
672
691
701
656
691
661
665
637
609
596
585
570
611
691
635
628
691
780
748
718
689
648
630
611
630
644
676
691
719
654
620
667
675
658
634
601
598
597
599
598
606
628
648
669
673
730
740
706
699
697
681
665
656
641
625
571
597
607
712
670
630
602
600
591
590
568
603
626
655
646
679
680
673
643
651
656
658
680
635
676
680
670
627
635
643
639
626
635
654
659
630
634
661
640
637
653
688
678
670
678
680
635
654
664
653
642
654
659
663
641
664
685
692
671
696
691
640
655
675
682
650
672
677
666
644
681
682
670
644
658
648
629
600
607
617
628
614
686
656
593
588
589
578
576
588
604
603
582
577
586
582
578
565
562
563
608
637
604
613
610
618
598
592
582
583
550
536
551
567
741
715
716
709
665
650
639
654
644
634
650
654
631
596
597
592
598
600
591
584
563
559
566
576
586
566
618
657
651
609
578
595
521
685
602
614
630
615
605
576
561
601
616
642
641
620
613
603
597
620
613
610
626
755
839
867
836
786
730
784
804
842
826
758
740
702
654
649
669
705
745
765
767
687
670
676
691
638
662
738
796
782
658
664
679
646
638
635
689
659
608
624
651
686
708
688
705
748
748
714
743
783
792
812
752
861
875
812
738
717
743
813
815
826
752
770
787
798
722
739
823
810
760
766
775
692
687
657
667
654
613
610
704
807
790
795
668
690
707
799
844
758
698
732
754
792
676
693
814
760
673
689
723
721
792
787
850
815
785
685
657
654
723
824
844
832
798
714
706
705
801
871
821
740
640
651
686
857
842
811
764
720
652
666
702
771
780
829
805
765
720
782
798
809
794
732
718
697
687
629
635
674
744
723
794
781
749
694
688
702
738
724
794
739
743
760
845
883
769
765
808
820
716
713
698
719
667
715
724
697
701
740
809
723
737
713
666
633
676
720
659
629
734
680
734
757
698
647
685
719
710
663
689
778
781
703
735
771
717
743
782
739
683
770
829
861
809
758
804
815
777
716
758
827
780
689
684
697
661
654
703
827
811
760
748
750
710
670
726
743
781
813
905
894
842
803
845
844
802
781
753
705
672
808
903
860
780
826
835
765
703
741
745
695
644
632
651
647
623
656
722
738
746
808
779
726
731
738
722
654
662
754
898
823
733
741
798
814
868
761
776
763
796
784
720
704
728
693
750
735
796
702
692
705
672
695
695
749
793
818
739
695
700
734
767
723
684
718
744
704
665
689
719
725
688
710
693
638
628
656
693
698
678
704
702
680
711
717
723
699
657
716
759
771
712
822
789
697
635
655
690
762
692
741
803
804
753
691
729
769
690
642
648
649
607
608
592
573
583
578
568
573
586
659
677
675
640
647
655
804
748
701
771
767
688
721
767
762
710
754
802
801
699
652
703
788
811
761
709
659
702
779
796
825
829
760
742
806
861
792
778
828
832
745
809
820
818
746
822
871
837
759
819
858
776
734
812
825
780
729
791
860
835
791
808
871
797
758
831
823
812
797
815
720
664
664
742
805
690
670
690
707
649
610
588
618
651
758
770
770
742
705
652
626
624
632
627
623
668
641
786
803
768
676
660
486
838
643
634
617
632
443
869
623
650
677
711
640
612
622
595
598
612
597
576
571
573
563
559
570
560
560
562
563
549
570
579
619
687
699
723
660
699
744
704
674
659
649
634
627
625
630
599
604
620
629
605
622
658
671
647
622
636
637
637
615
601
606
644
624
640
615
603
596
570
566
563
555
548
550
543
551
546
560
607
633
591
602
604
587
577
569
557
545
532
539
534
525
517
537
512
511
517
527
563
569
548
547
542
540
552
532
541
538
541
537
537
544
549
556
545
516
532
541
577
635
616
609
602
625
643
642
619
590
580
567
545
538
552
562
607
666
637
726
767
765
749
741
719
633
632
587
572
548
566
544
539
541
547
550
545
545
531
520
523
527
528
512
507
503
523
521
526
524
536
550
567
558
557
557
576
596
628
621
603
646
669
682
664
651
678
688
670
626
652
645
621
560
596
384
741
541
542
548
525
553
546
546
541
530
544
538
535
532
529
531
529
530
511
522
522
517
531
528
555
577
649
608
691
690
638
646
665
703
674
618
611
599
593
560
578
570
589
631
635
668
652
636
590
586
581
575
566
556
553
546
542
552
553
609
578
599
589
597
575
575
574
579
596
561
566
567
577
565
572
564
553
550
551
554
559
493
594
544
553
569
568
567
579
570
576
559
551
545
541
541
529
535
547
565
553
562
551
572
557
551
537
537
549
529
529
533
548
573
620
611
601
594
602
612
627
596
583
598
594
570
587
585
599
587
603
623
594
596
609
619
595
579
568
567
585
611
624
707
731
738
745
718
665
669
706
660
797
868
783
737
743
821
764
722
771
739
675
680
736
808
695
693
745
716
657
681
713
714
746
730
653
635
609
608
690
701
639
662
690
670
631
619
664
769
809
838
681
669
696
724
766
759
768
722
654
682
774
800
849
732
746
839
862
786
832
874
852
765
842
875
849
725
765
810
772
661
630
653
779
869
811
769
678
684
699
761
818
749
826
889
868
797
815
831
754
730
681
675
673
742
838
865
773
813
820
773
706
742
785
770
748
844
858
779
758
761
809
716
781
804
770
711
792
785
717
686
718
758
746
689
723
720
676
664
704
781
705
726
784
805
698
758
776
710
669
673
683
657
645
670
730
701
638
678
728
749
717
687
730
745
704
717
786
837
745
834
870
826
726
711
727
710
655
661
727
736
704
750
656
683
712
741
738
687
641
638
623
603
629
616
662
835
720
785
826
749
690
698
678
679
675
650
648
655
711
716
732
733
744
779
785
792
679
740
758
756
719
768
747
720
741
764
727
721
721
741
751
701
643
634
606
609
654
745
753
665
690
801
804
788
725
731
723
727
737
764
716
637
623
604
597
726
767
751
729
688
693
703
752
785
726
656
663
806
917
923
880
831
777
689
691
661
745
723
787
681
656
716
750
683
689
714
751
809
820
790
721
765
806
806
750
830
902
862
773
776
756
755
683
645
663
690
787
750
685
705
728
761
771
711
790
796
781
752
792
815
797
717
732
752
761
699
760
780
790
688
642
648
641
756
773
797
780
689
701
678
634
600
583
591
688
721
700
700
628
612
610
641
676
677
665
705
746
669
633
640
678
728
634
619
665
774
777
821
727
666
662
670
640
624
625
647
656
616
604
634
632
616
589
593
579
590
606
604
586
638
628
605
609
619
624
620
620
639
640
650
606
384
841
562
781
626
655
664
698
675
662
668
653
628
599
633
639
646
658
450
896
637
620
625
634
597
603
461
377
322
340
361
282
286
717
676
613
600
579
577
555
571
562
565
553
559
548
530
528
508
512
509
512
562
744
378
637
1053
657
697
660
606
608
624
629
618
595
561
572
593
544
545
571
572
573
550
562
597
641
669
626
695
706
685
637
636
659
674
724
701
735
763
744
717
820
885
849
806
874
838
750
746
794
827
758
815
842
793
744
783
778
744
679
707
755
756
678
692
687
692
648
634
619
610
585
597
603
648
716
688
633
625
655
702
656
679
760
790
740
771
794
839
720
674
699
741
700
662
726
784
757
693
661
673
635
639
659
744
769
757
701
762
806
750
670
706
870
890
798
787
802
763
660
684
755
730
706
706
741
770
742
659
654
664
690
727
786
752
786
779
775
701
718
730
774
793
800
719
708
721
757
715
736
738
720
718
712
703
678
698
735
705
748
726
679
651
643
607
733
791
723
761
797
791
692
691
700
654
661
698
820
791
798
711
709
704
687
655
633
617
680
719
666
724
754
757
706
769
814
775
813
830
818
763
820
812
837
826
730
717
811
832
751
729
738
754
776
775
800
735
768
770
779
707
760
810
802
733
775
790
716
718
716
672
638
629
623
631
655
660
688
744
773
691
682
675
652
636
645
680
736
739
694
643
631
641
720
757
678
659
673
645
654
702
706
665
668
746
825
793
768
757
705
691
705
704
693
716
812
812
788
747
675
675
684
715
679
675
741
776
782
692
657
637
655
679
702
679
693
726
745
779
764
755
725
837
820
763
668
657
619
615
596
594
613
618
628
599
615
649
698
728
718
643
649
689
710
701
761
773
750
661
658
650
630
630
627
686
776
850
832
796
750
806
788
669
646
650
674
713
694
635
626
639
650
682
627
619
620
687
750
764
772
764
733
691
663
662
760
793
824
852
812
768
769
774
741
697
669
707
814
808
809
814
790
768
711
650
646
675
765
835
832
830
833
802
781
815
829
804
775
802
817
749
791
800
720
688
709
816
784
722
753
817
811
723
759
818
838
742
798
780
714
715
721
740
741
723
769
808
743
720
765
777
715
672
685
664
636
613
637
814
842
806
886
854
767
745
774
777
708
726
750
737
674
735
762
791
739
783
729
693
710
742
701
633
676
721
753
737
699
682
688
653
659
708
711
670
645
661
645
637
649
637
638
634
637
621
618
640
640
639
650
676
705
679
682
654
652
614
609
632
654
684
623
617
595
595
573
598
608
605
580
591
606
573
573
574
569
599
612
632
640
633
654
617
610
609
606
607
606
641
654
649
676
667
649
639
656
679
639
629
632
615
650
641
641
625
584
588
577
600
557
575
596
598
649
652
660
642
611
599
590
375
392
333
548
271
361
381
293
268
940
392
866
621
680
732
714
664
713
677
642
611
610
581
597
587
638
641
678
668
629
624
629
619
648
731
710
654
632
611
690
630
684
788
825
791
756
767
791
807
795
738
761
759
732
704
749
795
770
712
715
721
714
647
673
748
806
747
714
749
790
739
759
747
704
632
660
699
752
690
759
803
790
710
742
737
726
687
744
786
776
719
759
803
778
714
754
785
797
671
656
665
665
622
666
735
781
714
749
731
715
710
669
692
708
696
649
682
743
736
672
705
692
662
610
628
684
741
716
712
804
852
794
743
765
800
748
685
721
765
766
741
828
842
795
742
766
769
737
719
758
704
707
666
708
810
828
745
801
804
784
729
752
762
769
698
743
816
811
752
765
773
727
705
779
812
762
706
762
806
772
712
700
670
631
625
628
665
695
793
810
720
636
593
613
608
755
824
803
777
691
704
668
610
619
586
630
643
717
771
778
705
678
689
705
690
658
702
733
759
660
710
716
725
655
677
632
451
671
663
578
566
565
567
574
581
560
553
558
556
539
548
578
582
490
655
575
595
601
585
608
604
654
661
658
674
713
682
710
710
664
625
616
623
663
662
616
596
574
574
594
678
716
705
654
707
733
751
683
707
737
743
677
710
708
707
632
673
713
698
640
658
678
692
632
673
693
691
637
659
707
750
654
700
718
697
669
725
774
710
717
688
653
675
719
718
661
637
632
671
700
680
729
764
712
651
665
662
710
727
678
664
630
647
649
654
650
619
672
737
735
721
760
778
688
640
644
638
647
659
637
614
616
628
667
683
664
619
620
626
641
767
791
745
733
794
751
711
747
767
747
678
657
623
616
640
672
655
638
646
723
774
779
802
747
668
607
616
616
689
799
853
828
839
879
881
807
751
780
749
697
700
765
739
752
716
719
723
659
695
719
772
750
692
633
640
657
707
737
756
832
838
764
766
782
779
688
762
769
734
684
727
763
713
676
791
773
708
655
667
680
619
596
585
596
617
596
600
612
638
700
661
642
647
680
646
603
647
755
825
776
760
881
906
873
852
845
844
776
833
849
809
756
808
859
816
766
795
813
740
778
805
799
719
772
821
804
728
802
829
728
690
692
697
679
693
779
725
743
802
914
880
699
630
666
626
721
785
801
729
828
883
869
805
793
807
825
741
790
833
814
748
801
869
845
808
696
711
712
764
799
767
712
655
639
632
635
685
721
671
627
602
605
598
643
636
620
595
604
602
592
597
611
694
740
744
684
667
645
641
640
611
648
603
659
717
727
672
728
679
665
655
670
670
662
642
656
673
712
709
655
707
711
739
704
643
667
652
646
620
632
641
694
660
636
653
666
646
614
603
583
581
562
568
549
539
542
544
549
565
570
545
557
553
603
689
735
687
640
670
695
680
631
606
611
602
631
691
729
721
662
677
717
726
690
693
714
736
670
685
718
756
684
676
698
722
716
679
697
677
651
677
686
661
718
802
809
702
689
691
718
706
663
620
616
613
609
620
700
722
744
689
730
733
734
664
701
703
697
699
755
767
780
729
754
730
702
677
729
717
718
667
732
804
826
724
731
716
683
628
652
665
657
635
677
667
658
622
624
665
705
645
667
656
641
625
650
679
683
656
671
697
709
674
719
758
741
681
711
720
711
651
697
738
758
685
731
714
690
625
650
662
665
612
610
595
624
685
645
714
730
735
686
694
719
701
686
700
694
669
646
654
647
626
594
598
614
623
606
602
610
619
600
598
622
613
592
602
638
667
637
623
674
692
696
641
700
761
773
683
687
664
650
615
644
692
800
794
870
838
743
647
601
620
608
697
765
753
765
710
717
695
693
649
650
662
661
662
668
699
765
742
766
771
746
645
689
667
688
659
718
782
759
707
707
726
722
677
700
675
697
672
691
761
751
679
599
604
595
595
628
639
631
617
636
685
726
709
691
710
736
722
690
707
649
617
596
615
655
705
684
704
743
723
700
713
676
657
697
718
736
674
717
780
800
691
736
746
776
714
745
728
721
674
678
722
704
690
726
720
719
682
704
742
742
715
760
754
664
675
718
796
731
764
775
765
675
735
766
742
678
703
666
647
638
648
706
686
637
673
676
680
644
659
660
663
639
683
711
708
665
708
692
687
641
671
715
689
643
661
724
797
740
700
739
786
707
675
699
708
747
695
736
750
760
698
742
749
648
677
686
758
737
668
702
755
826
793
715
631
586
620
625
719
654
651
628
628
613
599
593
613
590
600
619
628
640
653
636
601
634
669
707
712
682
700
763
812
806
722
749
753
742
691
719
688
730
681
701
691
708
736
754
731
677
727
685
674
634
616
629
705
732
712
678
703
711
659
656
642
667
644
631
643
665
661
602
620
639
668
686
664
676
691
716
717
714
637
626
634
675
757
723
725
715
714
692
623
645
645
673
711
709
726
745
691
661
672
679
655
618
634
649
691
703
661
677
703
735
648
664
653
644
631
628
625
618
606
590
566
575
591
684
736
704
786
808
826
757
784
776
700
665
682
664
612
629
702
808
778
686
687
648
615
595
579
550
594
576
630
620
610
589
582
579
592
625
613
594
614
644
727
737
726
760
797
722
692
724
767
768
693
708
740
716
661
649
692
794
790
787
695
708
728
740
730
772
812
820
777
793
796
799
722
772
778
767
722
760
774
724
723
731
737
676
684
691
745
690
724
723
726
679
767
840
833
732
758
762
750
680
685
663
622
608
623
687
780
762
690
696
695
686
644
647
659
697
698
637
680
699
742
660
677
715
759
688
632
643
661
726
788
779
721
673
688
733
753
722
765
814
832
759
771
737
686
628
630
683
731
760
686
682
701
704
670
688
706
710
690
670
617
604
584
589
631
656
646
616
615
651
720
731
681
750
777
753
666
710
717
745
693
724
686
699
643
653
674
652
646
630
611
617
627
612
605
600
573
602
613
634
592
557
579
567
569
641
606
620
657
718
666
636
674
687
701
701
691
698
685
678
669
629
658
656
733
810
832
811
753
686
698
728
731
729
680
768
783
762
735
789
789
766
727
758
753
686
669
681
701
671
652
671
681
692
643
693
680
660
625
624
647
654
633
634
653
675
676
646
712
708
684
681
714
733
685
688
693
732
664
733
738
713
664
712
731
768
692
717
718
705
666
713
747
769
667
716
727
733
687
716
692
699
646
668
686
674
643
666
690
689
633
642
660
675
662
670
686
714
665
718
717
712
661
714
733
756
702
752
761
740
664
711
729
721
662
732
736
728
650
677
678
656
607
619
639
709
683
645
673
694
685
665
697
696
673
666
728
709
642
676
717
760
716
680
654
624
600
587
567
573
561
557
567
544
547
569
581
605
636
597
626
637
674
622
600
621
684
737
676
695
742
761
721
714
731
724
666
693
730
770
664
689
707
756
693
697
704
718
661
698
759
714
651
694
718
721
686
761
798
752
672
714
709
691
676
713
746
721
675
686
690
659
728
791
749
674
678
663
610
626
649
720
691
616
615
642
716
703
624
649
692
683
647
663
729
750
698
719
730
706
641
691
718
709
661
726
738
735
688
719
751
721
660
705
728
726
629
643
659
687
660
686
712
724
677
643
647
652
631
607
626
645
717
713
673
718
695
662
639
448
831
673
688
628
694
733
757
717
709
692
685
650
683
735
832
741
791
774
687
655
696
785
783
739
770
767
721
684
682
672
625
645
682
727
707
663
687
699
660
623
657
680
649
610
620
625
684
696
641
663
658
630
592
601
601
670
675
711
659
731
815
783
715
714
699
706
684
706
735
684
649
718
753
719
668
690
722
656
609
574
585
586
602
669
730
733
723
668
680
671
670
616
615
639
689
697
763
787
717
726
742
754
733
701
714
700
662
687
649
632
646
663
733
700
653
624
624
623
610
584
569
580
579
579
668
754
778
796
765
682
696
703
670
645
647
639
677
799
863
870
779
693
709
673
670
695
713
706
721
707
654
656
716
658
672
658
677
662
643
692
705
731
661
661
689
738
693
699
729
756
736
677
695
814
808
690
667
652
661
634
627
644
717
755
660
657
670
695
677
631
665
680
698
658
716
758
760
662
650
665
710
722
668
716
710
694
651
662
708
725
658
673
699
718
677
653
675
694
686
647
688
713
715
648
659
663
678
682
637
690
698
710
647
676
706
706
638
655
644
668
659
618
605
625
663
675
641
633
633
655
662
635
708
715
722
653
702
739
717
649
672
677
689
634
647
669
719
736
710
783
774
739
702
688
692
641
662
677
739
710
676
708
727
692
657
692
686
658
618
648
660
682
638
632
650
681
647
666
690
702
671
639
660
655
651
649
679
700
701
644
680
659
677
637
652
695
723
663
691
722
774
697
759
760
751
673
725
716
708
648
664
635
638
595
585
599
625
637
606
587
604
628
628
587
582
575
592
612
602
639
675
724
653
708
732
718
644
675
678
676
615
632
671
711
712
641
665
677
661
629
624
653
673
673
629
673
680
713
651
656
627
585
571
559
547
597
816
788
768
753
723
730
740
704
669
611
624
632
651
669
638
693
721
758
674
673
681
686
661
625
630
649
683
651
690
708
697
661
678
678
668
628
642
649
674
624
634
659
679
653
644
673
676
662
622
644
638
612
622
616
625
574
567
560
578
612
683
690
634
637
668
698
726
662
693
693
718
680
678
693
729
664
694
701
710
653
671
650
658
612
649
633
621
567
555
582
595
692
705
684
666
655
649
645
617
629
645
719
738
686
721
699
671
673
654
613
583
572
558
548
546
536
546
553
585
584
576
561
553
625
721
720
689
666
620
616
602
588
577
564
562
605
684
666
695
717
741
762
762
741
685
643
648
669
683
671
682
705
738
697
682
720
774
750
661
679
681
682
664
633
637
673
754
767
741
647
654
642
651
647
636
611
625
648
688
642
633
663
663
676
616
619
600
603
586
585
608
655
691
671
638
629
624
634
627
595
601
590
569
563
554
588
672
685
671
642
612
635
648
696
684
636
649
662
679
651
663
696
716
700
679
728
747
741
654
680
665
658
609
615
639
677
644
599
617
626
594
621
604
624
600
584
588
602
651
650
636
622
608
625
606
644
635
607
637
659
679
682
670
651
641
606
577
583
608
660
659
634
640
687
734
713
665
654
658
634
601
583
573
561
566
541
529
549
579
673
714
669
625
651
659
639
616
627
642
699
669
652
707
725
714
654
681
650
594
611
591
624
699
649
664
673
675
636
631
671
705
693
654
731
733
719
663
709
689
691
642
698
696
699
652
678
701
741
693
728
722
720
669
697
672
660
619
624
679
744
730
669
708
720
729
656
691
682
689
649
660
716
740
700
654
654
651
699
693
677
661
628
583
568
557
574
570
588
553
556
569
669
711
640
643
687
723
732
675
697
707
688
637
656
650
646
616
646
660
696
656
680
654
623
594
568
558
573
569
610
658
655
664
673
672
637
645
653
654
639
647
667
681
669
622
634
675
701
682
705
696
651
649
650
658
663
666
741
723
725
664
681
706
673
649
683
709
672
616
611
619
651
675
631
634
657
674
652
631
654
668
681
640
676
676
663
623
672
658
669
629
672
698
676
651
669
675
705
667
690
699
661
602
600
585
563
574
571
622
656
632
655
632
631
604
610
632
672
675
634
623
655
689
632
653
652
683
644
678
711
700
653
683
679
663
639
660
653
652
637
658
675
690
657
679
664
675
660
687
680
638
606
633
645
654
623
680
729
791
695
701
697
710
654
682
676
682
642
693
729
704
662
679
675
644
625
643
670
684
632
673
679
672
630
704
758
727
634
667
653
698
660
694
704
705
669
723
734
706
631
640
649
676
652
689
697
730
674
702
703
655
717
723
668
675
668
621
620
625
636
593
600
592
606
610
590
585
594
607
616
623
613
600
573
570
574
559
550
545
542
564
551
588
621
719
729
721
708
630
618
621
642
667
629
680
696
747
737
689
657
664
677
658
604
611
612
606
635
647
654
640
474
695
604
652
637
637
632
624
601
572
572
565
575
464
675
551
562
563
590
627
615
613
605
601
581
581
366
750
551
539
543
540
581
740
715
724
692
689
677
706
735
733
710
703
664
651
629
603
591
572
657
802
782
732
660
682
717
767
722
674
645
628
601
588
624
683
699
625
665
416
769
597
621
517
590
585
587
577
554
540
536
532
539
546
558
571
571
575
589
584
596
625
734
730
727
663
638
628
668
689
613
614
611
632
647
664
680
662
649
676
714
710
689
660
653
604
600
581
573
582
580
625
712
746
758
688
645
659
670
668
659
628
626
606
598
634
670
709
729
774
789
802
786
733
722
726
661
621
573
562
582
595
658
657
670
715
743
745
694
704
683
687
664
637
651
677
682
674
627
604
604
605
650
653
647
649
620
607
620
633
683
667
645
682
702
730
667
711
677
666
617
625
609
615
602
613
620
641
612
588
590
594
573
567
569
539
546
534
527
529
539
524
518
498
500
495
491
497
640
626
641
742
799
836
855
798
756
655
707
845
808
717
740
801
624
490
531
393
603
578
583
575
570
598
703
751
738
698
709
739
714
669
704
675
631
605
607
606
583
588
605
649
714
698
638
668
656
635
614
612
617
696
705
636
601
607
629
710
698
670
613
608
599
611
617
573
574
592
743
798
791
735
763
770
751
709
746
771
771
738
757
764
771
714
767
774
762
716
736
781
766
713
690
671
671
620
615
646
643
722
729
727
647
629
623
583
570
577
656
658
657
701
744
665
621
650
651
652
639
609
628
640
681
616
618
600
631
640
617
643
669
617
636
643
615
590
605
615
625
664
624
613
636
663
693
656
674
715
722
727
732
766
768
645
608
587
567
586
647
644
692
713
676
632
678
651
621
598
607
602
598
583
597
646
711
677
683
628
636
641
651
669
670
661
669
714
725
696
695
718
720
698
663
692
697
687
648
665
650
628
592
600
586
575
575
572
595
571
577
589
597
570
578
574
556
558
561
557
561
558
557
577
501
724
591
597
637
664
631
633
658
671
692
663
628
678
671
684
656
732
803
838
817
769
791
795
793
755
799
772
747
710
766
821
816
773
779
777
734
674
701
716
754
760
709
751
773
768
701
708
710
716
694
681
702
650
595
579
569
554
559
583
577
572
570
568
573
555
551
549
534
541
551
516
530
533
564
643
618
663
739
766
775
731
759
758
737
694
718
735
820
795
770
828
857
819
723
733
774
800
732
779
718
708
702
716
775
784
801
734
697
681
679
703
670
677
704
716
711
685
632
655
703
757
742
706
754
779
755
738
753
758
781
714
734
745
751
730
756
770
746
706
756
808
766
686
718
730
766
732
733
745
749
681
710
714
719
674
709
754
738
680
730
751
748
704
744
758
713
686
691
729
737
703
752
777
695
663
705
734
718
682
718
751
703
685
720
753
727
702
756
760
718
672
714
723
705
659
703
723
698
675
715
725
689
684
731
706
643
651
662
748
742
751
769
749
653
665
689
635
619
597
600
591
568
556
549
559
558
563
564
636
668
603
590
627
669
675
652
663
699
751
709
765
777
727
671
693
687
617
638
672
675
606
609
611
675
648
725
736
702
655
670
686
693
672
695
710
712
687
710
723
696
674
714
709
708
673
710
706
673
673
695
711
683
700
710
699
668
718
730
722
700
740
743
680
698
708
703
666
689
724
694
698
707
733
686
677
686
686
634
674
713
706
677
698
704
666
658
651
634
618
635
668
685
638
601
583
559
577
581
604
622
644
578
590
558
564
547
547
558
550
540
540
531
516
525
526
587
740
741
740
732
727
700
696
673
629
622
581
569
580
616
625
705
648
624
654
690
694
695
656
588
587
565
568
645
694
698
691
676
660
619
589
611
651
697
691
680
666
647
614
605
586
614
698
726
742
739
688
674
629
587
579
573
619
718
721
680
661
641
590
592
568
577
612
642
651
616
585
572
587
602
634
659
672
648
647
620
587
576
568
589
642
615
589
688
741
706
749
737
742
665
620
604
628
690
659
699
720
715
757
768
756
701
691
726
748
704
751
770
756
723
764
756
655
645
625
657
682
680
635
611
591
595
606
633
643
649
615
596
594
588
679
782
758
744
659
641
651
667
672
649
601
592
571
587
658
690
683
662
657
675
654
625
657
614
582
612
707
833
780
690
619
609
585
587
584
605
617
609
568
573
571
566
564
560
565
549
550
590
757
787
801
788
793
746
756
770
769
754
716
738
754
709
762
784
768
692
696
702
698
641
667
663
692
695
737
732
733
694
717
715
669
672
676
721
685
708
745
801
732
747
726
676
719
688
652
622
629
637
615
622
588
606
686
777
836
766
670
616
579
554
559
540
535
654
861
795
882
886
878
897
892
872
797
820
811
785
809
814
806
794
815
813
786
815
783
765
712
744
766
768
731
799
823
765
772
750
748
683
728
763
759
722
770
792
720
701
699
709
676
690
788
803
713
738
770
742
700
729
752
733
729
759
786
726
733
719
727
668
694
730
733
681
750
829
775
753
796
786
734
686
706
705
714
663
714
769
715
745
769
736
703
708
672
643
630
639
696
692
616
593
587
586
636
625
601
596
602
705
624
615
595
589
581
575
560
574
569
603
627
616
619
615
623
617
597
579
593
563
548
552
562
556
546
535
540
547
616
683
762
767
726
722
743
741
715
638
622
656
613
635
572
560
576
577
701
708
724
820
828
854
849
810
797
781
732
673
638
597
596
656
727
751
750
725
672
660
628
577
601
610
627
605
596
584
572
554
595
616
596
585
573
576
602
652
653
590
600
619
657
676
650
616
629
688
705
662
679
740
760
749
733
662
651
622
614
593
611
644
656
600
641
764
788
728
728
667
629
633
626
644
662
654
629
634
600
585
592
646
719
773
754
691
629
633
642
733
703
739
718
685
653
638
607
569
567
581
760
811
801
732
708
772
803
810
690
673
647
659
644
610
598
599
649
690
702
683
695
656
656
673
728
739
737
704
694
748
762
734
721
732
695
614
614
617
736
746
749
661
647
629
642
580
586
585
597
606
634
658
639
631
629
641
630
650
617
633
660
715
751
639
615
602
573
575
565
573
584
581
683
794
783
681
649
596
577
556
545
541
539
535
530
528
551
716
741
793
808
806
680
671
647
641
627
624
617
588
594
591
584
595
614
689
667
636
634
615
590
565
562
541
583
592
605
684
782
769
792
724
690
676
618
604
586
604
629
635
656
673
692
657
626
592
586
568
560
573
576
560
549
553
582
826
807
793
776
732
722
688
657
638
630
721
783
781
756
675
665
645
607
603
590
579
560
558
554
559
564
580
585
558
570
569
569
562
551
561
554
552
547
578
596
598
577
582
579
570
579
662
761
756
603
940
664
597
623
655
776
774
807
835
812
781
774
762
787
784
805
796
761
767
700
721
728
748
735
675
650
662
688
678
692
710
804
746
764
761
752
698
754
752
697
646
682
765
799
722
735
747
709
649
692
720
672
717
722
742
727
670
638
642
656
649
676
682
707
703
670
649
661
674
670
620
626
623
659
688
713
654
670
686
727
747
709
760
803
744
727
755
745
706
661
653
620
656
758
707
736
724
698
676
711
747
725
746
790
803
773
803
787
763
719
732
730
691
669
751
823
736
696
706
730
693
630
590
613
615
781
798
751
765
726
696
691
713
709
689
731
709
714
747
811
814
791
740
735
720
717
703
721
772
784
753
733
752
743
780
784
766
723
720
723
744
688
715
725
747
726
779
790
710
673
643
644
611
629
672
762
698
691
721
765
709
678
690
699
647
660
685
697
677
695
729
748
672
701
696
676
669
702
736
676
672
689
712
679
716
722
713
678
704
709
671
699
717
728
672
712
743
717
684
722
757
699
732
720
698
663
693
731
695
721
745
791
713
745
762
710
693
723
749
699
738
758
732
721
739
775
699
742
724
744
710
738
739
661
673
652
640
607
602
634
651
677
705
734
714
659
628
607
591
578
591
623
700
722
744
699
729
743
786
716
818
854
833
751
816
850
797
728
783
774
756
711
750
766
704
696
696
688
650
678
723
737
682
719
727
745
712
699
662
626
605
606
660
702
694
705
677
623
611
600
647
732
719
676
710
787
808
756
667
669
643
672
692
733
720
656
654
681
747
757
648
655
709
759
732
688
644
656
675
690
724
692
754
785
760
715
707
823
804
677
689
687
679
650
655
664
689
667
651
613
620
663
632
707
753
788
768
731
726
674
638
600
603
578
587
709
747
748
738
709
687
616
618
609
648
686
616
632
628
709
762
811
775
692
686
663
673
666
658
643
611
638
667
689
760
782
710
641
646
612
630
757
738
699
690
705
740
685
676
702
771
787
804
679
677
615
632
678
680
693
671
640
611
610
621
707
722
772
712
712
703
727
681
608
615
583
609
614
623
610
573
588
573
593
637
651
659
687
710
711
659
705
750
760
757
751
709
674
684
689
677
696
646
649
717
805
822
800
754
701
644
636
617
656
734
679
716
755
783
714
695
725
771
793
786
747
685
687
677
666
655
706
749
734
658
654
677
730
751
679
697
735
767
682
706
708
730
702
696
728
788
819
788
852
848
786
748
757
777
763
741
822
833
783
795
811
794
751
767
702
647
633
623
624
671
689
733
724
715
656
605
590
592
608
753
750
641
644
677
721
658
660
636
620
594
584
571
581
587
607
624
587
602
620
646
655
593
627
609
615
608
619
614
581
602
625
704
663
673
713
737
730
702
671
630
597
594
576
572
554
602
606
645
793
809
804
764
741
707
639
640
660
780
814
828
771
792
795
767
684
687
710
782
768
756
692
716
708
718
684
614
597
575
671
830
837
817
792
764
723
694
638
619
609
648
746
764
784
798
793
751
698
687
659
673
704
712
686
610
626
605
634
722
730
730
728
752
721
694
675
650
714
802
808
826
784
722
659
657
658
668
706
724
648
654
655
675
690
686
641
612
618
634
664
611
640
700
703
717
658
665
645
657
613
611
617
681
684
633
665
689
684
614
617
596
604
652
632
622
590
584
588
588
621
689
713
779
778
716
659
655
693
739
762
766
732
707
771
774
755
732
714
713
654
651
630
629
661
644
703
723
770
736
675
692
675
663
653
671
646
629
602
594
569
578
676
694
636
667
699
690
650
667
758
838
806
841
852
843
750
810
773
705
656
671
678
651
631
642
667
627
627
647
687
695
634
640
647
658
637
620
624
627
620
588
587
582
632
655
670
654
629
634
628
606
598
588
607
589
596
619
661
724
721
744
689
678
663
668
647
630
621
635
647
667
705
675
636
647
685
726
715
656
664
660
633
636
683
725
721
661
726
781
756
740
664
633
622
645
676
657
611
602
605
642
752
751
744
793
841
819
773
748
713
745
758
761
728
757
750
755
711
778
788
754
710
726
729
713
686
733
733
734
696
732
741
713
686
713
703
703
668
708
721
715
686
730
744
717
672
693
695
665
639
677
704
691
653
701
724
732
671
696
713
725
651
684
718
737
685
711
714
655
628
692
788
758
674
665
686
696
699
678
611
587
564
581
578
608
621
630
628
611
598
583
591
581
558
549
533
519
529
525
503
515
511
517
511
505
505
517
542
607
656
626
631
609
637
634
624
610
583
589
572
556
582
616
643
660
637
636
602
579
560
564
545
542
540
536
545
549
558
547
566
573
576
580
567
552
559
556
545
554
568
629
632
654
706
672
647
643
656
629
584
574
564
564
544
550
544
607
629
615
659
669
669
645
640
626
599
583
575
571
564
544
542
549
544
555
563
576
561
546
534
560
580
595
593
591
608
613
600
589
605
593
572
564
585
591
587
575
584
630
636
617
626
612
597
582
591
600
597
581
545
532
533
563
559
569
544
568
587
621
624
600
593
584
577
569
567
559
560
551
551
573
611
628
636
620
672
709
689
674
677
676
641
621
621
599
603
592
611
627
636
605
636
676
687
667
667
658
635
593
600
603
603
604
625
648
660
624
651
682
705
664
659
636
614
577
593
602
598
603
615
609
564
570
586
600
584
582
568
549
549
543
528
523
519
513
525
544
535
563
550
604
601
543
554
578
674
720
703
682
722
761
782
777
790
767
710
737
734
720
705
699
646
625
637
663
649
619
599
607
628
625
612
602
617
593
587
589
576
556
569
621
686
674
675
696
677
626
614
613
615
626
624
633
597
592
555
573
572
656
750
769
755
833
846
794
778
818
812
740
763
663
616
607
598
617
641
715
733
710
735
746
702
682
695
689
657
679
691
683
667
661
677
690
669
680
623
601
572
574
566
554
610
627
614
678
746
741
673
681
670
663
628
643
701
725
706
768
782
747
734
742
744
707
733
745
697
715
726
719
667
712
715
710
689
716
718
686
676
682
692
665
666
685
685
662
690
730
738
706
742
733
685
678
669
669
652
717
749
743
714
734
757
703
682
664
657
630
615
628
669
676
679
728
769
711
728
724
685
661
648
657
658
629
634
659
672
663
715
740
718
706
693
685
631
638
646
666
654
679
715
708
676
684
601
593
593
610
600
590
572
546
542
543
551
570
571
574
613
606
580
555
576
584
714
726
783
791
672
632
669
515
673
566
639
673
706
716
668
649
616
598
585
587
593
611
623
591
586
588
641
725
772
786
751
684
695
706
698
716
763
747
676
704
717
738
700
721
713
672
659
657
644
623
661
748
746
677
703
675
700
720
697
664
602
589
597
614
666
633
677
678
656
655
625
588
566
579
572
604
631
609
593
640
659
677
656
639
633
649
631
633
619
611
576
571
578
569
572
566
562
592
581
587
608
607
585
578
628
623
703
659
652
660
654
635
638
620
618
587
573
581
571
568
569
599
613
580
592
590
633
613
576
551
523
520
512
505
552
741
671
668
684
684
633
636
632
624
648
638
663
692
673
694
669
628
595
578
555
560
559
595
725
666
642
631
645
625
570
584
607
606
592
602
599
592
612
594
600
623
647
626
602
585
561
577
562
569
587
588
574
579
579
561
581
629
637
617
609
582
567
559
541
547
539
538
543
580
605
660
657
634
605
612
591
600
743
727
719
655
627
639
641
653
625
596
571
563
566
635
829
750
686
751
695
659
670
640
624
646
642
649
646
651
639
678
687
688
639
621
611
613
620
596
604
653
735
719
688
659
632
619
599
606
644
628
677
702
670
735
704
670
654
645
634
613
603
584
566
565
580
616
653
643
609
614
588
587
592
604
628
686
626
613
625
611
600
564
555
577
630
689
711
698
656
737
742
662
666
661
679
642
629
638
635
636
627
649
637
616
636
648
646
631
650
625
630
654
686
665
680
657
622
608
606
592
570
581
583
577
584
570
568
555
567
555
563
565
624
597
599
580
608
615
589
581
574
591
617
589
628
757
674
760
819
709
642
681
709
663
619
605
587
611
636
629
657
682
654
656
624
637
705
761
750
753
773
802
808
793
815
824
800
753
788
810
759
736
745
750
724
715
738
752
717
716
666
609
611
588
610
603
631
711
800
763
682
693
730
713
728
713
665
630
610
613
683
778
808
812
777
815
848
762
778
744
785
704
711
753
849
761
794
792
652
679
647
673
631
618
609
588
593
587
579
574
563
560
561
556
574
588
605
598
582
579
584
612
611
594
586
591
610
654
647
607
613
630
650
643
643
601
614
618
629
611
614
599
578
618
626
617
705
754
684
774
816
724
726
867
714
744
733
717
685
623
613
606
593
590
574
571
568
595
662
619
668
705
710
747
738
685
639
633
634
665
649
638
593
600
610
632
692
727
696
697
646
631
627
619
644
649
622
623
626
652
662
640
657
654
628
625
626
643
645
649
655
646
644
681
685
671
680
653
652
656
676
640
651
680
667
638
627
626
645
650
630
646
666
666
659
677
720
676
641
617
612
587
604
609
612
604
592
619
603
604
615
627
627
594
601
608
617
632
603
607
611
626
647
624
613
594
584
614
703
743
738
804
821
781
731
735
726
645
633
592
580
585
582
588
585
599
597
604
632
605
610
628
659
652
621
631
641
651
633
647
714
706
699
717
741
758
696
716
724
679
687
669
689
691
654
670
729
780
758
718
738
764
711
692
715
734
740
701
751
769
752
753
766
755
707
702
718
711
697
737
731
656
672
676
664
637
618
611
636
668
674
649
684
699
692
673
702
723
715
728
739
734
698
707
717
707
679
702
741
704
676
639
628
602
599
592
593
602
590
607
623
627
620
614
617
622
629
667
712
716
728
696
679
643
619
652
680
717
661
651
642
610
586
560
536
550
529
538
531
533
575
595
589
622
630
592
620
625
637
627
619
586
583
562
558
552
546
560
596
704
740
691
694
761
706
700
714
683
685
713
680
652
649
634
633
626
625
589
598
601
592
604
597
577
560
587
587
603
369
802
577
578
486
655
426
693
557
556
569
620
622
649
615
667
702
779
788
790
781
768
782
803
782
743
791
775
698
702
648
748
800
816
818
699
717
661
631
608
607
620
643
621
384
815
577
573
571
559
545
549
540
541
530
512
525
517
510
503
515
507
526
526
520
524
540
561
555
552
567
576
585
578
569
593
597
550
553
544
550
540
541
534
557
540
564
568
554
557
548
551
550
443
337
307
528
547
540
537
557
566
571
553
548
583
585
574
575
556
566
562
553
556
551
561
571
562
559
574
579
596
586
728
737
692
700
696
654
643
614
598
582
581
588
562
559
537
551
550
557
564
584
577
557
582
586
598
570
578
562
564
557
556
563
594
588
636
646
637
634
633
618
584
577
568
554
545
554
552
571
574
552
563
556
552
554
543
547
537
537
545
536
550
549
548
557
576
592
584
575
589
596
578
577
579
566
586
580
585
569
579
584
588
590
595
595
599
594
591
603
599
621
610
600
596
593
551
552
559
551
570
609
646
632
614
643
664
686
714
739
749
776
778
731
744
780
727
671
700
748
777
853
842
748
792
819
802
811
834
814
748
791
798
771
784
802
780
733
763
769
746
732
789
796
756
808
846
788
794
789
761
742
680
629
596
570
580
602
884
832
782
851
897
849
809
883
871
805
899
908
874
937
912
859
890
917
876
817
873
872
837
912
910
823
860
862
761
811
821
764
784
942
905
813
909
903
799
861
856
771
779
824
815
802
912
920
852
884
869
708
652
648
679
635
706
928
938
860
869
881
834
790
847
851
790
782
757
737
812
852
768
805
796
746
764
798
794
735
780
813
695
700
674
776
792
711
797
808
767
752
757
766
696
733
760
752
713
821
724
661
680
722
756
689
769
826
800
782
831
843
811
852
892
855
929
933
857
779
804
801
787
870
902
835
849
848
827
765
789
764
705
756
790
793
776
794
802
727
769
816
725
780
806
753
805
803
699
679
694
747
692
721
747
772
720
722
736
685
702
719
728
679
742
770
760
726
741
758
713
735
762
739
727
760
781
719
755
782
761
732
733
758
693
722
734
722
718
750
753
711
733
755
726
713
737
759
684
723
740
707
651
671
685
642
649
677
700
716
736
732
680
680
692
720
668
705
781
794
763
790
770
735
701
744
776
715
768
815
796
764
803
730
698
692
730
745
683
676
702
739
710
744
686
635
595
582
588
604
670
676
601
646
618
601
586
578
575
581
602
630
659
665
666
677
680
704
651
701
710
812
887
815
851
849
821
737
746
722
731
757
783
735
775
774
795
725
764
781
756
739
774
775
728
733
718
663
645
646
650
659
614
636
697
779
708
731
758
767
707
783
803
781
713
759
820
806
790
824
826
749
803
799
721
687
722
722
725
664
658
644
687
692
733
709
664
686
673
656
633
688
710
756
787
796
746
808
814
801
784
822
852
771
787
812
776
702
739
706
667
651
680
699
669
640
660
649
623
612
632
759
828
800
718
653
666
696
723
708
711
720
667
695
759
790
789
752
803
791
760
707
708
746
779
722
797
805
762
758
781
761
714
750
771
750
709
748
820
703
728
730
671
674
663
645
624
668
749
798
712
721
733
736
688
772
808
799
740
776
788
721
775
750
792
735
758
776
814
765
796
757
727
751
765
816
769
838
775
771
723
678
695
655
689
743
748
726
670
630
618
634
725
812
808
750
786
778
767
717
782
843
864
789
774
672
710
747
739
655
646
619
638
667
730
707
699
696
647
659
680
778
793
829
869
842
762
773
724
717
723
751
669
655
642
649
676
686
657
622
637
661
717
660
627
654
731
848
836
755
755
730
688
671
709
762
805
787
778
784
744
708
672
708
732
731
705
704
660
645
648
659
705
637
677
754
835
848
754
729
738
743
676
691
696
721
715
731
677
676
703
707
671
716
740
725
659
694
700
700
662
675
661
665
634
633
678
744
737
749
701
640
657
676
676
672
657
629
624
649
696
713
682
707
732
742
709
733
748
720
728
748
731
668
687
676
668
618
638
695
786
724
663
658
660
651
642
593
601
599
599
629
629
745
680
685
656
656
687
736
713
684
688
673
682
676
633
658
669
690
662
749
765
747
740
802
773
712
749
724
699
648
661
677
737
722
679
719
747
738
664
674
662
701
689
655
735
756
750
706
734
719
731
651
620
585
598
585
674
741
724
698
666
737
800
813
779
741
719
717
675
669
691
697
690
684
742
782
746
738
743
707
699
707
720
680
637
661
682
668
659
723
743
650
646
645
670
701
659
656
666
631
666
662
654
634
667
676
712
720
669
707
685
694
653
679
674
661
677
680
683
656
655
664
676
638
635
640
605
586
587
591
595
607
589
567
574
572
575
560
577
591
602
613
645
659
664
641
668
643
613
615
606
606
630
648
650
676
673
668
666
648
641
642
646
650
652
650
680
696
702
737
777
755
666
687
664
701
730
676
692
652
639
673
671
692
693
676
730
678
736
732
681
694
728
723
752
772
782
689
714
746
701
746
766
690
750
730
691
755
698
716
738
747
732
675
654
631
607
614
705
735
856
838
813
846
887
818
812
833
759
687
714
721
789
835
791
727
738
753
739
731
764
708
798
764
770
838
839
763
759
798
753
658
668
658
708
695
708
654
665
660
617
605
593
622
683
761
764
828
809
747
782
818
830
804
701
652
646
641
669
735
825
828
767
831
840
840
817
775
799
834
783
778
818
881
837
795
809
796
729
801
827
756
704
743
787
738
670
707
775
801
718
777
786
737
690
769
843
784
796
816
818
735
810
792
735
715
791
833
751
806
774
714
720
783
832
721
790
777
729
699
743
780
663
649
639
674
770
721
722
756
837
749
753
800
823
742
794
814
816
754
775
804
742
806
900
840
732
777
730
689
687
688
663
608
591
581
562
590
686
636
677
889
878
833
905
905
846
774
808
830
743
825
854
826
819
841
812
828
784
739
727
729
812
781
724
816
837
702
764
828
764
678
676
656
627
607
590
580
559
559
591
594
654
768
789
732
790
861
819
756
790
813
768
834
863
780
822
855
746
800
819
805
785
893
917
858
921
883
806
801
791
727
744
775
766
683
666
642
612
626
659
796
712
602
600
602
594
602
627
617
612
612
575
596
593
639
723
755
749
713
671
689
752
773
783
715
693
719
819
829
827
802
796
728
688
664
645
661
802
823
831
812
785
770
764
769
739
697
660
663
673
672
784
804
713
642
656
621
604
632
638
625
604
613
639
647
648
648
638
617
645
670
682
700
758
747
690
659
651
639
622
649
647
682
657
651
660
662
639
618
625
617
623
629
630
657
696
704
670
684
689
653
639
627
630
621
595
584
650
707
707
789
866
858
705
691
659
651
653
705
743
764
757
749
715
773
796
823
777
799
805
792
765
759
703
756
722
661
649
651
651
695
710
707
721
725
702
664
677
699
781
777
719
758
758
743
752
830
773
699
727
784
805
734
770
775
786
737
803
834
793
774
785
818
734
789
818
760
698
744
835
867
759
779
778
770
688
694
692
709
679
641
637
646
639
652
728
806
800
717
725
697
702
766
841
796
770
839
849
778
826
833
827
734
767
773
681
725
778
828
775
756
771
768
710
755
779
755
684
766
816
799
751
822
822
740
752
788
824
744
819
829
765
769
764
756
726
778
719
716
765
800
760
732
671
694
712
707
663
771
895
882
779
738
787
824
746
708
755
845
825
832
879
851
811
884
781
707
717
771
861
790
854
893
833
799
837
821
767
801
822
766
798
783
712
757
782
807
721
790
782
733
745
788
844
783
810
826
820
768
833
874
810
826
840
824
767
779
788
750
779
756
726
772
797
818
741
782
799
704
730
741
789
758
755
764
713
659
664
717
777
724
791
834
762
743
755
759
670
676
666
651
617
613
640
683
681
641
661
674
683
672
644
611
597
614
661
721
688
741
765
700
752
802
813
739
752
724
631
602
618
644
766
717
705
687
709
767
781
777
699
627
594
638
655
756
687
747
754
724
678
672
658
613
622
620
651
690
669
630
587
601
619
656
706
714
706
666
625
616
625
670
732
726
764
786
774
742
646
635
621
641
668
698
723
743
772
763
700
729
780
773
732
647
652
650
670
679
689
706
715
709
712
802
847
822
789
741
690
666
644
655
677
705
637
682
740
823
814
802
774
734
692
672
677
688
657
605
607
615
652
697
734
744
698
699
657
677
620
618
642
678
691
685
627
641
638
639
670
660
648
628
612
611
592
589
585
577
575
560
562
551
542
546
541
555
550
555
570
593
610
617
661
640
643
668
684
655
646
628
619
606
605
589
583
577
569
557
563
583
574
598
606
595
586
610
618
596
589
576
562
571
566
564
565
560
559
586
583
606
619
625
668
612
621
620
606
592
583
571
559
562
550
557
444
631
550
555
534
554
560
560
568
555
593
593
585
592
594
587
567
547
564
559
553
553
562
544
552
560
558
560
566
559
387
749
578
580
601
576
585
609
628
602
603
600
602
585
608
506
695
605
593
584
579
640
579
590
586
596
571
562
560
549
550
541
535
525
535
531
539
536
539
521
536
529
532
591
622
624
662
673
677
626
640
625
598
593
571
564
576
595
642
600
586
600
615
626
612
600
603
592
574
577
588
604
628
604
617
626
620
611
603
606
604
595
425
360
421
327
275
501
560
365
335
557
258
287
530
527
547
582
652
649
650
869
681
729
754
710
708
730
696
729
803
837
741
689
696
682
678
623
624
616
620
612
621
607
653
709
708
688
690
707
721
699
726
721
707
670
660
659
635
634
605
583
596
579
593
587
564
568
566
569
564
564
607
615
639
637
680
663
635
654
725
740
693
636
632
688
766
836
800
813
843
800
756
773
762
767
756
793
782
744
797
814
746
736
780
756
723
832
865
771
816
828
804
754
782
780
670
711
817
766
675
694
720
722
714
855
863
765
723
692
677
647
646
654
766
863
811
792
846
845
774
805
776
768
825
897
886
796
882
888
796
826
819
741
702
714
781
841
820
879
801
802
809
765
761
805
807
864
870
843
846
845
837
793
816
811
802
728
800
828
767
836
811
812
740
889
852
772
732
753
802
761
718
733
732
529
834
711
703
647
665
703
740
728
788
775
727
717
715
704
661
609
643
740
782
744
833
885
861
836
805
766
738
696
658
702
686
697
718
827
919
848
740
740
716
708
715
747
748
731
774
779
761
760
757
688
738
698
636
602
595
600
648
696
630
623
596
587
581
567
574
625
603
643
682
794
823
720
720
704
780
769
746
756
669
711
865
946
919
856
891
883
795
856
883
885
818
864
863
802
824
842
786
732
756
805
745
769
835
820
745
799
802
725
751
732
690
652
679
757
794
738
768
773
803
706
731
767
768
695
798
819
797
808
863
856
781
796
807
798
764
795
804
753
747
784
809
726
786
783
777
740
799
820
763
755
784
770
722
782
813
758
744
792
815
735
750
685
656
659
680
712
678
637
655
707
740
675
709
721
734
709
764
788
764
761
788
792
740
732
766
762
714
710
742
777
746
763
784
749
698
736
756
735
704
770
799
775
747
806
827
758
767
770
732
710
744
750
673
615
604
651
701
795
778
763
709
679
626
617
624
660
717
687
766
781
825
741
653
644
631
652
710
693
716
741
722
807
831
868
839
806
798
687
681
708
713
705
646
636
616
629
624
639
641
633
610
610
602
601
602
588
595
595
595
599
586
586
596
598
595
658
642
667
702
702
669
682
658
669
646
665
672
606
641
623
618
618
612
647
695
680
705
704
660
615
591
582
574
551
552
657
680
755
821
802
804
791
778
729
718
716
719
698
687
657
661
681
671
677
668
669
641
648
654
644
640
628
645
627
600
613
607
598
587
591
589
590
607
647
654
635
625
614
633
607
596
574
577
558
559
559
580
601
608
587
600
582
574
566
564
561
545
549
548
544
547
547
543
538
537
533
542
532
533
552
538
553
547
553
565
571
610
687
718
759
810
820
722
720
711
740
833
833
809
751
737
777
766
740
754
719
672
667
676
688
659
634
664
667
743
797
798
756
731
685
650
663
786
894
843
809
733
716
697
773
666
678
724
767
767
671
634
650
673
844
837
693
685
681
727
773
733
719
715
731
753
750
678
697
746
871
876
822
739
706
650
661
673
777
786
823
824
763
750
681
735
762
840
796
727
709
721
740
650
676
692
744
814
754
787
792
808
703
688
647
624
759
784
745
827
877
838
758
846
875
822
763
787
843
862
767
773
810
828
760
825
859
834
766
855
878
771
795
807
776
701
776
854
770
727
668
629
621
640
751
861
866
750
729
709
636
640
606
635
628
647
582
583
560
581
576
641
681
645
628
651
702
762
797
791
776
763
768
806
779
799
829
873
859
814
795
816
806
805
742
770
780
800
812
759
717
712
730
735
713
715
765
723
675
692
656
642
592
633
726
883
835
844
878
826
749
769
717
752
725
713
681
727
763
764
693
668
691
727
681
737
784
744
702
740
836
785
768
699
657
643
624
601
595
631
630
669
656
686
694
693
673
642
620
591
588
583
591
598
669
1006
893
921
915
913
898
863
834
767
735
761
778
777
786
851
869
883
847
813
754
704
736
799
824
741
806
774
811
718
717
665
634
617
593
610
625
670
741
718
845
831
836
820
684
671
645
648
643
667
628
603
609
601
649
735
656
696
699
797
763
689
715
759
782
722
664
643
649
713
818
813
791
778
679
668
650
716
794
794
793
732
757
772
788
744
811
846
819
795
714
718
749
711
663
689
735
762
740
856
855
808
749
808
798
715
788
761
702
675
673
893
863
780
745
764
707
659
640
658
731
761
902
884
841
894
907
832
733
776
782
748
711
741
737
655
655
623
591
583
563
583
664
732
740
713
661
699
773
806
774
748
817
832
793
726
776
894
827
764
731
692
673
667
756
814
780
880
940
869
831
750
670
651
680
715
650
601
587
604
608
607
630
612
576
625
650
741
759
765
764
805
798
806
830
847
849
835
882
880
847
828
816
805
800
785
790
735
774
769
771
741
746
710
655
637
648
705
778
805
742
748
742
756
704
713
706
661
653
694
756
807
747
798
823
816
779
817
829
761
767
819
836
777
828
837
784
733
720
765
794
698
739
721
690
660
649
618
600
580
588
595
603
595
623
655
636
614
589
616
785
805
787
798
818
809
806
737
741
754
783
753
781
783
796
766
728
768
797
698
678
710
759
776
688
693
670
603
609
596
590
592
589
609
661
662
786
815
743
778
778
746
699
677
675
651
672
810
800
812
798
736
663
689
715
732
663
693
801
798
759
797
748
682
652
637
686
693
730
759
756
717
736
765
702
673
674
672
642
687
697
692
663
659
635
617
624
658
729
663
667
694
697
643
648
667
715
677
633
643
647
601
600
629
646
615
642
645
631
606
620
652
657
650
674
673
686
680
726
760
764
732
750
737
688
698
691
639
608
585
569
566
643
700
624
701
745
745
690
740
733
713
656
680
630
636
699
735
772
764
834
818
739
756
771
749
694
720
748
745
725
757
783
764
732
721
670
709
713
662
638
601
627
660
719
724
697
727
738
741
744
781
776
788
726
776
802
784
737
771
769
749
726
729
715
681
732
777
796
735
784
790
725
722
720
735
686
692
720
762
644
605
627
642
735
732
722
737
713
659
640
623
600
603
602
639
778
786
771
791
764
786
800
786
758
723
722
703
756
722
679
764
791
699
670
633
604
596
576
561
592
681
817
791
795
788
790
776
721
764
789
746
683
694
724
749
776
775
793
787
734
681
680
659
677
651
643
635
664
632
675
725
704
670
689
725
707
673
701
716
712
700
711
751
676
696
747
712
694
725
725
692
704
725
712
671
708
725
665
650
648
662
644
681
697
678
649
667
678
661
639
665
685
679
672
708
715
661
701
710
702
653
689
692
701
683
723
717
690
674
700
697
662
655
691
735
728
763
771
724
703
702
698
692
737
769
713
737
743
743
702
731
754
708
757
762
735
721
764
767
716
741
741
692
728
730
743
705
733
752
717
689
688
689
647
688
703
696
677
702
706
706
699
720
742
693
724
730
716
670
750
792
767
729
774
685
657
615
613
641
669
635
685
719
710
674
710
761
751
694
708
675
643
601
570
567
588
662
668
613
611
620
670
683
702
718
714
630
634
646
714
755
761
725
654
613
580
605
611
752
758
764
766
772
790
800
792
795
760
762
749
783
781
768
768
783
769
758
734
750
756
746
719
753
757
770
715
737
738
716
702
710
727
740
710
764
775
737
762
715
680
648
627
688
653
627
630
638
617
635
650
668
675
641
644
640
638
592
603
586
628
635
623
638
643
634
622
614
622
606
606
616
597
605
579
576
564
558
560
573
608
751
808
805
834
768
770
807
787
745
723
681
694
722
724
725
757
784
648
678
631
591
593
593
572
577
592
594
581
562
567
585
588
608
630
622
646
631
622
635
652
652
658
626
650
648
682
710
707
728
692
710
712
713
683
737
769
734
664
675
688
732
707
701
730
725
658
682
709
721
675
722
689
656
652
669
697
704
678
728
736
704
660
723
701
654
686
723
723
660
679
697
744
694
693
699
715
669
697
705
699
684
740
736
671
671
692
736
694
695
693
755
656
719
736
711
709
738
739
657
672
642
607
630
663
674
625
627
649
670
650
620
623
646
687
702
682
755
772
771
755
794
794
712
756
751
761
718
740
755
705
689
670
663
626
623
595
596
576
568
585
621
689
670
664
714
713
658
662
671
668
636
612
584
575
566
561
597
620
617
607
568
591
609
703
731
694
653
672
685
704
704
695
726
772
742
677
683
695
670
632
604
621
609
642
654
616
614
610
601
630
692
635
641
665
693
677
640
629
657
684
708
652
633
635
706
769
791
766
705
653
686
691
707
658
753
800
789
719
778
742
676
692
720
740
693
679
696
709
708
688
663
715
793
794
756
721
664
632
621
641
688
709
731
712
792
812
756
709
693
701
639
662
712
816
781
764
760
756
734
719
682
653
677
767
833
849
789
845
825
776
704
708
763
770
733
772
833
877
783
828
845
780
715
747
754
706
689
749
817
822
756
768
790
775
703
745
776
778
721
773
792
774
721
747
784
773
732
762
799
730
688
712
747
732
684
718
783
759
715
767
801
734
679
702
710
675
689
736
806
745
824
850
782
708
726
725
700
658
730
773
805
730
756
794
735
704
733
752
690
709
765
794
721
728
722
657
606
618
587
595
580
571
563
582
618
633
589
592
590
629
715
707
670
636
631
652
712
700
809
860
847
785
814
813
752
762
758
781
729
761
799
755
762
783
758
715
756
768
741
723
734
730
666
632
604
668
785
769
709
676
658
644
634
612
596
606
584
588
598
712
777
795
824
780
808
782
683
684
690
793
782
692
711
729
574
893
731
702
681
690
701
746
730
708
679
663
641
625
641
674
744
685
682
688
689
635
638
640
685
775
714
734
776
797
741
735
753
711
694
749
790
740
756
775
731
680
687
680
690
651
729
742
774
771
831
826
724
732
726
702
671
680
699
702
695
777
779
730
757
741
682
636
679
709
696
681
728
772
700
686
716
752
724
734
674
633
606
587
588
620
734
796
712
660
696
742
743
686
685
721
690
682
740
781
732
732
775
764
691
720
757
718
680
713
781
720
734
709
662
662
667
704
687
741
742
754
717
781
741
719
760
798
745
718
747
756
739
739
776
741
686
748
755
733
686
700
724
727
696
727
802
742
720
735
745
697
733
744
719
670
694
714
667
674
707
759
701
691
728
663
628
627
591
594
701
615
620
653
745
727
751
801
802
708
765
785
769
726
768
775
682
637
584
624
649
706
698
658
629
615
605
635
654
686
650
631
661
730
786
791
724
798
771
692
698
700
708
736
729
700
671
699
709
682
647
611
565
600
627
704
696
674
669
654
651
610
579
580
583
613
658
713
705
759
804
816
790
855
839
785
779
755
736
750
781
761
743
772
757
743
726
711
654
611
612
622
640
671
662
667
687
715
678
712
745
722
661
649
616
591
615
656
715
669
625
602
603
645
679
661
693
717
690
620
627
599
627
664
744
743
702
708
753
743
676
717
722
715
709
679
693
665
712
748
704
677
719
691
706
698
655
644
639
663
676
691
662
690
707
710
772
749
758
718
714
706
673
702
671
661
649
655
669
705
754
736
724
733
745
708
683
722
745
821
771
780
793
763
702
662
620
605
605
609
685
777
745
752
796
797
721
719
722
737
659
691
702
703
662
693
735
729
679
728
743
706
638
633
617
646
679
654
634
595
569
540
556
527
523
522
565
621
705
765
753
857
818
803
766
773
769
736
649
672
691
718
710
681
704
716
759
730
651
653
671
713
754
729
733
735
668
665
665
643
629
678
726
752
684
743
749
689
676
701
675
688
706
740
692
729
739
740
695
721
754
712
670
698
707
669
655
682
723
686
681
684
682
634
681
666
697
668
715
701
668
691
701
708
672
710
734
686
706
708
694
695
718
707
646
687
696
694
652
671
708
714
693
715
714
658
680
657
638
629
668
705
707
714
759
770
693
753
750
683
706
708
710
676
729
771
737
701
738
732
650
668
674
726
723
671
626
618
642
671
716
660
724
753
734
700
747
798
720
698
675
710
677
653
678
730
774
713
755
753
729
692
670
749
792
753
703
738
783
767
706
721
685
652
632
656
734
779
706
777
764
764
693
759
781
736
760
762
774
705
773
777
712
729
707
670
618
584
613
687
869
848
837
726
656
622
608
597
590
589
593
595
599
668
651
649
666
637
648
661
681
640
650
647
641
638
637
625
622
616
664
705
678
682
726
762
798
745
721
737
748
707
745
750
790
758
765
754
742
702
696
709
764
754
727
768
783
693
692
704
733
701
739
757
722
714
731
806
741
697
685
650
618
633
663
703
683
711
730
698
756
807
783
715
747
733
737
776
863
869
750
790
779
708
756
808
801
799
825
773
717
746
758
702
718
744
715
695
744
784
798
755
783
827
748
776
740
665
678
716
798
756
779
825
775
752
797
804
731
752
788
806
720
765
816
793
769
852
839
780
799
810
768
747
816
808
708
692
638
616
580
578
590
683
767
795
785
732
740
839
822
732
737
754
803
731
796
853
808
771
792
807
748
785
807
769
743
724
686
629
603
587
577
609
603
617
749
763
656
705
731
751
688
672
699
767
724
693
700
734
726
739
798
788
740
787
840
832
723
651
658
682
891
869
822
783
665
663
690
826
869
735
709
730
817
813
789
712
740
811
853
801
739
774
873
830
731
713
719
806
821
822
828
712
665
656
706
885
883
850
826
858
825
767
732
754
779
793
821
755
774
799
728
698
686
683
643
627
615
595
599
569
565
544
532
529
507
508
493
492
473
493
477
478
484
482
506
516
573
532
536
573
592
582
569
570
554
550
559
613
673
684
692
661
631
601
612
617
590
605
589
578
568
567
590
577
576
572
589
618
622
622
599
610
600
596
578
584
572
559
550
556
549
563
554
573
564
586
605
617
610
604
571
561
564
560
552
552
552
544
547
539
539
520
528
518
510
528
565
575
586
628
619
627
610
627
625
631
613
604
582
573
553
548
546
549
552
559
626
676
666
630
632
619
604
597
578
564
566
552
546
534
529
536
523
519
530
531
511
503
523
550
535
539
541
576
592
586
582
577
567
569
579
575
569
560
554
551
533
551
566
570
609
610
619
622
655
638
621
634
640
696
775
754
750
744
777
769
680
661
636
622
586
573
571
607
669
784
759
746
703
701
721
662
676
711
753
812
758
723
795
854
838
810
777
797
800
782
722
696
698
699
626
615
646
770
812
807
777
747
722
706
701
719
721
778
847
853
819
759
746
714
691
700
723
723
706
682
662
612
605
611
697
753
776
803
827
810
759
810
800
750
648
649
651
739
776
766
780
699
673
678
729
687
692
725
742
726
722
701
690
730
733
780
767
736
806
755
755
734
726
726
674
654
655
654
646
667
637
636
658
650
620
619
644
656
642
606
605
606
622
676
716
711
697
678
765
708
686
717
838
859
826
747
732
751
742
750
768
749
650
608
597
634
897
859
878
874
901
885
891
858
810
769
760
713
720
692
797
855
839
809
804
793
784
783
789
806
801
787
805
822
827
793
790
743
756
778
784
741
813
790
737
759
773
752
711
754
753
742
678
750
768
676
636
639
702
714
680
760
798
725
732
731
719
678
730
800
739
663
682
821
867
816
760
668
665
639
663
691
734
740
712
657
655
673
759
774
758
795
806
771
806
847
814
804
777
792
813
769
808
807
825
833
773
767
709
688
688
694
693
702
748
731
711
663
655
670
745
702
738
642
638
629
671
685
672
654
627
608
628
602
607
650
703
797
809
860
774
777
800
842
812
750
767
721
639
602
593
587
574
596
787
782
777
813
827
799
771
734
727
690
721
788
814
783
834
830
757
780
776
763
752
756
757
705
718
745
780
680
701
689
639
641
642
723
702
728
756
757
706
773
786
771
754
795
824
732
745
761
770
744
796
781
831
843
838
812
861
864
816
807
842
822
769
811
797
703
659
644
732
849
826
800
720
741
765
761
721
804
800
676
646
609
690
778
812
826
741
770
760
728
661
671
698
729
763
733
781
783
770
676
688
643
627
601
588
578
585
626
611
623
647
713
745
782
790
706
753
741
693
675
672
741
750
795
734
685
723
769
794
733
776
767
766
735
777
804
821
767
790
856
866
853
774
776
723
670
625
616
656
666
670
676
781
748
694
619
602
618
641
767
711
675
662
644
637
686
771
814
822
774
784
670
633
661
686
792
794
744
733
737
756
726
660
658
622
636
783
778
729
677
718
756
821
817
821
824
779
755
774
792
789
700
704
653
666
704
720
717
712
679
690
708
750
767
739
729
743
738
727
709
701
717
744
719
728
770
713
737
777
775
734
694
699
690
697
695
691
762
817
754
769
776
733
670
652
653
646
663
684
660
633
609
622
666
807
808
783
816
769
691
737
713
694
676
661
647
640
686
720
771
761
703
744
761
812
821
793
769
702
682
702
753
799
809
809
706
696
697
713
699
692
671
643
633
635
599
579
602
662
897
864
829
825
773
754
693
677
728
813
836
771
732
749
739
750
748
707
761
811
791
714
732
714
672
692
689
721
713
655
607
606
577
572
594
635
588
563
631
729
822
804
759
747
636
609
609
604
686
771
813
808
796
779
763
732
776
808
790
706
787
813
802
799
756
768
773
770
790
809
753
766
727
742
797
782
805
772
774
780
732
766
726
669
683
675
737
767
749
709
747
750
695
741
741
697
665
694
709
692
669
701
712
706
692
649
674
744
789
813
793
759
723
751
751
731
698
775
882
893
868
806
814
771
702
656
668
673
697
718
646
655
662
685
689
691
681
624
640
655
678
671
620
616
601
604
662
683
650
645
722
765
809
790
773
715
652
638
640
658
680
702
641
617
645
730
778
708
661
638
607
587
597
587
639
646
637
658
647
647
596
603
589
580
603
628
595
589
568
549
568
569
566
564
613
603
624
787
867
868
822
782
719
692
682
701
668
670
715
760
801
800
783
729
652
646
635
672
738
745
714
676
723
733
747
706
707
727
754
717
713
681
661
639
619
618
654
711
754
702
675
665
674
693
685
688
737
764
774
768
704
661
646
674
672
701
680
696
672
652
653
642
650
616
621
644
702
675
661
667
709
724
760
749
726
714
700
664
608
597
589
616
924
862
875
865
846
834
822
792
769
715
658
645
609
625
755
778
778
761
768
765
787
710
644
646
621
678
674
677
741
791
811
770
764
755
768
760
741
754
817
794
743
782
809
776
735
778
785
774
695
664
692
649
641
672
824
854
722
695
644
656
615
605
629
675
736
697
798
827
833
777
831
840
825
742
790
795
749
769
773
795
734
759
806
838
681
669
625
591
591
574
618
641
626
662
734
752
710
733
689
690
655
687
702
746
686
737
818
736
685
699
709
666
642
630
631
634
596
601
623
643
621
623
636
652
673
635
666
700
714
661
716
718
747
668
736
798
816
750
801
806
726
727
793
835
747
788
807
775
719
733
706
636
680
763
815
785
742
801
836
752
736
800
837
812
784
812
847
761
825
833
788
770
827
823
750
779
794
773
765
820
823
785
815
796
785
719
770
846
825
771
840
843
769
717
739
748
709
741
779
774
691
703
686
656
682
743
767
781
806
751
683
733
725
721
700
852
879
867
812
851
865
823
824
835
839
741
780
820
819
753
813
807
736
704
712
650
623
615
587
587
593
592
589
627
670
691
642
638
666
693
670
646
726
781
786
740
793
796
740
720
760
751
707
700
744
765
714
714
782
801
753
770
823
770
671
730
794
799
728
756
806
772
718
737
752
742
693
697
688
651
661
694
752
756
717
767
772
705
694
749
770
694
723
767
812
733
780
791
768
721
750
728
665
641
643
690
767
672
693
738
800
745
776
803
779
743
823
865
804
786
840
859
791
803
823
848
771
797
810
775
724
768
789
786
759
804
823
791
766
776
793
716
772
781
810
731
777
780
780
721
764
761
698
708
720
737
694
709
760
747
691
711
707
723
678
716
722
706
692
741
775
751
740
745
741
664
672
672
696
669
712
747
727
681
707
730
685
659
677
686
686
663
679
701
704
652
685
673
678
624
582
618
586
582
607
593
569
579
598
596
588
586
605
616
644
619
623
633
643
613
596
598
606
597
603
611
650
706
663
688
709
722
688
709
712
699
660
697
690
712
712
738
800
814
763
800
764
668
641
594
581
585
602
603
662
762
714
751
670
679
694
702
670
664
709
710
670
670
651
642
618
634
655
658
665
699
695
654
678
718
677
665
716
740
687
735
742
752
660
630
611
601
606
649
688
652
694
738
733
680
610
609
576
584
571
564
572
566
557
555
566
546
536
531
538
538
528
530
519
524
510
508
502
512
515
538
539
563
594
606
648
635
617
582
607
620
629
631
638
626
589
603
581
569
550
559
577
631
640
652
640
664
682
690
650
658
650
652
612
622
620
641
623
654
658
640
621
641
638
627
604
616
624
605
591
584
564
564
553
547
528
539
546
530
521
535
523
517
505
506
499
496
501
512
554
648
635
570
618
595
584
629
584
578
548
552
565
526
533
562
612
654
686
647
602
632
690
748
691
717
630
669
651
606
598
655
622
602
591
645
799
792
779
722
743
770
789
726
786
813
862
807
868
832
758
812
804
707
704
804
813
737
724
727
751
689
652
644
650
606
643
680
754
664
698
682
652
681
719
625
634
676
737
679
651
680
716
679
711
684
723
747
738
697
637
656
648
734
760
787
712
794
846
828
746
821
847
800
806
867
840
761
818
824
766
767
786
811
742
765
798
739
672
691
734
724
685
726
794
812
712
738
798
793
733
784
869
857
863
895
838
739
771
812
847
747
812
876
784
784
841
838
723
744
756
740
687
767
845
761
749
787
778
678
716
763
734
692
750
736
695
699
753
767
729
741
786
779
711
757
779
731
717
773
776
653
638
626
600
620
725
660
761
795
761
696
733
743
705
654
702
763
786
753
846
860
826
794
790
789
725
764
807
805
746
795
798
749
724
801
824
746
768
800
797
731
777
808
788
788
843
805
707
741
704
703
669
735
772
688
636
619
653
784
842
850
796
724
762
783
792
717
672
634
652
611
616
589
582
590
662
713
719
672
700
741
776
731
736
761
747
686
753
735
704
801
768
693
712
704
686
730
731
723
667
716
782
806
764
766
755
693
747
773
733
757
764
762
670
715
805
780
731
775
796
732
772
802
690
681
643
650
638
773
914
884
857
872
834
752
800
812
762
788
795
819
797
854
843
757
782
727
665
695
791
787
878
863
780
801
829
783
713
736
761
749
860
859
814
835
850
822
743
780
798
789
748
798
853
765
780
759
741
693
720
767
724
784
809
791
732
800
795
737
723
762
796
763
737
786
814
743
783
793
720
682
675
671
666
768
910
904
809
847
843
710
715
741
818
740
720
739
805
740
813
845
837
829
880
846
741
794
846
793
736
838
851
781
743
754
814
751
817
890
815
785
815
805
741
771
822
768
747
743
691
644
681
831
872
781
799
811
773
721
792
843
763
787
803
837
751
826
869
803
754
740
670
630
616
651
813
813
789
693
683
723
767
716
762
846
858
769
802
760
663
608
587
604
655
751
769
729
690
656
632
600
623
649
671
761
778
734
707
827
831
828
759
766
746
702
635
611
611
607
634
722
769
823
786
856
847
811
796
786
777
763
818
877
824
806
814
788
771
790
748
684
687
703
803
760
795
867
808
734
807
787
682
702
772
806
736
807
841
788
793
839
819
724
784
816
755
713
768
799
722
751
761
740
708
750
765
698
723
746
713
636
646
673
668
675
666
729
776
734
719
751
737
700
743
773
760
725
770
762
740
756
788
775
736
717
673
608
627
607
635
659
686
698
721
674
704
704
702
664
686
705
707
700
748
800
775
768
790
753
688
705
694
689
667
717
768
764
762
803
784
727
751
763
717
653
665
692
701
619
646
644
608
625
716
657
699
727
744
683
787
799
746
672
731
770
804
720
732
735
737
653
696
725
748
698
792
820
779
756
797
796
738
728
728
719
647
670
717
774
724
805
816
762
724
701
647
610
612
623
811
851
801
762
767
756
711
743
773
758
719
746
772
770
709
811
844
805
785
806
796
759
744
769
769
743
754
767
757
737
753
752
674
696
672
659
662
691
700
633
652
723
742
748
694
690
707
686
689
731
737
699
756
759
786
726
756
771
706
721
768
804
747
786
770
785
718
774
800
749
707
779
819
750
713
756
756
691
741
775
740
697
740
737
710
689
721
744
697
673
706
760
714
732
746
755
690
731
758
730
690
729
738
734
709
734
762
726
709
736
764
742
704
746
742
688
643
670
716
717
655
695
729
705
698
734
767
785
764
784
799
737
747
774
750
713
789
818
789
782
803
801
722
753
695
656
612
604
644
610
618
692
778
767
749
819
854
758
739
686
636
614
646
732
727
722
832
829
765
708
705
686
648
660
694
657
666
709
691
627
634
617
604
605
654
612
691
723
768
673
719
772
709
682
752
864
838
739
802
819
751
769
777
702
666
710
770
741
715
714
710
707
675
686
715
703
744
814
738
731
765
771
732
775
750
725
708
762
790
778
764
829
799
722
738
750
776
719
768
815
735
761
730
681
672
699
680
698
881
793
666
652
629
623
639
825
647
618
624
611
637
774
793
824
816
745
687
700
666
751
766
730
636
491
711
583
560
567
626
745
695
686
744
829
855
803
766
740
730
723
691
663
634
609
599
593
593
585
587
592
582
577
574
604
666
693
696
744
762
740
694
697
723
689
720
730
775
726
747
744
707
692
733
683
750
773
697
691
717
705
647
650
692
633
596
586
593
575
592
585
614
727
731
698
736
775
771
722
741
795
786
790
779
830
824
779
824
854
845
808
813
775
712
762
837
833
779
818
793
676
664
645
662
654
702
749
749
723
758
750
686
667
681
700
675
689
742
777
722
729
744
791
713
729
744
760
740
701
771
813
788
722
814
832
766
755
770
810
736
745
796
756
711
719
737
755
810
845
813
832
842
825
771
790
792
789
753
781
812
817
769
817
804
766
783
790
804
747
784
818
797
769
839
835
766
799
803
803
775
776
787
714
671
661
655
672
624
663
629
617
647
605
594
611
622
662
686
709
662
613
624
630
667
674
625
717
791
832
714
710
670
656
614
614
621
586
585
579
569
568
557
555
553
550
549
566
568
547
536
588
791
755
730
683
655
612
622
610
612
598
589
612
593
582
578
575
560
555
550
562
552
562
563
545
564
564
592
614
643
615
636
623
601
604
592
582
568
560
536
548
555
577
583
593
596
550
562
589
579
621
632
605
578
560
586
598
590
571
608
629
667
669
639
658
668
647
613
623
624
656
632
612
624
613
586
588
580
582
568
560
579
561
560
554
565
540
548
545
544
524
534
530
544
545
566
605
632
611
598
617
611
582
584
576
561
547
548
542
541
541
520
540
506
511
501
491
488
493
504
814
744
696
883
766
799
821
719
675
787
709
676
696
677
640
616
634
620
605
610
609
607
606
595
566
592
565
560
567
559
560
561
553
587
583
598
619
604
600
596
605
602
591
603
605
614
599
614
650
632
627
627
604
575
563
559
563
559
612
649
592
592
599
627
630
636
657
686
647
643
603
596
597
608
677
778
730
691
699
748
760
739
665
644
654
628
655
642
637
641
632
600
596
617
663
651
717
760
712
687
690
679
638
623
651
684
655
681
699
663
598
582
568
591
618
688
705
725
692
638
634
663
652
616
613
606
587
579
577
571
552
576
594
626
609
622
587
613
617
605
654
628
603
591
584
603
602
631
638
625
655
657
621
632
631
633
621
611
604
612
604
654
681
666
657
687
641
624
637
620
601
588
610
599
572
553
561
579
571
558
582
597
582
565
554
561
565
567
554
555
541
546
550
543
529
545
529
1073
544
560
555
567
564
547
533
540
534
511
517
522
532
541
553
555
561
559
540
558
536
554
544
545
562
557
538
576
565
583
594
590
602
602
582
590
576
558
577
561
582
561
554
568
566
579
613
609
630
653
617
602
589
580
572
570
583
605
618
696
726
669
710
697
635
626
621
612
617
622
639
611
629
649
656
629
716
743
686
698
729
703
661
673
666
631
639
653
632
604
625
621
614
590
581
575
602
586
569
572
359
940
643
608
617
603
586
599
592
591
571
591
623
601
619
643
641
588
461
728
594
595
563
576
572
597
611
505
656
369
777
390
769
551
563
565
493
619
559
585
580
576
595
634
654
653
626
398
795
590
571
585
598
678
674
708
716
690
724
707
634
626
606
612
593
591
595
608
589
627
631
620
636
393
359
490
580
609
618
650
409
912
624
651
670
660
638
665
671
650
669
674
676
635
671
676
677
666
693
670
640
684
665
651
689
660
652
627
648
690
680
746
755
606
551
558
997
663
695
716
657
683
675
623
661
672
663
662
682
763
696
728
724
715
664
688
769
739
670
695
712
712
713
771
779
705
730
726
669
673
675
710
676
709
777
792
728
803
754
676
680
704
671
650
743
866
752
828
822
748
743
718
655
655
664
710
662
710
692
635
674
741
726
712
759
755
708
736
722
732
803
816
725
750
751
697
722
726
699
698
705
740
701
762
792
743
795
806
763
742
736
756
680
725
761
733
799
797
716
772
774
737
727
749
744
691
719
683
636
655
639
674
753
782
700
713
728
713
708
771
823
800
814
842
792
714
764
823
852
809
723
770
806
793
744
742
861
866
811
786
791
807
743
814
790
769
820
847
777
795
851
869
752
784
776
684
679
667
626
651
789
718
803
830
749
725
754
805
753
770
810
815
749
707
819
906
853
814
853
837
751
793
801
725
766
752
736
705
741
839
809
771
810
743
744
746
751
716
744
799
736
722
752
696
652
654
643
673
657
710
738
692
629
647
670
687
653
738
770
721
749
777
694
704
713
659
662
667
684
666
661
661
680
656
659
635
638
657
618
644
713
648
704
732
698
676
727
753
738
717
712
724
663
716
776
775
718
763
792
710
718
738
730
685
753
794
717
740
758
745
729
736
767
714
705
689
744
710
779
796
769
767
772
689
688
664
618
627
633
630
630
658
668
671
649
680
739
447
997
746
695
719
714
676
684
685
647
655
675
716
686
751
784
788
746
755
700
676
666
480
630
428
463
712
750
737
738
758
742
757
755
705
715
706
719
659
683
701
694
737
745
749
715
727
681
690
683
721
648
656
707
750
707
764
787
759
753
792
733
684
688
692
687
710
779
776
769
747
765
774
733
741
740
632
810
747
735
759
752
731
760
733
744
716
713
714
701
741
744
708
667
706
685
676
676
713
702
705
692
704
665
678
692
764
775
740
768
786
797
770
710
736
771
810
814
786
833
782
797
736
738
720
693
716
722
716
651
674
703
745
739
670
691
703
706
675
663
675
663
686
705
746
725
712
705
695
729
715
722
694
667
687
685
726
745
774
744
748
785
792
753
717
690
696
733
752
729
706
733
747
749
711
703
721
773
766
706
722
725
655
653
645
653
636
657
697
683
622
623
625
597
587
575
560
583
594
655
676
630
662
704
710
662
706
692
678
668
675
674
681
654
679
702
689
680
699
751
739
725
735
734
690
707
712
719
664
676
726
785
765
785
801
799
710
749
760
757
726
772
793
736
783
821
790
736
787
795
761
740
756
770
778
774
814
786
756
765
766
738
775
789
741
742
765
727
756
770
729
730
749
709
690
692
721
714
711
693
660
672
689
671
658
681
702
676
706
719
666
683
654
634
621
642
646
642
611
613
618
622
637
647
722
721
711
776
755
713
708
709
705
702
709
717
712
675
695
708
721
701
709
711
671
684
673
680
655
682
704
700
671
685
692
663
650
609
601
630
607
639
694
705
648
673
665
680
628
645
659
681
653
667
675
636
682
667
636
668
658
681
649
687
709
721
680
739
730
737
711
728
733
731
722
758
758
692
711
726
704
716
728
656
617
606
605
741
780
738
730
722
689
689
680
669
686
732
713
758
769
773
764
727
701
695
700
694
692
708
731
727
720
752
751
782
726
749
742
757
735
698
743
793
797
757
772
774
710
719
723
689
667
668
698
684
672
723
777
711
761
779
752
736
773
780
737
742
736
735
683
706
708
711
764
784
725
744
735
701
722
704
699
654
635
609
602
624
632
640
653
670
624
643
666
638
623
627
628
637
640
646
662
618
638
633
622
598
605
602
586
608
626
641
641
658
681
673
656
665
686
677
649
625
598
589
603
583
570
571
600
636
653
632
667
667
665
649
653
673
647
618
627
632
633
635
676
720
637
643
652
657
616
632
630
662
625
646
662
695
645
666
664
698
626
662
638
628
619
671
724
691
661
689
714
677
714
733
692
662
687
686
684
702
601
763
593
492
943
686
700
668
694
701
669
652
668
722
678
692
764
758
673
673
667
684
651
668
685
706
642
644
641
611
636
671
621
644
680
693
650
684
722
752
676
725
775
815
710
729
734
751
741
677
725
744
705
669
675
755
805
730
773
759
716
728
744
747
738
780
739
726
709
716
744
734
700
764
758
694
702
695
723
662
718
734
671
712
722
698
648
677
710
702
661
686
712
719
684
701
705
656
653
705
682
671
661
689
669
636
621
641
658
676
685
649
681
687
723
695
719
812
874
857
770
807
778
742
713
754
774
722
777
795
762
772
760
732
706
731
765
777
737
775
743
702
674
690
741
747
715
736
784
716
694
695
726
707
759
785
779
790
790
699
705
679
660
662
692
722
679
684
702
684
660
678
720
706
641
636
649
734
769
771
730
677
674
664
686
699
739
811
860
819
857
839
785
725
731
753
732
752
787
795
749
785
775
736
755
756
747
718
751
740
727
724
714
664
691
709
716
661
660
651
693
663
678
692
673
711
741
745
697
744
748
722
688
708
717
681
734
732
675
699
708
748
720
681
593
783
661
644
670
661
456
366
522
664
579
768
673
662
689
689
711
709
684
711
711
696
741
602
668
822
734
691
630
671
654
645
695
690
694
667
665
699
723
686
709
711
711
668
701
701
710
681
707
650
612
592
627
637
688
678
694
722
717
690
714
729
746
694
681
701
753
761
690
734
770
779
752
727
785
807
783
712
777
796
773
745
777
783
744
756
762
790
736
708
740
802
811
807
798
800
791
761
736
764
790
743
761
804
840
799
798
808
786
732
756
768
741
716
784
807
797
755
772
768
722
710
722
761
759
742
774
758
700
737
717
736
699
725
754
725
702
712
730
722
714
720
735
696
712
732
746
688
756
774
770
735
742
755
719
682
692
743
761
749
730
700
657
659
659
660
648
626
647
661
685
665
637
646
661
650
666
727
787
779
792
771
717
740
758
758
741
753
737
693
695
688
706
677
732
752
790
752
777
760
697
711
714
712
705
753
805
811
749
743
726
679
707
715
679
704
725
705
706
738
701
727
735
752
706
746
721
707
693
724
775
733
757
804
767
703
744
783
736
698
724
733
720
740
734
736
709
756
757
733
751
773
750
736
750
735
690
722
737
723
763
810
754
705
735
793
770
709
749
736
724
768
778
710
744
784
765
752
794
775
767
783
809
728
724
695
648
628
658
760
800
759
821
851
813
789
797
781
729
750
758
714
709
711
711
720
766
814
788
768
767
776
729
759
755
728
697
746
775
801
741
755
761
721
727
724
744
739
733
778
753
697
689
662
688
722
696
701
727
655
676
678
672
669
717
751
728
785
787
747
757
751
692
629
599
618
611
698
724
712
691
691
679
656
646
634
631
644
742
779
761
704
691
679
682
656
655
657
649
621
629
618
616
637
641
663
672
650
663
667
647
651
654
640
658
650
617
639
650
661
644
677
681
685
676
685
676
647
687
687
700
667
690
677
698
668
686
680
693
661
679
677
684
672
719
713
659
679
715
693
647
660
668
662
694
747
724
751
690
752
807
750
773
706
675
636
643
650
653
677
717
741
674
687
690
702
675
684
712
727
685
720
741
733
705
708
705
664
655
677
677
684
646
683
692
661
670
696
676
703
717
684
723
746
684
724
687
658
651
672
698
679
607
819
702
740
703
690
686
649
662
674
673
633
628
614
646
657
654
639
645
688
709
722
710
742
810
736
740
732
685
710
711
710
719
757
802
783
779
767
782
758
775
764
673
687
710
726
733
728
752
787
760
715
691
681
659
641
649
626
609
621
700
704
685
700
695
726
743
686
668
650
633
645
677
704
656
659
638
621
644
659
645
631
616
600
583
579
565
561
552
534
543
518
519
515
508
515
535
538
556
415
654
664
550
569
605
639
647
614
585
597
583
543
574
588
595
669
794
799
800
789
846
781
695
714
692
658
636
615
593
590
590
572
566
565
549
570
552
558
541
538
540
536
560
576
597
584
570
562
552
552
561
575
565
580
617
658
626
605
593
563
553
554
565
540
545
462
629
606
633
615
691
695
684
672
622
593
590
576
577
577
549
545
538
554
585
721
719
755
836
803
830
806
730
681
655
636
621
632
629
625
604
610
634
642
636
639
656
654
642
649
673
649
619
612
595
569
573
577
595
650
649
621
700
716
710
718
676
647
664
688
704
701
692
620
615
599
611
607
655
773
740
687
659
723
698
729
717
695
668
670
672
669
725
732
699
701
695
683
663
695
670
684
772
697
711
745
754
696
721
742
752
672
668
638
687
675
670
659
679
679
672
647
640
616
596
611
638
674
674
674
668
674
667
679
707
764
814
716
863
791
748
835
853
830
774
767
763
753
739
752
780
751
738
756
751
719
719
716
781
760
706
649
651
701
728
734
674
687
713
708
700
706
711
706
694
722
699
667
675
672
666
680
722
756
695
714
752
728
695
667
671
681
704
687
685
711
746
704
749
751
682
663
676
671
638
624
635
673
668
669
720
788
791
769
766
770
724
726
748
749
738
788
805
820
821
862
840
794
756
779
759
738
740
745
737
712
750
770
746
713
764
808
805
792
781
777
723
709
730
752
733
780
774
763
717
702
710
648
602
596
578
630
707
642
642
640
688
745
767
723
676
613
608
594
579
621
870
853
930
990
980
823
737
798
991
995
991
957
906
988
997
943
908
860
909
901
758
827
912
913
895
831
801
802
831
814
902
872
799
807
705
658
625
605
618
647
655
689
695
656
651
635
645
621
659
694
709
672
666
684
708
671
690
708
732
706
724
686
662
648
658
651
627
530
725
626
652
640
613
626
613
609
624
640
646
629
658
636
640
654
678
656
672
692
676
657
697
732
693
639
652
650
617
630
616
631
643
611
607
589
586
583
582
582
570
564
557
558
532
559
542
543
552
560
575
555
564
600
586
573
579
575
556
562
559
526
541
540
521
534
520
512
517
510
507
504
523
509
507
531
542
534
532
537
552
575
572
565
576
557
545
533
522
541
543
513
521
516
519
517
516
521
512
526
512
511
498
507
486
498
496
484
478
478
501
511
501
514
511
501
529
497
500
512
494
497
503
513
501
495
508
494
508
498
501
502
496
497
500
501
484
489
494
499
502
514
552
565
552
551
545
590
594
576
577
552
547
544
543
521
543
561
559
559
535
541
549
564
563
582
580
574
558
575
571
568
569
574
580
586
602
594
577
578
582
579
577
560
552
593
601
578
604
637
652
632
612
585
583
553
538
562
597
633
610
609
613
685
621
613
636
621
606
595
596
620
598
601
596
610
599
600
613
631
606
598
609
615
616
593
635
640
647
665
627
643
644
669
648
654
623
644
627
618
597
604
610
628
422
911
616
634
641
658
607
625
667
695
659
713
721
693
705
689
663
631
600
589
592
567
561
553
548
544
553
549
651
858
704
417
870
648
701
732
727
713
657
608
602
600
572
564
578
554
560
551
555
579
599
601
599
611
613
589
579
583
581
567
567
570
552
549
544
533
537
537
534
542
597
581
580
557
578
570
559
552
559
543
578
561
583
622
657
685
710
670
653
633
650
612
649
618
610
593
603
612
610
616
589
639
650
675
675
696
652
635
657
676
669
711
674
522
735
579
566
597
606
596
633
669
649
619
663
687
685
647
675
698
682
681
759
600
815
680
560
734
614
607
590
591
608
660
661
693
712
713
679
691
694
668
626
600
581
567
602
649
622
631
678
697
668
632
469
756
622
599
590
597
595
621
633
607
613
652
672
676
635
611
648
626
617
585
605
601
622
622
604
596
626
644
678
604
610
612
612
626
641
615
604
609
586
570
567
569
573
601
573
597
613
694
663
610
721
741
672
617
626
626
649
625
644
681
790
793
708
645
708
698
728
660
675
709
764
713
736
683
693
684
655
626
599
597
596
598
606
606
623
607
610
638
664
623
669
622
601
601
596
590
589
587
609
604
599
603
591
584
577
570
566
550
540
537
535
532
532
529
545
601
586
694
632
647
594
532
462
775
565
563
557
552
543
541
515
531
529
524
545
554
556
572
573
583
569
558
554
556
543
537
530
529
556
566
580
592
599
611
634
669
672
699
677
623
613
607
673
686
664
621
650
618
591
597
583
565
555
554
542
549
550
570
574
596
636
603
612
621
605
574
401
373
363
547
530
537
577
350
830
631
666
659
741
743
706
683
662
657
591
598
595
597
573
560
553
549
566
610
717
635
738
794
751
821
757
691
665
666
704
676
691
689
711
716
701
630
710
665
648
628
609
609
589
581
564
587
563
550
559
341
783
598
592
574
577
610
646
617
593
589
596
584
575
591
570
566
552
558
541
537
525
522
509
524
519
536
544
576
589
573
558
582
567
564
540
527
543
530
530
540
558
549
552
589
615
609
587
597
587
572
573
567
546
558
545
570
558
637
663
656
674
687
653
621
651
606
614
597
587
589
574
583
573
559
537
579
651
644
649
615
588
610
628
729
665
650
613
603
597
597
593
596
618
610
609
578
578
590
623
634
636
648
678
664
620
614
617
599
614
612
593
605
580
570
566
569
576
575
591
590
595
599
578
586
574
577
573
577
584
577
578
579
569
567
573
576
571
550
551
554
566
561
581
611
644
602
622
647
632
629
646
638
615
622
601
580
576
574
580
574
582
599
594
576
584
573
571
564
579
586
589
613
615
588
586
581
586
582
592
598
593
583
564
571
554
550
570
563
573
588
577
588
576
571
558
561
548
544
551
621
602
626
668
655
633
654
648
616
612
542
586
587
571
570
577
580
575
580
570
575
583
571
567
566
554
552
534
534
535
516
518
519
512
513
517
502
520
524
562
628
627
617
593
589
586
585
572
567
562
551
538
534
533
531
564
618
580
595
668
611
631
680
633
600
600
576
569
552
550
536
588
607
670
718
720
705
702
697
658
639
608
580
571
575
573
576
649
689
681
691
692
643
629
593
587
571
579
587
571
569
565
560
563
583
569
563
553
565
532
537
544
601
621
694
712
701
727
727
684
687
708
691
624
624
628
642
611
610
627
643
642
627
603
612
608
602
603
594
569
567
563
564
574
602
602
609
620
586
571
589
555
557
557
549
558
560
590
608
607
603
620
669
614
620
628
677
685
646
654
656
608
616
604
585
596
593
576
576
559
571
573
562
558
571
568
557
560
565
543
535
539
548
565
606
615
569
582
572
565
553
563
572
585
578
597
581
604
673
634
653
673
636
618
604
600
643
619
646
713
690
720
719
672
627
609
626
596
618
607
591
600
612
595
597
623
597
610
616
605
601
595
607
598
592
589
621
635
588
607
620
646
664
672
666
713
752
711
678
658
636
621
594
606
638
665
636
658
644
627
641
629
599
600
597
597
610
656
658
620
639
626
634
616
629
631
598
598
600
578
608
756
724
763
773
732
686
644
629
609
593
626
679
646
626
764
733
770
797
776
723
774
796
793
763
707
699
665
647
648
599
632
652
752
756
761
681
669
632
648
637
603
593
582
549
536
547
527
526
519
546
541
543
577
598
603
583
602
598
609
582
553
549
539
530
596
735
668
645
689
756
717
820
887
874
802
779
745
663
628
631
685
804
880
863
727
701
735
803
758
736
698
731
773
766
832
745
687
687
682
743
753
793
791
750
674
679
695
689
774
902
883
812
769
740
774
713
720
832
724
683
708
736
708
680
654
673
622
620
606
604
594
568
566
591
621
625
645
665
652
626
620
601
597
606
605
590
593
603
624
632
629
673
695
635
648
623
599
584
562
557
544
525
521
526
512
524
546
555
554
553
563
607
612
609
640
640
629
596
560
557
541
527
520
519
549
538
615
742
647
659
716
868
810
771
826
778
788
772
675
652
626
634
647
610
639
618
642
688
675
682
690
659
682
686
755
770
696
680
674
634
631
641
647
629
633
606
592
605
638
647
625
615
689
742
776
693
651
634
607
601
594
591
617
677
676
685
674
669
619
616
635
632
659
661
698
678
634
619
611
600
602
579
579
624
593
593
609
624
628
653
644
627
635
611
577
539
567
566
567
634
658
657
651
661
690
753
783
790
762
810
745
678
696
763
706
767
744
687
666
642
597
584
582
560
560
567
576
633
652
661
681
669
659
637
643
629
651
715
734
729
718
665
645
636
610
609
587
611
611
639
666
671
645
645
624
622
631
594
605
620
632
658
640
619
643
647
612
599
589
590
581
599
603
609
608
586
578
575
601
586
601
627
632
609
627
627
611
593
604
590
583
590
563
568
562
593
607
629
643
652
646
662
622
617
582
570
556
540
532
535
561
615
629
723
771
744
791
740
737
744
712
662
744
843
779
672
688
812
911
945
939
964
928
948
951
911
778
777
891
918
855
869
929
910
817
823
742
704
671
755
903
855
788
941
934
868
856
880
884
805
795
741
712
738
919
934
888
806
847
839
781
744
857
927
873
761
744
771
808
713
856
942
820
912
883
803
825
814
784
725
778
862
836
757
833
838
755
772
823
743
794
799
825
731
778
851
742
770
795
801
782
792
727
664
669
655
838
707
734
786
765
703
765
831
796
821
771
796
700
747
789
699
711
854
892
874
817
712
652
657
631
634
741
828
843
848
829
767
733
794
874
922
781
850
897
785
879
899
892
813
761
865
832
937
933
811
857
940
867
881
849
767
704
741
936
856
794
953
918
780
916
965
833
827
905
921
882
787
914
945
793
838
731
707
757
711
644
647
501
703
601
587
609
633
630
624
589
593
584
571
574
592
590
594
618
631
635
633
636
653
648
635
623
586
587
590
592
602
604
616
605
589
584
585
597
613
569
585
600
581
596
620
634
628
617
632
670
646
604
595
611
653
736
770
761
765
806
771
763
761
760
712
685
658
682
696
703
673
670
688
669
641
632
617
616
624
614
626
641
655
647
646
651
678
635
663
671
678
659
682
693
661
659
658
665
638
674
688
692
635
664
661
627
619
615
607
623
641
646
661
670
624
621
623
611
617
640
629
607
616
651
765
791
733
838
833
754
770
796
787
829
805
764
839
822
754
797
818
750
852
911
858
894
899
852
825
847
833
730
754
881
813
772
846
821
745
857
894
768
862
843
767
860
890
875
829
930
810
860
828
767
778
778
745
706
780
911
755
801
829
794
716
699
736
672
740
750
822
794
705
635
643
647
758
865
800
871
844
813
795
715
828
895
899
874
872
794
824
862
742
916
934
872
872
884
877
810
868
795
882
879
823
906
893
775
767
824
876
823
942
928
796
849
891
784
807
740
677
750
761
851
891
802
847
848
757
785
879
877
803
946
906
848
893
867
746
828
872
807
975
815
978
992
918
921
952
845
901
924
899
879
775
673
719
1018
936
897
792
758
788
813
801
748
852
827
788
889
815
718
736
699
649
617
611
601
609
719
720
643
688
807
789
775
754
693
671
623
630
644
771
781
786
716
756
772
794
757
722
630
639
616
639
681
700
661
646
687
731
782
760
717
682
698
751
781
760
753
718
707
719
775
763
700
663
676
718
722
672
748
829
744
839
792
731
742
695
740
825
801
797
763
672
648
609
578
563
590
801
901
920
921
931
886
874
810
779
716
744
896
903
883
880
883
895
824
873
880
900
842
745
748
878
839
847
777
814
741
817
871
852
840
777
805
794
735
662
676
742
994
936
889
893
893
845
873
809
792
756
782
803
766
813
866
838
831
810
746
727
735
729
790
781
774
736
724
719
705
676
811
790
816
837
795
846
881
905
918
904
874
868
865
876
879
870
840
837
844
814
835
888
776
809
823
884
855
864
823
727
684
684
657
711
792
748
685
733
723
799
791
724
774
710
684
643
635
689
837
909
910
887
859
788
815
809
763
698
712
866
948
948
881
887
886
837
805
843
871
867
885
865
814
830
878
859
799
848
824
781
766
726
687
707
867
831
784
809
824
715
758
801
754
857
906
836
939
956
892
941
942
870
926
914
847
868
932
926
907
936
941
836
912
895
842
827
922
957
843
904
880
794
847
849
745
827
848
794
834
810
722
692
793
805
868
913
870
782
834
860
769
858
936
792
913
933
841
856
858
783
850
867
758
835
859
777
873
866
785
780
740
685
735
836
882
794
894
919
821
887
876
797
819
848
857
766
854
877
867
804
869
898
828
828
847
837
810
841
837
786
827
825
784
858
867
899
845
901
928
821
858
871
827
847
874
888
814
869
849
786
828
858
784
821
839
771
824
893
839
769
770
712
678
677
772
765
774
878
842
760
783
875
789
903
890
755
813
824
790
917
921
846
907
881
822
895
858
780
854
849
796
889
888
816
910
867
812
866
835
774
843
863
786
900
899
797
876
875
857
845
889
846
779
748
705
639
634
608
595
620
684
669
656
686
692
678
703
720
729
725
729
667
693
756
810
716
785
825
765
755
757
782
711
742
685
671
646
638
898
894
864
845
812
754
820
870
867
770
824
816
801
848
852
838
752
793
825
778
843
858
774
846
808
849
867
871
795
829
783
702
783
846
800
881
861
769
688
678
642
655
699
708
805
808
750
840
850
814
748
783
748
787
809
780
857
782
844
838
788
743
844
861
842
741
824
842
798
838
864
786
863
896
851
800
845
826
795
754
800
829
765
776
784
785
702
718
696
693
658
733
819
708
689
663
774
950
883
848
921
876
784
826
828
749
774
778
829
886
819
868
869
836
877
861
765
810
823
793
802
865
855
821
805
829
814
744
788
795
784
865
893
881
863
903
816
778
781
806
747
829
796
737
838
907
868
868
905
859
834
836
841
767
822
854
791
828
859
800
887
868
816
832
806
772
829
878
823
880
918
889
868
896
890
837
907
906
793
839
828
773
830
838
844
858
918
861
802
837
823
706
668
631
639
943
920
872
881
903
944
867
767
716
650
700
733
764
833
796
869
812
709
699
695
735
779
698
697
740
772
757
702
685
706
727
790
790
772
867
851
820
787
711
728
764
813
756
710
667
678
798
736
787
784
759
686
703
679
739
768
774
756
820
813
756
772
780
735
721
721
836
766
734
687
666
744
884
828
803
911
728
741
714
720
660
644
667
814
726
771
808
748
806
717
728
725
713
634
635
658
681
643
589
574
602
586
570
538
524
542
526
523
498
488
494
474
481
479
463
463
467
458
451
450
450
435
437
436
433
451
452
466
473
479
459
448
480
460
496
488
463
482
497
505
490
465
471
471
487
514
488
484
493
506
494
480
492
486
487
468
501
530
508
503
526
545
548
530
542
571
572
540
574
605
640
574
573
584
588
556
572
610
634
600
608
669
695
655
711
700
669
624
670
697
671
667
748
762
695
665
668
588
591
594
702
704
704
745
734
697
718
714
720
679
701
680
643
622
610
577
594
661
672
758
766
753
693
671
718
700
707
685
654
650
754
777
753
666
703
763
757
704
716
728
654
708
778
750
782
831
792
681
682
643
713
719
838
853
786
835
838
771
764
734
664
675
643
640
859
766
820
804
746
758
771
738
746
721
753
702
788
822
765
761
762
802
741
802
824
787
800
841
796
695
739
746
760
838
890
829
859
861
840
781
834
855
785
835
848
788
849
863
817
899
902
816
876
822
703
702
857
829
892
934
833
882
898
819
894
900
798
819
825
823
901
936
848
936
916
785
839
845
802
844
821
828
866
869
793
805
855
834
809
866
807
788
802
762
740
750
640
614
596
578
591
567
568
558
539
544
551
528
531
539
530
520
531
515
514
541
604
578
616
662
651
687
672
608
623
600
599
603
586
613
671
677
662
629
618
560
526
525
535
536
594
659
626
595
578
564
540
551
529
529
527
521
530
560
521
511
562
595
575
563
543
523
535
525
537
527
540
547
560
572
537
533
515
512
515
519
513
517
562
634
639
612
601
604
588
584
531
529
528
498
443
593
521
546
564
583
550
595
644
583
666
648
620
597
584
589
582
651
778
718
668
593
635
648
630
582
673
667
666
667
676
679
759
734
782
777
740
692
756
873
822
796
802
856
772
807
807
781
705
694
712
716
786
800
736
761
751
713
750
814
745
756
761
735
693
793
832
851
737
770
894
850
789
766
834
901
848
891
902
867
913
953
869
831
862
841
814
948
963
916
902
860
830
726
812
841
803
836
854
791
772
756
740
684
788
814
806
729
697
665
617
599
585
600
759
798
819
796
728
747
776
758
677
766
784
778
738
785
798
725
804
846
785
824
785
713
656
617
728
777
736
750
780
755
737
818
817
775
808
693
701
666
707
726
653
665
665
652
601
592
577
579
578
588
615
640
621
618
625
589
606
608
615
588
559
550
566
548
541
538
536
542
528
538
533
530
517
512
523
520
539
529
526
519
548
517
532
559
621
626
585
575
560
573
563
561
558
535
518
514
523
528
551
623
654
681
723
574
566
554
551
551
546
568
573
574
559
548
516
529
538
508
535
534
547
565
552
517
542
579
615
588
600
585
587
598
563
581
589
569
568
556
550
556
535
525
526
513
509
505
514
503
497
494
536
557
620
642
682
659
624
604
581
560
554
555
562
563
560
569
594
593
584
594
622
581
584
603
630
633
652
653
620
662
604
592
595
580
603
581
574
577
543
539
519
532
555
529
524
545
581
606
583
580
576
575
556
543
548
540
543
557
558
547
542
547
538
551
554
534
559
544
556
567
571
565
575
586
601
573
568
562
577
567
568
572
574
566
582
555
557
550
557
560
553
553
536
553
546
579
591
608
595
595
604
598
602
576
479
670
564
571
560
566
563
556
567
555
574
590
584
573
567
559
576
537
541
544
526
535
760
776
735
703
644
603
596
565
542
519
516
514
508
503
524
531
513
503
500
505
517
512
499
512
501
488
502
493
498
487
490
478
470
479
465
476
480
478
476
489
489
486
484
482
487
483
475
480
309
546
566
476
469
474
482
487
487
484
485
497
490
500
491
507
522
524
506
495
489
480
517
544
560
549
560
535
529
556
551
481
589
520
517
518
522
506
505
489
495
486
482
483
474
476
505
403
287
384
531
548
537
523
526
521
497
474
478
481
472
465
468
455
456
480
581
582
533
523
528
511
506
522
531
508
511
523
533
527
512
509
508
514
513
481
480
484
473
474
500
505
533
566
578
551
576
665
626
572
582
569
536
538
536
559
573
556
537
570
593
586
593
560
549
551
550
557
573
618
586
583
588
584
598
597
613
596
584
563
541
534
574
633
601
575
551
608
764
740
735
748
729
712
764
758
732
754
760
695
733
732
723
733
773
807
733
737
732
692
738
743
691
753
806
770
731
723
667
633
651
777
702
749
767
715
767
753
679
719
723
674
659
634
730
790
776
834
835
755
708
736
802
799
804
888
886
790
809
760
729
837
835
753
830
836
774
856
864
823
857
813
801
888
854
826
881
845
783
875
813
845
877
821
830
937
890
838
851
900
886
778
792
720
680
852
921
855
923
934
879
878
916
891
868
849
892
810
801
846
859
831
851
831
829
853
815
767
754
806
797
719
832
854
798
787
839
838
786
747
698
731
789
835
780
885
897
821
889
861
764
734
762
803
738
811
834
756
813
831
815
795
865
845
784
825
839
789
809
813
791
739
825
731
717
774
804
819
756
730
752
801
758
706
746
819
790
685
694
796
833
775
743
827
845
804
859
858
808
835
871
869
810
848
746
706
828
861
820
710
753
811
818
753
835
876
866
820
842
828
815
753
842
891
893
845
879
872
828
800
820
824
753
748
796
825
709
681
737
707
640
661
620
622
598
589
576
552
549
543
556
553
547
552
585
617
632
596
607
629
720
735
694
635
639
689
685
638
658
666
679
647
682
714
683
659
677
730
679
655
655
709
680
783
835
763
724
676
716
767
782
708
694
719
758
722
739
695
637
659
714
763
640
643
631
615
603
608
502
714
612
607
587
556
535
540
523
527
524
523
522
522
525
534
533
543
579
613
627
641
645
627
635
643
609
638
674
644
672
649
607
603
635
643
589
587
601
596
601
620
623
632
588
583
595
621
580
573
562
546
545
541
536
519
562
642
602
681
736
699
701
695
668
618
593
586
624
658
718
719
744
745
733
701
711
712
664
688
676
690
703
709
787
801
739
762
749
699
710
738
750
703
740
756
701
716
756
742
683
732
756
735
732
686
731
807
787
810
827
784
740
749
751
728
774
806
755
808
827
750
827
841
798
859
883
835
711
760
790
732
814
838
808
880
787
807
809
772
775
769
754
764
786
784
733
777
752
725
768
764
772
806
773
736
755
763
744
793
755
723
738
778
730
789
796
763
735
788
780
686
717
704
725
695
793
804
766
853
861
772
813
858
821
829
827
810
737
760
777
717
760
796
757
724
777
814
749
712
754
740
693
749
763
713
766
769
739
744
753
725
687
728
727
697
726
807
828
782
777
794
813
770
820
821
812
762
797
720
674
720
839
787
824
849
828
806
825
831
755
827
845
816
804
889
891
841
858
879
841
768
772
796
785
659
645
604
610
902
842
783
763
762
733
748
769
771
781
794
756
785
759
764
692
728
768
782
722
790
811
762
739
759
777
695
677
657
661
636
640
657
712
835
832
749
723
786
816
780
737
739
811
810
736
824
866
839
847
881
854
808
859
870
807
848
871
762
796
790
780
690
743
785
837
796
734
830
854
840
799
865
878
834
858
862
840
762
789
699
710
703
696
650
673
726
795
730
669
693
730
717
683
726
769
804
751
778
759
717
645
664
712
779
782
774
728
736
693
696
723
734
672
759
813
829
791
815
818
755
771
774
790
785
858
882
762
758
758
743
725
780
828
804
810
773
717
767
797
778
846
842
773
839
837
748
801
811
687
711
738
706
668
659
698
693
638
664
647
618
615
660
645
603
595
601
629
672
724
702
696
726
743
735
778
785
781
814
824
811
771
744
700
665
609
569
617
889
858
860
809
806
813
811
786
790
820
817
764
797
788
782
734
798
800
799
783
807
813
732
749
761
733
717
785
788
777
740
775
776
720
742
772
779
736
791
816
758
783
814
790
748
779
790
753
764
816
789
740
766
778
719
785
755
718
720
733
758
721
754
741
665
714
776
718
838
879
813
851
862
776
808
817
753
826
851
818
843
865
823
796
851
855
806
840
805
765
830
783
793
849
850
815
742
688
652
623
874
882
846
864
829
824
855
866
856
745
810
803
845
766
778
769
811
808
808
769
747
720
775
826
797
844
850
828
792
864
877
837
861
833
778
782
769
744
778
810
799
808
774
816
829
767
699
716
725
749
708
711
712
687
647
645
616
614
616
648
649
644
646
639
603
607
636
696
747
695
733
784
764
776
676
690
691
672
697
761
811
772
810
859
808
832
812
771
848
857
795
822
727
688
754
869
906
802
805
788
804
876
916
760
685
676
637
616
601
578
570
546
534
534
527
532
515
509
495
498
509
491
480
475
476
476
472
474
455
462
465
452
471
458
460
543
647
688
683
661
620
660
697
641
632
644
641
636
576
589
565
540
519
517
514
526
540
556
564
562
563
565
546
543
530
526
533
516
521
497
496
524
553
524
555
578
613
574
547
521
548
542
569
536
577
571
680
719
789
808
811
769
760
774
791
726
710
699
717
678
700
722
656
653
628
615
615
588
579
572
565
540
537
526
521
521
513
497
492
501
515
510
523
520
511
514
514
517
514
512
514
518
526
530
528
537
531
527
532
521
515
539
542
561
570
560
557
567
559
581
559
539
540
537
538
540
541
534
546
543
553
528
528
527
521
519
528
518
517
511
508
498
504
534
550
560
538
533
529
533
555
569
558
564
571
571
566
551
562
557
593
592
557
560
537
546
528
554
561
575
581
563
558
541
526
534
536
519
525
499
508
503
509
523
514
505
506
503
523
509
491
493
509
510
494
492
472
507
496
490
493
488
488
494
489
485
490
492
506
500
495
496
494
490
489
491
486
491
489
498
492
484
509
494
484
478
489
472
488
465
486
465
472
481
485
525
596
626
613
577
559
595
586
539
547
533
522
499
504
499
483
485
489
486
479
486
484
479
480
480
477
478
475
471
484
463
464
469
462
472
493
493
488
492
477
491
476
485
481
466
462
471
474
469
457
461
459
460
459
458
465
499
598
640
591
561
533
523
520
504
503
514
527
523
529
527
537
529
530
525
542
543
531
521
523
523
542
575
564
564
559
556
542
562
554
574
620
638
633
582
562
563
548
605
724
711
722
737
714
703
747
713
671
675
660
621
626
641
598
602
617
608
617
660
636
663
645
592
606
580
563
580
575
607
637
580
590
534
544
538
550
594
654
687
674
624
644
662
646
615
590
578
554
568
558
563
560
543
539
516
493
502
492
525
650
783
762
676
707
695
691
672
638
584
588
571
568
559
541
542
526
525
519
522
554
681
687
674
649
620
576
562
561
544
533
541
527
517
520
516
501
522
522
520
510
516
494
500
481
489
508
522
535
525
512
499
500
504
498
507
503
512
501
508
503
506
500
512
496
516
505
505
501
478
492
486
479
503
515
533
532
542
526
520
524
505
500
484
486
488
476
492
498
504
503
501
498
485
496
485
475
490
502
504
502
508
516
520
526
546
584
596
588
608
606
576
577
563
545
551
573
582
568
565
578
548
554
550
572
572
596
560
552
547
554
563
555
542
526
525
557
564
583
675
740
728
746
721
665
665
634
582
561
559
541
526
512
535
555
587
671
670
662
658
634
653
638
626
624
615
592
609
612
623
596
585
597
609
598
594
577
583
597
580
595
592
610
575
590
586
597
568
567
577
569
554
569
553
542
534
530
521
515
504
502
495
495
493
517
549
603
606
632
619
608
589
593
579
580
558
557
567
557
541
541
539
551
557
552
539
530
518
513
518
522
542
561
542
536
551
543
553
550
535
536
531
510
499
507
509
505
492
499
499
496
516
526
556
560
545
529
508
512
533
543
540
527
528
525
530
522
507
488
491
489
486
470
471
480
481
480
523
600
543
621
663
633
625
600
589
569
538
522
512
507
508
525
529
560
591
585
594
612
614
612
592
587
587
569
573
550
542
551
538
541
542
548
545
562
591
609
592
556
548
549
546
549
536
540
524
521
520
506
544
545
581
757
748
728
603
629
639
623
650
748
663
627
610
626
614
607
593
589
581
555
543
539
540
534
524
533
534
529
521
525
506
502
509
582
651
657
627
641
632
604
588
603
577
597
599
589
568
574
562
554
525
531
515
508
503
518
544
607
601
610
610
598
567
571
562
553
542
556
565
559
564
559
555
550
566
548
573
572
557
557
553
556
537
539
537
521
521
537
568
571
556
571
561
547
552
537
526
524
510
485
513
509
513
516
531
509
517
495
504
509
508
531
546
568
585
596
609
583
577
575
577
568
564
551
555
553
551
531
536
528
521
538
588
599
632
596
555
551
536
514
503
526
612
638
615
634
633
612
584
571
581
603
565
548
543
539
528
526
512
522
502
506
513
622
656
606
608
634
644
626
575
563
551
538
541
524
527
533
544
539
518
522
522
551
578
571
605
589
607
621
621
601
579
563
553
530
520
505
503
545
568
587
618
616
651
675
654
657
659
659
593
621
647
663
655
672
676
688
673
691
661
662
645
600
611
660
678
662
629
644
617
584
561
561
561
573
607
611
622
599
606
577
571
575
563
570
588
588
589
589
605
543
552
534
530
529
556
555
554
554
550
550
532
522
512
499
500
450
473
468
473
475
491
523
531
546
564
571
557
532
541
544
542
531
530
516
514
518
516
511
524
516
520
521
534
559
515
536
547
563
576
565
567
553
575
563
563
573
573
569
563
583
579
558
543
550
575
571
560
543
537
530
521
539
539
544
541
592
657
617
681
693
667
624
628
606
607
591
566
565
559
552
555
577
578
585
573
584
568
551
530
533
538
568
569
560
562
557
548
537
531
523
532
536
520
521
507
533
552
561
613
625
582
597
589
573
567
587
590
548
543
536
535
525
546
600
625
645
691
638
597
566
598
643
631
591
563
563
552
576
574
572
577
549
547
544
551
544
549
557
630
642
621
585
581
554
528
523
523
539
507
509
514
500
490
471
493
476
498
665
642
613
595
566
541
526
522
533
535
520
520
510
520
536
562
525
530
528
542
548
539
529
536
521
508
503
504
500
488
481
470
463
486
513
564
611
683
668
692
706
645
619
585
586
577
585
585
573
570
576
571
563
568
538
528
534
536
535
540
535
531
515
529
524
519
535
531
518
512
512
507
517
511
531
534
575
563
591
559
542
522
515
504
497
505
532
570
600
606
616
624
617
590
546
541
538
543
536
530
545
554
562
570
567
572
575
561
569
540
554
551
551
531
571
650
631
624
603
572
563
537
538
527
523
539
555
545
533
537
527
519
530
545
546
568
584
581
584
562
598
619
614
578
557
543
544
543
545
532
543
530
537
532
526
535
558
598
598
559
552
564
560
582
609
612
610
591
619
600
600
574
561
555
554
604
657
651
632
607
588
599
605
604
596
664
661
622
634
593
585
617
700
672
692
684
674
655
685
713
777
785
824
772
750
728
734
687
684
668
632
655
674
678
660
609
609
618
580
618
638
696
704
662
652
611
582
593
651
670
660
623
596
610
620
647
622
611
582
573
570
594
627
660
679
670
669
654
626
610
590
569
568
568
537
548
541
630
732
702
692
743
724
735
651
599
561
605
658
725
698
703
690
678
658
655
650
656
697
713
719
718
707
664
653
696
770
836
813
820
823
766
746
752
764
769
721
800
815
797
795
758
701
659
621
655
626
627
687
752
760
727
803
811
791
763
764
738
697
734
743
718
795
843
770
748
733
702
672
716
726
635
678
683
675
676
836
790
769
837
841
854
811
827
800
754
780
770
696
666
687
783
829
813
766
756
701
644
660
772
795
733
817
850
828
817
836
757
697
676
625
663
802
818
796
839
849
818
848
844
816
798
769
704
695
745
820
815
790
811
783
733
752
783
752
796
765
704
759
806
833
763
747
646
613
613
667
772
774
746
729
650
651
615
632
685
696
679
593
610
582
602
619
639
632
614
618
595
552
550
545
548
582
617
617
609
593
560
558
555
548
542
522
526
532
573
679
709
669
591
615
634
628
654
665
658
684
688
697
806
797
709
657
693
822
842
838
822
794
741
773
859
859
836
789
743
762
746
749
753
760
734
706
759
829
859
802
757
683
689
678
758
751
744
700
654
628
691
752
853
862
873
805
813
775
774
772
788
737
796
796
765
788
786
788
755
774
785
726
747
777
744
758
757
745
698
744
794
752
755
791
778
685
715
717
714
701
752
794
708
726
664
617
618
651
657
609
615
662
751
807
778
792
762
691
678
673
684
691
770
798
768
778
782
749
781
752
772
700
709
713
674
722
742
731
677
717
737
729
688
706
712
664
687
718
714
695
756
780
723
755
747
715
680
704
713
669
693
720
683
690
727
712
659
704
743
748
712
742
705
642
650
636
679
664
779
897
893
899
872
807
794
769
703
702
716
734
675
710
731
686
665
673
697
699
811
871
814
829
805
736
765
766
787
780
809
806
792
864
834
765
806
797
706
717
736
723
704
765
738
663
684
749
763
704
736
722
707
739
770
758
701
756
784
712
716
706
654
628
638
680
691
633
676
721
761
699
744
712
667
645
623
665
700
794
815
751
826
809
728
775
749
737
756
790
822
755
839
837
747
739
731
678
672
677
714
657
724
772
757
740
778
770
708
735
722
669
705
690
653
688
672
650
675
710
739
682
705
711
652
685
722
773
726
819
859
756
775
706
614
593
608
648
824
804
814
830
783
833
786
734
738
718
691
770
823
745
663
691
683
679
702
730
719
667
713
717
696
707
734
728
710
724
727
736
781
719
691
714
659
651
613
639
699
654
700
708
679
705
687
664
661
707
767
758
802
792
709
721
730
711
774
792
719
785
783
705
709
676
664
619
624
663
721
709
683
733
770
703
782
758
712
796
791
717
651
632
642
738
801
759
741
806
820
754
769
765
753
673
704
709
670
702
766
800
755
760
711
630
622
599
588
657
703
704
667
605
604
572
611
673
713
713
786
732
813
767
679
629
666
727
798
808
822
788
814
810
755
709
712
734
777
824
844
850
841
769
751
725
717
742
791
745
681
701
689
654
612
597
618
652
694
707
659
615
625
621
625
625
653
696
687
663
675
641
644
609
619
633
677
398
956
670
728
722
808
752
680
649
613
592
605
610
591
566
574
575
552
548
542
535
533
513
526
519
523
530
524
512
520
540
549
575
611
626
661
696
714
723
711
704
675
674
683
661
631
619
634
663
637
667
706
705
658
678
667
644
648
680
709
701
706
718
711
672
665
606
594
567
557
538
542
564
534
554
572
596
595
625
630
654
661
646
642
655
633
626
606
614
597
585
581
563
565
561
585
613
612
602
617
620
613
611
626
604
588
594
589
591
648
647
607
617
610
650
633
621
597
575
562
576
571
577
627
703
627
622
614
601
592
569
569
550
549
535
520
513
515
511
513
510
513
510
519
516
515
509
529
562
588
634
629
596
586
586
537
536
531
544
546
551
557
554
565
561
556
559
558
543
527
558
569
548
560
545
527
537
543
555
546
539
543
551
542
534
523
526
536
540
519
497
512
497
495
492
502
518
528
547
579
568
584
583
593
583
548
551
562
570
574
571
542
537
515
523
499
503
495
509
536
593
657
662
606
651
688
668
655
634
614
597
576
570
558
538
539
558
552
553
543
541
542
531
524
545
541
550
713
671
653
636
613
685
713
706
655
601
611
601
574
611
610
603
636
632
591
736
777
695
630
559
540
557
609
605
626
620
621
645
600
617
594
572
607
475
688
580
583
586
594
623
638
643
628
626
697
771
775
782
779
819
801
820
782
752
715
727
713
679
805
849
820
744
780
818
784
721
774
832
819
849
831
865
739
686
682
667
644
644
738
778
727
800
704
787
715
722
777
813
793
754
812
831
725
809
856
770
821
845
800
772
844
843
747
824
837
759
833
805
730
749
758
725
667
679
763
827
713
873
719
730
842
894
804
832
820
770
786
828
840
831
846
871
783
826
858
840
895
933
884
898
913
837
846
874
844
751
818
826
761
841
893
829
859
833
813
801
830
864
783
872
852
798
831
900
906
903
887
830
760
746
738
675
756
851
856
779
799
884
838
815
826
806
738
817
840
809
813
839
854
806
841
808
715
664
729
683
707
838
901
824
821
842
775
704
666
607
631
722
630
665
776
756
689
782
710
681
819
876
829
808
860
837
760
810
796
691
736
767
783
755
787
755
755
793
790
751
792
804
711
722
731
711
740
807
822
719
798
848
831
776
821
827
760
854
898
845
862
872
869
829
873
850
784
837
864
827
868
851
772
729
782
800
728
768
778
666
686
646
601
615
673
678
629
657
658
601
592
601
580
557
548
545
540
529
512
533
526
512
520
518
514
503
497
383
592
479
476
467
471
452
496
533
520
541
523
564
584
609
582
633
624
576
551
574
578
574
569
578
591
556
559
569
569
589
599
570
552
568
567
524
523
519
494
504
507
482
491
502
501
486
491
489
503
461
473
471
463
493
540
685
676
680
722
722
682
707
712
687
688
717
743
658
670
689
692
643
706
690
658
680
704
692
619
647
663
682
657
765
792
750
781
775
739
705
730
744
705
743
755
727
688
735
817
763
824
856
770
839
795
742
722
746
765
769
844
804
730
724
664
616
620
598
616
641
591
560
583
560
538
544
563
561
570
591
592
568
571
581
586
598
647
658
638
691
689
630
633
645
628
671
671
606
648
707
713
652
661
647
615
678
658
713
780
667
631
663
734
750
701
719
752
691
745
763
743
748
766
787
700
650
571
579
600
586
590
553
539
532
548
528
528
508
517
507
497
489
479
475
466
461
453
466
458
467
458
460
471
490
520
534
547
606
606
564
584
572
573
561
432
660
524
533
501
506
526
497
495
522
530
544
560
581
587
583
575
537
547
594
662
648
577
582
584
585
568
603
614
585
586
570
573
563
541
554
536
543
563
574
610
576
583
579
551
553
540
526
520
519
524
516
526
517
515
516
483
486
511
542
594
613
627
650
650
612
626
601
599
592
568
563
569
571
577
565
606
619
625
606
617
616
578
607
602
573
571
640
715
712
713
672
648
636
597
614
604
579
558
562
564
585
589
586
579
564
551
557
569
553
517
523
501
522
529
574
611
722
738
692
637
642
707
688
754
758
705
748
758
724
755
744
700
766
806
741
731
751
670
684
770
779
724
767
775
696
730
719
661
684
724
715
655
696
718
677
683
695
688
647
660
685
666
671
692
638
629
587
602
677
625
684
704
654
636
690
729
677
675
738
766
701
739
750
688
682
702
645
622
641
645
617
665
719
712
682
719
740
710
728
715
707
700
735
746
696
727
706
658
644
681
724
667
717
744
712
720
753
743
730
760
766
736
688
668
724
674
672
699
684
629
680
709
654
689
701
668
677
688
656
623
688
745
708
673
696
644
607
645
708
652
611
649
691
679
675
683
700
705
683
719
698
664
660
660
654
626
647
669
686
684
722
730
681
697
716
688
655
668
694
677
647
668
665
649
634
635
653
616
627
644
666
616
655
646
646
606
655
686
651
615
611
623
612
652
727
726
690
714
711
670
678
704
648
651
708
630
585
575
577
604
701
686
644
691
689
642
667
687
715
677
720
764
717
645
660
746
769
694
710
706
727
675
739
778
759
731
766
772
713
728
726
708
723
790
807
738
757
769
700
726
746
764
734
764
766
733
712
742
710
661
730
765
765
720
783
792
739
778
768
753
700
735
780
712
745
783
770
750
793
801
718
723
747
730
749
820
808
794
848
833
769
763
775
737
787
790
722
693
700
717
689
770
824
757
767
813
811
748
811
832
756
728
756
764
686
746
810
745
774
772
741
666
664
701
668
729
705
738
785
773
703
703
743
737
680
692
708
736
714
783
825
817
783
793
727
687
643
725
842
759
773
676
773
813
798
831
816
749
759
771
722
784
801
747
760
810
808
728
769
750
702
749
783
792
756
802
786
716
761
749
707
678
646
667
664
664
625
660
707
722
683
735
748
739
697
730
711
712
664
681
684
676
657
689
752
722
763
743
731
696
751
793
758
833
801
713
689
728
772
790
741
777
788
715
773
829
807
802
801
758
717
762
774
730
786
830
767
809
798
735
723
736
696
738
765
744
729
772
797
738
762
787
714
777
799
797
735
769
785
735
777
784
748
732
799
821
779
857
866
807
854
819
771
790
810
780
830
818
822
826
807
754
802
814
762
759
787
791
741
813
794
748
818
692
713
712
658
652
688
762
795
731
739
742
722
725
780
795
703
751
783
727
775
793
759
757
730
722
706
782
797
828
823
760
776
790
743
730
765
775
707
741
775
754
747
776
823
813
854
821
835
846
836
773
745
707
677
755
770
766
674
689
748
779
734
673
734
809
821
803
713
710
715
725
720
751
744
740
731
712
704
695
613
627
662
733
805
795
839
892
865
738
737
852
845
833
859
873
787
864
799
731
698
704
665
688
751
843
848
829
814
736
735
754
794
782
807
840
774
760
765
778
771
817
839
781
832
828
769
730
737
737
756
809
799
795
865
856
782
830
836
754
799
810
776
744
798
837
756
835
830
801
852
846
741
759
753
732
800
844
831
799
861
840
757
810
855
740
782
823
774
799
810
748
722
792
818
721
726
742
790
732
726
679
644
663
863
814
896
869
818
845
846
765
797
812
748
793
837
797
826
831
757
794
796
802
767
821
851
789
866
860
790
833
814
725
765
817
742
778
760
681
713
756
753
742
824
808
756
818
818
748
759
826
886
846
806
833
845
810
782
795
828
772
816
826
780
855
870
799
701
709
752
742
781
838
826
745
821
854
824
775
823
833
798
865
890
807
811
847
828
765
777
785
723
769
827
783
762
813
830
740
774
810
790
734
790
793
749
786
792
792
787
850
842
778
811
841
792
754
796
832
758
869
876
817
814
750
843
865
754
676
654
672
893
890
870
865
868
777
737
787
849
846
823
815
816
849
816
881
898
856
872
882
853
846
819
805
824
833
820
808
833
835
753
810
719
797
802
728
706
692
700
667
689
700
667
622
639
727
811
788
877
883
831
865
822
741
788
809
785
818
860
855
868
899
846
830
844
818
812
904
865
808
867
880
820
879
852
799
834
825
768
881
803
940
908
885
729
708
725
679
664
621
608
605
594
594
574
563
577
556
544
548
544
536
539
544
508
521
527
543
537
519
511
506
513
495
509
520
539
536
517
555
555
604
567
573
603
581
620
583
563
583
599
638
656
710
730
794
819
772
799
850
849
816
889
875
818
838
790
808
893
900
789
815
836
712
728
759
798
862
905
843
868
912
883
856
883
881
821
835
739
717
789
851
787
808
831
785
818
812
773
705
703
693
710
780
762
750
842
812
751
798
824
778
818
841
785
863
848
801
859
860
772
805
857
726
773
751
691
751
871
878
845
891
820
785
855
851
791
855
856
790
857
877
794
838
834
787
838
829
770
850
848
815
885
810
716
761
883
865
860
904
825
826
871
836
809
820
731
728
798
821
759
797
759
776
827
798
741
735
697
760
785
733
787
786
766
813
764
746
825
763
735
775
766
746
781
748
761
814
788
767
827
773
754
790
802
786
822
833
789
829
812
792
861
849
820
834
842
761
837
826
786
765
803
834
743
845
824
770
856
850
809
919
897
751
798
831
754
829
905
877
822
896
859
810
832
860
807
907
893
839
889
862
848
924
883
900
938
893
840
857
741
816
899
812
839
871
850
827
908
868
860
881
823
771
864
891
854
934
890
900
898
822
852
838
857
827
803
793
880
871
901
901
868
840
932
844
887
907
905
879
934
827
712
734
915
821
742
701
656
624
597
582
570
596
664
662
671
638
628
613
602
571
559
562
546
551
554
548
582
569
623
693
719
685
729
704
665
646
654
622
602
595
572
558
540
555
547
548
569
625
647
659
589
649
679
686
787
770
766
718
701
679
634
596
584
552
556
549
552
573
565
560
557
556
533
558
560
546
515
542
572
555
587
606
595
610
604
607
611
597
611
659
668
653
635
632
641
631
630
609
585
596
606
602
629
617
625
598
627
611
634
622
621
594
598
596
596
576
563
548
547
525
543
609
668
688
670
682
692
684
674
648
648
652
609
572
555
539
530
547
597
646
684
617
624
608
632
640
643
656
626
638
619
601
594
601
603
591
597
595
612
601
612
612
595
585
579
585
570
583
584
574
574
610
624
629
602
567
555
536
517
508
517
520
534
634
667
753
680
665
693
660
606
582
595
652
688
645
580
557
575
572
595
601
601
626
663
670
684
681
679
684
678
662
633
606
604
611
624
635
648
710
699
685
667
659
662
675
668
674
662
678
685
724
702
700
685
657
635
642
654
692
718
735
771
706
737
740
641
696
732
743
731
768
761
674
628
627
612
591
560
564
580
584
576
596
724
755
689
761
791
785
707
744
743
675
732
809
813
756
817
830
813
729
780
789
800
740
704
719
631
655
695
637
609
604
598
589
597
607
601
591
581
555
572
568
577
578
569
554
553
547
557
599
653
676
725
817
794
780
762
791
744
727
777
850
821
727
664
663
663
622
640
663
657
662
640
642
629
633
619
594
595
598
561
548
545
565
615
638
626
596
589
588
593
586
611
707
674
760
723
662
716
710
692
634
625
619
608
590
595
588
562
576
601
644
640
648
620
598
605
606
593
580
591
601
604
597
612
581
577
583
586
581
583
558
566
548
544
538
554
579
562
597
596
593
596
609
414
385
428
642
616
304
296
561
581
569
583
561
559
564
536
541
531
532
553
554
540
543
546
555
581
566
547
553
538
531
520
497
500
493
476
477
478
461
453
455
455
462
537
636
677
683
637
604
724
734
747
740
728
654
654
758
723
684
706
620
612
629
643
617
661
644
603
625
610
622
665
645
667
674
633
649
669
713
794
777
753
777
882
832
710
823
857
804
808
836
781
722
785
793
703
731
701
660
676
823
793
726
794
778
718
771
822
779
874
813
857
818
779
814
823
733
693
715
702
654
619
619
648
575
574
583
578
589
566
569
574
584
576
608
591
589
588
580
605
619
613
590
613
610
601
589
577
577
574
583
568
565
547
533
518
540
569
655
799
733
691
727
747
663
655
667
736
695
599
613
611
613
585
583
607
582
650
639
416
915
608
569
556
529
575
682
741
704
657
650
664
715
737
771
764
768
726
738
803
784
791
871
813
780
771
764
742
725
708
679
689
697
698
753
704
654
692
585
900
654
666
640
685
821
803
792
865
831
779
748
658
688
715
687
726
878
845
726
762
814
802
816
868
821
746
787
758
676
732
763
744
757
810
800
730
754
748
689
746
807
740
783
849
723
816
765
704
763
831
766
845
827
717
837
889
821
820
872
804
840
878
834
783
775
788
708
762
866
797
849
872
841
928
924
912
903
772
816
932
854
799
930
888
870
868
790
839
858
767
716
751
743
717
832
824
746
831
806
749
832
793
804
856
799
825
891
845
816
902
871
859
908
884
926
957
870
941
924
886
975
896
908
838
765
890
860
837
905
847
852
876
816
831
888
862
888
948
878
907
922
821
771
752
767
748
842
813
778
849
851
795
853
879
764
814
857
755
865
861
826
867
843
821
884
851
816
792
701
645
581
567
550
540
544
548
576
647
613
644
650
661
766
770
777
699
684
641
631
632
687
661
658
627
607
602
641
717
732
720
687
753
704
691
761
749
771
819
822
721
763
761
689
717
774
689
723
823
726
738
809
728
694
710
719
707
830
828
741
725
696
714
721
715
735
774
730
701
765
737
639
624
576
571
565
547
562
577
567
571
589
609
585
595
623
645
627
688
693
705
670
707
713
692
674
708
752
733
695
716
754
762
680
675
724
764
736
747
714
670
653
598
588
646
639
709
753
758
727
765
776
719
739
769
750
732
799
804
741
800
820
752
803
816
758
712
798
796
727
790
798
718
841
868
798
797
831
804
730
761
732
648
619
576
686
680
658
695
723
683
697
727
691
641
714
753
672
613
589
643
669
696
728
718
678
722
690
680
687
698
711
676
658
632
612
610
599
607
604
595
591
589
571
555
591
604
616
606
579
581
594
603
608
587
557
544
597
639
634
613
635
669
681
627
638
641
614
606
618
620
604
621
629
630
610
629
640
651
633
693
687
659
720
714
706
665
711
757
680
723
744
747
698
740
752
731
828
851
827
844
868
805
771
798
840
851
966
895
834
901
876
774
840
824
788
863
834
704
800
924
863
850
867
858
777
834
866
803
803
875
841
789
879
899
796
830
852
692
681
709
845
789
829
814
712
702
659
673
620
596
598
600
596
623
658
638
661
749
759
692
677
654
645
673
745
703
770
770
745
762
761
728
752
777
729
819
865
847
886
871
838
875
789
745
813
807
742
769
764
720
758
853
856
890
866
811
813
807
783
857
863
823
892
873
837
871
831
756
798
797
730
817
820
711
753
839
776
779
849
766
706
713
756
745
846
868
822
790
821
814
762
800
812
774
799
779
738
785
785
774
741
754
720
710
772
822
752
775
779
746
706
770
812
798
702
681
691
675
728
770
765
794
817
797
792
843
838
812
869
822
802
830
799
736
790
809
768
881
886
870
913
867
881
853
790
845
865
833
873
853
849
870
822
801
810
810
820
869
812
760
794
846
791
876
842
784
817
807
773
872
905
863
856
753
786
853
830
840
881
770
742
790
845
744
765
727
685
677
777
787
850
785
742
826
862
869
876
773
764
829
859
750
873
877
803
849
836
781
810
812
761
804
766
782
824
817
767
730
814
793
732
784
854
790
710
714
727
816
846
815
803
801
802
769
834
854
790
843
873
829
874
855
789
724
723
720
713
663
686
743
762
728
793
823
786
778
759
774
786
901
793
834
867
854
751
836
902
831
871
852
764
815
831
655
638
657
928
880
854
827
813
832
830
785
818
755
836
880
800
853
868
877
857
854
818
761
716
672
689
718
873
896
858
825
782
777
856
759
723
746
844
832
807
705
702
759
795
829
761
730
797
817
750
745
733
747
720
692
660
672
709
769
782
744
663
640
753
818
807
766
769
832
820
777
775
860
779
802
771
762
770
818
777
784
820
799
741
762
794
740
834
850
775
790
910
842
784
785
831
763
778
737
723
842
784
766
925
912
734
743
709
692
655
616
602
567
579
603
660
652
631
606
632
719
778
799
803
823
740
657
612
660
891
863
835
773
795
777
741
773
693
640
760
846
788
855
827
867
836
796
800
816
819
778
812
822
789
769
773
825
759
754
762
760
700
755
746
712
689
722
753
752
820
809
772
733
788
818
701
663
631
686
621
607
577
578
584
599
602
576
572
590
579
611
577
559
393
741
541
540
539
517
525
554
760
737
704
639
683
727
793
814
820
824
729
773
818
795
753
801
806
796
821
806
744
784
819
776
808
831
803
804
782
681
670
645
602
724
736
790
753
688
739
776
732
769
765
734
777
809
736
782
816
789
752
798
790
740
822
806
742
788
817
751
779
789
747
757
770
771
736
812
832
756
805
792
727
750
776
727
769
763
699
796
870
806
837
853
771
809
833
778
791
804
768
783
795
753
781
720
709
644
611
588
625
745
819
828
852
798
782
731
699
723
718
760
776
748
757
791
778
734
721
753
797
747
780
816
767
793
801
748
778
762
715
794
760
700
745
827
839
862
929
856
850
874
822
826
806
752
792
784
742
787
767
713
738
753
722
802
814
747
787
818
754
781
817
735
757
788
791
777
752
720
754
762
774
815
733
746
779
748
756
786
741
738
782
732
759
781
754
786
740
696
709
732
748
761
731
654
662
666
652
613
576
599
690
654
742
741
706
716
708
678
684
754
724
688
687
665
653
753
804
785
753
771
818
774
793
782
743
783
780
767
796
757
796
800
757
775
766
715
748
732
688
745
775
731
791
855
834
887
880
806
829
788
745
787
772
896
896
793
831
829
763
771
804
764
828
834
796
807
830
840
789
849
825
789
867
851
793
846
859
868
882
843
919
958
913
960
929
944
939
932
953
881
933
899
916
943
892
948
923
845
867
871
904
957
912
942
951
848
847
768
889
909
843
882
843
878
926
897
933
928
902
935
886
923
909
856
911
826
677
627
588
613
611
610
581
573
586
587
558
564
539
549
533
527
504
503
501
508
525
543
548
555
555
610
679
676
681
692
672
664
668
649
607
600
595
584
574
573
592
612
609
614
603
582
578
623
632
620
602
589
559
567
550
559
570
576
582
572
577
574
580
588
574
564
578
572
599
584
574
575
569
571
578
588
613
612
612
616
616
615
605
602
588
575
564
564
561
561
568
590
586
673
672
623
629
685
640
635
608
616
583
576
560
552
545
562
553
541
555
567
577
558
547
545
562
581
602
618
622
625
617
606
617
619
599
582
590
588
574
578
564
576
586
575
577
602
612
604
591
568
598
599
555
562
560
564
580
576
591
586
567
588
577
578
572
591
586
582
577
586
600
601
579
572
574
575
581
581
564
549
559
542
540
543
561
577
623
621
624
572
602
547
558
555
550
566
554
568
591
583
582
587
599
591
579
590
588
610
613
620
590
569
577
586
618
612
616
613
673
695
692
695
636
624
623
633
650
600
624
621
611
597
623
637
679
703
736
769
699
622
651
652
644
625
592
588
555
557
543
540
544
550
562
592
603
620
637
647
628
635
608
605
579
541
551
555
487
623
558
553
535
538
529
524
536
572
633
677
713
711
715
729
690
671
638
627
613
607
600
608
619
657
663
636
677
722
633
623
603
580
578
570
576
553
550
552
526
523
491
506
501
494
508
538
592
644
644
728
756
811
822
764
732
776
786
760
705
742
744
717
681
767
756
722
685
722
731
783
713
732
780
756
737
782
786
709
740
755
717
718
802
811
757
826
850
763
797
824
807
713
767
756
756
727
747
683
626
669
696
623
644
638
643
690
701
674
658
751
800
831
819
693
696
700
722
737
676
627
639
653
690
697
644
628
679
776
793
713
680
653
637
627
676
696
622
628
639
643
673
641
702
764
766
752
696
690
703
652
624
628
628
599
590
625
594
659
653
692
687
610
605
610
608
603
610
594
602
647
649
628
636
627
636
618
631
611
616
588
576
612
656
718
766
736
650
619
648
642
607
663
690
749
711
634
627
603
636
661
660
710
745
699
649
680
711
668
682
713
714
717
711
670
655
640
621
638
756
802
769
780
782
739
719
671
694
653
761
741
663
714
691
760
740
700
624
621
619
596
639
797
801
821
726
732
765
735
777
796
793
780
779
764
806
795
769
670
687
716
703
744
782
805
778
791
766
727
721
779
766
676
651
635
606
594
579
564
568
559
583
590
581
570
573
587
578
572
564
546
538
552
543
547
538
537
529
512
525
519
540
641
760
702
664
607
658
655
615
609
653
639
583
568
553
529
530
515
499
479
500
514
502
523
528
541
546
540
535
561
621
619
598
555
576
568
585
558
578
599
632
644
613
578
568
569
565
565
565
557
548
548
536
543
537
528
548
604
616
589
581
623
618
589
609
600
603
579
571
577
580
596
584
613
625
646
634
625
632
604
593
582
567
567
557
564
579
577
585
591
611
599
594
563
577
561
562
550
555
554
540
547
548
568
593
607
619
613
609
619
607
589
565
568
570
571
628
646
723
723
690
647
653
630
612
595
572
577
588
569
561
565
567
558
609
630
606
653
653
664
604
605
600
604
583
582
666
729
741
750
759
719
690
637
598
580
575
633
824
738
734
729
681
686
706
694
667
679
652
615
606
580
584
577
593
573
657
717
700
720
758
759
705
654
606
581
597
596
590
627
645
692
677
626
650
657
625
661
679
671
636
637
649
622
609
624
628
632
631
605
598
599
592
600
605
571
603
633
651
639
606
625
663
651
739
847
785
733
679
630
634
600
574
564
546
547
555
551
553
596
640
697
706
770
796
779
722
650
618
609
633
656
626
667
699
733
717
720
657
628
623
603
580
559
597
831
828
817
773
786
751
658
653
634
670
713
662
678
664
629
644
639
602
609
685
761
763
783
775
740
698
651
620
682
816
815
750
692
691
691
721
685
633
643
660
708
711
711
652
636
708
771
800
807
801
737
740
730
753
765
711
754
817
827
806
743
751
762
736
692
716
719
711
695
751
728
626
601
645
719
744
723
669
670
673
639
641
669
684
671
605
614
618
684
700
691
705
708
667
593
621
607
638
645
633
638
661
654
664
738
710
700
688
657
613
584
556
544
539
556
542
549
575
594
582
636
645
601
588
557
561
549
546
562
568
580
623
602
619
617
603
577
598
607
607
612
605
621
599
569
556
540
534
512
516
551
583
582
570
561
564
579
571
592
560
573
590
627
621
607
616
597
579
597
589
588
567
553
569
563
587
627
620
683
619
636
705
693
659
614
595
562
551
541
529
556
706
773
714
652
602
600
580
613
663
637
610
619
599
590
587
606
619
637
623
611
601
589
576
574
586
642
654
661
618
609
591
578
587
608
633
633
596
658
717
806
802
758
717
714
706
699
677
689
689
727
731
736
713
675
667
664
629
650
673
661
675
684
667
685
718
769
779
771
750
710
668
660
637
604
615
650
672
669
614
661
697
689
637
622
605
572
570
563
585
766
770
759
775
709
691
621
648
715
717
727
707
732
740
707
671
713
708
679
677
649
630
630
610
612
647
656
719
687
638
593
589
573
572
577
629
708
716
690
651
644
618
630
603
600
622
636
671
648
633
619
588
603
619
612
645
630
640
622
605
627
624
618
654
687
694
693
672
637
625
604
609
585
605
608
627
658
675
724
663
656
674
677
670
653
602
603
608
622
601
596
561
562
544
546
544
541
556
663
709
663
666
648
618
597
612
599
601
598
589
570
550
558
545
548
552
562
601
691
726
716
685
601
576
586
615
705
719
750
736
734
711
692
703
706
726
767
739
715
689
659
674
655
679
646
700
700
658
675
647
614
696
757
773
770
741
742
710
691
679
679
677
690
701
684
686
682
678
703
726
708
686
719
664
629
589
611
724
757
679
715
677
625
597
576
551
545
546
536
586
638
761
699
688
648
779
740
665
611
593
591
589
610
635
660
663
635
656
665
638
680
734
734
705
655
592
576
566
564
625
695
790
693
782
827
797
719
667
680
681
698
658
643
671
708
706
711
676
661
637
641
663
705
708
710
685
697
665
681
664
670
637
681
703
766
771
746
749
733
682
670
671
650
648
651
660
672
611
614
588
564
538
520
516
519
493
500
509
547
573
555
615
711
765
800
817
703
652
645
611
728
817
822
828
799
764
754
709
757
844
837
773
747
728
688
712
701
792
835
773
731
809
804
805
802
790
764
768
775
767
738
684
708
699
727
782
730
728
717
737
726
633
577
623
625
749
759
765
722
754
728
670
702
747
753
703
723
653
607
622
680
745
739
740
712
669
672
668
679
659
708
706
689
681
717
731
635
588
553
545
530
512
510
505
510
506
495
503
487
497
493
490
493
501
520
509
531
544
551
527
536
540
534
549
551
541
575
570
551
522
514
524
525
499
485
512
493
520
523
509
509
505
499
522
521
550
563
561
580
555
566
575
568
561
580
535
554
540
568
579
614
661
663
641
667
680
702
708
728
760
728
685
718
712
694
710
699
675
732
752
719
725
742
676
695
753
748
705
720
764
723
757
780
738
781
760
766
726
770
766
731
833
813
736
749
705
747
719
675
717
717
715
696
698
771
777
780
758
760
809
818
881
861
820
819
748
725
760
786
737
791
831
787
827
794
711
727
742
724
881
899
852
907
883
771
826
847
738
744
731
691
835
813
758
799
787
768
833
789
755
741
716
688
752
789
733
812
767
704
744
736
696
779
835
690
628
676
764
833
722
828
897
843
857
835
761
754
682
661
940
824
880
917
905
910
901
829
822
813
790
801
810
793
711
620
598
587
577
585
818
829
806
793
782
740
754
773
804
806
758
782
916
849
717
729
669
636
681
781
793
816
830
844
833
843
836
824
789
722
663
626
612
649
646
712
727
683
649
744
752
717
670
692
636
684
787
867
874
822
771
739
672
685
818
755
684
613
603
605
674
690
648
652
636
619
614
614
611
582
577
576
574
569
552
528
536
530
536
570
600
714
793
820
813
743
641
626
621
614
673
647
606
591
583
609
603
606
605
595
577
581
606
635
694
700
697
671
710
749
656
642
636
724
795
750
710
730
723
725
737
769
784
748
750
748
761
764
730
780
767
747
719
736
737
706
711
689
675
631
643
665
680
659
759
818
787
681
638
626
646
661
679
625
614
626
619
619
630
649
680
647
624
663
722
736
683
654
656
627
621
592
583
562
598
648
873
824
797
755
656
639
629
656
674
678
617
595
594
568
585
633
634
623
638
639
600
584
569
556
525
535
542
569
588
594
595
592
583
560
566
590
588
592
656
711
701
747
718
704
707
679
694
694
683
676
712
755
676
680
709
686
712
680
638
628
614
584
617
622
633
698
700
641
599
579
601
658
624
651
800
801
650
647
681
713
682
653
653
650
644
671
784
854
833
874
868
843
861
811
770
736
672
680
724
783
754
758
783
706
693
676
666
637
679
684
653
646
595
577
578
606
681
697
696
635
617
637
631
710
674
664
642
595
622
617
667
652
677
665
667
688
665
626
622
589
610
643
683
730
764
731
678
677
631
605
639
684
666
648
605
600
651
621
647
654
666
618
665
736
705
689
658
653
670
693
696
682
700
693
665
643
608
620
608
747
772
748
723
688
665
609
583
628
779
776
793
759
641
649
681
743
758
683
658
608
595
619
674
695
691
667
622
624
679
674
644
609
612
660
739
824
861
820
798
804
815
792
791
793
821
764
781
780
741
695
634
663
771
709
662
863
841
798
756
698
649
618
599
572
568
593
778
716
818
682
799
857
756
646
665
682
697
684
666
656
649
670
707
712
732
700
673
634
630
675
763
795
790
746
772
743
706
679
633
642
692
655
692
714
762
731
771
723
695
637
607
601
645
710
640
656
665
671
702
694
741
764
739
664
659
747
842
828
759
788
788
673
599
600
581
582
604
583
570
565
549
547
552
545
532
526
522
536
542
556
607
588
600
611
606
581
602
600
606
627
623
615
579
562
554
543
583
624
599
650
622
612
608
598
644
690
703
660
630
679
672
700
676
653
623
613
595
577
561
543
543
529
529
541
542
535
526
518
523
507
522
537
556
582
590
602
642
651
641
668
654
632
639
602
581
569
548
542
529
533
557
587
617
621
612
648
641
626
595
579
563
549
543
529
540
535
541
542
540
540
555
540
542
512
538
573
642
619
581
563
557
535
529
505
512
515
542
563
579
546
543
560
553
591
613
622
574
543
531
511
501
500
479
482
487
497
511
536
600
718
657
713
756
791
794
725
699
720
691
719
697
777
738
730
789
774
731
793
738
742
774
686
617
619
630
700
663
665
804
815
764
702
687
645
640
589
596
548
590
744
824
794
835
889
794
755
884
858
706
698
747
834
873
869
846
735
787
726
725
640
641
632
681
681
733
780
760
652
641
646
661
724
784
771
663
645
622
602
624
673
677
731
610
632
673
707
692
748
761
720
790
824
814
787
786
741
691
777
790
772
753
811
819
738
805
806
738
795
769
738
746
790
753
718
789
776
717
787
756
695
745
764
706
728
700
637
631
656
805
743
732
775
748
692
716
730
679
704
656
629
573
575
571
613
614
653
671
640
676
623
626
605
589
655
698
804
837
818
794
822
801
717
735
752
719
758
786
758
792
809
790
757
796
786
725
732
712
673
657
629
691
680
658
762
672
643
624
639
802
775
697
751
732
633
652
764
829
783
745
803
824
721
776
781
755
858
871
831
819
865
869
786
827
815
750
718
655
622
633
716
651
653
731
782
734
763
786
727
670
714
736
721
726
722
714
630
618
680
761
758
736
754
725
678
678
686
702
663
746
765
739
765
811
785
697
743
740
693
701
750
700
702
776
745
698
744
784
712
681
736
806
736
734
795
853
774
784
797
733
776
790
801
766
793
783
756
800
782
718
763
789
747
714
714
750
723
703
730
776
729
811
904
878
820
855
846
740
800
812
797
743
701
760
805
822
792
680
662
661
662
619
573
592
670
681
761
842
802
736
828
855
797
724
781
874
844
775
772
786
695
670
724
810
763
869
851
742
813
829
743
716
648
639
615
591
579
571
559
553
544
546
551
552
536
540
521
538
550
574
554
547
539
541
546
540
554
578
572
616
692
671
765
700
683
599
600
611
622
604
592
609
585
604
607
599
580
568
544
555
535
538
542
540
532
545
534
523
537
542
565
589
551
549
523
521
514
519
526
541
546
517
505
501
516
530
533
539
530
510
497
516
506
497
473
485
484
471
470
475
463
464
475
476
463
453
459
475
462
471
479
481
463
469
462
443
453
465
492
483
488
475
472
477
467
475
465
483
478
487
491
484
472
469
488
473
488
512
475
493
503
523
539
520
535
574
609
601
592
561
555
540
560
544
562
554
561
563
573
615
644
656
617
636
634
596
574
544
522
536
553
553
616
763
725
714
753
716
726
680
644
643
583
565
539
552
614
762
754
805
748
802
808
778
764
724
677
724
780
759
791
748
712
645
645
646
637
663
691
701
647
612
580
586
580
603
593
633
616
600
578
559
537
539
553
620
663
586
600
625
649
623
608
603
578
544
558
578
665
723
706
681
630
631
657
609
628
639
586
569
583
595
600
591
573
561
539
523
545
634
708
742
751
792
761
748
682
598
648
674
672
649
641
623
578
608
676
722
712
769
775
778
778
778
709
632
614
625
640
714
735
664
676
712
773
727
653
700
751
761
762
782
761
746
757
758
756
715
735
749
829
822
861
796
783
730
699
728
733
817
753
829
842
770
734
756
762
722
644
662
673
665
686
632
715
718
648
696
850
822
797
782
752
698
660
622
570
548
540
519
518
518
508
503
502
505
510
525
547
555
565
536
529
506
515
502
497
492
494
547
602
620
601
599
543
581
617
695
685
725
739
722
714
748
773
761
714
660
623
634
770
795
790
735
643
693
754
764
725
691
717
741
744
755
757
804
799
844
793
787
767
743
698
682
706
749
767
657
648
780
783
801
782
770
763
747
737
756
719
668
635
691
734
742
725
726
761
773
752
788
763
766
722
733
707
688
618
619
649
729
721
784
770
782
771
740
740
721
701
675
592
561
585
579
580
581
535
542
553
584
568
622
661
642
613
597
590
569
551
565
586
624
654
643
705
717
736
703
724
698
643
651
633
633
624
707
740
770
730
689
700
714
729
665
672
665
717
737
750
701
722
751
726
744
698
680
684
647
622
586
613
669
713
669
688
691
672
673
708
721
688
713
722
726
699
741
737
689
712
710
685
686
670
672
701
669
622
601
659
706
712
680
664
617
601
569
582
599
563
613
675
700
738
743
737
769
773
719
675
680
672
658
619
581
569
589
630
667
701
748
764
716
745
718
684
670
656
621
644
672
625
599
614
652
697
639
683
709
696
676
706
761
753
765
736
720
732
760
753
742
723
718
661
702
701
676
654
603
555
550
531
550
541
557
580
613
630
616
628
613
601
596
613
636
646
621
667
708
702
749
717
723
703
654
610
577
579
612
648
648
668
712
730
686
711
686
686
651
668
672
650
610
596
415
856
633
606
561
519
539
561
617
650
640
611
596
590
571
573
608
664
720
702
644
714
647
602
630
651
676
689
626
559
564
545
528
549
574
568
584
570
606
651
671
661
668
679
654
638
654
660
682
683
675
655
650
615
585
579
589
588
601
574
565
594
605
581
583
581
567
588
579
588
642
652
643
649
645
628
628
583
569
587
643
663
629
656
682
667
645
668
714
669
629
635
710
743
730
661
706
685
669
622
573
591
745
740
649
645
694
709
662
702
758
753
722
749
806
791
741
730
717
667
774
821
756
712
745
757
708
751
750
702
681
661
670
685
641
589
554
550
554
553
550
532
544
541
532
530
549
576
543
558
609
679
679
659
673
639
658
678
694
710
747
728
748
722
715
737
769
754
833
800
807
822
747
790
792
791
813
806
737
787
841
801
845
804
832
835
770
738
789
787
779
815
749
737
748
787
778
685
653
711
757
748
782
841
789
793
786
792
723
717
735
728
736
750
782
797
690
656
688
790
825
742
746
745
710
790
836
817
847
778
765
835
841
820
734
796
826
846
786
841
883
835
713
680
841
954
916
874
804
829
851
831
848
845
833
860
799
904
878
814
838
810
786
759
722
754
818
885
896
900
845
809
777
719
752
831
891
871
801
868
894
901
837
866
785
857
860
824
885
875
778
743
836
890
887
871
810
731
741
707
833
752
746
871
907
826
770
686
785
920
845
881
854
863
851
807
806
795
733
812
840
812
778
690
740
834
813
845
807
803
854
849
829
800
762
776
841
786
661
659
696
751
787
788
756
752
732
722
743
699
769
829
822
754
688
732
704
696
767
777
786
760
720
643
610
603
694
842
824
819
770
736
652
607
587
581
655
700
686
738
759
729
680
624
618
591
598
597
634
693
764
792
785
827
783
752
693
620
627
683
821
827
815
782
667
669
733
867
847
754
729
799
780
682
610
611
643
900
854
861
825
770
689
738
825
869
844
839
800
747
720
691
616
614
682
822
819
789
698
674
746
754
733
710
633
600
595
688
776
795
775
689
653
657
668
659
645
617
604
599
590
562
541
553
596
716
637
596
600
681
690
686
632
630
611
598
598
587
586
572
561
565
596
637
623
636
622
616
617
608
624
681
724
738
721
734
720
724
660
652
642
640
693
733
761
737
752
763
742
751
754
727
707
774
795
784
802
772
773
772
740
763
650
659
712
694
712
736
678
682
732
636
658
650
709
715
700
650
611
652
678
682
679
655
672
650
625
612
639
653
612
628
652
664
697
735
740
670
601
611
569
556
569
632
601
665
789
892
860
851
825
785
739
724
790
811
751
808
694
699
808
729
773
810
792
776
741
718
695
731
632
675
824
789
800
741
696
711
749
707
732
727
726
770
754
757
773
763
762
710
750
776
762
704
662
673
612
625
686
687
636
626
639
649
638
623
609
600
602
593
602
653
668
651
660
691
648
616
654
694
735
723
755
732
711
720
686
660
657
644
643
601
573
568
557
573
557
549
562
581
631
637
657
657
648
614
621
681
654
640
577
615
579
574
586
577
580
620
702
730
693
711
726
752
713
707
733
732
743
808
782
773
721
658
619
610
581
583
585
587
578
561
570
560
566
596
563
537
519
520
552
648
709
701
703
710
702
674
706
701
775
822
860
854
811
722
676
657
668
682
662
666
611
616
666
691
701
687
757
727
621
638
631
604
602
580
559
554
528
530
519
522
547
537
588
613
693
723
733
724
677
752
758
765
762
698
648
644
649
717
696
778
802
760
730
686
657
664
638
606
609
589
582
551
544
596
600
620
618
691
668
658
642
595
598
585
571
569
580
551
548
552
570
630
650
635
602
588
577
561
575
631
681
744
678
668
690
707
682
650
634
632
587
620
675
742
728
719
651
649
636
639
612
595
587
566
552
562
555
569
577
554
557
606
632
649
642
627
625
623
623
585
583
556
540
534
537
545
531
520
532
530
581
670
652
749
796
810
763
740
742
714
708
652
671
707
703
658
706
727
767
677
718
755
725
664
741
732
643
660
660
633
612
587
562
535
529
539
584
647
650
596
617
584
569
570
609
643
642
613
627
630
648
651
665
609
580
638
698
678
644
679
699
729
680
644
611
599
609
655
671
669
694
705
721
694
705
752
721
705
684
662
665
674
660
591
608
640
663
654
648
627
620
663
641
711
750
753
730
746
755
725
704
720
693
662
650
615
600
642
647
718
705
632
616
622
644
600
590
582
596
583
591
597
580
583
570
562
598
672
698
604
586
667
811
838
823
791
717
712
749
772
689
637
635
650
691
719
755
678
665
666
706
714
718
673
654
649
644
617
621
598
620
682
702
725
643
692
748
748
721
706
718
717
729
687
630
720
729
729
732
721
731
676
626
609
610
602
609
607
594
589
628
696
662
667
645
629
622
612
617
624
649
684
676
655
628
602
612
604
610
617
693
702
691
659
657
658
654
639
617
603
631
742
712
714
678
655
630
643
644
697
669
682
712
705
728
708
704
670
636
646
636
635
657
657
658
599
599
633
633
753
777
737
709
661
629
626
616
609
641
705
696
646
668
706
709
686
735
713
666
656
644
644
628
605
612
625
615
686
797
795
781
785
788
755
742
687
696
719
703
672
640
619
619
615
639
670
618
684
671
725
748
684
710
689
646
617
615
611
608
609
602
618
640
682
774
765
813
762
757
743
659
637
662
697
704
734
726
672
634
624
572
569
582
580
587
599
592
589
583
584
601
596
595
588
580
589
553
565
569
566
568
566
569
560
555
573
596
589
568
582
572
568
564
563
556
528
525
527
516
540
519
537
543
518
546
528
543
539
525
533
525
518
519
507
529
511
520
497
509
503
485
502
516
510
497
500
496
506
509
509
503
505
508
509
504
510
527
532
493
509
522
522
503
515
506
519
534
530
515
530
545
557
561
521
542
546
559
555
549
560
570
572
571
569
605
631
625
603
559
568
570
584
552
553
558
633
700
621
641
666
654
625
638
662
671
633
668
737
697
673
726
773
712
677
728
735
687
670
632
601
592
611
697
674
758
855
820
753
792
814
710
730
764
682
715
873
811
728
843
863
780
772
809
833
773
848
881
809
885
868
807
854
831
749
831
842
781
853
846
793
822
865
782
875
918
851
873
903
817
708
663
657
622
640
792
856
808
853
883
813
835
853
789
857
876
826
892
887
786
844
909
809
840
878
803
821
896
837
825
887
860
849
912
873
830
860
853
774
889
914
832
902
902
805
865
913
849
869
872
784
833
872
785
899
933
868
894
887
781
826
847
802
839
902
844
897
891
826
865
866
788
847
899
828
892
878
816
867
869
808
866
888
810
783
861
852
793
852
862
816
874
869
816
777
819
854
838
910
882
816
876
834
745
823
935
862
840
867
816
852
885
835
830
885
838
800
838
849
797
872
883
830
864
852
779
832
848
808
835
905
855
818
819
702
664
629
605
575
563
540
546
555
557
567
545
544
557
544
525
530
538
520
523
521
523
532
540
576
598
586
637
617
590
577
576
606
632
609
600
600
601
606
556
593
607
669
690
652
716
756
686
734
729
685
686
725
663
645
674
662
653
607
604
590
585
571
550
548
537
529
517
514
503
506
505
502
507
524
543
514
514
523
532
511
532
415
611
515
507
513
532
517
526
528
556
560
558
599
592
541
555
567
562
552
552
563
567
548
558
569
567
543
542
550
553
558
561
578
565
558
567
565
577
588
572
575
598
572
564
558
555
565
551
560
572
563
537
516
542
578
563
596
594
612
589
605
564
577
557
560
546
547
539
547
558
554
560
593
610
567
557
583
602
616
591
609
619
600
565
581
550
544
532
542
539
528
538
507
535
538
546
535
550
579
579
554
555
553
564
534
523
509
515
492
519
527
530
536
512
523
535
542
544
544
552
566
541
545
545
537
518
522
519
506
502
513
506
499
519
520
513
525
527
531
540
534
528
531
521
521
510
509
510
524
547
577
547
536
540
562
537
567
570
570
544
574
621
630
586
580
584
597
568
581
563
572
557
553
559
552
539
543
551
546
553
541
553
542
549
532
534
531
550
548
565
549
588
579
584
564
579
574
548
531
527
526
548
576
591
625
650
667
619
592
613
630
622
610
605
586
577
575
564
551
551
540
549
557
542
543
543
562
553
563
578
568
560
589
551
568
549
541
537
540
529
526
502
507
507
489
514
493
550
678
617
660
763
794
678
652
675
620
590
605
566
548
561
537
600
610
624
592
603
635
606
582
567
552
545
573
612
614
591
605
594
602
557
551
550
572
628
702
664
751
774
689
760
746
498
810
638
588
587
572
584
568
563
603
671
621
596
607
618
615
594
587
582
574
574
548
540
550
555
548
576
575
589
627
611
589
626
635
600
613
648
637
573
579
587
568
623
595
616
602
588
593
581
570
578
559
555
560
543
549
550
549
565
623
617
569
568
594
478
697
396
975
605
616
492
658
582
569
558
554
570
554
537
463
629
533
529
514
506
527
527
517
527
528
552
544
541
551
560
549
561
553
551
525
523
522
522
537
534
566
598
602
595
639
641
625
577
602
592
557
565
558
553
538
546
533
553
546
557
564
543
535
541
554
543
537
564
572
555
550
547
539
543
539
549
551
547
542
529
515
505
492
482
476
481
480
501
779
688
670
777
711
804
777
652
665
635
615
554
553
559
575
565
564
583
603
571
577
559
556
544
539
547
543
540
550
561
575
577
587
563
567
564
560
577
563
552
550
575
589
579
565
572
583
571
562
551
569
555
569
577
567
566
610
582
593
601
570
553
550
555
548
566
554
546
570
580
556
550
574
591
558
561
553
552
552
559
534
538
525
521
518
505
485
482
478
469
483
501
752
671
759
857
723
792
788
647
604
594
803
645
605
685
618
570
605
705
758
631
646
677
678
707
730
730
706
698
657
597
594
626
608
669
644
631
589
596
602
620
647
634
653
742
821
682
692
722
655
686
681
636
645
632
626
715
689
756
842
744
738
749
802
728
779
847
745
768
816
748
727
766
789
731
812
839
762
736
793
764
696
720
718
683
668
823
815
725
787
779
720
711
729
744
676
697
715
653
636
617
623
739
692
744
765
708
662
706
751
690
731
831
803
741
803
737
679
754
861
751
755
834
853
801
968
900
854
912
866
747
834
887
836
902
867
756
807
809
711
717
750
767
720
699
682
654
675
744
771
696
757
754
704
708
769
786
742
818
771
679
727
855
802
758
688
696
692
755
771
711
768
796
740
763
780
753
721
749
737
706
812
781
720
738
790
719
784
744
758
774
690
702
758
783
672
707
729
680
687
735
798
647
637
615
601
612
582
568
560
553
365
372
356
546
550
290
281
567
458
483
754
317
917
594
583
583
555
562
555
539
531
537
520
541
563
577
581
567
551
541
539
535
577
886
788
727
700
649
615
609
613
602
589
565
569
555
564
622
640
612
585
577
559
556
529
521
544
545
565
590
594
602
589
597
596
591
570
554
561
550
559
547
563
557
561
564
645
747
738
731
695
640
623
592
579
596
624
626
670
680
689
698
655
641
627
589
581
569
570
556
551
543
541
527
523
514
508
513
527
533
547
520
531
510
528
546
551
578
585
601
633
655
656
725
693
671
674
665
643
668
618
654
661
673
654
642
664
652
619
611
620
635
618
636
638
644
635
625
601
591
565
565
550
535
539
537
538
533
524
520
515
509
501
491
493
493
520
561
592
552
555
600
657
617
612
580
571
567
609
619
630
659
626
618
600
594
599
589
590
569
572
548
539
528
543
545
557
583
617
632
596
586
595
569
590
587
610
587
600
644
623
606
595
585
587
658
622
614
429
765
605
675
713
611
764
661
634
623
622
634
642
813
822
687
637
619
634
641
691
703
688
694
670
686
691
707
742
700
687
666
657
634
660
622
639
628
599
585
570
564
563
562
562
576
559
555
550
552
533
524
513
522
539
540
533
532
540
557
562
591
592
604
597
590
545
546
544
538
537
536
537
533
530
530
528
521
508
525
520
524
516
521
509
511
508
516
498
509
498
513
501
514
529
560
559
533
385
670
501
540
594
701
683
667
590
609
613
664
631
592
598
595
589
596
591
592
579
582
561
558
541
537
538
515
503
514
494
515
507
516
499
511
531
548
535
547
539
536
533
547
548
528
549
544
537
538
543
538
563
552
557
563
549
530
535
539
497
513
493
504
505
502
511
524
512
510
506
515
502
498
484
485
499
488
529
548
538
566
556
536
529
521
541
568
542
539
537
534
519
525
543
567
572
563
590
615
592
572
557
577
558
545
550
549
523
524
527
522
529
518
558
578
565
569
568
574
557
564
542
538
553
548
530
550
552
568
564
590
664
654
744
724
676
705
768
707
663
713
750
687
759
739
689
708
728
690
681
698
714
680
637
628
634
583
583
595
592
586
598
643
649
617
614
638
679
643
605
607
602
444
732
631
648
644
603
595
590
556
578
564
585
593
606
580
569
576
574
593
601
630
617
697
733
763
741
705
735
741
698
737
748
749
691
733
720
639
629
600
565
564
572
532
550
549
548
555
531
544
546
540
536
550
552
525
544
526
538
527
540
555
553
566
602
616
598
606
616
592
579
583
599
592
604
626
661
617
646
642
620
599
611
619
607
608
620
610
587
571
549
539
545
551
530
525
548
552
547
573
584
565
564
563
561
555
551
555
543
549
563
577
586
554
554
555
553
564
571
583
594
635
634
622
615
582
594
582
562
558
565
555
559
582
601
621
604
607
583
617
616
683
757
700
724
709
633
651
645
602
573
597
617
688
692
707
659
616
610
591
597
653
662
667
624
617
625
687
693
654
602
607
608
665
665
627
640
627
602
611
641
666
651
712
751
695
681
648
647
640
641
641
608
610
607
614
631
649
634
613
601
612
650
650
679
688
751
796
784
697
665
637
651
629
607
604
621
645
651
622
605
587
576
558
549
576
575
582
593
624
627
593
586
589
589
577
574
588
589
582
572
568
551
556
569
601
599
607
618
638
637
645
621
617
637
601
574
568
560
542
552
562
563
540
533
529
535
521
520
518
530
532
515
517
525
519
511
509
527
535
510
495
508
509
499
500
500
508
500
505
497
507
531
533
535
562
542
518
529
499
499
517
503
509
514
520
513
504
539
530
525
515
516
523
542
531
516
519
519
530
530
526
519
524
512
516
510
531
553
576
571
580
566
554
554
546
549
557
550
542
536
538
575
555
569
598
573
576
610
672
649
617
592
571
572
550
550
569
566
620
664
630
658
683
637
635
648
661
622
579
599
550
578
561
611
698
650
695
696
700
642
618
608
619
652
678
608
612
613
597
645
702
695
701
610
607
595
630
643
591
625
697
696
674
677
674
646
627
638
655
641
634
605
653
668
622
658
700
689
650
657
638
658
664
695
703
678
640
593
595
592
583
621
644
627
741
709
755
754
686
654
684
628
615
628
614
621
605
643
692
657
701
710
682
644
641
670
645
625
634
603
613
650
642
682
658
675
685
694
684
652
657
622
617
625
656
633
681
793
730
657
703
741
716
672
657
675
653
594
631
610
724
709
788
808
727
644
692
687
688
676
714
716
689
664
641
610
594
577
585
661
729
739
689
691
731
711
671
663
666
670
671
652
670
671
737
763
731
703
665
659
678
696
711
746
754
709
730
705
642
647
646
602
586
587
575
597
642
654
659
652
596
603
595
610
646
633
602
579
568
614
620
642
729
731
731
672
674
662
621
636
679
735
703
677
710
685
679
681
667
632
604
620
586
587
586
614
662
630
708
736
698
699
664
652
640
629
607
595
614
627
673
661
676
613
608
580
633
663
616
594
600
596
605
578
590
575
610
579
585
598
601
576
597
632
640
612
604
568
615
597
567
572
592
625
609
588
566
584
617
666
666
627
650
677
678
702
652
624
610
591
587
614
620
631
682
694
669
616
619
610
594
625
633
651
597
600
603
583
580
562
612
647
647
589
594
623
623
588
589
606
612
585
615
602
582
586
567
583
596
582
590
603
624
607
601
579
557
564
573
577
614
678
660
695
668
639
604
596
565
562
556
559
568
568
592
624
625
605
605
620
612
611
609
621
609
593
572
575
553
572
564
556
549
547
557
590
586
583
588
595
587
576
564
559
562
558
567
592
625
616
593
575
582
597
609
607
609
602
576
585
592
591
559
574
594
604
598
567
550
542
565
576
543
563
567
599
569
563
590
583
555
565
568
571
560
542
543
544
548
551
572
596
619
579
612
688
654
627
601
605
621
576
582
583
613
621
616
587
582
590
585
551
571
578
607
592
601
624
644
589
585
586
592
609
608
602
602
596
581
578
547
552
597
662
756
712
619
625
668
674
647
621
628
590
585
579
577
555
554
559
574
589
553
556
571
608
614
599
594
580
570
560
559
570
557
559
553
567
561
550
548
459
571
539
539
649
695
636
621
607
616
567
574
563
572
561
561
568
567
591
626
650
637
601
580
624
655
657
638
600
604
626
602
602
606
636
609
612
662
666
659
670
661
618
606
584
570
576
581
604
642
661
625
633
635
611
618
644
619
603
602
501
681
575
588
571
575
587
580
630
691
672
662
639
648
560
705
649
666
651
648
668
654
595
640
677
702
733
727
668
635
638
609
603
603
600
580
585
590
576
568
571
617
635
632
623
617
636
654
611
633
669
632
705
712
681
729
685
689
679
660
621
684
716
676
696
671
666
657
712
728
690
658
663
640
615
614
643
643
620
678
661
722
691
696
721
705
694
673
647
614
630
621
684
705
692
720
731
683
668
682
694
693
648
647
662
643
638
638
708
676
760
754
722
668
670
689
688
653
645
636
663
672
653
643
614
592
558
582
599
661
652
733
770
743
705
690
660
641
686
687
669
635
644
677
691
753
699
712
772
731
656
661
641
626
619
681
710
661
640
662
677
703
705
714
684
678
648
654
661
666
640
652
739
681
636
625
611
626
636
659
633
670
750
731
677
656
655
646
637
617
603
592
570
567
656
650
701
710
800
772
751
692
667
650
651
602
701
726
680
652
656
652
722
730
737
710
646
644
676
673
668
733
691
663
675
692
737
685
679
699
673
643
610
623
628
671
707
730
745
755
756
789
753
681
633
627
624
607
632
658
705
680
732
736
663
668
662
667
622
624
596
592
595
623
645
676
660
634
662
661
652
652
654
651
645
623
642
667
642
632
627
625
624
615
611
626
638
630
592
588
580
592
633
609
602
604
633
630
627
604
600
594
595
634
595
637
663
687
669
625
632
631
596
605
606
632
620
608
600
580
556
564
568
561
598
762
751
697
697
640
646
692
652
617
615
578
592
624
594
575
564
544
538
537
541
551
538
537
534
532
558
562
571
576
555
573
519
357
891
612
633
651
647
625
609
604
614
611
612
605
583
584
593
606
574
556
615
696
721
723
679
629
628
619
621
587
578
572
555
617
623
652
626
644
639
605
619
609
585
572
588
567
564
551
552
542
543
553
552
539
561
556
588
573
582
563
564
537
553
549
548
559
575
586
621
637
622
632
640
630
582
561
571
594
581
574
630
637
595
617
599
583
607
577
573
557
545
547
535
538
545
535
538
530
512
519
525
520
538
531
513
523
511
504
492
520
509
511
518
583
577
631
670
709
703
658
650
628
613
602
598
604
611
605
613
633
651
654
659
636
642
663
667
655
656
655
647
630
654
672
641
684
694
640
631
629
621
622
581
591
586
629
669
613
625
637
621
608
592
577
563
571
572
555
549
565
576
585
594
650
668
634
666
650
706
715
677
618
638
620
613
606
599
607
617
585
637
656
618
641
621
615
615
616
601
565
573
556
562
610
612
612
659
674
629
643
640
622
593
593
586
618
627
601
646
662
633
636
663
699
621
621
643
623
614
701
715
658
633
703
767
724
658
722
724
684
691
695
699
748
702
660
636
637
638
674
653
633
656
672
680
662
632
655
727
706
689
711
739
707
707
731
724
653
611
634
679
713
720
678
705
707
729
699
636
686
671
708
640
607
604
582
597
619
643
599
595
642
724
718
703
634
657
683
730
731
874
883
899
903
884
813
844
833
798
762
817
851
798
820
730
673
654
636
601
606
611
612
606
603
594
618
650
679
648
751
769
668
717
752
698
691
704
720
686
731
829
745
758
802
766
800
680
707
774
780
684
690
614
642
672
734
734
721
666
658
646
637
647
663
664
687
682
657
644
639
643
632
673
667
666
702
690
670
631
640
592
621
638
740
706
681
694
707
699
689
670
642
622
620
620
614
650
641
680
659
668
689
686
664
667
636
602
637
614
608
615
651
609
635
607
618
684
678
667
668
672
612
609
608
625
620
619
774
705
801
786
716
661
662
614
656
652
649
638
588
616
579
612
642
647
620
593
642
636
651
643
628
637
606
603
585
613
601
594
592
625
610
645
728
747
686
670
666
632
611
627
648
667
785
805
809
756
747
690
712
733
739
654
648
692
713
795
818
842
773
801
750
732
706
727
648
673
659
676
614
637
652
719
768
752
653
676
692
670
669
714
742
676
692
699
710
704
720
761
690
693
688
694
693
695
683
675
660
635
638
662
661
670
688
665
620
630
646
683
681
638
646
670
664
650
655
668
669
675
702
687
689
673
723
702
707
675
648
649
667
664
653
632
652
645
649
628
638
669
710
713
677
612
633
645
662
651
668
661
658
656
667
642
657
645
609
593
608
617
612
620
620
615
603
625
649
616
643
658
651
628
649
622
595
600
603
605
570
561
561
571
638
685
672
688
671
638
631
639
619
623
622
629
593
601
609
579
598
592
592
608
645
623
686
700
697
662
613
624
638
646
646
625
613
592
558
601
632
692
706
653
617
648
623
615
621
617
614
602
597
596
599
597
615
644
663
624
654
650
652
653
647
628
616
576
574
585
576
580
613
591
622
648
693
681
719
724
650
639
608
599
571
581
588
588
582
585
610
657
625
594
604
603
604
593
593
584
564
559
571
592
576
596
621
646
660
618
599
586
577
577
580
570
571
599
631
623
627
639
669
624
610
630
626
645
608
611
596
599
609
586
616
617
631
605
641
654
623
645
648
632
614
617
618
617
582
600
583
585
579
595
609
607
647
627
590
602
595
577
583
598
604
608
596
607
633
592
596
597
592
606
604
618
590
595
596
607
616
635
648
602
625
577
579
592
582
604
597
575
574
577
589
577
570
578
604
616
611
594
577
590
566
576
612
627
614
582
617
574
576
582
657
594
587
600
626
656
632
663
670
685
666
640
647
639
635
650
729
744
672
742
696
749
740
760
740
665
639
648
789
698
767
821
785
702
661
692
749
697
733
855
853
803
829
775
682
713
732
753
756
691
658
695
831
814
729
731
736
725
652
706
963
858
836
866
877
748
658
688
692
869
951
853
898
911
885
763
719
736
708
694
688
704
696
677
632
636
630
613
600
632
624
615
631
621
633
688
674
650
663
700
794
839
725
645
635
612
578
588
689
664
775
781
839
817
809
779
690
691
642
646
679
737
752
669
724
653
682
766
729
664
602
614
626
694
738
723
669
639
652
681
719
730
788
783
783
794
775
696
654
639
621
630
624
658
670
629
644
622
640
640
665
670
629
616
613
597
609
607
651
676
690
638
535
729
640
673
663
618
630
617
613
653
691
674
678
661
721
723
674
715
713
692
662
651
694
691
697
687
721
730
710
758
765
694
733
780
730
674
693
699
674
701
703
670
737
724
693
708
677
728
698
699
676
745
770
764
706
684
630
637
692
765
739
695
667
660
653
701
714
693
691
717
776
771
732
718
724
711
657
635
616
610
592
606
751
769
728
692
739
774
708
658
602
603
569
570
566
564
589
621
691
826
879
839
756
745
707
667
674
695
695
734
741
764
740
710
731
705
696
728
664
630
614
638
613
643
632
619
609
611
602
564
555
550
533
542
571
643
627
658
756
752
759
740
706
673
664
677
683
659
641
664
725
786
742
676
632
616
622
635
633
662
713
719
679
642
631
627
617
600
611
617
618
622
645
713
658
639
626
632
616
590
597
610
592
585
614
631
620
637
677
664
646
643
612
584
588
595
582
607
593
586
563
570
605
651
609
570
594
598
618
625
614
613
585
595
599
596
599
592
627
704
691
645
655
655
653
624
630
632
630
620
654
722
654
663
665
649
615
618
598
585
567
590
582
573
567
588
599
585
570
574
585
591
586
570
571
562
582
585
571
605
609
613
583
581
588
604
602
586
593
587
576
575
568
553
578
582
581
598
640
664
636
641
640
622
623
613
604
606
592
586
567
575
581
575
558
536
568
561
582
563
584
586
582
610
587
598
581
581
587
609
608
589
588
603
597
607
591
572
600
598
596
592
587
570
557
576
586
575
588
643
628
638
626
607
596
612
610
607
594
555
576
563
567
547
563
549
551
557
556
583
568
590
574
578
543
550
556
558
572
543
548
544
523
531
528
556
542
567
557
536
559
549
559
544
532
531
528
517
540
559
587
554
541
538
527
524
578
579
603
619
601
583
594
601
568
585
570
576
579
573
585
563
594
596
583
589
614
609
615
591
579
593
610
607
591
609
630
589
594
595
622
622
625
600
564
576
581
612
594
633
639
616
645
677
618
641
645
613
593
609
616
611
671
793
681
727
758
718
657
645
676
638
660
675
648
664
759
734
671
637
619
626
614
646
678
667
684
655
676
694
678
631
652
614
581
577
551
543
540
601
789
701
768
778
727
735
700
710
678
680
676
618
648
673
652
654
741
729
712
760
764
692
713
712
661
683
690
696
754
808
729
738
729
653
673
732
755
730
795
783
744
699
803
816
855
860
825
814
855
806
741
766
762
673
642
640
720
779
725
668
703
744
749
680
687
698
703
698
705
764
796
777
802
799
752
787
774
702
714
704
679
636
650
742
793
774
761
783
798
734
697
664
638
623
618
677
719
684
710
678
631
621
667
634
649
690
703
660
681
719
675
685
745
762
743
810
783
752
818
820
742
807
739
660
717
769
752
689
826
766
721
727
710
658
663
694
693
794
822
791
819
805
772
773
795
778
744
784
819
770
794
749
748
735
670
670
705
747
748
760
895
853
969
903
874
895
671
799
688
714
639
655
655
644
646
642
610
581
559
552
564
601
644
840
793
849
816
714
708
829
789
715
693
717
705
716
735
675
646
668
786
803
816
752
652
641
717
832
704
636
699
759
843
815
715
727
752
755
742
781
796
752
675
728
810
787
790
728
691
660
627
642
678
736
787
754
745
802
717
682
699
728
707
657
656
650
657
639
675
712
725
664
660
698
682
698
731
699
658
631
630
642
652
650
627
660
674
659
673
719
777
711
733
737
717
678
660
634
640
609
637
653
674
688
707
703
676
645
638
660
653
608
587
616
636
623
611
632
673
648
639
650
610
614
577
590
573
572
594
632
624
611
601
604
646
643
634
593
581
578
568
553
550
559
573
615
632
646
647
633
633
579
590
560
552
600
632
648
620
643
686
714
693
651
654
639
627
610
576
577
557
550
553
556
581
621
649
610
572
614
645
614
623
575
603
599
603
601
596
578
574
588
596
587
573
564
558
563
564
535
535
564
543
548
555
535
545
541
556
574
584
592
577
564
556
522
527
510
535
545
554
535
588
662
670
633
632
572
563
557
555
570
567
557
526
542
521
529
535
531
543
537
371
742
566
539
534
562
542
559
571
554
540
549
556
552
326
404
367
546
557
536
547
537
552
572
583
679
673
619
608
621
615
575
551
548
558
570
583
589
585
591
577
602
626
708
688
643
633
622
624
612
618
614
601
616
671
677
664
641
629
702
746
754
663
717
734
712
647
658
669
646
643
734
708
659
691
666
649
605
622
622
639
624
692
801
862
831
842
817
734
710
698
671
633
634
626
589
590
653
615
645
682
717
656
716
769
743
781
829
797
761
710
782
856
823
747
705
714
751
710
801
811
823
852
866
830
792
695
654
602
601
631
716
790
722
689
744
779
680
703
707
636
655
638
652
631
657
641
655
632
673
689
674
638
656
662
655
674
747
814
766
765
681
655
635
626
609
598
591
591
560
361
770
557
531
540
528
531
530
519
529
539
512
514
501
498
512
498
500
511
517
517
524
531
533
537
529
558
551
549
554
535
533
529
542
531
528
537
538
547
534
560
563
567
542
544
545
527
538
522
526
533
499
523
510
509
504
502
521
520
550
546
536
513
518
519
538
536
537
545
545
574
574
581
566
561
538
530
522
513
517
509
514
505
529
521
508
524
519
513
520
520
527
495
505
490
498
490
516
516
525
552
567
584
569
611
651
623
686
735
694
672
674
618
585
612
578
617
675
676
818
785
716
890
856
737
844
821
745
911
880
846
865
785
731
829
738
695
803
823
724
910
905
812
879
825
770
820
905
825
880
862
773
914
845
763
813
844
785
908
882
825
919
890
834
940
846
838
896
826
877
892
741
742
1074
903
855
739
707
969
874
973
924
839
958
931
850
929
879
922
1039
889
986
952
845
948
919
938
1081
931
1046
1043
951
977
923
903
979
820
794
1092
1004
960
1006
922
966
972
906
940
959
834
919
993
953
1049
1031
956
1116
1019
1014
882
956
993
879
1027
1002
960
1016
972
1009
1024
945
1006
998
901
989
1024
939
1044
974
957
1033
932
977
948
769
966
949
896
982
906
906
1039
940
1011
1005
895
983
969
880
952
924
920
1004
950
937
1002
903
908
976
908
908
908
825
852
1047
988
930
1006
969
955
995
941
970
995
942
982
1025
920
993
1033
944
1044
988
925
963
875
902
926
883
791
1030
945
958
1042
932
971
992
838
903
893
834
933
923
827
952
964
818
928
917
786
867
880
840
971
780
722
769
921
875
966
844
751
839
855
790
907
866
893
959
857
884
925
799
886
933
762
790
876
869
936
996
891
930
951
871
740
839
916
781
772
710
684
906
817
901
864
730
776
695
648
638
645
611
611
599
585
587
560
549
560
547
543
550
570
589
565
586
568
631
652
665
631
609
588
578
577
578
591
595
665
625
644
697
691
673
644
641
615
625
618
599
579
564
597
572
595
659
644
629
695
695
629
653
622
632
603
574
571
554
578
547
554
557
550
545
527
548
523
510
520
496
517
524
530
526
574
558
646
716
676
763
694
675
772
718
636
611
619
643
592
666
632
678
606
638
686
730
707
761
739
762
825
844
877
891
817
880
913
898
957
953
921
959
872
794
822
829
774
963
999
809
950
968
838
899
833
803
977
882
869
902
837
735
739
798
776
930
913
823
898
871
836
925
899
875
983
935
901
969
925
949
970
876
911
849
740
784
681
779
904
881
1012
933
897
930
887
959
1055
947
973
1032
840
889
965
847
805
754
675
530
722
660
684
630
653
636
668
677
657
689
701
670
639
639
646
659
634
645
773
877
775
880
938
903
791
782
874
938
839
709
695
679
719
875
866
871
948
856
854
917
921
788
885
933
895
967
950
886
1032
978
890
991
965
895
989
910
1054
1109
1019
970
982
776
778
871
827
949
938
832
903
776
747
1013
980
956
1017
1003
974
970
939
944
1010
888
1045
1064
972
1039
978
986
1070
980
1012
1006
916
1038
1010
991
1038
927
997
949
931
923
874
906
851
992
985
885
954
887
981
955
947
979
775
807
997
889
988
977
904
956
903
885
951
893
958
982
873
903
881
790
955
973
998
1033
924
985
996
938
1016
1009
1007
1072
969
1045
999
936
1029
977
1018
976
917
1010
955
962
1066
961
987
980
902
1033
951
900
992
897
940
988
916
967
991
926
930
936
866
990
955
917
985
908
889
953
948
927
1009
911
962
999
899
996
964
895
1005
973
884
1039
954
961
1047
948
957
950
907
967
1000
914
745
741
1091
1052
982
978
1032
1001
1019
1020
944
959
916
940
960
846
854
880
848
791
749
676
680
783
951
903
974
934
922
938
911
896
973
932
946
1048
982
973
979
897
960
961
916
972
984
928
917
944
821
905
909
819
925
880
784
951
888
814
940
887
922
1009
971
947
947
835
789
947
817
823
874
837
923
904
847
904
880
861
945
884
931
972
893
904
944
913
954
1005
915
973
943
881
952
899
871
932
878
829
925
841
859
911
879
867
913
874
895
904
829
858
793
712
753
941
843
1014
1016
941
976
946
917
976
944
971
985
907
1019
1016
903
918
881
875
947
934
957
957
894
912
931
812
890
857
771
919
920
858
901
885
838
889
862
878
921
906
909
898
867
889
878
891
900
864
899
899
832
846
860
871
935
901
810
945
907
830
870
834
831
906
880
894
845
811
901
830
757
831
834
805
876
846
859
885
758
687
701
784
720
757
855
842
850
930
917
843
896
845
821
1053
997
930
1007
909
868
1006
945
944
977
907
922
937
900
965
1001
917
949
952
872
996
1042
926
989
970
880
931
909
902
1044
964
991
963
894
929
906
899
1019
959
871
989
928
806
921
944
876
962
983
958
942
905
955
964
890
907
875
873
917
896
928
969
892
948
975
911
978
1044
968
977
999
957
923
985
901
905
956
930
971
982
924
959
1000
926
944
1041
954
928
981
915
935
988
921
971
991
819
709
701
1057
1008
961
847
953
1016
930
962
930
842
973
966
952
1018
993
982
1007
873
939
985
945
948
936
940
991
980
905
867
945
919
955
972
896
906
943
888
845
915
860
836
934
893
847
899
728
700
704
694
660
646
633
637
921
806
809
828
770
827
928
921
941
965
898
950
1009
932
834
879
897
812
729
911
952
968
994
903
943
919
853
733
868
946
938
964
997
916
923
950
858
758
747
867
734
736
849
900
845
896
889
856
956
760
783
900
866
812
927
890
872
900
861
884
906
903
916
953
916
935
959
882
889
905
860
791
860
841
799
918
990
860
897
864
800
909
963
879
974
935
825
914
944
844
955
931
840
990
951
866
909
957
886
902
901
826
849
877
753
749
796
763
724
926
946
827
884
800
729
813
862
825
786
739
673
706
829
935
917
1019
969
962
966
941
861
875
884
827
905
933
860
831
942
911
861
959
910
881
952
913
915
1049
944
916
953
909
912
1001
933
953
950
884
913
939
879
866
978
903
862
906
886
929
993
934
950
957
906
905
942
876
931
982
888
951
974
895
950
880
700
684
713
730
731
913
928
819
865
835
762
876
758
682
686
950
859
878
897
886
920
938
841
849
867
884
936
894
879
901
856
862
964
942
949
955
915
896
960
973
914
1010
848
753
762
762
722
951
970
919
976
949
953
978
955
963
969
911
890
1025
992
950
1003
964
911
956
974
930
972
968
911
934
945
872
914
964
892
865
879
771
793
969
923
885
943
925
838
891
875
810
969
785
811
803
745
697
670
651
676
632
626
629
650
646
638
630
624
621
695
714
705
668
694
782
951
879
892
853
790
690
669
644
868
825
762
809
862
813
769
717
681
683
806
777
747
865
841
497
911
935
816
761
867
811
762
951
875
760
790
907
819
906
808
811
725
691
930
829
908
830
786
910
841
828
883
845
868
959
846
942
952
833
874
967
929
937
981
880
953
975
882
1004
1013
923
994
929
854
893
844
803
1065
974
991
983
922
834
710
716
905
910
890
961
939
944
1008
990
938
884
890
998
903
803
873
898
892
979
877
776
831
814
889
976
894
851
946
913
877
850
965
976
802
741
954
904
867
846
728
663
683
943
893
907
952
822
817
989
976
944
949
931
853
914
907
881
948
901
914
962
909
897
954
892
957
988
923
773
837
1012
1002
890
869
889
897
847
880
975
923
796
861
916
864
978
954
835
950
1022
887
938
1028
939
1017
1035
941
968
910
853
1003
955
866
929
834
888
956
920
879
995
936
886
1014
879
885
818
853
942
862
742
720
1002
984
901
750
679
642
618
588
579
634
750
735
811
720
714
794
790
739
645
609
631
613
594
588
580
561
564
571
554
559
549
550
550
538
546
544
536
556
552
566
548
564
583
618
616
593
609
620
609
580
594
580
594
584
568
554
554
566
579
608
634
626
630
645
658
681
665
651
653
603
594
617
636
672
779
834
784
872
857
886
823
812
814
875
967
885
888
865
899
987
932
951
911
890
865
929
881
754
733
899
783
751
835
807
726
771
809
798
782
788
805
773
942
878
859
835
777
717
689
694
862
853
713
695
814
895
825
764
907
957
960
1072
914
1007
1041
962
842
974
1006
895
941
1005
946
900
973
940
849
714
679
636
608
577
581
586
624
953
703
712
674
753
878
846
761
677
651
606
600
581
601
1124
958
1012
990
1096
1084
1026
977
1023
954
953
828
841
951
1057
994
967
1014
930
951
915
880
862
927
824
722
760
918
894
810
816
807
779
741
696
666
674
665
678
828
990
932
865
1003
933
802
858
885
824
922
806
750
798
893
872
709
701
731
772
745
684
660
709
722
675
771
889
865
883
799
818
741
695
655
603
592
591
622
661
676
735
732
699
752
758
723
671
705
694
722
698
688
679
665
653
688
713
715
713
677
642
631
616
586
421
450
407
636
642
717
773
765
754
729
678
642
633
615
600
570
580
612
688
805
675
647
645
741
894
820
798
795
779
699
726
692
700
689
680
657
634
620
626
619
622
607
619
642
685
691
701
696
675
648
634
610
614
627
668
699
753
686
715
721
689
722
728
687
648
666
643
650
637
587
575
569
563
565
599
625
627
615
610
619
608
604
604
627
603
586
581
570
558
565
550
573
571
571
572
595
587
630
629
634
642
645
653
636
658
615
637
661
690
684
684
677
651
619
610
598
574
569
578
610
588
615
621
605
580
595
576
586
595
583
576
587
585
569
562
563
564
542
544
541
544
540
562
566
568
576
560
575
572
561
561
561
551
547
548
562
580
555
568
582
595
594
601
626
612
610
618
625
629
612
599
595
596
573
573
597
578
587
665
639
654
664
650
605
603
582
564
574
575
580
564
543
531
546
511
515
535
526
530
555
561
591
594
615
650
619
633
648
617
608
607
659
659
644
628
611
593
585
585
567
564
562
638
632
736
800
747
675
670
672
664
629
603
590
590
588
568
559
553
560
594
588
682
656
630
643
704
837
858
893
897
803
900
886
861
766
940
966
811
724
876
1031
999
840
752
689
657
635
633
1062
962
928
1003
1016
983
730
834
802
882
803
919
1004
927
868
740
864
747
804
971
1065
915
980
981
841
859
813
727
731
699
729
1029
843
844
987
982
895
938
963
935
888
1003
993
907
940
925
792
914
954
874
897
982
913
924
994
970
912
1003
964
927
991
939
879
1009
1070
1050
1113
1046
985
1052
1007
957
1022
967
895
976
992
816
936
886
754
962
1007
892
1020
1052
918
966
1018
913
964
1021
894
801
996
908
790
755
745
964
957
890
756
884
956
982
861
763
700
799
906
819
775
797
949
1009
899
743
862
801
848
853
803
923
981
829
803
790
729
827
922
813
915
917
825
887
839
723
701
716
677
920
745
765
887
946
812
775
871
973
845
989
993
845
939
932
822
963
939
816
931
935
821
922
912
808
985
886
758
757
925
835
807
987
1005
887
918
972
874
939
999
941
990
1027
964
1010
1048
922
977
971
884
976
984
880
984
986
935
1026
1003
974
971
893
836
959
952
907
999
924
887
1031
943
919
978
948
940
1025
961
967
978
872
908
964
905
928
999
963
944
983
938
951
979
881
866
947
968
956
1023
942
910
974
945
943
979
879
837
1013
993
890
924
927
891
960
937
863
949
900
826
947
881
825
946
936
839
969
951
771
865
925
811
728
856
982
892
907
949
907
895
924
894
837
961
964
884
966
924
836
945
932
805
896
927
834
891
868
774
911
884
830
945
923
840
888
895
816
933
943
836
893
946
892
858
934
919
849
926
928
862
910
892
813
919
894
818
876
834
763
730
954
951
867
926
920
728
831
754
808
787
883
892
934
1008
925
989
927
775
730
780
868
820
881
982
911
929
963
939
962
961
909
860
924
912
896
961
780
685
665
666
749
783
779
677
683
685
655
652
667
637
619
596
594
569
564
563
562
544
555
547
542
543
544
520
511
513
506
500
504
500
522
574
643
625
639
650
599
625
615
590
591
580
588
570
562
569
590
559
569
579
589
603
590
598
588
590
572
561
549
544
525
541
533
554
625
627
608
617
615
575
565
583
562
571
566
534
538
549
547
536
541
549
545
543
580
577
614
649
655
638
625
636
628
604
588
576
591
599
627
641
642
669
733
723
680
726
736
728
655
642
621
623
629
641
612
610
601
602
615
602
613
608
592
595
571
583
582
564
564
572
572
581
573
572
569
569
568
572
567
569
577
573
572
573
564
546
553
552
558
584
603
619
584
602
597
606
592
593
593
586
592
553
558
563
564
633
752
792
812
805
888
898
749
764
765
726
692
724
765
742
738
762
797
856
801
854
838
760
711
756
765
755
690
702
717
708
673
650
648
646
639
635
664
680
687
725
742
692
643
636
636
643
617
644
668
708
676
701
705
711
667
630
634
622
588
624
616
644
679
704
725
671
675
670
665
639
651
662
632
650
723
838
777
704
645
613
578
574
553
578
551
552
579
644
669
669
625
671
703
695
657
697
654
711
747
715
669
661
659
669
613
637
627
561
760
746
797
767
742
763
731
644
622
592
596
591
589
610
598
603
624
688
695
673
645
644
624
593
588
586
596
646
660
621
627
677
695
662
666
687
687
634
659
700
728
729
749
716
720
752
733
686
692
670
694
817
802
724
798
758
684
669
672
664
632
647
688
711
715
696
643
626
632
630
623
634
675
670
661
679
718
728
758
793
774
746
723
664
661
653
658
609
611
607
573
580
583
593
603
612
606
599
597
615
611
614
707
870
855
853
916
814
698
738
682
651
686
746
785
752
893
915
849
903
893
821
916
929
863
1019
907
968
997
835
906
985
927
911
1002
809
890
1023
870
859
1046
1013
908
931
800
724
736
824
704
754
792
749
752
813
733
702
753
768
795
1035
978
981
1035
968
981
989
954
975
971
895
944
987
883
965
948
896
981
937
918
988
923
901
960
881
942
983
918
1001
970
885
971
840
779
769
851
958
894
720
703
776
900
835
792
787
735
825
816
723
757
780
710
717
703
665
636
649
652
646
646
726
769
739
822
780
705
739
777
761
742
664
677
732
494
915
671
713
701
679
633
628
641
612
612
613
635
654
609
641
635
618
615
611
616
601
608
565
701
640
629
657
685
677
688
660
677
647
632
602
602
603
595
594
579
578
575
594
639
617
666
680
650
612
637
648
708
691
748
751
702
780
706
696
683
678
712
687
678
680
668
635
678
730
696
660
697
731
682
661
642
648
631
660
675
680
648
663
668
623
638
677
713
738
683
706
713
704
724
728
715
675
741
816
789
788
811
781
703
688
674
629
597
571
588
593
642
797
795
725
716
707
704
654
641
611
613
597
601
609
659
655
678
715
693
683
674
658
653
628
635
629
607
589
581
663
693
789
722
796
782
694
756
766
741
722
704
675
665
659
642
617
576
576
566
574
574
674
651
680
679
644
652
626
620
640
658
640
632
643
659
639
683
764
731
688
678
673
616
626
587
608
594
581
572
567
574
578
610
587
633
667
668
695
724
731
781
737
774
753
752
694
677
643
647
642
648
633
652
659
683
769
786
771
832
771
864
907
803
876
839
746
853
872
771
916
824
755
798
835
780
809
803
779
778
746
762
806
737
696
670
661
737
750
839
923
804
876
840
803
868
819
812
934
851
875
964
840
943
891
779
820
785
811
913
838
877
898
821
937
856
843
961
849
924
941
883
750
715
712
738
907
973
947
1005
855
916
938
880
988
828
869
959
847
970
931
940
969
844
930
970
866
968
884
938
944
865
958
856
912
1004
867
933
919
834
879
823
903
947
852
970
880
920
944
825
961
917
889
1004
879
952
966
840
968
919
914
977
872
933
945
820
810
815
783
891
851
937
954
795
866
951
868
995
882
856
980
912
964
991
852
823
768
726
732
820
1020
970
984
924
894
990
939
1004
796
794
1078
889
1015
974
923
943
965
1032
971
995
913
929
783
753
769
771
852
1012
980
970
937
866
921
902
933
1004
970
1042
898
895
996
948
1065
1003
915
974
858
993
964
911
879
806
948
849
970
943
898
910
798
735
741
769
828
777
783
769
1108
1097
1021
1043
954
950
849
791
782
825
1103
994
1005
928
875
967
864
874
938
908
1002
996
1050
986
953
1045
932
1033
946
904
957
895
1019
1017
884
953
858
792
1026
975
1049
1020
908
974
898
964
1008
935
1058
929
867
948
958
1039
1009
978
1059
922
1052
1031
945
1063
969
984
997
829
988
1001
778
911
1148
1063
1107
986
1006
914
769
838
1001
907
1006
943
924
975
943
1006
1034
780
776
1120
1033
1016
957
968
940
783
790
839
851
832
957
976
919
945
966
996
926
1026
939
844
969
918
931
950
951
792
724
755
992
985
970
953
899
841
742
696
668
715
986
1043
1005
954
1080
1031
1038
1105
989
997
992
817
873
1072
901
1035
997
892
1102
1010
964
1074
942
993
1021
892
1068
979
970
1051
960
1007
971
893
1029
979
933
1056
987
1046
995
900
1050
1005
933
914
794
853
983
898
1011
923
901
922
867
977
976
939
1057
956
984
996
883
980
936
944
1038
920
982
994
949
1055
970
982
1031
898
1017
981
915
1055
977
919
1103
974
972
948
861
1128
1017
1072
1039
880
1060
990
907
1064
959
983
992
857
998
991
923
1021
923
984
998
890
977
912
852
1002
934
926
1036
901
943
952
885
1029
940
953
1033
922
973
1030
931
974
978
830
849
906
900
926
818
937
1014
874
1020
916
824
948
830
765
977
985
948
1042
986
1003
981
872
920
1015
825
896
1012
904
967
889
841
999
1051
973
1044
997
975
1026
989
1044
1184
1044
1103
1023
1022
1092
1000
1015
1074
991
1051
989
1010
847
1036
1056
977
1072
1043
1065
1137
1034
1092
1041
936
995
884
888
969
941
1127
1110
1056
1082
1000
1049
1076
1015
1091
1040
976
1066
987
1030
1061
930
1017
983
992
1063
947
1025
1062
958
1017
972
1029
1083
1001
1048
1037
958
1063
986
996
1061
962
1029
1049
929
1027
997
928
1059
996
938
1052
988
988
1034
971
975
988
792
769
940
869
856
962
861
923
935
862
1106
1018
1022
1094
951
1019
1054
946
1056
1020
1031
1074
957
1016
1036
934
993
978
922
1052
998
1017
1028
931
996
977
899
1042
986
931
1022
913
957
1014
932
1040
995
795
833
813
749
840
869
956
949
843
801
916
908
788
777
1030
980
966
1038
923
978
1013
912
1051
985
885
1041
985
955
1015
953
1053
1063
948
1073
1020
916
1023
1015
997
1015
934
977
961
876
929
780
752
1000
976
1016
1042
908
1027
969
944
1055
941
974
1036
981
1034
924
1007
1046
935
992
989
891
1017
956
950
1037
938
966
976
873
991
1034
875
947
954
920
963
915
950
993
892
905
920
840
985
1030
917
995
887
849
804
753
851
928
950
987
880
879
966
883
941
971
882
965
884
753
797
1119
952
1101
1075
896
995
936
1042
999
1037
1047
944
1055
975
841
848
1037
947
797
866
1018
962
791
783
910
858
997
1055
940
925
1016
979
847
808
719
684
1228
1043
1015
1045
986
1043
931
1033
983
919
1010
1019
975
957
915
865
934
1054
939
1100
1082
978
1056
1014
927
1011
993
995
1066
905
973
1047
936
759
747
1133
996
906
1037
1009
904
999
967
984
1068
906
1061
993
998
1024
955
996
994
951
897
795
982
974
864
861
760
781
1046
950
980
980
896
1008
833
926
992
959
835
952
945
961
860
862
1055
939
985
1061
950
1018
960
938
1055
978
1013
968
865
862
932
1010
920
874
895
787
1046
1048
953
904
839
949
929
963
894
1012
973
950
1017
1040
988
1051
982
965
1014
995
1024
1093
993
978
763
729
720
1107
999
869
809
905
856
874
1071
1051
1022
1059
977
960
919
1000
840
1050
1052
992
925
735
673
686
1190
1075
1082
1080
1040
949
808
867
1110
1101
1032
845
744
697
838
987
989
1009
1068
983
987
1032
979
999
1040
941
1013
974
1182
965
1053
1065
1096
1153
983
1018
1109
965
957
1067
933
844
998
1085
1095
1189
983
1104
1104
1052
912
960
1106
1037
1057
968
1097
1064
1001
1087
1033
904
1111
1082
987
1067
986
978
1034
969
978
998
902
966
959
967
1105
1019
940
1071
1001
965
1101
976
987
1060
950
1059
1065
945
1101
1048
935
1067
1006
950
1064
983
998
939
775
797
846
779
845
925
753
719
762
760
851
1057
950
948
1008
966
965
1054
987
1082
1119
1010
1083
1106
1020
1098
1040
989
1056
985
884
1053
1015
1010
1035
913
994
979
939
1000
1013
938
1048
1090
980
1076
1009
935
1024
1012
907
1064
964
944
1050
941
949
1021
910
958
1009
903
933
970
893
902
1021
935
998
1019
891
972
972
873
1011
1004
972
1018
989
888
1029
979
948
1058
957
936
1006
933
1003
1053
947
1049
1021
945
984
930
854
1065
1033
1056
1148
1028
1117
1083
1044
1062
968
902
1120
1010
1067
1122
1012
1070
1092
1003
1020
1045
952
1069
1031
917
1025
834
728
741
701
730
1093
939
973
926
777
895
1050
939
958
1010
949
1043
1028
946
1074
1021
993
1098
1025
1009
1073
1003
997
1042
989
1032
1058
1004
982
1046
1017
1021
1035
953
1008
1022
923
996
1054
930
975
982
799
738
796
1061
1049
1119
1024
977
1057
1008
915
1108
1033
1077
1095
1020
1046
1062
997
979
1021
911
922
1074
993
1019
1087
970
939
1060
956
903
824
766
834
1025
929
999
1041
939
999
1024
925
975
1023
882
939
1079
988
1044
1053
1031
1093
1024
1071
1074
947
974
984
945
1066
1006
1061
1071
932
1037
992
929
1051
928
944
1027
943
1014
997
902
1049
1032
924
994
978
924
991
950
935
1000
923
905
958
897
958
1026
891
903
1035
848
930
992
878
972
951
886
1061
922
852
928
919
973
1034
907
921
995
859
937
960
873
949
931
856
1025
991
916
989
916
833
922
864
792
778
823
926
1090
999
1000
1039
968
854
822
873
867
1054
953
956
1014
905
869
784
820
997
1028
902
1059
979
885
1045
1039
940
1019
977
922
996
962
877
956
826
735
711
751
1126
973
1028
952
830
1029
1067
971
1061
1001
1062
1088
922
1109
1080
971
1090
1060
859
948
951
975
1070
1017
1021
1011
955
961
1006
903
841
918
871
924
1115
1018
1005
1084
982
965
1044
1009
1026
1047
1025
994
1052
972
868
974
980
904
1124
1000
1045
1072
945
942
1072
969
1050
1065
979
1091
1001
918
1053
992
903
1048
926
892
986
974
937
1039
971
935
1040
972
921
1098
1026
1009
1064
995
966
1145
1048
995
1047
988
979
1076
921
737
711
1073
746
731
999
915
892
1032
963
899
1023
1004
905
1032
997
925
1034
968
1002
1002
945
970
1025
924
890
1022
986
975
1035
965
854
840
827
825
1031
981
896
1013
938
913
1002
922
852
961
938
884
1000
955
879
989
949
873
945
963
893
1021
916
743
684
677
1167
1048
1031
915
982
1012
924
1021
1079
989
1028
1050
979
977
988
813
753
814
1024
956
1013
983
949
1009
969
914
1003
975
907
968
945
842
920
936
882
966
917
868
932
951
881
987
921
733
692
665
636
905
855
876
1019
933
958
1023
923
886
1021
989
952
1014
928
948
1029
927
966
967
872
929
987
878
903
996
910
929
985
875
906
954
862
961
890
795
930
993
904
934
934
834
854
987
878
870
1051
1032
1035
1122
1038
1049
1128
986
961
1082
951
1071
1073
994
1025
1027
945
999
1054
988
1019
1049
988
1010
1003
796
728
724
992
869
909
943
848
819
927
919
871
956
950
863
979
982
931
1029
1004
935
1003
965
909
897
887
924
953
881
858
967
969
1011
1023
955
943
1002
984
938
997
975
897
973
776
709
697
817
736
833
1020
887
981
1019
910
930
1055
969
1043
1106
1016
1087
1087
968
1046
1011
955
1039
996
911
1007
991
879
1005
987
947
1059
967
1001
999
905
877
966
907
980
1053
969
987
1053
775
733
783
923
895
1096
1048
969
1036
987
955
1018
1066
1002
1108
1016
934
1065
1025
984
1096
997
946
1060
999
896
1015
979
736
691
773
788
1055
985
824
972
1006
921
1001
1039
963
957
1068
1014
999
1085
1009
970
1037
957
882
1005
975
981
972
937
896
1002
972
1043
1059
979
977
997
965
940
1005
963
851
1015
942
851
1037
981
784
728
709
732
692
739
834
749
757
867
758
693
699
872
887
1000
982
784
787
958
937
850
1015
1044
1003
1009
985
919
982
939
880
1000
977
853
906
914
859
827
1028
973
945
1055
1010
904
994
1008
938
1044
1049
912
1051
1030
960
993
963
943
1015
1033
948
975
1073
990
964
1018
830
764
803
1023
892
842
905
904
923
911
930
852
988
1005
939
997
935
858
854
807
735
716
682
1113
928
974
1011
919
957
1007
950
948
1002
926
840
875
879
801
874
970
868
933
933
840
898
893
823
868
934
771
786
984
917
911
977
947
886
996
978
894
1001
1055
972
996
1014
962
1050
978
891
992
903
776
871
1049
981
1032
1014
908
953
959
887
966
976
894
976
946
817
947
935
857
1011
975
832
902
994
894
961
936
828
999
1001
906
989
955
969
1043
945
797
815
931
885
886
980
923
838
816
852
825
779
835
944
935
796
754
781
866
1007
953
928
1025
1017
937
968
979
873
854
1014
1109
1038
996
1035
1003
1019
1110
1039
993
936
950
837
737
682
664
778
831
790
744
741
706
662
680
729
723
944
1020
936
895
995
1010
877
1063
1077
930
1007
1042
958
977
1019
988
913
1006
951
783
831
1038
972
1020
960
885
896
1022
966
965
1067
986
930
1016
975
934
1056
1006
941
1040
1013
927
1029
989
910
1023
994
876
987
964
752
731
793
932
806
994
1061
930
907
1026
897
790
1102
1116
1014
1083
1059
992
1050
1056
1004
1011
1045
980
834
895
868
875
1032
1020
938
1021
1025
950
1005
981
930
1070
1026
971
1074
1000
927
1031
987
893
1022
1013
959
1046
984
966
1039
1003
891
1024
1009
937
1041
1014
928
1021
1024
932
1016
1000
896
1002
930
792
963
1012
897
1003
939
831
972
1008
950
1052
1009
934
1021
946
860
1052
984
928
1033
970
920
997
974
969
1064
985
918
907
762
722
766
796
733
908
1056
927
963
916
806
850
1001
913
881
1083
810
741
816
992
972
1039
1010
934
1036
984
868
969
967
877
1048
999
969
969
940
892
1025
977
891
933
916
840
1035
1004
965
1038
994
927
998
872
742
730
745
816
799
1010
978
849
758
772
851
735
702
672
734
1056
972
1023
984
1032
1085
1026
1017
1037
930
1013
1098
926
772
765
855
1008
968
952
1001
903
980
1001
949
1041
991
847
959
912
803
919
1005
933
1096
1059
1033
1053
955
822
892
977
923
1082
1058
953
914
1012
953
844
867
955
989
1148
999
942
976
791
792
903
966
960
1002
937
840
920
950
887
898
818
771
932
1016
1015
1051
988
953
960
929
874
994
1033
1042
1096
1021
974
990
900
851
887
954
830
946
1028
910
993
1014
898
973
1012
932
1027
966
862
920
959
891
962
966
856
951
974
909
1030
988
942
1011
993
945
970
936
899
859
787
798
895
936
890
953
950
897
943
983
897
969
963
909
943
1027
991
967
1010
961
912
976
941
836
923
986
950
1032
1003
926
982
933
871
930
938
902
1059
1003
941
1019
928
861
959
979
906
983
930
854
985
910
873
997
1013
968
986
942
894
952
943
871
924
961
873
948
963
900
983
919
946
1015
969
879
971
991
870
917
946
906
947
883
804
893
917
842
889
965
868
894
968
883
893
950
899
964
937
859
835
818
748
705
660
1094
884
834
944
922
933
998
926
897
964
938
876
1083
1058
988
1046
950
939
1044
1013
981
1054
954
899
962
982
912
962
937
893
1014
985
955
1019
1004
922
1011
888
805
1041
1057
893
959
1033
951
982
1028
939
882
1053
996
963
1042
1009
924
1056
967
874
1024
997
945
1016
985
915
1063
998
926
1025
1011
916
948
931
889
1004
999
924
1013
995
907
990
984
904
1072
1009
982
1072
1013
943
1030
973
940
894
812
752
865
993
866
917
925
854
946
969
841
857
941
870
994
995
856
974
946
741
698
760
868
750
715
676
1155
1042
1009
1048
923
981
1046
921
1019
1069
975
1039
1072
965
999
1056
963
1001
1039
957
977
1045
966
904
1074
992
987
1093
967
1024
1075
963
983
1058
941
1000
1014
889
980
1001
910
1023
1053
914
929
997
928
831
826
920
892
1051
973
902
1036
968
875
1012
974
980
1054
978
969
1047
994
920
1063
992
992
979
905
862
978
960
877
1009
1006
940
1046
1001
942
1017
996
954
1066
931
724
685
702
1215
1106
1115
1051
1066
1014
995
1078
985
937
1070
1014
988
1053
989
975
1004
957
954
1013
940
944
1035
964
941
1020
988
946
1019
985
919
1029
905
789
879
1068
979
1061
1012
982
998
973
979
896
764
785
1008
920
915
975
946
892
910
858
781
929
1017
976
1053
913
824
991
970
871
990
999
874
984
990
889
956
942
851
930
932
774
765
979
869
815
794
776
828
973
951
901
1081
939
857
894
1121
925
975
1095
990
1082
1079
985
1049
1030
914
1023
955
934
1009
912
932
1018
831
838
1065
933
1066
1053
915
1043
972
920
1007
935
967
1051
922
976
1014
954
1044
991
886
986
966
932
1018
960
986
974
765
704
653
687
888
721
679
652
664
761
698
1053
1022
1003
969
918
848
1107
945
952
968
1189
1141
1076
1057
1112
1095
995
1064
1094
1074
1076
1130
1024
957
1082
1086
939
978
998
872
1007
1024
887
939
769
792
813
844
837
1033
947
875
894
940
907
894
1009
944
1146
1017
900
1003
934
788
806
940
950
951
956
1133
961
776
737
758
848
778
752
760
719
1078
910
997
1068
1052
1048
1080
1012
1014
1102
1035
1069
1101
998
982
1076
965
857
1002
1001
923
931
895
876
934
1000
1140
1001
882
1036
990
948
1034
1041
1059
941
921
1080
1099
1061
1115
1072
982
1094
992
891
1082
1059
967
1048
987
897
1004
1046
949
1053
1088
983
1106
971
791
848
981
872
753
902
1144
909
870
1077
1022
994
1082
1044
961
1032
1006
960
1078
1049
989
927
783
963
1071
1011
1129
1078
1054
1113
1042
1047
1071
1010
1005
1057
984
1034
994
882
997
1071
939
982
1024
804
765
891
1039
966
1059
1041
983
1032
957
957
1049
947
880
1041
1008
991
1011
983
979
1022
994
1022
1021
932
885
1016
875
902
1190
1108
1077
1130
1021
1064
1114
1046
1079
961
908
1085
1110
960
962
973
834
787
799
723
703
948
1011
863
772
835
967
827
911
1003
972
1012
1056
951
983
1111
1098
1055
1073
1020
1011
1009
966
856
1045
939
1050
1103
987
1062
1069
950
1078
1015
868
1025
947
852
1089
980
945
1041
949
1023
1076
979
1030
999
908
1016
990
973
1106
1000
815
834
985
893
1117
1029
960
1084
997
1059
1092
958
1064
1117
1048
1045
1096
1016
1050
1062
959
903
949
916
888
1135
1040
1050
1097
1023
996
1100
1041
1037
1083
1017
978
1020
944
906
1002
876
893
1061
997
982
1114
998
1002
1088
1011
1050
1044
992
1086
1069
959
1013
1005
958
1122
1042
946
1101
1003
869
994
965
1037
1137
977
978
1015
982
1070
1055
993
1093
1002
1025
1127
979
1051
1065
1009
1038
1065
958
944
1035
1012
1062
1073
1013
1087
1053
958
1035
1009
913
1068
1056
1012
1072
1019
969
1030
1003
1039
1102
1005
1037
1070
990
1041
1104
980
1005
1089
977
1036
1056
983
1041
1017
923
1014
997
944
953
792
738
902
1099
1007
1074
1031
943
1059
1038
956
1091
1027
1015
1051
1009
997
1107
1022
1057
1053
985
1043
1085
979
1117
1030
1044
1086
967
925
1071
1116
1039
1070
979
1050
1041
1013
1066
1076
855
824
1030
938
1043
822
761
794
1131
1003
917
924
835
1025
1089
970
1042
1069
1025
1046
1021
901
1051
1034
970
1007
1007
942
1033
994
1014
1080
1021
987
1043
1004
990
1059
1007
956
1071
1008
892
1006
957
766
932
1127
985
1123
1093
1023
1087
1009
1045
910
808
1179
1074
948
1097
1030
1008
1130
1076
1057
1134
1038
1035
1078
993
1076
1072
1008
1032
991
937
1004
1105
939
1073
1034
966
978
792
726
684
1256
1061
1101
1087
987
1049
1090
1062
1072
1095
1022
1037
1080
980
904
1119
1058
1059
1151
1121
1092
1134
1043
1079
1113
1025
1082
817
749
1159
1014
971
1075
1075
1003
1057
1004
993
1101
1017
853
1109
1041
983
1085
1056
1055
1119
1033
948
1070
1075
1011
986
986
887
992
986
925
1081
1003
987
1043
1011
1016
1054
1002
930
1057
1010
1003
1059
966
990
1017
950
995
1048
936
1011
1058
965
1049
1038
917
1063
1013
963
1060
984
951
1021
929
785
804
1009
860
935
995
891
865
1015
874
715
692
765
987
803
1141
1092
1111
1116
1006
1072
1120
1068
1088
1124
1078
1058
1060
1097
1006
1007
897
776
756
847
976
967
1024
1024
883
985
984
880
1092
1135
1070
1101
1124
1045
992
1064
951
1144
1063
982
1113
1055
1027
1096
1025
1046
1117
1001
1069
1073
969
1034
884
800
1032
834
822
885
920
1073
1095
960
1021
1028
964
1034
1073
982
1031
1030
956
1025
1005
905
1090
1069
1012
1097
1045
1000
1007
927
1039
1259
1088
1195
1142
1145
1159
1094
1058
1070
844
814
1032
858
1153
1093
928
1041
1088
1010
1028
1111
1000
929
869
843
1145
1040
1019
1085
970
1082
1108
957
964
1028
1017
1051
1107
1029
1052
1076
914
958
1114
851
787
1008
992
971
1173
1057
1014
1068
1020
923
979
976
846
885
1089
1045
1133
992
880
1134
1084
975
1026
1006
1009
1099
1029
993
1063
1019
1009
1063
1039
997
1056
987
950
1067
995
969
863
770
784
1147
994
1051
1048
927
1041
1041
988
1096
1070
964
1021
1087
1026
987
1091
1046
986
930
785
744
760
695
783
1040
1041
1040
970
966
990
767
703
742
1144
1005
910
1012
1026
1007
1041
947
1053
1085
996
1050
1091
994
1102
1074
1014
1068
1067
1006
1043
1069
983
1041
1037
862
919
1058
956
1021
1048
954
1035
1075
995
1079
1061
959
1037
1035
868
889
1155
1074
1088
1061
961
1054
1085
1011
1032
1092
1032
993
1037
989
1032
1045
988
1048
1100
997
1030
1069
1030
1040
1093
1034
962
1051
1005
996
1049
1033
892
840
817
733
747
1021
966
871
940
912
811
878
970
802
706
713
760
858
738
800
953
786
722
724
688
1192
1030
1039
1105
986
893
894
1028
905
924
1084
1018
1114
1063
1050
1056
1014
961
1094
989
998
1070
982
925
1030
870
801
1121
1043
1048
1129
1058
1033
1083
1014
1013
1083
1042
1029
1079
1021
1021
1107
1011
1010
1056
1013
1059
1064
1005
992
1064
990
1005
1069
1013
1024
1040
912
777
905
1053
883
785
800
819
781
893
1028
988
989
1012
950
991
1051
1012
1068
1138
1040
1029
1069
989
975
995
1002
966
1069
1037
996
1033
992
931
1013
1013
981
1051
993
1023
1073
984
960
1073
1002
946
1049
1030
968
949
874
803
1125
1091
1046
970
877
854
994
932
900
1068
955
883
836
883
1045
1092
996
1091
1085
987
1077
1039
1018
1081
1059
1018
1102
1025
944
997
840
746
728
1160
1058
1069
1029
861
1055
1049
921
1062
1025
923
1081
1044
1048
1123
1037
1087
1124
995
1058
1076
1005
1067
1128
1027
1080
1095
999
991
1006
865
803
1074
1015
1010
1122
1068
1075
1062
930
985
1086
924
944
1026
811
749
753
1037
935
995
1034
922
942
1002
963
959
1082
964
990
1040
1006
1069
1090
1015
1023
1032
920
748
656
690
782
774
711
676
665
636
649
642
625
611
593
580
565
558
541
559
539
542
537
555
539
548
600
630
623
711
971
934
881
887
917
789
855
1052
1005
1034
1091
1041
1032
1081
910
955
1091
1005
871
940
1149
1104
1090
1063
986
1017
1041
988
938
1047
1042
941
1043
1036
962
1038
1020
951
1023
1025
952
991
977
954
1020
1029
963
1019
1009
956
890
1024
976
935
1033
999
941
1033
1011
947
1032
989
964
1063
1042
919
831
834
833
1103
1070
880
909
1031
968
1072
1132
1021
1088
1082
987
1078
1046
983
1085
1110
996
1047
1051
960
1027
1067
989
1028
1052
1002
992
1056
997
887
849
940
999
1172
1074
980
1056
965
789
861
1122
1023
1045
1089
989
1057
1040
937
1123
1074
1042
1110
987
1017
1051
862
726
710
1125
824
957
1011
845
938
962
746
754
1157
1049
1069
1070
1000
1044
1042
992
1060
1024
955
1069
1029
940
1040
986
961
1050
990
781
733
684
1177
1007
1078
1054
1014
1059
1022
931
1117
1160
1144
1220
1133
1140
1157
1008
1080
1123
972
1087
1086
958
1070
1022
915
1071
1031
916
1087
1050
940
1057
1030
973
1043
1013
957
1083
1031
985
1037
980
945
1041
991
878
999
1037
961
1072
991
888
1014
1012
994
1123
1035
972
1046
1065
982
1071
1070
1018
961
833
731
896
1067
997
1051
1065
951
970
1081
1037
1079
1124
1047
1051
1107
1013
1037
1103
998
847
863
1038
1028
1128
1023
971
1110
1051
979
1078
1028
950
1084
967
906
1113
1059
984
1047
994
908
1086
1014
883
855
799
747
950
1075
950
1015
1026
984
979
923
908
882
1148
1152
1052
1093
1113
1047
1076
1059
974
859
995
1030
965
1041
982
914
1081
1025
972
1077
1041
970
1000
774
759
826
1062
924
1040
1070
949
1032
1024
934
993
917
883
949
1117
1073
1040
1081
1052
1052
1082
1027
977
1097
1031
985
1073
1028
997
1054
1011
946
1095
1024
832
1085
1050
991
1068
1039
965
1068
982
890
1124
1087
987
1124
1008
951
1046
884
806
1141
1110
1012
1111
881
744
714
1173
1005
1067
1033
981
1038
1127
1045
1102
1116
1052
1086
1044
985
1109
1051
996
1029
998
977
1071
1084
1018
1070
1015
988
1084
1033
967
1025
1032
1006
1087
1018
963
1079
1023
841
1053
1060
977
1107
1022
939
863
729
682
685
716
837
803
988
984
895
856
832
792
809
933
889
1153
1094
969
953
887
887
820
1034
1053
839
802
962
1066
974
1104
1099
1100
1135
1085
1105
1101
995
848
972
1044
948
1049
1028
926
1045
1046
939
1023
1021
942
1161
1121
1032
1098
1067
1055
1117
1051
987
1073
1048
972
1091
1029
985
1080
1040
962
1059
979
882
981
1074
967
960
1058
879
802
865
956
917
1105
1040
965
1085
1094
1012
1119
1088
1086
1175
1089
1051
1140
1079
1064
1102
1067
952
1087
1040
989
1096
1069
1001
1131
1021
980
1130
1082
995
1143
1105
1008
1143
1069
1030
1104
1035
968
1113
1049
966
1133
1054
929
799
763
712
681
728
1119
906
872
974
999
944
1081
1069
989
1121
1076
983
1151
1015
880
1104
1089
914
1049
1129
1035
995
1105
1064
1059
1132
1080
1024
1141
1077
995
1124
1027
916
850
991
913
912
1063
884
738
698
920
966
886
1035
1034
966
1035
1019
905
866
1130
1026
932
1078
1024
1057
954
1032
1113
1054
874
1168
1123
1073
955
1055
925
1003
1056
1104
1095
1016
883
930
1131
1087
1036
1022
1108
1013
830
863
1038
1046
1008
892
1035
1024
898
833
1064
1044
869
793
742
709
693
1153
1021
930
1132
1079
978
1103
1121
1060
1076
1115
1066
1028
1089
1057
958
1058
1072
1020
1074
1150
1046
1066
1103
1013
968
834
805
764
927
1043
943
908
865
837
781
832
1090
1047
941
1056
1067
1007
1095
1032
945
1079
1052
784
728
739
702
1090
995
1057
1013
905
830
776
951
1093
1048
927
1019
997
891
866
809
845
855
1155
1150
1047
1074
1038
1000
1018
1112
1070
1007
1081
1077
1013
1017
1017
797
701
673
671
708
830
843
820
803
933
797
712
712
836
989
814
681
688
732
1122
1090
1177
1118
1084
1085
1101
1076
1064
1116
1140
1119
1053
1032
1053
1028
951
874
785
747
1023
931
1030
1054
1050
971
1001
1037
933
926
1041
1061
1012
1130
1066
953
1058
1049
894
958
1050
934
887
1086
1090
972
1006
1021
984
908
1055
1035
787
727
765
953
880
957
932
822
726
770
1030
981
818
900
997
977
1102
1083
1071
1072
1116
1067
1055
1122
1053
1018
1090
1081
998
1044
1067
1039
969
1062
1043
950
1025
1014
952
1014
1034
1015
865
960
1028
929
1038
989
845
875
1095
1037
982
1078
1050
1010
1052
1001
908
941
1033
1011
921
1043
1041
951
1009
1054
1004
997
1060
986
958
1080
1098
1016
1069
1079
911
830
1040
1055
937
1048
1063
977
1026
1028
835
726
726
949
1041
827
830
1100
1066
982
1045
990
914
1022
1042
1009
986
1008
1005
903
1085
1065
1010
1029
1060
1028
962
1038
1054
1016
1017
1032
988
987
1085
994
902
1015
1034
968
1038
1058
934
794
768
916
823
795
844
866
828
935
990
885
965
1058
961
996
895
840
984
973
797
779
731
684
737
752
814
1023
982
917
1012
974
894
1070
1070
972
1079
1084
978
1078
1085
990
1031
1108
1015
968
1075
1022
935
1085
1043
984
1094
1012
889
924
984
917
1046
1045
939
1027
1036
1002
994
1011
1003
995
1094
998
955
1103
1044
947
1066
1060
970
1067
1054
987
1030
1027
904
1006
1110
953
886
1045
994
892
1084
1054
947
1006
1100
1059
1085
1107
1041
957
904
847
750
862
1162
1026
1012
1077
918
907
1064
1042
972
1084
1068
1008
1072
1076
990
1035
1054
1015
1051
1058
977
970
1065
1005
970
1021
1030
929
1044
1032
956
1066
1025
937
1021
1017
940
1033
1045
963
1029
1027
915
1013
1053
956
995
1030
947
909
1048
1039
981
1083
989
914
1014
998
925
1030
996
926
1004
977
893
986
1005
914
999
1034
924
1009
1015
954
1052
1063
946
961
1040
969
971
1035
980
926
1012
932
813
947
999
948
986
1014
935
1042
1008
942
993
1014
973
1044
1046
944
1011
1017
923
964
980
915
1067
1125
1016
1127
1093
952
888
796
735
733
684
1199
983
850
820
745
691
827
1061
1064
989
971
1027
918
820
1118
1063
955
1079
986
780
737
886
1054
971
1007
968
837
1036
1033
921
1052
1198
1129
1072
1134
1061
1006
1085
1028
994
1085
925
846
1124
1054
1021
1036
1025
982
1077
1051
979
1084
1031
963
1072
1026
978
1064
1019
989
1042
1012
981
1031
994
921
1027
1028
913
1050
1018
947
1049
998
965
1081
1021
994
1092
991
982
1086
1020
941
1071
1015
1011
1078
1010
970
1053
1021
891
1056
1028
941
1071
1022
949
991
891
799
927
1041
970
985
993
937
924
1063
1020
1048
1106
1032
1053
1061
1010
1059
1031
944
1040
1098
1013
1069
1101
1003
1059
1070
978
1066
1039
965
1036
1078
1002
1072
1065
973
1068
1046
966
1068
1038
971
1019
1038
956
1058
1022
961
1086
1037
965
1033
1004
941
1034
1005
961
1025
987
922
1029
1017
951
1003
996
884
1007
1010
918
1056
1111
1017
1094
1064
973
1048
1022
937
1023
1027
961
1040
983
820
982
1088
976
1029
1055
954
987
1049
988
1028
1040
977
1000
1034
965
963
985
945
951
1034
1002
952
1018
966
939
1085
1001
996
1066
1026
911
1016
1033
944
1049
1026
946
1078
1011
985
1113
1047
980
1083
1035
1013
1104
1026
877
804
867
821
968
1108
974
765
692
774
1105
1096
1027
1110
1099
989
1017
1041
978
943
1084
993
945
1034
1035
914
830
799
758
705
1189
971
1020
1030
992
957
1045
1025
976
1075
1072
1042
1147
1092
1041
1097
1072
1030
1032
1076
1022
1014
1049
1004
948
1072
1066
971
1045
1049
963
1067
1016
881
1038
1052
950
1062
1036
944
1043
1028
969
1056
1073
957
956
1053
973
947
938
826
786
1108
1038
898
1052
1034
947
1055
1039
905
1048
1017
920
1024
788
722
692
731
827
793
765
983
960
857
865
961
930
1010
1120
1054
958
1001
1012
973
1136
1041
1001
1103
1057
944
1079
1051
900
1002
995
870
1089
1041
928
1037
956
872
946
760
722
776
1184
999
1061
1087
976
1083
1026
1000
1142
1023
891
1119
1095
1025
1127
1064
970
1052
995
996
1151
1070
1028
1078
968
934
1139
1050
1010
1129
1057
980
1113
1041
973
1056
1057
965
1061
1054
1032
1130
1051
1050
1122
1028
997
1072
1053
1057
1167
1079
1064
1128
1042
1034
1123
1010
926
934
1006
1123
1096
934
1069
1122
1004
1063
1102
999
989
1100
1044
1023
1100
1052
1013
1098
1029
932
911
949
898
1044
1037
882
961
1025
1008
1095
1036
977
1097
1075
1013
1080
1050
1027
1143
1084
1047
1084
1051
1044
878
732
673
662
735
938
747
792
1006
953
984
1040
1011
941
990
827
881
1095
1031
1070
1117
1010
1059
1117
1030
1058
1090
1070
1127
1113
1052
1030
1037
910
1007
1119
1036
1092
1085
1037
1029
1082
966
1039
1124
1120
1180
1087
788
715
774
739
696
652
645
623
629
615
597
592
577
565
559
555
538
544
537
543
541
556
571
667
636
640
624
625
786
880
856
827
774
661
635
635
642
810
832
864
836
801
750
683
634
658
879
759
763
715
960
1075
1059
1002
878
781
922
1109
1073
908
1055
1024
950
1018
981
794
750
847
1126
1028
1019
1117
1076
1003
804
874
1079
1040
1026
910
819
935
1064
1053
1064
972
934
939
852
920
901
928
1068
1052
1020
939
865
766
747
1202
1153
1053
1024
1007
989
826
1068
1088
998
1057
1085
1036
1118
874
1072
1119
1039
962
1018
868
783
894
1159
1032
1017
897
813
864
858
1141
812
816
1154
1123
1032
816
925
1086
1058
909
959
1002
995
947
783
748
772
1101
1071
1045
994
918
790
797
1120
1095
941
915
1016
949
860
729
740
794
1131
1136
1108
1037
965
818
823
1198
915
1051
1162
1147
929
1054
1093
1054
957
953
1020
1020
977
849
1118
1085
1024
855
874
1103
1010
1061
1086
1008
804
960
1150
1047
934
1022
1123
1101
1068
967
961
1179
1144
1007
1005
1140
1106
1011
938
1022
1031
823
791
1179
1124
1016
996
824
781
958
1042
942
778
861
1070
1046
965
887
941
958
823
840
901
912
927
871
861
721
731
954
945
948
996
857
823
939
937
787
729
1023
1023
979
924
898
1073
1056
1010
925
1151
1113
1108
1036
903
1058
1156
1024
1049
1089
1011
1076
867
921
1033
791
771
1084
1115
1062
955
1036
1008
966
880
1135
1152
920
1154
1152
1086
1036
1057
805
760
1224
1184
1008
873
827
919
1075
1021
873
967
1027
1010
975
1038
1015
976
854
872
1087
1159
1146
1076
1088
1105
1062
1092
981
1069
1148
1084
1095
954
911
1092
1097
937
1141
1133
841
879
1040
1085
973
909
1039
989
951
1016
1076
1004
1059
1129
1019
1027
1120
1105
1063
1055
991
856
1117
1060
1118
1045
998
855
795
1037
1100
1009
1000
1003
830
834
1069
1017
895
774
991
1081
1106
1013
935
879
771
720
710
869
939
842
779
771
734
905
989
1013
989
846
831
1017
1039
1034
936
898
767
759
1039
1066
995
971
967
1035
993
945
816
828
1065
1069
925
981
1014
991
818
921
981
961
814
885
1046
995
1026
1017
1015
1026
985
920
1096
1147
1046
1150
1120
1069
1103
1114
952
950
1261
1187
1103
983
1066
943
1184
1006
1001
1135
1132
1034
842
796
1140
1101
1025
943
957
727
719
691
1203
1114
1072
1025
1029
986
838
850
1106
1052
1000
957
837
802
1009
1057
979
942
1016
989
950
946
833
816
998
1056
1006
978
867
855
946
956
907
866
742
775
1041
924
908
1023
961
1008
987
962
851
893
948
929
889
819
795
985
979
856
920
1071
1051
953
928
787
778
892
1034
896
830
1057
975
1028
983
864
949
916
1027
981
1066
1039
887
881
973
945
968
932
837
967
1023
917
743
738
881
972
906
826
720
704
696
747
696
715
866
934
958
901
746
686
693
883
944
811
773
1019
1047
992
785
756
843
1018
972
936
767
733
784
1076
1002
937
797
823
899
875
1056
866
933
1045
865
746
695
836
959
892
892
862
842
798
744
702
705
1060
993
802
812
980
959
945
900
788
728
710
782
978
949
847
789
836
785
750
696
660
653
741
870
839
844
836
770
744
691
682
713
762
763
715
747
885
892
736
702
744
881
905
756
715
727
761
849
859
877
835
763
739
885
919
903
845
825
773
704
727
873
874
849
829
842
786
743
657
663
753
1090
1038
985
975
968
951
899
855
752
796
1062
946
900
769
804
1106
1078
1025
1025
878
794
785
1095
1048
1006
929
848
913
883
983
1081
1064
1001
938
784
691
704
1156
948
796
823
1056
974
926
896
809
747
735
914
974
831
841
1007
1007
918
937
1015
1015
946
911
897
799
855
1051
1000
905
878
988
967
958
879
975
1026
790
740
744
966
979
961
736
719
738
1074
1002
780
703
700
836
1022
994
1032
983
934
931
914
950
1016
979
944
920
853
734
696
760
940
830
800
977
975
820
758
792
858
735
753
1138
1063
1004
932
831
867
1040
1075
1028
1017
827
790
715
692
659
825
1075
1035
1024
907
836
841
756
696
705
1166
1070
1013
940
1005
959
910
903
938
747
703
686
1163
997
919
935
893
888
743
706
656
626
621
621
1151
928
766
774
1018
992
925
912
927
967
837
936
1041
999
781
734
893
1065
1070
1034
986
975
1025
1005
1005
952
886
1058
1047
963
851
763
824
905
959
769
751
781
975
961
899
764
724
759
975
1011
962
842
763
743
824
1024
976
764
713
684
744
752
722
695
698
906
815
850
826
811
825
808
819
819
698
718
811
969
973
922
849
800
818
844
789
766
715
690
690
686
745
749
701
687
801
941
1011
967
965
923
882
742
727
1050
1053
922
991
923
860
948
912
976
974
928
887
830
810
706
710
805
970
944
870
830
752
710
673
734
814
780
786
946
964
950
851
795
799
840
903
905
953
896
899
930
931
905
883
815
906
979
969
940
857
935
975
969
942
859
800
713
697
787
966
953
944
881
758
737
775
856
733
789
903
955
964
945
900
761
779
805
822
833
842
795
789
825
848
839
874
912
919
934
972
963
962
951
947
938
756
785
826
789
767
740
736
667
637
620
605
717
738
623
841
859
721
648
639
633
628
1142
1046
972
771
755
958
942
884
856
930
983
1012
989
1031
993
987
976
1045
958
809
784
790
882
956
977
975
955
941
938
927
803
910
966
1012
984
945
984
993
894
900
918
896
835
891
950
895
816
964
950
798
849
962
892
906
960
921
888
953
868
843
983
984
887
913
963
939
940
1020
1014
929
1071
1004
907
880
808
815
848
993
1000
876
929
912
848
850
981
907
797
890
993
934
983
1000
980
944
845
805
795
961
860
758
798
877
993
1035
945
948
994
998
934
1025
1054
983
1007
1052
1005
941
1036
1070
967
966
1004
982
967
1019
1003
906
981
1013
909
980
1015
987
953
1038
1005
882
952
1035
976
996
1039
977
938
1072
1023
937
1038
1039
960
998
1044
929
1028
1061
969
980
1020
942
901
1037
996
917
1018
1046
926
1041
1033
956
976
1021
938
948
1020
965
882
979
988
873
960
795
1036
1093
985
949
1040
998
912
1001
1051
946
984
1025
937
956
1061
1008
1057
1081
1021
1054
1105
1006
987
1052
986
844
1009
1067
963
993
1114
1016
976
1018
1012
973
1052
1054
961
1008
979
907
1023
1056
965
999
1027
970
930
1011
994
915
994
1001
959
1026
1011
900
1013
1026
938
1013
1032
933
945
1017
949
884
1041
1035
920
999
1002
892
1011
1087
920
910
1014
761
761
734
868
749
711
720
689
647
639
619
616
595
577
590
564
563
564
552
551
551
569
613
620
637
756
711
654
681
750
690
634
653
671
732
725
677
704
738
850
804
783
851
827
915
1008
1020
1025
1012
1042
1073
1062
1057
1061
1041
1019
1041
1065
1023
1029
1047
994
1063
1050
1037
981
1028
921
802
867
911
1057
791
837
771
754
776
826
798
742
703
689
646
639
618
603
584
580
565
557
562
563
567
595
586
573
583
604
619
601
617
597
590
563
575
560
559
557
550
544
534
536
575
653
688
688
710
777
812
754
765
825
809
767
725
730
601
755
660
649
641
621
628
619
592
609
595
598
620
622
679
704
685
674
714
738
720
681
682
640
670
650
635
660
668
623
639
644
633
644
650
700
735
759
716
722
731
713
711
682
718
715
710
676
657
639
647
648
637
663
681
671
790
724
685
628
631
614
725
783
691
707
752
845
798
888
1069
1036
1005
1022
1054
1080
972
972
956
920
929
1001
921
911
937
805
820
987
744
712
718
873
819
780
928
1001
907
1036
998
920
1060
984
822
848
859
821
924
1050
916
861
930
1002
906
1064
1039
837
840
1050
936
813
823
949
852
1074
1028
957
1061
968
870
1036
901
894
994
923
877
1051
1015
843
779
771
738
717
1212
987
1032
1091
980
942
922
1059
1054
855
991
1072
867
926
1152
1010
874
1079
1056
1054
921
806
919
1031
1012
1109
1034
913
1047
1089
955
987
1084
1075
941
1041
1093
873
825
908
996
1000
1095
1040
949
1065
1069
952
1069
1086
980
1095
1109
970
1093
1095
953
1060
1111
1008
1106
1086
931
866
766
736
1200
1110
1154
1065
1127
1129
980
1092
1141
968
1139
1158
943
1150
1091
1017
1120
1075
1101
1135
1018
1101
1135
1024
1111
1098
968
1125
1098
1028
1121
1078
1087
1107
984
1041
1166
1002
1060
1130
1030
1113
1099
1066
1108
1017
1051
1153
1060
1088
1125
1006
1094
1141
1054
1205
1140
1093
1217
1069
1143
1139
1018
1142
1058
904
1139
1098
1042
1127
1012
993
1124
1036
1132
1155
1068
1129
970
899
1163
1090
1022
1111
1020
956
978
1084
922
971
971
985
1118
1008
992
1099
1053
994
1137
1071
1091
1129
1058
1087
1111
1037
1090
1148
1030
972
1068
942
1091
1056
951
908
1102
1114
967
942
1058
855
937
1128
990
1118
1033
1044
913
845
832
1139
1023
1158
1095
1064
1058
1088
951
1082
1081
1058
1028
1082
1121
995
1058
1070
1078
928
1080
1108
1008
954
1136
1082
932
1071
1079
953
1008
926
848
979
1095
1061
867
907
1082
942
936
1038
1079
910
809
1096
941
945
782
738
936
1036
957
1062
1073
974
1040
934
893
1087
1021
842
883
936
954
822
883
1095
988
1009
891
846
1128
1152
1047
1118
996
891
1071
1124
994
907
997
1011
1022
968
1036
1076
1035
915
1014
1048
904
940
1008
951
828
962
982
913
852
1033
806
741
1032
871
953
1114
1000
914
1062
1055
868
870
1079
1109
892
1053
1112
951
863
1087
1120
991
1058
1115
990
889
1089
1073
928
944
1114
1092
932
1003
1128
837
767
756
1176
983
1039
1107
1000
1003
1085
1120
996
833
933
1181
1073
915
1119
1146
1021
1076
1157
1080
1024
1163
1106
1000
1169
1163
1090
1091
1127
1060
972
1146
1084
955
1136
1135
809
769
725
725
1190
1003
851
1221
1161
969
863
929
952
935
1191
1109
1012
1126
929
938
1171
1054
910
1041
920
1049
1043
906
1033
1012
1163
1069
1087
1083
994
1071
1121
998
1028
1138
1065
1031
1175
1062
1010
1144
1078
982
1148
1068
984
1087
1089
986
1136
1084
982
1098
1093
1016
1120
1104
945
1083
1093
961
1092
1118
986
1010
1058
917
1027
1100
955
1039
1136
1059
1083
1142
1054
1109
1169
1067
1072
1129
1074
1046
1146
1053
879
856
929
870
1204
1113
1103
1192
1066
1046
1154
1109
1117
1190
1122
913
879
1012
915
1222
1154
1136
1185
1075
1093
1194
1113
1143
1167
1116
1114
1186
1021
942
1182
1118
1047
1167
1114
1052
1154
1106
996
1140
1091
1007
1157
1095
1014
1143
1070
994
1142
1066
999
1162
1077
901
869
1084
924
955
950
793
979
1146
939
1088
1124
943
999
1192
1033
1071
1169
1077
1102
1145
1028
1096
1155
1056
1046
1156
1088
1052
1170
1075
1031
1138
1111
1080
1148
1063
1039
1131
1081
1071
1138
1049
1012
1167
1095
1068
1148
1066
1029
1194
1105
1092
1153
1066
1100
1133
1107
1012
1173
1029
890
1184
1164
1021
1202
1109
968
1131
1036
878
1093
1145
960
1115
1162
1014
1119
1134
971
780
800
953
769
738
1056
1036
1085
1047
944
1127
1147
1104
1200
1190
1090
1135
1206
1129
1160
1201
1094
1135
1192
1100
1108
1175
954
788
802
1141
817
784
760
1335
1173
1148
1245
1163
1171
1213
1180
1155
1257
1153
1076
1228
1057
827
925
1142
986
1045
1078
1006
957
1098
1052
985
1144
1152
1050
1128
1131
1048
1092
1183
1046
1029
1142
1080
1107
1156
1120
1054
1184
1088
1034
1170
1110
1076
1189
1074
952
1127
1043
858
1196
1150
1016
1162
1094
1039
1154
1112
1038
1167
1169
1038
1171
1143
1005
1173
1159
1031
1126
1155
1046
1093
1149
1082
1011
1085
952
778
732
825
755
788
1102
800
738
844
1007
1057
1114
1079
882
819
903
1159
1127
1192
1074
851
908
1038
846
1051
1200
1116
1083
1158
1094
1088
1151
1053
1006
1140
1059
1040
1094
1074
1029
1123
1077
973
1095
1069
1054
1073
1123
1014
1002
1098
1047
967
1109
1089
959
1062
1069
961
1067
1067
947
1095
1114
1018
1153
1079
982
1085
1126
968
971
883
792
770
1188
1077
941
1106
1069
948
1045
1083
803
721
713
1269
1142
1095
1105
983
1107
1093
824
766
727
801
1196
1105
1078
1130
1112
961
796
765
746
998
836
846
781
736
719
701
731
853
815
784
726
709
742
867
906
803
774
1122
1081
951
1040
881
771
745
853
779
767
522
1083
699
694
682
606
800
536
416
423
663
701
722
744
733
707
708
686
672
664
667
684
688
678
683
577
805
673
623
429
960
652
640
610
617
604
593
601
617
636
623
639
680
693
707
681
700
706
700
734
922
812
752
772
732
681
695
710
789
738
683
658
645
677
691
727
1012
777
755
1061
922
866
971
1001
1055
995
820
754
735
711
694
875
975
936
868
753
764
939
964
1043
991
962
801
755
739
749
730
728
870
891
806
770
905
904
806
783
827
984
875
863
1022
937
830
930
984
844
896
1011
876
804
777
797
823
840
1014
1051
925
1048
1075
1011
1025
1079
994
951
1110
1089
974
1064
1070
955
1081
1086
932
1037
1070
962
959
1070
1043
922
1074
1053
908
979
1051
999
899
1118
843
808
917
831
755
839
1158
1005
1120
1132
1004
957
777
712
686
645
639
649
1299
904
807
751
1153
1065
1031
975
1068
1076
1040
982
947
1049
1033
886
856
941
878
841
779
762
752
726
708
687
794
1044
1047
951
1082
1067
987
1013
803
733
692
703
709
673
659
671
1151
1025
793
731
1124
1094
1063
1028
1002
1075
1072
898
779
768
1184
1025
923
1048
1069
917
796
743
763
717
704
1136
1004
1098
1029
948
1096
994
845
878
781
974
1077
950
858
1132
1111
1012
985
1075
996
890
1040
1134
1053
970
1105
1089
958
1081
1118
1006
1010
1107
1036
1021
1137
1088
1081
1162
1090
1073
1157
1135
1063
1118
1019
890
867
878
815
836
1088
1053
901
768
714
668
652
638
632
644
740
1103
720
700
974
1033
1011
1014
997
1030
934
812
817
812
837
769
799
882
846
896
761
868
1141
987
915
1124
1136
1028
1037
1069
1019
888
1080
943
776
735
699
809
1069
969
914
1059
1061
945
1016
1077
983
991
1078
1071
984
1077
1059
958
1090
1081
990
985
1054
1001
901
1024
1065
892
913
858
780
800
994
952
974
1077
1005
884
1036
1047
943
1015
1102
1036
847
805
1168
793
939
1100
870
820
1058
1068
971
998
1067
1044
1048
1100
1035
1011
1119
1061
947
1108
1098
986
1082
1082
990
1111
1105
1014
1042
1080
1013
1027
1067
1004
899
871
915
885
836
1152
1070
1011
1080
1046
929
1022
1114
1090
1001
1088
1077
866
863
1078
942
832
1271
1209
1088
1158
1157
1051
1122
1111
1001
1007
1078
1031
999
1133
1042
965
1102
1089
966
1091
1083
979
1038
1097
820
740
753
800
815
1190
1178
1025
1170
1156
1068
1130
1111
1045
1124
1027
1058
1147
1018
1040
1129
987
1092
1090
1021
1087
1088
1021
1120
1120
1074
1031
1125
1066
987
912
921
943
816
1211
1154
1039
1150
1148
1077
1114
1112
1105
1045
1101
1108
1016
963
1069
1079
1065
1105
1058
951
1091
1106
1010
1111
1105
1046
1057
1137
1060
934
1103
1059
945
1092
1106
1004
932
1105
1104
972
1104
1112
1010
1035
1107
1060
917
1066
1148
1008
1150
1159
1010
964
1085
985
825
986
878
755
693
668
1176
861
782
1038
884
826
1097
1027
886
1122
1081
988
1106
1041
903
1185
1103
1070
1212
1083
1005
1163
1193
1095
1152
1184
1102
1112
1110
1073
956
1067
1134
1057
1020
1100
1071
985
1067
1117
1045
1027
1117
1027
968
1096
1073
972
1121
1088
996
1153
1105
1006
1075
1108
1004
851
1091
1119
1026
1147
1169
1082
940
1115
1086
981
1205
1166
1060
1121
1005
1007
976
950
930
1066
1048
921
1207
1128
1043
1213
1136
1071
1141
1090
1050
1134
1137
1035
1133
1109
1016
1122
1116
1044
1035
1180
1061
1053
1177
1062
1083
1147
1047
1163
1209
1030
1086
1094
1112
1137
1202
1172
1069
1146
1142
1052
1124
1163
1081
1098
1158
1067
971
1087
1051
929
857
1135
1069
948
1109
1120
1007
966
1146
1057
990
1143
1066
939
1031
1072
941
975
898
860
803
1286
1240
1142
1231
1169
1116
1195
1117
1018
1128
1077
1051
1109
1062
1002
1066
1088
1049
1096
1136
1025
982
1106
1062
945
1139
1123
1018
955
1105
1134
1020
1075
1144
1075
964
1125
1128
953
1010
1120
1068
1104
1149
1030
961
1122
1078
961
1082
1105
955
1087
1136
901
816
822
1234
965
1060
1184
950
875
1247
1186
1125
1241
1135
1090
1168
1124
968
1196
1140
1122
1152
1163
1088
1099
1156
1133
987
1131
1204
981
1198
1275
1128
1040
1188
1154
1085
1200
1121
1022
1183
1215
1096
1059
1152
1127
953
1205
1135
1084
1157
1129
1071
1185
1107
1030
1207
1114
1057
1184
1112
989
1158
1042
918
1137
1114
1009
981
1175
1128
1013
1145
1116
951
1120
1109
1030
1165
1151
1073
1094
1183
1145
1057
1193
1204
1153
1187
1216
1109
1181
1177
1087
1146
1142
1082
1046
1196
1108
1065
1148
1098
1058
1151
1214
1134
1063
1144
1094
985
1113
1115
1011
1158
1117
1113
1146
1031
1151
1171
1057
1116
1158
1048
963
1170
1151
1031
1140
1187
1046
1124
1152
1136
1021
1195
1196
1073
1101
1154
1105
1119
1169
1089
1041
1145
1062
1036
1214
1118
1043
1162
1217
1068
1141
1144
1112
1156
1200
1123
1061
1150
1069
1115
1157
1109
1028
1170
1084
1118
1180
1127
1042
1191
1148
1053
1106
1155
1098
1059
1193
1113
1036
1144
1129
1034
1160
1208
1088
1104
1143
1124
1043
1174
1134
999
1096
1136
1047
1062
1229
1158
1043
1225
1179
1087
1160
1193
1072
1194
1255
1102
1145
1223
1059
1010
1215
1123
1011
1151
1181
1021
1201
1191
1064
1175
1199
1097
1073
1205
1144
1095
1182
1150
1088
1233
1211
1093
1200
1105
1006
1200
1183
1107
1192
1169
1063
1149
1180
1080
1135
1171
1117
1010
1141
1145
1067
1138
1183
1091
1126
1155
1100
1005
1141
1131
1025
1154
1134
1035
1108
1198
1016
1128
1189
1096
1201
1238
1118
1202
1191
1088
1044
1200
1126
1019
1044
979
837
1216
1176
1009
1207
1223
1085
1174
1199
1125
1107
1186
1148
1083
1179
1135
1093
1139
1106
1046
1126
1112
1032
1081
1159
1125
985
1166
1157
1062
1097
1146
1152
1067
1126
1115
1057
1035
1135
1048
969
1052
1123
1059
1015
1105
1061
949
1089
1026
890
1067
1089
1023
1071
1043
970
1134
1174
997
1126
1142
1081
1143
1147
1041
1080
1167
1086
986
1075
1072
1020
1054
1117
1059
966
1096
1105
978
1029
1108
1075
1001
1107
1143
1061
1060
1128
1065
1003
1158
1105
1026
1116
1081
984
1116
1140
1053
1086
1104
1063
1034
1115
1118
984
1095
1137
1040
1082
1137
1079
1067
1130
1077
988
1121
1070
983
1063
1094
1044
1034
1138
1088
1037
1099
1109
1088
972
1134
1118
1024
1144
1089
996
1123
1111
1038
1027
1122
1075
997
1098
1108
1017
1054
1086
1043
974
1079
1061
941
1015
1063
1044
1106
1139
1065
1138
1091
993
1119
1064
1001
1151
1106
1027
1136
1134
1069
1059
1120
1077
989
1105
1088
1032
1134
1114
1057
1003
1087
1055
959
1119
1055
980
1068
1108
1014
1031
1137
1077
1014
1144
1109
1029
1073
1091
1016
1199
1224
1115
1128
1174
1118
1042
1160
1117
1012
1161
1117
1029
1132
1131
1048
1118
1147
1083
1000
1091
1087
1059
1039
1109
1042
995
1091
1054
987
1069
1084
966
1010
1057
987
939
1111
1048
934
1116
1055
1010
1123
1133
1075
1119
1138
1074
1055
1117
1098
1035
1119
1114
1007
1125
1094
1013
1085
1122
1050
972
1161
1109
1035
1135
1142
1013
1044
1121
1076
976
1085
1125
1064
1124
1129
1007
1066
1121
1051
1059
1122
1049
1009
1144
1098
1015
1096
1138
1027
1073
1103
1039
963
1069
1044
990
1075
1069
1000
1009
1116
1055
1000
1134
1099
1014
1069
1096
1002
1090
1125
1064
1056
1137
1088
982
1151
1110
1025
1133
1099
1052
1102
1137
1074
1054
1140
1086
1025
1133
1103
1020
1100
1135
1037
1044
1110
1070
1012
1091
1076
996
1116
1109
1011
1049
1102
995
879
1131
1115
1042
1154
1154
1021
1091
1144
1121
998
1176
1127
1113
1145
1137
1073
1181
1102
1010
1136
1120
1033
1180
1118
1073
1025
1131
1083
1021
1159
1128
1034
1122
1103
1021
1034
1117
1045
1022
1088
1044
934
1082
1028
964
1082
1031
967
1099
1104
1054
1126
1123
1050
1108
1156
1041
1025
1148
1085
1003
1154
1064
995
1097
1091
1002
938
1137
1067
1086
1093
995
1067
1138
1110
1038
1158
1108
1060
1160
1081
1013
1132
1096
1005
1138
1146
1034
1120
1140
1064
1092
1130
1041
1037
1104
1099
1012
1109
1088
1025
1085
1117
1059
975
1085
1065
990
1110
1110
1006
1075
1120
1058
1035
1099
1045
956
1050
1064
974
978
1075
1053
989
1051
1066
999
1105
1158
1062
1166
1173
1087
1063
1154
1071
1035
1164
1097
1044
1148
1132
1061
1120
1101
1042
1106
1116
1036
1067
1116
1047
1038
1095
1046
984
1097
1076
1008
1117
1103
1033
1153
1148
1023
1109
1122
1052
1073
1121
961
1056
1137
1072
1156
1202
1078
1185
1140
1130
990
1142
1163
1034
1139
1169
1086
1109
1196
1066
1015
1211
1089
1023
1108
1129
1121
1055
1138
1094
1089
1156
1140
1025
1139
1117
1044
1068
1104
1058
1011
1065
1111
1028
982
1138
1092
1049
1154
1108
1019
1144
1104
1027
1086
1127
1010
1040
1067
1028
962
1130
1118
998
1110
1107
1018
1042
1110
1042
990
1108
1093
998
1077
1097
1041
1026
1097
1010
1041
1097
1050
1009
1125
1056
993
1085
1057
959
1048
1135
1023
1015
1134
1085
993
1123
1120
1023
1091
1104
1076
954
1082
1095
977
1088
1050
1009
1083
1064
1007
1114
1086
1004
1108
1085
991
1114
1095
1024
1008
1078
1039
958
1085
1063
998
1079
1053
987
1127
1073
1029
1105
1080
992
1102
1098
1019
1086
1113
1041
1038
1088
1078
1007
1045
1058
1040
1032
1144
1063
996
1122
1082
1006
1136
1107
1025
1106
1115
1000
1124
1128
1043
1068
1127
1042
953
1071
1110
998
1082
1117
1024
997
1073
1018
946
1061
1071
979
1027
1115
1022
952
1035
1100
1007
793
1191
1161
1132
1033
1149
1145
1049
1125
1140
1079
1103
1143
1105
1025
1096
1090
1021
1060
1132
1072
1042
1071
1058
1034
1078
1042
1037
1068
1060
1005
1143
1067
990
1070
1099
1006
1011
1111
1033
929
1085
1081
1004
1063
1085
1005
996
1062
1026
1002
1064
1057
992
1002
1064
1011
945
1116
1040
949
1124
1048
965
1054
1143
1048
1023
1078
1056
991
1136
1115
992
1058
1076
999
1091
1099
1007
1073
1101
1048
1037
1084
1027
1044
1034
1002
916
1086
1131
1019
1113
1121
1051
1073
1139
1081
990
1111
1100
1023
1123
1102
975
1093
1095
1048
1065
1089
1038
962
1131
1064
976
1104
1094
984
1094
1130
1061
1031
1056
1076
1103
1087
1045
1019
1111
1103
1032
1119
1096
1001
1064
1088
1037
1038
1105
1051
1004
1067
1045
979
1062
1046
998
1063
1113
1062
1007
1028
1002
974
1094
1056
959
1032
1065
954
987
1064
1059
989
1105
1051
1011
1074
1064
994
1052
1110
1022
1055
1163
1085
1025
1109
1075
977
1112
1073
1028
1095
1097
1052
969
1098
1087
987
1027
1084
1007
957
1066
1044
966
1069
1085
998
1016
1056
1014
950
1055
1063
1023
1096
1136
1077
1097
1104
1049
1028
1074
1045
980
1117
1092
1075
1095
988
1104
1155
1061
1083
1131
1042
1050
1070
1025
983
1108
1074
1004
1101
1101
1027
1066
1117
1034
968
1034
1041
978
1011
1074
1007
946
1055
1057
1018
1102
1092
1008
1073
1081
992
1028
1122
1018
943
1062
1084
995
1094
1103
1015
1081
1103
1022
1096
1112
1031
1022
1085
1021
902
1017
1062
945
1064
1071
1002
1043
1102
1007
1042
1099
1048
1010
1077
1056
995
1097
1086
1017
1051
1096
1035
958
1100
1044
967
1077
1080
998
1059
1086
1021
937
1062
1068
958
1038
1044
971
988
1097
1065
997
1096
1077
1015
1036
1096
1016
997
1083
1057
1004
1064
1094
1043
1004
1097
1081
980
1072
1106
997
1079
1111
1027
1064
1096
1037
982
1057
1056
975
1054
1038
995
998
1077
1033
971
1046
1065
990
945
1056
1031
982
1071
1053
1009
1036
1092
1030
997
1095
1056
958
1046
1044
968
980
1080
1022
984
1098
1035
983
1086
1072
983
1032
1080
1027
949
1033
1057
970
983
1067
1033
912
1060
1043
938
922
1049
966
877
1012
1036
1016
1058
1109
1021
993
1065
1043
965
1058
1059
974
1050
1060
953
942
1016
999
945
1058
1066
979
950
1032
1013
925
1011
1043
946
913
1013
982
924
1065
1032
938
1056
1060
982
969
1044
1003
918
1058
1079
972
1035
1063
990
986
1068
1037
954
1064
1067
985
983
1032
984
883
1068
1051
1005
1005
1027
978
924
1068
1068
1009
1037
1057
999
987
1069
1030
963
1056
1036
960
1040
1081
987
983
1005
1012
941
1037
1064
965
1008
1076
1001
1008
1094
1044
981
1037
1051
977
991
1065
1023
968
1072
1052
977
983
1014
1026
951
1093
1094
1001
1065
1081
1023
999
1106
1027
945
1052
1054
967
1080
1100
990
1044
1051
1002
1010
1053
1032
942
1001
1033
966
1041
1062
984
886
1024
1048
1019
967
1092
1039
988
1078
1077
1001
1051
1098
1036
1020
1092
1039
950
1013
1038
979
992
1039
976
984
1041
1035
958
1008
1035
951
976
1013
978
848
1055
1087
984
1001
1057
983
934
1076
1103
966
1041
1115
1057
1051
1108
1013
953
1070
1013
953
1108
1064
978
1042
1069
999
1020
1093
1036
1054
1060
1027
948
1045
1049
965
1010
1068
1004
951
1049
1044
953
1095
1054
979
1045
1048
977
898
1055
1043
988
1040
1057
958
1017
1076
1012
959
1107
1018
951
1063
1068
1006
1061
1103
1039
1000
1105
1033
954
1024
1090
1034
1027
1099
1090
1016
1096
1091
995
987
1059
1029
972
991
1068
1027
952
1036
1094
994
1015
1054
1007
946
1093
1020
936
1001
1071
1004
970
1020
948
945
1078
1075
1082
1233
1151
1103
1180
1078
1072
1101
1091
1016
1117
1099
1016
1094
1088
1031
1030
1083
1027
975
1053
1021
958
1039
1042
980
1080
1025
970
1046
1021
929
987
1055
936
994
1065
1007
961
1058
1002
916
1004
1052
997
951
1066
1045
961
1048
1093
1023
996
1081
1035
953
1027
1057
971
1069
1094
1008
1055
1086
1027
962
1073
1054
961
945
1090
1018
943
1040
1076
992
779
750
1002
891
738
695
682
1161
798
899
886
857
855
1094
1081
987
1111
1097
1095
1039
1119
1127
1080
1071
1099
1069
1024
1107
1093
1019
1024
1100
1058
1056
1055
1086
1042
959
1082
1045
991
911
1094
1079
980
971
1092
1021
939
1053
1071
1011
949
1090
1066
1033
829
952
1084
970
1128
1120
1000
1140
1115
989
1106
1103
995
964
1100
1058
964
1095
1128
1004
1005
1083
1041
913
946
1050
1029
930
1106
1072
989
1044
1118
1058
966
1061
1132
983
1022
1092
1045
952
1066
1069
1013
947
1018
1015
886
973
1063
1006
1015
1101
1055
956
1097
1113
1028
1014
1059
1010
923
1044
1081
998
958
1071
1058
988
1055
1078
1007
1065
1073
980
1027
1060
1037
1018
1088
1027
922
1071
1042
955
1007
1065
1032
966
1066
1045
961
1011
1039
995
1004
1097
1048
969
989
1075
998
961
1079
1011
967
1047
1059
979
1054
1063
988
1020
1077
1034
950
1033
1018
948
1031
1139
1045
1009
1110
1043
961
1122
1076
973
1093
1066
995
1048
1071
1010
933
1051
1072
969
1048
1094
1026
979
1032
1037
934
982
1024
983
996
1103
1055
975
1073
1085
1021
1042
1078
1003
975
1074
1071
966
1029
1078
1014
977
1062
1052
960
1006
1098
1001
995
1072
1030
939
1088
1067
984
981
1056
1054
983
1021
1067
1030
993
1056
1045
985
1072
1086
1038
1002
1089
1043
961
1032
1071
994
1025
1064
1031
957
1062
1047
1000
932
1063
1006
932
1013
1084
998
912
1032
974
913
1021
1074
998
904
1055
1031
1000
1135
1080
1051
1121
1080
1016
1131
1074
1005
1053
1043
974
1045
1098
1008
1012
1091
1046
937
1057
1059
978
1001
1061
1033
952
1082
1063
971
1031
1124
1043
945
1089
1080
1035
1100
1110
1025
1030
1075
1039
954
1076
1058
999
1104
1061
984
1004
1059
1003
1046
1117
1021
936
1065
1073
955
1027
1071
1034
949
1060
1079
965
1066
1060
962
1012
1046
975
1019
1038
968
905
1085
1065
977
966
1080
1025
964
1114
1026
970
936
1128
1030
955
1089
1101
1012
1074
1068
1019
995
1104
1051
941
1039
1042
966
916
1074
1032
942
1016
1067
971
1012
1064
1079
958
1076
1100
1018
1003
1071
1051
964
1049
1056
979
1057
1088
1015
977
1096
1063
983
1010
1010
979
1055
1062
991
1089
1090
990
971
1094
1033
947
1078
1059
975
1072
1043
955
1076
1078
1006
1007
1090
1021
938
1107
1086
973
968
1096
1069
1001
1038
1082
978
1018
1029
1022
934
1012
1017
927
1033
1050
977
981
1032
991
890
979
1016
1004
962
1142
1091
1026
1111
1076
974
1036
1062
990
925
1032
1037
908
977
1076
980
1101
1103
1025
1047
1092
977
896
1087
1115
1004
1076
1089
1030
1044
1032
1009
945
1051
1070
961
1048
1029
953
1037
1077
968
913
1055
1036
969
1001
1031
987
885
1055
1052
962
993
1069
994
893
1016
1051
961
1027
1019
938
994
1058
982
993
1034
1056
909
1003
1054
995
1007
1082
1095
911
1047
1060
960
921
1049
1054
1068
1017
1056
957
1068
1057
1017
1054
1047
1027
970
1071
1052
973
1045
1048
985
942
1007
1037
986
1001
1035
1009
879
1030
1048
979
1028
1049
1027
1020
1116
1056
1027
1069
1025
952
981
1072
1025
938
1026
1006
928
975
1023
979
945
1040
1029
956
1041
1063
974
1072
1019
941
1010
1095
1040
1039
1090
1056
942
1045
1068
984
1094
1084
1020
1022
1043
1045
984
1011
1002
934
996
1030
969
996
1057
1025
942
1040
1014
965
1030
1058
956
1000
1045
965
853
1018
1015
896
1023
1063
963
989
1043
1041
916
1031
1055
986
987
1104
994
943
1082
1037
976
1049
1051
939
1031
1000
924
1006
1053
944
932
1035
1039
953
982
1065
1037
999
1071
1041
983
1027
996
939
1047
1069
997
931
1076
1026
936
1032
1112
1005
951
1075
1029
972
1063
1029
965
963
1043
1064
999
1081
1082
999
926
1068
1081
1008
952
1032
1025
919
974
1039
965
998
1013
977
920
1077
1075
964
1002
1035
1020
931
1045
1030
951
1035
1047
950
962
1095
1020
1033
1081
1018
1001
999
1019
943
1084
1091
1004
1044
1022
982
1055
1070
932
1000
1025
1002
874
1156
1071
1021
1118
1095
1000
976
1103
1045
940
1029
1044
993
958
1057
1046
957
1040
1068
1011
907
1028
1035
969
1064
1050
1005
983
1058
1015
931
1020
1056
960
1058
1050
998
1032
1084
1004
928
1076
1035
959
1052
1030
978
1024
1050
1009
1012
1062
978
869
1016
1102
988
985
1082
1038
1005
1076
1054
976
1041
1073
994
937
1033
1006
884
1097
1080
1016
1059
1109
1042
991
1079
1050
950
1039
1057
972
1004
1110
1056
985
1106
1065
978
1026
1095
1007
1025
1092
1032
941
1090
1064
971
1062
1059
973
1014
1055
1016
959
1056
1010
921
1050
1042
1010
905
1070
1081
978
1086
1082
989
899
1118
1092
994
1110
1179
949
993
1100
1042
977
1165
1093
1046
1113
1069
1004
1110
1069
997
1084
1057
969
970
1045
1007
905
1035
1054
927
868
1030
1059
975
1079
1084
980
1024
1019
998
888
1002
1016
950
875
1009
1044
973
1033
1120
1004
981
1046
998
927
1038
1024
924
1083
1044
993
1105
1057
972
1039
1075
989
947
1025
1001
922
1112
1013
939
1007
1049
1008
1032
1107
1007
955
1055
1049
982
1073
1056
1003
1010
1093
1031
930
1059
1072
942
958
1073
1034
993
1085
1014
950
1069
1090
1089
882
955
1092
1003
1171
1179
1060
1119
1131
1025
993
1106
1078
991
1125
1072
957
1092
1107
1037
966
1138
1030
968
1147
1057
985
1059
1055
975
1071
1117
991
897
1110
1027
965
1091
1096
1018
1025
1083
1023
1040
1112
1049
963
1092
1067
959
1027
1088
1066
962
1076
1091
989
1034
1100
1046
985
1087
1041
942
988
1056
994
936
1108
1037
935
1057
1077
981
1018
1055
1028
959
1078
1061
992
1054
1088
1005
979
1095
1102
904
1021
1116
1037
1161
1112
1050
1110
1113
1047
970
1099
1089
997
1000
1068
1002
954
1112
1098
962
953
1046
1013
933
1071
1076
960
1003
1064
1025
945
1050
1070
992
1066
1078
1027
1003
1065
1064
978
1036
1052
1001
1039
1059
1002
937
1026
1022
928
972
1047
1012
949
1052
1050
969
1061
1013
961
1045
1080
983
988
1091
1025
953
1074
1085
948
968
1031
986
916
1057
1038
959
983
1098
1045
961
1095
1059
1010
1068
1115
1031
970
1119
1040
935
1073
1100
1028
1055
1114
1061
901
776
742
860
921
772
1206
1102
876
1082
1136
964
990
1108
954
875
928
810
765
727
679
684
774
707
742
880
828
727
690
692
731
730
690
679
677
658
665
650
671
651
633
637
627
629
600
601
594
588
581
574
578
581
573
572
578
573
589
611
696
833
884
943
897
1035
1090
1081
989
797
813
1165
1158
1061
1218
1156
1120
821
966
1199
1136
1224
1250
1155
975
991
1085
895
814
784
736
776
1127
1146
1240
1144
1145
1188
1162
1117
1103
1190
1059
1199
1227
1139
1105
1187
1121
1010
1070
1128
1066
1121
1174
1086
1006
1156
1099
968
843
853
836
813
876
1037
806
762
1323
1160
1203
1220
1120
1064
1229
1168
1132
1132
1157
1114
1062
1121
1177
1089
1012
1165
1087
1029
1084
1091
1085
1017
1108
933
848
767
880
1261
1149
1247
1262
1117
911
1018
1120
1213
1299
1198
1138
1224
1153
1078
1166
1161
1059
1037
1147
1112
1052
1105
1131
1071
1093
1168
1117
974
826
891
826
751
718
734
1209
976
1204
1235
1113
1165
1207
1131
1089
1200
1157
1043
1047
1177
1126
1024
1137
1141
1029
850
888
1234
1172
1203
1224
1101
1038
1194
1141
1079
1167
1108
1037
1133
1127
995
1054
1172
1159
1016
1185
1202
1154
1079
1156
1121
997
1180
1205
1077
1121
1162
1133
1045
1155
1138
1018
1094
1123
1030
955
1173
1088
979
1046
1125
1079
809
807
985
1045
1349
1269
1178
1274
1208
1122
1200
1141
963
1132
1218
1093
1181
1217
1109
1069
1163
1138
1054
1166
1153
1035
934
1139
1087
955
948
794
744
1110
771
712
689
707
686
677
734
933
1082
1160
1111
1059
1181
1144
1087
1099
1191
1112
972
868
966
896
817
1202
1117
799
755
1248
1179
1199
1225
1151
1099
1045
954
868
840
1267
1241
1134
1182
1191
1143
1085
1154
1156
1058
1125
1139
1041
1089
1155
1088
953
925
1035
953
768
718
758
789
720
726
730
713
778
638
922
720
701
694
750
1026
856
1145
1152
1126
1107
1081
1141
1120
1254
1239
1171
1200
1230
1180
1102
1094
1061
964
806
994
866
776
800
994
1043
777
751
713
702
684
708
743
737
858
837
874
988
1116
1118
1092
1108
1175
1150
1133
1112
1131
1129
1096
1064
1174
1157
1055
1065
1180
1113
1023
1221
1114
1028
1146
1197
1129
1088
1236
1174
1031
1138
1204
1096
1086
1178
1085
967
1099
1096
986
1103
1126
1081
942
1226
1234
1120
1179
1208
1105
1021
1145
1156
1067
874
1102
1137
1083
1204
1176
1103
1175
1160
1094
1144
1187
1141
1069
1159
1127
1013
1008
1115
1068
965
1126
1135
1049
1057
1126
1028
972
1100
1103
1090
1035
1082
997
1177
1139
1042
1117
1127
1097
989
1143
1141
1036
1053
1143
1087
984
1025
1143
1032
1132
1186
1081
1065
1162
1114
910
1137
1226
1127
1072
1213
1191
979
974
877
764
722
859
909
758
735
733
1230
1000
1215
1246
1176
1112
1167
1134
1009
880
1092
1264
1206
1213
1252
1193
1132
1194
1148
1035
896
1038
1135
896
1173
1077
852
772
743
1242
948
1191
1256
1192
1194
1225
1169
1112
1184
1214
1160
1153
1198
1135
1044
1050
1203
1176
1103
1137
1177
1127
1046
1185
1136
1095
1145
1154
1022
906
945
1024
867
1115
1169
976
915
1197
1090
881
873
740
710
696
689
689
661
669
675
718
718
684
685
693
713
700
697
693
722
1186
1118
1136
1201
1175
1161
1167
1191
1157
1132
1128
1161
1143
1083
1145
1149
1072
1157
1153
1039
1162
1128
1019
1133
1106
950
1232
1111
1042
983
1207
1183
1026
1153
1138
1043
1166
1172
1124
1016
1195
1155
1080
1124
1204
1096
1027
1195
1150
1018
1158
1112
1077
953
1133
1152
1050
1018
1147
1089
951
1026
1112
1039
1130
1154
1044
1001
1138
1100
948
1080
1135
1059
1064
1133
1090
999
1128
1128
1021
1032
1108
1044
953
1121
1117
1023
972
1029
829
728
718
1231
947
853
1247
1195
1219
1235
1188
1129
1199
1182
1111
1176
1135
1106
1169
1127
1121
1189
1111
1095
1142
1099
1034
1135
1169
1028
1101
1156
1122
1138
1179
1106
1067
1162
1116
1037
1113
1118
933
808
809
735
706
711
1013
818
753
1257
1204
1124
1223
1174
1087
1061
993
882
814
957
784
728
737
1136
1019
782
757
743
765
710
700
696
724
1094
935
1066
1140
1155
1126
1118
1163
1171
1160
1165
1178
1134
1065
1079
1099
1079
889
1092
975
950
921
1247
1177
1035
1156
1161
1054
1138
1139
1065
1144
1198
1090
1060
1186
1134
902
837
930
1168
1256
1321
1153
1226
1273
1143
1149
1189
1094
1029
1201
1201
1087
1162
1156
1106
1130
1092
1022
1130
1157
1096
1174
1101
1078
1161
1076
1029
1143
1081
1074
1169
1111
1078
1135
1096
972
1111
1109
1067
1048
1168
1125
991
1172
1142
1048
1139
1080
1052
959
1173
1054
937
1174
1103
1009
1076
1132
1108
1050
1201
1079
1096
1157
1062
1022
1174
1133
1014
1082
1149
1050
1026
977
1041
934
1257
1235
1067
1179
1212
1116
1031
1184
1147
1066
1182
1165
1069
1104
1141
1095
1045
1197
1160
1076
1127
1168
1096
1104
1186
1102
1056
1155
1135
1007
1150
1142
1042
1112
1191
1073
1138
1190
1093
1030
1175
1121
1014
1151
1181
1032
1081
1145
1041
972
1146
1107
1007
1127
1071
1020
1069
1181
1073
1054
1135
1085
993
1067
1102
1030
963
896
754
711
704
958
817
753
1253
1229
1120
1228
1240
1173
1160
1194
1082
1040
1220
1173
1070
1147
1206
1074
1067
1156
1138
1056
1113
1105
1050
1060
1126
1051
958
1132
1124
1033
1075
1140
1051
1041
1120
1083
930
1125
1138
1008
978
1207
1110
993
1095
1085
943
1123
1119
1046
1069
1160
1069
958
1148
1120
997
970
1170
1074
909
1166
1155
1036
970
1176
1131
1017
1175
1134
1149
1157
1106
1049
1195
1147
1041
1147
1092
985
988
1087
1026
767
728
807
794
718
739
1068
812
764
971
886
791
830
1185
1107
1121
1196
1122
960
799
760
898
925
830
839
1261
1197
1212
1242
1209
1162
1165
1210
1198
1132
1156
1190
1128
1081
1151
1153
1114
1129
1139
1081
1075
1155
1117
971
1129
1082
952
1200
1122
937
1095
1091
980
1161
1182
1052
1130
1159
1066
1074
1184
1089
1039
1176
1052
948
1199
1190
1042
1096
1213
1064
977
1166
1114
1011
1208
1148
1019
1158
1097
1014
1115
1201
1144
1026
1216
1133
1077
1134
1099
965
1174
1157
925
1191
1112
1085
1106
1157
1065
1022
1175
1107
1052
1124
1110
988
1120
1195
1102
1168
1210
1095
1101
1176
1090
1091
1176
1100
984
1119
1189
1073
1132
1175
1091
1095
1138
1074
962
1073
1077
942
1099
1115
969
1101
1141
1062
1043
1130
1097
1010
1090
1095
964
1111
1150
1068
1041
1130
1059
999
1131
1112
1003
1081
1159
1062
1083
1123
1083
1025
1142
1118
1000
1124
1118
1008
1098
1174
1058
1087
1149
1067
1079
1153
1087
1008
1137
1100
966
1099
1111
1042
1104
1149
1053
1065
1138
1085
894
1036
1184
1067
1147
1209
1089
1157
1183
1094
1138
1153
1109
1093
1160
1101
1024
1161
1130
1023
1137
1129
1059
1088
1130
1033
1067
1155
1093
1026
1138
1081
1041
1163
1083
948
1127
1115
997
1110
1115
1004
1129
1151
992
1040
1111
1071
1001
1059
1056
920
1096
1146
1102
1119
1126
1060
975
1156
1114
1033
1145
1154
1092
1122
1170
1077
1039
1165
1148
996
1147
1139
1066
1095
1212
1121
1050
1156
1100
1027
1167
1153
1065
1080
1115
1051
1011
1140
1101
1001
1129
1086
1018
1132
1129
990
1074
1134
1049
926
1152
1075
1007
1174
1098
990
1144
1130
1022
1094
1153
1097
1110
1190
1088
1065
1154
1114
1021
1149
1141
1009
1128
1071
1029
1132
1115
1028
1138
1064
1011
1120
1106
960
1097
1122
1030
1119
1132
1021
1034
1111
1046
1005
1000
1016
919
1211
1198
1051
1183
1189
1064
1121
1154
1102
1058
1179
1135
1034
1175
1136
1020
1164
1177
990
1109
1170
1036
936
1192
1110
1093
1168
1125
1049
1165
1107
1029
1183
1059
964
1137
1136
1008
1146
1132
1026
1115
1156
1063
1123
1125
1078
986
1126
1099
1024
1149
1087
930
895
862
743
714
836
942
769
746
1218
1139
1131
1183
1156
1072
1147
1183
1117
1096
1177
1125
1123
1143
1099
1030
1108
1090
945
1064
1091
973
1137
1122
1018
1010
1145
1090
1026
1136
1126
1076
1021
1109
1044
1092
1192
1048
1140
1191
1105
1048
1161
1132
1037
1138
1131
1038
1153
1041
1094
1130
1073
901
1160
1132
1069
1081
1136
1072
1033
1155
1097
991
1174
1178
1076
1106
1128
1065
1066
1154
1084
962
1048
1086
1105
1150
1058
937
1138
1065
979
1155
1108
995
1126
1122
1017
1100
1125
1088
974
1158
1106
1025
1121
1173
1057
1046
1149
1110
1023
1103
1125
1000
1106
1135
1032
1068
1132
1081
1023
1146
1103
966
1104
1122
1027
1145
1109
1019
1103
1120
1014
1155
1110
1017
1066
1137
1026
878
1164
1127
1045
1180
1124
1069
1134
1070
952
1146
1173
1038
1232
1266
1086
1200
1212
1139
1158
1167
1066
1094
1160
1054
984
1140
1085
1008
1110
1030
1008
1124
1074
993
1091
1065
981
1131
1139
1019
1102
1121
1002
1109
1144
984
1002
1117
1095
1036
1176
1116
1046
1143
1092
1045
1145
1101
1021
1153
1106
995
1080
1079
1020
1133
1182
1083
1049
1161
1124
1010
1177
1150
1043
1166
1144
1027
1065
1127
1045
1029
1114
1051
1004
1111
1122
1064
1126
1143
1072
1051
1170
1062
996
1147
1137
1051
1076
1111
1019
1089
1126
1045
1017
1135
1064
1005
1135
1088
997
1127
1112
1030
1085
1142
1044
1020
1156
1107
1039
1147
1062
970
1166
1098
1079
1208
1140
1062
1187
1123
1035
1171
1154
1064
1081
1170
1059
1057
1136
1073
1003
1104
1127
1014
1083
1165
1038
1015
1124
1074
983
1103
1114
1027
1106
1126
1060
1074
1129
1055
999
1112
1083
1001
1158
1138
1034
1126
1153
1071
1095
1133
1061
1039
1074
1083
997
1151
1087
988
1103
1164
1035
1002
1112
1092
1030
1131
1064
961
1099
1113
991
1129
1113
988
1060
1143
1017
1058
1142
1104
1065
1144
1092
975
1108
1127
1008
1076
1025
1035
927
1137
1122
996
1198
1115
1069
1149
1115
1071
1168
1114
1043
1120
1141
1007
1102
1149
1053
1069
1126
1068
1042
1136
1082
981
1124
1110
1013
1088
1129
1034
1035
1091
1046
922
1093
1065
971
1131
1120
1055
982
1074
1057
934
1101
1064
962
1016
1065
1039
939
1076
1113
1001
1077
1106
1056
1008
1184
1107
985
1133
1094
964
1116
1132
1001
1069
1123
1028
944
1195
1139
1070
1096
1162
1052
955
1146
1089
966
1147
1107
1018
1112
1065
962
1132
1114
965
1080
1134
1052
1125
1150
1065
1014
1179
1060
937
1143
1115
1005
1119
1137
1037
1127
1141
1062
1049
1145
1074
988
1086
1082
950
1090
1122
1003
1120
1091
968
1080
1138
1072
1067
1117
1059
926
1099
1116
999
1016
1073
1020
969
1083
1100
963
1135
1097
1022
1138
1099
1028
1105
1144
1071
1014
1087
1059
933
1157
1130
1013
1112
1119
991
1040
1084
1016
940
1131
1088
1036
1149
1080
952
1101
1114
1004
1083
1160
1032
961
1144
1083
958
1076
1139
1083
1100
1136
1033
1090
1123
1045
940
1124
1126
1032
1136
1157
1057
1126
1159
1064
1085
1133
1078
962
1086
1126
1001
1095
1137
1033
1059
1128
1046
887
1185
1093
984
1155
1115
1010
1116
1120
990
1068
1110
1029
1029
1226
967
852
862
1320
1168
1199
1253
1019
1179
1169
1129
1200
1095
1063
1184
1160
1100
1082
1169
1105
1030
1128
1134
991
1087
1127
1054
1015
1069
1050
929
1085
1045
1002
1115
1027
938
986
1121
1039
1027
1110
1084
972
1120
1097
992
1144
1040
912
1094
1180
1048
1121
1180
1123
964
1163
1114
1011
1186
1153
1057
1196
1129
1063
1178
1121
977
1024
1155
1063
1105
1140
1077
1004
1144
1081
987
1080
1160
1046
993
1147
1079
983
1122
1087
1031
1068
1126
1039
1047
1147
1081
958
1105
1131
965
983
1155
1071
1043
1264
1165
1048
1186
1160
1033
1152
1168
1032
1091
1113
1040
974
1125
1072
922
1078
1126
982
1084
1103
1005
1057
1173
1036
984
1124
1104
1002
1131
1105
981
1101
1137
1015
1078
1169
1080
1101
1145
1082
944
1035
1101
1001
1126
1068
992
1077
1092
1014
1037
1066
1001
910
1047
1119
1006
1059
1087
1062
1002
1113
1107
1000
1168
1109
1021
1117
1077
1011
820
794
1131
963
914
1144
1092
1180
1200
1102
1101
1165
1077
1058
1103
1089
987
1098
1086
1015
1167
1104
1041
1066
1144
1086
1011
1179
1137
1045
1083
1128
1044
1014
1106
1023
883
1100
1165
1024
1116
1160
1080
1008
1164
1076
975
1109
1133
1002
950
1097
1079
976
1134
1173
1042
1125
1160
1073
1068
1114
1049
936
1117
1149
1019
1101
1159
1052
1029
1166
1081
1032
1168
1096
981
1137
1103
1009
1105
1137
1029
1089
1163
1089
1022
1104
1056
1145
1181
1116
1126
1181
1072
1031
1158
1134
1017
1091
1160
1087
1055
1098
1053
943
1126
1095
974
1012
1091
987
1003
1099
1036
1042
1129
1083
1050
660
1246
1055
1149
1146
1055
951
1093
1097
1000
1128
1130
1047
1156
1111
1006
1129
1131
1034
1065
1144
1098
1063
1097
1054
1008
1167
1080
1109
1154
1086
995
1127
1056
951
1130
1156
1036
1133
1154
1058
1100
1058
960
1102
1156
1050
967
1105
1068
949
1102
1137
1040
1111
1177
1001
1061
1106
1120
976
1128
1136
1047
1092
1118
1076
1082
1128
1085
993
1150
1129
1044
1026
1112
1044
1015
1128
1095
1053
1062
1095
1036
1143
1085
1024
1147
1106
1039
1134
1099
997
1075
1128
1021
930
1154
1101
952
1115
1147
932
1027
1136
1099
1170
1064
1088
1192
1102
1059
1163
1101
1000
1161
1103
1024
1091
1106
1008
1048
1110
1051
973
1095
1052
1010
1127
1048
955
1117
1106
957
1015
1084
987
940
1150
1079
979
1128
1101
982
1096
1105
980
962
1129
1039
946
1141
1084
1010
1064
1122
1030
979
1101
1074
978
1142
1129
974
1085
1129
1018
947
1138
1063
949
1087
1066
924
1029
1149
1013
1008
1091
1014
1032
1037
1039
952
1158
1116
985
1083
1134
1024
1133
1142
1084
915
1135
1102
995
1177
1146
1063
1145
1159
1041
1104
1124
1088
995
1098
1043
932
1036
1126
1034
1097
1132
1026
1040
1112
1046
964
1120
1093
973
1078
1136
1023
1027
1114
1071
979
1104
1086
1014
972
1107
1141
1016
1137
1089
982
1143
1111
1018
1048
1148
1056
991
1136
1045
1008
1095
1061
937
1077
1107
1037
1102
1145
1082
1048
1108
1102
974
1094
1062
1047
1105
1089
1062
950
1028
1084
996
1013
1096
1027
921
1020
1070
950
1087
1085
1003
1018
1123
1078
969
1120
1112
979
926
920
844
771
1252
1109
845
756
868
1097
803
742
711
1289
936
798
1109
1166
1022
1155
1183
1163
1109
1148
1182
1155
1086
1173
1144
1096
1069
1098
1081
1056
1075
1128
1015
951
1094
1214
1125
1022
1095
1083
992
1150
1162
1056
995
1183
1144
1004
1030
1173
1100
942
1149
1091
987
965
1175
1105
939
1271
1028
888
785
857
1259
1121
1210
1241
1079
1165
1157
1036
1103
1084
1039
1091
1186
1094
962
1085
1058
933
861
1107
1207
1080
1034
1212
1133
1000
1164
1158
1097
1126
1155
1064
881
1177
1184
1066
1192
1186
1081
1121
1133
1114
983
1142
1135
1078
1138
1133
1092
1042
1151
1106
956
1106
1124
1024
1128
1121
1038
1023
1140
1058
955
1165
1144
991
1080
1108
1027
939
1166
1083
999
1154
1150
1038
1128
1133
1029
1137
1130
1039
978
1137
1102
980
1129
1104
1042
1103
1149
1104
1033
1115
1085
1008
1112
1094
946
1159
1220
1016
882
1015
851
772
740
802
747
733
757
708
688
690
683
697
660
676
689
731
705
688
718
809
746
705
722
868
977
841
1137
1101
819
772
743
764
838
832
1085
1127
1082
1070
1181
1132
1108
1215
1151
1106
1109
1105
1033
951
1044
910
830
818
867
817
749
749
1319
1003
848
1228
1213
1135
1243
1201
1125
1148
1210
1131
1114
1204
1242
1055
869
875
1314
1142
1232
1278
1171
1130
1189
1104
978
1137
1216
1065
1130
1195
1099
887
860
1294
1217
1129
1227
1192
886
817
981
1191
819
760
705
723
774
894
898
793
756
751
731
711
709
684
667
668
648
633
639
647
639
696
814
935
923
1102
1130
1115
1117
1121
1160
1133
1104
1109
1171
1144
1080
1107
1161
1063
927
1095
1184
993
813
816
1046
795
752
758
1020
815
1144
1114
849
955
945
779
756
752
1259
1080
1186
1128
1084
965
945
1182
1159
989
954
1225
1227
1139
1171
1162
1134
1064
1159
1114
1090
1100
1130
1090
1084
1087
1089
1037
1047
1048
1046
1051
1163
1138
1039
1072
1189
1118
989
1053
1116
1018
955
1078
939
792
766
1298
1164
1102
1226
1168
1053
1121
1152
1077
920
1152
1119
1040
959
1208
1172
1033
1049
1154
1101
1026
1119
1031
899
964
1099
1044
1013
1174
1089
984
1034
1089
1073
1014
972
1158
1079
1062
1125
1117
1012
1009
1072
1082
970
1098
1132
1026
1005
1070
1060
928
1048
1124
949
915
1109
1076
971
1108
1144
1045
1093
1049
1061
1178
1055
1097
1133
1010
1076
1041
1014
1005
979
1050
980
964
956
879
932
989
879
930
1016
903
864
992
974
858
846
973
972
840
806
920
975
903
1044
1064
938
816
990
1075
954
835
953
1074
998
902
1075
1064
946
844
867
1150
1081
873
1114
1028
915
961
1116
1060
907
892
1101
1084
881
855
1097
1051
880
1035
1056
957
862
953
1079
932
949
1067
970
911
1058
1035
1002
938
891
991
1016
909
949
1029
922
915
969
899
912
1015
902
936
945
886
876
923
963
864
913
952
894
848
900
933
856
944
1023
876
810
939
1094
906
871
1097
926
865
1051
1032
872
911
1001
924
829
882
948
890
828
885
976
934
911
1054
998
909
949
863
845
797
777
782
782
804
818
830
800
823
806
791
827
884
822
798
821
830
789
799
839
805
774
849
870
790
816
841
787
773
816
820
763
817
856
834
801
829
791
757
791
868
806
768
825
839
784
779
818
814
763
803
838
816
783
850
833
780
811
871
828
795
890
856
844
849
849
815
824
871
868
800
814
811
791
806
804
802
770
823
844
808
787
816
805
796
834
820
772
815
835
803
772
814
819
772
774
805
801
776
805
797
767
755
799
793
764
752
770
800
762
749
781
772
744
762
795
821
796
779
782
783
759
741
748
747
747
718
719
708
732
770
782
793
796
792
774
742
738
730
736
756
755
786
875
893
782
781
844
882
803
770
813
841
860
791
805
816
818
839
817
861
937
948
810
782
774
781
826
799
919
1095
925
830
786
814
851
859
794
858
1041
993
873
848
911
870
873
829
894
970
1023
932
923
1036
913
862
932
952
924
920
878
913
977
907
952
859
807
801
853
896
1045
1043
890
989
985
917
917
954
927
865
938
945
901
878
976
962
866
890
913
856
889
842
857
877
845
889
828
840
820
864
862
814
843
831
798
828
848
805
770
801
821
813
797
856
859
832
791
780
789
853
787
797
877
900
815
775
775
799
849
800
816
980
966
816
830
937
989
843
806
905
1117
1052
871
844
961
1065
919
843
849
1051
1052
988
868
921
964
947
863
866
863
959
915
871
910
1003
952
867
838
925
954
871
814
869
892
1019
822
848
1051
1055
902
845
990
1047
898
935
884
855
864
847
813
839
908
852
844
876
857
807
868
885
864
890
938
893
848
858
903
831
793
862
956
856
791
836
870
822
806
928
1126
994
864
906
1017
932
919
1047
930
860
956
954
876
900
985
914
885
962
947
873
915
967
884
897
956
902
909
1038
965
886
976
949
879
927
951
876
925
1016
921
987
946
848
876
1006
962
914
1043
979
911
924
867
830
850
811
928
976
877
978
907
855
927
886
893
885
909
884
847
880
872
823
860
913
875
880
906
869
822
829
862
880
872
861
836
852
862
851
868
838
834
828
805
754
765
787
774
783
781
776
775
772
768
750
773
765
743
763
752
741
740
746
761
728
748
747
745
745
764
766
754
754
770
770
761
754
777
779
772
757
749
751
771
755
755
757
771
755
752
779
791
778
786
802
801
771
787
808
792
772
785
810
777
811
841
794
814
827
801
788
797
800
768
753
777
826
819
796
793
826
848
793
789
792
803
785
830
803
796
847
845
810
812
809
793
770
762
789
801
750
731
721
719
707
713
713
850
1238
915
875
1181
1131
949
860
960
1022
988
838
921
1043
853
776
772
1243
1147
938
867
1094
1071
1001
882
919
1010
1023
915
888
971
1058
958
856
965
1075
903
913
979
981
868
950
978
899
821
816
870
890
822
877
997
1072
936
962
934
860
840
904
977
886
839
882
950
908
853
969
979
881
865
925
979
874
899
993
916
878
923
993
920
878
882
891
832
841
940
1081
939
853
930
1026
928
849
912
988
888
826
898
986
895
841
892
944
970
854
864
946
971
955
995
1038
887
807
882
1041
931
856
991
1140
991
877
980
1021
966
855
899
995
1007
934
998
1038
972
891
925
923
903
809
843
1039
1013
909
869
985
995
926
829
965
1023
985
837
864
910
1023
882
903
1023
1046
881
842
937
965
936
863
814
906
1034
998
897
1100
1007
878
817
932
1019
950
900
999
1044
957
981
1023
971
895
963
1007
913
969
1028
965
911
1034
1042
950
962
967
888
989
1076
957
873
948
984
899
1012
1061
893
918
989
940
853
946
1055
1040
964
1018
911
899
974
903
929
980
935
888
920
951
894
952
892
846
879
910
879
1021
950
858
904
945
868
835
883
962
874
808
1014
1122
1029
905
1005
1002
898
840
852
1059
1046
947
1005
1032
885
864
1113
1064
996
839
927
1107
1008
865
841
959
1120
1030
859
918
1135
1077
852
925
1049
1040
913
1011
1123
1016
873
940
1020
1026
922
920
1058
974
907
916
1037
1080
944
857
925
1070
1034
880
961
1060
894
843
906
984
905
883
995
963
877
902
996
979
881
927
958
941
866
938
1019
923
876
958
973
872
940
992
891
864
947
984
875
862
1024
973
887
911
971
964
800
748
740
807
1070
921
1235
1193
1045
1078
1114
980
892
995
1066
947
885
971
965
878
1082
1033
814
759
742
871
1158
1061
976
1238
1130
931
895
1163
1085
907
883
1113
1099
1017
881
998
1071
1024
909
893
1063
1073
946
1069
1012
1025
880
927
999
1038
938
880
1016
1052
961
894
937
1004
1054
988
1026
1068
986
979
1057
964
945
1004
927
959
1057
976
882
1035
1026
934
948
1067
958
882
973
1021
923
929
1062
990
907
980
1025
943
873
966
965
887
944
1039
970
919
1025
936
858
990
984
879
906
953
924
850
917
1029
934
847
809
945
1031
941
1086
1155
1001
955
1112
1077
926
953
1026
922
862
941
1027
920
1061
1071
945
905
1053
986
899
1023
1046
927
1082
1061
879
877
1005
992
844
820
808
994
952
990
1047
1079
929
840
916
1026
882
794
752
855
854
1149
1156
1015
925
994
988
889
1057
1077
948
1015
1022
964
847
927
1017
925
841
957
1078
922
1009
1009
885
964
981
897
887
923
971
912
1015
1067
956
862
937
973
920
968
962
864
895
963
882
852
921
919
869
898
934
882
858
847
850
776
756
793
855
830
816
907
983
861
851
953
870
948
962
877
960
980
864
924
1021
854
876
903
835
807
999
911
788
742
720
690
655
654
642
650
639
697
711
671
677
704
731
719
702
762
1016
968
850
1006
1096
1091
1005
1043
1108
1103
1045
933
1116
1121
1094
964
1137
1111
1073
926
1056
1099
1073
970
1060
1106
1024
924
1041
1085
955
909
1048
1078
990
909
1089
1088
973
1104
1155
1031
1000
1115
1064
955
1051
1116
1002
918
1140
1048
954
1091
1087
997
928
1149
1106
1015
1069
1098
1017
882
975
1039
967
851
1058
1093
1023
924
1042
1049
962
886
1042
1090
925
1062
1049
899
1107
1000
979
989
871
1014
1069
938
962
1090
963
954
1091
949
968
1056
927
906
1090
1029
899
993
1072
1035
924
998
1023
917
1005
1000
963
1171
1095
970
1080
1034
875
1005
1005
897
981
868
841
821
1162
1075
956
1052
1100
1005
952
1093
1013
892
984
1086
952
870
1014
1015
907
948
1054
1018
800
800
1158
1032
964
1215
1191
1080
1136
1153
1048
932
1134
1157
1062
974
949
1097
1038
978
1136
1066
1030
958
1106
1053
926
1019
1051
989
790
772
1266
1016
1039
1292
1187
1122
1206
1148
1022
1073
1116
1036
880
1029
1095
1051
906
1069
943
803
820
1238
1207
1148
1070
1223
1141
1048
1080
1137
1085
987
920
874
906
939
1327
1244
1165
1196
1172
1109
1055
1150
1144
1074
988
1128
1077
993
951
1106
1009
916
971
1111
1046
932
1098
1048
946
977
1103
1056
929
983
1085
1043
924
1015
1041
958
850
985
1090
993
886
1065
1079
924
931
1066
993
991
1126
1037
1042
926
1019
975
885
993
1016
857
884
998
880
1018
961
974
968
878
897
1000
911
938
870
756
750
804
1230
1051
1306
1204
1163
1211
1063
1061
1179
1019
898
1163
1166
1082
993
1177
1056
938
1050
1058
972
1161
1136
1033
1036
1158
1038
934
1093
1031
916
1116
1077
952
983
1093
1026
983
1131
1125
1045
1011
1144
1090
990
1078
1129
1034
932
1070
1068
998
1047
1069
1001
1033
1102
1070
988
1146
1080
970
1107
1107
972
947
1104
1016
921
1065
1172
1054
1088
1175
1071
971
1073
1099
1025
1024
1103
1028
951
1083
1057
991
905
1007
1035
932
987
1123
999
970
1136
1024
917
1071
1063
950
1016
1020
982
902
1202
1116
959
997
973
973
901
1158
1128
988
962
1081
1025
902
942
946
825
795
929
1076
870
1056
974
989
850
904
886
812
970
988
835
978
997
1010
1022
892
983
1064
904
878
1016
930
876
983
919
882
983
867
796
1241
1157
974
1191
1147
1002
994
1163
1089
956
1048
1164
1010
931
1089
1037
976
1129
1039
1008
1157
1018
896
1015
1092
939
1205
1092
942
1077
1080
955
924
1106
1056
947
1135
981
825
814
1259
945
1090
1151
1096
1021
1182
1076
1005
1175
1051
986
1122
1051
1011
1088
968
1059
1079
955
1077
1061
938
1088
1060
950
1078
1075
948
1091
1036
912
1058
1088
982
1055
1082
951
1036
1063
971
1080
1046
948
1089
1041
910
1100
1073
948
1080
990
940
1108
998
934
1100
1040
908
1094
1057
951
1054
1011
914
1052
1050
926
1038
1010
927
1007
898
914
898
1224
1111
922
1177
1145
967
966
1159
979
864
1069
1119
976
919
1151
1090
933
996
1094
938
897
1134
1023
865
978
1156
1030
1002
1183
1031
1005
1148
1019
988
1064
1032
920
1131
1058
947
986
1068
996
945
1101
1024
948
1048
1104
1006
884
929
1070
958
1092
1135
1026
1102
1078
965
1070
1069
924
951
1138
979
1009
1091
930
1043
1037
908
898
1206
1067
873
1045
1128
984
955
1182
1097
929
911
1041
1108
1004
938
1117
1032
916
994
1094
1009
918
1039
982
903
1039
1050
963
1037
1068
1065
959
958
1124
1090
1033
998
1118
1061
965
863
1052
1087
1002
927
1153
994
1005
963
1059
1111
985
865
987
1122
1025
813
809
780
746
1331
1208
1071
1240
1124
1031
1109
1092
995
861
1051
1123
999
996
1150
1070
1047
900
992
1050
1043
958
1086
1053
967
977
1116
986
941
907
1154
1171
1055
1079
1121
945
980
1011
941
800
832
1269
1102
907
1212
1191
1098
1175
1145
962
1070
1113
975
1168
1158
1026
1122
1094
1049
934
1222
1081
994
1140
1153
983
964
1072
944
1055
1037
904
1145
995
943
1107
943
971
1054
939
937
1067
1026
978
1078
1024
961
1148
1043
903
1032
934
875
1135
1060
1034
1137
1000
1003
1091
961
959
953
876
945
1112
1001
1046
1068
974
953
1143
1008
989
1036
983
928
970
1107
955
1111
972
892
1104
1047
944
1010
1060
991
1044
1033
923
1032
1084
978
996
1117
965
954
870
925
891
1153
932
830
811
1271
1172
945
1130
1182
1084
1065
1111
997
915
1126
984
877
1010
1058
901
1018
1114
994
880
1039
1036
971
1080
1049
911
1087
997
888
1132
1077
887
1052
1078
1008
1118
1012
923
990
932
1036
1117
1003
945
1160
1037
819
919
1153
1033
989
1174
1105
1013
1147
1022
1018
1076
943
1079
991
1032
1081
964
1081
980
908
1027
1019
945
1026
845
801
1248
1180
992
1092
1238
1125
970
1162
1147
997
998
1145
1041
979
1066
1010
910
1066
975
973
1120
937
938
1049
942
937
954
903
986
1062
1053
973
987
987
878
1025
1025
948
1042
1019
922
921
1034
945
983
950
1024
1041
945
1111
1055
863
913
923
1020
907
1112
1010
936
1162
1028
892
1143
920
924
969
875
1222
1061
907
1082
967
930
994
941
877
976
914
957
1056
960
986
1041
876
1036
1072
939
986
1107
951
1020
1172
940
852
797
846
912
1037
1205
1061
976
993
1012
880
875
1206
1018
906
1023
1102
940
937
1089
1103
998
1014
1150
962
814
811
1091
1049
917
1111
1124
990
977
1132
1111
974
939
1143
1066
930
1144
1098
961
1052
1043
924
1004
1059
961
929
1050
1050
954
1155
1046
1021
1059
978
1069
1058
941
1015
1020
930
886
926
964
1180
1029
985
1151
1023
987
1082
993
921
992
1054
944
1033
1207
1056
965
1129
1071
929
1101
1096
1021
1114
1212
1052
1162
1204
1059
1097
1151
1002
900
1090
1218
1181
1041
1251
1140
1010
1152
1083
949
989
969
948
1124
1105
904
1135
1112
1025
1135
1015
1008
1015
930
1122
1037
918
1097
1058
909
1058
1032
953
1111
1107
934
1136
1016
965
1101
930
890
1030
970
919
1046
951
863
924
907
867
984
917
870
916
973
878
919
1070
906
921
1051
918
857
959
1106
943
926
1000
951
1006
1082
910
865
1031
1079
908
1054
1220
1053
1020
1129
956
929
1115
1012
903
964
981
866
856
1276
1093
932
1139
1128
996
1141
1083
942
1109
1141
959
857
1261
1121
951
1159
1138
964
1032
1087
963
911
1187
1105
944
1140
1050
923
1016
981
904
1097
1007
1021
975
939
1118
987
1004
1074
947
958
1085
964
1059
1007
804
793
974
1194
1132
1285
1017
1387
1299
1173
1138
1221
1163
1063
1137
1248
1117
1079
1230
1143
1061
1107
1152
1028
1075
1143
1018
963
995
998
902
874
998
1072
945
1006
993
932
963
964
886
797
765
808
1266
1347
1281
1270
1305
1132
1048
1233
1106
1022
1142
1024
1006
1193
1080
993
1133
1081
1080
1099
948
987
1113
962
929
1209
1106
972
1091
1108
966
1068
825
765
740
780
752
715
737
1423
1220
1287
1222
1135
1129
1207
1148
1022
1212
1122
1024
1142
1063
1130
1188
1067
1055
1184
1046
1108
1085
963
790
767
738
1269
1002
1375
1253
892
782
733
713
697
699
729
735
735
704
715
799
1025
1031
979
983
1099
1109
1122
1104
1029
1135
1172
1176
1125
1147
1237
1123
1061
1165
1150
1135
1062
1214
1138
1063
1216
1066
1078
1170
1057
1061
1197
1011
1046
1191
1055
1120
1187
1018
1075
900
869
952
1373
1218
1042
1258
1233
1052
1272
1198
1096
1113
1008
949
1329
1025
1236
1034
1211
1176
1213
1170
1179
1211
1029
1248
1195
1183
1259
1061
1259
1034
1213
1213
1233
1291
1109
992
1331
1041
1024
1107
944
1239
963
866
984
1144
1108
903
968
948
1095
1012
1099
1157
882
1024
1004
891
1197
1092
924
1129
1068
948
1179
1040
1019
1240
974
1108
1222
990
1021
1103
985
1006
1036
1081
1172
1050
1136
1035
1003
1014
979
959
1071
1046
880
892
950
908
1109
991
953
851
767
756
733
724
728
732
760
781
771
765
797
794
827
767
764
823
834
848
817
771
772
756
756
790
766
801
790
840
852
779
767
761
730
746
761
733
728
756
788
752
725
801
830
773
783
878
853
755
793
887
879
767
744
722
712
704
671
667
663
681
745
695
723
804
847
781
737
769
801
871
785
780
877
1019
848
830
996
1022
870
826
938
1012
925
837
906
1005
928
855
1005
989
910
834
937
989
888
808
808
756
740
723
741
736
601
872
724
698
693
688
674
669
659
640
643
643
624
634
655
689
698
685
675
676
680
648
663
702
687
698
733
832
837
778
788
879
929
796
802
898
895
811
839
1035
925
816
849
809
770
763
932
881
812
860
861
899
835
911
977
890
874
985
1003
865
881
850
769
749
747
867
1022
847
990
1025
895
850
929
847
771
802
871
857
892
1083
1017
877
928
1012
956
842
889
998
885
894
1033
965
885
939
978
937
885
960
1001
937
897
1070
1024
888
886
944
983
892
940
912
808
809
1043
1073
921
868
918
989
886
937
1028
913
894
983
985
882
937
1077
1009
927
1021
986
942
908
928
1019
868
933
1068
938
853
999
996
888
840
938
969
895
967
1013
937
812
766
736
749
1128
889
988
1080
1024
872
972
1086
961
871
1010
1078
951
955
1007
1005
910
1038
1037
967
908
1035
1050
950
897
947
1015
932
916
1042
1088
977
876
979
1032
990
866
1018
973
948
914
1146
1099
977
934
1052
1076
984
1051
1129
1035
948
1061
1158
992
841
896
1056
967
836
963
1091
985
910
1038
1058
953
885
1026
1046
874
902
982
951
923
1048
1023
885
802
868
1018
942
809
769
844
1112
921
1025
1043
894
808
783
926
986
862
1164
1107
960
917
1086
1052
949
959
1076
1115
977
1074
1071
983
934
1076
1089
939
1056
1143
997
930
1179
1233
1055
1076
1125
1033
937
1152
1092
1002
971
1034
1045
925
1039
1032
885
822
800
806
828
845
1085
1086
925
974
1083
1006
919
969
957
867
989
1110
1032
1025
1142
1130
972
846
769
780
853
834
1168
1198
1031
1055
949
869
765
876
1125
1042
875
856
799
758
1200
907
994
1049
960
995
1130
1037
917
1031
1038
998
941
1109
1108
928
891
1008
1047
801
771
774
734
732
709
696
699
685
664
649
662
504
814
646
650
660
639
643
646
636
649
650
650
671
672
689
707
679
691
704
783
805
756
724
730
722
719
702
736
1020
1005
1000
996
1015
1030
988
992
1043
1101
1069
1003
1004
1053
1054
984
963
1163
1096
1023
874
1049
1090
909
866
1125
1076
871
1128
1153
1006
1057
1107
1064
898
1099
1094
976
1067
1170
1086
960
1119
1117
1056
879
825
793
791
1225
1129
962
1106
1134
1011
1025
1068
1115
1010
1154
1122
1002
1159
1106
980
971
1136
1128
1035
1030
1181
1120
1084
1030
953
1084
1158
1081
1054
1101
1094
1039
975
1057
1054
973
955
1118
990
774
735
699
724
740
732
881
977
892
792
892
747
720
708
709
725
721
883
1206
1139
1100
1198
1112
1065
1023
1148
1152
1079
1022
1206
1181
1080
1071
1191
1115
1031
876
1099
1139
976
859
768
779
741
863
1152
1006
989
822
779
743
747
727
725
702
692
682
714
681
682
696
718
749
748
721
769
1022
1018
1019
1001
1096
1090
1087
1101
1045
1092
1124
1132
1078
1079
1161
1144
1068
941
1111
1052
1032
906
1087
1067
906
950
874
750
770
1199
950
834
988
1023
965
892
1067
1108
1040
1034
1166
1145
1047
938
1184
1169
1086
1036
1179
1139
1076
1055
1190
1136
1074
1186
1099
1032
997
1175
1127
1065
1019
1159
1086
1044
1123
1091
991
952
1179
1144
967
1146
1171
1110
1044
1111
1082
964
1009
1098
1029
890
1084
1123
964
1081
1126
1081
922
1092
1101
1035
1086
1160
1104
1000
1093
1110
1040
931
1043
1130
1082
1120
1119
1108
986
1114
1142
1037
1077
1118
1097
1072
1176
1117
1027
1198
1100
1069
1014
1250
1201
1053
1140
1174
1065
1151
1187
1068
997
1106
1082
1007
1102
1131
1022
1105
1163
1094
965
1077
1115
1064
1112
1140
1067
990
1116
1011
855
771
829
1345
1199
1296
1248
1118
1193
1204
1044
1045
1155
1100
1183
1234
1154
1094
1225
1139
1091
987
1190
1187
1121
1133
1157
1064
1080
1167
1069
897
1078
1143
888
773
727
829
927
775
810
822
898
804
1145
1129
1040
990
1090
1129
1093
1166
1176
1097
1069
1200
1176
1138
1148
1179
1103
1101
1155
1109
1016
1093
1110
1108
1077
1244
1149
1034
1137
1092
987
1079
1175
1046
1016
1100
1128
1003
1070
1118
1017
1206
1108
931
1173
1171
1063
1093
1241
1098
1076
1160
1097
1002
1154
1100
1000
880
1149
1175
1062
1181
1077
828
784
1334
1280
1180
1306
1231
1089
1211
1207
1106
1161
1242
1175
1095
1179
1167
1117
1155
1163
1121
1026
1067
1104
1119
1072
1173
1191
1054
1081
1163
1092
1104
1193
1137
1010
1162
1166
1042
966
1115
1003
815
985
1234
1102
1283
1214
1062
1170
1213
1115
1215
1186
1136
1098
1134
1128
1051
1220
1174
1110
1156
1194
1154
1054
1076
1131
1075
935
1019
1149
1035
1231
1165
1072
1169
1150
1040
1079
1114
1079
948
1149
1135
1052
1001
1173
1123
1046
1167
1096
991
1158
1175
1163
1005
1233
1179
1061
1083
1196
1139
1055
1121
1144
1128
1018
1194
1142
1008
1144
1154
1005
1116
1193
1021
1015
1255
1159
1034
1199
1232
1093
1157
1186
1094
910
1113
1177
1047
1235
1216
1100
1156
1201
1101
979
1130
1163
1117
891
1194
1180
1037
1277
1186
1094
1160
1223
1114
1179
1207
1107
1180
1194
1129
1066
1188
1166
1144
1120
1175
1118
1036
1193
1160
1079
1112
1181
1108
993
1104
1087
1033
1156
1143
1058
1070
1149
1050
959
1079
1112
1063
861
1239
1141
1046
1253
1219
1101
1240
1165
1044
1044
1231
1139
1163
1246
1153
1064
1234
1173
1088
1197
1225
1086
1144
1201
1146
1058
1121
1130
1069
1100
1144
1067
1019
1141
1111
983
1116
1095
1071
918
1114
1019
774
763
891
887
789
1166
1144
913
1108
1160
1076
1097
1204
1177
1014
1199
1226
1152
1169
1243
1203
1043
946
1288
1156
997
1345
1266
1167
1210
1233
1114
1118
1224
1173
1061
1173
1174
1046
950
1226
1215
1005
1285
1200
1039
944
1306
1224
1024
1139
1254
1177
1121
1259
1205
1082
1186
1178
1132
1152
1157
1124
1043
1185
1230
1154
1016
1085
1239
1203
1235
1234
1211
1065
1302
1240
1144
1236
1177
1109
1051
1225
1200
1074
1184
1191
1077
1142
1178
1067
1019
1157
1137
1146
1299
1137
1021
876
1296
1241
988
1207
1230
1083
1238
1232
1102
1132
1214
1127
1028
1204
1157
1068
1156
1165
1083
1102
1123
1087
949
1149
1073
1012
866
967
806
759
785
1004
988
1141
1214
1092
1134
1157
1082
1090
1230
1139
1090
1196
1282
1218
1197
1247
1158
1105
1169
1222
1127
1086
1216
1158
1027
1142
1203
1081
1182
1148
1074
1155
1256
1163
1057
1225
1174
1148
1291
1194
1113
1229
1201
1082
1185
1174
1023
1107
1240
1166
1160
1215
1151
1029
1191
1160
1006
1118
1166
1033
1053
1199
1153
1056
1221
1219
1074
1132
1239
1211
1268
1306
1226
1164
1252
1175
1093
1192
1242
1105
1192
1239
1162
1072
1220
1188
1088
1166
1208
1107
1071
1213
1149
1034
1171
1165
1082
1136
1235
1118
1129
1197
1114
1029
1117
1099
1015
1215
1152
1025
1215
1245
1144
1147
1234
1062
873
860
823
765
734
762
942
791
706
715
711
758
689
667
658
661
694
700
685
687
685
690
668
662
667
665
677
670
671
684
703
761
767
745
718
722
747
807
888
963
1000
1082
1132
1105
1081
1103
1092
1035
1141
1081
1047
1058
1108
1086
871
848
1252
1065
820
1046
1214
902
1271
1253
1103
1251
1221
1156
1140
1261
1211
989
1136
1176
1061
1198
1236
1075
791
749
753
1012
813
822
1262
1227
1023
1200
1195
1154
1059
1280
1248
1179
1211
1219
1208
1157
1182
1194
1128
1166
1182
1121
1012
1106
1258
1144
1206
1214
1080
923
1158
1225
1140
1225
1212
1118
1147
1151
1114
1045
1235
1195
1067
1205
1198
1177
1175
1204
1159
1257
1252
1172
1049
1272
1178
1100
1155
1240
1190
990
1154
1167
1037
914
811
762
748
789
761
719
688
692
711
694
699
716
714
704
693
680
693
709
752
958
1063
1105
1157
1122
1063
1057
1153
1181
1167
1135
1142
1209
1121
1080
1138
1142
1044
916
1241
1114
928
1242
961
775
767
861
1191
1269
1312
1226
1255
1287
1203
1178
1265
1235
1114
1174
1222
1170
1176
1184
1109
1039
1132
1148
1040
1134
1197
1143
1087
1190
1123
1021
1149
1146
1085
1083
1145
1107
1039
1122
1114
1011
1110
1156
933
862
1252
1206
1193
1340
1237
1077
1204
1151
878
757
713
830
945
794
740
881
968
898
1208
1235
1173
1128
1253
1222
1150
1190
1175
1097
1115
1259
1221
1154
1165
1220
1149
1116
1182
1126
1017
1118
1180
1042
1126
1162
1050
988
1129
1109
968
1140
1127
1028
1100
1193
1086
1071
1140
1052
1116
1165
1079
981
1188
1141
1029
1137
1200
1067
1138
1201
1149
1043
1150
1145
1041
1164
1136
1047
924
1207
1169
1081
1212
1199
1065
1162
1168
1082
1235
1238
1056
842
788
1048
1217
1113
1285
1207
1131
1169
1190
1157
1098
1193
1188
1069
1172
1198
1162
1189
1229
1155
1118
1220
1190
1117
1197
1199
1100
1179
1198
1067
1031
1228
1160
1025
1140
1215
1075
1195
1232
1145
1133
1240
1126
1035
1190
1098
1070
1236
1142
1114
1209
1152
1062
1245
1231
1098
1173
1179
1125
1200
1203
1165
1049
1254
1218
1118
1259
1210
1108
1261
1231
1109
1173
1193
1094
1117
1121
1086
1082
1132
1085
1016
1111
1105
999
1157
1170
1075
1116
1221
1135
1078
1218
1170
1075
1194
1175
1099
1157
1218
1111
1048
1208
1173
1082
1290
1203
1077
1248
1239
1114
1212
1198
1083
1198
1150
1065
1197
1179
1054
1195
1205
1125
1046
1244
1174
1083
1130
1194
1113
1145
1165
1084
1062
1205
1187
1050
1201
1192
1104
1155
1170
1068
1004
1212
1174
1054
1201
1088
981
1160
1141
1029
1143
1217
1126
1178
1239
1152
1133
1199
1148
1116
1240
1159
1040
1176
1143
1055
1111
1215
1117
1156
1196
1082
1150
1193
1088
1140
1196
1091
973
1210
1132
1046
1228
1177
1117
1160
1202
1106
1142
1220
1108
1095
1155
1103
1012
1159
1114
1112
1125
1075
1092
1182
1113
1016
1210
1168
1055
1173
1184
1090
1122
1184
1080
1093
1217
1125
1128
1204
1135
1085
1220
1162
1051
1191
1156
1055
1143
1158
1076
1044
1197
1118
1066
1225
1145
1032
1148
1175
1093
1063
1161
1120
1060
1167
1138
1065
1214
1177
1030
1150
1126
1037
1177
1175
1066
1099
1177
1118
1038
1202
1145
1035
1164
1135
1029
1173
1199
1080
1101
1199
1128
1001
1163
1135
1035
1218
1214
1050
1153
1158
1039
1084
1116
1100
1706
1159
1094
1107
1216
1135
1037
1209
1169
1108
1192
1184
1012
1111
1175
1101
1078
1168
1109
993
1181
1084
993
1076
1132
1051
1078
1177
1128
1000
1150
1158
1058
1109
1203
1065
1110
1173
1130
1042
1194
1122
1012
1165
1143
1014
1202
1139
1036
1134
1171
1031
1083
1150
1073
1115
1197
1143
1023
1206
1125
1048
1198
1141
1054
1197
1131
1029
1177
1196
1090
1143
1214
1116
1090
1180
1127
1089
1144
1108
1027
1155
1135
1041
1118
1162
1045
1130
1191
1075
1122
1160
1090
1053
1182
1146
1018
1111
1157
1068
1137
1191
1093
1113
1152
1099
1006
1161
1155
1052
1080
1187
1093
1019
1125
1160
1062
1130
1169
1091
1120
1160
1054
1109
1147
1008
1097
1141
1057
1149
1171
1073
1086
1183
1086
1102
1169
1089
1018
1174
1158
1042
1170
1142
1041
1014
1133
1090
974
1153
1139
1005
1142
1142
1047
1057
1104
1024
1071
1224
1158
1070
1170
1184
1030
1142
1112
1104
913
800
851
1028
780
793
1251
1271
1124
1238
1209
1175
1182
1244
1254
1174
1178
1225
1164
1172
1170
1143
1091
1177
1195
1146
1109
1153
1160
1064
1130
1205
1101
1164
1125
1105
1014
1156
1094
978
1162
1168
1045
1184
1207
1070
1126
1208
1093
1132
1178
1076
978
1166
1151
1026
1205
1153
1060
1159
1191
1038
1130
1142
1076
1160
1194
1126
1036
1142
1134
1130
1066
1078
1161
1129
987
1121
1177
1120
1091
1162
1136
1032
1246
1095
998
1058
1167
1179
897
1171
1154
1141
1310
1204
1184
1242
1191
1788
1225
1138
1173
1235
1103
1120
1192
1136
1758
1180
1084
1006
1177
1122
1036
1215
1173
1096
1128
1166
1085
1153
1179
1120
1163
1225
1058
1075
1166
1109
1104
1212
1129
1070
1216
1172
994
1202
1195
1088
1087
1187
1135
1188
1212
1141
1143
1208
1107
1066
1241
1184
1062
1240
1188
1077
1099
1204
1129
1116
1199
1140
1085
1180
1144
1004
1190
1161
1036
1176
1190
1078
1156
1162
1055
993
1156
1113
1008
1156
1111
981
1116
1138
1010
1123
1166
1093
1151
1066
994
1185
1150
1040
1118
1180
1081
1018
1162
1078
979
1162
1179
1024
1050
1155
1053
992
1145
1124
1020
1190
1177
1060
1163
1139
1054
1010
1195
1193
1095
1176
1215
1092
1194
1144
1079
1080
1125
1066
973
1130
1100
990
1071
1128
1050
1026
1136
1110
980
1169
1136
1009
1140
1192
1033
1131
1177
1078
1124
1191
1147
1045
1160
1130
1063
1165
1176
1081
1088
1164
1079
915
1089
1137
1049
1164
1203
1071
1127
1206
1088
1132
1203
1081
1118
1196
1090
1008
1170
1112
1095
1080
1179
1111
1039
1169
1214
1030
1179
1137
1066
1207
1166
1064
1156
1152
1080
1081
1181
1102
991
1168
1153
1093
1091
1184
1120
1079
1181
1127
1042
1142
1152
1055
1189
1144
1034
1123
1182
1064
1056
1170
1115
1015
1142
1144
1053
1072
1180
1083
1095
1037
1093
1006
1252
1215
1090
1227
1196
1073
1180
1196
1118
1148
1196
1092
1057
1166
1097
1013
1142
1125
1013
1108
1195
1106
1111
1097
1130
1044
1198
1168
1052
1194
1203
1680
1137
1070
978
1284
1172
1064
1221
1173
1082
1168
1146
1115
1125
1168
1098
991
1140
1152
1035
1145
1173
1106
1061
1173
1050
1081
1108
1055
1164
1174
1094
1011
1167
1101
989
1215
1129
990
1089
1177
1134
1126
1198
1127
1077
1184
1087
999
1134
1176
1043
1198
1199
1081
1036
1172
1142
1012
1120
1129
1061
1085
1128
1043
1052
1127
1080
1005
1171
1151
1051
1080
1161
1097
999
1170
1187
1043
1158
1167
1055
1087
1129
1076
993
1143
1098
982
1124
1182
1074
1067
1165
1164
1063
1119
1132
1053
1123
1119
1095
1050
1229
1118
1062
1185
1154
1064
1179
1127
1063
1184
1143
1041
1153
1141
1004
1122
1180
1069
1042
1156
1077
974
1103
1122
1015
1119
1159
1042
1053
1167
1108
1025
1209
1111
1016
1079
1134
1025
1115
1134
1091
1070
1155
1122
1020
1159
1108
999
1181
1163
1035
1033
1183
1116
1030
1187
1140
1047
1135
1141
1026
1144
1098
1029
1089
1144
1052
1003
1154
1110
991
1138
1119
1040
1101
1155
1051
1061
1136
1064
983
1142
1107
1011
1070
1126
1048
1087
1165
1057
1019
1172
1124
1006
1096
1076
967
1066
1138
1040
1078
1214
1097
1002
1124
1137
979
1065
1141
1036
1084
1148
1152
972
1151
1158
1005
1183
1143
1057
1131
1169
1062
1105
1137
1058
999
1126
1135
1022
998
1103
1045
980
1111
1093
1022
1090
1149
1080
998
1164
1119
998
1132
1138
1047
1150
1136
1040
1087
1129
1087
1099
1136
1093
1015
1055
1094
1017
1016
1122
1108
1007
1195
1098
981
1143
1087
995
1138
1098
1006
1154
1106
1054
1154
1142
1047
1108
1131
1068
1073
1156
1098
1012
1110
1106
1012
1064
1100
1075
949
1102
1141
1032
1093
1164
1096
939
1100
1163
1076
1105
1202
1106
1019
1138
1159
1061
1152
1118
1110
1001
1157
1095
977
1188
1170
1082
1081
1182
980
1029
1184
1104
1083
1176
1136
1019
1157
1148
1007
1080
1155
1022
1043
1119
1039
1020
1137
1098
977
1132
1110
1008
990
1127
1090
1087
1177
1114
1056
1192
1169
1048
1128
1136
1057
1018
1149
1104
1028
1089
1151
1063
1026
1129
1099
982
1129
1111
1024
1093
1115
1024
1078
1192
982
1011
1118
1088
1225
1350
1114
1155
1267
1156
1168
1233
1174
1160
1198
1077
1027
1192
1133
1031
1119
1104
1017
994
1118
1105
1009
1260
1174
1093
1187
1145
1006
1163
1147
1037
1142
1130
1047
1027
1125
1109
1014
1130
1105
974
1171
1141
1019
1124
1174
1066
1080
1164
1088
997
1146
1105
994
1122
1121
1040
1110
1170
1047
1058
1118
1073
1035
1156
1078
1079
1151
1060
965
1162
1144
1033
1119
1129
1053
1069
1096
1027
924
1169
1202
1083
1132
1164
1131
1110
1227
1137
1063
1220
1128
1077
1179
1141
1021
1166
1085
969
1113
1117
994
1145
1135
1020
1079
1158
1099
1006
1121
1142
1058
1086
1135
1031
1149
1127
1080
1059
1143
1084
997
1189
1144
998
1134
1131
1039
1121
1147
996
1083
1165
1096
1079
1177
1074
1124
1174
1116
992
1190
1135
964
1160
1099
1035
1166
1119
1043
1147
1103
1031
1154
1107
1033
1070
1120
1128
949
1170
1163
1105
1099
1181
1103
1066
1166
1130
1001
1143
1175
1077
1041
1200
1127
1011
1222
1131
1030
1136
1167
1102
1081
1166
1092
972
1100
1056
985
1079
1074
1055
1048
1139
1149
1005
1133
1157
1039
1134
1128
1026
1047
1115
998
1110
1159
1048
1055
1120
1051
1012
1125
1111
1042
1070
1149
1052
1067
1158
1101
1007
1149
1142
1057
1088
1206
1040
966
1138
1104
1001
1040
1084
1024
992
1107
1096
966
1120
1071
961
1126
1097
1043
1123
1145
1065
1075
1163
1083
945
1129
1142
1022
1093
1073
1088
951
891
1275
1192
1083
1177
1133
1056
1146
1157
1057
1078
1197
1118
1069
1133
1111
1068
1162
1115
1038
1106
1117
1084
1058
1108
1074
965
1144
1072
1061
1095
1130
1080
1065
1115
1052
966
1076
1053
956
906
1110
1033
1080
1156
1009
1015
1139
1070
1137
1148
1093
1047
1112
1024
950
1145
1123
1038
1190
1140
1051
1182
1155
1027
1022
1164
1106
1060
1174
1130
1041
1028
1103
1082
963
1231
1119
1049
1122
1166
1028
1147
1211
1103
1086
1178
1082
1029
1137
1106
1029
1133
1093
985
1102
1077
1012
1059
1138
1025
976
1140
1089
954
1045
1071
1057
961
1084
1057
1019
1137
1134
1019
1115
1144
1097
1057
1005
1121
1122
1002
1081
1119
1058
1004
1148
1072
959
1092
1106
1001
1034
1112
1024
1008
1140
1066
953
1076
1153
1043
1100
1091
1044
1079
1148
1095
991
1139
1112
1011
1146
1212
1087
1085
1177
1113
1023
1121
1091
1011
1083
1070
951
1121
1170
1055
1093
1125
1063
1057
1100
1084
1021
1131
1095
1052
1099
1147
1054
949
1089
1117
1030
1085
1190
1106
1056
1154
1067
1021
1127
1094
957
1146
1087
1027
1118
1111
1003
1111
1082
1017
1121
1123
1030
1058
1120
1044
981
1114
1117
1000
1062
1104
1025
1042
1122
1039
1019
1145
1093
976
1179
1268
938
1036
1219
992
1260
1271
1101
1220
1194
1090
1097
1154
1108
1026
1144
1097
1096
1124
1078
989
1076
1110
1045
1048
1074
1054
977
1160
1090
1007
1152
1160
1050
1072
1125
1037
1062
1155
1076
1059
1142
1045
964
1102
1168
1041
1126
1176
1063
1089
1183
1085
1030
1097
1061
981
1211
1114
994
1211
1191
1077
1178
1166
1037
1133
1182
1069
1095
1138
1063
1033
1066
1049
979
1075
1122
1040
1107
1136
1013
1015
1100
1096
962
1075
1067
1010
1133
1095
952
1113
1148
1035
1020
1132
1050
1044
1064
1151
1163
1150
1200
1136
1047
1139
1134
1019
1110
1145
1060
1101
1218
1100
1043
1180
1160
990
1120
1054
954
1143
1129
1046
1109
1127
1068
941
1104
1099
1040
1220
1149
1044
1232
1171
1026
1107
1122
1020
1139
1167
1057
1121
1163
1050
1121
1118
1046
990
1111
1085
1020
1192
1158
1038
1112
1110
1061
1095
1190
1043
1034
1073
970
981
1127
1074
958
1124
1114
1030
1059
1116
1061
917
1133
1090
1030
1099
1112
1060
1006
1147
1083
972
1072
1106
1001
1042
1083
1029
903
1093
1076
1003
1036
1058
969
940
1121
1043
969
989
1043
972
1014
1188
1029
1034
1150
1101
1003
1170
1139
1025
1159
1184
1038
1104
1186
1080
1063
1146
1077
963
1138
1015
981
1129
1153
1029
1241
1118
1071
1211
1146
1023
1121
1147
1004
1145
1135
1018
1112
1181
1083
962
1123
1089
1047
1161
1084
1018
1129
1097
989
1084
1106
1049
1031
1167
1088
971
1131
1117
987
1146
1139
1035
1129
1154
1086
1020
1129
1076
988
1131
1079
1001
1062
1147
1041
949
1099
1147
1006
1088
1124
1039
1042
1148
1097
1048
1118
1086
1025
1128
1075
1041
1155
1146
1031
1085
1132
1051
1106
1089
1006
1079
1096
1056
1022
1106
1033
1045
1138
1119
1012
1104
1145
1069
1101
1132
1063
1082
1143
1049
1017
1155
1095
1029
1166
1110
1053
1172
1092
1012
1079
1124
1057
1198
1181
1049
1087
1131
1070
996
1132
1062
981
1094
1051
968
1077
1077
1026
1095
1065
1062
1044
1148
1090
1051
1133
1101
1085
1094
1060
988
1172
1171
1043
1118
1142
1044
1074
1088
1099
1063
1166
1127
1026
1173
1119
1024
1069
1122
1051
1003
1123
1086
994
1116
1102
1022
1038
1151
1105
1047
1126
1153
1022
1131
1227
1018
1074
1156
1085
1094
1164
1105
1073
1146
1125
1035
1013
1038
1014
1127
1129
1045
1034
1148
1060
947
1109
1120
1014
1043
1125
1063
969
1110
1091
996
1112
1095
1011
972
1101
1048
938
1054
1056
987
951
1068
1134
992
1163
1155
1054
1092
1153
1048
1058
1158
1086
983
1147
1132
1060
1074
1051
1064
1005
1085
1138
1058
1115
1106
1072
1060
1138
1062
993
1161
1176
1019
1095
1120
1012
929
1121
1141
977
1128
1131
993
1083
1135
1034
980
1107
1100
1010
1080
1076
998
1089
1089
970
1140
1093
994
1043
1106
1073
1013
1150
1057
948
1124
1084
985
1027
1078
1018
1155
1126
1020
1093
1067
1036
1024
1114
1092
993
1152
1106
983
1109
1132
1042
1207
1063
1036
959
1185
1160
1053
1236
1130
1018
1123
1111
978
1215
1161
1047
1104
1137
1067
1009
1111
1064
953
1097
1111
1026
1084
1156
1073
1085
1136
1084
990
1131
1142
1004
1148
1121
1029
1070
1091
1068
1110
1166
1092
1062
1136
1066
1053
1133
1114
979
1042
1113
1007
1241
1203
1136
1142
1210
1106
1121
1224
1098
1005
1104
1095
995
1089
1127
1034
1054
1071
1034
998
1160
1086
1043
1144
1097
1014
1102
1081
1041
1010
1125
1085
945
1083
1094
978
1044
1090
1037
971
1133
1059
953
1066
1098
1001
1060
1114
1037
1042
1111
1061
1007
1100
1123
1010
1082
1107
1076
961
1102
1111
996
1018
1109
1121
890
1079
1055
979
1103
1130
1066
1110
1126
1058
1096
1129
1082
972
1112
1112
1012
1075
1154
1061
919
1155
1046
1041
1155
1091
968
1122
1098
1015
1138
1071
1068
995
1145
1109
1004
1124
1119
990
1128
1127
1041
1055
1098
1097
981
1138
1102
1029
1016
1137
1061
1036
1069
1033
1007
1086
1079
951
1120
1086
953
1068
1085
1055
868
831
1024
1182
1108
1110
1205
1102
1066
1114
1101
1003
1103
1100
1044
1090
1116
1059
1064
1133
1105
1019
1029
1072
1062
1014
1110
1097
970
1036
1083
1075
980
1150
1066
1081
1127
1055
1023
1137
1084
990
1105
1092
1005
959
1047
1072
957
1031
1060
964
1018
1071
1002
1039
1166
1113
1012
1134
1100
981
1069
1075
942
1050
1055
949
977
1162
1051
1010
1060
1083
977
1054
1032
1008
1055
1158
1125
1021
1189
1114
996
1153
1081
1008
1132
1108
1032
1131
1112
1028
1076
1124
1085
1022
1134
1088
1015
1100
1091
978
1055
1081
1018
922
1046
1035
961
1053
1056
1009
887
1098
1083
1018
1088
1119
1095
1080
1003
1085
1113
1051
967
1144
1058
998
1141
1074
947
1116
1097
1026
1088
1098
1069
1026
1152
1064
1090
1035
1052
940
1148
1200
1055
1020
1117
1036
1124
1244
1138
993
1134
1156
1127
1034
1137
1111
1013
1154
1137
1014
1086
1155
1089
1011
1076
1099
1021
1034
1122
1046
921
997
1091
982
1125
1106
982
1123
1100
1039
1096
1066
1016
1083
1052
1039
1104
1025
981
1076
1050
988
1087
1089
986
1129
1105
997
1050
1119
967
1005
1149
1058
963
1131
1119
1001
1084
1131
1081
972
1040
1052
991
1195
1158
1054
1159
1094
1055
1198
1146
962
1174
1189
1107
1152
1189
1085
1045
1112
1090
980
1143
1141
987
1027
1119
1066
982
1115
1078
1035
1093
1202
1137
1065
1151
1132
1061
1154
1162
978
1109
1172
1041
1038
1246
1106
1028
1137
1145
1014
1155
1148
1018
1094
1178
1073
959
1060
1095
943
1017
1123
978
1004
1157
1072
946
1051
1095
1021
975
1149
1092
943
1124
1083
981
1077
1086
970
795
823
937
874
1110
1077
826
800
1088
983
826
1016
1046
802
738
697
664
616
633
649
658
668
672
641
654
668
646
635
624
630
627
621
624
612
602
605
615
642
687
767
772
927
998
1029
1002
1028
1030
1036
1051
987
1080
1067
1099
997
845
854
765
734
748
783
729
759
1248
917
781
814
1121
871
953
1226
1210
1204
1251
1237
1017
877
1276
1216
1007
861
816
846
788
1313
1139
910
1083
820
751
733
737
746
760
733
729
746
706
725
716
714
701
686
681
679
649
648
633
639
636
647
652
660
666
692
701
716
710
709
685
720
900
949
973
1004
1060
1051
1030
1051
1061
1023
1003
856
938
1066
1093
1068
1016
1053
1043
1047
981
1036
1084
1015
955
947
1002
870
796
815
821
774
864
1072
1019
933
1119
1109
1016
1104
1107
1097
1002
1033
1093
977
907
851
997
1065
1038
1181
1186
1103
1118
1136
1079
1038
1027
1031
1060
1047
1073
1084
1061
978
1018
1009
951
880
909
1014
984
1026
1088
1061
995
1042
1069
1034
1089
1072
1079
987
1085
1133
1095
998
1095
1058
981
992
954
975
942
1032
1067
1098
855
864
992
1092
1114
1172
1129
1065
1166
1079
1061
1113
1083
1054
1125
1174
1056
1056
1126
945
877
801
1177
1223
1101
1205
1200
1095
1144
1127
1082
997
1125
1124
1046
1132
1141
1068
1017
1116
1122
995
1113
1226
1064
1092
1139
1090
1002
1061
1055
1075
959
1116
1067
1005
935
1069
1040
959
1028
1112
1007
1062
1069
1018
924
1077
1106
1024
942
1093
1165
1051
949
1083
1074
1019
854
943
1169
1097
1172
1177
1160
991
1166
1150
1066
1137
1136
1089
1035
1105
1047
981
1021
1094
1064
991
914
1046
1046
994
1000
1047
1013
917
1037
1124
1008
1060
1061
1137
878
1075
1211
1099
1130
1204
1115
1089
1172
1164
1052
1093
1129
1043
1040
1058
1088
1016
1058
1176
1048
1009
1130
1102
1071
995
1077
1076
1063
944
1160
1141
979
1121
1077
1014
963
1095
1095
1028
967
1144
1063
957
944
1061
1112
847
1009
1130
1055
1095
1130
1138
1121
1145
1162
1037
1085
1154
1099
970
1094
1110
1033
1088
1106
1102
1089
1193
1114
980
1119
1194
1097
1119
1126
1034
1064
1084
1037
966
1129
1072
963
1103
1104
1015
1096
1065
1009
1089
1088
1068
1094
986
1040
1062
949
1047
1079
933
1096
1033
950
1031
1047
941
993
1052
995
869
1074
960
921
1057
1061
934
1074
1070
907
982
1094
991
974
1078
1049
950
1094
1076
953
1055
1076
974
915
1087
1015
994
959
1103
1077
1012
1111
1009
1062
1085
999
1076
1040
1010
1085
1035
1033
1097
1003
1077
1069
983
1016
1105
1006
1048
1084
978
1065
1081
972
1083
1051
948
1005
1030
943
874
876
1128
1136
1128
1160
1082
924
1002
1108
1065
1018
1222
1100
959
1174
1115
1004
959
1097
1108
1009
866
1081
1177
1053
1006
1130
1205
987
982
1190
1139
1026
1187
1216
1054
1011
1101
1107
1045
936
1115
1086
1004
948
1049
1069
1021
938
1061
1075
1053
1032
1165
1073
1053
1176
1098
1045
1137
1055
904
1175
1109
1082
1200
1239
1124
1045
974
1139
1039
1057
1152
1067
1037
1103
993
1071
1126
970
1076
1158
1010
1096
1070
993
964
1067
1121
978
868
886
1019
1023
925
1038
1107
976
883
1047
1114
1025
975
1073
1021
922
935
1033
951
843
902
1159
1001
946
1124
1133
1009
991
1111
1098
1029
1108
1096
1074
969
1136
1062
917
890
1041
1051
936
1006
1043
1041
979
995
1038
896
879
958
902
897
1040
1069
809
886
1095
983
889
1184
1156
930
1109
1056
973
975
1164
1023
959
1174
1107
1074
1148
1029
985
1039
947
1096
1116
1038
1071
970
1008
1011
918
1046
1136
1000
1058
1107
1000
1041
1067
920
925
1012
985
862
1055
1088
905
1056
1107
987
893
1032
989
915
1024
1024
938
1090
1000
908
1055
1041
904
1108
1069
921
965
977
882
839
984
1040
905
985
995
996
954
1072
1119
1035
962
1076
1093
990
853
839
1243
1105
973
1158
1166
1090
929
1126
1116
1038
969
1138
1077
1009
986
1038
1093
1051
1107
1136
1094
1004
1055
1086
985
1132
1149
1063
1026
1122
1044
961
1061
1068
974
1059
1093
995
1084
1086
963
1037
1023
914
1094
1055
912
972
954
923
1025
927
980
1020
928
982
917
845
1057
1039
912
1007
978
888
889
927
899
947
1108
988
884
1011
979
909
981
1062
929
896
1071
1092
1009
1095
1106
934
999
1100
994
965
1080
1012
917
1012
980
904
1052
1040
918
1042
1097
1027
913
1000
1098
1030
963
1005
1109
993
897
996
1064
934
922
997
1006
942
1082
1020
940
987
1006
924
1071
959
865
864
867
965
824
825
1168
1076
968
928
1071
1080
1019
922
1066
1039
931
1088
1064
943
1033
1039
951
1054
1099
988
1001
1139
1075
941
1139
1090
1003
1041
1119
1062
980
1076
1091
980
900
896
989
933
800
775
1224
1046
1069
1254
1172
1018
1197
1128
1013
1009
1102
1035
932
1054
1067
953
1083
1064
959
1066
976
926
1000
935
943
1118
1036
880
921
1004
1011
864
914
1049
983
867
959
1037
957
870
905
1013
996
883
963
905
989
954
955
992
997
918
907
942
1010
932
841
998
1082
970
1074
1123
1031
950
1080
1125
1063
1007
1038
1039
1006
1060
1111
999
1020
1052
989
1006
1018
939
1012
992
908
1042
1073
948
909
1049
1100
967
1046
900
930
891
1038
1175
1115
991
1138
1109
987
1101
1082
924
951
972
922
865
888
941
885
999
1023
923
1035
997
928
1031
1003
871
899
1022
1075
969
1128
1094
956
1097
1057
939
951
981
921
893
1052
952
871
1026
1028
913
891
960
940
833
862
819
787
753
831
1229
1124
986
1115
1051
913
1004
1083
1030
999
1215
1130
991
1048
1063
977
989
1024
981
1070
1031
910
1011
1060
917
977
1055
1004
967
1097
1007
932
1054
993
923
1016
1025
906
1039
958
887
1075
1074
947
1037
1024
903
1017
1044
899
880
998
1013
912
1035
1064
975
975
1084
1031
918
1021
980
895
957
984
905
1032
924
867
979
1095
864
1020
1060
904
1067
1044
943
960
1050
924
918
931
872
943
1105
987
896
932
921
871
921
998
970
858
900
946
867
915
922
917
870
852
903
850
837
839
885
768
733
1232
1086
901
1116
1096
937
949
991
1008
948
1047
1073
1004
953
1130
1043
995
1051
1032
916
1008
1068
939
1083
1076
964
1082
1009
956
1040
992
950
1144
1029
926
1055
1020
967
1061
965
922
1116
996
967
998
1047
952
1018
956
892
945
943
953
1147
956
971
1007
937
1049
960
1024
954
904
859
1213
1101
912
888
967
1019
862
778
750
707
689
710
815
781
792
823
1258
1219
1074
1121
1151
1136
1071
1036
1123
1142
1145
1063
1199
1094
1093
1014
1191
1192
1089
1023
1140
1150
1091
981
1095
1159
1114
997
1067
1041
971
1098
1033
1017
1051
992
927
1079
994
942
1100
1066
949
1048
1020
908
967
1000
949
1093
963
851
968
1073
955
982
1058
984
992
1108
1004
1103
1012
907
1078
1019
928
1039
1001
922
1095
827
907
1026
968
1092
981
903
1075
1002
897
965
1047
931
886
1039
1059
908
906
993
997
874
990
1086
942
887
999
1041
908
1136
1081
917
902
973
931
904
1179
1001
882
1034
1022
930
1107
1025
912
1054
1016
916
970
1037
890
822
1018
989
808
848
1101
1005
880
1027
1140
964
899
1081
1017
900
961
1087
937
837
1050
1081
978
902
1050
1047
930
1009
1073
974
883
1021
1075
919
1024
1058
930
1073
1141
1010
1081
1026
981
985
960
1093
976
1025
969
880
1018
1047
935
942
1001
946
914
1033
956
901
1076
1007
916
1051
1010
895
953
1022
867
904
1021
1001
890
1112
1021
871
886
1081
1022
928
1177
1139
1027
995
1004
916
1086
1002
942
1156
984
916
1146
964
877
1099
1026
934
1125
1037
929
1079
1060
965
1054
1060
926
1104
1083
1004
1132
993
1134
1111
947
956
1038
985
888
985
994
881
1043
1095
938
964
1132
968
908
1056
1047
921
1005
1105
982
1051
1107
1069
1051
1087
1048
977
1115
1112
1048
1001
1098
967
910
1006
905
912
1092
976
945
1047
978
940
1011
982
892
1012
1006
921
995
1004
918
1035
944
881
936
960
1082
956
993
1038
906
938
954
914
1097
985
901
969
989
901
883
970
922
906
924
928
909
998
1018
924
896
995
1010
907
854
837
981
1071
1136
1144
1071
973
1030
965
889
967
1018
964
1032
1053
940
982
972
909
1021
1026
975
984
910
922
923
931
896
943
1016
1037
1029
1007
940
941
981
900
1058
1047
866
797
772
782
792
1291
1179
935
941
1187
1014
1161
1165
1047
871
888
1152
1078
986
860
1049
1148
1021
890
1067
1036
835
781
818
1254
1185
1124
1176
1157
1064
999
1070
1101
993
938
958
1041
1019
915
961
990
997
879
858
931
1037
1070
983
1052
1035
961
959
1000
953
922
1100
1026
1024
1030
938
1011
962
992
929
872
984
926
891
1034
996
1034
1022
1004
1059
967
1039
1022
932
1159
1013
903
988
939
894
1011
1088
994
1032
1076
1032
929
1036
1017
897
1005
1051
906
958
891
920
1051
1036
957
1074
1052
911
864
925
1004
909
1058
1026
936
1113
1049
953
1038
999
892
846
1008
961
856
823
1057
991
862
952
1092
966
947
1136
1075
879
808
936
1046
882
763
885
1139
1015
969
1162
1095
924
918
1072
1086
904
1071
1093
1012
925
1094
1102
965
905
1100
1074
956
1008
1053
974
1036
978
883
1058
1010
868
979
1036
910
1020
1043
911
977
1064
956
919
1098
980
877
907
1182
1066
960
1121
1090
951
997
1086
1049
927
1022
1062
960
930
1020
977
905
1044
1003
884
941
946
857
921
1000
899
962
1059
942
882
1009
998
913
1063
1057
934
952
949
877
1068
1027
1048
935
1033
987
933
1047
1022
959
1067
992
951
1028
1004
917
1039
1022
950
1019
1011
928
1034
1074
958
1052
1128
994
945
1102
1033
1010
1139
1030
1046
1060
929
982
1007
912
991
1101
920
1007
1126
965
854
793
842
858
1188
1177
1072
942
1053
1076
959
1047
1106
948
964
971
909
851
900
846
1030
971
938
1005
909
852
857
831
809
895
904
868
1106
994
899
1056
984
876
1023
1026
861
1019
1057
959
1064
1020
925
984
1042
975
868
790
773
856
906
1080
1034
1048
1047
1012
951
890
907
916
922
915
974
943
1133
982
1064
1006
1094
1086
947
960
1030
950
892
967
1093
921
897
1096
1008
952
1076
982
1067
1060
936
953
1071
960
879
778
739
710
788
1262
1045
797
737
707
690
683
676
671
662
660
669
660
641
636
623
622
599
604
603
581
589
577
580
585
576
579
592
619
668
757
819
766
959
1035
1002
780
713
688
685
1167
1140
1237
1262
1222
1196
1172
1232
1148
1192
1136
1224
1225
1152
1028
1265
1190
1132
1025
1240
1192
1131
1168
1218
1114
1163
1137
1093
1200
1132
1060
1207
1181
1078
1176
1191
1108
1159
1194
1084
1067
1225
1076
1157
1225
1087
1178
1183
1067
966
1193
1164
936
970
1283
1145
987
1263
1164
962
829
1241
1232
1037
1202
1184
1080
896
1149
1160
1035
1128
1172
1125
991
1037
1077
974
952
1136
1104
1048
1110
1154
1054
981
1097
1096
967
1043
1129
1093
931
1058
1077
995
859
1030
1148
1116
988
992
1117
1060
1018
1121
1136
1038
1127
1135
1061
1066
1159
1056
970
1091
1035
975
1063
1070
985
1086
1007
1027
955
1068
992
965
1084
993
1047
1113
963
1022
1027
949
1100
1067
1085
1034
999
1043
1025
1109
1038
944
1067
1053
863
802
1281
1062
909
1266
1206
1025
1143
1142
1031
903
1076
1071
922
1072
1044
902
960
1117
965
834
822
873
1021
849
812
891
1295
1224
1104
1243
1185
1128
1095
1167
1119
1055
1115
998
1082
1129
1022
1108
1161
1077
1040
1048
1133
1134
1004
1077
1162
1018
1022
1124
1018
992
1165
1075
954
1145
1143
1003
1036
1173
1104
1270
1127
939
1232
1160
1024
1203
1133
986
1196
1132
1010
1151
1109
933
1026
1100
1026
931
1154
1068
960
1116
1179
1068
1127
1084
936
1155
1111
1113
1188
1133
1016
1191
1109
993
941
938
1164
1079
1174
1200
1132
1048
1181
1160
1072
1080
1168
1088
970
1113
1105
1040
1053
1130
1075
988
1146
1166
1066
1013
1119
1055
991
1057
1048
933
1159
1065
1052
1167
1056
1028
1105
1008
937
1016
1087
931
1201
1119
1275
1216
1155
1214
1095
1146
1204
1072
1097
1204
968
887
1301
1281
1294
834
952
912
1298
971
1206
1015
1156
1135
978
1205
1039
1109
1187
954
1157
1066
1097
1142
1100
987
1206
1103
1141
1171
1064
1198
1134
1010
1204
1153
1215
1207
1162
1225
1125
1228
1019
1285
1006
1269
1092
995
1180
1016
1348
1030
1418
1080
1076
920
857
1300
985
882
1236
1009
894
1248
1128
899
1320
1251
1043
1008
1281
1181
948
1161
1231
1041
903
1293
1244
1138
960
1278
1220
1107
926
1157
1242
1146
991
1004
1110
1026
956
1263
1193
1015
1082
1089
1011
871
873
1211
1134
944
1171
1111
948
841
1067
1109
862
1050
1179
958
1014
1165
1030
913
1133
1118
998
1167
1168
1077
988
1166
1185
1096
990
1212
1122
1027
928
1133
1157
1051
1013
1208
1205
1041
1137
1216
1082
926
1129
1178
1032
1158
1221
1131
1022
1164
1114
914
886
1151
1188
1082
1163
1269
1092
941
1130
1200
1037
1140
1147
1094
963
1165
1155
1051
1108
1097
1082
1070
1089
1076
1070
1055
1035
1020
1062
1141
1069
921
901
913
979
824
765
849
876
750
707
654
661
673
673
687
684
681
669
669
659
650
645
639
646
633
624
618
624
634
624
635
671
735
768
802
827
796
931
1049
1098
1089
1055
1055
1153
1149
1131
1047
1168
1013
1059
955
1195
1220
1167
1232
1225
1132
1003
1226
1118
1010
1175
1221
1010
921
1205
1159
1033
1117
1201
1117
961
1145
1192
1053
821
836
1315
1246
1259
1280
1185
1140
1232
1134
956
1176
1198
1137
1049
1161
1182
1076
1084
1154
1162
1019
1120
1102
1116
1040
1151
1135
1096
1020
1126
1073
1054
983
1204
1035
962
1050
1264
1096
941
1167
1103
974
866
1255
1148
972
813
1002
1255
1176
1234
1258
1055
1194
1275
1215
1089
1203
1205
1032
1157
1237
1181
1106
1152
1167
1105
1102
1140
1131
938
935
1187
1196
1030
986
1185
1127
1004
986
1058
1014
889
990
1032
986
873
936
1119
1019
997
1099
1003
932
1006
1045
902
1133
1159
1072
969
1074
1101
910
1084
1068
844
922
1208
1133
1006
1149
1005
1091
1220
1107
868
812
1255
1274
1176
1293
1205
1081
1204
1209
1134
1143
1200
1136
1102
1028
1170
1168
1088
926
1182
1164
1112
1032
1084
1108
1154
1004
1184
1169
1106
1102
1175
1147
1068
1165
1150
1090
1185
1096
953
1169
1168
1019
992
1266
1162
984
1027
1224
1102
1119
1127
1118
910
1094
1178
1061
1148
1199
1061
959
1088
1122
904
1109
1139
1071
995
1007
1134
1143
1074
1102
1068
1013
1012
1107
1114
984
1000
1131
1099
1082
913
1057
1088
978
1017
1025
1024
932
1130
1120
985
976
1138
1061
961
1140
1106
1012
918
1194
1196
964
1114
1042
1006
893
1251
1200
1080
1126
1156
1160
957
1130
1159
1087
940
1175
1181
1098
1071
1159
1122
1082
950
1139
1148
1081
935
953
1183
1118
1089
1224
1157
1039
1179
1178
1125
1030
1085
1186
1099
1140
1132
1132
985
884
1266
1243
1249
1277
1298
1183
1151
1228
1141
1061
1134
1180
1116
1087
1186
1139
987
1076
1196
1103
1005
1154
1104
1086
968
1104
1112
1005
1046
1134
1104
972
1114
1007
925
1095
1082
1038
988
1091
1144
1033
959
1108
1095
972
1129
1139
1011
1127
1060
958
1214
1122
1016
1064
1111
993
1148
1076
1120
1181
1034
1106
1295
1137
1258
1134
963
1153
1062
1166
994
1139
1118
954
1159
1185
1136
1183
1015
1038
1195
1059
1055
1147
997
980
1138
993
944
1165
1093
908
1090
1106
1041
1153
1112
927
1192
1159
1005
1203
1079
1150
1175
1014
1107
1132
946
928
1249
1023
1103
1118
978
833
1048
1130
932
1135
1178
1007
1126
1161
983
1066
1006
897
1143
1079
931
1109
1096
975
1145
1072
960
1057
1117
1065
1218
1058
1073
1078
943
1112
1107
970
1085
941
998
1201
1041
1110
1051
1012
1189
1166
1127
1145
950
946
1097
1031
906
1219
1150
1011
1210
1084
907
1062
1148
1026
997
1138
1082
941
1126
1243
1000
1280
1243
1067
993
1215
1077
944
1118
1075
929
1083
1143
993
1060
1065
956
925
1065
909
1086
950
1075
1121
923
1161
1105
903
1090
938
1071
1097
1142
1096
986
1193
1075
974
1146
1008
1163
1015
1060
1221
987
1106
1054
955
1204
1121
969
1182
1136
931
1121
1135
962
1119
1125
955
1024
939
879
846
1171
1156
1007
1025
1239
1074
962
940
1198
1161
954
1046
1151
1154
973
1153
1059
928
1162
1131
1000
1096
1184
1037
1000
1124
1095
976
1207
1138
1009
1118
1175
1093
1116
1165
1089
1017
1169
1073
949
1114
1060
975
1095
1087
978
1086
1160
1067
988
1120
1083
969
1046
1051
979
852
1130
1128
1017
1112
1104
1065
995
1124
1086
945
993
1163
1061
887
1103
1108
1024
1062
1149
1001
948
1149
1107
987
1084
1095
1002
1091
1144
1044
1073
1102
1132
1020
1027
1075
1025
951
1122
1153
1018
935
1129
1106
1026
915
1102
1097
1035
946
1109
1106
914
1152
1127
999
1102
1150
1100
972
1104
1086
965
983
1087
1068
991
975
1127
1030
933
1104
1078
989
871
817
1285
1202
1048
1231
1265
1071
1133
1214
1137
952
1183
1073
927
1112
1194
1002
1167
1175
1056
983
1181
1087
953
1077
1187
1064
965
1131
1112
990
1182
1207
1082
1161
1163
1075
917
1221
1144
1028
1177
1219
1086
1058
1081
1081
944
1088
1094
1090
931
1043
1131
1084
894
1102
1162
1072
979
1156
1150
1020
1097
1133
1064
1112
1188
1052
1094
1158
1085
1031
1178
1081
925
1027
1241
1121
1075
1247
1204
1091
1091
1172
1132
1004
1130
1062
977
1164
1166
1049
944
1172
1166
1034
1034
1124
1077
974
1058
1131
1021
956
1136
1116
1017
1115
1102
1003
911
1153
1002
1067
972
1254
1150
931
963
959
1372
1345
1258
1218
1250
1157
1043
1188
1163
1054
1048
1107
976
1035
1143
1011
893
1119
1111
938
1067
1099
1012
934
1111
916
1030
1118
955
1088
1120
987
975
1098
1063
864
965
1179
1023
904
1258
1139
1019
1184
1167
964
1157
1118
1032
1244
1087
992
1202
1079
983
1143
1179
1011
1213
1104
933
1221
1169
943
1130
955
891
1245
1077
1144
1014
924
1012
1051
859
798
1313
1252
926
1225
1272
1152
952
1200
1184
1047
1121
1059
945
1136
1135
938
1148
1147
1084
1238
1105
985
1082
1186
962
894
1243
1235
1127
1183
1248
1118
949
1109
1230
1100
957
1105
1047
877
946
1102
1007
872
1022
1144
939
934
1213
1171
1042
1172
1126
972
1043
1140
969
1015
1194
1067
913
1214
1159
1007
962
903
1208
1007
1218
1210
1123
924
1188
1133
1011
932
1203
1136
989
976
1140
1126
930
1123
1074
943
1151
1103
931
1139
1113
931
1101
1115
977
933
1173
1128
930
974
1078
945
902
1113
1098
978
1109
1119
1018
916
1075
1139
958
1021
1094
965
874
958
1000
910
988
1027
957
888
1006
1043
949
1192
1082
1094
1021
1023
1132
988
1075
1086
952
1121
1063
889
1163
1092
892
1122
1113
930
1050
1082
940
904
1188
914
829
1053
1152
1004
912
1134
1163
901
875
1030
965
890
1179
962
858
981
1043
930
1029
1055
925
1040
1038
898
967
1067
1074
933
1055
1151
1097
939
1051
995
901
1216
1079
888
981
1078
913
824
855
1251
1064
907
1138
1187
1041
946
1207
1199
1058
951
1091
1208
1120
976
1023
1122
1150
1012
913
1057
1129
1066
932
1070
1074
1097
964
1020
1155
1095
996
873
860
1118
1121
971
1027
1106
1098
954
870
777
778
1222
866
925
1148
1144
930
819
908
950
867
838
981
813
746
721
686
661
654
651
632
643
621
618
617
615
614
603
594
597
592
583
583
596
793
748
822
708
677
720
783
802
747
764
1092
1050
976
805
932
1073
1083
934
794
762
776
1006
990
1181
1181
1120
941
1105
1154
1123
1011
1048
1224
1187
1071
931
1222
1131
1100
982
1074
855
769
787
1235
1157
941
1131
1177
1066
887
1200
1172
1019
909
1223
1160
1045
927
1117
1136
1007
988
1185
1138
1079
935
1093
1115
1082
919
1125
1135
1007
1008
1137
1119
985
944
1167
1104
949
846
791
736
734
765
778
736
698
683
682
683
667
679
672
666
688
717
754
801
812
748
751
823
1041
1070
1009
1057
1137
1123
1111
1103
1060
1052
1109
1106
1049
938
1044
1062
1022
886
1001
1124
1043
890
1131
1084
923
972
1182
1079
859
978
1102
1029
874
1148
1107
933
898
1118
1109
916
1064
1138
1041
937
1130
1142
994
921
848
759
750
776
1204
1130
1005
1155
1094
973
914
1126
1127
1006
1024
1104
1119
1031
1034
1069
1023
951
851
1011
1072
984
930
1064
1023
904
973
997
933
841
942
1049
979
891
1016
1080
956
856
952
1028
921
910
1096
1072
956
1028
1067
1051
914
1047
1081
1015
965
1101
1095
1013
1026
1111
1093
1040
1002
1094
1025
947
855
994
1061
934
862
767
732
723
770
836
736
720
688
690
680
665
672
663
571
729
654
663
647
657
523
796
712
757
697
716
729
845
819
871
820
758
763
767
761
781
857
888
754
739
801
712
703
690
673
670
666
642
639
634
657
635
625
620
614
622
601
617
617
609
603
609
651
655
702
724
766
802
945
1000
997
1026
1014
1057
1051
1084
1082
1063
1080
1087
1074
982
971
1098
1056
999
829
891
1045
938
794
1058
1088
937
810
916
1057
1005
855
1038
1090
1033
881
947
1127
1058
891
1035
1164
1068
899
1077
1101
1050
955
1196
1171
1103
1036
1137
1147
1107
1003
1128
1153
1127
997
1089
1139
1056
1050
1163
1095
999
894
1094
1116
994
886
1167
1135
966
1096
1162
1054
871
823
764
724
719
860
1061
865
901
1136
1043
908
1068
1112
1023
1067
1159
1170
1128
1116
1143
1115
1078
1121
1145
1057
1031
1106
1124
1028
927
1124
1138
1045
975
1104
1096
919
996
1088
1037
872
952
1194
1021
879
1221
1130
927
1072
1147
1088
982
1147
1120
1059
1041
1186
1148
1084
1158
1141
1044
1032
1147
1140
1058
1079
1142
1085
923
1079
1118
1009
972
1147
1057
967
1077
1087
998
995
1103
1090
915
929
1150
1020
915
1207
1248
1128
1121
1200
1041
924
1123
1243
1171
1176
1250
1162
975
1156
1198
1128
1014
1199
1192
1051
1142
1187
1136
1032
1146
1117
1002
1055
1169
1086
984
1108
1124
1109
1011
1156
1093
896
938
1250
1044
998
1096
1075
1068
1235
1175
1072
1144
1185
1130
1051
1154
1170
1058
1069
1118
1112
1030
1031
1114
979
868
1264
1144
1010
1197
1112
942
1030
1188
1090
874
1048
1217
1088
1242
1184
1110
1046
1186
1163
1065
1166
1134
1002
871
1253
1192
1085
1097
1142
1103
1064
1168
1130
1033
1107
1172
1089
957
1177
1190
1083
900
1142
1042
814
774
774
1243
915
1078
1218
1131
1051
1138
1131
1064
979
1229
1247
1157
1207
1219
1118
1118
1228
1124
1030
1074
1149
1072
1101
1171
1088
975
1125
1137
1109
960
1180
1198
1154
1185
1228
1106
1019
1185
1179
1101
957
1180
1146
1015
1214
1239
1096
1126
1234
1148
1083
1220
1128
1052
1109
1149
1067
1199
1251
1124
1016
1207
1146
1020
984
1298
1218
1016
1167
1270
1120
1139
1241
1129
1052
1150
1156
1023
1068
1201
1125
1069
1039
1164
1095
1054
1164
1144
1086
959
1314
1273
1120
1206
1154
1135
1079
1240
1206
1144
1150
1233
1153
1089
1199
1145
1041
1134
1173
1113
1010
1207
1173
997
1099
1120
1063
1006
1140
1134
1032
1154
1129
1024
1111
1125
1073
1157
1160
1099
937
1125
1094
986
792
770
808
897
925
1379
1278
1142
1234
1243
1078
1206
1265
1193
1168
1296
1173
1059
1221
1223
1091
1229
1198
1145
1134
1172
1103
1006
1173
1172
1084
1034
1220
1128
995
1083
1121
992
1026
1168
1064
1030
1209
1105
1104
1042
1074
918
789
805
1418
1341
1159
1295
1271
1180
1218
1205
1113
1081
1318
1259
1183
1209
1249
1239
1152
1161
1233
1185
1206
1230
1183
1133
1204
1147
1077
1107
1158
1081
1195
1153
992
1039
1254
1112
1192
1271
1153
1135
1212
1168
1033
1167
1180
1089
1063
1092
1063
991
1213
1174
1081
1153
1180
1092
1114
1178
1127
1048
1191
1152
996
1109
1156
1124
1031
1179
1141
1012
1122
1158
1028
1107
1164
1077
1068
1153
1085
1003
1115
1127
1075
1057
1140
1117
1013
1123
1085
987
1000
1185
1145
990
1170
1187
1058
1075
886
956
1083
883
899
784
733
704
665
656
627
641
633
625
642
644
645
637
644
663
648
703
713
687
728
946
987
1035
1063
1073
1084
1092
1067
1081
1125
1154
1095
1059
1062
1078
1038
1001
899
1063
1002
927
800
844
1199
1079
844
917
1067
1042
1121
1265
1205
925
814
744
691
680
753
1000
999
1078
1228
1285
1239
1204
1177
1228
1250
1237
1232
1214
1232
1157
1194
1138
1114
1104
1141
1131
1029
903
1145
1121
1107
964
1188
1113
988
1160
1119
990
941
1179
1101
942
1189
1201
1012
983
1176
1084
944
1170
1191
1114
1187
1237
1087
972
1271
1166
1173
1236
1321
1252
1084
1245
1232
1102
1205
1243
1231
1238
1267
1210
1123
1199
1202
1127
1109
1235
1173
1126
1194
1154
1141
1053
1138
1132
1067
1211
1178
1122
1175
1176
1096
1102
1140
1051
1257
1200
1117
1178
1232
1167
1094
1223
1161
1085
1134
1192
1125
1154
1240
1158
1096
1243
1166
1092
1156
1165
1075
1023
1184
1165
1035
1129
1185
1067
1010
1187
1146
986
1104
1171
1105
997
1156
1126
1027
1077
1165
1049
871
756
744
828
851
752
721
868
1008
874
929
1229
1192
1101
1187
1185
1198
1170
1152
1208
1142
1165
1209
1176
1125
1136
1099
1194
1138
1067
1223
1218
1151
1119
1187
1139
988
1097
1154
998
933
1201
1123
939
1110
1144
1033
895
1182
1163
1057
1116
1158
1124
1007
1142
1107
991
1144
1143
1079
1031
1156
1116
1022
1186
1184
1074
1132
1172
1122
1161
1098
1142
1205
1148
1078
1185
1138
1046
1112
1174
1028
1124
1168
1082
1153
1181
1105
1013
1207
1150
1047
1158
1163
1062
957
1111
1091
948
1043
1146
1076
993
1154
1093
972
985
1147
1132
1044
1201
1113
1082
1185
1140
1053
1204
1149
1024
1157
1167
1049
1108
1208
1016
991
1291
1250
1225
1334
1227
1135
1199
1149
993
1215
1240
1124
1141
1175
1117
1062
1162
1149
1086
1112
1146
1091
1031
1124
1122
1039
1124
1154
1121
1027
1155
1094
1008
1082
1132
1035
1045
1158
1076
1009
1130
1181
1073
1081
1148
995
912
1196
1209
1015
1344
1199
1148
1271
1166
1121
1218
1201
1023
1141
1162
1033
1154
1160
1054
1083
1160
1090
999
1165
1140
1022
1102
1099
1031
958
1113
1106
1014
1137
1156
1000
1058
1173
1084
1052
1245
1169
1055
1235
1193
1084
1191
1169
1067
1122
1184
1108
1012
1184
1200
1064
1148
1206
1076
1113
1181
1079
1061
1196
1129
1048
1191
1158
1053
1163
1127
1068
1089
1118
1063
1032
1173
1092
991
1183
1151
1078
1113
1163
1115
1058
1145
1130
1046
1127
1151
1066
1016
1162
1123
982
1117
1119
990
1151
1140
1039
1058
1174
1083
967
1085
1147
1041
1212
1195
1114
1133
1213
1155
1154
1170
1141
1039
1168
1158
1070
1174
1190
1043
1034
1160
1115
1089
1164
1154
1035
1150
1195
1087
1099
1182
1109
1053
1179
1126
1004
1144
1128
1023
969
1141
1098
1022
1173
1139
1087
1126
1094
1046
1147
1090
1012
1114
1143
1037
1187
1143
1026
1114
1135
1022
1043
1120
1027
919
909
925
946
1301
1268
1089
1225
1193
1087
1103
1184
1108
1093
1181
1115
1023
1174
1163
1063
1147
1144
1101
1093
1176
1119
1060
1112
1119
1029
1013
1138
1135
1020
1153
1151
1083
1008
1173
1120
1067
962
1151
1152
1098
1266
1216
1143
1233
1169
1054
1195
1161
1029
1140
1191
1058
1065
1115
1087
1018
1128
1155
1027
1078
1137
1053
1125
1087
1046
981
1195
1128
1040
1103
1116
1033
1149
1122
1038
1107
1167
1082
1015
1174
1125
1018
1148
1131
1036
1096
1151
1045
986
1139
1034
898
881
1189
1121
1010
1239
1124
883
818
1300
1247
1086
1230
1188
1142
1059
1168
1170
1070
1198
1174
1062
1106
1176
1106
999
1159
1133
1063
1093
1124
1060
956
1012
1137
1069
945
1100
1119
1002
1061
1128
1038
960
1055
1078
999
1024
1112
1062
981
1126
1088
1021
1156
1143
997
1115
1171
1066
1005
1198
1099
979
1148
1134
1013
1034
1132
1041
928
1128
1110
975
1123
1109
1046
1092
1173
1049
963
1113
1147
1063
1109
1156
1065
997
1151
1138
1036
1093
1152
1098
1021
1140
1161
942
1087
1170
1062
1206
1220
1143
992
1051
1181
1137
1117
1086
964
805
761
734
703
689
668
691
697
709
664
670
672
697
662
661
669
721
882
956
1009
1017
1101
1102
1117
1042
1023
1094
1062
1036
1051
1148
1064
971
865
765
752
796
912
945
1248
1269
1183
1133
1156
1116
1063
1128
1131
1141
1020
1156
1187
1094
1052
1180
1179
1052
1140
1170
1092
1116
1141
1112
1007
1076
1148
1150
993
1229
1125
1019
927
1212
1202
1031
1136
1192
1049
1017
1176
1160
1013
1011
1136
1079
1056
1239
1110
989
1158
1186
1075
944
1167
1179
1103
984
1193
1112
999
1115
1168
1079
1180
1180
1105
1142
1163
1113
1122
1088
1040
1004
1151
1214
1166
1125
1216
1087
1003
1129
1186
1046
1032
1252
1184
1064
1151
1152
1092
1069
1085
1077
964
1030
1202
986
934
1205
1217
1063
1171
1130
1030
911
1122
1086
981
903
1067
1106
1044
1013
1129
1111
1030
1130
1071
1068
971
1142
1128
1065
1068
1129
1074
931
1114
1166
1072
1168
1227
1144
1013
1151
1071
1041
908
1063
1132
1073
1045
1129
1116
1021
1128
1106
1021
1097
1147
1076
1046
1044
1048
906
1141
1011
924
877
1325
1289
1073
1187
1234
1110
955
1179
1215
1127
1156
1211
1082
1020
1195
1172
1067
1008
1160
1128
971
900
1128
1135
1065
1056
1173
1093
977
1146
1140
1036
1038
1067
1046
1015
1135
1101
979
888
1123
1171
1021
1167
1180
1080
1033
1114
1139
1002
999
1069
1071
939
1057
1173
1046
987
1169
1099
989
1123
1130
1024
1070
1114
1038
997
1116
1028
905
1190
1030
984
931
1175
1181
1046
1123
1160
1124
1053
1135
1069
957
1139
1105
1034
1097
1118
1025
903
1084
1087
995
850
1092
1146
1031
1050
1132
1080
963
1069
1133
1042
1066
1127
1067
1059
1183
1147
1133
1056
1127
1042
920
1055
1115
1059
976
1121
1111
992
1088
1066
1062
940
1110
1115
1047
1049
1159
1066
948
1094
1150
983
893
1130
1123
1056
982
1155
1161
1039
1058
1121
1078
992
1069
1129
958
785
779
839
760
722
853
1307
1145
1216
1237
1113
1144
1165
1101
908
1085
1193
1095
1046
1158
1045
1141
1062
1058
1006
1179
1222
1187
1198
1229
1157
1055
1133
1159
1102
1033
1098
1058
966
1190
1189
1082
1136
1178
1072
1084
1087
1087
955
1098
1170
1084
948
1140
1088
981
1163
1160
1056
1073
1177
1073
1001
1208
1123
1009
1096
1236
1129
1016
1164
1097
1034
1048
1123
1113
972
1118
1118
1029
1092
1123
1042
1066
1166
1120
995
993
1107
1101
1029
985
1215
1103
1082
1196
1107
1020
1109
1170
1135
1068
1194
1216
1090
990
1093
1140
1034
1063
1136
1040
890
1056
1221
1113
1154
1216
1108
1043
1154
1133
1026
1069
1161
1100
979
1111
1111
1016
1096
1111
971
908
1209
1234
1069
1122
1215
1088
946
1136
1102
1062
1027
1165
1079
974
1081
1132
995
1032
1163
1102
979
1134
1150
1043
1099
1124
1092
1023
1136
1152
1063
1079
1141
1113
1036
1122
1109
1020
1088
1161
1077
973
1086
1104
991
1032
1080
1019
902
1054
1068
995
1023
1073
1052
920
1017
1066
1019
1025
1124
1059
953
1084
1146
1031
1110
1178
1062
944
1171
1186
1085
1181
1245
1125
1119
1193
1114
1005
1158
1078
921
788
747
816
847
738
715
739
835
785
744
843
1014
1013
995
1095
1072
1029
970
1105
1116
1018
913
996
1108
1011
1160
1131
1043
1020
1127
1075
957
1053
1066
1001
898
1095
1099
1048
1104
1107
996
1046
1108
1037
923
1061
1169
1068
1015
1176
1107
990
1101
1106
959
1051
1177
1092
929
1064
1173
998
917
1077
1076
988
1130
1147
1046
1059
1123
1039
971
1169
1194
1066
1197
1073
1055
934
1233
1253
1143
1186
1184
1097
1183
1184
1126
1085
1180
1139
1031
1152
1140
1015
1045
1078
1079
974
1113
1107
1024
918
1052
1068
954
1004
1112
1050
970
1076
1082
959
1138
1126
1036
1035
1135
1094
1033
1103
1143
1010
1067
1102
1047
949
1113
1144
1016
1004
1089
1045
919
1061
1118
1069
973
1116
1163
1011
980
1147
1148
1046
1113
1143
1042
1074
1200
1090
993
1147
1005
844
783
814
847
796
1176
1153
877
900
818
762
790
1278
1188
1157
1210
1163
1121
1159
1172
1041
962
1143
1191
1118
1093
1181
1185
1091
1104
1160
1090
1005
985
1140
1087
931
1101
1066
1002
912
1111
1126
1021
1100
1140
1014
847
997
1226
1140
1018
1199
1133
1030
1161
1134
978
1131
1146
1035
1068
1156
1132
981
1157
1153
1037
1008
1146
1169
1019
1075
1145
1075
1047
1152
1176
1053
1063
1175
1093
1032
1147
1112
1043
1176
1135
997
1141
1093
994
1040
1183
1106
1006
1092
1130
1041
1007
1057
1046
957
1161
1156
1040
1122
1163
1094
1118
1087
971
1134
1141
1022
1019
1167
1090
993
1132
1091
998
1121
1161
1042
947
1106
1115
985
993
1153
1078
957
1156
1127
992
1147
1136
1064
1077
1055
1041
946
1160
1178
1065
1008
943
872
803
857
871
873
1174
1130
918
934
1239
1177
1071
1142
1162
1070
921
788
755
850
1135
1148
1115
1186
1181
1121
1162
1167
1150
1008
985
1228
1211
1127
1142
1206
1117
1006
1138
1156
1084
1073
1069
1028
916
1163
1161
1059
1155
1201
1101
996
1132
1149
989
1056
1180
1086
979
1160
1120
1005
1119
1166
1040
1141
1193
1074
968
1197
1064
977
1114
1133
1022
1035
1121
1095
978
1090
1082
1012
1032
1115
1094
982
1086
1179
1068
890
923
1199
1008
1130
1199
1036
1115
1213
963
861
1196
1224
1056
1142
1100
974
803
762
881
1171
1066
1078
1106
998
921
1113
1116
963
1077
1208
1168
1126
1162
1146
1078
1087
1164
1114
1029
931
1116
1161
1112
1011
1135
1150
1105
1085
1031
938
831
851
1058
940
917
1271
1144
1055
1161
1123
1014
1021
1130
1085
1078
1208
1162
1010
887
1142
1205
1097
1149
1180
1087
1122
1186
1073
1100
1223
1119
928
893
1207
1048
832
864
1279
1169
1256
1220
1130
931
965
935
932
1299
1280
1164
1271
1163
1107
1130
1195
1118
1078
1146
1193
1100
1138
1135
1071
1007
1107
1143
1058
1101
1170
1082
916
887
1013
948
953
1321
1228
1029
894
1225
1141
1110
1242
1177
1064
1206
1166
1049
937
1248
1092
1042
1276
1221
1114
1174
1201
1124
991
1227
1201
1088
1047
1120
1099
1045
1106
1082
1039
1014
1078
1115
1026
1053
1125
1060
978
1123
1108
974
899
1147
1091
951
1116
1166
1065
1009
1185
1150
1015
1185
1157
1017
979
1198
1146
1029
1023
1179
1134
1007
1129
996
887
1130
1276
1095
1146
1253
1147
1199
1207
1131
881
1080
1004
808
767
1299
982
768
742
698
647
659
644
653
664
649
670
656
666
653
659
664
674
703
786
851
939
981
967
787
731
701
786
1010
1080
1026
1025
1078
977
1003
923
1192
1159
1092
981
1206
1170
1050
1077
1173
1104
981
1176
1159
1011
965
1226
1183
1037
1189
1160
1086
1023
1146
1174
1026
1081
1147
1102
979
1155
1134
941
969
1045
1249
1167
1058
938
805
783
1264
1309
1326
1281
1203
1253
1279
1249
1187
1236
1214
1121
1204
1212
1149
1171
1253
1164
1031
1106
1202
1080
1207
1305
1266
1063
1202
1204
1092
1122
1190
1100
862
925
1299
1257
1285
1331
1233
1260
1255
1172
1121
1229
1154
1138
1217
1191
1093
1281
1172
933
825
899
1297
1261
1284
1264
1083
1122
1276
1187
1168
1227
1130
1044
1169
1186
1005
811
788
754
759
862
1407
1287
1212
1268
1214
1194
1102
1163
1167
1104
1168
1226
1129
1102
1176
1123
1013
1153
1155
1067
1199
1202
1104
1082
1189
1141
1051
1234
1185
1107
1103
1212
1151
1047
1149
1258
1124
1040
1274
1198
1061
1185
1136
1031
1013
1143
1132
991
1180
1153
1047
1020
1110
1108
1010
1168
1155
1066
1087
1125
1092
977
964
1055
1138
1197
1223
1218
1158
1241
1181
1067
1178
1208
1095
1163
1213
1106
1120
1170
1109
1009
1137
963
1023
1020
1294
1241
1146
1250
1201
1080
1116
1167
1074
1125
1180
1113
1001
1183
1202
1099
1159
1161
1101
999
1191
1208
1059
1040
1099
1177
998
1183
1106
998
1028
1300
1237
1152
1153
1207
1201
1063
1278
1225
1103
1177
1167
1019
993
1177
1127
1038
1084
1181
1090
1145
1170
1124
976
1110
1150
1076
1168
1266
1051
1183
1161
1125
1076
1128
1081
928
1114
1126
1033
1113
1154
1073
1059
1004
1085
1038
1162
1178
1090
1239
1265
1171
1070
1166
1076
999
1188
1172
1072
1232
1146
1077
917
1202
1108
1094
1274
1223
1098
1176
1215
1079
1023
1172
1101
946
1045
1093
1005
810
842
1332
1248
908
963
836
745
723
746
990
835
791
946
1141
944
883
979
958
829
880
1059
999
956
1201
1202
1169
1196
1161
1129
1128
1120
1196
1130
1053
1115
1160
1071
1039
1092
1069
1032
918
1207
1176
1039
887
1134
1165
1084
994
1115
1082
947
1118
1158
1033
1030
1156
1105
1013
1197
1175
1061
1129
1228
1098
1069
1228
1113
1080
1141
1079
945
1188
1172
1016
1193
1135
1050
975
1181
1150
1012
1030
1186
1142
1017
1067
1177
1080
965
1139
1142
1052
937
1138
1108
1030
984
1094
1077
1001
1118
1135
1088
980
1133
1140
958
1060
1106
1068
961
883
1017
1119
940
1309
1268
1157
1117
1125
1136
1000
974
1204
1162
1079
915
1151
1119
1080
932
1044
1139
1078
829
993
1263
1218
1252
1265
1238
1135
1229
1212
1085
1147
1193
1144
1059
1184
1177
1142
1016
1132
1188
1113
1045
1184
1079
1082
1061
1223
1200
1071
1129
1198
1081
961
1125
1049
975
1103
1126
1069
1008
1257
1188
1109
1019
1238
1052
977
1102
1241
1069
1257
1265
1130
873
1214
1132
1101
1105
1251
1102
901
977
1260
1227
1179
1237
1088
1022
966
1339
1292
1171
1208
1156
1101
1023
1273
1084
1057
1159
1284
1209
1111
1206
1206
1156
1100
1163
1200
1065
1084
1093
1071
935
1039
1183
1088
1129
1155
1079
979
1120
1070
965
1101
1183
1035
1112
1083
1061
1143
979
1099
1141
958
1080
1102
981
1112
1137
1056
923
1154
1115
994
1097
1139
1028
1136
1078
944
1200
1052
855
858
973
958
1138
1003
985
1089
1029
969
1112
1050
912
998
1117
905
798
823
1289
1100
896
1253
1207
1014
976
1194
1115
933
1061
1081
996
913
1108
1098
946
1144
1076
921
1039
1119
934
906
1127
929
908
894
1210
1087
959
883
1188
1127
1037
902
1038
1019
1010
877
908
1091
1028
982
1098
1115
983
1061
963
894
948
965
793
774
1294
1208
876
834
1294
1205
1054
1189
1138
901
868
1221
1220
1024
1045
1180
1148
979
946
1185
1078
965
1150
1137
1011
998
1083
944
971
987
898
919
1163
1055
903
1021
1097
935
1067
1008
944
1105
971
1023
954
899
1066
918
1009
982
865
1011
1057
919
950
1070
912
968
1061
891
927
1098
991
935
1099
974
907
1073
1082
918
1074
1014
943
1127
929
953
984
935
1100
979
960
1099
985
1005
1039
928
895
817
825
895
1042
978
988
989
875
897
998
913
866
941
973
882
864
1011
976
875
887
1029
1044
866
874
938
931
870
1009
1019
876
945
994
883
957
1164
912
952
971
869
906
911
837
796
822
876
922
954
867
925
944
846
855
910
892
867
1028
1018
901
1051
930
864
890
886
855
931
971
870
966
958
877
886
933
854
808
787
931
1120
879
975
969
816
791
777
763
738
746
1039
924
864
892
910
831
851
883
823
822
883
902
867
908
1053
882
845
881
887
855
876
943
893
827
915
973
865
860
867
876
846
973
1097
944
879
815
789
794
783
763
772
800
811
824
816
827
789
825
793
780
778
781
752
742
749
763
805
795
800
854
892
822
785
795
795
790
810
798
804
811
870
838
814
791
789
784
752
747
758
749
749
741
778
774
767
777
796
780
754
784
768
750
738
785
780
806
794
825
817
782
803
804
786
802
790
777
798
809
803
767
794
762
740
717
716
707
693
674
671
665
668
650
647
636
618
622
622
627
640
633
631
613
623
613
625
623
639
638
623
642
649
662
671
693
745
720
721
737
809
828
816
805
775
766
784
843
882
820
773
750
754
758
824
880
917
836
874
927
880
869
817
779
829
1088
1012
899
795
822
873
973
984
875
890
1022
1052
1016
943
935
1082
1014
895
962
1124
1098
904
1075
1122
1006
1175
1005
837
818
867
888
895
1353
1243
999
1236
1174
1007
920
1212
1017
906
1165
1250
1009
923
1239
1126
906
909
1175
1122
1024
958
1194
975
812
879
1086
1035
835
791
838
1182
1040
830
757
730
708
684
662
653
670
709
776
813
731
690
692
706
729
776
773
735
764
831
934
955
812
813
1037
943
913
791
735
724
690
678
671
666
694
690
684
596
765
651
660
656
622
602
600
581
582
583
575
563
572
570
567
598
632
654
722
787
822
888
899
907
901
777
743
835
977
988
1008
850
985
1087
1011
1012
820
858
1111
1066
1070
898
1119
1087
1012
984
855
1154
1079
1061
901
1088
1134
1089
1000
828
901
1062
1022
871
1197
1110
1028
897
960
1160
1064
872
1035
1119
1034
919
1140
1119
1067
954
1110
1083
1001
933
976
1111
1007
901
1060
1076
970
867
1022
1063
977
903
1072
1095
1029
885
971
1105
1035
966
1126
1108
1055
997
888
1096
1151
1085
979
1047
1067
1079
1021
895
979
1053
990
890
858
970
1031
949
1014
1015
997
901
1057
1088
1050
960
1015
1100
1068
930
825
988
1060
1012
884
969
1121
1020
898
1017
1134
1097
999
1049
1058
1086
1017
1001
1046
1084
1042
985
1073
1105
1030
961
1031
1107
1039
930
1033
1043
972
858
844
1099
1102
1015
974
1104
1098
940
860
923
1008
915
816
962
1119
1049
899
1107
1047
1003
935
875
811
918
1099
1056
942
940
961
944
861
839
1028
1087
1045
1012
1159
1122
968
900
1035
1137
1077
1026
1108
1134
1028
956
1089
1086
1062
902
1062
1053
1008
908
1053
1044
909
854
1037
1129
1088
924
1066
1051
945
897
1198
1159
1064
1034
1098
1109
982
997
1136
1132
926
1014
1107
1036
924
937
1112
1077
919
954
1145
960
893
1126
1197
1111
988
1087
1025
944
827
820
1150
1148
947
1168
1231
1144
1164
1185
1117
1008
1069
1206
1141
1018
916
1197
1204
1133
1221
1254
1166
1006
1142
1061
1041
856
918
1277
1055
956
1218
1151
963
1144
1192
1074
838
774
716
724
712
723
720
691
678
660
650
639
652
631
607
619
603
592
593
584
576
591
593
581
579
616
645
614
637
701
853
857
744
738
877
988
909
774
725
699
719
691
697
748
1095
1038
948
928
1103
1057
1046
934
1087
1134
1146
1075
1144
1132
1102
1073
1081
1114
1065
1012
869
1165
1141
1100
1056
1134
1066
892
1143
1148
1001
1096
1125
1011
1018
1151
1111
962
1125
1193
1154
1024
1133
1132
983
966
1161
1077
915
1022
1121
1043
1076
1124
1126
999
1204
1195
1108
1106
1181
1137
1034
1087
1109
1026
933
1206
1187
1063
901
1139
1234
1151
1216
1188
1125
1144
1251
1170
1121
1149
1217
1165
958
980
1153
1126
1059
1172
1140
1068
1099
1181
1061
1107
1199
1069
1053
1056
1083
1008
1159
1147
1113
902
1066
1035
915
849
1106
1200
994
846
893
1097
1151
1002
1222
1186
1100
1107
1173
1132
1002
998
1197
1168
1071
1163
1150
1098
1018
1140
1198
1066
1011
1218
1175
1073
950
1096
1218
1055
905
1166
1140
1098
1061
1157
1097
970
911
1261
1227
1097
1168
1172
1100
1050
1226
1188
1052
1163
1210
1093
1011
1119
1126
1080
1028
1208
1135
1017
1077
1202
1111
1048
891
1291
1219
1082
1131
1166
1069
994
847
1241
1234
1088
996
1171
1105
940
1049
1095
1004
895
976
1032
1053
841
880
1178
1126
1038
1185
1149
1048
898
1039
1224
1177
1074
1241
1209
1094
1136
1218
1050
1005
863
1202
1117
987
970
1007
808
963
949
1051
1200
1123
961
1163
1144
1001
858
875
754
727
713
725
746
781
809
787
757
751
737
723
688
700
680
662
640
641
632
633
634
644
642
650
645
652
709
958
957
901
774
840
1032
982
838
754
761
785
894
867
975
1126
1100
1080
1001
1132
1110
1072
952
1197
1181
1096
1029
1123
1169
1005
968
1169
1102
955
886
1172
1163
1040
1029
1201
1111
999
987
1146
1150
836
747
739
1149
1003
1170
1026
877
1155
1104
979
958
1109
1056
968
1086
1143
977
855
1136
1099
1016
1081
1077
1082
939
936
1092
1038
932
1103
1124
993
1035
1135
1065
966
1047
1091
1016
949
1118
1095
978
980
1035
1011
905
992
1073
781
734
708
698
748
764
808
777
745
705
666
733
709
712
716
713
737
721
742
717
716
808
924
991
957
842
978
1092
1073
1047
890
1090
1089
1050
911
1086
1117
982
939
1114
1076
871
973
769
724
705
704
734
744
729
703
698
701
735
808
760
771
755
740
724
716
735
787
940
897
822
956
1000
895
832
877
973
841
777
774
741
1146
1050
912
994
1093
1044
931
1043
1110
1038
937
[truncated: 71,146 more chars]
