# Supplementary material for: Comparison between Electrocardiographic and Earlobe Pulse Photoplethysmographic Detection for Evaluating Heart Rate Variability in Healthy Subjects in Short- and Long-Term Recordings
Source: Sensors (Basel). 2018 Mar 13;18(3):844. doi: 10.3390/s18030844 (PMC5877367; doi:10.3390/s18030844)
Supplement: Supplementary file 1 [file sensors-18-00844-s001.zip › DATA/24_hours/4/hrv_data.txt]

668
778
790
741
728
744
758
765
720
746
762
756
748
773
771
756
727
732
736
730
707
741
772
780
736
741
741
749
719
734
724
737
715
668
682
705
715
702
676
674
683
661
649
663
684
688
674
688
676
687
739
763
765
725
664
671
672
675
650
631
640
653
648
657
636
635
627
674
706
716
719
707
703
673
672
656
672
680
653
653
667
674
650
635
643
655
671
695
734
688
687
703
717
674
705
726
723
674
705
722
695
716
744
732
669
636
654
663
668
715
747
766
785
785
768
729
700
686
693
695
690
688
686
721
758
820
782
682
660
674
678
680
661
630
629
645
679
715
708
671
706
712
679
678
678
716
758
719
806
894
915
801
781
793
767
720
716
748
766
746
748
794
810
791
717
715
680
681
698
728
742
707
731
703
720
673
683
718
731
719
743
736
697
684
680
683
699
723
702
751
801
761
705
725
777
822
751
752
763
743
713
700
700
742
681
740
772
756
711
730
725
712
699
720
715
720
707
665
660
653
654
672
653
671
755
782
754
748
731
751
785
824
824
741
726
721
751
780
806
759
769
762
719
719
722
742
720
739
761
778
747
752
753
762
726
766
778
781
780
791
773
730
760
772
779
753
797
810
747
780
771
762
766
772
787
740
760
763
757
769
776
740
772
781
760
710
720
702
692
676
687
706
717
682
733
762
743
787
814
815
742
732
717
703
682
699
701
708
693
746
729
744
810
894
833
802
722
692
696
723
777
763
834
856
904
848
871
862
807
805
805
843
837
880
917
805
855
926
834
824
811
829
754
817
855
881
827
789
779
789
802
787
798
809
825
757
761
790
852
868
937
916
831
776
750
771
793
767
773
730
749
756
753
737
767
766
760
737
741
753
761
734
751
672
685
687
735
788
744
785
815
803
782
783
763
730
720
714
714
723
701
742
753
740
773
795
807
713
720
738
772
731
759
760
752
726
753
776
747
740
773
742
817
944
915
863
817
777
740
746
762
725
750
699
713
782
844
858
862
841
777
761
768
772
737
775
806
779
774
800
807
732
769
722
720
738
752
732
710
707
687
715
723
720
777
823
762
810
835
842
773
779
773
748
755
781
803
821
779
727
755
767
763
746
766
763
715
725
730
747
745
753
777
789
782
835
834
833
747
754
755
758
720
751
811
890
842
912
934
894
817
813
802
771
775
789
838
806
794
812
833
796
769
771
758
731
722
734
711
653
644
676
666
657
669
706
696
710
697
667
677
702
692
671
680
678
679
670
655
666
664
664
646
644
652
664
664
667
687
701
712
669
693
676
692
742
775
775
720
748
758
754
710
741
708
754
823
870
800
825
872
878
800
800
811
805
745
803
828
824
797
740
767
800
757
774
793
808
762
792
827
869
829
776
726
771
812
935
827
862
851
809
761
754
706
730
772
788
741
787
797
774
735
737
733
730
695
729
759
794
755
750
710
731
755
782
734
724
732
737
737
708
738
776
764
725
751
764
767
719
737
741
738
711
740
762
828
823
892
792
829
849
805
751
773
782
777
828
807
833
937
924
866
876
895
812
810
831
853
801
880
910
854
845
859
823
775
760
720
774
814
827
875
872
849
762
781
763
719
753
786
816
782
836
855
764
744
753
754
713
729
738
766
716
672
658
657
678
700
668
668
682
677
672
660
673
700
758
742
834
972
913
856
849
880
809
758
795
841
852
819
902
920
801
787
807
829
747
774
804
870
775
789
804
786
763
724
720
737
711
688
706
732
746
694
699
732
815
946
856
861
855
798
750
785
811
764
776
802
741
756
796
846
782
825
868
833
771
840
844
830
800
837
836
782
828
836
861
776
808
799
749
815
849
838
774
803
853
873
843
763
767
781
826
768
796
845
874
761
737
778
797
815
749
771
776
786
756
778
825
870
801
787
802
798
747
770
790
803
753
776
797
764
740
764
784
776
737
762
769
760
728
753
749
713
743
774
771
713
672
629
620
651
661
652
627
651
658
656
632
627
612
609
609
615
607
601
597
612
624
636
612
599
612
636
657
686
641
628
642
666
674
637
673
697
712
666
661
662
679
679
651
690
722
767
715
684
701
716
699
672
690
722
763
712
747
744
713
681
685
681
699
699
676
665
683
706
754
743
699
752
795
849
785
801
807
803
735
759
761
755
740
817
789
738
784
798
770
725
744
754
782
724
764
798
836
733
733
754
769
772
709
725
728
729
695
734
770
849
748
814
785
760
691
690
682
692
718
768
746
743
733
684
677
693
723
742
699
732
757
800
773
713
716
725
731
676
653
685
718
757
747
724
758
768
766
704
735
794
818
776
858
812
731
688
660
648
686
828
865
798
859
873
756
748
750
786
722
789
857
780
812
887
915
781
781
762
772
740
721
757
789
809
736
792
768
717
707
716
705
681
713
757
783
738
775
783
765
717
741
752
775
739
792
822
857
802
822
854
778
795
785
788
758
735
749
722
759
769
801
757
774
768
759
715
731
760
819
800
807
809
783
743
757
766
736
759
778
804
756
746
764
766
766
725
739
759
779
779
763
777
775
750
729
706
735
767
789
736
752
748
718
686
699
720
718
698
729
722
695
685
684
695
699
670
662
681
710
737
710
720
762
781
767
700
706
667
678
688
710
717
705
761
807
807
742
756
763
745
707
718
723
739
727
718
743
776
753
738
751
753
729
721
743
771
761
763
777
781
737
731
741
749
733
714
737
753
717
690
688
678
699
710
716
693
681
698
720
756
716
719
729
731
739
701
696
715
725
737
730
706
727
734
728
680
658
647
637
666
698
674
711
682
687
692
695
694
681
690
696
692
668
690
712
722
706
708
703
708
668
678
679
682
673
659
686
705
730
679
670
658
645
630
623
636
667
707
696
678
686
694
700
697
645
659
679
745
762
734
868
998
904
834
815
800
724
726
728
724
719
757
851
819
809
813
801
747
762
755
748
695
704
713
726
727
719
759
785
788
738
776
779
727
739
758
751
720
727
760
793
771
782
776
765
735
722
739
745
729
727
751
780
763
730
743
743
737
710
742
760
774
732
751
772
796
743
741
725
699
671
657
652
665
677
680
708
744
756
725
751
748
755
702
731
752
762
762
813
861
751
781
821
816
756
767
770
740
694
705
708
698
676
685
700
720
729
698
719
747
766
765
724
671
672
672
698
726
699
714
745
783
758
740
761
783
778
765
725
738
737
773
795
813
786
786
757
744
693
684
694
775
813
803
767
715
729
737
714
691
704
684
744
808
760
733
764
750
696
702
698
688
676
668
649
630
642
710
798
741
736
748
749
710
692
713
734
721
730
756
780
766
735
753
763
757
725
733
720
715
677
680
708
807
801
758
775
753
774
772
736
705
713
718
694
672
690
702
748
706
730
753
704
716
738
743
746
694
705
692
707
718
754
776
736
773
788
803
795
738
751
756
758
730
722
764
736
793
834
849
800
805
783
756
718
723
757
782
769
761
757
769
764
730
750
762
784
746
737
736
710
709
705
702
673
742
808
875
791
849
839
789
716
714
719
733
737
692
706
718
730
737
762
851
895
911
789
803
793
770
722
737
759
831
848
809
845
861
796
770
766
760
743
745
765
793
787
748
769
798
803
749
757
759
723
736
776
824
727
754
784
834
811
773
779
775
778
733
716
686
653
643
631
632
670
689
653
712
785
844
819
770
783
774
758
699
707
709
734
728
728
780
828
817
727
694
706
706
703
730
788
862
896
919
899
846
851
806
748
741
734
700
715
733
728
812
830
835
776
808
807
778
750
749
738
726
726
734
790
791
831
800
740
727
699
671
647
659
656
678
653
658
649
662
680
688
711
659
689
709
705
693
663
684
688
696
688
667
645
645
639
637
640
628
622
624
628
640
644
639
677
740
723
692
683
698
710
735
721
706
718
715
704
683
693
713
755
730
690
701
741
795
721
725
794
832
802
724
713
709
705
674
699
740
788
761
772
748
744
697
692
694
694
702
729
744
745
714
731
729
733
697
695
677
715
727
757
730
694
715
714
712
696
719
738
769
764
731
762
796
776
771
791
789
753
721
728
736
715
703
725
801
741
798
846
756
734
726
736
744
768
779
722
725
720
730
713
718
758
839
767
919
951
929
885
826
740
704
707
723
683
696
763
1074
969
934
831
775
777
825
812
782
858
841
797
729
743
760
761
718
757
777
790
731
690
688
740
761
703
699
712
729
748
713
751
776
766
731
776
798
789
733
736
739
754
755
705
736
754
776
731
758
749
753
734
695
712
747
774
727
741
766
763
714
704
700
701
676
696
745
803
770
785
763
846
811
783
804
828
755
724
734
780
790
797
737
820
797
787
751
783
728
688
680
672
685
685
665
683
687
707
692
706
738
805
766
708
678
681
670
661
648
637
632
622
631
654
637
658
656
655
640
636
627
630
617
613
615
615
618
624
652
703
670
712
723
686
676
698
729
684
680
678
674
688
674
660
639
646
648
646
642
648
652
662
656
638
617
622
634
652
653
697
838
828
758
709
745
768
764
718
746
757
768
760
733
767
784
788
728
766
782
815
755
812
774
712
654
661
668
677
703
709
710
696
656
661
674
660
665
727
796
758
709
769
730
698
711
704
702
679
673
644
646
638
633
644
703
882
755
831
958
898
743
744
737
722
680
665
678
650
642
689
700
734
766
724
753
758
733
695
708
722
744
693
732
756
731
726
733
750
686
663
667
690
680
693
653
647
636
644
636
653
670
674
683
647
655
690
831
767
663
635
650
620
613
600
593
592
591
603
588
601
639
744
694
669
684
686
686
680
673
657
644
638
630
634
641
644
641
651
656
652
649
649
645
644
641
630
624
622
616
613
619
627
639
647
642
641
641
640
631
625
618
609
601
599
600
613
634
645
646
646
645
648
649
648
642
626
621
611
604
599
600
608
659
740
695
732
712
739
703
681
676
671
666
645
635
625
615
610
602
607
605
603
606
639
677
707
693
677
680
670
657
642
631
622
621
628
636
642
633
635
641
647
644
643
640
639
633
625
621
620
625
643
633
629
626
631
629
633
605
611
605
605
614
646
683
655
646
655
654
650
641
627
625
617
626
658
693
710
716
768
787
799
742
746
736
715
680
675
669
681
683
675
667
688
694
707
698
721
728
717
712
702
706
700
696
675
666
657
659
659
655
655
665
668
673
660
661
656
653
639
629
624
609
603
589
598
601
613
617
629
621
613
607
603
600
604
624
631
632
657
665
697
674
655
670
659
653
657
652
649
682
744
825
808
732
747
740
735
696
677
677
691
704
706
690
710
736
764
720
744
744
735
691
682
671
668
671
686
742
799
788
739
764
804
807
764
710
704
699
712
720
687
704
753
848
836
759
772
770
744
710
676
668
653
633
627
632
673
699
665
686
702
736
679
661
653
642
629
610
609
605
611
636
638
635
668
722
719
768
718
764
778
775
726
700
699
700
695
677
711
729
714
740
761
785
730
783
814
789
745
757
770
781
719
730
729
737
706
729
787
823
781
807
825
775
765
765
711
714
714
727
711
733
750
776
754
737
738
722
684
680
685
713
664
676
646
654
640
642
664
669
654
675
684
678
661
650
657
666
705
757
768
789
794
757
688
687
676
681
664
661
668
659
633
645
648
658
654
645
649
658
684
701
707
703
735
749
776
726
740
705
728
728
748
720
693
710
754
827
742
770
777
788
747
740
742
748
735
701
717
742
722
761
793
861
766
757
738
718
684
698
724
760
778
734
767
768
775
734
734
748
761
758
712
736
747
722
716
729
730
725
687
704
711
736
730
705
730
736
752
710
725
727
688
704
716
707
684
684
674
663
658
626
632
645
793
885
781
791
796
783
717
704
696
703
684
687
733
833
805
816
893
960
873
838
838
814
743
708
722
761
775
735
791
836
919
832
866
832
800
761
759
782
782
732
769
791
803
782
731
700
674
659
655
642
703
767
729
776
808
815
747
734
718
714
695
694
711
807
877
781
813
815
785
726
744
756
801
762
782
793
808
767
766
751
710
722
731
754
726
749
792
835
835
807
815
783
729
713
718
741
725
716
755
909
946
853
916
924
806
791
788
802
758
728
743
777
764
704
709
709
701
660
678
692
736
733
740
756
780
727
711
712
722
720
668
673
694
702
697
777
1004
988
865
827
816
812
728
736
730
716
707
730
768
775
717
743
756
753
721
734
735
738
721
710
721
735
721
690
755
959
853
764
785
783
716
716
710
680
662
651
659
652
648
640
647
678
674
710
718
757
753
702
728
749
777
737
781
813
821
741
738
748
726
751
741
736
709
690
647
629
670
1102
1040
996
1036
1028
929
902
889
861
788
816
881
928
804
880
916
795
794
791
805
857
843
793
740
754
760
762
763
799
814
814
780
751
750
745
754
746
738
729
796
869
861
808
827
801
737
747
746
725
681
667
649
642
633
639
662
652
635
648
647
650
644
631
636
631
628
612
608
611
625
646
631
640
660
674
677
656
680
673
664
644
653
653
657
627
642
654
679
660
650
678
814
888
885
847
829
751
759
790
855
894
887
751
744
766
770
774
776
758
734
766
786
718
741
780
776
794
838
845
816
780
785
782
760
749
777
844
865
794
813
847
808
764
740
752
762
727
738
746
739
784
787
810
786
786
771
764
725
728
722
743
758
758
790
799
763
737
726
688
672
660
646
637
643
668
654
677
754
808
834
788
781
757
716
681
674
672
708
773
788
792
752
706
717
714
709
699
678
657
654
685
713
781
907
764
742
763
819
827
849
847
736
746
769
842
859
842
751
754
754
742
711
661
688
731
774
757
733
726
683
663
662
659
659
640
637
647
648
658
663
659
658
669
649
631
633
641
653
658
631
637
653
671
691
672
679
720
707
722
759
782
712
733
723
711
698
714
740
776
742
717
716
741
740
723
713
744
762
780
747
702
700
681
681
742
1070
984
901
864
856
743
726
723
726
698
732
746
797
815
757
782
771
785
752
719
699
671
680
686
665
680
731
734
794
796
776
748
742
742
701
676
691
722
788
760
813
831
856
771
743
732
708
684
683
722
843
869
831
872
897
838
743
715
660
674
656
651
649
653
646
615
623
634
663
689
670
706
738
739
697
680
700
719
694
744
829
845
769
793
733
789
826
810
763
759
768
779
756
757
789
736
764
767
782
729
752
767
762
720
745
776
781
758
793
802
795
766
720
743
755
770
743
785
757
755
804
849
736
746
734
737
712
723
764
798
772
810
810
795
745
763
754
728
714
728
741
761
737
765
786
815
752
752
741
741
690
685
692
672
709
739
900
804
756
784
781
738
687
688
674
645
650
717
813
866
807
864
845
812
760
758
969
811
809
802
764
740
748
752
762
719
740
765
785
754
752
740
750
717
738
756
738
784
816
871
834
782
747
749
715
724
718
788
840
850
774
765
764
752
726
711
706
711
693
711
727
794
805
748
767
764
766
719
713
705
704
688
712
747
759
733
758
766
739
720
715
693
701
716
687
725
756
783
760
762
776
769
734
730
713
708
686
675
686
722
779
775
867
918
839
814
821
805
745
755
742
736
727
746
777
763
773
795
806
758
757
759
708
703
692
682
691
679
1074
1059
959
915
879
821
756
756
768
767
740
773
793
823
782
828
828
791
747
751
751
728
717
776
1087
977
852
849
752
753
771
787
719
734
745
750
765
735
717
705
699
687
692
672
660
649
641
644
649
655
679
655
681
688
708
714
683
675
692
729
752
722
693
714
748
750
725
771
813
800
778
755
807
965
879
853
859
817
765
794
821
854
794
821
837
766
768
763
768
742
732
743
764
760
758
786
806
771
782
764
735
707
731
747
724
742
769
791
753
789
789
762
782
741
692
693
663
663
651
661
685
715
749
771
761
718
731
739
742
725
791
855
919
892
874
783
818
828
836
771
820
733
771
840
915
810
881
923
849
825
848
875
861
794
822
844
866
795
847
875
961
880
901
897
811
771
794
817
786
809
819
792
780
766
789
786
767
773
808
810
804
824
812
750
781
779
781
744
756
770
772
725
754
776
788
767
804
815
793
759
765
769
753
742
753
759
734
757
773
721
701
718
774
811
761
741
742
743
722
704
733
739
756
734
760
768
808
801
791
843
845
772
759
781
811
831
788
826
862
868
814
821
807
805
755
768
788
799
771
801
807
814
805
839
828
782
773
784
785
746
748
779
805
806
786
824
822
750
761
770
719
667
650
686
703
753
862
870
829
771
762
756
733
694
698
702
729
714
735
744
777
798
790
792
818
806
815
774
746
739
702
700
690
657
735
809
895
842
816
825
806
770
760
761
695
708
705
685
704
721
783
824
773
814
783
802
788
773
742
737
752
776
733
766
787
807
766
763
767
773
748
759
771
791
791
737
764
764
757
716
725
733
729
672
674
672
701
666
669
665
667
640
662
695
721
715
684
721
731
739
731
683
696
691
673
688
693
740
773
769
739
773
771
724
705
711
691
670
658
656
647
660
659
662
674
650
645
653
669
674
675
736
830
817
786
849
826
790
729
747
764
763
742
762
756
743
722
749
765
767
744
770
768
734
727
724
732
691
714
750
717
731
781
804
724
697
711
703
719
723
693
670
684
697
702
687
676
685
708
724
695
652
681
736
877
748
757
722
757
698
750
703
711
718
746
761
728
734
746
760
753
754
785
753
841
867
849
814
778
788
801
809
738
759
792
832
794
795
791
780
744
706
719
779
845
771
812
811
813
787
774
744
717
683
702
785
812
798
743
774
742
747
786
768
731
693
655
674
705
762
739
719
754
782
790
762
773
790
777
772
825
860
821
827
857
861
778
799
818
820
787
854
899
825
788
774
773
734
753
807
950
834
792
816
824
820
775
739
767
705
703
701
696
686
660
698
733
988
910
858
799
812
789
799
731
752
763
773
777
756
727
751
742
741
727
679
667
662
674
697
702
717
710
689
671
716
764
779
722
735
745
774
716
709
716
732
701
683
699
721
713
683
650
647
633
633
627
634
665
771
908
848
836
848
831
753
807
825
806
725
746
748
788
754
725
765
768
731
692
707
729
720
708
737
756
764
733
763
785
804
728
726
735
742
733
719
736
744
714
702
723
749
760
737
787
824
809
759
721
725
705
673
692
725
883
810
941
979
834
838
825
800
749
767
826
828
758
756
752
771
739
836
853
825
757
771
765
788
716
754
792
810
761
880
1007
917
925
930
902
808
819
822
805
729
753
786
834
771
825
960
904
821
824
856
796
806
815
802
745
728
728
786
835
817
796
801
777
724
708
718
746
763
738
807
853
867
800
827
829
782
728
751
749
731
716
736
764
768
770
882
875
784
804
814
837
776
772
782
812
831
767
879
936
913
917
867
818
808
817
730
749
842
948
873
807
795
742
740
771
842
839
830
843
790
745
755
739
735
707
721
748
789
784
762
778
767
751
718
712
723
749
772
711
659
646
675
688
727
779
764
728
706
719
732
736
726
720
713
722
724
723
703
692
725
728
714
680
697
711
719
709
710
681
688
694
714
745
770
763
786
814
823
836
792
735
683
664
669
689
736
773
786
762
789
798
792
796
750
735
732
730
731
719
715
738
792
763
755
815
863
857
777
779
759
759
724
698
710
723
706
690
651
651
659
701
728
677
701
708
730
729
712
749
803
785
785
801
764
745
724
709
671
677
659
678
731
873
848
750
786
784
798
752
777
762
773
717
730
735
745
736
702
719
744
696
710
803
851
810
797
761
722
709
688
671
666
677
700
707
721
827
892
831
707
717
720
746
767
759
739
778
779
769
716
706
709
717
692
703
718
751
766
763
713
701
687
661
658
647
634
642
647
667
680
687
660
680
672
688
700
693
696
680
684
655
667
689
731
736
739
707
750
763
722
710
724
715
664
696
714
844
814
788
856
892
863
803
828
838
819
752
765
786
758
743
763
812
768
816
818
828
743
762
774
798
731
736
706
756
763
784
746
765
771
777
728
743
797
865
817
798
802
806
794
746
705
705
725
789
836
801
756
797
815
771
798
807
800
740
755
764
761
719
729
712
700
684
687
708
734
773
862
916
904
788
812
795
794
743
761
754
750
754
735
717
686
696
705
708
711
674
682
709
740
735
710
730
751
752
737
696
680
690
721
694
740
839
932
829
832
844
790
750
762
746
728
707
712
730
765
756
845
891
903
793
752
746
766
775
745
757
749
725
667
679
692
704
713
701
666
666
679
704
677
664
694
748
837
858
787
783
776
791
796
750
745
767
820
849
818
771
773
786
731
717
720
759
822
886
784
864
875
833
765
770
769
766
758
719
739
739
731
689
683
695
709
766
792
724
694
712
748
755
721
727
724
680
675
687
774
914
1000
795
763
840
1036
1049
988
857
848
813
780
847
914
950
869
918
959
825
800
850
936
938
817
849
840
780
787
803
829
804
823
826
834
786
770
775
769
758
730
760
724
749
806
851
773
732
740
741
762
784
775
715
719
697
683
698
728
764
778
795
788
801
812
810
784
761
731
734
759
812
821
790
781
774
762
707
718
740
788
797
924
920
914
844
895
877
772
740
733
741
738
727
751
818
862
845
879
899
811
817
811
801
752
781
802
814
809
827
865
873
778
792
782
802
809
757
773
789
795
796
714
694
667
665
680
713
761
850
884
856
847
821
764
785
797
795
784
751
772
762
776
789
764
724
717
755
770
797
780
764
727
729
718
734
761
772
813
824
817
761
774
763
755
726
731
726
722
713
747
763
811
796
826
702
701
689
687
694
682
691
705
711
692
684
683
684
700
710
694
728
750
776
784
762
789
867
780
821
863
836
784
769
749
729
710
714
722
735
757
718
741
757
739
749
775
821
817
742
744
746
745
739
711
746
782
804
799
885
938
872
823
813
820
792
797
810
829
737
759
836
981
910
819
737
739
746
750
719
752
772
813
777
802
819
829
745
773
761
756
724
716
746
792
835
804
738
746
745
710
707
708
690
670
677
686
742
770
724
762
743
729
670
682
708
737
762
754
711
724
725
727
704
721
737
767
789
768
748
809
867
885
845
806
807
777
728
726
728
779
795
911
1029
915
850
851
869
809
792
790
779
721
711
726
749
752
764
761
774
800
754
771
790
781
745
732
745
740
747
720
748
771
779
763
780
805
807
750
754
727
709
716
724
748
761
850
934
945
859
791
804
796
774
742
768
785
782
778
796
816
791
743
800
757
753
803
834
820
823
843
833
776
766
715
729
722
732
723
724
789
815
758
855
767
800
812
773
740
747
739
745
733
710
703
715
747
794
818
823
781
779
767
775
738
766
775
765
733
767
778
799
758
770
764
757
727
723
736
755
768
715
732
723
708
738
795
749
739
781
820
795
740
770
780
776
733
755
783
817
836
824
836
825
770
789
810
757
808
855
826
753
755
758
764
749
799
865
856
839
837
812
747
737
732
699
689
734
830
747
833
863
860
789
773
773
775
769
696
705
694
703
669
655
654
676
706
764
843
858
845
813
800
794
776
748
783
785
799
752
775
779
762
711
687
687
691
693
700
664
685
750
775
794
733
745
735
768
819
926
899
832
898
892
772
774
787
735
710
712
730
760
799
807
783
737
758
734
732
719
673
680
747
823
896
781
837
861
871
867
824
758
774
772
778
763
791
788
726
690
691
698
686
685
678
691
719
780
966
965
920
904
911
909
879
848
796
778
761
718
711
716
729
713
701
728
737
741
736
793
790
788
767
780
797
788
739
760
753
736
771
777
752
778
770
771
734
735
741
737
726
728
703
703
718
733
746
743
706
717
725
719
698
684
689
708
728
720
686
699
702
698
719
726
697
705
701
702
698
692
693
682
686
697
728
752
792
765
758
787
776
779
740
735
724
727
696
699
693
708
716
725
700
678
671
654
632
637
650
738
807
770
734
770
775
760
743
762
774
750
756
719
719
776
858
851
813
751
757
754
775
772
727
733
727
744
800
840
792
777
779
754
736
740
762
770
765
736
766
786
796
756
763
753
758
689
708
695
709
764
799
766
776
781
786
785
721
737
736
736
730
747
847
788
809
841
823
810
833
819
782
736
738
748
776
766
735
757
782
771
728
747
756
766
771
755
776
787
773
737
760
776
776
750
752
767
737
728
729
738
712
746
769
773
728
755
781
788
733
746
762
770
805
766
720
743
754
749
733
719
680
678
683
717
714
736
786
860
867
804
767
751
738
728
694
690
679
673
676
670
658
664
685
722
766
780
750
750
738
732
715
682
638
649
655
657
754
839
898
894
903
876
837
819
783
758
771
794
809
832
792
794
814
797
791
744
744
757
773
796
748
789
799
805
751
742
743
731
720
726
747
773
738
761
765
776
738
743
724
710
672
677
676
687
674
716
754
794
777
729
729
728
677
673
675
673
677
693
684
665
650
635
626
616
602
609
630
694
819
996
993
978
977
841
728
757
797
857
819
791
839
836
813
779
713
731
740
722
766
753
730
710
739
791
802
779
749
748
716
680
678
681
751
907
856
748
745
770
783
738
722
718
682
703
718
778
847
757
765
751
766
762
749
736
698
673
668
674
702
774
770
746
712
739
718
714
714
723
711
768
820
788
843
867
829
776
770
767
757
727
733
746
773
762
777
818
849
812
740
732
705
674
680
704
762
835
899
817
775
783
791
801
748
719
718
732
741
763
824
931
847
823
834
832
803
740
735
744
737
766
837
889
909
868
813
727
708
706
718
714
730
775
797
713
715
740
796
801
777
776
720
744
760
767
755
770
780
794
791
762
781
793
781
742
759
734
848
848
826
801
799
787
746
751
758
748
723
701
713
754
786
783
722
736
785
796
750
705
668
664
668
686
725
825
859
835
877
905
929
865
812
735
779
771
842
838
775
782
782
836
807
794
732
734
736
725
721
715
734
725
752
743
752
735
749
767
786
778
772
759
737
724
706
746
761
748
707
716
719
732
711
743
786
807
785
820
822
801
740
744
737
748
716
748
782
842
802
794
801
790
771
748
715
693
685
669
647
626
625
618
607
599
591
591
1038
1033
1049
1034
993
999
831
748
716
733
725
704
706
703
695
690
696
689
694
681
693
677
659
649
639
632
630
629
634
682
761
819
770
736
796
809
805
768
808
816
792
737
745
776
798
800
768
780
771
759
735
711
740
829
855
887
834
781
757
728
700
696
712
819
948
789
799
829
866
830
768
745
741
727
707
707
710
714
715
705
723
729
694
704
731
809
792
734
720
729
720
711
685
692
757
998
940
833
817
851
808
745
737
742
725
708
698
682
667
668
678
720
761
725
747
756
748
721
693
685
684
697
691
694
730
804
906
848
810
754
715
711
717
698
690
668
655
645
640
649
679
666
666
694
691
675
674
688
710
734
731
731
711
709
654
643
659
669
685
746
787
861
854
920
924
887
848
814
823
817
777
806
873
930
890
843
779
747
757
776
840
783
799
800
800
751
702
705
682
671
668
657
662
652
647
642
650
670
656
673
697
723
736
703
708
722
692
701
737
762
744
722
737
741
709
694
703
708
702
681
682
678
680
667
671
680
700
672
678
671
670
646
648
654
672
683
702
727
751
720
743
753
743
701
687
678
689
685
675
669
669
681
691
686
683
695
727
741
729
711
722
724
710
671
661
666
727
736
715
801
798
748
738
744
726
701
694
693
688
689
660
673
680
713
705
712
730
724
694
717
722
687
711
738
732
697
690
694
694
681
658
652
644
626
626
631
654
668
650
672
675
687
664
664
682
709
713
704
717
754
822
801
775
790
813
809
748
733
723
720
698
742
786
809
768
800
809
754
729
726
735
709
679
689
728
769
760
766
755
748
707
702
706
735
728
723
763
769
753
714
721
747
734
723
736
743
726
698
691
705
744
743
736
743
712
719
724
758
762
744
774
747
709
689
684
699
720
699
674
722
776
771
778
828
894
873
822
833
823
760
770
780
798
751
798
810
784
762
757
763
726
742
804
928
803
840
829
738
751
744
735
727
757
776
730
776
790
776
743
747
745
702
714
714
760
734
719
754
746
714
717
721
711
674
683
681
676
658
667
693
725
707
712
753
760
753
710
731
736
723
698
714
718
702
686
693
684
688
665
676
687
760
723
695
717
726
710
688
694
692
683
665
655
652
660
674
670
658
682
668
678
674
670
647
670
674
706
709
712
790
756
706
714
708
708
674
688
682
685
673
678
745
817
821
773
786
770
707
711
723
696
681
657
650
648
654
680
677
657
657
666
656
645
632
617
622
640
676
692
670
710
703
748
749
696
722
725
703
676
669
673
669
646
665
699
688
671
723
760
773
774
714
732
732
715
667
666
669
701
706
717
775
882
852
776
780
736
710
703
708
676
665
665
666
666
647
639
682
765
695
735
704
691
683
692
737
708
707
725
683
688
704
748
707
698
738
764
725
725
763
727
684
701
730
752
691
730
766
836
747
756
806
797
724
754
784
740
674
660
716
700
707
715
721
705
734
786
801
788
835
818
739
739
745
734
747
724
763
811
848
798
794
790
781
748
754
759
714
716
694
703
675
686
679
663
662
691
670
691
698
726
718
720
675
675
667
653
636
636
640
675
675
663
671
716
798
741
829
897
870
751
734
713
708
667
655
668
679
684
739
789
764
818
795
752
726
749
755
713
739
714
690
669
702
744
746
767
768
799
734
774
917
970
847
871
844
761
789
783
739
707
787
776
855
867
760
769
748
735
698
699
718
795
836
753
756
783
804
788
767
790
764
763
786
790
758
737
760
778
748
759
795
813
775
785
797
748
750
765
779
769
794
852
852
781
815
808
823
762
802
852
867
817
851
864
852
783
811
809
739
710
704
748
786
839
781
735
682
708
728
728
688
667
669
679
713
758
763
757
701
699
783
817
802
772
714
689
705
732
737
712
742
787
808
807
878
900
804
793
828
852
781
810
832
810
826
840
803
756
788
804
785
794
873
837
795
826
766
741
759
758
724
716
754
795
776
808
848
868
786
823
810
793
776
811
806
811
776
766
824
866
936
906
803
786
826
862
829
807
885
900
916
799
802
804
739
690
712
718
723
754
777
799
788
776
760
732
767
811
912
929
904
857
857
852
826
778
780
779
756
759
858
841
806
789
808
805
779
725
735
716
699
669
681
717
782
820
824
766
781
774
781
782
744
779
820
851
768
802
825
800
809
798
765
761
756
722
741
775
811
830
763
800
814
786
719
716
704
692
664
666
682
703
723
694
720
762
850
820
774
806
821
812
793
723
713
720
736
755
727
767
772
828
788
767
781
796
814
788
825
844
856
770
780
822
839
805
800
811
810
772
783
799
803
781
795
818
831
773
793
813
806
790
807
796
774
768
796
828
802
825
831
815
783
804
806
757
764
764
757
754
797
814
788
783
820
849
799
785
783
795
738
744
772
771
803
798
804
767
790
810
792
742
697
698
708
733
738
721
806
865
793
828
843
831
795
826
829
811
824
863
940
834
877
943
936
842
870
884
826
844
884
921
856
884
903
864
826
841
823
781
810
739
756
805
840
906
862
777
799
839
842
813
868
899
859
854
843
831
804
824
823
807
802
840
869
822
839
855
779
780
810
854
797
835
821
798
785
824
901
853
887
927
901
834
855
835
772
800
823
846
856
921
933
835
886
906
856
839
851
850
801
842
870
846
860
894
915
834
881
868
819
821
841
865
833
898
934
826
853
837
781
812
776
869
953
848
876
890
845
807
816
816
767
777
790
834
783
845
877
842
840
877
881
797
815
830
836
812
859
909
838
847
851
890
796
842
899
913
844
894
938
833
822
826
796
772
827
892
847
907
960
858
829
777
797
817
830
777
817
851
863
829
897
903
841
840
861
860
801
834
874
871
872
904
915
836
880
904
903
819
850
886
873
855
894
814
837
889
894
828
861
872
820
804
844
868
836
876
902
854
803
821
840
790
879
936
868
869
875
821
789
831
877
862
888
947
896
884
878
850
794
828
843
826
864
893
879
809
835
854
832
827
890
937
868
962
1002
919
866
871
851
793
812
845
839
912
995
935
868
875
853
783
793
824
839
807
870
920
855
843
868
873
830
882
955
965
848
888
918
840
793
824
831
801
869
908
839
828
807
748
714
729
771
740
756
723
713
725
727
709
699
688
663
647
638
631
643
676
699
706
820
954
1020
1026
1010
1034
929
1021
1120
1110
1036
1080
847
1029
1124
969
1006
1063
922
1014
987
884
988
1004
867
901
897
847
878
893
830
870
846
805
895
842
807
859
900
798
835
897
977
859
922
887
803
857
883
836
828
927
1017
939
934
965
868
885
936
902
862
891
883
862
934
928
869
879
840
767
805
825
793
796
787
728
696
720
730
711
733
751
765
717
722
759
797
777
832
925
898
810
895
941
947
892
916
978
867
872
928
956
819
804
766
835
838
811
761
809
882
808
814
827
822
819
759
811
880
983
895
983
1035
845
828
867
892
791
850
916
845
818
892
937
821
812
833
873
785
827
870
865
796
831
835
764
802
857
932
851
837
865
847
798
849
916
897
807
855
848
822
813
868
876
812
835
847
862
810
828
868
899
842
782
799
830
811
770
774
806
759
724
738
721
701
694
669
656
638
630
625
627
625
633
610
613
631
672
721
713
853
1029
957
943
997
971
813
848
868
819
858
935
853
884
903
860
802
788
832
792
764
772
787
775
722
749
778
779
796
805
769
742
758
745
741
717
689
687
698
760
743
756
752
714
705
730
726
706
721
733
744
719
735
784
881
855
852
893
854
783
798
789
767
758
784
819
816
766
779
801
783
749
722
738
764
797
801
791
747
759
735
722
728
746
752
742
776
827
863
822
792
738
781
803
836
871
792
794
801
814
809
811
850
847
792
813
824
801
775
771
796
804
810
770
740
752
767
743
750
802
844
830
794
820
823
789
766
773
782
795
770
786
798
725
743
748
788
762
818
820
833
787
780
771
780
746
743
769
779
749
807
801
799
838
821
798
730
761
773
794
803
782
781
786
788
790
800
797
760
731
723
774
864
959
907
817
828
834
834
808
838
851
778
730
735
812
872
838
858
855
791
762
769
819
878
839
799
935
980
847
889
888
886
800
849
903
934
879
954
968
882
830
857
869
785
843
870
886
791
827
820
787
786
810
817
765
756
757
734
682
693
719
952
919
864
920
930
836
804
793
779
746
742
760
791
830
856
892
863
782
795
841
888
821
793
803
841
832
836
856
840
847
760
782
793
796
736
762
764
774
738
758
818
785
784
848
853
795
883
816
780
812
859
926
934
837
831
852
865
804
837
864
891
864
845
856
879
845
809
800
803
840
868
855
809
791
797
738
754
767
783
763
775
815
763
836
872
838
826
878
868
797
801
792
782
738
746
779
926
834
815
829
955
1009
821
746
780
829
848
843
804
821
822
799
796
810
874
847
806
874
940
833
869
872
776
740
741
773
810
812
790
739
705
712
712
741
770
746
708
693
659
682
696
712
778
822
792
763
784
798
818
886
865
840
1099
1036
961
877
898
878
853
961
1046
963
857
865
908
836
957
1066
971
890
913
842
810
881
917
857
894
895
864
780
812
792
770
747
715
706
694
675
665
654
642
644
653
689
686
709
791
840
802
756
805
879
901
792
896
976
964
810
859
897
814
856
862
798
853
855
846
833
759
763
796
818
781
789
791
809
762
760
778
830
800
799
806
794
714
722
719
710
697
717
756
794
830
794
806
855
872
854
783
791
756
773
868
877
773
765
791
819
781
745
778
763
735
789
795
755
743
755
738
714
697
699
743
825
785
832
888
780
718
733
712
699
691
1122
1068
1138
1099
1053
1031
1010
1019
948
776
878
970
1166
1119
929
915
964
946
918
926
967
906
931
963
838
882
886
890
795
815
828
849
875
856
937
863
857
916
944
910
823
820
814
828
802
790
803
867
872
822
880
904
863
811
817
810
745
761
785
822
788
830
878
894
833
878
878
854
819
815
856
805
909
1068
967
944
954
904
853
878
928
808
895
925
798
833
853
776
743
740
759
742
693
703
710
730
706
697
699
813
1068
1198
1124
1156
1100
986
982
936
892
818
855
913
949
854
878
927
908
867
880
893
845
803
840
854
832
843
804
844
860
839
824
851
855
792
838
834
815
847
907
915
829
863
862
785
782
795
784
759
814
890
886
848
844
840
789
797
813
811
808
861
888
852
950
948
846
884
871
811
854
869
878
818
898
985
886
880
871
814
807
836
845
815
865
860
826
879
871
815
820
791
734
722
725
738
734
773
743
725
752
749
717
717
711
726
728
708
691
704
702
678
677
680
673
659
642
643
654
653
661
1024
890
895
1068
885
977
1058
959
916
897
936
917
819
911
1079
1058
1033
1019
946
961
827
906
1143
1094
978
961
989
956
919
889
819
829
884
897
836
831
827
785
765
764
753
729
729
737
755
716
746
733
793
870
901
853
837
855
885
785
769
775
800
743
807
920
1022
896
892
877
867
801
836
873
882
881
924
937
847
870
890
833
843
862
890
847
885
888
835
843
869
873
800
829
830
791
805
855
863
848
893
935
848
853
802
808
805
832
785
811
803
779
779
789
793
751
765
772
752
725
746
759
783
765
749
780
786
785
784
856
884
872
807
827
838
808
845
880
845
808
830
814
786
809
751
765
807
895
866
921
946
876
849
808
788
826
880
837
869
868
846
894
920
871
888
861
795
815
823
810
822
899
986
897
936
938
839
818
859
895
829
909
939
870
901
911
921
858
921
933
884
880
897
892
821
837
884
912
849
899
864
802
848
838
802
868
890
832
854
875
887
868
878
844
878
891
874
822
837
794
846
949
977
902
893
867
773
721
706
717
702
720
734
710
727
738
777
782
768
757
724
743
767
817
858
892
912
998
1043
979
936
978
828
915
1054
978
906
939
927
847
883
945
905
874
922
956
830
864
916
858
906
928
877
866
883
892
797
817
813
831
976
1020
914
932
917
884
857
881
942
831
897
951
905
874
922
950
841
869
867
831
810
834
861
807
864
880
863
826
859
836
759
784
803
795
755
791
796
786
832
887
883
777
773
790
795
766
715
722
714
724
755
743
806
843
894
853
895
912
911
840
904
988
991
944
921
939
933
828
901
961
929
902
909
920
822
860
985
901
863
845
888
878
768
744
769
808
848
787
873
903
896
817
850
844
868
823
853
892
946
881
891
897
868
801
788
764
831
893
893
795
832
821
806
767
830
931
952
924
915
881
827
869
908
847
836
855
804
848
955
1027
909
945
863
851
865
880
828
840
875
849
855
913
944
851
886
893
853
832
875
899
811
845
874
810
775
788
757
733
764
782
753
760
783
818
787
797
857
873
787
816
862
900
825
887
896
902
820
863
887
857
816
878
941
854
887
901
851
824
845
838
769
806
870
848
924
968
894
871
869
780
813
844
886
794
837
876
918
841
864
863
838
861
901
880
852
903
929
833
876
896
852
836
906
962
883
914
911
799
816
846
889
822
861
949
973
843
842
824
785
836
833
855
965
963
835
851
876
824
856
868
916
832
869
825
739
749
781
825
750
762
768
754
705
727
775
813
780
837
952
994
923
962
954
843
840
891
894
873
942
1005
876
921
909
876
808
873
947
860
886
912
872
836
868
867
769
774
805
757
726
730
746
807
821
807
840
870
871
797
753
745
732
697
682
669
655
641
764
826
716
828
900
857
778
833
892
895
892
858
781
825
936
1019
1052
926
774
815
886
1124
1076
931
907
969
969
849
926
1073
1040
959
834
769
767
810
884
904
851
802
875
921
888
803
836
854
881
811
822
854
882
889
828
861
868
855
775
806
786
794
872
845
776
798
823
817
760
787
809
819
760
797
841
817
897
932
895
809
828
824
804
746
782
798
773
811
796
854
776
750
721
748
761
770
768
711
696
712
772
976
1001
998
838
800
838
857
841
853
784
760
815
885
876
854
791
738
743
743
830
977
932
781
810
834
889
925
846
792
787
748
780
850
1014
895
935
950
895
830
804
765
721
686
674
668
686
688
722
742
720
761
762
774
760
781
800
841
850
827
886
877
879
879
908
945
1019
917
947
967
838
771
787
751
795
853
920
833
875
875
831
828
816
857
809
860
924
934
872
884
846
809
846
856
791
791
826
958
844
921
946
911
840
849
829
775
824
889
980
942
861
870
881
785
840
967
1009
893
924
923
806
844
860
852
853
933
955
848
882
878
833
895
924
880
815
851
860
793
817
815
799
750
758
743
757
822
794
807
787
780
743
746
738
721
710
698
689
658
684
688
728
759
767
731
703
714
706
712
708
705
692
685
680
801
814
792
779
764
775
797
772
768
797
800
829
769
803
790
791
792
815
834
765
729
740
742
737
701
709
724
744
733
716
740
764
792
772
743
763
788
795
763
754
778
791
771
761
768
750
725
745
755
738
754
756
777
771
740
713
739
730
752
736
717
738
753
733
719
704
696
691
677
661
666
669
728
896
804
866
934
909
796
755
725
714
706
709
810
1130
950
758
804
844
973
1012
944
882
869
916
868
884
921
925
839
878
852
804
780
825
888
860
840
891
882
804
833
828
856
770
831
893
1001
889
918
928
829
846
843
811
798
834
872
812
864
897
835
834
842
845
777
806
836
841
830
913
915
805
830
837
788
731
708
712
716
711
766
894
1039
1019
950
997
1008
944
831
768
736
761
863
856
804
828
887
882
866
867
884
829
897
800
988
1138
1058
916
865
775
768
785
832
845
823
879
802
825
878
899
905
841
866
883
872
816
872
937
940
836
874
887
851
784
864
979
922
878
891
906
822
832
847
865
805
854
889
886
809
875
845
796
812
798
779
813
844
803
837
840
889
824
892
996
922
937
932
918
878
910
863
810
845
876
864
958
1012
917
930
937
871
850
866
920
849
921
950
951
847
892
890
837
835
832
847
796
853
920
852
875
896
843
827
859
882
802
832
854
846
833
843
864
810
876
881
840
827
848
868
811
873
941
967
863
924
920
850
872
933
957
908
952
932
828
877
912
899
872
922
812
876
890
876
869
869
768
760
782
784
761
799
818
809
838
869
921
838
893
900
840
825
839
856
802
882
898
868
868
876
925
823
842
851
814
835
892
891
849
871
897
809
824
838
817
840
901
940
868
884
880
827
809
801
743
777
788
774
776
847
903
811
812
832
838
791
796
823
879
797
830
857
906
838
878
955
906
849
828
819
787
737
729
725
771
807
807
760
730
770
804
812
767
747
757
773
751
719
697
712
851
914
1010
1136
1122
1100
1037
1011
913
924
979
966
973
1005
936
951
998
933
932
928
840
768
798
862
1098
1035
884
885
861
795
727
735
709
706
709
725
701
691
679
687
715
755
764
735
725
751
766
822
816
866
921
962
851
863
867
867
823
837
851
800
799
839
878
809
801
828
803
759
755
777
807
771
757
770
788
739
737
758
785
746
730
760
805
836
854
849
787
792
803
851
829
907
983
1030
959
962
973
954
909
914
983
859
852
858
832
819
857
862
783
795
811
848
761
709
693
694
706
766
916
953
951
895
920
926
896
859
799
793
824
872
915
959
912
925
966
972
840
857
873
954
944
1035
1102
926
938
942
911
877
930
950
825
866
872
835
858
892
826
838
888
927
831
846
863
848
795
833
840
806
800
822
857
824
863
918
936
826
841
840
815
835
861
875
815
855
870
864
823
843
825
743
715
761
742
759
808
811
801
749
772
784
828
848
881
968
1023
999
869
878
900
889
861
894
920
943
875
895
878
873
823
861
876
868
806
846
873
866
803
853
882
873
863
879
854
777
797
816
877
840
884
864
835
786
791
786
750
757
776
781
748
744
747
752
742
766
795
853
848
948
972
931
887
903
894
821
881
915
892
894
910
879
837
849
871
837
838
874
899
907
1001
835
743
749
737
747
765
753
863
981
927
959
947
851
782
733
763
801
831
801
793
831
828
817
815
865
957
1051
1030
1050
971
876
866
857
852
964
1039
901
956
1026
965
912
929
952
854
882
818
801
810
915
931
902
852
855
847
832
778
836
934
977
1025
1077
975
962
966
837
852
885
857
921
937
991
811
740
768
764
748
729
716
708
700
719
728
760
728
717
749
796
858
847
861
916
937
875
829
851
888
874
771
783
811
844
826
849
877
856
826
842
860
834
836
873
929
873
853
868
874
816
816
835
853
815
869
884
890
832
850
875
836
826
832
829
777
803
813
846
790
829
851
826
798
809
812
771
789
805
820
793
829
841
805
811
814
803
788
741
760
783
805
773
777
770
775
745
751
761
776
760
756
796
854
877
820
843
838
811
783
784
805
786
762
787
805
805
774
790
801
809
773
779
773
807
755
770
797
792
783
838
838
789
788
797
795
757
765
788
820
797
795
816
830
814
809
838
834
790
767
795
801
796
809
838
860
805
793
805
804
768
750
776
789
762
739
725
709
714
734
722
763
792
794
751
766
800
857
866
809
865
878
856
808
798
846
894
796
829
845
867
786
762
766
799
716
706
702
684
678
692
720
730
762
775
779
763
740
748
761
785
823
840
820
827
912
973
983
885
774
744
768
844
1002
995
989
942
827
857
871
912
924
888
933
968
850
872
872
807
812
827
831
804
888
949
884
841
850
848
800
823
842
882
834
877
896
815
823
848
904
847
880
917
827
871
911
954
847
865
863
825
784
824
876
891
872
924
880
802
770
768
778
743
790
811
833
865
903
912
839
841
833
794
804
814
850
794
823
816
822
785
826
813
793
802
818
803
759
764
807
786
754
761
748
710
703
696
687
704
702
695
715
725
678
667
676
686
722
802
849
756
812
935
1042
1007
848
930
1040
855
822
933
985
902
855
896
861
802
834
895
958
821
878
903
926
811
872
899
796
774
847
933
939
860
885
920
889
796
874
961
1030
974
997
893
901
934
846
773
809
897
919
845
953
972
997
832
788
799
746
753
802
879
933
876
873
920
952
837
833
889
893
891
943
942
826
873
880
827
797
826
853
801
824
864
880
803
805
822
806
732
713
754
808
855
953
972
833
891
942
951
879
850
857
876
900
864
897
945
914
833
878
876
863
789
850
879
880
792
860
866
835
778
824
817
770
797
821
833
764
812
810
794
774
802
766
732
773
754
737
705
677
664
649
627
621
636
644
659
676
661
660
687
694
723
701
695
814
1005
968
937
945
956
958
948
994
837
899
1010
1035
994
1022
1097
1069
1002
853
894
1032
1102
911
895
960
1038
889
868
877
917
824
851
858
765
760
851
1056
994
891
842
855
861
833
801
823
853
872
790
800
818
853
797
831
851
864
783
809
810
805
737
730
759
788
795
744
785
798
781
802
821
823
773
751
751
791
850
788
783
820
871
837
765
778
779
784
757
734
772
781
793
739
797
805
838
829
864
861
821
782
798
815
839
773
807
835
908
826
866
876
905
854
872
861
795
794
782
749
707
697
681
664
659
687
683
673
699
727
739
727
704
683
703
733
811
833
813
872
905
831
802
810
818
797
752
780
841
872
807
769
754
786
818
798
758
758
753
757
729
702
724
743
772
744
809
842
899
801
817
825
828
799
812
819
781
749
749
758
775
757
799
807
851
843
760
802
871
903
870
788
782
773
768
725
749
797
909
844
867
907
832
833
859
866
805
835
826
796
750
786
817
879
888
899
924
850
882
891
911
850
866
872
816
840
862
902
806
857
859
811
733
705
734
735
780
892
917
925
903
801
807
805
826
838
846
872
951
916
884
892
886
833
832
849
863
773
832
848
877
793
819
803
803
817
806
768
788
790
790
740
774
788
826
783
818
816
826
768
800
800
793
756
778
788
815
796
848
856
783
785
811
790
746
750
732
709
675
690
715
786
819
747
757
755
778
737
763
809
849
844
852
885
933
798
813
825
812
789
845
879
823
809
807
828
799
763
817
841
846
769
801
838
878
825
825
831
834
795
807
812
844
810
841
863
796
846
880
858
774
786
797
781
757
749
753
720
692
717
765
847
827
746
784
819
840
837
822
750
766
776
808
825
867
962
1041
849
908
976
954
848
862
855
871
796
867
903
894
808
835
852
770
810
828
847
819
767
788
799
801
768
804
806
844
792
833
836
834
793
809
770
710
688
703
725
731
755
781
821
836
844
835
765
784
802
832
867
870
829
772
762
777
825
876
875
847
777
789
812
829
863
845
862
879
847
794
798
793
752
763
787
819
811
757
781
773
770
760
745
766
779
779
756
793
796
809
790
804
794
796
742
764
785
790
748
770
769
745
764
795
828
811
816
818
844
775
779
785
788
775
769
815
946
985
901
989
982
875
843
847
831
801
878
974
854
907
927
842
830
837
817
796
815
838
779
788
784
734
717
705
686
697
727
730
779
749
748
733
725
785
965
921
911
785
737
704
724
761
803
809
804
796
730
760
797
874
945
939
794
854
895
925
911
868
789
819
827
859
849
825
878
870
855
792
816
843
835
779
816
826
857
788
821
818
803
778
812
832
810
808
862
882
799
829
846
820
757
758
768
787
756
723
734
751
796
806
803
836
853
800
781
775
782
764
749
787
840
834
777
787
764
723
722
716
716
733
759
783
774
752
770
791
806
751
801
809
882
825
831
841
828
760
757
761
772
736
740
773
831
871
814
874
887
845
787
796
800
798
751
794
825
917
867
864
843
845
792
765
785
798
733
694
686
700
695
702
722
756
725
762
768
768
760
736
737
720
725
716
699
705
744
801
770
824
906
923
891
828
794
792
796
803
741
770
804
829
810
822
785
766
728
738
746
788
763
757
768
779
751
747
761
768
753
729
731
732
750
722
714
733
757
765
750
774
780
783
737
733
732
746
770
783
779
801
826
844
802
803
787
768
737
748
756
759
739
756
759
769
738
740
755
764
735
717
722
727
739
715
698
707
729
749
729
736
754
781
757
729
710
703
689
689
706
708
677
694
725
759
798
789
759
708
724
735
759
783
803
762
788
793
836
845
834
877
894
923
866
858
847
861
806
802
822
863
839
880
912
932
836
888
944
816
853
853
815
815
828
846
779
812
837
856
785
825
845
828
782
810
807
796
791
857
891
849
864
838
773
772
792
804
761
722
750
755
757
732
783
819
852
742
719
751
742
713
737
784
761
793
783
785
731
743
758
779
793
819
867
972
841
860
900
930
887
809
750
779
800
830
880
931
965
985
898
846
838
852
832
782
836
842
828
742
745
770
809
820
746
743
758
778
777
717
679
670
690
702
741
861
868
861
866
863
819
855
884
884
894
861
761
794
826
875
896
907
796
807
796
838
885
836
926
1062
880
878
894
888
839
822
838
836
784
735
723
720
716
731
711
688
691
671
684
692
717
744
722
759
780
839
856
796
858
927
846
859
827
798
737
712
755
890
928
830
861
860
868
789
797
818
848
822
860
868
852
800
852
878
878
816
851
869
856
832
854
869
805
847
860
879
826
847
838
785
805
798
779
779
792
811
778
805
830
835
791
819
834
815
793
796
806
791
762
810
853
817
808
824
834
784
810
840
845
778
816
862
853
864
878
841
784
802
808
776
827
861
826
868
878
890
813
815
802
805
777
787
816
848
805
848
907
849
788
805
795
782
813
830
844
804
838
844
818
831
843
877
798
828
840
848
831
885
901
835
864
863
832
795
815
814
782
817
851
849
799
850
836
812
784
784
791
723
705
705
694
696
679
671
666
661
664
673
672
674
695
710
717
693
705
738
761
765
730
761
812
943
857
856
841
853
802
789
794
805
762
791
837
869
842
851
824
823
775
776
780
792
792
850
908
810
839
849
852
795
794
815
761
729
735
754
774
775
743
766
799
828
794
788
812
831
800
775
788
811
794
779
790
797
808
774
790
769
780
753
747
779
815
846
791
803
809
811
774
752
762
783
771
759
787
817
811
792
806
828
789
782
784
802
771
765
774
796
791
764
776
763
735
763
784
771
730
746
771
794
799
788
822
837
853
798
801
815
804
782
820
885
892
853
858
854
832
770
704
686
687
683
689
738
798
826
856
851
835
754
765
799
898
981
982
973
941
867
842
818
806
878
949
956
886
836
913
960
895
805
810
828
817
816
861
894
863
767
791
808
808
766
798
811
789
798
805
811
807
778
802
805
785
763
782
791
808
767
813
840
912
851
900
911
896
863
878
872
773
801
822
896
794
838
853
824
810
818
831
778
774
802
845
818
810
846
848
783
806
802
827
764
779
816
873
827
860
889
847
830
844
839
783
798
813
795
790
850
849
814
853
842
794
829
850
825
820
815
768
710
725
740
761
767
717
718
711
687
671
655
652
643
628
619
615
600
601
604
634
678
659
719
738
722
1047
963
828
732
792
1037
1015
953
767
732
743
761
729
743
800
794
760
745
761
766
745
720
726
750
729
688
682
675
700
718
785
749
696
672
674
692
707
711
669
678
678
689
671
656
644
654
678
734
694
735
752
689
681
680
689
690
665
669
708
771
838
783
809
871
879
796
779
808
841
851
871
1018
1023
883
879
849
797
755
780
829
833
868
895
852
773
779
804
830
787
803
851
889
836
844
886
850
820
815
829
781
782
826
826
794
868
908
853
808
797
779
748
751
779
806
822
946
1029
846
903
844
871
897
962
868
773
775
779
740
778
851
833
791
983
956
851
1045
1055
859
915
999
905
1004
956
835
905
1112
999
840
890
886
817
834
881
876
803
870
929
836
803
840
833
780
801
789
755
779
801
835
794
813
839
828
781
807
808
785
752
782
788
754
723
711
695
701
751
710
757
828
855
852
825
743
748
756
693
730
817
1066
906
1005
987
831
850
846
783
802
818
810
769
763
797
766
766
720
740
760
782
767
840
928
885
770
797
840
828
756
786
811
824
760
794
789
759
722
716
757
780
732
776
799
792
771
751
789
852
750
736
724
990
865
878
863
797
800
816
797
781
729
734
763
904
914
881
869
866
788
818
831
842
769
785
779
796
763
744
759
791
770
729
762
829
822
755
784
794
801
762
731
750
765
750
759
812
829
778
732
720
696
682
665
651
636
638
675
860
707
690
700
710
709
713
724
753
807
783
732
686
699
754
1008
1069
1004
976
989
1006
971
851
970
1155
1082
879
893
769
793
950
1037
964
832
854
869
865
790
808
787
791
849
875
856
795
871
878
855
777
804
826
839
782
845
842
832
772
792
761
822
862
859
835
857
837
776
758
727
708
691
681
660
667
655
648
644
652
646
638
630
618
611
607
632
729
901
907
944
806
735
815
852
869
815
810
941
1045
1038
1071
1041
948
963
1018
1014
890
863
864
783
847
897
962
913
860
849
782
779
790
791
769
807
823
804
790
807
788
768
771
782
774
749
725
712
705
673
673
699
856
1047
992
877
769
758
770
774
792
786
768
715
726
736
766
771
751
760
795
804
801
783
715
700
704
722
768
820
829
757
729
733
765
813
822
799
750
746
772
819
817
787
851
858
813
820
804
786
786
720
714
738
782
816
814
757
759
772
781
760
739
762
788
820
809
839
857
841
811
802
788
749
763
788
750
734
740
704
698
700
725
724
720
763
766
751
742
768
765
777
754
771
788
755
777
826
805
754
786
848
949
842
796
790
803
792
783
872
918
906
818
848
893
928
845
880
900
900
817
847
854
828
859
886
945
829
819
833
854
805
855
792
806
815
843
892
902
840
829
818
815
788
782
786
800
793
808
850
869
847
838
842
830
768
719
711
688
683
799
818
845
969
986
885
820
799
809
755
744
794
910
815
833
870
873
800
850
912
856
790
784
783
806
819
781
786
825
847
800
836
902
895
807
812
831
863
807
856
893
903
882
877
856
806
833
855
825
823
861
843
832
873
863
801
808
843
825
780
795
813
775
759
816
781
746
724
743
750
731
717
735
757
752
716
716
745
785
776
765
797
823
823
801
860
854
809
737
759
809
899
812
817
850
836
785
820
860
840
859
983
1022
856
868
914
1031
811
739
779
871
866
977
900
820
769
782
782
786
771
738
769
815
861
905
920
892
818
862
882
883
832
807
840
876
905
804
838
829
809
757
804
823
832
762
777
798
789
755
753
737
702
691
692
690
692
714
727
737
759
747
853
1058
1082
1042
984
987
921
881
958
982
892
920
1115
1036
977
988
883
948
1089
893
972
1062
1008
969
954
862
856
969
1073
1040
976
909
905
921
985
923
970
999
962
1036
1051
969
847
861
904
813
867
903
918
858
878
870
823
777
791
823
819
846
844
844
864
915
900
826
841
778
835
855
861
799
839
862
882
797
815
818
825
795
791
841
879
895
821
858
803
871
903
920
854
807
845
872
916
802
847
824
912
950
963
857
866
792
810
832
846
779
859
848
854
814
860
897
780
778
793
796
751
775
825
868
871
935
955
818
832
841
809
813
836
893
839
885
865
876
897
888
803
817
856
870
789
881
1026
1051
934
913
895
808
834
897
977
891
882
973
957
853
748
759
783
777
793
823
851
849
771
805
811
809
755
766
789
859
990
973
940
934
809
850
868
953
883
931
943
968
864
882
959
941
810
817
817
814
915
988
924
886
893
883
803
851
905
919
884
908
891
832
876
816
925
962
886
872
878
869
813
850
881
795
744
729
718
760
750
745
762
746
725
702
705
685
670
670
671
679
674
666
693
717
768
851
873
814
858
946
990
912
922
981
853
835
841
849
782
799
848
857
809
824
828
820
785
823
839
822
750
722
722
759
786
731
748
779
797
765
781
842
895
859
863
862
885
843
875
900
902
832
874
850
879
915
898
833
815
830
861
799
813
835
849
812
850
837
819
784
792
802
810
763
758
807
816
834
794
800
805
797
770
779
795
811
803
837
845
825
798
828
820
811
789
805
820
796
784
818
845
838
790
809
816
779
775
792
809
770
792
822
838
781
842
820
772
797
801
818
770
776
775
756
759
780
804
817
790
790
787
807
826
829
805
758
711
722
723
725
719
693
713
678
662
687
685
733
759
805
814
794
794
739
744
758
799
881
930
881
896
904
842
848
899
937
959
903
855
886
840
779
811
859
920
820
876
972
1007
907
863
884
958
915
879
806
897
1158
1119
949
975
963
901
950
962
909
922
954
936
820
901
975
964
862
884
929
839
807
819
834
781
825
875
848
797
835
769
748
762
764
788
764
736
704
672
661
669
694
742
727
749
731
871
1065
1050
961
982
952
874
826
833
841
748
710
760
824
1029
1094
1063
952
878
845
786
838
919
993
978
968
991
1011
962
931
971
960
965
829
855
887
808
911
1024
937
870
882
866
849
769
832
857
859
769
784
759
748
719
740
780
765
711
683
683
682
695
707
755
753
777
801
855
932
958
933
878
869
846
823
831
861
920
962
944
902
921
936
930
938
840
879
913
944
802
823
899
965
945
869
896
908
874
809
834
858
891
864
939
969
849
839
838
858
816
839
892
957
876
854
842
836
782
812
845
927
847
829
846
874
808
790
804
819
745
768
816
901
851
842
836
857
788
810
813
817
758
777
787
833
801
858
893
882
850
851
852
784
800
812
823
829
892
937
913
867
881
866
806
781
791
835
792
873
977
991
945
993
958
848
830
832
799
800
833
849
809
829
842
845
782
791
797
811
789
832
845
857
788
829
832
832
768
774
787
738
699
691
684
683
688
681
678
673
667
659
647
626
619
610
606
600
597
637
1026
967
899
888
804
742
769
845
771
836
974
1001
988
940
891
811
852
1192
1003
785
794
839
908
946
946
977
940
975
887
966
1071
1066
929
874
811
803
848
858
872
892
878
865
839
831
818
803
753
764
788
824
798
841
813
833
799
795
810
856
807
875
892
925
871
854
833
812
783
785
805
809
771
815
857
931
873
895
869
760
761
737
710
692
688
705
741
724
710
727
746
756
713
712
728
732
799
892
906
838
904
944
943
880
842
865
871
859
793
834
884
924
816
820
782
777
781
746
761
793
850
776
800
855
871
845
794
784
802
808
844
829
894
963
949
859
908
940
819
843
883
854
784
800
776
812
860
880
810
789
793
806
795
763
861
837
975
1052
1019
911
897
902
905
837
883
1007
1050
985
947
963
925
828
860
932
963
903
905
949
913
840
843
879
860
816
884
813
883
963
949
877
845
857
875
880
789
821
912
975
867
852
885
802
872
943
957
877
889
894
819
834
821
829
802
858
907
816
895
930
913
828
825
829
844
811
843
897
1020
908
1000
1028
906
869
896
873
845
935
988
867
915
945
937
822
806
829
818
794
878
1002
1000
859
909
930
924
874
911
952
917
870
871
889
839
836
892
938
813
846
914
905
834
833
920
950
893
887
921
920
868
908
955
956
840
856
898
936
868
910
951
896
826
873
820
862
969
958
851
830
852
842
781
774
739
723
707
756
779
872
864
856
859
838
786
753
762
774
853
920
924
964
1001
1056
1028
986
1016
1042
895
810
885
1046
1136
1031
891
923
952
877
876
924
976
860
901
882
886
964
1100
1011
923
893
872
825
888
1022
957
952
997
948
940
968
919
854
930
980
869
909
977
935
900
953
992
861
859
880
920
860
886
924
938
871
889
909
794
828
843
858
828
903
880
756
746
761
806
871
829
759
753
739
698
669
658
647
637
625
619
630
663
652
632
625
650
737
720
721
725
1002
1067
1039
924
928
955
887
841
882
1058
927
1039
1123
988
980
1017
912
897
931
866
841
937
920
842
863
878
887
848
906
893
834
869
874
869
832
858
859
809
840
839
841
800
805
795
761
793
827
776
848
906
853
856
865
834
780
776
778
783
766
824
844
854
833
857
853
788
783
791
792
775
760
762
765
752
793
833
888
806
817
808
763
794
759
795
837
838
843
815
760
770
786
809
861
848
934
997
962
938
1000
1016
933
969
980
941
905
998
944
853
873
840
797
812
797
808
899
892
909
975
907
864
901
885
841
959
967
880
944
934
876
919
941
892
888
914
959
868
866
851
828
876
909
915
890
904
853
842
831
820
788
833
881
861
813
841
844
823
857
892
856
844
863
838
792
815
827
820
850
861
861
841
861
854
810
807
831
817
791
829
825
803
822
840
809
733
730
720
718
697
699
710
734
704
692
706
731
719
707
736
759
768
762
806
839
871
827
893
906
817
805
814
832
788
779
803
833
795
780
787
777
762
755
781
765
738
723
707
708
698
692
706
722
737
717
684
679
835
1120
971
1076
1051
1014
1008
915
903
937
936
935
984
969
883
961
972
845
858
886
884
805
858
960
888
862
1020
1065
1010
903
860
799
774
799
869
867
869
942
1005
964
987
1004
950
913
952
975
897
950
950
901
810
838
860
798
820
834
795
809
807
758
752
759
785
799
800
761
718
729
747
892
923
951
992
1003
848
823
814
791
771
798
896
1031
881
1015
1028
872
908
962
963
938
911
968
1010
889
918
982
1029
1023
930
976
989
977
882
905
940
824
847
861
877
819
939
973
960
889
872
897
899
854
833
907
951
900
858
904
853
866
941
871
863
873
875
834
799
834
853
857
815
865
898
823
846
883
878
833
808
818
825
817
781
818
843
861
804
836
848
838
770
731
726
721
727
713
811
920
941
881
932
942
841
797
805
798
782
774
809
989
1016
981
1054
1043
928
922
906
841
863
922
948
878
920
998
874
859
884
869
804
811
828
860
821
898
996
1006
931
932
911
835
848
851
882
826
911
1015
1001
849
880
874
874
809
850
860
865
821
866
900
908
814
832
910
871
856
859
857
846
802
862
896
922
858
847
857
834
781
793
810
811
800
851
871
839
795
805
807
831
793
815
833
874
823
818
886
875
825
819
822
812
748
752
814
849
788
916
807
732
742
726
707
679
660
637
628
641
666
710
781
789
832
833
834
901
1073
1142
1119
1080
1011
1072
1033
997
857
881
1222
1140
895
994
1134
908
946
1095
1039
887
859
838
793
873
948
907
836
904
931
932
812
746
748
785
937
1003
913
925
1033
1080
943
996
1214
1183
1036
1027
1135
1082
908
858
910
999
971
964
960
913
826
855
912
868
888
936
972
860
888
945
964
868
909
983
972
834
858
900
908
883
941
989
890
900
951
839
846
885
915
880
881
941
1032
917
938
980
1028
911
903
923
959
819
936
1089
1014
980
959
911
855
891
993
904
899
920
913
839
918
949
853
869
891
880
818
876
916
887
848
922
915
812
834
872
910
825
876
932
947
876
920
932
822
826
853
843
809
898
966
851
886
963
936
869
956
955
834
879
914
868
873
944
928
883
947
963
860
889
949
916
835
884
933
872
862
967
978
953
1046
962
811
820
790
733
726
751
773
738
741
744
723
698
690
671
656
655
665
690
707
709
722
783
1069
1040
1039
1056
981
777
724
741
808
987
1219
1171
1085
1075
1068
1039
863
884
1041
1115
1036
926
850
903
963
1002
965
937
1022
1037
890
1022
1165
1047
1018
1063
1014
909
960
1093
958
905
898
859
852
1002
1101
1020
907
884
862
781
814
901
955
989
1102
985
847
839
828
820
769
738
722
711
699
691
687
704
1059
953
1010
1009
973
871
882
933
807
911
1170
1115
961
978
1004
941
858
962
1049
981
997
1038
981
895
936
922
903
958
908
829
840
894
940
866
908
921
905
834
872
888
861
829
875
879
838
880
901
874
809
826
840
803
786
780
734
744
775
835
784
833
823
934
947
859
831
837
831
787
793
854
919
902
883
948
961
883
841
906
875
822
861
942
860
903
935
904
821
835
866
832
818
856
830
815
811
772
777
829
770
784
814
843
774
777
800
832
752
774
770
770
722
745
781
801
769
792
806
768
797
854
921
823
888
938
851
887
906
826
798
859
937
823
834
929
857
775
817
879
891
801
864
910
812
850
877
827
835
849
883
817
776
753
769
818
756
801
841
867
796
814
904
988
884
936
973
865
859
911
865
905
911
825
801
882
945
817
811
827
801
764
764
817
1263
1038
1106
978
903
1003
996
865
897
953
940
941
972
955
808
796
810
872
878
900
890
865
929
967
922
838
867
839
763
773
999
1133
1105
1053
912
936
991
988
903
900
917
916
867
895
911
942
843
832
865
913
948
971
946
817
849
918
947
883
965
1010
931
834
865
906
838
858
836
769
758
754
530
930
697
696
698
703
671
660
646
647
644
634
628
618
607
611
808
892
942
964
994
1007
1003
1011
1030
983
943
1141
1184
1097
940
1142
1111
923
1012
958
839
1028
1240
1210
1026
1015
1021
1005
900
911
1043
878
1000
1058
897
950
1003
985
868
894
922
938
837
863
914
988
874
895
910
907
796
833
813
744
737
698
713
744
818
837
786
808
814
785
730
772
858
1028
917
1021
1056
851
818
819
850
852
785
813
829
834
884
944
910
875
883
882
819
854
900
841
962
1051
837
848
876
828
863
894
867
845
878
910
828
829
790
784
815
882
1009
880
949
944
837
900
908
824
848
876
864
787
832
844
796
803
819
834
776
818
761
788
835
835
777
844
858
789
822
815
804
781
821
837
783
830
842
811
810
833
831
776
783
795
784
815
877
922
926
892
834
922
930
858
835
832
827
802
831
878
824
893
939
910
834
905
944
834
884
866
817
790
824
895
802
866
927
904
892
919
875
804
838
850
791
788
794
828
797
760
826
873
860
772
765
751
735
710
688
707
734
769
756
716
728
712
712
676
688
718
783
775
706
713
726
716
692
698
689
680
666
652
648
640
637
643
648
642
656
695
733
790
790
774
923
892
803
870
860
804
735
756
772
736
703
695
751
731
735
705
695
710
698
756
817
841
851
772
793
880
906
832
840
916
889
777
844
767
762
781
858
766
751
790
802
771
766
761
704
708
691
670
666
689
704
779
841
815
762
705
701
696
702
736
765
732
890
966
924
974
1006
900
888
883
851
841
926
965
812
834
855
891
793
922
790
777
786
788
771
793
821
747
734
746
732
716
716
736
730
702
700
718
753
792
740
738
792
841
817
758
796
798
763
758
763
741
729
735
755
765
742
727
746
761
730
729
739
767
787
746
718
744
730
714
701
704
712
700
717
733
746
708
718
725
712
715
726
701
697
702
732
701
741
780
839
789
796
767
736
683
682
660
639
705
844
751
811
871
887
811
852
869
807
742
738
730
689
686
665
669
686
701
717
723
740
777
748
716
723
720
701
678
658
643
653
667
684
702
689
722
749
779
720
704
710
715
736
709
711
723
706
680
686
680
688
695
742
846
834
763
824
813
765
743
758
772
759
734
778
921
895
845
752
736
739
747
707
745
758
752
707
721
722
718
691
680
681
704
718
706
687
713
724
683
690
702
719
692
716
744
777
716
744
825
824
723
722
697
672
674
671
679
665
671
703
700
699
719
730
741
735
704
702
706
709
701
499
927
733
705
712
784
754
723
751
733
696
709
722
714
692
726
729
739
713
726
731
692
696
705
714
723
719
691
702
692
678
664
642
634
637
646
665
661
665
674
716
743
702
697
695
725
740
707
710
709
709
683
684
702
692
671
653
683
731
708
683
687
671
662
650
640
637
644
669
649
673
698
703
682
669
663
653
650
654
665
682
656
662
685
683
677
686
680
667
660
651
642
645
626
625
611
612
617
627
629
626
638
647
648
621
630
618
614
603
583
569
587
597
613
641
631
625
633
648
641
648
650
656
636
633
630
635
614
625
622
636
625
631
640
643
626
640
632
624
612
613
609
608
599
601
602
595
593
594
598
592
599
604
610
597
603
599
586
586
581
574
570
562
557
559
560
553
560
569
612
602
632
637
642
629
618
643
654
633
627
628
617
609
613
624
633
619
629
628
635
605
605
596
587
583
594
599
629
653
654
681
695
685
663
663
661
634
638
629
623
627
638
655
642
669
677
664
660
677
658
656
649
639
622
615
619
614
606
606
615
611
612
614
636
620
617
622
632
629
613
611
609
608
594
590
594
596
600
607
619
625
616
602
604
610
603
584
573
578
595
675
644
701
761
744
680
679
674
691
646
631
643
666
684
697
651
644
648
686
705
669
638
634
657
725
725
663
688
693
693
666
733
745
706
727
796
836
765
797
840
859
758
760
779
776
704
724
731
714
689
762
748
823
873
883
759
704
731
744
785
720
736
783
824
765
853
928
892
819
782
706
712
747
774
751
731
721
737
710
705
713
698
664
649
653
656
712
888
771
761
796
797
725
689
679
698
780
839
743
785
843
834
754
762
745
691
696
757
799
780
731
763
780
758
750
729
700
717
760
762
742
687
673
664
660
664
667
663
647
630
631
686
769
798
720
660
655
653
674
704
760
763
753
734
712
703
697
685
667
689
713
793
811
720
702
702
720
735
697
708
705
708
693
673
687
771
805
848
800
721
717
724
725
735
738
764
760
735
699
709
676
658
650
657
652
663
692
683
679
711
722
688
681
696
709
670
703
695
703
698
718
717
697
681
668
650
632
614
603
594
592
610
613
620
691
901
887
758
700
703
722
733
675
683
696
660
670
668
669
655
641
645
642
634
627
614
610
603
605
610
624
628
641
633
651
672
666
658
649
646
658
637
647
652
651
645
643
646
652
639
647
653
658
654
665
679
662
651
653
656
647
645
639
645
630
627
633
636
631
632
645
651
640
644
646
669
651
651
629
627
637
657
687
672
689
727
707
687
696
700
663
648
635
648
642
646
643
628
618
629
645
644
636
648
639
622
617
607
602
604
602
612
627
630
623
631
647
689
657
664
700
680
673
670
662
656
646
665
670
660
660
689
729
701
672
676
667
661
640
649
642
650
639
663
713
684
682
700
700
683
686
689
686
658
667
679
676
652
649
655
645
642
647
647
632
645
644
654
634
646
649
639
632
636
639
636
625
626
628
620
625
628
624
620
638
653
644
652
670
682
680
667
644
644
641
648
637
628
638
644
647
635
655
674
694
667
697
710
670
671
669
670
649
656
669
663
651
667
731
789
698
714
717
718
673
699
717
701
675
703
723
731
693
707
714
701
675
656
655
654
660
649
667
706
699
706
758
755
699
720
732
716
680
698
687
669
681
713
808
732
778
843
802
769
767
720
703
711
746
741
717
818
916
844
845
797
780
774
743
704
720
734
765
732
800
834
778
767
751
743
697
692
699
736
741
775
839
879
791
791
780
744
726
749
763
754
747
776
778
735
751
760
718
709
713
720
687
700
695
718
687
730
956
797
802
832
792
757
794
810
760
720
750
763
734
742
791
821
751
809
812
752
732
738
729
708
701
730
711
707
727
770
858
778
799
795
788
724
733
747
820
768
800
894
894
792
753
756
764
739
707
731
760
758
718
746
761
740
734
787
773
727
682
684
691
716
714
688
722
743
762
719
766
774
753
739
772
775
743
709
724
751
775
753
846
887
845
804
823
812
750
752
718
710
763
868
850
870
908
804
778
780
767
713
729
761
820
782
792
783
758
716
730
733
755
740
769
820
849
827
817
851
820
754
721
744
755
816
798
822
884
948
808
823
829
805
727
682
741
724
877
1018
933
796
750
753
740
724
698
710
733
747
752
731
719
721
712
687
704
720
748
777
782
772
749
712
727
785
856
862
913
954
910
835
795
766
772
812
751
737
774
811
821
829
777
787
785
775
759
753
768
805
834
827
875
849
842
810
779
759
734
712
738
818
893
838
886
867
808
840
819
761
740
755
734
756
815
854
814
862
859
808
804
803
790
755
780
750
779
816
826
801
814
821
790
763
761
745
792
858
882
838
857
843
796
792
785
789
771
811
830
861
817
830
806
816
803
761
732
723
708
676
682
675
678
778
844
834
752
762
772
781
734
740
770
854
875
814
791
819
838
826
762
767
773
841
879
825
797
812
811
755
764
806
865
829
827
907
839
797
831
827
783
780
777
777
831
932
873
864
900
885
810
820
848
874
798
848
888
891
813
830
818
801
736
732
726
714
786
710
709
709
711
713
692
708
680
691
698
721
774
810
757
754
756
792
784
756
722
717
728
745
714
759
803
812
801
748
782
805
830
774
772
804
825
763
788
757
771
783
791
758
796
813
838
788
745
774
801
885
923
846
822
821
830
785
802
845
852
806
840
830
816
778
790
793
798
762
784
810
820
761
744
751
734
720
712
692
670
666
674
710
747
732
729
774
808
813
778
787
809
811
790
841
885
900
846
872
865
806
781
762
738
775
806
810
905
951
866
872
856
814
774
777
805
819
825
875
870
798
813
823
792
782
825
847
839
804
804
802
770
764
782
820
775
786
759
787
812
809
769
778
769
795
790
775
777
804
830
824
821
835
851
812
771
792
805
793
801
783
751
730
754
807
875
773
765
777
788
762
729
736
750
762
748
746
777
821
820
761
727
692
642
548
815
658
660
683
703
702
698
672
661
657
670
718
773
760
771
816
824
823
832
841
856
856
845
808
788
730
703
690
689
704
731
723
695
714
736
743
750
760
750
731
735
705
704
703
689
715
755
827
847
843
827
781
716
707
724
796
1142
1029
920
865
839
798
762
786
818
912
893
898
912
921
899
803
761
731
722
800
837
879
863
979
1029
1009
946
915
863
860
871
915
923
925
875
822
829
855
861
808
835
789
825
817
838
783
814
877
888
844
799
801
800
812
784
804
818
813
782
814
824
832
771
781
788
784
719
729
713
706
692
665
666
698
756
740
758
794
804
768
734
737
749
729
771
801
859
867
861
901
902
842
827
825
824
791
790
784
806
786
792
813
765
769
796
791
748
770
783
790
755
771
784
811
799
782
800
810
786
777
779
799
785
781
782
791
772
767
774
774
752
748
745
723
754
762
778
763
789
766
756
737
717
686
678
673
693
715
702
704
714
725
740
734
741
763
817
823
810
847
856
824
791
783
787
775
767
786
801
816
767
790
828
831
770
804
829
808
755
761
781
761
769
797
814
795
750
768
780
779
764
774
797
821
766
780
788
798
775
776
786
796
796
778
784
791
777
743
762
787
790
752
726
732
742
767
754
812
838
855
850
872
899
815
793
790
770
730
780
819
858
813
773
788
817
824
770
784
789
802
772
761
772
772
774
774
810
821
815
791
803
814
772
749
756
778
789
755
793
801
795
758
772
802
768
762
780
794
755
753
743
739
738
714
737
804
938
920
825
856
870
830
769
790
813
842
795
870
913
949
861
852
860
928
935
820
841
846
847
789
825
849
912
831
873
882
847
774
795
811
855
803
862
828
764
755
802
816
843
798
874
908
878
825
855
856
862
835
845
849
851
811
837
853
865
849
773
787
776
764
745
770
786
787
745
761
781
807
816
775
780
805
828
779
751
751
725
724
731
743
709
740
753
791
786
778
729
770
793
842
854
902
912
921
795
820
819
863
861
830
890
915
896
850
870
873
836
799
868
879
868
851
860
858
796
799
821
879
829
870
880
857
807
831
875
845
829
867
888
832
886
963
948
815
842
890
875
889
946
961
853
830
845
973
1027
949
960
1006
1000
873
894
906
876
903
971
974
930
943
955
849
863
870
846
842
903
944
863
870
882
906
835
845
869
878
807
835
829
775
773
829
881
820
822
845
842
786
807
809
849
771
789
804
831
783
836
875
925
868
917
921
867
875
890
910
865
859
899
934
890
878
894
822
893
966
892
904
957
953
851
871
906
876
839
879
915
830
814
826
862
798
799
754
774
848
841
857
790
817
844
839
796
801
806
828
828
803
812
821
850
865
832
837
852
957
930
825
863
922
782
792
830
866
828
790
824
874
913
846
892
922
946
850
876
879
892
814
870
927
1033
894
942
931
890
866
883
933
852
886
903
904
827
880
918
875
893
903
888
796
835
865
868
799
850
877
849
834
846
849
789
838
882
911
812
882
895
908
815
829
859
838
814
864
788
842
882
865
829
852
865
788
829
851
854
828
898
964
886
887
908
898
830
868
933
873
886
910
893
832
873
881
826
823
863
908
823
879
912
862
832
884
914
857
842
852
842
764
791
865
951
875
882
932
807
828
846
840
788
823
835
802
820
858
843
789
843
870
836
810
820
809
777
840
890
901
852
889
913
817
850
864
847
825
870
968
912
926
948
923
851
865
898
837
809
839
882
850
842
873
858
799
828
818
783
811
821
818
784
829
825
788
833
793
732
722
745
749
744
743
823
857
877
817
854
877
861
870
896
882
837
840
841
909
909
929
938
930
918
850
869
903
914
845
871
892
869
845
900
915
860
835
869
906
840
827
872
877
786
846
897
809
830
887
900
845
819
843
842
784
765
752
772
773
750
745
752
754
721
729
740
765
757
769
779
797
785
765
776
780
771
787
798
818
796
795
786
789
755
759
765
781
795
806
810
823
790
815
817
817
788
791
797
801
785
807
812
816
811
821
829
808
820
810
812
775
792
811
781
806
830
857
796
808
814
795
762
780
786
789
773
789
829
842
819
811
795
758
745
752
759
756
758
774
794
775
789
788
753
760
760
756
742
756
782
785
761
764
771
741
716
739
730
722
714
718
737
745
742
712
703
698
688
704
724
768
795
795
840
851
843
835
835
823
799
769
776
771
790
764
777
800
820
804
819
812
827
793
753
741
720
701
699
727
765
757
754
780
814
828
784
771
779
802
834
802
805
826
834
837
812
763
774
749
745
763
774
793
783
793
809
834
817
774
777
773
824
823
811
862
882
865
831
844
845
849
828
835
859
826
807
818
785
794
831
828
809
792
801
800
803
791
809
831
802
784
807
815
789
779
808
836
821
809
812
831
791
785
794
810
800
774
805
839
787
774
783
795
772
751
768
792
806
775
812
815
823
801
790
799
790
764
788
793
781
766
791
804
825
780
801
842
857
780
807
810
791
792
815
788
741
728
725
736
732
729
770
861
904
867
878
894
860
810
804
793
774
736
744
738
752
734
723
759
817
753
692
694
720
726
815
866
887
866
844
796
833
849
864
900
913
885
853
856
903
961
927
843
917
944
953
863
873
862
786
816
852
857
790
849
893
831
850
876
831
781
801
808
793
773
802
830
773
801
816
809
783
850
875
830
848
864
813
810
770
791
821
845
791
845
891
853
790
838
856
804
826
854
855
788
833
841
845
841
856
851
772
802
810
781
793
815
843
784
827
846
829
770
797
835
809
843
824
758
760
832
821
831
778
738
724
684
673
666
662
667
664
650
641
643
641
648
660
654
661
682
697
725
748
821
882
923
867
870
888
871
788
802
850
818
797
871
912
919
799
839
844
823
783
839
846
849
818
845
826
781
799
826
776
764
800
870
869
863
927
940
864
850
895
901
860
876
861
847
784
852
890
908
864
871
879
796
828
830
828
822
871
818
805
873
874
835
846
853
866
812
819
807
800
760
793
835
893
848
906
916
854
812
797
807
778
761
791
813
790
793
861
878
802
823
823
831
785
771
790
815
799
838
853
884
817
826
800
748
709
679
665
676
689
698
746
744
790
831
820
803
758
744
733
738
751
779
814
834
870
886
853
909
1023
1031
861
858
833
797
783
791
798
800
765
785
789
823
815
833
908
869
808
796
798
721
739
742
812
913
857
769
768
760
739
714
769
879
832
787
847
854
846
763
715
714
740
909
942
901
907
934
959
882
901
896
897
834
870
916
927
845
878
896
852
865
864
833
789
819
861
796
831
849
834
793
832
819
730
753
751
759
739
686
698
707
743
760
749
777
796
813
766
767
781
784
767
753
769
782
754
773
799
844
833
770
795
782
764
734
761
806
837
851
877
892
885
919
902
857
787
777
773
766
751
807
794
819
769
831
861
863
863
845
825
798
835
837
810
821
837
850
823
819
817
814
759
767
784
801
755
782
787
812
750
787
807
816
751
753
740
763
751
747
699
692
696
722
722
689
707
719
728
715
739
778
898
850
836
857
892
805
833
869
815
783
790
794
768
781
802
852
802
834
837
819
812
792
788
750
767
766
744
722
758
790
879
833
846
834
796
767
712
695
706
706
725
766
807
849
875
875
852
784
803
818
846
844
865
869
832
837
886
873
867
795
829
858
803
847
862
841
781
815
859
858
776
792
814
824
769
798
848
884
828
786
784
778
735
736
746
781
802
798
884
970
866
862
917
930
878
799
808
861
931
917
804
828
839
833
774
815
874
912
880
813
802
788
751
759
766
834
833
855
895
893
836
866
882
829
787
799
821
800
825
870
893
801
857
854
779
792
800
823
801
753
787
815
811
800
843
869
821
818
804
833
794
816
878
922
834
867
898
912
824
856
861
828
817
821
828
788
777
816
844
787
813
844
888
864
778
780
787
745
754
783
811
775
773
791
794
742
759
762
732
704
721
730
744
704
715
716
730
717
727
753
797
772
843
909
873
808
829
850
869
805
835
872
883
831
875
912
850
862
860
842
797
816
837
826
799
830
840
822
826
843
837
785
805
827
834
767
783
793
804
783
812
836
797
814
822
808
764
787
794
767
751
778
811
798
811
792
759
744
777
816
810
777
814
824
816
761
764
768
750
752
786
824
788
807
828
848
788
806
804
794
745
759
780
776
748
768
768
769
768
801
825
769
738
712
706
715
741
766
818
853
830
815
826
848
865
879
865
808
816
843
897
878
818
849
830
827
789
778
800
843
797
854
895
902
825
823
825
804
743
758
769
792
749
803
818
830
792
851
859
818
814
814
833
764
787
799
823
777
820
847
877
809
840
854
806
799
795
771
733
715
715
699
679
682
680
681
695
711
723
749
702
716
738
760
761
757
796
820
794
814
917
948
897
831
753
757
793
728
759
762
779
813
828
818
786
767
758
741
754
766
777
747
796
775
731
757
795
844
857
804
863
894
906
816
833
861
835
802
860
787
894
944
879
874
867
881
803
808
846
866
856
843
902
950
858
862
861
816
806
847
849
814
853
891
804
824
830
862
771
785
785
777
770
839
870
822
817
759
800
819
826
810
846
846
806
808
814
840
789
816
836
840
784
822
831
815
849
868
848
789
826
830
798
801
836
819
789
821
852
802
842
855
833
803
817
791
748
788
797
784
804
869
756
724
770
806
821
786
730
755
765
790
766
773
796
844
827
799
842
878
880
792
816
827
756
737
763
841
991
895
872
872
864
808
777
790
827
807
797
858
937
833
758
713
735
731
732
762
746
723
734
748
768
747
714
730
731
735
711
712
753
756
742
720
712
674
673
659
646
643
631
622
621
611
609
607
618
673
691
708
835
880
832
868
916
921
861
825
842
870
790
827
812
802
747
756
699
720
723
751
745
799
821
796
754
784
795
772
726
733
782
800
778
821
828
828
771
792
826
833
764
788
793
794
753
774
784
821
769
781
776
826
831
783
876
907
843
891
886
817
793
743
769
812
877
841
888
935
933
817
792
827
854
836
790
817
821
798
764
770
767
786
755
805
829
859
805
800
809
756
726
732
709
687
705
724
781
770
759
791
756
734
722
736
723
709
703
711
721
714
673
678
668
665
647
644
652
677
662
651
648
652
669
711
722
712
684
687
699
686
662
666
669
695
689
714
720
741
715
701
726
712
700
689
677
670
655
649
641
638
643
662
675
674
711
749
780
740
724
740
747
765
723
733
756
789
746
756
772
788
758
732
739
746
725
734
738
789
786
821
872
821
759
750
736
714
697
715
761
848
795
855
840
781
777
782
742
722
722
724
731
746
745
720
754
751
730
721
742
763
753
791
799
747
749
777
769
726
759
770
758
743
768
784
737
727
711
685
686
673
745
785
781
727
776
767
747
722
756
768
717
751
806
764
745
784
822
834
751
710
736
749
783
800
763
711
715
722
711
681
676
668
667
666
678
728
776
826
785
794
808
840
823
815
758
724
739
788
838
762
805
760
804
712
471
882
650
643
631
613
602
590
586
586
593
607
608
617
614
631
652
664
668
664
656
652
653
643
632
626
619
610
614
600
599
613
617
613
612
612
611
611
609
606
608
596
598
611
618
631
642
643
647
647
645
642
634
626
611
608
607
616
690
746
745
741
731
723
732
730
717
704
701
694
684
661
659
656
655
667
650
654
651
656
650
639
639
619
629
622
610
606
599
592
594
603
595
621
630
649
681
724
691
697
714
726
697
690
713
737
721
698
709
704
702
687
677
662
668
670
674
672
670
663
665
693
687
723
689
692
686
660
644
624
606
603
609
623
726
709
717
679
740
788
749
732
693
694
676
640
649
631
642
654
666
716
707
701
733
756
752
725
735
721
702
685
675
678
683
693
697
668
695
732
773
738
726
730
726
704
694
690
697
691
687
709
749
749
761
774
760
722
734
722
707
675
673
675
727
722
746
798
822
765
792
798
748
722
722
717
709
717
800
965
795
803
785
763
720
713
699
686
658
648
649
654
686
661
670
716
726
702
682
676
672
686
712
713
685
686
692
694
680
675
718
795
871
797
748
752
758
768
769
754
720
692
692
693
682
686
661
670
685
724
752
734
703
690
694
701
721
724
735
714
677
680
675
682
720
755
784
798
761
710
703
711
730
762
763
712
726
741
791
834
760
740
747
749
734
717
725
733
701
689
689
716
725
726
695
702
705
672
674
705
707
741
746
755
748
747
745
720
719
681
695
714
767
782
794
786
728
727
733
732
700
701
693
699
707
701
694
669
674
663
666
690
733
729
734
727
679
682
678
676
684
685
681
641
658
658
679
699
707
721
709
697
693
700
704
712
731
703
701
732
781
783
759
727
735
738
717
704
664
669
653
658
709
687
805
862
852
857
836
802
775
754
736
731
754
722
712
738
798
821
795
754
752
748
738
720
705
698
700
704
684
669
669
655
643
637
640
665
708
735
744
763
759
753
707
718
731
756
767
760
743
701
698
695
709
741
771
802
829
819
820
774
765
763
767
762
754
740
764
790
814
792
739
734
715
714
732
704
712
707
694
717
743
755
757
718
720
740
769
780
790
764
751
737
707
705
723
746
740
732
703
706
682
680
665
650
644
653
645
688
716
732
735
728
691
691
704
714
747
755
744
771
815
765
751
744
764
750
742
722
708
678
672
660
661
685
720
717
762
782
801
795
749
754
756
728
704
698
701
698
703
703
690
672
680
700
703
712
682
688
700
748
814
849
829
783
789
789
760
717
703
698
716
739
734
748
728
729
793
820
809
767
728
718
706
672
681
677
688
672
702
738
768
777
729
720
752
740
687
692
691
721
724
744
773
785
810
787
767
758
753
738
722
695
703
692
697
722
750
726
727
715
729
730
741
725
688
671
669
676
719
818
816
801
784
754
729
715
715
707
696
681
685
708
774
818
837
790
789
761
748
756
757
749
751
706
706
707
720
757
773
745
734
745
728
716
727
730
713
686
688
693
702
714
746
707
724
716
723
709
693
702
710
691
692
715
742
694
722
703
688
686
670
661
669
689
733
723
710
729
737
742
708
684
679
693
728
781
760
701
728
721
748
738
710
716
724
737
704
700
705
729
787
752
730
759
769
772
779
777
733
711
712
713
730
727
710
691
710
744
800
758
752
758
777
740
694
699
686
678
708
750
803
844
811
735
724
720
727
744
739
686
698
716
753
782
762
776
755
725
708
727
746
734
743
708
713
753
804
784
815
824
805
734
726
723
749
755
739
771
823
853
770
777
778
775
767
748
705
696
699
714
728
736
741
701
707
726
745
730
732
699
684
687
700
709
708
697
681
693
694
707
708
680
677
688
718
745
756
710
719
718
718
710
701
683
669
695
731
759
771
769
742
708
684
670
671
666
660
707
805
796
745
778
801
829
757
725
726
729
768
768
729
770
789
799
757
739
758
771
786
724
738
741
769
744
739
730
701
691
705
734
743
735
707
716
733
755
746
708
701
716
749
767
756
720
735
727
704
689
687
689
692
677
678
694
721
756
761
743
714
729
700
685
682
676
679
678
677
688
675
689
728
759
798
748
732
751
764
778
765
725
738
758
796
802
754
794
842
847
787
798
797
805
738
729
712
730
742
861
925
868
845
781
739
714
708
697
682
697
790
798
747
792
829
758
753
762
763
755
712
712
709
722
754
715
732
761
798
785
778
769
744
734
730
733
714
683
689
688
697
692
684
705
724
692
710
717
726
717
703
673
681
678
681
673
665
678
690
671
670
688
726
766
833
793
727
717
732
742
757
743
703
722
745
817
859
782
792
803
800
747
736
741
758
731
715
721
728
733
713
727
761
730
741
737
705
697
688
694
753
847
813
755
730
732
724
712
692
685
719
721
689
696
673
694
722
757
762
754
743
715
711
699
684
674
679
678
672
773
835
829
803
903
890
827
737
728
731
713
731
781
838
788
843
966
961
856
821
839
846
846
763
763
791
832
799
767
790
818
815
770
767
770
726
735
746
774
790
756
727
756
780
777
732
765
769
739
752
768
778
741
718
745
778
812
772
749
778
780
744
732
758
774
777
745
736
756
771
745
727
706
675
661
666
678
749
738
739
790
792
777
754
766
755
748
710
700
720
740
801
789
766
786
799
796
774
773
754
740
709
720
747
739
747
691
692
694
722
718
754
791
858
828
789
811
821
793
740
743
757
777
780
773
710
722
705
706
697
684
651
669
665
663
690
704
685
704
717
716
687
688
695
693
696
692
688
668
681
700
739
768
853
892
832
761
746
725
714
738
718
712
750
765
744
797
844
865
896
817
753
752
760
743
724
745
792
835
905
930
828
843
829
809
790
760
771
784
796
765
732
717
717
744
817
842
814
810
754
716
722
716
731
743
754
738
821
769
766
781
796
757
735
734
739
751
763
722
730
750
782
774
722
749
761
761
776
779
794
758
719
704
699
697
715
694
690
686
707
745
790
805
749
768
782
761
763
738
722
689
692
681
685
695
678
699
793
875
898
771
772
795
813
762
726
747
761
782
733
774
792
792
776
766
762
750
738
708
697
696
683
673
672
707
706
732
771
796
757
720
724
716
739
718
711
725
759
810
819
713
669
689
691
687
695
711
706
708
705
675
679
688
691
697
704
703
679
688
690
706
722
708
723
721
739
737
706
679
689
694
729
784
813
780
734
753
756
768
762
720
726
733
739
746
732
729
709
711
715
691
688
689
707
744
777
719
726
736
740
728
707
727
737
748
730
710
710
711
720
715
706
718
724
685
694
699
739
807
816
725
764
782
776
765
744
710
695
689
693
722
786
794
750
731
756
760
743
772
796
770
721
729
727
729
701
706
707
714
712
723
722
710
746
762
716
721
723
716
711
687
691
691
700
718
712
714
740
748
753
716
704
703
707
708
706
715
738
741
715
711
728
721
709
692
678
656
670
677
672
686
668
671
662
666
672
678
683
675
663
687
710
709
686
664
656
667
686
687
680
664
656
654
658
663
676
652
650
655
654
721
747
796
775
723
764
804
806
761
731
749
758
791
748
707
702
702
693
706
741
726
774
750
733
718
722
730
727
736
756
721
729
705
712
698
745
764
834
795
836
905
899
851
801
716
695
694
699
823
789
738
727
796
834
741
708
687
666
654
666
691
705
704
684
689
718
709
732
821
849
867
860
835
803
734
711
742
817
944
832
896
864
762
726
754
770
799
800
765
787
834
859
915
925
818
849
828
766
758
827
948
969
974
876
770
776
788
856
897
873
806
782
795
830
828
779
816
816
741
731
714
697
669
671
679
713
754
772
733
775
774
761
745
735
758
789
837
844
774
749
747
741
735
748
769
799
753
759
773
808
816
749
779
777
794
800
745
792
798
817
831
818
839
863
832
775
749
728
708
695
721
793
826
796
806
843
896
875
790
825
878
907
810
812
849
886
881
784
811
831
851
775
791
831
859
898
845
774
751
724
713
731
776
800
780
746
765
788
768
816
839
846
767
806
803
798
764
814
825
863
794
805
807
833
819
778
800
753
776
798
803
802
753
769
779
798
838
800
844
795
831
841
863
835
770
811
840
909
841
868
941
940
873
838
891
941
902
819
863
930
983
866
934
926
865
777
783
818
929
871
912
956
930
811
817
819
825
766
796
855
971
807
791
790
738
732
715
701
691
683
676
664
666
661
650
647
648
638
643
645
645
632
645
679
679
674
681
713
738
888
824
918
932
923
848
832
918
1057
961
1002
1000
832
892
1009
911
895
899
932
973
830
881
896
971
877
875
950
961
873
910
934
902
845
816
852
856
857
856
929
928
842
843
861
854
798
796
826
863
807
892
921
905
814
830
854
819
819
828
836
756
793
836
857
779
805
834
821
765
711
728
737
754
749
714
742
761
721
718
711
694
708
780
800
751
782
847
895
836
780
792
816
805
751
738
730
712
711
738
789
832
764
766
788
814
809
747
765
772
779
742
766
785
814
830
812
775
708
705
693
677
688
712
670
698
712
743
757
777
733
707
723
745
766
715
732
766
811
839
817
865
905
921
896
817
809
820
767
797
767
811
871
881
792
810
830
838
816
835
835
817
759
767
768
807
782
792
819
827
779
822
830
788
764
747
724
697
681
688
730
771
757
754
779
812
785
742
763
770
786
759
772
789
820
773
787
780
773
736
753
765
784
752
789
819
801
782
800
810
788
739
748
756
750
740
751
752
759
741
728
752
776
755
759
759
770
730
736
744
749
732
722
751
758
744
732
701
697
701
689
686
700
725
740
729
772
779
735
696
694
719
759
752
762
795
837
906
880
833
824
829
838
843
845
853
807
820
835
859
852
819
819
843
878
793
848
824
825
904
864
803
820
828
809
792
743
721
702
720
717
733
782
873
880
830
812
800
757
745
745
711
739
774
828
832
843
851
826
783
742
739
746
776
813
806
745
752
777
844
900
873
890
979
984
946
886
917
953
979
863
865
811
789
757
777
904
1015
991
908
805
754
740
739
774
817
836
857
940
944
936
906
847
776
778
799
891
935
975
950
898
935
963
931
897
840
813
822
863
889
814
819
871
875
795
850
925
917
827
856
845
812
785
756
707
712
717
825
856
864
801
820
778
745
745
757
770
761
800
874
913
907
838
803
833
897
889
783
804
804
817
817
741
830
915
888
844
774
791
818
845
824
846
851
874
799
828
832
852
773
829
903
900
816
830
839
842
780
842
806
770
721
719
719
706
687
681
684
670
680
714
754
720
744
782
800
785
753
764
800
804
817
859
864
824
802
809
771
748
770
817
794
794
822
807
750
749
755
752
728
731
781
794
776
725
695
700
673
659
665
668
686
735
854
936
893
833
838
842
849
851
802
829
862
946
906
834
877
917
879
776
777
741
733
710
685
705
710
754
778
728
740
752
762
768
743
692
695
718
757
811
799
783
766
821
821
843
975
997
959
846
846
796
842
938
1041
990
914
860
836
801
827
913
966
948
909
804
811
820
888
951
879
858
873
896
871
817
815
810
800
753
781
836
876
828
863
890
797
795
794
777
777
783
824
777
793
806
817
763
798
812
867
810
810
820
830
819
787
745
719
704
709
695
674
693
769
937
951
810
776
792
783
774
760
725
774
843
903
769
834
871
923
886
843
774
795
821
843
786
803
773
742
756
838
930
910
900
790
780
773
789
755
777
818
806
871
961
962
862
855
874
859
796
804
839
892
910
861
874
887
834
828
849
866
803
784
824
862
794
889
933
906
818
821
828
813
828
859
855
816
817
832
806
759
763
763
705
728
760
800
783
760
807
815
798
746
784
812
840
808
780
805
821
782
807
862
904
800
851
851
811
793
822
836
800
758
803
823
847
785
786
842
905
848
825
847
814
791
768
748
729
695
684
693
717
797
806
806
882
925
873
837
857
834
766
833
857
831
779
780
761
728
774
840
820
741
741
775
798
787
756
885
933
794
822
761
786
873
935
832
831
860
863
799
787
808
850
770
810
845
829
783
821
774
760
830
894
939
862
814
816
815
782
771
848
922
883
858
859
779
833
905
969
893
854
844
870
855
802
852
863
846
798
872
1005
949
807
854
855
842
778
826
859
882
812
837
882
814
842
806
758
758
804
837
804
846
909
927
861
788
810
816
823
811
786
730
734
786
855
842
791
741
709
705
691
677
661
653
652
644
638
656
645
638
648
667
688
679
664
669
681
751
820
855
837
800
739
745
831
911
897
863
822
768
707
709
712
749
765
741
728
760
799
767
739
772
811
847
755
768
774
765
705
689
703
671
727
727
704
680
657
660
654
659
667
656
661
662
651
637
639
643
638
634
636
647
703
683
655
661
701
731
709
745
825
798
732
728
716
729
707
701
694
680
691
684
695
698
739
754
720
725
738
747
727
742
744
755
713
721
745
769
719
709
714
718
712
696
721
735
746
736
733
750
724
688
688
676
668
658
672
692
660
701
726
747
690
712
723
698
697
675
671
666
697
714
691
741
753
702
708
729
748
694
702
712
747
712
760
772
742
751
777
747
710
715
723
711
695
686
713
735
733
741
733
701
697
712
696
672
665
672
677
659
679
707
743
708
751
757
726
720
716
699
679
690
713
730
692
706
729
741
703
706
731
741
695
694
696
701
675
683
707
723
713
727
747
753
731
771
775
777
723
721
723
713
693
704
721
731
723
727
702
677
659
650
638
638
652
639
664
720
763
756
729
743
747
713
735
804
845
743
724
734
761
788
730
774
822
872
800
792
782
768
732
758
790
842
802
826
854
837
764
778
745
725
772
738
726
782
835
799
766
813
837
822
789
834
862
847
769
809
843
791
830
934
837
899
803
799
860
896
864
795
829
879
848
795
836
890
870
840
834
852
812
822
833
853
781
800
821
862
774
796
815
804
749
765
774
772
723
745
780
802
735
750
791
810
753
752
772
771
734
749
776
777
750
756
801
821
780
775
789
756
691
694
674
709
756
742
703
683
694
718
725
700
687
679
681
688
717
728
720
769
852
853
767
777
826
919
859
947
934
857
828
822
831
785
766
794
831
801
801
823
800
740
741
765
795
815
753
744
757
810
854
827
763
754
780
831
875
828
886
783
852
905
900
844
788
813
830
815
755
736
738
755
779
765
719
688
693
708
744
732
721
755
725
766
869
947
908
809
795
826
849
824
803
819
875
777
804
828
829
775
779
781
797
763
787
753
804
842
847
788
789
780
788
753
760
794
815
840
814
814
834
853
839
796
790
746
728
739
749
745
802
806
794
729
746
778
789
762
719
740
757
767
774
722
750
807
831
830
787
789
785
835
817
761
764
789
750
758
793
858
798
778
791
801
751
763
818
835
810
806
803
731
734
758
761
721
743
782
780
773
729
727
763
771
784
732
790
863
852
840
786
833
899
842
794
805
812
807
749
668
656
734
719
738
779
736
718
693
697
689
672
684
720
741
703
714
716
704
695
698
707
689
680
704
712
717
687
704
711
700
679
693
688
687
661
654
676
707
743
708
708
707
704
676
690
691
693
679
694
716
697
682
686
696
693
688
708
696
698
716
746
745
689
686
683
690
668
660
688
711
699
675
675
706
745
750
726
697
708
705
668
687
720
832
765
794
733
764
781
763
739
750
766
779
778
722
739
720
688
662
669
662
659
654
677
735
714
698
730
768
800
782
732
746
788
790
765
715
701
726
764
712
716
723
697
697
705
725
781
802
789
767
706
709
709
704
688
726
827
812
841
886
870
817
756
756
770
735
734
756
905
950
830
838
828
785
746
749
763
732
738
770
815
760
792
786
751
737
747
771
763
737
756
771
785
738
708
687
705
729
766
761
749
786
790
756
724
732
752
763
724
736
764
795
771
756
769
767
731
737
729
735
704
699
684
696
720
716
702
735
749
770
731
690
699
702
679
680
678
668
696
725
758
737
721
747
761
773
734
745
761
787
750
802
821
833
803
799
775
705
729
756
772
753
726
737
753
783
808
792
751
707
704
701
709
717
718
735
730
712
754
720
753
772
778
732
743
759
789
756
765
783
802
759
765
762
775
710
726
758
809
761
720
695
670
655
646
645
653
697
722
769
801
759
748
762
763
746
717
731
769
807
776
828
815
798
799
766
753
760
798
777
757
780
787
768
704
716
712
725
717
756
756
784
743
752
754
755
706
726
745
764
705
720
777
788
700
700
710
683
677
681
670
658
665
670
674
684
689
698
664
677
686
714
754
767
755
787
793
784
770
744
695
694
677
665
653
667
684
726
751
748
720
760
782
761
747
746
747
728
717
723
760
778
739
735
761
767
737
714
723
729
714
720
748
794
761
740
754
768
747
696
686
692
718
731
751
748
703
683
678
684
704
692
729
768
782
801
766
710
686
700
688
689
746
790
732
730
727
716
692
679
673
684
675
698
724
743
784
823
776
736
730
715
710
703
665
650
647
700
826
846
805
731
739
743
748
720
717
736
799
787
726
705
719
755
739
721
769
778
750
742
730
734
730
698
703
729
820
779
737
785
794
738
713
724
711
739
794
806
792
797
745
760
771
840
841
784
799
856
861
757
763
772
768
712
686
686
661
663
690
787
764
694
677
680
661
669
670
698
747
771
758
706
692
687
698
685
660
650
662
659
657
709
825
821
712
743
783
805
777
775
800
732
729
768
873
848
832
815
776
731
683
694
720
702
679
704
727
747
679
687
713
746
765
766
760
706
712
754
795
851
803
730
716
748
783
786
762
749
739
724
712
713
723
717
680
684
697
727
719
738
736
730
709
707
697
683
680
670
666
655
666
698
683
720
756
737
721
702
687
664
662
656
650
691
756
715
762
746
703
667
682
674
657
642
633
630
625
628
620
619
621
612
607
614
618
637
674
741
788
782
756
744
738
734
694
672
659
645
640
674
873
909
877
840
794
753
697
680
664
688
720
717
723
723
705
685
676
682
661
649
652
647
632
642
646
663
673
669
701
706
682
683
665
635
646
652
723
740
722
691
672
608
705
664
669
667
654
657
658
666
677
683
703
745
761
746
688
693
691
697
685
669
687
687
764
702
708
706
672
657
660
660
669
652
652
647
643
660
695
696
668
693
727
713
665
647
634
641
634
634
621
615
609
599
598
604
643
659
664
734
738
709
674
669
670
661
647
668
658
637
620
632
655
684
705
680
650
658
666
678
713
676
728
747
726
709
731
721
682
712
737
742
693
714
719
721
685
692
710
712
671
690
727
735
697
705
719
729
722
730
716
682
698
694
692
671
678
692
705
684
672
674
728
769
773
722
697
698
693
681
669
664
664
671
661
681
683
698
684
685
672
667
677
684
664
669
672
667
665
654
652
643
633
636
673
861
805
721
743
747
721
702
727
733
688
702
705
694
665
655
661
656
649
649
695
685
656
661
654
635
626
628
649
679
655
676
716
774
750
725
768
800
768
723
760
761
733
790
775
740
699
664
647
645
659
704
749
713
717
740
747
725
726
714
732
754
761
739
700
710
715
726
718
705
717
686
673
722
757
769
720
740
768
776
770
736
716
705
707
678
670
684
658
696
958
796
814
879
918
813
828
827
817
771
799
814
818
900
919
919
798
809
831
855
838
821
786
735
764
833
880
846
779
793
823
764
720
753
801
864
799
773
837
864
810
790
846
857
798
731
752
798
877
795
841
853
852
790
787
833
869
796
786
798
817
822
739
772
781
788
737
746
765
794
784
727
736
738
788
754
720
738
864
913
905
894
868
847
842
842
812
841
881
924
906
799
794
847
905
839
828
877
862
808
791
845
879
794
740
699
676
657
678
744
899
809
782
887
865
796
744
774
809
819
767
849
916
891
777
835
913
963
891
823
814
838
770
800
896
942
845
840
845
860
773
783
798
816
763
816
846
775
762
714
739
740
761
735
803
869
865
768
787
816
855
833
809
840
858
802
770
795
806
771
711
739
710
741
782
744
797
809
777
728
751
767
788
743
795
889
888
794
801
865
802
912
971
930
847
839
853
902
886
812
813
831
784
845
918
892
768
758
805
827
792
806
874
887
812
808
846
869
854
808
828
840
758
775
720
718
738
773
786
798
834
831
757
784
787
764
722
740
739
736
714
756
769
774
741
757
784
762
727
748
762
787
748
787
786
778
811
822
828
760
753
753
776
756
763
807
878
841
801
785
749
734
725
677
662
650
665
746
820
776
788
806
820
768
743
761
785
760
759
824
907
834
868
799
833
856
796
779
838
846
798
818
784
893
931
892
805
801
790
809
765
819
844
835
799
839
873
841
782
794
787
794
754
755
792
812
760
793
782
718
677
684
706
724
683
700
721
747
738
724
756
772
753
724
751
785
790
767
791
824
799
771
781
781
772
751
775
799
765
746
769
738
777
816
808
763
772
756
753
732
782
787
776
763
795
798
851
797
796
786
770
740
776
773
802
802
797
782
786
743
730
746
750
738
780
789
855
767
754
765
761
705
719
737
771
746
725
740
732
732
707
752
784
791
746
706
694
678
669
654
693
796
895
780
792
804
804
774
716
712
730
750
746
716
745
795
847
769
801
820
792
773
795
796
761
766
734
781
802
790
759
776
738
720
724
708
693
669
643
649
677
696
667
637
618
635
636
661
711
726
689
671
690
680
674
685
685
682
697
698
668
688
688
685
683
703
717
705
711
737
781
773
707
715
706
693
687
694
723
764
736
744
765
768
737
724
724
738
711
700
719
748
732
726
684
673
674
653
667
656
641
630
620
620
629
630
617
623
644
682
684
666
662
671
684
680
692
668
718
721
706
696
714
748
699
674
660
672
693
717
734
731
738
705
699
722
752
802
746
803
808
813
729
725
720
684
664
665
682
716
737
728
713
732
746
744
734
727
780
806
775
762
780
762
711
724
739
712
720
755
764
733
731
758
790
777
748
759
752
738
722
737
756
781
750
760
763
772
727
735
744
751
748
733
770
796
778
758
764
759
727
713
720
720
697
730
765
822
771
744
746
756
734
708
732
762
769
749
751
758
741
723
742
741
723
686
687
714
743
738
699
706
724
722
685
695
726
733
731
748
740
719
694
705
714
720
693
687
681
676
673
677
708
703
695
699
680
676
681
681
690
716
756
722
725
765
797
791
725
728
798
866
876
793
785
781
768
768
751
765
764
807
786
752
718
711
740
684
651
647
644
649
704
709
693
755
779
747
722
728
712
701
714
741
726
735
787
850
806
778
804
805
800
756
794
832
848
794
781
777
785
758
740
763
780
792
760
748
772
764
733
731
758
766
745
720
735
752
736
722
746
786
770
734
741
746
740
712
724
755
780
801
772
789
800
759
737
749
759
764
728
751
780
777
754
727
743
734
728
714
738
771
766
729
710
732
749
756
726
723
751
762
737
714
736
759
771
733
748
769
792
764
741
750
759
761
733
752
763
755
724
768
754
763
747
712
712
737
770
732
706
725
742
756
732
745
787
800
757
740
757
769
788
750
744
766
765
731
729
756
777
760
763
779
804
766
757
768
776
764
734
756
789
789
750
767
768
772
739
751
789
801
776
753
776
783
756
729
747
765
779
768
809
848
890
792
764
784
787
765
745
750
768
763
744
770
781
761
735
751
750
732
710
718
741
751
722
709
743
736
714
784
748
692
670
664
678
695
762
803
781
788
710
702
707
738
767
811
852
914
924
880
808
814
793
818
810
884
880
814
801
801
793
732
753
764
749
717
706
749
753
744
708
689
682
667
663
681
725
780
761
760
796
839
784
750
784
810
766
764
781
749
695
696
725
739
734
745
747
742
711
706
720
721
717
738
758
837
841
773
777
764
760
726
731
759
788
768
726
753
766
771
775
801
813
813
828
834
790
764
801
791
779
737
749
784
785
771
788
781
707
707
703
687
673
666
679
694
698
692
730
762
783
733
743
772
777
777
771
800
803
792
768
787
781
764
740
764
776
762
750
764
763
730
718
721
733
734
729
754
747
727
749
752
735
704
690
692
686
685
721
774
776
744
771
796
789
754
774
787
812
777
774
780
737
714
735
796
801
782
831
825
778
750
766
770
778
752
794
828
823
784
794
805
815
779
744
765
781
811
820
764
767
765
732
740
791
820
817
822
830
794
738
739
744
747
729
763
796
845
781
770
793
796
752
751
778
808
775
772
792
816
755
769
795
798
745
761
778
786
752
764
798
793
742
751
776
779
752
769
801
781
755
790
793
754
739
769
779
770
753
792
826
781
751
768
771
741
732
756
775
732
744
812
869
772
764
766
745
715
725
712
699
731
821
897
810
823
829
816
750
761
783
768
728
744
751
726
719
716
705
694
670
666
680
775
853
821
822
814
789
775
813
849
884
886
859
880
896
936
927
900
876
805
803
820
875
925
818
806
805
810
763
788
832
837
775
798
806
814
756
769
788
803
758
748
773
806
787
761
774
793
762
717
731
718
725
759
769
734
694
685
695
684
664
674
693
723
768
746
699
687
661
653
645
646
682
690
731
802
924
824
828
807
768
730
718
754
796
818
765
752
754
756
728
723
750
754
738
711
702
708
674
665
671
656
655
671
691
683
671
694
708
728
711
674
668
669
655
637
637
644
651
671
654
643
651
674
680
658
678
700
725
715
679
706
772
840
762
713
736
736
741
715
729
742
715
693
719
716
690
711
746
755
758
708
724
733
751
725
719
746
770
746
733
746
774
755
718
732
751
755
736
716
727
736
718
717
733
746
755
717
720
723
730
709
695
716
731
743
725
719
733
749
714
695
704
704
710
684
690
707
734
730
723
733
732
701
669
667
674
665
664
657
660
658
647
656
694
822
848
809
795
832
828
838
804
775
725
741
734
760
773
762
740
767
787
786
749
718
729
726
738
715
708
720
727
714
706
726
729
731
703
692
703
721
733
715
720
732
751
743
716
729
742
739
706
702
734
739
734
733
739
728
709
708
710
701
672
673
685
701
705
687
697
705
703
683
687
717
751
713
708
718
733
724
716
725
732
717
687
677
685
696
659
655
640
636
632
633
661
671
655
648
641
641
653
774
849
831
858
841
842
844
856
846
836
781
817
866
932
931
873
756
767
798
887
965
845
762
782
814
850
795
849
856
753
760
774
756
723
755
762
747
733
785
796
783
743
763
768
760
716
731
741
717
749
786
783
738
753
759
757
723
746
754
754
737
737
733
740
710
703
706
689
658
669
688
720
739
716
701
717
726
712
682
701
739
760
744
721
678
681
687
701
721
690
691
705
689
681
688
704
723
730
706
708
721
719
729
710
702
720
739
750
743
739
761
785
768
739
752
751
746
709
726
754
781
738
705
692
690
702
707
676
669
674
670
658
666
682
714
722
679
668
662
654
711
788
790
727
746
748
762
751
702
731
766
818
723
702
720
750
778
737
745
778
791
750
758
767
784
764
764
774
776
736
774
786
793
748
780
786
803
772
803
811
757
755
759
770
731
743
776
761
728
715
735
695
682
680
686
691
658
650
652
663
696
720
712
684
690
723
783
803
761
765
770
803
763
754
747
755
745
736
745
706
690
716
754
787
756
755
773
785
740
742
772
796
756
744
769
801
776
766
793
795
765
743
768
778
724
735
753
770
746
750
765
781
734
706
728
745
738
712
748
769
768
734
753
747
752
712
695
730
769
789
758
811
817
780
754
756
752
713
673
677
681
675
681
757
814
747
776
785
776
731
699
716
732
731
704
742
841
871
803
790
798
806
754
746
773
784
779
777
734
772
798
787
724
730
733
760
731
770
784
757
726
743
747
735
710
746
769
800
746
747
754
756
726
723
758
776
748
723
745
759
727
702
733
745
763
727
730
729
715
694
710
735
730
710
747
775
803
738
746
756
761
741
730
757
799
785
752
778
792
779
730
753
761
733
712
744
776
786
723
702
720
734
751
729
713
729
748
756
727
750
766
772
733
731
741
758
712
729
733
783
746
751
740
721
728
762
782
789
738
735
753
777
758
748
763
776
758
728
733
736
739
709
724
759
813
785
759
771
781
769
721
716
737
773
735
734
761
767
744
723
738
748
751
714
732
752
763
713
715
724
729
699
683
718
777
763
735
765
792
752
712
710
702
682
659
677
687
707
687
671
662
649
634
641
655
660
649
642
633
629
620
610
603
597
586
584
577
575
576
619
671
752
931
991
933
837
831
804
732
741
783
855
755
740
1097
952
835
768
734
703
715
743
742
735
795
861
836
765
773
759
757
705
711
740
772
733
740
729
708
680
679
686
695
753
728
708
680
663
647
649
658
694
660
645
674
688
679
673
677
687
670
664
675
701
702
684
696
780
842
744
753
749
739
694
706
704
702
686
703
721
725
689
704
721
765
729
735
724
725
700
733
795
874
801
804
795
784
722
721
738
741
730
788
797
764
747
741
727
686
710
704
708
676
686
690
708
731
748
788
837
784
758
745
746
724
736
764
789
739
725
752
707
697
707
724
681
700
705
690
675
699
747
776
736
721
748
809
838
798
723
732
733
754
717
757
772
765
725
752
775
789
725
725
723
684
692
689
697
685
694
711
711
693
700
713
705
688
694
702
714
719
700
700
729
771
807
747
730
739
753
701
710
713
690
695
716
727
693
689
692
702
692
731
815
861
779
843
877
877
805
784
779
752
780
811
839
784
779
771
761
724
737
754
799
773
803
812
791
728
725
738
755
724
674
702
712
773
714
738
750
703
704
729
751
750
722
724
726
723
729
709
708
722
741
735
745
811
801
760
779
819
808
745
758
744
734
770
776
737
720
723
728
720
731
759
801
774
738
749
762
770
726
726
729
756
728
772
812
820
778
819
817
767
725
740
761
759
743
736
746
774
744
731
760
769
723
705
721
714
700
677
718
756
771
764
813
802
760
736
737
739
704
699
715
724
713
710
731
747
709
709
737
731
697
707
705
711
677
675
690
706
728
749
819
848
794
782
771
750
714
716
727
732
712
736
764
779
744
768
771
764
730
717
711
694
705
763
833
787
771
778
790
744
728
744
741
724
734
763
783
737
771
790
758
727
736
731
694
682
693
743
782
778
827
838
772
751
754
744
715
719
728
749
730
739
751
734
698
701
720
741
711
734
743
748
712
721
733
722
708
726
740
736
697
715
730
720
706
722
737
735
707
712
705
678
678
691
710
702
713
747
735
691
698
712
727
709
732
739
734
707
731
740
745
716
746
760
760
731
756
769
756
729
742
750
742
747
757
763
739
732
748
744
710
708
726
724
717
709
725
753
707
681
686
684
666
687
716
751
729
756
791
769
721
721
713
694
670
648
645
654
664
714
902
790
850
836
834
759
752
740
729
746
715
728
747
765
747
744
756
754
766
733
743
761
750
723
734
732
736
713
714
723
718
706
711
717
698
704
708
705
699
711
717
723
711
719
729
713
695
705
702
695
675
679
689
703
702
705
712
721
696
691
694
688
684
668
669
677
679
672
686
698
708
689
697
703
695
681
683
687
686
678
689
696
703
694
699
691
684
652
653
643
642
654
672
696
682
703
724
736
710
688
690
684
684
681
671
687
726
760
742
770
770
793
749
742
751
749
725
725
738
760
732
726
734
738
704
691
676
653
665
705
847
751
749
776
764
708
689
691
667
653
653
685
678
667
678
742
887
910
814
817
823
757
794
832
859
818
816
834
827
792
811
818
835
775
799
795
787
760
782
778
763
738
753
763
768
748
795
812
763
805
795
758
751
742
742
694
683
692
709
736
819
1054
1013
859
832
833
818
763
791
816
854
816
809
839
815
748
730
771
824
849
780
808
817
770
731
738
752
781
784
790
809
846
824
830
771
733
739
761
752
730
772
788
777
745
748
758
769
744
735
752
779
772
784
841
845
779
783
771
729
755
770
751
739
763
778
770
744
753
750
731
722
732
745
738
736
773
787
770
737
734
729
715
707
737
780
813
772
813
799
744
710
716
702
685
704
760
1060
971
956
915
834
768
762
763
779
759
777
792
822
791
809
821
820
765
760
744
747
726
729
752
781
756
762
772
773
727
727
729
736
693
687
691
680
706
867
959
881
889
842
776
766
763
765
735
735
759
775
769
762
794
837
814
766
760
757
768
743
739
773
784
766
753
766
760
742
727
743
737
727
716
738
757
710
728
746
755
729
714
718
733
731
717
743
724
745
751
748
719
743
771
778
746
731
746
747
732
715
743
769
784
768
740
769
763
760
744
782
782
762
746
746
752
723
715
691
678
690
742
860
822
918
914
794
782
780
769
728
724
736
755
738
752
780
775
755
768
775
783
756
752
759
762
741
741
750
765
739
754
768
780
748
726
740
764
738
737
750
758
728
723
722
723
704
701
695
659
670
678
711
734
743
787
771
723
715
719
709
685
678
677
685
683
666
694
724
730
736
841
894
904
876
821
797
774
733
709
718
700
679
680
750
749
712
714
687
707
776
777
780
787
762
728
745
753
776
772
708
703
715
718
680
662
681
705
728
739
704
687
682
696
691
701
717
725
720
710
704
673
658
655
666
705
708
703
710
721
683
676
658
661
656
678
699
706
676
690
713
718
708
809
835
718
717
712
689
696
717
741
701
727
765
732
729
755
751
707
721
709
701
691
695
699
692
696
715
699
711
703
682
675
667
658
654
670
744
808
769
739
751
755
750
724
721
744
745
754
722
730
747
754
720
723
738
747
730
711
726
744
745
708
705
708
707
698
680
680
678
678
664
661
667
694
695
699
711
715
699
682
684
684
665
649
650
658
703
697
722
738
740
734
694
685
672
658
647
662
694
814
751
733
696
680
675
674
700
710
694
667
670
679
750
784
746
804
945
812
840
804
754
742
764
781
728
742
780
730
763
1036
949
807
814
807
750
798
848
777
819
812
755
768
810
764
777
801
825
779
815
829
817
781
805
803
797
796
812
741
709
722
734
733
702
741
780
795
757
787
805
791
726
733
739
747
706
708
731
747
712
702
724
695
701
685
685
668
652
667
694
736
683
686
703
719
717
720
710
714
694
669
693
778
871
769
815
828
765
768
772
741
707
739
802
762
711
728
708
704
676
695
696
701
684
672
664
685
707
678
713
740
739
690
700
704
706
686
659
637
624
647
644
641
638
636
640
650
716
741
749
728
693
718
721
724
686
681
733
825
862
755
723
732
734
705
719
748
764
734
710
715
715
707
688
675
679
697
698
683
704
694
689
667
649
635
623
614
606
605
632
736
685
668
665
690
647
660
668
690
651
644
630
623
621
621
618
622
627
649
644
633
641
711
1108
958
816
1039
1061
982
796
784
874
1050
854
838
903
955
815
811
872
837
816
888
906
842
791
803
752
771
843
844
780
789
796
803
753
748
778
813
776
797
880
907
815
810
816
809
764
800
867
856
780
811
829
787
759
786
800
770
753
789
813
764
745
770
772
740
708
713
698
680
662
666
672
672
665
684
710
752
716
707
735
791
819
768
807
864
854
791
820
780
802
846
891
851
867
863
831
804
848
881
878
826
866
845
792
789
821
820
757
771
743
789
826
821
799
831
815
785
780
820
820
788
799
824
864
809
794
796
789
738
742
769
781
760
754
781
786
770
768
788
798
773
761
778
791
763
733
756
764
752
814
767
814
834
818
776
754
767
790
789
767
793
796
795
779
768
755
756
785
784
766
749
771
793
777
773
800
809
781
780
803
749
785
835
851
785
799
798
757
713
703
709
735
770
749
763
805
821
779
761
786
818
802
775
809
802
791
764
772
804
818
782
787
790
797
773
768
791
797
784
751
780
828
817
774
780
791
798
760
773
809
778
769
790
825
802
771
800
830
821
766
764
781
775
755
751
780
812
762
765
777
769
744
725
749
773
784
750
776
808
778
741
714
689
678
659
667
673
697
795
916
861
770
794
798
829
771
844
1002
1023
905
917
939
957
938
927
936
953
828
847
782
890
1023
994
882
895
922
859
830
852
866
835
824
838
865
826
816
871
879
832
811
847
886
809
803
827
843
795
816
846
873
857
828
875
859
818
816
851
858
815
804
835
861
792
831
831
848
791
770
803
844
838
785
828
860
849
772
791
802
824
779
765
804
862
830
797
843
886
874
803
803
820
798
775
793
805
804
766
815
856
849
797
817
848
863
796
766
785
790
756
791
814
819
753
767
802
798
762
794
849
896
820
827
834
849
806
799
844
853
825
806
826
817
784
789
808
818
797
787
824
894
854
820
848
854
809
786
810
860
814
886
872
811
778
800
812
799
781
809
812
813
780
810
817
791
764
787
814
855
787
796
827
840
807
776
824
847
818
798
830
840
794
768
772
834
842
834
905
926
852
829
871
924
853
872
879
810
825
865
867
770
741
728
722
684
680
678
676
696
748
725
709
712
740
770
774
747
763
896
1057
904
966
824
853
1127
1083
942
909
917
893
860
985
887
977
990
884
846
879
834
782
855
909
880
858
900
923
871
807
850
882
781
806
769
809
833
859
799
861
878
850
808
844
880
860
835
909
906
859
851
873
921
845
843
947
1017
841
889
898
851
833
859
889
868
852
899
958
931
824
810
787
759
825
862
859
823
841
841
818
762
755
767
797
809
776
799
851
861
795
787
798
784
750
728
745
796
735
726
777
808
755
740
772
756
719
754
744
703
709
728
732
752
753
909
1098
922
894
895
829
774
733
714
726
783
709
733
760
902
975
842
813
835
850
884
847
1130
1053
979
939
872
857
923
1017
1006
833
843
887
849
788
875
1028
880
847
863
843
778
792
821
752
756
790
761
725
724
733
708
701
721
777
788
789
845
900
797
776
830
874
843
783
860
913
866
849
861
857
812
814
829
838
790
806
804
745
727
731
718
708
705
699
687
672
676
686
688
689
679
688
708
712
715
715
745
777
806
769
781
799
817
773
756
796
840
777
744
769
755
781
753
718
693
664
665
720
1133
1007
908
915
875
785
759
768
800
770
852
905
883
859
864
847
768
825
856
883
801
795
811
834
759
770
821
806
729
723
729
730
717
692
673
680
700
716
701
759
925
959
902
875
883
887
812
787
826
873
875
825
843
881
885
791
797
822
845
799
807
866
857
752
737
750
762
729
717
723
707
687
700
740
809
798
864
888
819
774
768
758
714
714
749
738
806
867
902
800
806
802
803
739
766
796
771
719
700
708
699
726
769
796
743
749
782
801
744
722
771
825
810
732
734
767
795
793
767
784
795
790
748
782
804
848
788
815
832
809
764
778
793
825
844
785
805
801
769
778
798
805
784
770
810
800
753
781
811
843
793
814
838
840
811
808
814
824
776
758
799
886
901
861
894
844
781
802
789
770
727
748
766
855
784
822
860
797
752
777
787
763
732
765
806
826
770
804
830
824
780
789
731
756
782
784
760
790
807
789
747
775
764
749
756
828
843
860
798
799
831
883
843
823
860
822
786
805
842
873
812
777
797
803
798
791
882
943
900
817
806
827
898
915
814
781
799
783
836
876
857
785
797
799
821
794
783
834
868
859
820
825
824
826
783
805
824
914
811
779
802
806
791
760
812
858
874
797
833
874
817
781
770
751
730
759
828
964
907
814
833
777
804
829
895
894
850
867
875
894
824
763
786
834
795
770
776
756
789
779
849
888
852
807
800
762
733
745
809
952
938
834
800
840
911
922
831
872
933
908
819
791
853
941
953
826
860
895
888
810
809
841
841
827
827
853
870
808
808
857
892
846
792
830
820
784
886
889
816
782
786
814
795
773
832
842
828
776
792
829
849
779
794
815
847
804
784
804
831
786
764
779
787
761
757
797
831
806
758
775
788
819
783
778
807
852
836
824
849
836
791
766
791
821
842
782
823
874
853
788
815
848
845
768
781
812
858
793
815
820
830
822
780
826
842
818
780
815
830
808
791
819
834
818
775
797
826
837
800
784
825
851
811
769
807
871
899
802
788
804
885
866
819
834
834
812
783
833
844
863
805
837
867
808
762
793
806
807
765
755
788
831
806
761
812
834
831
776
810
877
828
774
811
846
825
791
838
849
806
769
795
825
847
757
718
708
744
743
758
801
823
815
750
716
692
690
712
799
823
769
796
892
947
823
851
931
968
891
853
899
951
890
857
889
917
850
820
846
864
805
804
853
916
828
846
867
876
793
815
841
863
773
804
825
776
864
1046
915
819
827
864
840
821
873
907
846
828
827
863
812
808
878
940
862
800
829
812
762
821
915
915
805
824
839
804
785
815
840
801
783
806
824
796
776
836
823
766
814
854
853
777
801
853
837
776
803
831
840
792
809
815
816
777
765
807
876
811
802
839
857
780
768
797
816
772
789
811
814
785
814
827
835
776
795
803
767
750
775
792
788
763
789
796
780
761
779
795
751
741
752
770
760
749
801
834
793
797
811
800
752
772
787
798
776
832
915
892
816
838
861
805
772
807
847
802
800
862
845
785
793
799
791
762
813
848
829
785
811
830
798
776
800
827
820
796
843
867
815
792
812
840
814
803
807
804
763
801
875
828
778
817
833
810
776
810
825
795
802
830
835
799
787
806
810
791
790
827
834
789
798
815
803
762
775
819
863
822
834
838
814
769
796
789
775
750
792
846
827
830
881
881
783
775
774
770
750
786
844
861
787
831
848
813
780
803
829
796
762
802
847
805
787
810
832
782
785
861
848
788
806
815
797
763
777
816
825
797
812
842
785
771
792
798
779
771
826
834
775
773
796
813
754
758
795
811
769
752
775
825
791
757
772
790
770
747
783
808
790
756
781
793
781
772
782
804
769
761
780
810
778
784
834
836
793
778
791
813
784
789
825
854
814
784
805
819
782
782
847
872
802
791
815
816
777
774
792
800
780
817
853
825
768
791
796
792
773
804
833
816
780
808
817
834
787
798
818
788
762
795
829
819
788
833
850
795
776
788
816
813
803
843
861
831
795
803
820
790
782
849
899
826
805
848
869
824
822
876
911
820
855
913
829
793
822
882
817
829
871
901
801
815
827
816
780
832
880
881
815
853
845
801
784
794
819
803
789
835
896
779
752
801
821
775
773
790
791
764
789
826
832
788
837
845
804
753
774
779
795
776
818
910
904
825
866
883
856
787
811
857
847
789
834
871
874
804
856
933
957
810
806
809
842
821
855
934
914
807
802
808
825
807
819
908
925
840
827
834
833
787
776
812
837
812
807
881
881
820
807
818
831
789
822
841
850
792
818
848
850
784
804
823
793
770
769
779
764
763
775
769
731
719
744
793
766
775
778
785
746
747
779
815
767
789
819
834
801
818
852
819
747
729
744
724
698
708
762
788
725
725
739
770
769
756
842
1034
970
820
827
846
823
769
869
889
850
804
840
877
860
801
832
810
776
764
798
900
841
791
822
864
825
780
789
802
786
760
806
795
794
813
829
854
790
784
783
798
768
762
789
851
863
838
905
878
812
793
803
813
766
792
837
855
797
796
809
805
764
793
842
868
808
806
826
821
768
786
841
877
803
811
843
837
798
784
797
814
775
770
826
859
798
789
813
801
765
770
777
785
764
784
814
822
779
786
797
809
768
794
820
844
788
815
834
831
779
794
836
827
771
779
804
787
758
786
838
804
772
803
830
812
777
790
798
810
777
789
812
816
770
775
816
819
778
803
822
817
760
775
771
771
753
821
879
915
826
822
810
756
755
795
842
785
769
799
828
830
798
849
865
795
773
774
788
752
787
845
880
837
927
949
825
781
788
771
739
761
828
873
825
857
882
830
767
775
780
776
774
846
895
868
835
884
885
814
759
779
788
811
786
787
824
851
788
798
835
841
783
791
819
824
799
818
851
837
764
786
796
799
762
780
827
874
797
794
804
804
770
769
807
811
761
752
764
770
743
751
763
759
723
733
763
768
745
773
813
830
782
786
800
814
770
791
832
851
782
763
797
787
785
766
804
830
812
790
834
833
799
757
773
780
761
741
759
789
798
773
772
796
794
754
760
766
767
738
742
763
786
778
766
795
767
726
696
674
682
697
699
718
699
682
667
659
646
627
615
608
601
595
603
679
719
850
932
942
943
930
950
807
722
792
1205
1186
1028
813
807
991
1088
997
908
914
800
849
1119
1066
881
862
893
802
946
1117
1051
880
845
827
800
780
714
774
1056
1021
930
812
828
869
900
821
865
901
928
814
829
861
854
786
845
873
899
792
816
869
854
790
837
844
830
786
824
835
795
759
785
824
850
787
846
866
837
794
815
828
780
761
790
856
805
784
820
824
788
763
795
798
777
747
794
827
809
768
753
761
733
728
721
715
699
676
667
666
655
681
724
811
777
820
914
815
837
871
839
762
802
868
875
867
995
972
810
806
840
823
805
874
919
853
831
853
855
783
819
884
911
815
874
884
828
798
843
892
795
810
886
937
825
828
828
838
794
830
934
928
825
831
850
810
785
832
880
847
813
870
917
829
803
859
894
833
802
836
845
805
884
914
822
803
818
824
782
784
843
910
885
913
946
839
797
802
811
777
790
861
955
843
827
847
857
792
803
879
883
801
837
859
837
795
857
865
811
776
830
845
810
806
857
815
757
771
811
820
782
770
796
848
815
774
836
871
887
817
832
866
874
812
797
869
925
862
832
882
817
783
842
893
849
821
873
850
783
802
821
781
788
837
877
829
804
819
837
804
815
816
820
768
796
797
791
777
815
797
742
709
693
693
679
681
682
698
714
679
669
653
639
633
621
613
607
603
600
606
623
666
705
702
712
764
810
904
834
801
909
918
822
840
1082
1023
852
877
1104
969
937
1045
837
946
1067
986
869
907
969
829
823
816
805
734
737
761
809
834
777
742
716
681
678
671
708
721
772
930
1104
893
940
974
896
870
928
923
793
833
1005
849
818
858
838
748
738
710
725
714
718
690
685
668
651
646
646
652
656
678
678
674
666
637
651
654
661
672
667
666
665
683
949
981
918
883
874
783
772
799
894
938
796
881
974
855
1192
1086
1042
839
797
747
729
716
704
704
696
684
685
691
709
710
696
712
724
697
692
726
793
843
794
789
813
799
725
744
756
739
734
722
715
691
673
669
661
674
691
716
685
707
720
715
687
708
737
751
785
740
748
766
763
713
714
742
784
729
702
704
717
741
742
725
742
768
739
703
700
697
704
702
727
802
827
826
745
749
768
778
788
737
720
712
720
747
908
898
827
731
751
751
766
737
728
717
730
696
696
722
746
746
809
803
762
720
742
748
788
724
739
739
753
746
727
755
771
750
730
764
794
782
753
768
804
764
759
775
769
733
728
751
799
766
774
829
812
750
731
728
721
690
706
733
815
768
807
805
795
748
778
798
783
752
782
781
759
811
871
802
770
774
770
730
720
744
741
716
713
733
703
706
721
735
712
708
757
764
726
694
705
696
672
653
681
725
808
756
737
768
784
745
703
727
728
734
711
712
748
779
792
749
789
791
778
725
748
745
748
703
714
743
754
746
739
789
756
720
751
799
849
824
763
781
802
822
785
800
853
909
851
853
816
801
894
880
803
818
838
815
776
807
827
819
786
820
813
798
746
771
786
778
731
744
745
748
731
760
766
728
725
735
740
702
682
691
696
710
693
743
824
918
819
852
859
809
748
767
773
761
733
760
770
753
686
699
715
735
713
723
697
701
696
702
672
683
695
711
716
701
737
774
783
729
752
770
785
741
756
770
799
755
760
794
812
773
768
774
771
727
715
716
711
706
751
807
807
807
780
726
676
659
645
655
660
655
731
844
849
767
789
819
798
698
713
696
684
668
678
722
794
758
755
785
783
758
712
717
709
700
683
719
795
858
790
788
795
801
747
711
729
748
748
713
704
725
747
740
715
723
744
767
722
731
757
770
724
751
754
767
732
725
741
768
733
763
772
840
765
796
796
757
698
675
687
692
714
799
910
892
886
859
819
819
822
834
795
817
821
859
875
871
807
757
765
755
740
697
736
795
821
760
772
780
749
728
732
728
699
700
716
735
714
710
719
724
691
691
696
695
693
680
685
691
676
684
689
691
693
701
731
758
755
722
798
815
813
768
761
760
776
756
712
712
696
687
667
665
662
665
647
645
640
654
685
719
733
725
724
703
713
741
755
738
707
720
729
713
702
744
746
731
714
711
716
723
691
707
708
714
704
689
687
687
675
657
637
640
633
639
648
649
637
644
653
661
672
673
662
680
698
717
750
700
701
690
681
683
687
671
665
666
689
772
778
725
689
690
702
745
821
833
770
810
911
1063
998
820
806
862
910
827
871
908
823
768
742
757
783
791
763
772
796
826
777
795
820
842
799
808
833
832
788
791
825
832
820
807
782
717
714
701
689
664
655
653
644
671
657
666
661
668
656
654
655
648
642
640
671
734
735
729
691
711
734
802
818
742
801
920
807
864
912
924
842
752
793
861
794
808
859
768
762
800
817
763
767
786
805
827
764
770
803
853
819
898
1001
974
832
821
806
780
784
880
808
906
962
903
802
821
825
833
772
807
787
765
839
770
812
839
835
783
788
822
827
779
800
791
772
808
813
767
753
774
802
808
778
837
783
821
821
818
774
766
782
807
798
781
831
849
850
791
805
816
839
846
819
865
881
771
780
828
837
795
779
755
827
851
885
815
794
800
813
792
801
846
919
850
841
866
846
779
815
858
896
868
908
894
833
811
822
833
799
795
857
789
853
868
842
792
806
810
794
749
794
825
813
781
809
810
775
759
766
779
779
763
763
818
854
795
761
777
779
777
755
791
815
842
783
805
822
808
761
788
813
829
789
826
854
786
770
772
747
765
809
840
790
820
826
788
783
821
827
778
750
759
778
751
769
815
889
828
839
832
748
715
716
718
707
679
680
667
654
643
632
632
635
632
650
671
667
663
695
720
724
711
752
796
776
759
796
809
746
743
802
808
745
775
803
803
749
734
754
766
753
775
817
856
818
856
847
789
775
770
754
740
776
827
820
802
832
783
808
815
786
768
785
806
791
823
890
927
873
797
788
777
757
721
747
806
798
750
751
710
704
710
735
728
713
716
719
730
782
800
810
803
802
809
785
770
766
799
832
899
900
871
777
770
764
753
749
787
774
746
719
728
733
725
702
681
697
724
753
746
748
767
774
760
729
746
745
703
704
706
734
762
740
706
710
706
685
698
700
745
805
767
833
903
891
804
816
844
769
714
710
707
710
727
731
772
863
953
850
836
848
839
758
765
777
814
767
824
853
839
787
792
784
728
726
737
771
744
759
789
784
760
778
777
740
735
718
703
695
688
691
676
670
667
675
681
680
670
682
697
715
708
729
754
765
724
706
723
760
809
784
804
876
848
783
765
763
771
763
754
796
842
819
808
791
776
743
749
775
778
757
777
782
804
766
763
781
790
755
738
735
718
702
698
718
729
750
735
707
691
682
672
680
692
693
725
743
805
784
786
794
785
744
725
730
747
735
743
788
803
760
739
750
743
720
695
690
682
669
662
656
644
640
631
621
613
603
597
593
602
663
674
638
697
774
824
855
831
787
726
751
897
830
872
993
826
825
839
812
758
791
869
833
778
823
822
870
946
1098
1037
960
930
834
768
799
900
926
883
830
836
845
776
822
848
839
798
798
838
830
823
785
784
795
804
771
762
787
813
833
829
763
759
734
747
755
762
729
729
749
774
766
765
801
813
823
776
730
709
719
760
796
756
790
840
886
880
827
809
802
771
739
781
809
837
796
809
861
857
777
775
791
744
769
823
841
834
789
797
807
796
778
742
765
772
729
720
727
715
677
710
725
754
733
753
732
746
765
794
770
751
779
817
819
772
799
846
885
815
839
790
773
862
912
921
828
795
815
846
853
806
883
925
873
826
860
902
852
789
786
787
903
1015
843
846
871
912
856
823
860
806
765
795
865
932
895
840
848
841
803
822
885
960
815
824
837
800
781
814
848
834
778
791
803
834
839
774
774
792
799
766
725
744
769
801
834
780
776
782
806
802
784
818
830
826
766
799
831
884
876
879
889
879
813
786
800
773
895
989
974
866
863
894
861
763
751
786
805
796
765
805
840
872
806
831
844
831
775
756
796
865
842
790
796
813
824
794
807
787
769
810
815
787
786
806
837
814
806
826
851
864
832
853
829
813
757
763
798
878
845
839
902
893
830
778
783
788
746
733
751
736
736
801
888
880
809
820
809
757
757
735
737
755
803
792
814
881
916
880
859
883
878
834
819
849
877
871
840
865
857
797
790
826
767
810
837
788
799
863
847
837
841
789
754
740
755
773
777
751
774
837
806
790
802
822
808
774
788
781
769
752
807
860
881
810
858
873
885
799
824
893
933
928
863
877
906
888
824
833
852
768
799
803
791
787
820
827
783
791
811
785
759
774
757
725
749
757
764
764
795
794
761
721
723
729
721
708
743
793
859
828
795
846
849
820
803
860
926
910
795
795
797
789
763
799
851
837
911
930
823
800
798
814
775
803
875
919
802
837
833
811
779
809
807
761
760
796
824
788
849
859
776
808
839
837
760
788
820
785
763
827
954
911
782
800
829
844
787
778
787
800
766
783
829
844
795
859
886
852
784
794
788
711
692
681
688
679
691
779
740
717
698
703
693
678
673
666
661
656
652
644
648
669
697
739
772
806
756
764
881
961
930
819
814
796
773
786
862
947
871
832
839
828
814
856
908
826
822
812
851
806
783
786
781
756
740
780
825
839
778
753
768
746
716
707
712
696
693
705
731
809
775
819
875
850
812
818
793
760
722
708
699
691
680
688
699
693
712
715
691
681
677
679
654
649
660
733
817
785
824
824
784
751
765
788
809
780
828
901
877
812
807
804
811
780
778
814
830
797
817
858
842
776
788
794
794
779
801
825
816
793
819
820
785
773
790
787
757
769
831
852
806
812
805
810
777
772
801
808
783
772
785
796
774
758
776
806
764
746
759
770
761
740
761
775
735
739
757
775
743
729
736
744
739
751
793
801
779
788
818
759
774
792
787
754
728
748
782
793
769
781
819
830
783
782
778
760
733
747
787
776
763
806
827
794
792
789
784
760
739
763
787
793
746
785
796
788
780
791
800
782
751
758
762
732
737
760
779
757
765
797
799
759
755
760
757
739
753
768
762
739
751
760
766
753
763
781
765
735
749
756
771
756
773
787
771
762
775
773
759
735
756
764
770
755
766
784
768
747
757
767
760
737
749
773
782
751
745
766
775
770
776
794
756
794
807
773
744
754
766
775
761
800
820
838
781
769
780
779
759
755
767
759
753
787
794
769
753
746
750
724
721
752
808
854
824
814
811
768
762
793
808
785
777
808
816
806
772
806
824
805
823
862
860
820
797
795
801
757
752
792
796
764
774
801
755
729
734
727
713
700
685
701
736
699
678
683
703
690
682
669
648
640
629
620
623
614
626
624
630
650
636
635
650
672
691
727
706
692
669
665
661
652
653
671
699
689
660
681
891
1054
949
854
869
842
732
709
704
709
736
716
759
905
1150
1051
956
859
795
792
807
837
856
855
886
936
794
748
748
760
718
743
731
749
750
729
706
686
691
736
733
784
852
847
813
830
794
713
717
733
824
872
771
802
840
783
742
758
781
818
803
741
748
760
792
813
809
823
884
843
813
830
869
869
803
800
809
797
760
796
807
780
764
770
746
736
745
743
713
753
719
724
701
715
738
753
706
702
713
707
716
683
694
706
740
753
768
810
869
868
882
914
852
773
779
775
709
716
721
760
737
766
823
880
796
802
809
793
737
745
769
855
807
813
835
855
775
816
887
846
826
834
856
765
760
762
756
731
756
833
770
817
896
958
873
869
840
762
738
723
709
704
743
830
775
739
725
772
810
723
720
684
695
703
714
685
697
763
879
765
767
789
788
739
750
770
769
739
705
685
662
689
775
927
872
843
872
905
832
802
811
850
808
757
763
771
772
734
748
757
779
737
733
733
689
706
735
970
833
805
831
824
790
741
747
760
731
712
738
791
850
812
828
824
755
773
772
742
771
776
749
702
671
688
674
659
655
645
644
675
820
735
787
855
854
853
838
816
801
765
725
732
717
728
1107
1081
1086
1020
927
833
793
821
873
846
831
890
905
839
839
837
810
746
741
732
737
702
721
742
715
732
751
771
736
720
724
732
742
717
746
763
783
752
777
799
783
744
734
735
738
727
722
744
760
752
724
743
747
726
704
709
703
696
678
681
685
692
685
701
722
750
730
718
714
714
709
696
695
708
709
733
794
784
787
773
731
696
690
693
673
667
660
664
769
934
966
948
949
910
817
803
777
739
709
712
707
699
680
676
678
754
778
896
842
798
834
813
792
740
696
684
671
659
660
651
662
649
660
681
696
690
690
714
728
706
703
716
721
724
721
741
753
729
719
723
713
690
682
683
671
661
666
671
677
665
676
694
707
707
701
688
672
664
670
709
700
668
665
671
694
731
763
696
688
720
760
848
815
814
897
990
959
816
759
765
782
755
759
843
938
845
778
753
772
755
764
771
772
765
742
810
965
989
1069
921
878
889
864
790
866
1013
866
918
946
828
876
900
785
882
1146
949
906
909
809
798
844
867
790
846
875
788
837
855
800
789
822
828
758
804
837
823
819
818
754
732
721
697
691
728
763
739
788
795
794
775
816
849
805
810
874
782
830
882
819
813
875
863
824
907
885
799
839
816
775
826
863
804
839
875
818
833
852
808
811
849
847
791
860
891
827
847
890
853
797
826
841
799
845
938
912
882
905
861
776
742
723
712
735
741
728
742
718
711
709
696
690
686
681
671
680
701
699
689
723
812
865
845
809
849
867
817
813
881
880
838
904
943
875
803
843
1058
866
831
824
793
799
836
838
790
849
854
810
805
866
913
874
911
918
849
843
885
892
825
859
928
835
808
819
824
760
754
785
813
773
851
916
878
817
802
785
790
831
798
747
772
809
821
782
847
863
785
791
835
868
790
706
664
636
620
611
601
596
594
590
591
587
582
585
577
563
559
560
560
565
581
589
583
574
581
635
666
725
639
627
612
617
676
749
820
929
865
743
691
691
729
761
808
815
793
785
768
813
757
767
721
714
760
751
750
812
862
884
851
794
844
915
849
825
929
941
856
923
927
838
759
763
773
744
758
764
787
739
729
744
766
711
693
698
685
671
673
677
728
794
732
782
810
784
741
802
822
867
769
819
833
798
772
790
785
754
745
781
847
880
870
931
908
794
802
826
794
756
846
991
971
881
894
880
756
766
777
762
750
809
862
778
842
879
876
803
817
804
786
780
842
863
785
830
881
882
775
764
779
804
770
814
908
923
822
835
831
797
770
814
821
805
786
803
801
761
760
769
797
753
768
806
744
746
769
782
731
733
741
755
712
707
725
767
772
759
802
841
816
776
796
804
758
765
802
850
801
798
841
868
809
777
821
877
839
795
817
846
849
802
854
902
872
804
857
899
873
796
814
820
854
799
828
874
863
782
789
797
806
783
812
842
843
784
779
786
769
720
719
738
773
781
757
782
789
771
739
753
759
749
728
734
732
718
707
724
750
771
732
742
778
773
727
731
740
749
718
730
757
797
775
811
898
872
791
816
852
831
783
819
865
844
801
836
876
874
832
854
863
769
782
827
857
790
797
830
857
801
848
899
914
803
830
838
892
803
778
786
816
772
807
842
840
758
782
801
773
734
758
765
751
729
757
768
774
750
782
800
776
770
786
795
747
739
770
772
760
815
844
809
775
798
781
745
741
782
842
832
877
877
882
810
839
849
833
756
767
790
814
813
908
1035
937
873
897
896
784
796
844
828
781
836
860
845
791
843
846
801
767
786
799
808
810
866
884
849
774
784
794
790
761
804
825
774
768
765
759
731
747
781
767
754
782
795
762
739
756
768
752
732
750
767
751
760
798
830
765
729
747
760
734
721
729
755
757
730
782
798
784
778
792
791
756
757
809
843
811
768
799
797
804
752
782
832
872
821
778
780
779
765
753
734
788
874
874
879
945
942
859
846
840
839
771
810
897
950
839
876
889
835
763
783
802
780
768
816
896
843
838
839
828
770
786
810
794
764
798
839
821
776
799
796
780
752
797
813
837
803
853
851
805
784
783
771
727
731
738
761
778
867
916
874
829
830
836
758
728
753
808
812
803
860
905
846
818
813
802
747
789
837
818
764
801
820
821
787
799
808
784
769
777
786
757
755
741
715
673
661
665
681
721
785
743
761
776
757
716
682
686
683
689
675
699
753
889
877
828
854
867
823
797
819
816
775
742
753
789
896
951
859
877
885
847
772
785
832
871
853
828
882
858
776
793
810
846
768
771
783
792
748
768
792
815
772
786
802
802
761
755
762
782
752
752
775
795
777
753
781
777
760
729
727
751
760
731
715
733
780
772
746
770
779
787
738
724
737
755
743
722
726
745
734
727
758
766
746
718
728
740
746
722
742
765
779
749
751
756
765
761
744
789
784
755
738
745
778
795
789
807
873
888
807
824
799
769
737
783
812
794
817
824
807
754
747
735
731
708
684
692
706
770
743
779
800
790
746
760
763
769
739
779
845
989
850
881
891
879
845
886
938
853
816
863
927
855
822
846
859
793
840
840
791
774
857
1084
930
919
971
963
808
833
894
901
808
862
895
826
808
873
958
825
823
857
953
840
925
938
826
830
859
882
825
877
913
787
834
866
864
816
822
820
760
763
791
820
762
786
804
791
745
747
766
763
726
749
796
823
788
836
880
869
769
770
771
763
737
752
779
790
779
836
831
784
823
863
827
765
785
830
827
771
806
867
888
820
859
866
796
800
805
831
804
869
943
919
831
829
838
819
775
810
849
792
788
827
800
776
815
830
796
776
802
825
796
791
822
839
779
778
795
828
790
786
817
809
764
732
729
720
719
736
738
684
678
680
668
647
635
629
624
614
614
617
621
633
633
627
620
621
621
621
627
633
632
679
778
800
846
966
907
871
927
939
849
858
834
797
790
773
807
790
742
713
720
705
699
737
807
838
780
891
1042
865
889
955
902
851
898
925
865
945
869
840
890
934
833
852
799
874
886
838
798
863
859
817
807
807
825
779
825
901
797
777
798
799
779
736
735
742
721
721
754
797
776
798
813
796
770
772
777
782
778
791
798
793
770
787
791
783
785
826
865
865
805
839
841
844
768
760
788
804
760
785
836
824
787
792
796
784
757
770
782
764
778
789
808
785
776
760
711
718
735
748
720
730
746
766
746
753
775
793
745
727
747
776
788
764
784
803
795
766
767
779
776
748
749
759
743
741
769
770
737
725
753
775
780
746
741
742
744
706
713
736
778
768
764
771
774
758
737
778
810
832
803
832
863
808
763
773
772
755
756
779
756
802
848
810
783
801
805
765
757
784
816
776
754
817
850
824
764
779
804
828
804
805
841
874
864
788
809
832
856
813
791
804
808
779
758
779
805
802
775
811
845
826
778
791
794
732
713
730
760
754
747
799
851
846
788
785
808
818
767
765
784
810
792
792
851
853
788
778
792
804
793
775
810
840
815
792
806
838
805
749
749
775
825
802
816
890
905
831
780
772
780
746
730
766
791
748
748
779
788
747
736
770
780
742
738
768
809
768
784
817
835
775
792
813
804
767
792
847
886
802
802
817
811
773
736
741
751
751
717
733
797
892
874
772
767
770
767
750
767
838
1042
862
913
1009
990
899
937
921
825
874
960
845
968
993
859
861
895
871
839
895
953
875
854
892
887
811
835
878
800
827
889
924
830
887
894
828
815
868
883
825
856
872
815
818
871
875
813
813
837
855
815
850
871
838
801
824
882
848
804
829
859
840
801
869
846
822
902
934
831
832
859
828
771
826
863
823
822
857
857
815
855
865
817
814
829
839
797
809
855
883
821
865
887
838
808
839
839
809
826
870
868
797
829
815
795
766
791
821
822
779
842
849
790
789
799
822
780
822
863
834
810
842
846
804
799
828
839
819
833
847
836
813
840
852
824
790
812
828
781
785
811
787
778
840
815
767
769
780
757
742
776
804
779
746
783
801
773
756
767
776
790
759
791
852
841
818
848
837
772
790
804
782
771
796
807
766
803
814
823
763
793
813
802
742
777
794
796
799
852
856
789
802
799
774
742
762
780
771
760
801
818
787
804
832
834
809
837
844
792
797
808
789
771
801
827
767
720
725
709
690
675
661
647
630
627
616
611
613
621
660
797
986
853
756
769
730
696
679
666
651
633
625
613
618
615
600
602
614
640
720
739
704
670
697
704
711
760
705
705
776
1121
916
820
804
807
748
752
777
854
788
753
758
790
818
766
722
695
719
748
763
734
771
800
799
761
841
921
828
875
922
860
776
715
721
746
846
792
877
882
798
799
805
811
815
788
777
719
734
734
779
771
896
1207
1005
969
932
817
856
848
780
776
788
799
746
785
819
818
831
877
883
800
811
810
797
778
822
835
766
779
786
773
752
800
833
818
800
824
854
812
769
777
798
778
823
855
790
837
857
764
725
715
699
680
665
651
647
646
654
636
638
643
655
664
672
654
639
619
623
627
808
924
860
958
869
957
920
893
916
817
791
750
743
753
766
772
818
796
761
813
809
741
746
751
726
709
723
731
708
719
748
752
729
726
747
731
709
736
762
761
711
726
711
709
682
659
678
667
652
655
641
635
630
650
652
666
719
817
751
751
814
882
779
739
793
840
786
967
963
779
733
747
759
743
731
681
687
672
652
660
657
793
758
714
766
765
720
726
716
697
666
660
655
722
791
709
750
1204
987
793
720
703
683
675
659
662
685
820
779
810
1033
854
782
761
753
722
770
773
727
738
716
695
680
660
688
693
726
687
720
732
709
703
721
765
734
772
730
721
735
765
740
760
773
780
727
707
742
779
752
722
736
742
713
700
731
769
726
743
749
757
723
742
749
772
718
739
787
869
848
815
823
807
749
745
749
770
754
734
762
800
763
721
747
749
718
712
718
726
688
687
683
688
661
663
671
717
718
680
691
755
831
762
795
776
729
730
729
730
741
722
786
840
774
853
883
806
797
807
895
938
824
765
775
781
737
702
732
734
742
730
717
711
707
1146
998
856
757
756
750
745
736
718
761
934
893
889
903
890
776
792
801
761
766
815
821
901
947
834
822
829
913
924
835
883
895
893
828
896
961
950
818
849
877
862
804
818
880
941
817
829
858
844
779
810
858
867
816
867
867
775
790
802
797
790
826
838
798
768
791
839
819
825
801
878
916
907
823
828
837
804
805
842
874
805
826
822
892
909
831
855
869
812
766
788
863
904
842
898
963
853
806
838
783
743
775
855
908
949
949
840
815
768
805
895
995
867
905
954
915
820
840
859
818
832
877
870
807
845
889
856
811
839
792
855
855
847
809
860
873
861
864
873
837
783
801
814
803
842
888
906
842
867
788
807
824
803
819
811
917
945
838
855
849
814
815
831
795
854
861
811
814
845
809
792
822
849
825
795
829
838
793
780
801
805
784
766
807
835
788
766
765
765
740
717
739
761
713
719
739
785
765
733
711
675
667
660
694
741
750
860
1032
973
956
990
972
841
833
824
864
803
882
944
915
997
1036
885
852
786
862
984
912
909
989
874
844
821
826
779
898
1065
945
918
882
769
767
769
770
759
722
700
690
680
677
674
677
660
658
658
661
670
667
667
671
685
682
671
680
679
664
660
678
718
796
738
726
746
772
753
726
776
760
830
890
868
787
784
817
820
784
783
785
840
786
760
756
800
850
844
786
799
832
847
802
821
829
839
791
821
907
823
787
823
868
869
805
832
889
895
844
847
817
781
824
855
816
775
784
795
793
757
759
768
743
754
782
791
759
752
764
780
764
781
801
788
747
731
755
764
726
767
787
749
724
699
691
695
683
678
678
705
728
779
804
801
799
752
788
823
814
811
794
767
810
868
882
842
773
777
797
836
863
861
793
823
876
877
847
823
851
795
770
783
810
847
766
775
786
821
818
805
827
864
809
779
801
814
798
752
774
792
792
775
795
832
805
753
763
754
765
750
732
735
738
733
710
721
722
701
698
695
680
675
679
703
732
728
700
710
731
795
754
778
821
839
793
767
767
774
754
732
750
784
801
767
789
809
810
759
767
745
728
737
755
736
755
775
796
749
763
751
727
714
709
731
714
725
782
907
872
853
871
846
779
767
777
797
769
769
795
814
767
748
761
788
776
760
776
789
762
749
774
802
761
754
758
778
769
743
778
827
858
778
771
793
810
802
815
854
874
812
807
841
852
779
797
820
845
786
813
839
863
788
796
803
791
773
811
851
806
790
812
834
775
737
749
771
763
787
845
874
801
809
804
780
758
774
788
772
731
750
740
714
704
702
731
764
735
715
701
683
672
663
650
641
630
622
624
716
795
753
761
733
708
684
672
649
641
627
647
783
897
909
1001
830
739
796
876
945
878
785
828
823
800
740
753
775
791
725
741
770
814
779
812
784
748
732
726
719
722
703
695
668
658
664
679
726
754
775
842
1072
1035
971
826
863
949
974
864
893
948
1007
867
911
892
940
774
745
773
783
832
763
702
713
724
771
810
755
788
762
839
905
858
900
880
836
906
993
880
948
986
862
945
1035
911
882
802
886
1053
946
916
941
964
834
901
967
870
836
839
771
837
899
829
844
960
998
822
817
755
855
1239
983
1039
858
951
1100
1011
919
943
813
870
996
961
881
936
945
815
873
897
817
774
831
1096
1005
911
915
905
813
868
995
882
903
953
918
896
816
888
941
865
877
961
917
857
937
813
812
994
976
857
890
898
846
830
833
851
938
932
850
874
887
801
819
871
941
839
880
928
913
953
952
863
864
912
906
854
868
876
832
783
724
720
704
676
727
849
924
805
807
834
853
767
804
846
902
862
998
1047
856
830
857
765
805
861
910
837
919
954
819
828
843
854
806
895
987
890
904
904
779
819
882
938
826
867
921
903
803
828
841
840
805
765
731
730
726
741
721
687
696
712
737
743
714
748
776
793
765
779
868
906
798
828
883
930
815
836
893
1014
895
872
941
938
831
888
881
922
873
913
938
822
827
792
800
862
904
861
846
902
875
808
783
861
944
878
884
990
908
828
837
872
786
792
828
834
790
785
802
826
760
753
752
775
783
783
912
955
847
800
764
726
724
721
695
691
701
717
705
694
717
745
774
734
744
779
780
745
749
774
794
772
774
801
834
797
774
802
832
798
777
805
831
799
779
821
815
777
726
729
771
791
764
779
843
934
805
821
824
809
787
782
853
928
872
790
819
850
913
888
915
957
858
879
887
863
788
803
814
812
780
831
884
930
855
875
892
830
815
825
826
795
792
847
865
808
767
766
790
801
761
779
827
812
782
824
855
882
817
829
828
871
855
789
788
808
810
788
835
861
839
810
829
826
777
762
772
767
736
727
786
861
834
821
783
770
826
822
753
744
737
696
693
705
714
751
784
797
839
801
1006
1101
1062
914
900
961
975
828
880
955
952
883
816
835
914
1154
1004
995
930
838
860
889
861
881
991
940
901
924
811
745
752
769
873
769
786
802
753
740
740
738
711
736
773
790
747
749
751
772
726
706
714
700
702
697
677
671
653
672
703
754
758
743
720
746
792
873
856
820
839
835
795
793
837
896
830
877
845
900
868
784
790
796
793
758
787
817
837
787
806
833
775
742
750
764
749
736
770
829
807
800
812
800
748
752
747
764
730
748
779
790
762
746
728
709
695
678
662
653
641
623
617
627
652
657
659
638
635
638
645
633
624
621
618
631
653
650
721
864
915
817
849
939
906
797
875
909
785
786
745
732
858
1133
1036
967
989
885
798
820
830
921
1133
1093
871
884
880
842
795
848
867
813
764
811
856
938
796
812
830
837
811
762
752
729
715
709
752
823
842
806
819
804
752
732
756
753
799
820
799
771
781
789
781
748
768
786
736
723
755
797
895
794
798
814
812
763
772
778
793
752
761
785
793
768
774
805
822
769
765
877
885
766
795
804
782
730
759
765
762
728
762
794
821
778
775
766
841
920
878
817
822
849
806
798
816
824
774
793
803
784
745
765
729
731
761
804
741
787
810
808
765
798
819
807
752
787
806
795
781
788
788
749
765
811
842
759
765
775
768
733
751
734
718
715
720
694
709
713
715
709
741
748
745
709
729
732
732
712
754
781
824
791
834
851
786
792
790
830
788
765
766
778
753
748
778
817
764
720
721
711
677
725
840
906
837
853
889
877
824
775
788
781
764
849
938
838
875
933
914
815
809
781
835
884
829
834
784
831
861
832
794
799
808
811
759
803
863
880
815
784
791
802
739
763
783
789
762
783
808
793
755
765
762
738
744
753
770
764
751
780
773
739
717
730
720
698
698
710
696
724
833
776
827
885
888
787
827
851
879
850
820
797
818
856
873
902
925
921
891
806
837
867
871
801
815
802
769
761
732
743
777
746
744
790
799
778
810
832
823
788
770
746
752
722
718
763
807
921
873
922
897
796
778
785
741
748
731
706
699
688
680
681
689
690
683
689
698
684
683
688
709
691
740
768
737
711
724
729
711
672
683
674
680
656
694
777
781
774
803
874
760
720
703
698
683
682
686
682
664
679
685
714
696
664
654
662
650
668
692
703
684
682
713
732
697
695
719
780
731
737
796
822
728
745
787
734
688
690
702
722
711
673
704
712
725
697
687
678
696
686
690
715
720
692
716
737
737
724
737
738
723
681
688
696
736
798
800
760
715
708
704
720
737
706
720
776
734
749
773
751
692
681
651
641
673
742
812
837
812
781
739
714
700
653
655
639
632
617
620
619
698
803
789
793
705
699
707
724
715
699
672
657
643
620
616
613
610
625
712
784
758
797
816
843
881
841
760
721
726
755
793
798
811
777
719
699
662
662
658
686
728
681
675
739
791
780
721
736
725
713
707
686
655
658
655
658
662
654
645
658
671
669
694
685
654
642
621
619
602
592
584
594
620
648
707
784
808
710
740
749
756
709
737
763
767
721
740
731
718
703
725
807
727
766
761
715
694
718
755
725
743
807
803
752
803
789
729
730
719
725
705
702
705
732
730
713
734
764
739
733
752
754
736
754
751
711
705
703
686
681
670
662
676
696
710
698
731
762
720
748
730
698
694
676
665
658
668
710
737
727
779
812
788
753
767
763
712
721
755
738
715
738
692
686
679
697
673
668
652
629
639
652
682
680
655
671
659
684
660
662
641
632
625
618
617
629
645
636
645
675
729
746
714
784
717
691
712
709
676
691
746
729
707
725
739
691
692
706
689
666
670
705
702
683
691
689
663
671
672
677
676
650
644
636
629
627
620
614
613
622
616
628
618
610
612
613
625
503
709
608
598
619
633
658
713
823
734
669
677
667
670
657
631
625
622
623
624
688
733
730
678
683
759
707
700
683
661
635
634
616
595
594
585
590
583
581
586
615
619
618
641
683
668
711
739
708
669
687
697
691
652
652
662
691
686
738
804
759
728
759
745
701
719
717
679
675
686
703
688
656
651
646
645
646
660
643
643
643
623
632
633
629
631
645
654
647
655
665
656
653
655
654
638
649
673
706
685
734
729
715
744
747
716
722
734
695
678
699
705
679
667
665
669
664
674
714
682
686
721
752
718
688
722
746
716
681
713
730
751
688
685
691
733
708
724
781
800
727
734
691
698
712
702
696
725
747
727
752
751
708
729
751
773
722
761
767
729
778
812
782
713
691
690
670
682
691
725
690
684
696
717
681
679
687
699
667
693
720
716
697
754
771
717
715
728
721
682
703
713
721
701
730
749
725
750
770
754
707
723
739
716
703
749
782
738
779
782
721
722
742
765
776
704
735
744
732
721
766
794
748
763
767
779
736
756
772
759
731
762
795
748
766
802
759
778
788
774
778
796
792
737
754
763
755
724
776
781
741
733
745
789
737
777
791
896
906
804
820
865
769
786
737
751
770
761
770
790
766
721
754
769
743
778
829
780
791
809
799
746
766
749
806
772
814
842
863
838
800
727
725
725
741
759
917
1046
900
919
907
801
815
800
755
785
792
799
847
857
810
786
765
788
830
851
780
754
773
780
748
780
789
801
751
798
798
727
725
749
777
748
734
755
775
738
751
776
789
754
806
835
770
764
797
832
798
769
791
808
749
729
751
805
838
775
782
784
796
756
797
815
812
780
787
770
776
810
789
753
765
791
759
780
811
889
807
834
912
861
848
851
800
758
794
812
758
786
810
822
765
812
839
769
793
806
783
758
787
823
786
815
852
831
752
786
796
775
772
799
854
779
821
852
791
768
832
850
822
773
797
822
770
768
785
794
747
800
840
853
805
831
842
778
794
815
808
787
885
971
841
870
875
819
806
812
822
772
809
827
826
812
784
804
832
849
771
768
761
756
762
766
784
783
748
707
691
686
698
682
750
809
791
1126
1045
950
898
811
790
793
761
766
776
767
752
759
764
726
734
770
735
766
759
701
720
698
734
749
763
727
703
725
718
691
694
726
720
675
656
656
642
626
616
614
615
618
624
625
625
618
619
614
609
603
602
613
622
648
685
711
690
683
687
700
699
689
672
652
651
656
719
835
758
778
833
835
818
751
739
727
719
704
687
689
701
731
698
699
699
718
702
677
678
684
678
669
675
671
714
707
684
686
675
675
677
679
678
662
651
648
642
625
629
646
683
686
687
688
672
664
672
692
709
754
713
754
796
818
744
736
733
726
707
716
722
740
717
718
731
733
725
707
711
703
697
684
670
679
710
735
749
738
706
706
702
681
670
670
673
720
783
797
757
713
717
713
719
729
701
718
738
718
752
742
764
773
730
694
701
705
686
677
686
701
690
709
732
748
698
680
683
688
669
673
676
681
679
672
675
664
658
652
644
642
636
644
638
647
652
663
673
672
672
671
666
662
674
710
754
760
757
716
729
719
703
688
686
689
677
672
701
753
805
801
749
747
741
742
709
702
702
709
731
732
684
691
676
670
689
706
686
674
671
683
687
681
681
688
713
718
695
709
722
734
743
734
694
708
714
737
773
723
718
719
718
708
707
722
753
749
726
710
696
687
677
673
672
670
666
660
667
676
674
666
664
658
654
653
651
650
646
655
656
654
660
658
665
661
665
668
668
660
663
662
674
674
663
657
667
669
664
664
669
660
662
658
665
659
658
659
660
653
658
660
671
663
671
667
652
652
652
672
663
645
642
644
651
668
694
688
758
862
839
817
836
852
776
754
761
753
714
735
789
865
788
794
810
813
760
719
716
700
698
688
680
685
697
717
711
687
699
706
705
692
662
671
679
694
708
680
689
714
736
719
689
704
793
814
797
776
718
721
724
721
688
693
721
754
778
741
745
767
782
726
719
705
698
677
681
687
712
697
695
707
731
719
704
729
729
739
723
696
713
728
718
677
676
693
733
723
704
737
736
739
696
706
712
730
730
690
711
728
725
701
687
711
745
768
785
737
717
728
737
723
721
768
868
873
797
768
771
777
784
734
737
772
808
770
726
732
749
737
705
743
804
854
809
737
758
751
739
702
722
754
751
714
730
741
750
737
715
730
737
727
692
720
757
789
725
773
757
729
731
733
749
721
755
771
790
746
741
744
745
718
744
759
815
807
729
735
751
735
716
722
727
702
733
755
778
744
763
783
741
752
738
712
699
712
698
688
684
694
704
672
688
702
720
695
736
777
840
778
784
817
783
766
751
746
718
742
784
742
740
774
829
793
775
778
758
721
708
701
680
685
689
718
730
713
767
811
862
785
775
791
784
781
724
743
763
876
795
730
796
872
932
940
816
836
845
859
779
808
836
824
767
786
816
780
770
795
809
776
784
814
833
784
782
796
800
755
779
847
788
785
841
934
891
774
778
785
776
758
781
773
764
793
827
766
783
796
774
769
780
773
711
714
709
748
796
792
743
733
741
760
750
733
773
826
794
753
760
749
720
741
760
774
750
802
883
838
806
829
834
812
760
780
816
815
814
831
829
773
775
778
773
782
797
825
775
785
791
792
740
765
799
766
797
899
811
782
844
838
788
805
823
799
744
761
788
819
761
795
825
803
776
796
744
784
817
808
749
759
766
769
742
811
899
925
835
855
879
852
785
802
811
736
763
879
783
790
862
884
851
771
788
810
840
795
817
838
805
769
778
842
907
875
803
792
790
804
804
779
841
949
932
845
912
891
777
811
856
854
849
786
809
844
896
873
864
881
915
839
860
880
870
777
760
803
894
914
853
782
817
855
833
789
824
889
794
775
801
820
811
779
766
777
798
813
770
797
865
892
844
837
846
865
825
808
847
891
897
820
838
879
878
801
812
818
813
788
834
864
825
832
846
867
796
807
816
818
769
808
803
749
785
788
812
758
771
776
773
758
757
780
755
793
769
775
781
740
721
740
775
798
752
774
809
855
789
838
964
879
841
868
777
774
787
771
742
791
851
822
794
829
891
882
792
815
834
842
792
837
895
865
820
854
866
817
830
826
837
772
823
844
850
833
861
851
788
791
862
904
958
973
840
871
943
897
842
868
884
825
845
878
820
826
833
851
796
821
830
776
785
778
785
787
765
732
724
769
848
834
783
771
786
807
741
750
780
736
758
770
758
748
751
740
786
867
871
872
855
786
814
836
847
792
850
884
891
838
853
859
825
758
761
774
783
770
827
879
896
846
836
764
784
831
839
827
767
717
742
805
937
925
845
830
891
916
886
765
786
838
908
880
783
768
780
804
807
782
797
841
915
871
786
772
852
905
853
834
762
783
767
725
730
773
732
734
772
822
753
756
780
829
860
857
839
822
764
796
838
931
969
849
865
886
886
792
804
805
823
766
813
917
799
760
844
922
839
816
816
783
748
762
745
707
760
778
845
869
785
730
752
770
792
794
789
739
763
806
940
972
854
852
892
808
741
795
873
968
945
828
857
891
883
858
798
818
827
738
718
779
917
967
934
799
746
752
781
852
893
883
777
798
851
991
1044
889
946
958
954
839
837
844
892
791
860
761
833
1073
967
886
767
798
829
877
836
829
885
876
795
809
816
836
779
800
826
881
840
826
873
906
792
775
790
816
793
791
836
876
815
754
780
845
862
762
782
822
865
812
835
897
909
837
824
829
828
756
787
823
855
793
832
864
849
757
777
788
771
741
793
844
852
809
768
756
744
691
684
712
713
790
862
852
834
741
748
759
816
881
827
922
999
940
840
859
875
857
818
866
954
857
830
868
885
815
850
887
841
786
846
792
804
885
899
793
807
821
854
803
848
903
891
803
827
853
833
833
851
891
802
851
882
857
811
850
866
791
781
837
936
853
910
954
808
760
813
869
864
773
802
820
775
739
747
739
744
798
859
837
777
832
852
818
774
804
824
813
748
782
808
793
757
784
786
723
741
751
729
692
717
789
897
811
824
848
844
771
775
749
761
800
807
728
741
753
774
747
813
845
816
833
862
794
813
828
786
734
741
734
732
717
753
857
744
811
881
883
860
728
709
691
677
665
694
708
743
780
727
759
759
710
687
678
714
752
787
777
718
729
740
746
705
683
683
702
718
692
716
738
780
729
765
777
793
742
794
807
738
745
770
730
716
752
782
740
775
778
776
703
728
779
808
771
743
770
821
757
753
769
768
768
721
723
750
696
686
719
759
783
771
733
759
772
733
739
762
780
775
741
723
768
826
847
811
743
766
779
817
775
830
851
783
861
902
826
800
822
863
793
790
822
841
767
785
779
776
805
800
742
751
804
852
804
799
800
753
753
760
795
819
746
765
794
882
777
806
760
747
772
851
856
762
785
789
809
756
777
813
818
752
770
791
778
753
782
781
760
727
755
779
797
749
774
790
772
802
809
753
776
798
784
744
763
759
740
777
764
818
907
852
835
840
798
720
716
761
952
984
868
841
828
835
766
814
839
834
793
844
853
861
786
800
817
786
828
885
904
820
843
864
814
804
823
801
755
771
825
834
762
792
816
793
756
775
777
735
739
736
749
725
716
699
710
724
740
728
712
724
749
733
757
773
766
743
763
791
764
790
802
735
734
760
797
741
815
852
843
778
806
812
803
733
739
774
844
833
800
831
877
830
757
794
815
795
796
840
871
825
829
848
832
764
769
798
830
784
840
859
809
787
788
769
763
772
756
741
719
719
728
761
707
716
723
696
676
677
698
742
701
701
734
766
740
710
730
743
712
755
771
771
729
724
738
781
767
784
880
871
778
798
825
831
783
790
801
810
787
741
761
824
865
787
795
828
850
779
756
781
723
742
698
696
751
868
872
760
767
750
735
703
684
657
657
674
698
679
689
774
843
877
792
750
753
735
739
704
722
746
708
706
714
725
727
721
679
705
728
734
752
758
711
746
756
762
715
725
735
736
696
715
716
701
677
684
665
638
646
658
692
709
726
679
670
654
646
634
611
623
637
713
888
864
787
801
822
785
721
707
712
728
750
781
779
750
680
688
681
689
681
725
774
918
823
799
792
713
667
682
689
729
735
756
707
733
735
722
735
722
693
685
664
646
650
650
683
699
739
770
729
751
739
743
715
700
702
691
685
664
655
640
643
638
651
658
672
651
640
632
611
611
600
588
492
679
583
580
601
626
654
630
632
639
652
647
660
669
682
663
671
684
657
659
662
673
665
658
673
675
658
669
664
651
630
624
628
622
620
604
598
594
589
597
598
619
661
668
650
626
632
659
678
642
642
641
639
620
627
655
806
742
819
828
785
771
797
759
700
528
828
653
636
613
629
627
652
651
656
647
634
630
613
606
595
589
579
580
571
572
567
567
566
565
567
574
571
572
569
579
583
569
574
571
568
567
564
558
556
553
550
549
543
539
540
540
539
538
539
581
592
583
582
615
605
601
596
591
604
600
594
589
584
582
581
563
565
560
562
553
556
556
552
546
550
552
554
558
566
561
571
583
589
601
596
602
588
589
584
575
570
569
580
598
598
587
602
608
616
612
598
593
598
587
580
582
574
585
594
617
610
599
603
617
633
607
615
631
643
620
639
640
668
657
639
650
637
627
630
655
649
660
633
623
639
675
700
681
648
661
660
520
878
691
667
676
712
674
703
667
656
660
686
704
673
651
676
718
744
781
718
694
767
841
746
754
812
887
911
779
744
840
914
861
741
789
861
751
738
797
768
693
739
739
750
679
706
759
857
864
853
795
718
668
661
633
656
735
755
779
1119
1053
992
815
1015
733
727
740
775
711
783
844
777
790
814
794
744
775
799
768
746
800
807
724
773
808
732
762
803
735
714
697
678
693
700
728
684
672
669
665
704
689
644
650
674
699
718
672
661
679
678
693
659
642
753
1065
869
768
815
813
724
703
707
705
667
663
669
697
736
773
793
768
789
736
689
669
652
661
698
686
768
867
789
774
795
767
746
782
817
740
733
838
936
825
748
763
749
718
734
729
741
700
690
739
767
719
756
757
768
700
702
731
740
702
799
952
805
746
749
795
744
716
739
773
733
768
842
831
783
813
841
764
782
793
803
738
767
810
797
769
805
795
769
815
827
768
801
816
802
751
816
847
804
780
797
808
808
786
737
710
756
950
932
861
895
908
820
845
809
735
674
708
682
687
674
720
790
761
776
847
883
757
807
872
824
787
854
938
913
788
828
848
791
756
790
836
773
820
803
736
722
723
716
697
730
747
723
803
893
867
782
786
768
719
714
709
697
672
686
686
704
724
706
702
728
730
703
725
745
709
724
736
715
696
729
744
758
714
730
742
717
689
714
737
731
705
744
774
791
769
751
702
693
701
729
758
716
742
734
699
696
673
667
703
755
710
706
707
715
720
711
696
719
716
746
805
803
793
747
706
701
696
691
690
676
673
730
892
873
745
754
762
755
746
707
675
657
670
698
751
776
798
800
769
727
703
706
687
700
750
813
824
762
751
753
731
684
647
678
689
746
886
751
783
792
788
742
763
779
779
723
741
733
693
725
776
821
819
785
729
705
705
696
689
730
809
827
802
778
745
711
708
720
762
747
745
796
901
873
797
816
784
724
731
722
708
706
689
672
672
678
690
748
765
809
817
776
731
724
725
723
686
696
718
753
725
809
872
853
769
762
790
775
712
721
700
678
677
678
716
698
748
738
712
726
721
710
703
704
704
676
694
692
677
678
702
745
726
722
733
749
718
709
688
659
673
680
682
662
669
671
676
703
683
726
867
769
764
765
705
672
682
713
760
780
752
735
705
663
662
658
691
756
1068
999
882
912
884
756
734
738
728
697
696
715
747
745
765
786
753
738
754
760
737
728
788
828
768
792
777
721
715
697
697
679
678
672
668
659
653
653
669
687
678
674
669
667
665
656
642
625
634
659
737
821
795
730
754
774
721
701
700
710
694
720
751
799
776
797
798
779
743
706
691
713
746
729
704
714
723
713
703
729
794
759
749
770
729
709
719
700
664
668
668
702
709
716
721
723
709
711
708
692
674
640
654
666
743
737
695
730
732
706
707
752
808
818
833
855
837
789
739
724
721
710
742
757
724
723
757
803
787
781
834
837
753
784
800
786
750
767
778
770
779
837
881
819
845
819
778
741
756
777
771
761
813
826
787
797
804
811
783
754
744
745
742
724
711
707
715
715
700
685
705
737
747
711
716
727
728
708
699
754
796
835
789
805
838
827
781
787
795
759
815
869
855
851
875
852
796
794
797
750
753
811
884
841
834
835
815
768
756
793
805
808
876
893
831
826
823
805
755
779
784
844
824
808
821
834
829
799
788
779
760
728
740
765
781
755
770
789
743
710
708
722
718
704
720
736
754
720
733
757
773
749
786
834
841
780
758
784
807
806
755
765
770
752
755
756
784
783
790
808
814
765
759
768
734
731
755
765
762
794
809
816
770
753
762
747
717
688
681
670
652
647
647
686
753
726
744
769
773
742
708
688
695
685
669
675
725
803
775
759
796
796
778
747
701
685
665
682
695
713
733
763
733
700
688
692
705
696
697
674
675
686
693
732
760
707
693
696
698
672
678
676
689
668
690
700
696
672
667
675
678
677
656
685
700
723
672
660
673
690
683
657
661
651
643
630
648
675
718
720
700
704
714
747
733
696
700
699
689
668
671
662
661
665
665
667
639
646
666
725
781
762
689
689
684
678
660
683
709
821
923
771
766
858
930
871
820
819
788
801
753
829
966
968
860
847
865
859
821
824
821
805
752
777
783
815
822
817
760
713
719
706
735
748
770
745
754
782
801
786
821
832
818
784
795
803
773
769
762
788
783
741
698
721
724
737
707
697
718
709
687
704
730
769
764
726
697
706
697
669
683
705
783
755
798
844
765
764
772
775
748
759
790
889
851
857
818
773
738
734
742
714
805
884
803
855
892
904
814
797
792
790
771
734
715
739
778
831
811
860
846
806
742
718
723
749
721
746
768
730
687
694
695
699
699
688
745
811
821
812
746
722
715
717
696
684
696
710
727
693
716
763
731
701
703
710
694
685
660
650
635
621
605
595
597
609
603
598
601
609
657
848
768
735
683
657
681
687
725
809
732
719
735
717
714
718
716
687
662
659
688
725
748
852
892
900
821
729
699
708
744
790
758
835
924
855
762
744
734
710
691
672
665
678
677
725
769
786
718
716
728
735
705
671
674
689
739
712
772
856
796
737
771
783
757
706
751
792
777
764
820
903
866
803
761
709
686
659
654
641
643
726
904
801
853
862
806
791
760
721
692
673
690
812
889
815
930
910
882
812
736
756
782
752
739
793
816
735
725
750
797
824
745
706
692
707
710
759
802
764
709
749
800
893
853
804
743
778
804
758
723
674
672
675
692
670
679
707
716
690
720
729
687
684
678
699
814
836
815
745
690
670
649
646
701
753
701
782
831
763
716
775
787
791
774
757
742
743
699
686
681
768
846
822
766
757
751
739
708
676
652
613
656
681
746
782
793
796
808
739
749
741
731
713
696
717
713
713
686
663
706
693
726
715
675
669
660
657
638
633
629
632
639
634
639
650
681
698
674
693
723
729
719
736
722
708
726
729
705
684
655
654
653
701
738
726
706
686
672
659
640
643
654
682
680
669
682
678
708
745
733
713
685
687
701
711
709
800
853
844
792
793
786
755
717
714
713
717
745
779
798
748
763
777
741
715
712
717
690
685
706
788
844
813
839
820
743
714
706
695
683
705
775
857
826
861
855
770
735
746
739
730
693
701
719
733
699
726
765
746
764
760
711
701
694
681
658
652
671
673
659
638
684
684
684
672
677
699
722
723
690
709
704
756
774
736
748
758
762
717
794
859
805
805
819
777
783
823
841
808
766
740
753
709
725
763
750
707
724
749
758
755
815
842
786
782
771
760
727
755
810
773
773
799
805
744
757
757
769
754
796
816
786
770
790
805
769
759
782
815
747
738
766
787
746
745
775
804
738
773
777
732
719
738
750
727
746
771
774
736
751
750
730
728
738
737
682
695
691
725
712
809
905
795
814
823
767
760
766
744
740
794
851
790
729
710
736
758
744
748
753
718
696
686
669
685
712
729
741
790
829
833
759
763
778
828
799
899
963
899
859
848
825
750
741
761
750
735
733
739
772
803
758
764
734
685
722
746
773
775
736
756
766
713
718
1321
921
746
710
699
683
675
700
719
744
735
785
845
865
790
785
790
787
777
738
741
761
737
755
787
820
769
759
729
724
759
773
820
756
764
799
754
759
762
728
714
716
702
693
709
746
748
847
918
833
861
856
769
772
759
751
706
726
768
776
782
804
726
746
782
794
775
726
739
767
793
843
854
911
956
890
868
779
780
780
781
736
787
842
780
885
950
927
840
848
846
837
800
851
910
869
904
920
843
836
831
809
781
761
788
806
843
802
796
796
793
771
782
788
779
758
792
836
875
799
842
846
785
799
821
826
775
778
777
796
785
758
744
777
868
965
957
881
820
778
760
713
692
698
749
886
856
1060
1025
901
873
835
825
781
801
826
870
845
815
820
847
878
879
798
811
848
818
798
758
798
878
922
839
802
753
748
729
691
706
687
682
706
810
872
868
791
818
825
821
755
768
813
816
747
776
769
712
705
727
739
744
766
721
755
799
818
765
783
793
730
733
736
753
698
715
705
696
697
691
691
715
701
674
681
681
725
805
777
794
717
723
688
653
658
663
646
644
676
1060
840
798
780
824
851
778
784
761
711
704
731
830
802
847
897
856
763
791
866
914
889
819
832
806
796
768
786
814
762
794
866
806
814
921
860
837
854
779
829
880
809
872
930
843
813
868
917
863
844
878
876
814
866
890
767
746
815
985
847
829
860
777
785
795
742
700
703
713
753
760
726
786
837
748
764
857
926
789
819
874
913
863
980
990
911
960
922
781
742
844
1113
971
844
901
955
844
873
889
791
817
799
903
980
839
900
943
942
841
853
941
976
928
991
1000
904
800
832
835
943
991
827
866
895
865
808
880
944
921
843
876
920
871
828
848
921
861
850
929
940
838
796
866
928
857
833
863
886
812
848
901
874
842
912
953
851
857
863
867
803
885
996
922
850
872
876
771
774
839
1027
863
897
940
868
810
856
910
818
840
891
846
809
852
912
878
890
932
921
836
758
797
949
995
842
852
900
961
848
842
957
1017
967
976
951
907
827
836
897
951
879
880
951
991
894
887
897
922
845
846
920
968
865
863
917
929
809
829
886
863
809
894
945
840
767
779
834
814
790
744
740
800
899
817
811
758
771
842
922
848
860
889
855
798
858
898
836
821
867
776
840
908
839
794
837
863
818
812
859
835
783
831
860
800
805
782
758
716
736
789
838
771
761
819
891
856
863
914
926
834
850
936
941
832
844
874
870
834
907
948
868
908
847
825
786
746
775
812
828
844
879
792
737
731
711
693
688
664
669
654
644
636
619
619
614
610
619
607
681
711
893
904
795
766
817
901
875
860
839
830
859
813
754
736
722
706
715
718
732
730
718
699
707
707
723
722
710
704
692
679
681
679
663
675
673
674
680
673
689
703
694
684
699
706
689
697
717
740
705
696
695
697
688
685
674
666
661
657
645
646
662
721
795
757
761
770
783
719
716
706
695
671
680
714
792
768
802
856
845
804
782
759
724
709
698
680
699
707
732
781
786
765
719
724
740
754
727
758
778
814
764
792
780
777
734
753
752
778
762
780
804
777
756
767
768
751
718
730
733
745
725
764
791
795
713
724
712
716
678
680
686
677
668
668
662
659
626
623
642
666
698
698
698
711
714
696
696
682
693
733
734
721
705
711
710
694
676
680
667
648
651
696
737
742
761
791
756
733
725
708
667
677
675
697
746
733
846
963
870
783
741
708
701
684
672
675
644
658
670
713
747
717
808
750
728
734
746
728
698
700
712
738
734
725
777
843
762
731
755
770
774
752
741
770
792
805
764
799
804
792
759
766
760
725
722
702
697
686
766
846
816
898
897
794
798
792
753
718
734
760
757
760
829
841
794
843
828
755
771
769
727
745
747
747
771
843
828
796
757
725
724
719
705
727
740
750
706
737
758
720
729
730
685
718
786
795
757
767
729
720
716
717
709
710
694
672
660
672
704
692
753
801
798
773
810
838
762
751
767
730
711
728
774
836
767
854
863
778
753
785
804
783
771
795
811
776
829
914
887
804
810
799
795
715
724
752
769
841
843
816
804
826
771
744
766
788
755
750
788
807
876
850
803
890
998
958
846
785
852
906
896
857
762
758
747
764
807
761
763
782
782
741
758
768
753
729
744
745
719
731
762
763
767
777
761
716
689
674
691
719
777
797
800
740
759
768
761
738
774
811
751
772
779
804
796
769
752
760
754
728
727
723
716
707
746
821
753
732
770
859
875
777
789
812
775
744
751
724
691
700
720
838
807
798
852
859
799
791
768
723
703
703
706
692
677
670
658
646
644
648
677
658
639
643
652
716
717
725
726
690
717
737
809
893
860
840
748
738
733
781
784
757
784
788
801
769
787
806
746
786
825
760
713
719
736
716
751
820
821
802
794
769
730
736
735
756
771
794
729
740
751
755
726
763
794
752
723
696
654
738
822
814
776
770
727
711
704
672
671
655
644
639
643
647
700
728
740
800
758
731
735
724
757
796
784
841
837
866
838
839
850
822
838
803
856
866
839
862
831
849
827
789
737
732
767
1136
946
890
800
803
787
800
864
825
901
915
873
916
838
876
892
786
782
894
982
933
910
844
829
832
814
850
837
856
874
832
853
851
802
844
849
787
811
816
802
838
812
833
874
786
784
862
847
826
844
815
842
869
818
828
899
797
744
831
1026
968
854
839
827
790
750
704
765
972
997
949
858
851
872
840
903
998
902
937
938
871
899
828
855
913
894
933
974
888
909
910
855
861
911
877
904
976
894
892
941
906
925
919
886
870
914
882
876
899
880
871
939
891
839
801
768
851
1151
943
939
953
817
821
899
969
880
873
920
846
905
998
929
935
895
829
846
951
960
919
951
893
892
924
832
945
1072
915
903
909
862
967
1073
957
979
986
926
965
993
892
903
829
787
745
736
846
912
1024
842
868
1028
1004
884
890
944
846
958
1079
964
956
912
855
896
975
871
892
898
873
902
970
930
867
890
874
809
818
789
858
936
907
899
961
939
805
841
969
879
806
793
818
772
773
891
842
903
1017
939
902
882
855
862
986
984
1004
1063
958
994
1004
853
869
874
884
1198
1003
999
988
913
914
908
881
925
1002
918
878
842
824
841
920
893
945
918
862
929
962
862
859
870
834
861
948
922
869
870
830
800
820
944
888
934
953
876
922
913
855
906
942
923
937
960
785
768
752
741
786
980
982
893
1053
1050
957
980
1010
860
885
814
843
1261
1099
917
866
952
1017
988
886
916
830
926
997
904
905
921
827
833
922
887
840
861
874
845
839
871
845
811
833
854
884
826
875
914
876
809
814
853
805
828
864
793
840
977
892
888
905
835
829
839
812
842
880
860
869
879
858
814
832
842
812
847
936
912
897
891
826
836
843
863
867
910
908
878
858
853
818
811
833
840
878
905
894
967
831
816
799
777
788
808
805
844
871
839
856
869
819
823
846
824
813
859
871
848
878
859
824
837
808
823
791
756
741
773
1035
955
882
910
847
844
793
851
994
895
955
889
871
940
926
902
894
870
848
900
992
930
995
952
874
843
836
871
872
889
925
880
891
807
816
901
893
866
870
838
832
891
928
835
813
837
799
824
877
909
865
926
984
897
863
849
808
837
855
862
837
909
951
910
916
924
823
837
856
847
886
952
863
856
892
847
866
892
847
856
899
829
845
879
792
817
871
876
822
853
902
844
836
756
750
780
890
945
848
900
891
804
802
816
916
1015
1018
921
941
942
937
849
823
1032
1057
925
919
929
902
859
886
935
862
868
882
893
864
916
912
837
839
894
812
869
965
987
874
864
868
816
847
780
887
1075
1001
888
940
829
872
954
911
966
1014
982
881
836
839
837
1047
1042
884
911
1023
910
981
1030
925
906
925
866
918
1014
939
949
1012
911
834
801
843
892
848
992
872
986
1033
911
928
921
825
855
863
856
944
1079
973
940
812
786
799
880
886
936
954
870
847
790
739
775
843
892
836
878
913
859
904
933
881
875
896
903
861
900
928
882
886
900
836
834
870
800
860
979
894
913
917
931
843
865
880
834
875
905
914
931
945
934
888
902
814
841
946
905
916
990
931
907
901
831
824
875
839
861
887
836
844
855
826
861
901
848
842
843
798
773
757
742
728
725
828
863
897
902
930
864
912
853
839
894
1066
991
941
880
962
1048
980
965
935
882
871
923
859
1083
1140
972
949
942
850
875
949
926
842
811
885
942
958
857
872
869
862
886
971
1004
914
902
926
870
900
968
885
934
884
916
960
902
926
931
852
867
951
932
1015
1033
916
964
955
887
900
912
859
873
966
926
899
905
908
927
824
881
853
993
1017
949
968
921
893
924
920
871
896
945
880
907
918
886
893
928
888
860
885
867
836
879
891
851
836
825
811
858
914
851
868
901
851
861
887
835
834
848
817
851
905
921
887
930
875
826
862
839
803
830
896
889
983
948
931
930
856
860
899
819
886
990
950
960
963
897
886
890
817
862
932
924
974
980
890
875
908
846
855
872
867
904
937
857
865
885
845
920
962
894
885
853
815
862
951
891
920
930
857
873
871
839
873
907
844
888
899
845
862
903
844
841
875
869
852
883
867
871
920
903
878
897
849
830
839
844
843
908
911
909
923
848
865
814
842
784
766
833
915
886
957
958
862
883
908
870
847
893
881
906
924
877
884
887
846
870
900
853
860
882
875
853
880
845
850
868
827
821
836
810
836
847
814
841
870
846
848
849
805
850
901
827
834
868
794
836
921
847
869
918
835
809
809
856
881
850
902
974
898
888
893
840
881
945
902
894
915
861
863
886
829
854
883
848
884
917
848
860
869
842
863
929
856
865
833
819
910
902
875
894
896
865
898
843
817
864
892
821
857
869
840
878
864
856
864
856
848
916
922
890
906
851
869
888
884
907
934
873
886
900
838
838
861
834
858
910
882
929
918
871
877
887
844
896
946
886
895
879
839
850
853
835
886
879
840
886
938
845
889
927
855
852
881
854
873
867
833
863
943
813
841
873
826
845
870
854
904
933
918
926
901
831
908
1054
993
1041
981
975
967
900
921
985
912
984
971
883
911
906
904
889
818
847
918
868
937
926
907
971
887
900
902
840
838
887
802
783
773
838
1179
980
960
928
820
809
821
793
902
1105
920
917
891
843
905
967
861
864
850
831
878
931
862
889
937
870
899
927
877
896
919
847
873
892
838
861
921
825
865
975
857
874
895
875
947
938
865
864
882
847
897
889
845
852
827
776
738
728
848
998
878
940
1016
900
921
922
871
889
912
890
913
961
872
846
907
888
866
925
924
851
840
855
859
867
902
975
887
893
939
875
872
859
804
821
914
814
863
931
903
909
922
872
854
888
870
853
897
928
886
894
904
850
874
948
900
917
923
875
888
910
842
838
877
904
879
897
815
849
940
863
897
967
886
900
913
870
870
951
906
872
906
875
858
902
878
872
890
872
843
854
908
866
893
947
866
868
898
861
855
888
865
874
889
889
864
887
873
843
852
860
829
860
804
871
948
869
869
903
874
854
900
817
860
930
886
871
902
865
870
892
873
864
879
845
828
868
895
877
913
914
847
866
872
832
873
921
877
897
812
874
932
875
916
997
920
930
918
860
866
912
914
966
984
856
810
789
837
1033
892
915
1032
956
1035
994
934
946
893
883
894
939
897
903
934
862
864
883
838
869
925
917
952
1017
886
867
891
863
874
896
879
866
931
890
893
926
877
857
891
895
885
947
948
880
940
823
854
924
874
864
886
859
876
955
885
850
861
895
891
902
973
896
881
907
878
867
883
880
849
873
901
877
893
938
849
860
874
831
872
943
874
879
939
846
857
872
863
862
903
860
823
852
900
907
973
960
936
989
1012
947
926
894
870
1028
1101
1003
1019
1025
925
943
875
931
1074
1034
987
1024
969
1006
976
893
909
1007
962
1010
1023
1000
1052
1019
897
904
963
950
909
914
1036
900
876
818
793
1220
1082
915
930
953
872
828
836
918
986
877
860
962
862
836
877
884
855
930
973
922
936
870
857
908
832
850
915
981
857
806
824
907
905
964
1012
910
898
895
856
896
874
880
914
888
809
766
802
935
956
890
925
924
804
820
1181
1063
928
1128
1060
979
1087
1050
951
1000
966
967
1081
922
917
1011
917
835
788
847
859
856
794
853
900
829
827
817
825
814
813
858
821
826
903
915
884
906
909
843
880
956
932
921
977
909
861
893
893
901
940
948
902
941
922
853
890
906
890
974
935
850
903
950
859
859
902
843
894
1028
952
996
967
885
859
811
765
739
740
787
1177
985
1007
1019
903
911
985
921
937
1094
1021
990
1043
925
908
939
954
943
992
1011
1022
1071
936
906
923
863
903
1032
967
972
988
882
896
933
875
890
909
882
844
887
974
859
880
1066
949
911
962
836
906
1085
968
932
924
860
858
905
888
936
990
970
956
912
897
897
923
946
932
1033
1106
879
837
890
867
1037
1222
1013
1064
991
835
848
871
874
950
1010
923
954
990
904
894
920
868
905
853
947
963
896
932
931
945
936
914
860
874
962
950
1007
980
924
835
968
1065
959
1063
1069
983
1057
1006
989
971
967
1047
1075
963
1038
1102
959
977
1064
933
1029
884
1023
1160
1015
1065
1031
903
912
955
890
981
1067
970
946
929
900
899
948
919
876
895
975
865
880
918
930
877
961
845
907
1041
925
939
992
893
905
985
906
911
953
943
886
950
1004
886
908
944
828
873
1072
964
1008
1013
920
897
925
952
857
845
868
1044
1040
925
959
967
859
867
902
963
899
932
834
911
1040
986
867
864
836
778
739
759
770
792
787
782
790
779
784
763
753
746
722
707
689
673
657
654
662
676
661
671
710
757
787
757
760
803
834
793
801
850
851
822
905
1036
883
903
922
858
862
925
955
848
811
812
768
864
1025
1002
878
926
1006
884
870
885
869
849
810
769
817
870
870
965
1014
919
899
912
823
828
898
870
891
930
900
901
917
883
871
880
862
823
922
966
877
863
855
806
760
783
827
807
890
1007
932
872
871
857
840
915
889
899
984
948
951
964
874
830
853
862
922
1007
956
960
970
906
896
946
909
885
884
843
904
919
860
880
888
852
885
908
853
857
874
914
852
907
1010
917
881
881
923
872
880
949
963
985
952
848
848
867
833
849
856
844
802
955
1008
890
894
897
852
816
830
896
842
875
970
944
890
886
859
833
859
983
901
887
923
899
879
790
793
803
807
863
942
886
897
925
900
886
927
846
870
887
849
833
868
863
872
908
944
886
870
885
842
853
878
870
850
857
873
852
868
917
848
871
904
861
885
904
858
871
924
863
871
909
861
902
928
902
948
935
842
779
815
775
759
996
954
994
1030
941
920
957
878
878
939
959
948
1052
1007
929
940
1000
870
892
949
906
1048
1048
965
1023
942
882
825
821
888
934
900
996
1045
950
944
925
866
898
957
898
885
943
895
874
823
765
737
757
765
740
742
726
717
698
689
666
649
631
611
608
596
588
580
577
575
576
596
614
641
667
1002
1009
982
963
943
901
829
797
821
858
1032
870
786
750
766
867
783
735
720
712
712
724
740
725
731
763
820
915
904
831
766
733
733
769
807
882
936
885
899
851
850
832
868
885
803
853
957
1035
1009
971
845
866
855
884
915
919
897
850
855
874
823
891
914
921
778
821
838
874
891
947
1006
950
916
888
866
856
831
795
809
790
728
736
703
707
697
685
681
670
667
675
676
681
668
687
718
777
766
742
741
718
741
764
743
741
767
925
966
935
879
872
904
923
833
848
857
916
855
768
802
835
795
761
742
764
954
975
944
844
861
776
817
913
860
975
915
941
927
841
828
752
751
733
737
732
708
717
716
706
720
746
780
757
791
813
776
781
775
764
733
753
802
903
917
844
799
863
911
808
808
849
851
775
796
831
836
771
808
818
777
795
838
837
807
770
760
780
777
760
783
754
733
712
696
684
696
811
1255
1078
917
907
930
799
798
796
771
736
699
692
704
767
934
1130
983
920
840
769
740
743
760
799
787
939
1024
935
829
858
862
822
755
744
735
714
716
757
760
758
883
866
833
808
745
774
782
750
745
774
809
767
792
831
854
845
873
898
847
803
757
784
802
812
804
769
755
749
754
735
719
727
725
708
717
746
758
749
720
727
718
696
690
686
696
729
761
769
738
753
739
711
719
718
731
715
696
712
728
744
762
769
950
839
764
775
908
758
745
724
695
686
672
661
655
672
687
728
809
731
836
952
991
987
904
876
872
935
956
984
1002
967
875
867
790
800
822
831
832
755
819
901
792
840
766
774
793
798
753
733
739
753
762
770
875
931
841
885
880
861
792
790
784
793
748
801
849
904
819
807
709
716
714
748
758
721
741
756
769
746
730
770
828
772
811
815
803
751
813
880
860
827
858
890
828
804
834
866
822
854
895
1004
922
957
946
867
835
833
831
872
954
837
916
928
862
821
756
747
739
740
721
779
823
854
793
841
785
816
850
765
726
733
780
831
747
740
718
744
929
840
844
873
842
871
902
907
813
886
1103
964
887
907
918
813
846
783
748
828
943
920
912
919
928
842
914
1001
1004
898
969
1008
943
880
881
895
810
865
864
783
790
796
822
1157
1063
927
856
844
824
807
773
826
870
882
853
894
918
834
857
844
825
762
771
807
795
741
784
879
897
834
907
936
901
809
821
828
826
769
751
723
705
586
813
674
675
667
659
652
622
636
636
640
627
634
664
665
692
723
743
728
711
676
677
686
680
727
789
803
753
740
778
795
747
899
1036
867
881
862
894
817
845
897
856
829
869
919
841
902
853
894
927
921
782
789
805
811
894
968
954
918
940
934
856
824
853
958
859
836
885
920
842
909
954
879
848
891
949
906
928
869
887
829
778
789
785
744
763
826
812
766
770
768
763
782
764
751
739
716
742
780
817
809
779
808
883
953
901
933
898
855
875
916
838
890
915
897
819
862
908
898
791
788
853
836
863
880
858
786
793
825
870
863
878
920
938
856
876
866
842
782
807
852
888
801
763
782
788
777
784
777
778
749
723
747
767
804
827
784
833
813
766
704
712
734
779
812
791
779
768
735
734
727
742
716
711
689
682
682
673
663
689
733
780
761
739
758
786
763
742
721
697
681
677
666
684
693
711
729
738
738
724
728
738
718
733
720
764
737
779
779
752
734
693
691
726
788
726
717
760
769
736
729
723
697
677
1310
636
635
627
638
665
885
829
778
801
801
762
755
815
776
750
757
785
754
734
727
699
683
666
662
649
641
675
647
643
649
637
652
662
698
702
720
740
744
730
732
747
723
742
750
761
732
755
780
837
772
804
840
771
773
799
822
778
814
864
785
799
837
771
782
820
819
788
788
764
805
842
775
828
899
821
831
882
882
847
914
950
855
849
859
870
815
851
801
882
1024
950
885
904
898
799
811
827
899
930
841
1055
1042
935
879
953
956
836
918
993
873
927
1027
965
869
907
966
881
901
940
890
884
797
776
750
724
722
1143
1021
825
849
886
850
846
920
999
926
948
925
830
831
860
863
814
835
858
802
842
880
845
884
949
864
826
851
867
837
916
980
897
867
871
859
860
953
1009
881
907
966
990
878
925
950
915
878
924
970
898
905
883
832
814
888
978
856
880
968
904
902
986
955
859
843
879
904
888
802
840
926
936
870
899
948
916
844
885
885
802
841
868
861
864
869
887
822
908
933
852
855
871
823
834
877
916
862
915
912
839
847
863
854
855
923
888
830
843
903
840
895
939
933
863
917
916
850
866
950
920
859
931
935
887
830
907
974
907
921
951
964
897
904
900
801
829
892
910
893
924
915
881
961
952
863
884
903
789
796
857
837
1102
1009
933
916
956
844
887
964
965
930
979
861
951
1007
901
929
972
960
907
960
1000
923
942
900
855
937
948
877
891
886
943
915
972
1004
960
877
890
931
871
883
1016
1014
943
967
1018
919
906
918
930
881
961
988
910
934
1017
1025
889
886
932
955
954
1124
1071
961
1001
1010
899
945
985
972
911
959
944
888
916
966
940
926
957
956
885
955
1000
968
906
956
943
864
929
978
938
849
891
961
956
889
944
957
885
897
913
864
860
922
952
849
928
1034
1003
929
910
939
932
828
849
913
930
984
1014
929
933
970
947
878
912
912
887
939
973
954
917
921
946
846
897
975
882
866
961
917
916
1005
986
886
882
938
919
895
972
1009
937
981
994
878
859
888
892
842
934
997
900
929
978
920
905
929
943
850
804
871
1166
996
898
978
1024
904
923
981
865
847
808
971
1093
1004
995
1025
970
902
920
930
840
875
922
979
911
917
952
958
922
931
929
854
842
875
913
848
880
918
872
858
890
915
842
862
899
867
823
845
891
875
861
914
931
843
872
919
881
838
870
872
808
886
944
880
889
951
944
850
884
957
917
857
921
912
899
1008
1003
888
904
922
872
861
929
942
838
846
886
929
862
986
1023
908
942
1011
954
914
918
909
823
859
923
912
925
980
987
872
901
922
888
855
890
907
881
924
941
899
885
884
889
846
942
1002
912
940
976
922
876
916
919
885
925
1024
1036
928
933
981
921
890
907
861
802
843
909
861
890
983
972
860
920
938
940
861
900
979
933
888
934
987
861
870
917
936
886
941
974
885
858
944
1013
883
898
926
891
852
949
1033
921
917
957
888
920
979
888
817
878
1021
942
962
987
922
835
862
907
834
904
1031
998
864
859
878
884
863
1016
1082
930
910
864
834
841
894
924
852
887
908
840
817
845
943
849
865
951
963
886
907
950
905
826
870
922
943
929
937
906
882
939
954
917
868
848
809
787
759
732
715
714
720
749
852
776
892
941
921
806
825
853
899
848
969
1103
1024
938
981
984
852
901
985
991
917
961
956
861
818
812
824
823
862
906
918
860
896
906
858
853
875
907
834
894
983
931
908
934
883
813
833
789
792
857
970
874
900
919
878
842
854
882
832
884
947
928
872
852
847
806
818
898
1001
874
902
961
886
865
902
917
835
867
957
922
879
926
951
875
861
892
912
856
949
1047
918
965
971
884
968
1018
925
908
922
915
855
890
933
877
892
902
889
804
843
976
942
921
949
948
847
891
902
862
803
852
930
900
861
917
812
818
836
846
817
853
848
822
838
851
862
819
839
847
842
836
839
841
791
797
815
855
864
938
984
916
866
869
856
841
951
1065
975
992
995
888
825
820
816
841
934
957
911
996
964
869
877
857
829
896
927
859
888
910
865
820
855
946
895
908
984
958
862
890
935
847
817
846
883
892
985
993
894
916
946
875
842
865
910
859
888
933
885
846
894
926
858
851
845
842
786
835
837
836
781
831
932
871
831
824
862
852
828
816
827
821
810
836
863
879
837
849
878
821
825
826
818
778
820
865
839
799
841
844
827
803
815
795
764
779
768
743
736
707
719
782
905
849
829
868
816
766
797
821
811
847
937
957
879
875
853
825
804
836
929
886
915
985
901
830
845
884
843
873
894
927
948
1023
944
849
793
785
845
943
944
855
801
824
894
891
846
813
771
794
885
903
800
835
871
834
783
731
717
698
696
727
756
757
726
706
705
694
677
654
637
627
616
602
597
591
588
588
598
621
689
681
709
872
823
777
890
885
1021
963
785
736
758
750
779
910
838
765
736
713
739
788
795
869
878
848
775
761
798
991
970
841
786
810
809
794
837
830
797
782
810
956
924
842
878
887
844
785
793
792
769
726
750
778
831
827
895
906
864
812
790
769
732
725
748
795
843
832
897
900
870
858
838
766
755
733
706
702
680
781
835
865
859
937
902
805
793
778
748
727
747
752
743
722
736
733
795
1083
979
899
893
835
796
792
808
814
755
759
767
748
764
791
830
852
773
787
753
789
831
832
780
819
852
827
821
971
1060
965
813
843
1175
1110
913
1076
1124
894
890
884
891
822
874
827
875
938
875
858
875
865
779
788
793
788
774
852
907
902
834
858
871
818
818
822
824
763
802
813
803
823
861
898
819
829
823
811
756
786
803
790
751
826
925
902
938
965
944
818
825
831
873
798
907
878
847
967
980
927
851
846
845
787
782
788
800
761
805
806
760
771
800
835
801
780
781
775
734
737
754
818
851
852
869
889
849
885
876
797
772
763
750
735
785
846
856
798
857
899
822
815
820
839
798
841
875
853
852
975
878
791
756
787
805
786
758
756
791
776
763
792
818
786
790
833
876
811
850
892
826
800
790
741
705
714
739
858
807
888
901
846
842
831
792
796
824
813
804
843
827
813
819
834
830
792
807
827
847
807
826
850
839
784
801
816
792
766
762
747
702
686
700
743
815
851
782
819
847
821
779
788
806
838
834
827
857
926
861
883
919
942
856
827
865
905
843
835
874
905
807
856
861
842
782
793
786
760
765
784
802
761
755
786
799
725
732
732
754
718
728
747
730
743
772
787
753
763
770
778
743
785
832
856
830
879
896
841
826
836
838
799
812
823
815
771
795
805
818
775
813
768
773
768
782
748
758
776
795
780
797
841
882
841
834
861
840
827
818
715
721
754
754
792
840
808
786
771
736
736
725
719
702
694
703
741
775
846
857
917
942
905
897
839
862
858
861
797
829
853
852
803
759
767
779
748
713
718
721
750
729
744
801
867
830
894
913
844
850
886
906
807
795
848
867
836
887
946
873
788
780
766
774
771
743
741
772
856
869
799
838
839
799
767
738
730
720
720
722
745
746
732
801
859
846
792
855
859
783
780
771
772
742
734
742
763
738
785
832
848
818
860
882
854
822
813
810
801
814
751
774
823
873
912
853
900
905
875
794
790
800
756
742
761
771
875
953
922
869
814
841
913
890
924
1029
1032
947
960
953
857
857
872
869
893
1043
1032
950
906
828
846
814
779
796
832
772
798
821
811
769
759
773
788
759
746
806
838
811
838
935
959
861
864
863
866
833
843
845
779
814
895
910
826
868
881
819
798
758
718
702
681
673
655
674
721
695
750
814
758
766
781
783
802
838
836
805
860
939
936
895
781
807
782
735
770
799
780
753
737
748
758
739
716
736
753
749
744
792
827
841
837
781
738
751
759
740
712
747
846
867
817
822
768
744
714
690
688
697
759
772
780
748
756
806
899
838
752
754
744
732
699
715
706
697
679
675
682
689
734
755
700
708
696
679
662
670
676
705
710
710
738
757
722
715
713
707
695
669
668
655
663
685
741
781
776
776
747
712
705
696
683
662
656
656
647
629
664
684
769
913
878
893
907
780
753
744
718
695
669
658
660
693
723
756
791
795
724
717
714
708
690
675
671
669
668
652
680
710
770
765
837
842
793
811
797
730
717
701
671
663
718
796
736
707
697
696
714
745
725
737
756
768
729
698
705
693
688
679
699
743
782
759
750
820
847
827
741
746
749
743
729
761
853
800
766
778
732
712
703
701
692
668
683
684
687
679
700
732
729
708
731
730
725
718
733
726
716
693
713
748
756
706
729
745
733
690
716
706
684
690
683
660
663
662
663
649
646
651
655
659
641
664
655
679
682
717
891
952
919
800
791
780
792
759
720
734
734
745
731
767
782
766
718
725
721
694
677
689
760
815
841
786
738
769
774
752
699
702
695
706
681
693
738
829
767
874
910
771
797
814
741
718
720
713
692
686
694
678
682
714
728
695
704
706
689
693
714
745
705
713
726
749
721
718
724
742
717
756
788
739
800
796
726
730
723
702
712
718
713
708
749
824
800
736
740
742
736
725
767
786
744
760
774
769
737
782
817
842
746
757
757
778
780
760
703
675
674
678
690
676
659
669
692
728
723
692
728
758
705
712
726
739
697
696
702
669
673
678
689
682
733
767
788
736
746
750
730
684
700
715
717
703
738
758
731
730
738
721
692
712
720
731
713
743
755
769
720
724
744
754
733
718
731
752
765
755
780
778
804
788
763
772
785
769
743
743
742
711
703
718
727
706
730
735
707
681
687
693
716
688
690
689
674
685
712
731
726
735
710
696
671
665
680
761
888
809
944
981
839
827
824
764
736
704
689
692
696
698
729
751
708
696
709
710
693
684
680
673
660
661
650
669
833
716
709
699
702
683
707
726
714
687
698
715
692
714
738
714
718
723
700
698
685
673
679
673
675
682
703
716
751
762
744
762
815
797
774
773
746
765
788
762
769
734
793
843
818
800
799
764
753
785
797
779
826
766
744
757
799
781
824
831
774
780
803
781
780
804
775
707
713
742
830
783
826
894
830
836
830
791
798
764
822
849
807
825
833
810
824
854
833
781
805
820
758
772
804
840
782
788
815
799
753
753
759
748
757
803
830
852
938
848
838
841
795
791
816
792
815
866
822
838
873
812
807
805
783
824
1042
906
884
905
820
844
882
838
843
908
844
839
892
851
851
875
813
813
830
838
890
918
857
834
869
860
818
846
817
823
861
808
819
853
857
828
828
803
775
776
773
780
805
762
800
812
796
864
788
855
917
878
889
917
812
826
985
958
958
981
933
906
954
967
961
1018
1016
920
899
968
896
991
876
946
1046
1005
968
893
814
848
907
820
894
1004
1067
933
982
975
866
903
978
961
999
1019
942
932
926
871
873
917
864
906
938
887
888
871
848
827
803
889
969
869
874
913
888
842
895
933
895
965
1005
839
851
874
878
899
999
1025
896
887
864
994
1078
968
899
917
910
889
922
829
872
1124
1028
896
893
917
974
877
914
993
976
918
914
941
874
871
811
917
1101
949
880
863
835
906
822
908
1062
960
970
942
890
917
1006
965
996
962
869
888
1040
976
898
907
1051
966
943
970
822
859
1043
940
888
917
913
869
908
989
873
878
976
867
866
939
861
900
1025
920
944
999
942
934
917
831
823
850
853
1080
1007
940
980
977
884
879
938
892
933
994
952
919
945
928
868
862
879
855
780
759
834
995
891
895
952
848
871
955
901
890
954
895
925
1012
946
941
986
927
847
870
824
935
1085
993
1013
994
864
945
1081
1049
1011
981
910
950
948
915
942
876
881
916
861
903
987
933
988
1007
896
894
934
893
992
1078
964
1018
1000
908
896
929
873
920
990
917
956
1019
914
955
979
898
902
921
850
850
1091
1052
926
922
919
859
893
882
984
966
879
878
880
815
837
1033
1040
911
819
764
732
757
851
1211
1102
1017
1024
1017
862
916
1047
1030
961
1023
990
874
906
978
900
963
1057
973
991
998
952
907
963
1024
841
870
1019
971
917
972
1027
927
939
968
874
897
1051
873
928
994
1013
927
957
964
907
960
1018
834
842
915
1044
935
961
941
885
887
959
888
899
891
871
911
968
895
919
924
914
865
918
944
830
849
837
795
824
940
893
896
890
844
838
868
887
847
898
859
847
888
922
854
864
917
911
932
970
905
864
862
888
858
932
995
834
882
1002
1045
939
975
968
902
970
972
899
905
1021
939
943
947
863
840
845
895
901
992
1031
951
991
984
880
871
874
823
844
1003
1018
915
896
906
854
878
937
934
954
987
962
934
934
892
931
1008
989
915
947
1000
910
913
932
957
902
922
858
881
899
856
894
955
895
928
969
908
899
921
872
922
967
940
868
861
905
873
918
958
873
967
1025
1051
936
949
941
940
1010
1026
930
925
959
872
881
979
968
947
955
871
887
955
851
917
1097
952
980
1040
928
972
1032
918
897
955
934
979
1105
960
995
986
899
952
1089
968
1019
1048
930
939
976
932
984
1044
950
993
1037
944
951
991
897
953
1103
1013
1015
959
884
906
996
940
969
1082
972
924
951
929
906
1034
1033
929
967
996
920
889
912
875
889
940
830
944
1117
1011
993
941
850
874
1159
1037
1006
1086
1067
997
1043
1021
943
982
1075
1012
1032
1009
938
997
1083
965
941
1017
931
970
1083
1013
985
1038
995
947
1008
1057
985
1022
971
817
808
896
909
938
1012
930
976
1105
968
926
778
733
939
1109
1111
1075
986
831
828
819
843
893
863
852
829
850
893
900
916
872
852
850
874
882
873
935
1066
994
918
857
852
1008
1022
949
1015
1022
928
870
785
795
810
904
852
812
833
861
875
839
887
871
800
801
818
918
833
890
933
943
861
854
899
892
901
924
975
958
868
800
768
820
844
1215
1097
975
973
970
919
929
982
1039
919
925
985
1089
964
969
1128
871
884
1141
1058
898
925
1041
935
848
933
1106
1022
913
896
921
897
938
1030
947
971
1010
911
903
933
913
937
949
950
929
950
1004
903
916
827
879
1196
979
932
995
974
945
961
916
816
825
911
972
895
916
938
888
867
902
1011
944
895
948
934
888
978
1008
960
953
950
940
937
927
985
874
909
994
941
971
1051
945
951
955
884
901
940
871
941
983
840
875
968
911
901
934
906
847
876
840
862
940
1053
970
977
998
918
925
954
966
906
953
1013
889
931
1034
1078
948
907
943
944
979
1091
1071
969
1001
1016
928
978
1018
929
915
921
927
895
933
948
899
958
1006
918
899
1001
942
902
910
1011
915
959
999
931
926
990
1018
971
940
945
927
944
998
1048
846
910
857
1035
1071
1010
1012
1038
952
895
970
1032
970
1000
1091
997
950
954
832
861
1032
1057
998
1063
1007
982
965
946
887
965
1144
1013
1107
1084
964
983
993
941
906
940
1062
910
933
968
949
1005
1039
935
898
954
1056
946
970
1055
1003
916
982
933
864
881
998
948
905
940
989
902
935
969
898
899
933
1000
897
930
1023
952
958
984
977
918
931
894
831
883
861
802
782
842
1242
1136
958
963
994
936
929
976
1034
964
996
1052
1034
944
926
947
986
930
993
1068
1025
981
981
1025
911
934
1014
1048
916
939
1048
982
976
1026
897
891
914
907
887
1059
1114
992
1042
1048
943
936
975
925
946
1000
1012
870
926
1087
984
994
1062
988
957
997
984
893
971
1035
959
934
968
1065
948
943
994
996
908
945
1004
987
1025
1036
938
847
920
1257
1025
1118
1106
995
1001
1076
972
962
1071
972
913
978
992
929
957
1011
932
964
1013
921
834
903
1067
1005
971
1015
1063
963
1020
1076
1008
898
908
998
974
958
996
1070
947
973
1006
919
925
976
924
952
979
924
886
986
1021
913
959
1085
960
954
993
956
899
1032
1115
1027
1017
1071
960
975
1025
948
949
989
1005
973
1033
964
814
804
780
828
1241
1057
1067
1012
886
875
923
919
818
804
835
831
787
803
889
868
877
949
948
861
869
929
889
941
1141
1007
1023
1038
936
978
1049
966
954
1047
1012
962
1063
1121
978
1024
1037
940
1133
1193
1026
1092
1138
941
991
1028
978
968
1088
1017
873
935
1133
1018
991
1000
945
918
974
1057
988
1042
1092
1012
1028
974
878
929
1056
951
951
1019
911
968
868
863
917
1036
956
1007
1048
961
1004
1022
921
946
1005
941
975
880
877
880
845
868
901
833
852
887
853
796
774
772
824
1033
1025
973
966
986
916
928
944
1006
891
988
1064
978
945
1009
957
924
973
1047
912
947
1021
872
932
853
818
848
847
895
992
911
914
951
914
894
896
855
903
901
909
920
895
976
965
887
856
853
850
870
914
856
808
755
757
794
1173
950
948
979
901
934
1002
966
921
1023
1064
948
938
983
940
934
1003
969
949
1014
1041
909
907
936
915
878
989
1066
954
945
962
900
872
928
964
977
1074
991
957
974
968
897
955
1020
938
950
837
874
1026
1044
1051
1112
1013
1005
1030
989
1014
1079
1001
938
954
953
956
995
1048
929
938
964
943
944
956
970
873
967
1040
938
955
986
904
914
936
893
867
908
1010
939
920
930
879
872
905
900
839
867
926
939
874
940
960
916
907
922
892
864
884
1018
901
915
981
945
877
925
989
906
908
969
928
910
980
994
946
935
964
927
864
866
938
798
782
975
1081
1004
1004
1041
1009
920
968
1056
988
1137
1112
1022
978
987
959
936
1015
860
883
1055
1047
960
1022
1036
946
946
981
952
968
1042
1012
912
955
997
920
948
1036
957
959
978
965
883
912
957
939
984
1018
948
956
969
880
805
836
1215
1000
1055
1097
957
996
863
902
990
932
997
1092
971
1018
1032
967
904
885
887
832
1076
1186
1011
1059
1054
993
953
973
1002
975
1106
1052
971
1029
1032
918
1018
1080
1027
1008
1052
977
1009
997
914
898
1209
1061
962
1026
981
958
986
1020
963
990
1018
907
910
992
916
949
991
980
956
960
967
920
992
1049
960
925
986
964
962
1031
1056
948
950
1017
915
868
953
1044
989
1042
1040
990
1002
1016
916
922
957
881
978
821
769
778
863
874
931
1197
979
988
937
1023
1049
874
991
1183
1114
990
1023
1038
1029
934
907
931
921
865
937
1050
1028
983
1045
993
872
859
907
943
922
1025
1151
966
996
1051
955
990
1013
891
948
1029
982
892
937
1012
950
974
1019
954
924
954
968
911
935
945
946
996
1095
992
992
1030
1006
948
1012
1055
1003
1044
1026
909
929
1068
1017
1008
1045
1022
912
924
921
856
840
937
1009
927
970
1043
918
896
955
1007
1009
1056
1056
846
826
843
790
741
742
779
782
772
801
756
768
760
757
736
714
701
679
662
650
640
637
623
616
608
604
602
622
667
681
731
710
813
914
842
853
929
838
938
1027
968
858
929
866
764
744
772
812
764
760
758
741
800
763
720
700
687
690
699
712
707
761
828
875
826
815
767
741
755
753
726
746
804
875
829
836
870
871
806
845
834
859
855
826
895
923
873
767
769
726
721
703
696
694
689
678
679
691
700
696
725
749
756
713
726
762
765
762
781
772
771
726
742
792
888
792
755
817
954
904
861
897
867
825
774
759
790
818
831
807
800
772
760
731
725
732
721
719
701
701
762
863
801
846
817
775
757
727
711
696
681
663
660
699
863
894
899
957
920
848
840
879
877
828
792
834
864
832
855
873
857
784
770
766
729
741
771
827
781
822
822
775
812
798
767
747
737
734
709
701
699
737
823
480
1078
781
762
744
716
688
688
697
714
745
703
736
815
914
803
822
827
780
794
866
820
769
821
876
953
944
829
830
829
846
841
943
959
806
764
744
738
737
735
711
727
738
759
729
737
759
798
805
767
823
884
943
762
824
797
790
756
733
734
705
707
706
737
727
735
731
805
779
760
721
716
704
690
691
707
748
759
777
1138
989
850
825
837
829
776
785
833
857
782
775
788
844
833
826
777
753
733
711
685
684
693
716
742
718
744
726
702
697
714
725
723
706
688
703
736
759
809
861
786
769
807
797
795
745
737
725
710
703
700
708
709
739
780
759
734
702
694
699
706
720
700
720
754
812
790
938
956
833
813
792
764
723
716
722
743
750
746
767
814
853
856
865
829
751
742
742
726
704
699
709
769
814
783
746
754
790
808
811
759
752
745
742
738
723
690
703
709
699
734
752
749
722
731
715
705
724
727
712
731
724
717
733
741
727
704
700
695
694
683
721
786
734
720
715
723
738
744
733
722
693
700
711
750
849
787
781
769
784
833
820
844
816
750
735
718
701
681
703
767
755
767
787
820
854
825
749
738
727
716
702
695
738
753
759
845
864
779
803
807
797
758
719
729
721
728
708
697
704
735
761
738
731
732
731
733
704
702
720
724
732
734
752
733
707
731
734
724
732
719
742
737
714
728
729
718
704
692
669
666
682
702
712
697
683
698
724
740
728
704
706
710
703
700
703
707
681
692
714
738
765
717
715
712
710
696
675
675
677
684
692
685
668
671
696
723
740
711
692
706
719
734
698
697
727
776
796
756
743
744
732
710
696
673
670
683
706
699
722
747
780
727
731
723
710
706
693
677
661
675
697
715
716
753
777
772
738
723
746
740
722
691
690
697
739
775
773
777
793
797
737
752
748
750
728
706
719
719
745
759
745
723
732
758
779
775
740
740
745
758
740
712
694
726
737
775
797
759
733
766
821
832
783
728
731
749
782
796
745
722
761
797
820
761
781
792
800
790
735
752
751
772
772
729
749
753
764
747
715
704
712
713
711
686
708
741
787
765
779
788
751
764
773
778
735
708
713
709
708
716
715
709
700
745
754
738
745
754
766
751
718
707
713
711
702
740
788
796
769
739
754
755
763
751
737
720
710
687
690
706
743
754
761
724
741
748
724
745
740
758
743
693
689
694
704
698
713
744
723
728
743
758
756
741
701
705
710
709
720
700
711
760
803
828
779
779
758
727
730
726
737
731
715
737
764
761
731
718
708
707
710
701
690
688
689
706
708
688
699
716
699
705
733
744
703
714
710
709
717
736
796
816
754
755
751
722
704
697
686
680
701
710
685
694
717
733
745
720
757
752
758
772
766
731
691
685
693
707
722
743
751
718
758
761
755
747
766
781
749
701
691
684
675
687
675
692
723
734
720
757
775
776
777
739
714
722
718
727
735
719
752
748
775
773
742
730
725
724
722
722
721
707
693
672
677
677
691
698
688
677
669
691
711
732
725
738
753
743
714
683
684
680
679
677
710
726
710
749
785
747
742
735
728
715
697
690
681
668
678
689
696
785
840
812
798
753
727
704
706
707
697
701
726
784
763
727
721
717
704
699
700
686
665
672
680
751
882
836
811
887
900
764
777
791
784
721
702
698
738
756
775
810
863
789
794
751
723
719
690
685
685
690
662
657
696
794
811
819
838
829
783
727
730
735
753
749
737
730
706
712
728
714
726
731
738
734
699
717
740
732
789
810
823
787
739
743
739
754
726
719
752
792
782
775
789
788
774
749
714
710
702
694
686
680
655
673
711
777
782
791
815
816
774
760
743
712
684
695
713
741
741
809
852
805
827
877
882
872
776
779
766
784
823
864
783
786
812
879
853
778
810
834
833
765
776
805
846
781
800
841
874
816
827
837
823
770
797
843
868
776
762
787
822
794
746
765
767
813
764
727
719
727
766
756
794
817
749
733
716
700
679
651
655
653
654
666
676
691
702
676
687
742
918
948
847
777
794
815
862
769
816
910
965
888
783
779
781
758
707
721
728
784
826
803
755
714
708
714
748
829
903
917
855
788
739
734
772
853
918
908
884
845
740
740
735
757
735
761
799
884
953
921
851
802
743
713
702
709
748
774
784
759
742
721
757
784
797
796
772
741
707
691
676
670
716
857
902
847
924
968
819
825
799
757
824
994
984
899
820
804
743
750
717
746
794
843
858
785
813
845
897
795
810
879
914
903
796
815
845
884
860
855
922
939
874
818
843
853
840
781
829
866
868
816
837
837
822
762
779
782
794
761
790
841
877
809
816
807
753
747
710
695
715
773
822
835
832
810
741
752
800
913
947
879
785
803
809
798
734
735
726
714
696
698
706
710
725
735
727
720
708
700
689
675
683
704
706
771
805
825
738
748
756
758
728
734
755
782
752
743
765
771
752
738
718
697
705
725
759
790
762
748
771
793
798
763
728
736
734
749
732
730
738
725
730
712
718
717
711
712
714
724
720
682
694
697
713
731
703
721
835
986
949
888
937
904
824
749
716
725
768
844
763
766
787
801
776
748
718
711
710
712
693
692
712
723
719
717
689
692
692
693
705
764
745
735
766
813
787
730
757
801
843
760
777
804
796
755
736
738
799
812
745
764
765
746
724
723
750
729
745
784
793
757
746
774
736
743
766
786
730
735
756
771
749
721
697
720
767
834
822
775
780
769
752
730
699
702
718
773
789
747
790
816
771
723
701
701
691
681
739
760
722
691
702
741
782
768
737
761
777
740
700
700
702
730
784
741
809
901
860
813
811
774
744
738
723
734
761
765
734
762
802
834
779
750
774
775
724
757
781
827
832
761
741
780
804
789
743
765
767
777
731
740
749
748
738
705
692
685
670
655
662
676
699
729
699
713
735
742
750
718
722
707
727
773
774
729
749
726
718
729
707
691
704
694
698
744
732
766
812
839
759
748
776
715
704
721
759
782
791
784
784
817
751
751
764
772
736
740
751
752
717
679
685
680
692
714
732
738
732
714
685
677
683
700
736
770
755
695
695
740
808
762
730
752
746
747
694
706
733
816
811
797
789
774
703
684
681
687
720
747
770
765
751
720
682
701
731
802
819
823
782
811
759
790
806
806
761
804
787
751
726
740
724
740
810
811
782
743
716
714
732
757
813
865
795
912
1024
996
851
849
869
931
893
850
883
909
850
756
730
723
745
784
723
800
736
732
726
705
697
695
693
685
677
680
670
690
759
1064
994
824
833
863
892
816
784
822
976
960
786
806
857
909
866
820
790
742
764
782
820
855
803
827
869
789
802
812
810
835
828
759
763
794
874
910
769
796
828
869
908
880
801
742
757
803
846
756
744
805
912
965
950
825
858
888
925
854
847
909
974
933
889
793
804
835
867
858
821
821
834
882
782
803
824
845
886
856
760
756
759
782
836
878
811
826
879
916
796
752
747
726
749
729
714
697
686
671
654
655
656
667
683
670
659
679
726
831
810
764
798
810
820
805
787
727
729
756
789
754
742
767
790
813
752
719
752
710
703
698
680
685
683
681
670
663
655
655
668
711
713
745
767
778
752
765
773
723
722
761
808
742
715
713
733
736
730
697
698
748
817
803
790
754
729
716
725
733
721
719
716
753
768
740
713
728
762
762
718
708
713
696
703
727
739
725
699
711
714
730
743
705
669
772
811
873
859
910
783
740
739
720
731
736
748
724
695
691
680
682
676
698
698
689
710
733
699
702
715
741
762
743
757
761
768
762
723
715
755
705
707
716
774
747
738
721
708
674
637
642
645
655
833
993
825
886
802
746
748
999
872
929
949
969
815
825
965
895
804
873
980
976
859
1000
997
927
907
930
954
842
866
868
798
829
1099
889
937
912
837
855
936
845
853
899
824
864
953
852
882
940
932
896
928
794
780
817
837
791
808
1118
1013
916
817
778
770
820
999
1008
909
871
773
804
772
754
773
820
841
1067
1038
1021
963
821
845
974
945
996
936
881
876
906
846
883
881
862
931
1000
980
875
904
962
960
937
948
1010
904
929
965
949
927
907
858
987
1038
906
962
998
924
946
981
889
910
932
883
779
788
877
869
832
766
768
803
970
996
962
846
849
790
994
1172
1107
981
951
872
885
925
915
941
1014
1011
909
917
1002
900
908
883
847
987
1067
953
957
1025
944
876
949
1032
926
938
927
867
971
1086
965
955
953
918
948
996
917
939
984
937
949
1017
1013
989
1030
969
870
882
795
870
832
766
838
1175
986
1048
1028
939
964
988
906
956
1070
925
1126
1069
950
952
928
867
960
1045
1031
945
964
992
927
833
883
983
965
849
887
1029
935
1005
1049
890
842
874
969
1034
1195
1072
928
982
1013
939
983
988
880
920
1094
968
998
987
867
926
1038
817
802
825
844
838
785
745
808
936
989
886
931
955
987
904
933
1047
1032
930
935
985
925
961
1020
976
960
805
820
874
1000
910
1035
1065
894
879
947
915
972
1057
982
999
1017
945
969
1039
892
814
803
778
771
1179
956
1113
1081
960
1016
999
928
984
1006
987
898
992
1089
1025
913
940
1108
974
989
1056
1008
961
955
1103
1052
904
819
893
1157
1092
948
1018
1028
949
989
987
912
945
1067
1029
961
983
1001
898
990
1020
927
969
1029
978
923
989
1012
917
1038
882
998
850
759
803
832
885
934
920
920
963
922
920
975
861
846
1137
1097
1080
959
950
993
1030
1024
949
972
998
1029
965
984
1000
970
854
841
923
1019
932
867
979
977
913
927
961
909
840
810
817
862
1044
909
973
1033
951
949
1024
1000
957
1061
1071
975
1013
1034
918
945
969
868
918
1164
990
1042
1119
969
953
948
934
962
1054
985
982
869
888
1028
935
991
1026
953
973
999
920
890
913
952
942
963
964
1029
949
936
915
968
901
901
922
993
943
1010
901
887
988
909
884
931
946
887
977
1064
951
909
791
839
1273
1082
1005
1024
984
905
975
1035
931
946
992
920
989
989
927
925
930
928
907
938
977
920
922
891
916
900
906
806
776
747
731
829
841
798
852
869
849
858
846
820
791
818
927
872
866
938
902
914
909
893
890
930
886
880
971
860
814
910
1047
934
989
1010
928
943
921
888
970
1059
961
1073
1079
952
968
957
871
920
1092
1055
982
995
952
859
896
972
897
936
1010
904
912
951
881
909
929
871
894
986
946
909
918
886
855
860
916
901
938
979
882
885
910
843
833
873
853
887
952
970
918
934
900
865
881
973
901
954
1039
950
967
967
822
780
748
736
784
822
1168
1097
998
982
877
842
848
925
847
905
1012
976
914
936
996
928
823
915
1131
1074
943
938
958
910
923
963
945
906
941
961
868
890
908
861
835
952
909
862
900
957
852
843
889
917
916
1007
945
929
1036
1001
921
903
861
950
1051
972
1023
1005
941
928
820
809
1296
1158
1040
1045
1000
951
1003
980
944
977
963
858
819
951
1085
962
932
994
962
904
818
778
747
739
704
748
1128
1015
849
863
932
847
849
951
973
903
923
942
898
874
879
852
923
1057
956
980
994
989
896
913
972
918
955
999
909
967
1017
933
921
898
897
920
1019
1030
882
847
899
936
984
1053
1059
996
1020
1012
894
848
873
896
847
928
1054
1014
967
895
854
827
879
1080
929
852
778
765
828
958
864
903
950
888
852
867
931
849
880
953
958
890
893
909
877
860
906
897
861
916
944
861
863
898
915
858
887
976
898
890
930
900
923
955
968
875
863
812
855
928
883
879
984
957
897
887
865
839
875
983
915
909
876
879
851
841
835
806
898
1001
914
885
915
937
853
860
839
758
735
781
775
791
1025
1093
973
921
919
882
857
869
777
775
1296
1118
997
1107
1078
927
948
972
951
969
1133
1024
918
942
1000
904
898
981
916
939
849
949
1001
913
875
888
888
828
879
913
917
900
875
866
822
838
927
904
889
947
981
888
877
912
821
778
879
987
881
895
910
942
860
856
948
974
916
922
936
869
870
876
841
814
841
872
849
831
777
775
741
729
715
715
781
879
803
836
860
875
795
819
792
889
1138
990
981
993
888
921
1091
1009
902
944
950
855
904
931
894
924
920
799
822
857
739
727
708
684
674
661
653
636
632
622
616
606
599
591
585
585
589
595
603
624
619
593
582
605
736
815
811
976
954
874
834
807
827
931
913
831
778
835
795
835
802
897
900
843
751
745
778
872
892
912
896
879
916
920
834
824
816
851
880
842
803
825
829
814
750
766
788
824
797
843
862
833
787
793
776
744
734
776
841
832
752
768
800
876
873
789
785
777
744
725
743
767
787
779
837
911
908
826
838
847
793
781
776
748
709
726
741
792
771
861
781
842
869
781
793
819
780
810
822
768
762
772
840
889
924
994
1012
894
851
840
827
763
774
794
805
780
797
805
818
748
781
794
745
748
731
722
709
681
678
676
674
682
669
752
863
924
785
775
752
721
720
724
792
728
694
703
708
775
780
759
734
694
691
685
676
697
833
854
1102
1065
834
783
870
1141
1006
1004
886
868
928
861
909
858
857
992
1011
874
844
886
813
830
884
871
891
934
830
816
830
780
800
836
857
799
801
827
817
724
739
716
698
703
740
781
898
943
838
847
876
808
806
802
743
736
853
989
921
918
967
906
840
841
847
801
816
849
905
849
850
832
784
799
795
754
749
797
846
991
991
868
885
954
894
900
957
887
905
976
1006
917
919
908
834
819
861
892
853
897
930
843
811
760
748
782
908
831
824
873
876
822
838
884
863
775
754
732
709
736
748
934
964
918
864
907
958
865
856
891
860
877
936
919
866
899
806
844
979
914
887
926
879
863
894
879
866
916
944
847
868
933
813
791
933
928
937
987
1002
907
911
893
940
891
1025
1095
992
967
972
951
855
883
943
906
854
821
799
788
751
761
731
740
723
845
954
838
875
916
872
834
839
881
853
861
1073
1006
887
937
971
894
920
924
836
858
928
870
857
867
851
866
896
846
833
884
882
920
947
912
883
909
852
897
917
881
875
992
961
844
861
1010
955
1008
1040
910
950
1003
888
891
917
884
923
786
748
729
806
833
804
1047
913
974
977
924
873
866
898
846
862
935
817
863
989
976
874
863
856
934
837
835
1220
1089
1002
1025
995
922
951
975
890
924
995
897
882
906
931
851
856
806
776
797
798
779
1077
1008
861
858
892
938
824
874
996
972
902
913
918
900
837
851
961
858
782
808
1288
1077
1005
980
1062
1016
1105
1099
981
1023
1013
914
854
864
849
963
1002
945
980
968
875
885
873
847
851
882
966
879
916
961
885
905
972
870
881
928
851
850
882
881
840
905
872
832
902
977
889
882
904
813
891
1031
965
951
960
939
872
873
969
918
888
945
938
862
864
911
902
867
947
858
907
972
881
868
888
858
876
949
960
883
946
993
893
879
868
821
835
781
801
1144
999
966
955
893
865
908
889
875
915
927
858
874
899
861
885
991
940
936
945
915
903
929
866
863
866
876
774
791
755
730
743
797
1031
1025
991
873
881
903
836
859
812
858
933
966
898
926
920
831
832
839
906
858
925
821
882
959
927
863
900
918
849
844
870
853
913
1018
988
928
931
915
867
919
1064
922
943
944
819
847
1056
939
928
987
959
900
913
935
867
914
1035
940
930
953
882
875
908
977
920
971
1003
921
902
939
864
833
843
911
829
822
893
969
900
885
904
853
866
819
756
736
726
714
693
687
706
716
735
764
738
735
736
762
769
769
787
824
819
817
913
983
892
916
900
826
831
886
876
923
950
860
924
942
849
833
831
811
865
933
898
888
897
835
846
877
883
799
780
738
766
780
775
812
851
873
847
911
907
853
845
813
815
806
857
943
839
901
892
867
910
900
826
799
814
854
865
913
959
894
884
892
848
851
805
912
961
913
835
835
850
841
887
983
950
880
868
810
751
738
761
730
741
809
911
1003
942
944
917
825
846
867
847
889
811
855
873
789
797
826
814
866
915
884
895
941
853
817
790
738
716
729
771
903
1042
970
900
912
865
848
894
950
858
866
859
913
831
846
880
850
859
838
861
816
828
895
865
841
854
883
817
835
860
821
797
830
879
817
813
837
831
795
811
839
849
835
886
879
816
840
872
846
841
889
887
823
851
845
918
897
926
915
860
849
903
912
856
784
828
964
935
892
892
875
842
848
859
832
810
858
931
896
860
893
873
819
818
854
872
811
836
806
788
795
925
1018
902
861
869
831
811
801
820
875
819
876
798
815
869
851
817
845
837
797
802
820
804
797
821
839
828
806
816
808
772
770
796
803
789
805
852
873
827
820
823
771
780
820
913
866
867
898
852
846
847
809
795
820
876
848
834
848
871
819
820
834
810
774
790
805
933
933
831
836
856
834
800
820
871
870
829
865
881
849
846
857
834
784
793
821
840
807
849
878
822
805
808
747
720
734
807
823
807
896
923
766
734
790
896
936
973
881
892
916
903
858
867
886
804
784
833
899
949
903
857
882
906
915
871
885
923
973
907
852
866
885
872
887
962
910
874
929
897
857
874
797
779
824
963
947
867
872
852
814
838
861
811
823
852
808
813
834
792
797
794
795
793
823
834
801
848
876
832
827
795
755
752
770
767
762
731
720
719
736
724
695
674
679
690
714
716
740
737
755
769
770
766
744
755
778
815
835
874
846
882
889
841
837
834
797
794
817
820
804
841
893
810
785
802
883
874
797
796
815
785
807
858
887
857
886
820
793
810
785
742
733
730
715
744
706
698
683
680
685
727
761
754
774
808
774
772
755
730
752
744
730
698
742
810
899
847
841
864
821
782
770
736
720
750
904
985
962
860
845
875
860
824
821
845
818
831
901
858
850
859
846
827
807
812
793
839
894
867
897
892
819
806
882
902
816
813
841
872
822
840
857
817
808
808
822
784
792
820
876
810
805
839
807
790
795
822
777
814
933
888
895
902
843
825
829
825
788
807
954
853
812
920
1050
927
862
845
830
807
815
860
974
936
943
961
880
861
883
832
837
784
760
759
729
720
789
932
882
842
881
867
828
831
830
814
814
829
877
830
816
793
818
842
821
797
813
829
822
815
824
863
850
829
845
826
787
794
761
757
806
890
892
890
886
867
826
825
840
822
850
853
812
832
830
803
806
814
797
755
729
698
717
804
1004
915
878
868
850
800
804
856
889
832
921
944
920
841
853
861
806
821
848
894
842
852
897
855
841
837
835
792
805
833
803
806
864
784
785
827
800
785
827
905
842
851
884
819
827
836
801
802
812
829
811
854
848
827
863
872
829
843
873
858
818
836
845
803
819
855
823
856
899
836
825
853
900
853
784
860
979
871
881
923
947
863
834
837
832
799
814
832
846
820
830
846
809
797
823
834
787
795
804
794
752
774
843
863
809
831
854
783
746
723
706
698
664
672
704
802
846
811
797
805
815
786
764
802
897
853
812
865
923
856
843
864
830
799
826
858
817
837
845
860
820
843
880
820
815
859
870
834
836
891
830
828
884
846
753
740
787
845
791
832
888
852
886
853
805
802
819
821
843
906
874
892
883
805
803
803
802
798
848
835
808
816
819
790
810
860
838
820
834
824
789
800
790
805
807
856
912
866
898
858
793
818
839
820
868
925
874
829
843
862
829
816
826
828
852
856
877
850
848
829
782
801
809
826
786
813
763
744
864
909
826
828
822
754
759
799
846
816
812
823
821
784
789
790
769
769
789
823
792
805
829
781
783
791
811
797
750
728
747
844
846
832
837
810
788
815
817
803
810
824
880
841
833
826
798
781
799
748
770
888
906
897
913
890
814
837
870
781
807
868
880
874
848
848
795
755
775
825
873
814
809
862
849
787
777
787
815
808
795
808
821
773
777
824
816
805
778
801
812
789
763
781
813
787
780
788
841
790
757
780
825
819
797
863
880
821
835
818
792
805
818
781
792
753
728
705
671
673
688
737
731
754
777
789
752
765
788
790
764
790
810
811
782
795
800
783
788
821
837
785
803
808
771
769
788
776
772
797
830
845
831
842
862
816
807
831
778
775
811
809
826
857
856
830
852
857
840
852
850
797
797
763
782
913
891
848
877
873
814
823
850
816
801
840
904
868
826
856
891
838
876
897
861
827
850
887
835
849
855
850
807
810
829
774
575
1081
882
807
771
775
769
767
791
862
874
839
854
863
835
815
826
873
824
777
837
921
906
843
876
852
829
828
863
865
823
863
877
829
818
836
822
793
800
803
798
809
844
853
808
810
833
830
792
790
813
807
797
851
885
852
826
824
803
768
782
808
845
824
861
823
812
834
843
805
791
804
786
805
835
850
810
839
850
822
786
822
843
819
790
849
955
914
803
730
720
721
785
772
740
718
701
687
673
668
654
657
679
701
726
743
756
776
796
775
795
850
916
855
790
826
967
840
873
830
854
946
1000
875
831
863
820
843
874
895
841
832
810
801
796
833
867
830
828
828
779
776
779
732
725
711
715
784
1018
983
882
876
890
889
850
836
860
881
875
816
822
828
856
827
825
857
867
849
810
833
826
831
793
740
729
716
703
691
682
683
708
743
727
707
715
751
785
789
753
743
785
839
931
865
888
972
920
829
862
888
785
737
726
755
802
798
819
804
753
741
755
772
794
787
735
723
710
692
685
765
832
792
867
938
937
914
844
866
927
834
870
933
908
966
970
874
839
842
870
834
879
939
904
855
794
769
772
751
796
836
982
949
857
850
836
833
797
810
845
895
930
861
829
841
860
797
781
737
772
857
889
843
824
868
909
829
818
809
780
750
784
853
959
841
826
819
828
779
808
839
858
784
802
772
761
807
835
817
805
819
824
797
786
790
791
777
761
793
810
787
771
800
802
785
761
787
741
768
807
857
816
826
859
835
802
804
814
784
763
793
836
854
806
795
808
832
808
799
859
889
778
761
796
837
808
820
853
852
834
850
858
827
791
806
814
803
775
812
834
809
821
833
766
789
763
800
856
826
813
832
859
845
794
801
810
801
777
806
844
846
805
828
832
797
784
744
744
772
858
871
939
993
928
893
845
780
779
816
825
818
859
881
836
812
783
785
755
762
803
954
905
904
877
841
807
835
849
808
771
745
724
701
689
676
675
726
894
807
781
832
881
825
778
785
790
748
759
782
792
735
718
750
1072
920
779
774
872
1015
874
845
866
855
815
829
880
802
818
857
896
828
755
765
819
848
819
814
822
871
818
782
796
816
792
786
801
844
814
788
813
800
784
787
808
793
784
793
815
771
771
800
829
796
781
735
763
783
804
802
821
869
875
815
815
749
732
771
883
877
846
911
948
893
847
819
797
775
791
877
856
842
845
855
797
817
838
805
798
802
771
753
782
846
849
780
760
809
884
903
793
765
745
768
842
843
847
917
925
876
887
873
799
810
834
806
814
855
891
849
822
832
843
797
810
825
798
796
808
818
787
788
819
866
809
799
751
770
823
839
806
832
857
829
795
816
778
744
739
759
798
831
777
783
810
773
756
776
790
760
762
773
804
778
792
804
835
788
772
790
807
768
758
772
801
783
779
810
850
800
797
802
745
744
793
819
838
932
872
835
836
851
819
813
823
791
802
820
840
806
800
794
792
787
840
858
817
799
807
772
754
735
727
703
700
701
710
705
689
689
681
669
662
648
641
645
680
717
721
782
802
820
820
748
754
774
764
728
787
1109
902
763
759
800
852
793
799
829
792
775
733
690
712
765
972
922
845
825
774
819
868
871
843
872
875
811
810
820
854
884
843
913
921
870
837
814
813
834
842
823
858
865
819
827
791
802
751
745
755
745
720
699
761
787
840
890
907
893
884
850
829
802
789
764
790
833
911
909
896
806
818
821
810
819
805
757
797
834
849
809
838
868
911
916
852
837
829
843
808
793
817
766
782
864
953
859
830
825
841
804
798
814
819
782
740
718
724
718
709
698
688
693
722
764
780
753
742
741
748
753
779
847
953
846
847
935
901
835
850
782
801
837
869
802
828
832
830
813
823
813
809
792
792
794
752
800
847
935
901
808
799
818
794
776
788
840
779
825
863
873
820
804
789
776
749
763
767
751
741
756
781
799
770
773
776
776
751
762
774
811
807
814
812
836
791
787
797
758
746
744
763
766
754
771
808
820
802
834
820
802
783
788
817
803
797
803
846
814
789
796
791
761
769
785
768
772
785
806
789
771
755
723
716
690
677
684
776
992
844
834
823
792
807
818
832
776
772
758
788
784
789
795
784
767
773
804
792
782
758
742
730
739
738
840
881
828
827
763
782
781
784
773
784
803
836
806
791
797
785
749
767
774
799
788
803
817
825
787
782
779
765
749
789
810
846
840
858
804
771
757
765
744
758
780
785
798
884
873
845
831
859
817
787
799
810
772
775
812
794
757
736
735
724
730
729
765
754
776
787
764
772
778
763
744
753
781
778
769
800
796
775
796
771
757
732
703
706
711
770
862
801
812
827
854
807
802
815
819
802
839
880
924
823
815
840
837
778
743
747
829
900
927
815
821
805
787
795
802
809
789
823
837
844
794
800
783
776
767
771
784
758
778
805
815
790
786
798
779
772
780
785
780
781
792
803
775
780
776
760
767
783
796
767
774
778
762
743
724
731
728
724
728
757
807
802
832
869
846
802
757
754
748
744
743
746
758
772
768
791
810
792
780
786
745
754
775
799
811
830
832
831
805
815
838
797
793
791
748
791
863
888
785
766
786
828
857
798
786
788
788
775
775
792
836
878
849
837
816
823
793
779
791
809
827
800
836
861
823
771
764
760
784
800
863
936
805
825
862
807
810
799
795
767
768
776
775
771
788
814
800
790
808
817
782
764
775
782
771
778
809
816
785
808
812
785
769
778
796
815
789
830
834
803
770
783
754
766
792
794
775
806
833
786
790
790
782
769
793
817
817
793
804
791
769
771
769
766
752
766
805
805
836
855
815
786
800
772
739
744
745
728
742
775
756
782
790
795
790
797
786
766
731
707
699
700
703
726
743
766
761
760
753
724
734
743
769
797
847
834
831
832
811
768
761
760
777
759
771
796
806
782
810
854
795
789
823
798
772
765
755
747
746
754
765
759
775
811
816
789
792
792
769
752
765
771
768
783
781
769
784
802
815
792
774
769
759
746
756
766
745
760
774
778
751
747
738
732
733
752
757
752
763
774
770
740
738
721
704
718
743
744
751
784
819
799
779
797
787
758
788
808
755
758
761
787
747
769
788
782
758
780
795
786
805
839
827
791
785
795
742
720
728
762
801
779
787
804
813
793
790
816
824
787
800
821
831
797
811
826
809
785
789
800
773
768
774
794
805
834
889
911
829
807
811
805
776
796
863
876
840
872
888
811
784
772
738
727
729
751
792
824
852
866
843
861
852
784
768
755
748
737
774
873
921
891
864
883
846
844
848
803
819
841
851
797
811
785
791
824
857
804
806
813
825
805
818
847
793
808
839
848
823
807
796
759
756
756
788
776
758
759
752
737
731
735
723
729
752
760
753
780
832
908
800
785
778
773
772
748
739
704
707
699
719
737
749
753
775
812
914
908
897
862
793
741
730
725
746
757
761
774
781
767
747
717
698
698
681
691
711
749
763
748
772
823
972
834
842
874
873
853
830
778
746
751
766
776
802
846
870
915
939
854
825
775
742
715
722
740
739
774
900
785
774
910
960
967
962
890
833
822
813
775
780
792
882
929
902
872
833
864
873
857
835
795
799
849
870
820
813
835
835
800
800
794
820
778
764
787
778
887
907
867
819
824
807
743
735
739
777
800
809
799
828
818
836
769
791
840
843
783
800
887
932
911
849
840
840
845
771
771
831
881
833
818
817
824
820
792
801
791
766
777
868
933
843
857
860
840
806
810
813
855
818
797
798
824
773
787
815
808
804
821
842
788
772
759
764
746
754
779
880
847
856
878
872
801
796
799
793
777
782
793
819
799
799
756
790
820
795
771
780
802
807
812
830
824
813
816
778
787
826
789
765
785
858
838
821
807
810
808
805
835
811
833
869
895
852
843
856
819
780
782
768
762
751
775
861
891
861
875
799
802
831
818
808
827
819
784
777
792
808
787
806
821
833
793
792
784
780
784
817
844
813
811
811
821
810
842
787
822
862
932
833
827
838
799
780
788
815
808
824
824
851
819
838
826
791
779
784
822
825
829
838
838
818
798
821
822
794
796
795
790
785
793
789
777
787
792
803
776
773
798
818
793
812
830
817
823
845
880
878
832
832
841
812
813
841
915
849
847
865
829
786
808
819
780
771
780
755
778
866
831
810
826
817
793
806
794
774
769
793
866
858
911
954
820
837
874
828
812
836
836
800
805
833
810
798
806
820
803
811
827
849
800
807
794
786
838
886
893
825
826
851
811
814
831
845
830
857
881
818
802
807
793
772
788
763
818
910
979
863
866
916
871
823
854
886
834
819
821
846
810
819
812
804
808
817
802
779
780
764
793
904
857
864
896
902
827
815
817
810
792
831
884
857
836
817
841
820
824
816
807
813
825
802
806
809
819
788
781
798
816
788
784
777
751
728
711
712
737
720
716
706
690
681
666
660
656
644
636
625
618
610
600
595
583
569
564
567
567
624
828
987
1055
1026
913
1028
1010
994
985
941
841
813
843
831
879
861
946
818
759
748
742
717
697
716
737
742
764
765
790
782
757
759
765
733
699
690
691
729
762
763
752
750
719
724
758
829
826
805
939
931
811
790
783
782
778
750
756
753
733
716
700
685
671
691
730
733
714
702
716
732
814
997
1071
1032
903
865
880
885
768
733
730
744
969
781
735
796
874
913
803
745
742
744
770
768
785
905
926
781
763
813
845
828
812
794
768
723
717
741
803
827
775
824
900
811
839
821
817
824
789
761
716
702
772
1312
1152
1147
1149
1030
941
941
945
915
790
788
790
780
736
787
777
804
910
855
813
840
857
802
804
851
933
934
851
926
943
881
905
840
862
898
901
910
897
916
965
924
815
852
838
914
971
860
793
813
817
757
759
768
770
769
740
727
735
773
814
831
801
814
842
770
796
821
816
787
732
716
721
732
730
719
728
712
701
680
678
679
676
716
759
741
715
724
754
750
730
763
823
897
909
856
886
903
896
872
826
844
870
855
867
888
905
812
814
820
773
765
800
824
754
764
776
776
741
742
747
717
721
739
819
804
819
865
884
881
835
851
870
886
820
833
859
925
868
923
904
858
822
837
846
819
779
801
818
826
802
823
827
834
784
793
796
788
759
773
760
765
736
771
764
803
884
797
804
810
808
752
746
741
752
753
766
814
920
894
911
876
846
793
785
827
832
813
855
875
850
827
849
826
785
809
803
788
784
853
873
867
845
857
826
783
799
794
757
751
792
808
789
774
820
834
785
759
790
797
791
761
755
771
803
769
755
785
786
810
762
781
810
800
809
810
806
759
755
758
782
791
849
911
954
935
936
913
842
827
828
827
795
826
868
867
818
844
846
810
805
810
799
780
799
825
816
816
846
845
784
757
749
783
841
855
829
844
824
773
744
751
757
748
721
744
760
784
753
772
789
799
781
792
819
848
817
790
794
801
802
772
809
865
862
811
827
815
774
773
776
776
751
734
719
697
675
672
694
1064
978
971
990
1006
922
847
755
729
729
728
731
754
733
707
678
676
678
756
960
959
941
891
848
836
828
820
807
786
787
783
969
1001
973
909
804
795
774
769
746
748
802
872
871
833
837
828
818
755
745
720
699
718
751
827
846
804
749
724
721
724
709
697
689
683
673
662
647
642
637
635
635
650
674
693
704
736
790
850
839
826
841
844
823
802
823
874
807
769
771
787
802
757
773
794
784
771
775
771
744
734
747
754
741
740
754
754
746
758
767
747
735
738
790
773
793
830
794
750
753
727
685
665
669
674
721
745
715
735
761
781
774
772
777
764
753
770
793
778
737
744
761
760
798
772
831
880
868
831
772
789
795
803
785
798
816
821
777
791
805
822
834
797
804
819
811
799
763
793
835
837
786
764
763
771
761
777
854
897
863
862
881
881
804
775
762
770
756
788
917
994
938
933
911
870
790
786
801
821
834
880
962
960
896
881
895
856
805
790
808
824
773
787
823
810
740
743
733
699
693
720
761
789
720
722
736
767
792
757
756
802
864
815
890
943
959
912
878
872
892
833
845
904
953
892
917
924
885
974
926
853
819
855
888
911
896
974
986
839
835
863
887
855
828
853
876
875
833
868
893
898
846
826
843
856
830
862
847
877
881
887
889
898
865
821
809
759
740
709
711
696
767
849
914
843
793
823
833
806
752
753
770
844
857
833
876
942
943
824
856
875
816
919
979
947
865
869
869
853
781
792
790
801
779
848
925
946
855
826
788
800
875
882
834
779
781
788
786
778
804
830
856
811
813
815
818
785
778
795
822
813
765
784
794
820
815
790
805
806
763
769
793
807
809
826
857
881
823
800
794
757
788
836
824
804
837
858
841
819
824
839
821
799
872
912
878
886
881
912
834
795
802
808
810
796
838
871
882
865
875
884
919
893
823
844
890
931
897
880
878
798
792
871
890
857
786
754
739
769
815
872
856
840
849
873
856
804
822
849
868
810
871
880
890
854
822
837
863
849
794
822
841
866
808
800
809
817
787
823
850
865
800
801
811
764
716
710
688
691
767
753
793
822
843
766
736
747
739
734
750
798
879
838
886
930
943
873
895
903
865
840
852
856
819
826
850
851
842
869
882
820
831
806
772
725
732
738
717
725
734
768
722
711
702
683
657
660
642
629
618
609
614
615
621
618
677
965
1058
926
1058
1064
943
993
1082
963
874
906
968
843
923
1018
959
911
835
804
816
850
1039
993
853
867
913
901
790
855
920
916
812
867
906
906
786
803
802
766
736
749
785
814
767
792
871
872
874
774
791
945
993
890
916
950
913
807
825
843
870
811
851
909
911
843
850
883
913
823
813
831
871
790
839
910
928
840
810
834
851
839
792
815
853
842
778
818
834
839
785
819
866
847
821
850
918
815
865
871
834
760
789
815
874
821
815
848
863
797
740
806
875
877
792
837
844
845
798
829
863
859
820
843
846
801
821
817
774
754
793
830
770
784
777
777
739
763
792
792
776
807
834
766
800
820
810
759
800
861
916
851
871
881
846
765
787
834
916
885
802
844
900
867
814
828
862
801
805
842
878
788
825
864
907
798
814
875
836
773
806
827
790
782
797
818
777
776
824
879
824
786
769
770
745
751
771
817
772
795
843
823
762
765
766
762
723
746
762
800
809
829
859
905
808
795
782
765
733
780
756
792
840
869
817
779
807
814
793
744
758
800
906
897
873
917
916
838
790
827
866
870
780
815
838
870
809
821
855
849
812
805
848
844
788
747
755
766
782
729
750
761
809
775
745
793
790
772
742
788
873
894
780
781
795
768
756
781
805
797
806
836
880
826
834
854
842
779
813
840
833
761
762
733
723
810
900
872
815
829
836
849
787
817
843
890
828
845
897
901
810
844
853
844
768
793
808
841
807
796
825
868
851
782
755
772
795
821
790
764
788
798
748
739
756
766
773
765
825
850
837
801
840
874
852
777
811
803
840
793
807
839
866
871
819
743
720
754
846
850
788
803
828
804
806
854
887
806
826
837
829
806
869
902
848
890
921
861
811
817
828
786
769
792
784
752
758
782
776
822
813
763
704
707
725
761
773
779
727
737
770
842
834
799
857
893
907
830
891
904
849
844
891
886
803
846
898
839
837
918
930
834
838
879
893
820
852
893
830
811
828
849
780
805
844
816
799
825
823
788
798
826
890
844
904
917
803
784
795
799
732
712
731
817
931
887
826
857
893
816
820
813
795
756
794
854
892
889
946
926
835
863
876
881
852
901
826
917
908
887
858
888
884
816
836
893
894
815
845
831
776
772
789
1056
968
842
809
835
840
785
756
785
815
800
767
810
839
844
767
788
794
775
739
804
849
868
829
818
825
831
783
761
802
906
934
834
904
904
815
877
986
911
862
802
787
813
871
894
806
891
912
930
864
908
917
841
858
881
880
811
843
860
870
817
825
891
907
865
834
870
785
833
861
857
781
800
818
842
793
772
778
791
780
790
828
843
757
769
787
818
763
793
794
781
738
758
781
825
781
842
847
871
796
823
823
788
787
819
831
780
794
804
836
751
715
811
736
718
697
691
671
649
647
637
629
626
623
611
608
613
620
654
703
749
862
924
996
1009
935
896
917
914
875
784
759
733
909
1002
937
775
740
738
712
724
746
729
763
840
875
867
798
818
823
814
781
817
823
818
776
898
937
820
823
826
809
782
825
873
825
844
887
908
833
858
877
906
823
959
1000
980
853
881
904
935
854
845
856
866
864
817
864
872
850
811
822
831
825
756
772
785
789
767
787
808
793
750
753
767
732
718
744
743
753
790
811
780
784
802
783
737
756
775
804
767
792
805
818
781
773
732
693
687
705
763
774
792
799
780
742
767
788
764
774
805
839
841
801
844
869
828
778
793
792
800
777
800
830
841
814
817
813
757
764
773
796
771
795
812
798
752
770
756
766
744
755
775
753
811
776
816
809
773
720
701
657
655
635
625
618
636
706
856
832
933
1037
981
973
854
981
984
913
872
1096
1077
967
919
932
917
845
894
973
951
890
909
918
860
807
870
866
829
805
819
827
802
805
840
854
792
837
881
885
861
831
846
816
776
759
784
836
859
850
901
874
806
810
818
780
755
754
759
729
765
827
879
819
866
872
798
780
796
793
766
765
817
873
850
898
948
940
861
880
848
750
774
788
779
802
882
922
850
824
828
841
788
789
791
746
711
713
766
732
735
772
730
740
769
767
764
741
726
717
700
689
712
737
770
820
854
876
850
844
874
840
813
788
794
792
814
817
788
823
882
856
795
803
819
818
789
821
826
782
826
825
801
768
759
777
778
768
804
803
847
808
815
814
825
767
776
801
812
772
756
751
752
737
746
757
783
741
707
727
764
798
766
768
765
768
752
753
770
796
799
758
780
807
816
795
815
839
856
800
807
813
817
799
796
830
834
772
805
841
797
764
757
793
829
854
819
784
786
796
797
773
802
834
874
857
852
832
837
813
756
780
810
814
798
823
852
800
805
818
829
794
788
801
773
823
859
836
811
809
807
773
766
789
803
772
782
806
813
787
804
813
805
770
777
785
786
719
695
724
787
761
814
773
827
869
870
811
780
782
804
855
915
900
917
904
916
902
864
896
878
849
827
765
777
801
824
793
817
814
807
790
801
822
822
799
805
826
793
727
713
710
709
709
720
731
759
769
748
724
684
665
648
634
621
618
654
728
814
760
812
984
997
916
877
891
907
910
826
888
1018
1060
970
1006
991
931
1028
1007
920
948
920
819
858
903
879
873
914
891
815
831
831
816
810
855
878
850
807
803
832
829
810
834
837
780
765
774
778
845
911
846
817
849
856
843
816
812
804
736
724
721
707
833
930
836
869
816
853
886
879
833
760
796
832
903
902
940
942
928
837
852
871
869
808
833
860
866
802
817
829
821
789
789
797
834
832
844
913
925
809
859
877
904
843
845
842
834
795
824
838
840
808
863
876
861
859
865
877
816
827
838
899
869
924
954
880
851
881
876
822
810
842
840
786
756
781
753
730
757
742
770
783
783
747
746
778
816
903
832
867
887
878
844
859
857
848
788
800
846
878
830
857
886
876
817
838
838
821
771
793
805
843
831
796
831
861
781
779
822
839
789
796
821
811
777
810
851
838
799
837
852
804
805
810
830
794
826
824
815
785
796
806
829
792
804
816
776
758
783
805
815
753
778
819
846
799
818
832
830
780
786
784
775
737
728
751
803
787
772
770
731
720
716
722
704
686
680
687
682
699
714
731
743
725
722
748
769
837
840
864
881
855
808
836
854
837
788
813
832
843
820
842
860
875
822
822
838
842
799
794
824
818
848
886
948
842
795
817
854
845
797
808
806
824
803
831
847
850
811
823
832
831
790
806
815
831
801
790
818
817
766
752
777
793
766
796
813
821
807
821
809
778
729
694
685
705
736
724
752
760
807
913
910
884
852
803
784
779
755
718
741
812
927
957
967
971
935
886
805
822
848
849
873
877
826
848
857
847
788
747
765
833
847
863
851
783
741
740
749
742
725
741
768
787
748
713
715
709
713
697
710
765
816
855
786
760
762
771
786
758
793
847
841
780
776
796
778
754
770
774
778
736
729
774
814
803
774
789
799
776
797
819
805
781
788
790
794
782
783
796
794
769
804
805
788
750
750
755
750
725
705
725
723
737
744
725
709
692
675
645
633
621
615
618
649
722
743
761
858
923
834
823
807
773
754
728
702
684
662
664
654
643
640
629
629
621
620
621
619
610
607
600
600
599
602
604
620
635
661
750
1154
1059
938
771
762
825
904
792
717
711
749
945
843
794
724
708
699
704
696
795
774
799
887
874
800
749
728
751
821
748
704
701
696
695
701
751
900
1009
1018
911
891
920
920
850
932
979
937
883
954
1017
919
936
923
851
875
947
973
871
885
874
830
777
792
801
763
751
720
728
727
724
706
701
708
703
701
684
691
753
768
894
1029
979
876
851
894
837
765
800
873
913
833
888
939
947
807
749
758
754
731
770
825
858
838
782
807
819
876
905
886
893
904
950
840
850
876
840
785
758
784
841
838
814
855
871
816
766
818
819
854
767
790
807
823
764
763
770
786
765
832
879
800
841
909
956
880
888
879
874
818
808
844
873
820
865
915
899
845
852
866
803
818
829
836
798
839
912
873
884
876
862
884
870
787
784
805
867
886
917
966
937
926
922
875
808
827
855
827
825
856
831
829
840
846
785
827
851
856
794
822
821
797
765
783
808
786
731
768
802
799
736
736
739
762
744
758
794
822
842
808
819
853
1006
858
882
899
862
787
781
794
841
834
829
915
976
878
904
934
934
875
832
841
800
736
716
751
757
776
812
915
967
930
882
810
799
806
822
810
861
918
833
875
992
965
924
884
824
831
867
875
872
870
887
915
893
829
847
874
831
853
863
855
799
850
880
885
862
874
917
846
847
853
834
777
787
806
852
828
849
888
894
813
826
834
820
776
770
752
721
712
708
702
688
686
673
667
655
660
653
641
632
625
618
609
609
628
674
691
740
827
913
922
823
814
823
863
846
884
934
916
786
797
853
859
847
761
732
727
748
789
819
808
772
767
803
883
931
835
845
854
869
844
840
896
940
899
839
850
858
824
800
835
865
826
781
820
802
794
759
783
813
787
790
836
849
816
772
773
770
749
763
771
782
754
812
860
846
791
806
803
799
769
794
814
827
792
794
831
844
814
831
841
849
800
833
816
790
773
805
854
838
801
820
829
793
783
791
775
767
834
1037
1002
890
895
908
872
800
821
836
846
836
873
912
869
863
887
898
830
827
843
831
797
843
884
916
858
827
821
830
803
815
812
795
769
806
875
879
806
845
856
813
804
840
832
786
837
886
883
819
827
804
804
840
885
922
822
814
836
861
834
832
833
754
741
776
826
882
892
845
848
858
868
794
783
795
841
875
850
883
861
821
791
824
847
853
804
874
805
766
778
804
816
789
756
784
810
873
852
849
865
845
880
929
921
883
848
847
841
788
859
935
915
852
842
784
741
748
779
758
766
830
877
879
810
849
914
918
904
901
936
822
779
824
952
944
854
867
882
851
820
849
895
885
835
832
875
852
803
829
813
755
786
821
859
854
811
856
889
852
790
799
824
827
770
783
820
886
855
796
814
824
804
789
785
764
740
754
776
807
829
843
874
882
871
841
867
877
891
824
844
863
852
865
844
783
794
957
960
927
949
981
970
947
883
908
918
861
843
875
947
905
883
959
971
894
881
826
813
767
754
844
972
977
871
771
811
839
819
764
794
808
819
799
848
895
946
837
853
848
859
794
846
931
882
876
957
943
836
831
832
816
853
882
885
849
877
886
870
816
866
893
902
832
862
878
851
784
825
851
860
792
844
879
846
775
760
750
723
708
711
720
694
706
721
759
773
753
804
896
880
847
833
822
778
761
782
822
813
777
839
862
883
800
819
835
869
874
841
843
849
809
799
812
925
892
975
1001
901
861
851
857
806
792
827
892
855
839
874
868
826
806
848
851
786
802
790
779
756
789
795
801
861
897
874
817
815
826
792
763
779
777
755
823
865
878
919
986
925
813
766
755
744
742
708
716
739
876
918
928
940
932
954
978
946
831
822
844
873
851
905
938
948
918
983
960
886
847
853
899
884
801
819
848
864
824
860
886
845
801
783
775
759
734
724
729
759
801
772
750
786
813
779
746
761
785
772
742
812
902
953
887
882
839
824
822
877
918
863
857
875
853
829
870
954
874
887
895
792
761
757
746
705
721
782
927
905
819
832
834
856
791
806
855
912
842
880
904
881
822
870
891
855
866
919
982
936
886
894
905
828
794
821
851
798
806
819
826
778
791
834
787
769
810
833
820
783
803
828
798
801
840
890
857
853
872
842
772
815
852
855
791
823
832
804
771
795
790
783
777
855
933
951
899
919
888
825
833
854
876
822
861
884
869
868
883
866
793
800
789
760
744
746
746
728
714
706
742
719
704
690
673
664
645
661
725
705
693
668
654
662
656
637
636
640
658
671
685
719
773
820
868
901
820
896
1105
1081
1007
896
771
776
861
1173
970
914
905
871
808
852
917
877
802
818
825
883
881
808
802
833
828
795
767
808
861
837
792
756
762
761
732
715
745
780
813
810
757
755
742
732
718
700
711
712
688
678
685
683
683
672
663
654
645
640
630
619
607
603
594
586
586
593
596
607
610
678
794
805
882
878
797
797
920
898
882
992
1014
1011
971
947
919
933
895
799
884
911
879
953
953
913
919
862
766
770
761
784
865
949
899
879
802
792
783
795
814
781
800
766
792
799
813
771
713
724
725
731
732
711
691
701
715
728
741
738
853
912
842
797
845
871
853
776
792
811
855
819
915
927
870
807
848
842
803
783
796
807
788
785
814
832
828
760
803
805
803
762
770
792
819
766
748
764
750
739
725
722
706
692
676
662
648
635
644
759
771
788
778
760
729
760
825
859
820
777
830
817
767
769
794
792
753
790
804
776
771
785
782
766
755
785
806
801
760
782
783
772
787
738
737
750
798
769
733
748
756
760
723
724
741
740
723
725
735
750
730
713
716
726
732
718
748
790
756
766
776
776
731
730
727
731
721
740
782
821
781
754
761
761
725
711
710
719
710
706
723
713
714
728
725
703
699
700
694
680
679
702
742
809
778
835
878
851
778
794
811
829
779
782
802
799
828
812
766
787
780
779
723
740
764
780
752
736
838
888
829
779
810
829
772
765
790
822
803
781
821
830
775
757
738
750
726
715
745
799
821
769
771
794
830
793
758
772
747
790
810
781
770
813
816
768
757
772
776
775
755
855
913
952
822
793
759
753
724
742
741
794
834
855
795
807
795
765
744
769
799
825
805
878
887
874
786
819
880
868
798
819
829
880
818
823
831
820
769
805
826
816
811
741
709
752
806
863
799
789
823
852
833
764
789
793
780
734
763
788
811
812
818
867
870
845
784
794
796
798
770
741
773
827
780
735
794
748
771
826
854
759
759
785
802
795
752
788
824
810
744
752
753
844
866
809
766
725
729
789
866
866
771
785
830
888
840
796
837
861
847
813
835
832
765
796
856
916
867
822
824
835
816
787
828
842
829
788
806
824
821
784
763
751
794
810
796
768
796
820
819
809
826
822
788
786
792
799
773
762
777
781
743
775
797
821
770
804
813
838
756
751
767
757
730
728
750
809
829
809
815
873
983
938
795
770
752
729
703
744
829
936
851
887
917
933
896
897
894
849
778
766
763
751
781
856
792
746
763
779
775
731
757
775
832
837
777
827
925
921
858
822
800
749
724
730
744
722
689
684
683
673
669
657
646
630
627
623
633
625
620
624
625
629
620
623
626
636
642
631
671
734
745
712
732
764
762
765
758
711
686
663
643
642
714
1074
1030
986
931
848
837
837
804
744
784
816
804
794
824
850
790
742
755
769
730
737
755
801
746
753
783
789
768
738
582
916
737
716
711
719
746
768
751
729
750
755
749
720
723
729
736
708
708
731
713
692
686
695
693
686
675
685
707
684
653
687
678
672
665
649
637
622
624
633
688
905
840
745
721
686
693
695
694
693
690
677
665
665
663
679
687
672
687
711
742
821
817
825
935
943
861
766
751
758
803
858
848
781
815
844
822
766
776
785
775
788
736
716
716
718
724
696
656
662
672
714
750
758
826
850
836
803
763
772
771
789
779
780
848
921
881
825
834
812
778
738
752
768
804
765
799
830
843
787
792
789
751
718
724
758
746
819
893
881
809
839
842
816
763
756
761
780
765
776
833
856
795
811
842
838
806
774
801
833
828
773
795
828
842
754
751
783
756
761
781
767
739
753
770
792
760
766
783
855
800
803
835
871
873
783
747
728
722
768
763
760
765
805
852
838
809
819
824
799
785
837
884
855
864
896
872
784
777
779
797
794
797
839
868
829
817
858
879
822
792
765
826
925
868
830
851
857
817
833
850
858
833
893
944
920
822
810
804
817
786
794
846
878
803
818
834
805
765
768
782
783
763
777
804
821
772
778
785
796
759
706
704
719
727
709
706
695
697
701
691
676
665
659
652
646
644
638
644
679
699
695
726
709
703
704
701
696
691
725
802
902
811
773
785
881
937
914
882
752
745
769
950
863
773
747
801
992
1006
941
894
899
932
850
878
894
937
863
877
910
907
816
781
801
855
913
870
868
892
904
816
815
843
771
793
808
858
850
778
813
843
840
769
778
775
774
717
713
718
775
827
826
786
752
773
787
779
739
785
853
926
789
813
846
874
847
785
756
770
785
707
719
762
785
813
813
797
811
815
826
782
838
894
979
917
890
877
872
821
849
893
904
814
819
828
816
744
750
761
756
747
719
731
735
738
712
724
758
808
766
779
789
814
775
791
802
755
802
866
888
838
822
837
833
788
785
779
799
751
798
872
976
809
777
801
861
885
866
803
817
817
808
776
819
846
829
778
800
762
826
847
871
794
836
844
819
790
758
763
783
804
754
798
801
779
805
783
783
754
716
725
751
778
782
769
748
772
815
853
862
844
877
899
840
841
852
864
834
847
904
931
816
852
881
875
800
845
904
912
820
844
774
827
926
963
918
870
885
889
853
854
889
936
869
799
846
905
913
796
810
824
779
820
910
958
935
855
866
852
877
852
873
873
838
825
849
865
832
829
849
859
811
856
873
882
804
839
873
872
821
860
884
884
794
796
821
874
829
869
887
920
808
817
768
793
823
866
818
905
904
869
821
854
914
849
831
879
894
849
836
800
893
984
949
826
817
822
846
835
861
904
938
857
809
746
723
754
742
779
797
847
856
850
760
756
733
690
686
687
786
908
900
915
936
923
948
942
875
881
922
1032
1040
1012
874
944
949
1042
939
937
992
974
845
882
904
916
813
860
916
905
823
830
850
860
797
804
803
801
813
910
922
915
819
820
821
841
841
816
852
884
863
865
867
815
829
876
814
860
898
887
816
841
836
794
739
743
777
775
853
927
951
910
908
869
839
824
821
825
799
837
932
933
869
908
882
835
816
792
811
928
944
917
870
831
841
909
905
873
807
822
838
864
826
821
840
872
780
794
853
788
823
835
860
842
795
801
811
834
841
816
838
870
879
871
818
839
859
826
784
819
854
873
809
876
955
955
838
874
882
857
804
837
870
862
858
905
925
865
851
882
907
847
844
860
871
841
862
891
850
849
870
875
825
814
844
864
821
824
853
858
809
823
827
826
784
817
840
853
780
769
773
773
741
777
832
851
774
786
798
823
781
784
817
869
839
853
907
913
815
833
823
791
795
770
770
831
875
894
848
811
801
810
783
824
954
1099
957
962
949
904
914
933
909
818
797
822
855
823
854
860
835
797
874
921
825
878
905
853
822
832
847
808
813
874
883
789
737
722
745
772
805
785
819
819
817
844
841
771
779
801
823
840
844
848
787
818
861
901
913
881
847
855
808
819
859
818
775
773
768
797
773
805
823
851
846
856
866
811
811
834
883
879
851
817
835
836
846
815
776
803
870
939
908
807
811
815
787
756
758
731
785
862
892
838
860
863
864
795
794
790
810
807
772
795
828
892
826
840
820
826
766
783
745
811
896
958
912
830
857
860
859
796
819
868
873
792
756
738
746
734
752
763
744
741
725
716
703
690
677
672
695
745
786
780
770
753
723
715
783
917
960
927
859
916
1020
820
779
794
762
819
980
939
917
852
870
868
861
844
845
891
915
911
869
915
917
897
824
835
881
876
780
826
885
923
824
858
851
782
776
771
817
879
853
813
823
828
821
775
811
858
875
841
799
787
819
765
741
716
729
729
762
787
774
763
785
830
783
851
900
925
874
838
824
826
783
779
759
732
791
1187
1094
924
879
912
893
860
805
836
880
870
822
816
785
793
852
886
905
876
805
818
846
870
909
880
895
809
785
825
861
943
940
830
848
847
855
851
813
862
894
923
872
862
859
850
773
723
725
748
796
832
851
819
787
783
783
785
772
759
782
781
816
827
809
821
821
831
844
786
767
771
745
747
781
824
890
903
815
823
823
817
793
802
804
814
753
729
766
816
899
917
853
868
862
839
776
787
778
801
823
834
876
900
879
860
865
860
797
804
797
788
772
818
863
895
830
826
825
768
750
783
850
867
841
812
819
834
834
791
824
861
861
792
806
783
779
728
733
719
683
692
711
782
802
766
735
755
773
785
791
819
854
914
884
874
905
916
862
855
839
862
857
802
826
862
834
792
758
773
762
736
724
720
721
709
682
673
680
702
746
761
741
726
758
776
804
754
775
792
797
786
851
857
849
785
777
774
775
760
747
774
808
822
769
780
808
813
775
742
779
802
785
772
794
765
740
727
739
762
788
771
759
771
781
787
761
760
763
748
729
751
770
786
772
751
764
780
772
753
755
750
733
741
764
794
805
781
808
803
774
738
743
762
802
767
785
814
807
773
739
736
737
719
702
717
741
734
740
762
784
754
746
771
819
835
776
789
752
803
884
925
893
939
917
898
839
877
897
875
848
867
917
916
867
904
907
873
818
808
834
869
870
836
864
882
869
847
847
798
758
821
893
908
823
850
860
805
784
788
798
780
743
742
728
707
698
681
657
643
668
655
646
639
630
625
616
605
602
597
589
586
587
589
597
602
621
661
724
938
949
940
910
903
993
959
918
878
776
744
761
802
973
800
767
871
923
902
859
841
858
813
802
812
815
820
779
883
1007
989
891
905
928
865
825
811
801
780
773
787
833
818
782
793
789
766
809
829
824
770
776
776
753
741
759
746
728
711
728
754
781
749
785
795
766
731
737
717
697
704
706
703
698
689
687
704
712
707
706
695
707
706
731
699
713
709
704
688
688
693
701
719
692
704
710
742
769
775
755
722
710
698
683
669
655
646
651
710
752
761
890
1015
986
812
795
788
801
795
755
720
724
748
803
871
819
849
868
860
792
775
773
775
750
778
827
849
811
795
774
751
782
811
798
771
797
802
757
758
770
784
757
752
766
743
760
777
776
745
756
763
750
737
719
732
736
737
745
780
830
789
728
711
694
669
668
679
531
1043
749
750
728
734
755
731
727
722
805
1104
1031
983
893
799
760
752
753
721
711
733
841
953
924
836
897
981
1048
1005
904
804
824
837
866
843
849
810
892
922
865
792
762
737
709
709
699
693
668
666
658
663
649
655
625
647
640
646
769
886
760
804
786
764
767
795
792
774
753
735
718
705
688
687
671
671
721
751
756
729
734
739
763
947
948
810
784
750
746
749
759
729
759
807
744
771
885
898
800
855
824
763
724
749
751
780
739
753
758
760
725
701
688
664
658
664
650
662
670
677
804
848
754
792
817
797
726
731
731
693
688
680
698
691
689
799
947
894
885
903
878
780
785
792
796
739
788
842
841
801
857
900
833
818
746
781
819
842
787
777
804
836
826
770
808
835
820
769
739
700
696
693
679
665
659
656
723
1060
1047
1037
1000
918
846
845
800
734
762
867
952
993
959
881
825
838
879
894
882
836
849
860
859
781
777
790
796
742
753
798
824
800
768
775
776
735
715
694
695
688
706
681
718
824
864
805
870
903
847
778
777
761
716
735
736
772
778
869
979
976
870
818
853
866
851
816
774
760
759
803
785
824
878
948
870
873
958
981
921
843
833
808
768
737
705
724
756
758
743
812
868
899
812
762
762
745
740
776
848
798
821
903
908
860
850
841
827
816
833
877
910
858
829
834
851
851
806
833
812
782
743
759
782
779
786
769
877
991
916
817
810
806
784
744
739
753
782
783
814
861
786
754
765
804
862
886
863
822
782
797
819
844
836
834
848
853
857
826
870
870
849
838
779
753
745
733
704
689
687
686
681
688
744
877
966
884
904
899
819
739
752
719
764
936
751
753
765
739
730
753
799
768
727
734
733
758
878
820
794
769
773
756
722
733
729
755
1066
846
950
973
962
934
913
810
862
1178
1133
1112
1065
862
950
986
1062
989
972
995
960
930
1021
992
882
906
941
860
854
900
900
798
798
847
903
792
796
813
835
822
932
979
923
904
901
928
810
842
860
883
801
839
859
838
775
817
847
877
769
767
770
737
741
774
820
803
859
863
808
808
816
794
767
746
729
722
707
706
694
696
690
699
720
729
702
673
670
683
762
931
958
938
895
951
1006
985
922
973
984
974
952
953
910
846
967
1069
997
907
889
785
850
921
861
825
888
954
906
864
907
922
853
830
848
862
818
856
922
976
840
872
864
786
761
852
927
910
819
849
877
937
871
920
948
976
890
944
949
935
842
914
939
818
882
929
834
808
866
945
911
874
899
910
874
912
967
923
846
943
954
926
867
912
925
911
838
866
908
845
913
953
962
848
824
844
822
806
871
913
861
869
891
846
831
824
784
744
755
763
730
731
775
820
848
813
819
827
805
792
859
940
893
928
978
936
859
889
895
859
790
828
953
846
896
931
873
817
867
856
790
786
794
761
752
786
811
817
789
832
921
961
905
941
1008
954
891
821
824
982
1141
1031
878
903
923
862
831
859
925
923
875
975
997
955
879
890
910
865
896
932
924
861
897
967
942
873
884
911
881
858
982
944
915
869
896
960
895
853
936
1024
932
866
827
789
838
1023
1020
915
983
988
905
830
847
902
968
912
925
965
955
820
800
831
769
801
915
881
895
938
967
878
906
926
913
854
911
992
902
874
870
928
834
932
999
994
867
872
920
925
871
898
922
881
858
916
948
858
899
921
928
922
954
920
903
800
783
882
1051
1017
907
935
975
955
840
841
871
921
864
1001
1065
973
942
959
916
864
920
928
914
914
936
891
843
874
896
813
841
938
983
893
902
887
892
882
892
888
904
875
973
1029
928
847
895
970
904
903
933
959
861
922
1030
961
1041
1016
979
878
894
878
809
803
823
776
762
767
775
865
903
879
778
804
879
937
912
881
932
975
969
941
949
995
966
880
862
914
925
824
877
975
925
876
914
950
902
945
1028
999
881
949
975
916
892
922
889
826
867
930
985
849
923
964
987
912
873
951
959
850
904
917
892
855
847
851
817
747
708
680
703
721
740
738
783
818
841
839
828
806
786
776
792
850
891
902
889
945
953
939
925
913
959
936
938
824
869
875
915
904
960
981
923
805
803
772
773
768
721
774
832
892
871
826
862
883
877
806
840
882
956
889
922
943
943
831
901
908
897
788
800
818
826
785
823
830
792
769
753
738
726
714
710
693
694
716
718
763
819
897
833
826
878
831
761
749
726
720
732
741
745
731
727
711
687
680
666
654
642
638
679
884
757
785
839
933
943
892
760
749
757
757
879
981
1013
841
819
916
1000
990
877
856
900
974
947
824
784
784
762
760
871
999
913
952
987
983
857
889
951
943
883
902
955
922
851
873
807
841
828
794
763
770
771
732
737
758
789
832
804
868
959
998
861
932
971
927
792
785
854
803
922
1042
990
904
937
923
845
823
875
905
803
874
979
949
835
883
964
987
907
946
974
967
852
898
902
863
816
863
955
976
856
872
892
805
784
818
846
814
784
849
872
786
792
835
868
787
764
783
814
831
798
911
1008
1020
895
913
939
977
927
956
961
924
840
909
1030
963
951
936
900
880
929
928
850
933
1016
1002
897
833
904
1010
1034
902
958
1001
988
910
909
944
973
870
888
891
890
815
844
890
957
865
869
899
907
851
876
901
887
840
850
909
958
911
926
1016
1022
920
927
909
816
868
957
1013
909
946
1042
1015
892
920
970
915
843
878
914
929
851
779
779
802
751
760
801
763
825
863
858
824
816
884
951
945
859
873
917
918
797
802
804
812
785
852
906
886
807
770
777
780
765
755
821
888
842
765
784
816
867
798
879
918
829
869
917
893
893
979
943
818
850
1212
1142
1001
956
967
982
940
1052
1115
999
1038
1066
1052
906
900
940
888
922
975
993
883
966
950
828
781
821
924
945
941
998
958
856
910
904
862
893
939
946
868
926
973
907
917
926
873
839
925
1022
912
963
967
802
873
1047
965
863
933
991
907
884
848
847
832
816
831
842
837
794
806
785
766
817
866
807
783
838
967
999
900
986
1008
909
939
1004
951
877
956
965
856
904
940
925
856
911
974
886
912
957
1022
929
977
1023
1032
918
958
1018
1002
908
941
862
818
995
860
777
798
792
761
759
774
768
736
723
735
781
853
814
887
942
890
828
913
963
893
894
933
869
805
843
846
791
830
859
843
836
859
847
781
780
828
904
851
882
907
889
822
861
883
865
845
866
862
830
866
893
886
830
833
865
924
882
857
931
895
803
862
880
814
769
768
779
776
737
741
735
713
711
711
712
687
685
681
677
685
674
702
714
767
755
800
848
834
764
769
839
874
837
800
841
862
791
815
845
806
819
904
885
796
873
903
840
835
842
843
788
839
896
944
838
845
910
908
846
791
797
848
867
850
781
746
719
732
768
819
793
777
805
862
836
827
932
899
939
897
804
797
810
814
761
760
774
786
758
782
831
885
814
819
837
831
773
762
780
797
762
794
787
749
644
543
268
728
735
715
730
741
735
716
690
705
715
726
724
735
763
798
772
808
875
875
867
785
833
828
803
747
782
853
876
772
820
841
848
773
783
823
847
848
837
791
762
791
797
809
821
793
760
751
796
791
768
722
699
773
793
1117
1010
967
878
853
826
805
789
758
766
782
796
778
780
785
785
779
799
792
778
785
798
819
787
836
1006
854
849
861
829
766
773
758
727
715
723
738
768
788
790
793
765
808
858
854
812
787
772
776
801
841
849
786
794
794
771
775
764
756
729
736
789
849
801
851
850
795
752
781
791
769
778
797
815
758
784
775
753
720
749
761
775
777
787
817
795
761
786
796
815
795
780
758
731
710
721
795
977
900
834
796
734
725
720
727
751
714
729
769
735
757
781
843
851
823
765
770
760
760
806
754
782
832
893
857
805
877
906
853
845
865
906
838
905
878
806
870
896
846
832
852
839
757
774
799
817
767
813
856
899
846
783
777
792
778
765
783
781
743
770
766
759
804
838
835
799
863
873
884
818
822
859
887
817
848
848
842
785
807
815
815
817
819
794
850
832
849
797
773
762
736
703
683
661
665
712
731
999
890
925
868
770
761
751
714
710
699
687
682
680
694
689
689
693
696
677
695
703
688
735
732
709
701
716
745
736
729
768
780
741
739
738
726
704
696
700
691
676
674
661
648
646
646
640
638
638
628
622
612
623
627
640
626
649
669
752
794
810
910
748
726
731
723
701
682
686
664
673
677
678
694
724
767
767
793
781
837
818
828
818
793
801
805
757
763
780
790
767
768
764
755
779
802
840
851
836
859
805
818
822
805
863
879
839
811
775
748
773
875
913
916
896
834
855
906
855
1046
1013
912
950
915
919
924
864
963
949
935
1042
881
922
1039
941
983
906
870
1020
951
1024
1011
893
915
1168
959
1105
986
1018
968
988
1042
1019
963
840
858
942
873
1029
1046
1010
1061
971
921
878
838
882
990
924
1093
1077
986
1021
945
971
1169
971
1001
986
927
1195
1139
1027
1058
933
956
1078
1001
1070
1062
997
1063
986
1013
998
949
1049
1097
962
1064
1021
934
992
965
978
1037
1016
908
794
810
1182
1057
1146
1108
1003
1080
1080
974
1031
1192
1068
1158
1062
988
1074
1034
1025
1043
916
907
1067
967
1046
1015
881
930
1015
1030
1051
988
1049
1040
937
1049
960
921
1042
969
1003
1081
990
1141
1025
1004
1152
1038
1047
874
992
961
879
1218
1125
1072
1109
1062
1054
1062
989
1090
1085
1066
1094
1100
1048
1170
972
868
937
1285
1111
1099
1111
1058
1100
1079
1030
1005
876
854
1233
1119
1068
1096
1058
1033
1048
870
795
821
1197
1047
1144
1149
1075
1130
1083
1040
1134
1103
998
1118
1111
958
1039
1090
1000
1030
1093
1020
1020
1053
974
1015
1069
1035
1006
1015
984
990
1051
949
926
1024
974
943
1007
1025
963
993
906
891
968
987
1072
1026
1015
1074
884
911
1155
1145
1075
1148
1139
1055
1067
1059
969
1015
1108
999
1058
1080
1007
1028
1143
1111
987
1009
1051
1017
1240
1105
1095
1133
1068
1121
1126
948
946
915
859
1035
1252
1127
1024
880
903
940
853
829
790
853
918
934
844
948
1018
996
997
1051
1072
991
1065
1101
991
1043
1154
1098
1076
1020
951
1153
1160
993
1087
1087
1057
1199
1166
1142
1047
835
872
1006
1061
974
1028
1017
967
979
891
891
927
901
1082
1097
1074
1077
1075
1041
1095
1030
1009
1061
1047
1025
898
868
805
858
876
819
814
836
811
809
827
828
823
768
760
758
775
760
741
721
735
753
755
720
740
760
724
732
752
793
921
1015
970
984
947
860
879
790
758
770
845
1169
1034
1078
1017
959
1006
940
944
1038
968
968
958
1049
1070
970
1003
981
905
1003
996
1003
1064
960
993
1031
935
916
1009
984
837
914
1121
1008
1005
1076
942
980
1015
913
950
1005
901
990
1001
964
945
865
856
918
1121
1081
1130
1028
1078
976
1020
1021
950
1061
1087
958
1081
1018
1003
1036
914
1011
1021
925
946
934
919
991
1055
950
972
962
886
975
904
969
950
907
922
936
920
1027
971
978
955
885
935
993
920
971
1035
930
973
863
928
1039
939
976
1075
960
981
1006
915
1005
1039
959
1027
999
950
1038
992
940
1033
999
960
1008
940
954
965
897
943
996
939
940
985
939
1004
950
907
930
917
909
944
923
900
936
877
912
1056
943
991
1022
988
1024
901
852
918
993
906
1027
976
971
1043
1040
1005
1082
1040
963
1031
1033
1065
1080
991
1048
1054
962
1010
1078
965
974
844
1013
1089
974
1017
991
889
879
905
857
991
1194
1031
1017
995
922
921
899
893
935
875
895
925
1001
925
1012
1041
926
898
862
840
821
847
830
928
1031
974
999
986
873
907
998
934
956
967
928
987
987
916
991
1057
997
1022
996
940
990
1002
958
1002
945
832
881
1003
960
968
1022
922
978
952
906
922
989
950
1020
1026
934
954
952
862
903
1007
929
1000
865
1112
1053
923
995
998
940
990
990
994
1042
968
984
1004
921
958
1051
948
1008
993
960
1038
938
949
1020
947
961
1043
941
961
985
942
950
1072
979
833
841
786
771
819
765
749
796
800
824
874
971
886
912
954
952
956
993
933
983
1076
992
1048
1154
1043
1104
1100
1032
990
979
1166
1121
1046
953
826
851
847
809
764
783
772
790
1136
985
995
1002
953
964
1009
1003
974
1020
1038
1001
1025
893
829
849
881
937
1165
1064
931
983
998
933
975
1018
1028
1094
960
943
852
881
1020
981
1040
1064
957
968
963
876
883
817
861
1032
1110
996
1044
953
839
859
919
894
970
1051
999
1059
1062
946
861
890
1009
1000
978
811
831
752
745
713
695
686
674
668
668
674
681
679
684
690
712
740
750
837
853
849
889
885
897
845
843
850
810
792
789
775
746
776
835
954
961
856
880
936
925
902
915
883
857
877
896
860
876
907
877
839
863
859
849
827
841
865
858
828
813
849
893
922
934
866
879
892
878
863
849
911
930
927
908
854
858
842
817
821
830
859
861
830
839
869
830
819
849
870
849
860
897
921
875
875
876
871
819
800
830
836
823
808
811
820
805
811
834
866
822
851
959
919
850
855
847
871
829
805
805
780
788
763
747
741
766
834
855
892
951
824
820
963
981
975
983
884
886
903
933
824
810
969
1117
894
907
978
1063
959
964
948
903
867
889
965
975
928
917
862
906
996
916
906
945
1003
896
887
925
834
865
1176
1069
983
988
1042
955
891
870
896
830
808
881
1248
1084
964
994
954
918
863
899
1027
947
953
1004
961
855
885
963
918
873
898
910
859
908
833
871
827
884
999
1029
935
1012
1060
931
927
935
940
908
990
1051
983
1057
1019
845
849
913
936
909
945
1008
945
1000
1052
935
926
835
896
1117
1069
962
947
1033
972
967
1021
921
907
924
953
875
927
842
920
1002
967
922
991
978
889
893
928
885
942
1158
1071
1053
1091
962
967
843
908
1126
1074
942
944
1056
1079
1003
1025
1025
938
923
941
828
891
1126
1031
956
1028
1018
890
910
978
948
964
1080
980
1018
1125
998
994
967
846
925
1105
1068
1025
1103
896
954
1009
995
925
999
1084
907
981
1064
1003
965
975
918
901
933
1028
1122
1157
1078
1015
1072
883
927
1033
1010
931
1037
1094
969
989
1081
1043
1027
1035
877
936
1128
1052
1063
1057
961
943
1024
965
1006
1069
942
943
1059
979
1051
1005
911
986
984
935
1035
977
884
960
1050
981
1123
1088
980
985
1016
929
945
993
960
928
1114
1029
909
924
1040
952
974
1089
956
867
801
768
770
778
742
738
736
739
735
750
778
823
789
802
808
810
777
800
812
776
758
808
852
882
841
813
800
781
790
864
814
792
883
996
1009
971
924
893
859
809
819
868
912
851
849
879
915
857
856
883
822
819
925
1005
906
841
894
1011
1054
983
866
886
928
1013
1001
923
939
952
883
891
890
870
815
792
779
778
824
881
868
889
938
950
922
895
943
987
888
911
990
966
966
947
838
794
860
1131
1042
930
880
941
967
900
877
974
1047
903
912
970
1001
900
931
1054
1013
913
1001
1048
956
951
956
908
871
845
824
847
819
819
1017
1057
931
949
982
977
887
923
916
853
911
871
1136
1097
982
1020
1095
1027
945
967
861
948
1046
1026
950
1025
1060
952
862
921
1053
1075
1070
985
997
978
899
1007
1050
911
969
1026
971
920
920
919
858
860
876
857
809
774
810
875
1070
1064
918
935
883
1011
1254
1168
1031
996
1075
1094
1014
924
1014
1085
1029
1013
901
923
962
1071
974
1015
1055
1055
991
999
1028
982
841
877
986
917
1106
1092
936
956
1109
1126
1101
1204
1120
1006
857
935
1174
1104
1074
1015
1053
1043
871
920
1026
1126
1043
1087
1097
1054
962
980
940
866
1261
1141
1055
1157
1132
1039
1031
1010
935
959
986
1041
1019
1048
1024
947
971
985
832
862
925
1017
934
1058
1083
931
960
1056
989
916
958
959
891
954
1071
979
1082
1098
960
957
953
906
1018
1126
1081
1203
1122
989
958
940
877
935
1150
1013
1009
1069
993
988
1032
887
883
946
957
897
997
1041
961
949
1029
976
930
960
947
908
957
1075
961
972
973
949
983
1037
966
1020
1068
989
953
983
932
913
952
984
1038
1077
967
886
807
806
802
805
769
792
797
797
933
1055
1040
989
1009
865
898
1204
1101
1181
1145
1093
1141
1108
1038
1164
1138
994
1094
1128
978
1036
1122
1027
999
1077
1006
945
1009
1077
959
957
1094
976
932
1013
1068
1060
1178
1055
1035
1126
1025
1043
1102
1019
1104
1094
971
973
1144
1043
1113
1109
1001
1039
1058
954
957
1006
914
1040
1092
957
1049
1036
904
923
1038
938
937
1021
976
973
1027
926
935
1002
928
1054
1086
1014
936
1019
1074
951
1028
928
1164
1077
1043
1127
1091
1024
1097
1082
1054
1254
1107
1069
1147
1029
1013
1083
1056
1021
1169
1021
891
857
826
791
760
746
763
810
765
750
749
721
714
706
742
884
871
937
1041
984
962
1040
1001
1038
1065
881
1019
1176
1017
1149
1129
1002
1073
1111
1027
1105
908
1029
1134
1019
1085
1077
972
1061
1092
1010
1044
1155
1066
1109
1122
993
1066
1096
998
1205
1124
1013
1071
1086
1021
1061
1099
1032
927
977
1068
949
975
1116
990
1065
1090
966
992
996
953
939
1122
1033
928
1197
1127
1095
1159
1054
1027
1054
971
980
1111
1080
1039
1113
1108
994
1044
1039
1004
1050
1143
1043
1128
1135
1016
1057
1086
1015
1011
1057
1014
907
981
1048
945
959
992
958
957
963
1061
936
952
1027
972
928
1024
1019
912
926
983
881
977
855
987
1066
978
979
1019
997
997
1049
1000
913
985
1129
1051
997
1073
1042
923
967
1045
1009
1021
1056
1006
1023
1043
942
906
1040
1099
990
976
1050
952
915
1076
1080
979
1054
1025
971
1026
1074
968
1007
1001
956
970
1012
916
934
961
939
952
1026
983
923
980
1042
971
1067
1087
1012
1026
1025
907
996
909
1010
1159
1093
1080
1101
1060
993
1036
1181
1060
1123
1111
906
858
1202
1203
1057
1116
1114
1000
1062
1140
1014
974
1015
1078
993
1047
1096
1036
1056
1033
975
997
1046
972
995
1021
938
1028
1106
1010
958
1071
1073
976
1098
1107
1003
1063
1118
992
1012
1087
1034
1212
1217
1103
1151
984
991
1060
999
1055
1135
1064
1083
1126
1022
1042
1127
1055
1048
1096
1060
968
993
1045
982
996
1061
995
1014
1157
1102
1077
983
1110
1097
1004
999
996
983
940
1059
1071
1000
1054
1116
1091
1021
973
1097
1061
978
1088
1174
1025
1065
908
903
1124
1019
938
1094
1117
1002
1073
1089
938
978
1011
954
1140
1132
1044
1150
1084
1020
1027
1023
957
1002
1045
952
1028
1061
950
994
1021
976
929
964
899
947
1070
1031
998
1042
967
929
976
1008
917
940
1059
999
1036
1079
978
1059
1073
993
994
1113
1075
903
1027
1155
1068
1103
1184
1072
1167
1100
974
1062
1057
952
994
994
926
988
997
968
1002
1014
927
900
961
1193
1089
1115
1115
1081
1042
1089
1098
1090
1104
1087
1059
1014
1080
942
1094
1157
1046
1038
1029
953
1070
1115
1018
1091
1077
953
1010
1127
1011
973
1079
1155
1071
1185
1066
1095
1059
900
960
1021
929
1001
1047
947
961
966
884
883
961
945
905
981
1080
979
1030
1046
981
892
977
1082
989
1109
1075
992
1069
1018
937
915
884
816
777
744
793
1080
1053
917
1012
1020
897
845
864
904
926
977
1117
1081
1029
1125
1067
997
1158
1182
1069
1168
1143
992
1110
1201
1056
1213
1224
1066
1157
1188
1046
1007
1099
1083
1040
1172
1150
1070
1082
1064
944
984
1044
987
1154
1140
1030
1104
1080
1026
1025
1033
980
1010
1098
1037
1018
1040
1005
898
952
1073
961
1040
1080
901
960
1135
1078
1057
1126
1119
1035
1122
1088
999
1031
1084
1011
1045
1066
981
1079
1220
1073
1070
1096
1025
1023
1048
1016
928
954
1114
1028
1039
1122
1038
983
1052
1075
1019
1120
1121
1010
973
1086
1071
1030
1113
1024
971
1075
1068
970
1004
1074
933
990
1099
986
1015
1096
984
983
1117
1139
1065
1107
1111
1097
1053
1101
1083
1010
1086
1184
1007
1189
1097
1026
902
927
1448
1312
1208
1288
1148
1072
1159
988
1144
1142
1058
1109
1099
969
1245
1088
1009
1153
1096
1050
1136
1020
918
992
1008
933
1015
1102
984
1061
1143
1037
1116
1121
1021
1089
1135
997
1068
1301
1159
1222
1152
1055
1122
1106
967
1024
1078
961
1039
1131
1022
1157
1080
986
1120
1244
1112
1221
1150
1060
1098
1065
947
962
1027
925
949
1070
1001
1056
1167
1051
1151
1109
1022
1127
1048
994
1048
1061
968
1043
1113
1019
1144
1133
1009
1097
1191
1149
1160
1170
1058
1094
1795
1113
1113
1055
931
1044
1083
984
1032
1075
1028
989
1054
1053
978
1014
1072
1039
1047
1057
930
942
1015
1047
1114
1209
1082
1163
1126
986
1055
1076
957
995
1135
1027
1121
1113
979
987
1046
1005
1026
1116
1037
1051
1069
1000
1020
1053
1005
1089
1127
992
1040
1064
1015
978
1066
1095
988
1032
1105
984
1006
1046
1077
1004
1085
1047
959
1059
1140
1024
1132
1097
983
1074
1061
996
1012
1128
1019
968
979
1058
962
1145
1173
1019
1052
1103
987
928
954
1038
969
1130
1157
1053
1106
1084
968
1036
1139
1099
1027
1068
1130
1032
1063
1088
964
1023
1144
943
874
909
843
818
830
834
875
850
772
784
766
744
735
722
686
689
680
670
667
660
652
644
637
622
619
611
628
663
673
708
714
698
693
704
706
713
713
730
772
891
921
843
761
730
724
698
693
672
664
666
684
728
822
982
873
767
743
729
707
703
709
744
825
872
785
778
810
754
732
702
688
671
665
652
652
663
922
788
748
739
854
872
800
748
739
715
699
674
663
683
759
758
748
801
757
742
717
707
695
670
656
659
653
656
657
659
664
655
652
643
638
645
664
669
675
676
668
659
646
635
633
629
631
648
719
953
798
806
891
779
796
847
803
816
785
758
741
725
719
707
684
667
667
649
641
630
634
658
687
676
719
787
729
725
752
732
711
721
720
691
689
672
652
646
645
651
681
702
803
961
871
898
896
933
819
795
862
1013
893
1044
1033
936
811
786
762
712
701
706
724
760
739
709
693
707
715
724
706
684
687
721
843
836
859
1040
962
801
796
793
757
735
716
707
715
779
903
851
765
768
790
864
776
752
776
980
882
833
1064
1004
1001
1067
922
955
1133
1160
792
1239
1025
847
860
839
795
842
896
854
871
879
814
790
814
796
802
788
759
730
699
709
715
1209
1105
940
838
817
771
766
699
725
723
740
728
739
564
960
790
760
753
758
741
730
721
710
689
724
723
699
743
756
843
817
781
790
801
772
767
759
734
735
729
729
722
718
713
708
701
691
685
673
671
755
746
721
771
825
766
739
725
708
716
737
889
822
858
892
825
830
829
789
785
790
779
772
769
748
727
709
705
723
784
767
745
792
891
850
883
959
975
876
904
966
832
888
1067
923
912
985
848
856
965
980
864
890
938
818
790
839
1169
1036
999
1019
967
914
934
950
857
892
1039
994
961
972
826
746
738
786
1241
1067
1124
1107
949
1006
1055
928
1058
1168
1051
995
984
890
909
1062
861
896
1058
973
963
1022
937
905
955
863
987
1020
931
954
950
867
947
1074
988
982
1040
987
952
1077
1010
1017
1068
1095
1049
1109
1110
1002
1023
1118
1055
943
1029
1025
993
1100
1142
1065
1071
1068
966
924
857
842
1140
1166
1131
1123
1103
1096
1111
1065
988
1042
1083
1086
995
994
922
913
965
1148
1113
1116
1089
902
1023
1114
947
1054
1067
872
971
1147
1075
1046
1102
1065
955
982
1104
1026
1004
849
1030
1126
1112
1003
890
966
1149
1149
996
991
892
840
861
1025
1038
959
1024
1060
1026
995
1032
975
910
1010
1127
1034
1034
1118
1028
1034
865
924
1182
1013
1086
922
984
1057
997
1075
1073
957
1016
1159
1049
1075
1085
925
887
832
871
826
926
1028
1056
926
953
899
825
805
865
1018
971
867
916
854
945
1008
1076
1063
995
1072
1125
1086
890
950
1115
1080
978
998
847
857
1090
1149
999
1054
1119
1091
927
1014
1222
1139
1018
1071
967
935
824
886
1070
903
1087
1169
1059
995
1036
946
1034
1207
1126
1028
1070
916
1020
1143
973
998
1098
1047
973
1008
1028
944
966
1065
981
885
938
1028
908
955
945
964
1103
990
831
873
1165
1071
868
844
807
869
1094
1043
1066
999
954
881
928
906
1303
1192
1084
1078
881
880
1124
1090
966
1020
1116
1094
979
985
880
1162
1109
976
1009
1060
988
1081
990
881
898
956
913
987
867
836
842
972
1090
1040
983
1058
1089
904
993
1150
1145
1024
1131
1169
1115
1060
1088
1069
946
1052
1174
1091
957
1014
1265
1100
1205
1166
1062
1096
1121
939
1004
1001
1051
1212
1135
1037
1077
1086
980
1016
1090
969
1011
1079
1073
975
1018
995
888
999
1121
971
1065
1071
930
992
904
1227
1091
1024
1073
1008
960
884
907
1028
1044
935
990
1040
970
1024
1031
963
995
1070
983
987
1060
972
1054
1130
991
1097
1100
955
1027
1095
967
1104
897
1041
1042
951
1074
1090
1029
1077
919
1042
1094
983
1046
1066
982
991
1075
1028
1068
1144
1069
1046
1120
1036
1001
1061
925
977
1172
1094
1039
1106
1035
978
1039
1020
1013
1150
1093
996
1057
1046
960
986
976
876
923
1166
1017
1173
937
1039
1140
1031
1188
1110
1060
1069
1055
953
1062
1118
1054
1101
1064
969
1032
978
1005
1102
1120
988
1024
1099
1033
1090
1074
954
1002
1095
975
1086
1155
1036
1073
1064
972
1007
1076
990
1161
1202
1108
1162
1108
1024
1058
1039
922
987
1152
1040
1097
1116
967
997
1049
948
1090
1176
1080
1162
1081
941
1010
1194
1117
1268
1140
1158
1152
1070
1095
1063
958
1015
1072
1020
1124
1109
1000
1074
1115
1029
1209
1103
1028
1167
1119
1106
932
1007
1150
1088
1082
1132
1003
1089
1075
1044
1149
1073
953
1003
1173
975
1064
1163
975
1175
1152
1056
912
1084
1110
1042
1077
1050
986
1060
1007
992
1107
1082
1079
1094
1044
1073
1026
914
1003
1051
950
1081
1163
1029
1118
1068
972
1074
1103
995
1137
1182
1087
1125
1035
922
1038
1082
1012
1093
1082
963
1093
1120
1063
1139
1126
1058
1118
1149
1024
1057
1108
1089
1055
1175
1068
1021
1088
940
936
1064
1095
953
1016
1084
1073
958
1021
1057
1015
978
1033
1004
938
1020
1068
965
967
1049
1003
960
1087
1091
964
990
1086
1014
1033
1102
1023
1042
1066
987
998
1075
984
1013
1081
1000
1098
1176
1070
1062
1088
974
1000
1065
979
1071
1185
1016
1018
1111
1079
1051
1114
1094
1025
1072
1111
966
996
1112
1022
1007
1075
984
960
1062
1067
1051
1085
1032
1002
1067
1036
875
824
819
803
868
797
752
777
820
897
833
860
904
871
854
929
1092
973
1060
1132
1028
1178
1116
1080
1151
1049
1055
882
826
875
851
1192
1190
1062
1099
1076
968
1119
1114
1060
1177
1096
1064
1162
1151
1100
1198
1108
1059
1187
1118
1080
1211
1055
1053
1172
1008
1101
1186
1089
1129
1132
1054
1114
1067
1052
1125
900
987
1144
1059
1189
1150
1046
1143
1131
979
1070
1148
1027
1085
1102
1033
1047
1077
988
1034
1075
1042
1048
1088
1011
1056
1109
952
990
1105
1004
1047
1081
1010
1031
1098
1016
1017
1106
1032
1042
1107
1084
1065
1094
1008
1109
1118
1005
1081
1140
1006
1111
1132
1013
1087
1067
1002
1170
1092
991
1047
1088
987
1000
1040
955
1061
1086
1016
1027
1071
974
1010
1036
995
1020
1099
1010
1084
1126
1001
1026
1100
947
1032
1048
959
1128
1128
958
1038
1106
984
1011
1116
1001
1061
1033
990
1092
1100
1002
1064
1064
996
1068
1072
988
1051
1119
1021
1065
1049
968
1066
1097
961
1000
1087
1038
1046
1039
925
934
1087
1040
1099
1089
963
1086
1094
916
975
1061
986
1206
1114
1061
1173
1077
1029
1150
1031
1000
1039
976
1040
1078
971
1077
1084
972
1009
975
833
772
774
756
745
745
738
728
745
823
882
877
896
897
858
797
861
1209
1149
1045
1065
1123
1039
1035
1292
1195
1210
1240
1073
1152
1141
987
1100
1165
1013
1140
1192
1125
1239
1154
1112
1209
1155
1112
1181
1127
1022
1191
1190
1117
1187
1112
953
1242
1221
1182
1210
1180
1110
1146
1068
1075
1163
1108
1107
1132
1070
1180
1148
1097
1111
1076
1019
1173
1232
1102
1229
1088
1097
1203
1123
1139
1156
1031
1026
1082
1050
1128
1075
1050
1085
1082
1106
1136
1063
1089
1140
1045
1136
1211
1051
1236
1184
1093
1144
1110
1017
1109
1095
1023
1127
1095
1093
1101
1078
1000
1103
1155
1056
1136
1150
1081
1138
1158
1083
1227
1201
1064
1155
1119
999
1070
1106
1015
1112
1110
1131
1251
1156
1105
1168
1183
1060
1076
1234
1108
1224
1171
1110
1206
1060
1108
1108
998
1089
1083
1045
1072
1000
1031
1062
1017
1028
1088
1026
1059
1045
961
1046
1066
1013
1097
1080
997
1017
1043
1029
1033
1095
1170
1287
1182
1095
1219
1119
1022
1117
1191
1087
1146
1120
1219
1149
1075
1159
1109
1063
1139
907
846
1116
1135
1058
1135
1141
1061
1112
1104
1071
1139
1120
1039
1123
1133
1049
1094
1083
1016
1098
1116
1009
1181
1180
1021
1112
1086
1044
1313
1204
1142
1189
1101
1122
1166
983
1011
1065
1002
1240
1220
1079
1141
1115
1052
1163
1083
1009
1050
1168
1134
1230
1121
1085
1258
1086
1401
1363
1248
1209
1077
1165
1158
1105
1203
1115
920
863
849
788
784
916
1146
925
1024
1058
1063
980
988
990
967
1004
986
1072
1069
1002
1023
1131
1104
998
1088
1248
1111
1144
1188
1003
1264
1079
1059
1166
1023
1077
1151
936
1061
1186
1078
1082
1145
944
937
977
901
938
1029
1074
1098
1124
1041
1035
1031
1019
1004
1312
1167
1004
945
822
838
974
1166
984
1039
1157
1039
1117
1025
875
897
1039
868
875
1044
954
1121
1140
1056
1091
1147
1028
1026
1087
1112
1060
1134
1222
1107
1061
1145
997
1022
1118
1010
1047
1104
980
1047
1100
1025
1092
1113
957
1045
1110
1015
1082
1091
982
1016
1144
1003
1144
1188
1074
1009
1203
1130
1062
1143
1105
1058
1198
1143
1054
1099
893
897
901
900
830
812
873
1112
880
833
827
830
835
807
771
770
756
738
720
718
722
972
951
867
831
805
775
764
737
714
543
776
679
653
635
633
622
614
616
611
612
630
649
667
675
710
731
744
895
1077
1076
878
1176
1048
1113
1351
1243
1271
1166
1123
1172
1148
1035
1187
1127
1074
1110
1094
1026
1088
1091
1005
992
1190
1119
991
1139
1087
1002
1053
1078
962
1118
1038
970
1112
1215
1085
1086
1189
1046
1144
1260
1140
1271
1144
1118
1177
1088
1102
1145
1076
1199
1161
1047
1132
1154
1155
1200
1080
1143
1214
1167
1155
1117
1153
1241
1113
1137
1141
1131
1086
1043
1156
1405
1270
1235
1289
1181
1210
1124
1046
1140
1297
1232
1155
967
910
1147
1243
1082
1188
1157
1017
1072
1069
919
961
955
1189
1145
1099
1205
1142
1118
1127
1121
1042
1261
1229
1195
1252
1141
1198
1233
1134
1267
1225
1195
1182
1099
1201
1345
1241
1160
1209
1150
1125
1209
1193
1158
1186
1086
1068
1235
1146
1045
1255
1292
1288
1328
1188
1241
1224
1188
1209
1194
1171
1217
1199
1154
1246
1137
1126
1181
1176
1129
1175
1123
1205
1232
1139
1197
1171
1145
1169
1134
1171
1195
1116
1150
1139
1113
1168
1150
1046
1015
1000
1273
1352
1184
1321
1258
1189
1194
1107
1144
1181
1253
1320
1201
1232
1263
1208
1282
1160
1156
1159
1100
1200
1133
1079
1312
1201
1121
1200
1133
1184
1250
1195
1245
1225
1174
1201
1135
1119
1152
1127
1094
1194
1182
1173
1150
1067
1091
1265
1119
1241
1244
1130
1139
1193
1120
1164
1143
1039
1214
1255
1244
1303
1266
1194
1135
1062
1196
1220
1166
1281
1261
1271
1206
1141
1182
1286
1289
1251
1245
1159
1206
1149
1044
1147
1241
1116
1204
1181
1128
1224
1144
1053
1214
1385
1248
1354
1007
961
904
850
838
837
809
795
787
789
793
787
792
828
818
814
767
787
770
780
763
752
751
737
712
685
686
673
673
682
698
774
837
843
874
856
803
773
754
746
736
748
782
730
737
733
733
713
731
743
758
763
796
833
832
833
841
825
779
782
769
749
747
730
717
712
705
695
690
692
686
683
700
779
807
810
781
749
743
738
729
735
735
732
723
731
728
730
710
711
729
801
850
789
817
1145
1072
886
853
875
937
883
811
827
909
966
888
927
923
848
868
808
822
823
811
806
819
817
791
791
793
772
771
771
781
769
760
751
736
738
769
899
894
853
858
831
825
781
792
876
1078
970
912
888
914
931
912
836
840
877
819
812
807
830
801
803
827
842
809
819
838
832
799
811
836
853
814
821
831
785
789
803
835
797
828
878
884
822
827
828
790
778
783
791
780
792
810
854
808
826
832
819
806
813
819
797
778
785
796
783
779
791
797
788
797
798
789
769
761
748
732
729
1114
1070
952
897
938
944
818
789
777
800
811
890
907
913
848
834
823
795
799
783
786
812
824
817
812
807
833
849
807
814
804
795
771
736
747
744
764
772
837
969
917
900
973
921
855
899
909
825
833
882
843
814
810
771
790
784
769
789
1234
1111
1012
1056
1056
935
944
1242
1214
1067
1107
1128
1080
1104
1030
901
1086
1265
1063
1019
1012
1040
1001
1047
1006
902
919
1089
1079
941
945
1038
1000
864
943
1061
947
927
1083
1128
993
1077
1162
1065
1101
1175
1104
1149
1101
1069
1076
1070
977
1216
1143
1097
936
1004
1060
1137
1247
1070
1112
1097
985
1015
1097
1045
1114
1157
1119
1100
1144
1091
1001
1075
1221
1230
1170
1181
1099
1014
1096
1174
1105
1270
1184
1128
1206
1160
1120
1106
1082
993
1161
1434
1319
1363
1203
1151
1185
1070
995
1097
1405
1329
1374
1278
1180
1223
1202
1142
1170
1113
1109
1179
1165
1085
1095
1079
976
972
888
819
1360
1295
1206
1312
1237
1208
1229
1152
1154
1187
1243
1174
1179
1184
1274
1185
1172
1175
1134
1193
1150
1154
1014
1211
1493
1305
1391
1265
1224
1224
1119
1133
1202
1167
1191
1181
1171
1188
1110
1038
1080
1099
1060
1118
1364
1268
1328
1232
1156
1149
1074
1082
1281
1176
1187
1221
1186
1170
1140
1025
972
1494
1264
1328
1388
1239
1299
1213
1143
1085
1025
1294
1382
1299
1328
1243
1200
1255
1115
1015
1068
1208
1051
1253
1168
1141
1234
1072
955
1412
1486
1344
1383
1225
1115
1235
965
969
1415
1219
1480
1352
1380
1352
1308
1285
1201
1190
1275
1181
1176
1206
1368
1329
1282
1280
1194
1204
1217
1126
1176
1217
1051
1183
1168
1092
1049
1124
1008
1234
1252
1039
1086
1007
977
1412
1497
1109
1390
1144
1341
1245
1151
1307
1241
1186
1184
1139
1152
1300
1244
1224
1283
1235
1115
1167
1168
996
1031
1359
1119
1138
934
819
835
1294
1196
1127
1247
1190
1116
1199
996
1167
1243
1214
1118
1144
1166
1086
1138
1181
1148
1137
1213
1202
1169
1224
1174
1135
1151
1182
1150
1423
1298
1106
1258
1203
1216
1220
1072
1204
1219
1143
1035
1030
1134
1071
1480
1409
1391
1331
1261
1279
1244
1153
1141
1165
1191
1029
1305
1186
1208
1225
1176
1200
1120
1100
1199
992
969
1421
1287
1293
1307
1233
1154
1157
1272
1504
1342
1484
1337
1269
1310
1251
1251
1209
1101
1198
944
889
1398
1543
1381
1429
1240
1212
1226
1111
1287
1184
1248
1212
1061
1115
1208
1177
1264
1166
1181
1242
1112
941
1063
1294
1239
1279
1271
1006
1061
1301
1122
1419
1259
1340
1282
1192
1251
1161
1082
1218
1215
1121
1125
1005
866
1326
1305
1218
1316
1213
1212
1297
1207
1231
1266
1130
1082
1056
1008
939
1288
1271
1254
1306
1221
1152
1243
1211
1230
1203
1157
1023
1049
1159
1202
1144
1321
1253
1263
1218
1070
1188
1106
1021
1444
1342
1266
1365
1228
1214
1194
1041
1210
1198
1237
1256
1219
1189
1305
1269
1223
1264
1214
1148
1150
1119
969
1016
1301
1211
1143
1326
1195
1073
1046
899
1245
1292
1306
1320
1164
1225
1229
1127
1136
1098
974
1218
1330
1216
1217
1198
1131
1146
1139
975
1072
1297
1252
1339
1345
1159
1172
1278
1186
1246
1193
1072
1189
1142
982
1017
1120
1155
1052
1094
1161
1103
1084
1166
1170
1059
1101
1187
987
927
1383
1249
1480
1427
1286
1258
1181
1152
1247
1134
1109
1192
1110
1143
1291
920
841
947
1523
1387
1459
1409
1461
1410
1533
1427
1389
1418
1396
1343
1275
1281
1272
1278
1300
1239
1277
1253
1218
1221
1261
1245
1219
1264
1093
936
1269
1313
1231
1387
1313
1189
1247
1270
1382
1261
1370
1103
1209
1480
1369
1333
1352
1261
1198
1209
1175
1372
1285
1285
1293
1202
1204
1246
1167
1155
1108
1011
949
1248
1244
1100
1149
970
877
868
1432
1200
1416
1312
1257
1274
1266
1301
1195
1256
1305
1235
1216
1185
1141
1105
1213
1135
1114
1154
996
1113
1255
1143
1243
1182
1056
1165
1196
1066
1246
1239
1178
1195
997
981
878
1486
1578
1351
1413
1283
1334
1311
1300
1331
1431
1377
1336
1367
1344
1386
1263
1244
1309
1180
1122
1105
1361
1393
1280
1364
1256
1269
1247
1249
1237
1160
1099
1208
1133
1125
1154
1126
1130
997
917
820
1350
1453
1437
1482
1347
1415
1393
1361
1331
1346
1306
1300
1324
1355
1282
1330
1244
1206
1265
1189
1164
1288
1131
1036
844
884
1503
1203
1381
1225
1329
1282
1283
1275
1254
1226
1181
1074
1245
1192
1131
1317
1243
1156
1212
1126
1136
1142
984
1005
1153
1031
1241
1171
1100
1133
1174
1154
1189
1111
1112
1315
1200
1141
1222
1229
1190
1164
1139
1251
1260
1181
1216
1212
1147
1005
975
906
912
1409
1376
1388
1324
1105
1144
1296
1237
1294
1215
1211
1279
1225
1137
1230
1229
1155
1240
1191
1178
1079
1125
1095
1075
1255
1155
902
921
1502
1326
1521
1407
1362
1369
1274
1320
1244
1176
1267
1234
1161
1248
1178
1094
1236
1199
1139
1184
1153
1090
1197
1184
1119
1234
1098
927
1241
1302
1182
1275
1229
1130
1166
1084
1203
1184
1185
1267
1235
1177
1207
1181
942
851
830
1609
1464
1401
1373
1263
1313
1269
1221
1308
1265
1237
1250
1188
1055
1133
1201
1144
1308
1250
1193
1287
1039
870
770
858
1534
1307
1417
1235
1438
1343
1346
1353
1294
1302
1289
1378
1264
1260
1252
1246
1172
1275
1278
1216
1184
1241
1105
1047
1251
1376
1291
1382
1358
1233
1217
1214
1237
1340
1243
1167
1042
947
1265
1451
1324
1399
1252
1263
1291
1255
1274
1233
1183
1261
1214
1178
1173
1124
1063
1199
1201
1108
1179
1150
1086
1246
1198
1128
1247
1219
1193
1249
1164
1206
1232
1125
1170
1229
1131
1134
1189
1073
1116
1198
1113
1159
1134
1081
1044
1173
1167
1106
1179
1168
1099
1154
1113
1037
1147
1196
1065
1288
1201
1143
1235
1359
1176
1232
1250
1239
1267
1208
1283
1168
1169
1228
1170
1069
1143
1078
1044
1165
1237
1121
1213
1227
1132
1187
1173
1203
1138
1172
1159
1106
1171
1066
866
763
704
691
1356
846
784
873
885
771
719
730
769
766
737
737
722
710
703
703
691
684
691
706
702
696
740
756
735
800
931
792
796
1175
1041
891
1004
1090
902
1124
1170
1130
1097
1241
1184
1012
988
1032
1203
1126
1218
1222
1123
1151
1166
1083
879
896
1391
1204
1313
1284
1221
1268
1247
1084
1081
1230
1223
1109
1122
1214
1215
1342
1287
1221
1203
1226
1230
1323
1243
1122
1159
1213
1214
1443
1228
1283
1409
1326
1272
1314
1199
1217
1193
1174
1222
1178
1085
1156
1201
1155
1187
1198
1126
1167
1140
960
861
827
1533
1433
1431
1451
1306
1365
1275
1254
1298
1218
1071
1198
1227
1095
1366
1278
1281
1251
1141
1253
1152
1037
1186
1290
1262
1326
1212
1188
1242
1193
1135
1134
1099
1095
989
1110
1182
1184
1104
1123
1107
1026
891
942
993
1374
1445
1212
1430
1150
1339
1266
1217
1284
1249
1219
1297
1255
1276
1244
1096
1122
1232
1246
1308
1281
1232
1242
1218
1165
1121
981
1426
1280
1251
1277
1209
1159
1192
1083
1017
1145
1266
1144
1166
1242
1170
1062
1151
1224
1122
1115
1165
1105
1041
1043
963
855
804
1340
1316
1356
1455
1275
1388
1318
1269
1251
1213
1132
1323
1330
1254
1256
1210
1194
1256
1187
1222
1183
1095
1062
1125
1169
1183
1034
1119
1110
903
841
863
1439
1316
1377
1239
1377
1234
1337
1272
1173
1262
1266
1234
1366
1277
1277
1249
1232
1266
1257
1223
1276
1168
1137
1103
1141
1047
1344
1298
1358
1328
1222
1289
1209
1160
1200
1093
957
1248
1323
1262
1231
1258
1226
1159
1148
1091
1032
1142
1161
1095
1125
1116
1021
1099
1151
1118
1143
1154
958
850
782
1576
1250
1623
1446
1457
1455
1356
1316
1321
1263
1401
1313
1407
1353
1267
1294
1239
1202
1219
1145
1204
1222
1203
1149
1127
1093
1176
1145
1057
1022
1150
1131
870
787
764
1427
1219
1541
1406
1445
1350
1479
1336
1343
1407
1391
1375
1295
1308
1370
1264
1323
1288
1205
1257
1216
1053
1096
1172
1263
1242
1351
1269
1258
1333
1273
1238
1195
1165
1088
1197
1150
1121
1087
1140
1104
1042
1130
1132
1025
1102
1091
874
843
1396
1083
1269
1222
1236
1310
1218
1340
1235
1267
1194
1240
1195
1179
1217
1189
1058
1183
1245
1190
1234
1133
1099
1231
1185
1147
1213
1163
1084
1110
1104
1060
1067
1070
1011
1031
1088
1048
1000
1048
1044
922
859
883
1175
1110
1283
1149
1185
1202
1119
1241
1198
1132
1226
1110
1132
1410
1285
1279
1303
1231
1280
1229
1107
1248
1238
1219
1232
1190
1109
1187
1094
1163
1177
1118
1179
1182
1113
1155
1178
1104
1120
1100
1111
1132
1074
994
1067
1054
1069
1069
1029
1107
1106
1073
1216
1162
1073
1035
1211
1085
1301
1221
1152
1229
1212
1178
1208
1150
1113
1192
1143
1199
1086
1047
1177
1211
1184
1249
1174
1073
1192
1195
1097
1206
1198
1123
1187
1166
1048
1042
1065
1002
1066
1149
1084
1077
1095
954
1081
1087
1096
1015
1029
1012
956
1123
1132
1089
1122
1165
1098
1094
1096
1091
995
1045
1090
922
819
783
742
703
717
824
1203
870
761
803
880
792
743
746
790
801
747
705
706
689
681
687
679
693
720
743
722
766
973
976
865
927
1015
1033
926
1070
1111
1084
1055
1144
1108
1047
951
1012
1212
1162
913
1018
1204
1075
1166
1246
1125
958
1144
1230
1186
1229
1247
1123
1021
1256
1343
1257
1230
1252
1161
1008
1302
1231
1192
1336
1246
1060
1170
1244
1212
1298
1248
1201
1221
1201
1061
1077
1190
1121
983
1029
1028
932
996
1302
1164
898
953
1219
1148
1514
1311
1456
1217
1265
1269
1266
1367
1269
1329
1276
1237
1316
1238
1190
1275
1230
1113
1193
1237
1151
1205
1145
1082
1138
1176
1194
1051
1061
950
1175
1352
1160
1286
1226
1112
1240
1249
1155
1284
1256
1211
1170
1205
1141
1073
1113
1175
1065
1008
898
1496
1375
1194
1363
1232
1302
1176
1107
1243
1288
1217
1309
1262
1235
1125
1141
1120
1333
1288
1247
1254
1245
1206
1114
1134
1048
1246
1249
1172
1240
1216
1038
879
927
1457
1291
1453
1219
1298
1232
1126
1246
1199
1194
1239
1195
1074
1180
1143
1097
1210
1189
1125
1200
1137
1090
1146
1070
1020
1036
1110
1098
1015
1195
1204
1023
1139
1126
1097
1224
1178
1180
1227
1184
1298
1308
1241
1223
1204
1110
1034
930
839
796
874
1493
1157
1316
1178
1253
1291
1172
1224
1185
1212
1186
1180
1088
1219
1226
1192
1213
1168
1074
1204
1106
1034
920
1009
890
1314
1276
1274
1328
1249
1275
1239
1205
1188
1123
1096
1055
1159
1208
1180
1146
1145
1088
999
1065
1205
1112
1181
1193
1113
1171
1126
1014
1104
1122
901
824
766
808
1511
1277
1450
1299
1479
1379
1495
1416
1415
1372
1342
1393
1378
1320
1287
1249
1260
1273
1221
1171
1183
1158
1193
1234
1227
915
862
1483
1062
1491
1282
1468
1336
1378
1376
1187
1222
1145
1324
1299
1271
1293
1207
1253
1258
1174
1189
1082
1225
1215
1132
1161
1135
1116
1197
1119
1104
1180
1114
1148
1157
1046
1113
1119
1006
1166
1098
965
1100
1168
1092
1161
1157
1091
1132
1136
1081
1061
1165
1157
1108
1211
1090
949
1131
1231
1090
1336
1219
1175
1146
1015
1215
1224
1039
1252
1169
1226
1248
1170
1248
1173
1122
1226
1174
1099
1240
1160
1107
1244
1219
1185
1180
1263
1222
1165
1216
1126
1084
1145
1137
1042
1200
1144
1049
1179
1152
1032
1060
1198
1101
1172
1192
1129
1106
1139
1105
1170
1059
1160
1201
1047
1067
1447
1342
1185
1525
1340
1337
1337
1202
1262
1132
1047
1274
1214
1179
1285
1234
1108
1112
1119
1048
1093
1208
1101
1053
1152
1077
1058
1120
1096
1083
1109
1083
951
1019
1083
1150
1135
1203
1171
1145
1012
858
745
676
643
1314
931
953
925
1272
1127
1185
1270
1183
1328
1250
1295
1314
1274
1342
1297
1257
1320
1235
1174
1156
1250
1073
1236
1238
1111
1280
1193
1061
1182
1210
1153
1215
1156
983
1037
1060
1024
1112
1253
1161
1214
1118
1076
931
918
1351
1173
1252
1223
1082
1266
1232
1104
1184
1238
1129
1155
1231
1212
1160
1249
1188
1053
1180
1105
869
851
1252
1055
1180
1420
1263
1352
1309
1294
1296
1223
1286
1281
1230
1095
1188
1120
1112
1277
1244
1089
1043
1207
1116
1101
1310
1250
1218
1253
1188
1107
1102
1134
1083
1190
1095
988
982
1434
1272
1246
1218
1146
1182
1160
1019
1046
1299
1146
1245
1271
1195
1092
1223
1183
1043
1097
1115
1013
1139
1129
1038
933
1197
1199
1148
1135
1192
1174
1134
1137
1095
938
875
961
956
1441
1448
1251
1320
1181
1285
1196
1226
1326
1197
1188
1285
1172
1124
1136
1019
1252
1240
1254
1262
1217
1173
1223
1191
1129
1151
1084
1074
1136
1067
1058
873
890
1171
1189
1279
1284
1201
1278
1251
1180
1246
1222
1159
1131
1100
1158
1094
1227
1193
1082
1138
1159
1101
1177
1118
1127
1212
1166
1023
1085
1114
1009
1025
881
857
817
1435
1438
1235
1413
1212
1392
1321
1426
1276
1290
1243
1155
1232
1222
1172
1246
1213
1158
1232
1153
1115
1160
1095
967
988
1205
1081
1267
1205
1151
1213
1194
1137
1205
1188
1107
1174
1133
1075
1135
1130
1044
1094
1118
1085
1099
1142
1012
1096
1166
1103
1188
1111
941
857
1408
1464
1405
1381
1308
1328
1220
1321
1260
1228
1291
1159
1135
1229
1230
1169
1201
1044
990
1034
1398
1270
1253
1249
1226
1163
1098
1064
916
901
1346
1242
1205
1211
1131
1158
1239
1125
1108
1198
1113
1099
1117
998
1147
1211
1094
1092
1012
864
782
802
1607
1343
1408
1307
1415
1196
1279
1226
1096
1221
1207
1250
1260
1198
1216
1202
1260
1205
1224
1220
1168
1156
1196
1153
1115
1130
1116
1088
1085
1136
1034
1101
1159
1140
950
1004
962
956
1481
1348
1401
1352
1288
1320
1314
1290
1203
1224
1242
1275
1153
1081
1320
1273
1127
1172
1135
1201
1253
1199
1091
1157
1131
1221
1212
1155
1170
1211
1173
1100
1112
1096
1077
964
1135
1156
985
1068
1148
1111
954
1136
1048
982
971
963
1058
1153
1320
1231
1339
1234
1214
1210
1104
1229
1155
1104
1238
1226
1101
1172
1158
1099
1139
1090
1063
898
942
1184
1021
1394
1364
1233
1295
1217
1214
1207
1115
1055
1188
1137
1072
1065
1067
1031
1091
1177
1119
1067
1134
1118
1047
1011
1033
1046
993
874
873
822
1488
1330
1389
1334
1196
1400
1345
1443
1372
1234
1313
1304
1326
1288
1253
1285
1241
1174
1124
1127
1187
1134
1228
1184
1195
1188
1095
1083
1147
1133
1072
1169
1171
1163
1165
1166
1099
1177
1143
1076
1028
1107
1003
840
786
814
1487
1268
1459
1262
1427
1270
1355
1367
1299
1370
1283
1290
1303
1217
1243
1241
1119
1077
1024
1494
1369
1434
1360
1321
1374
1313
1280
1304
1267
1244
1243
1204
1133
1210
1154
1145
1199
1155
1099
1179
1155
1043
1122
1148
1018
1085
1207
1093
1143
1160
1116
955
859
790
1014
1579
1384
1475
1321
1400
1298
1350
1291
1299
1324
1278
1314
1297
1233
1289
1237
1183
1265
1232
1116
1136
1164
939
881
800
1460
1376
1495
1458
1431
1402
1351
1398
1320
1343
1277
1249
1329
1340
1315
1359
1292
1314
1310
1239
1279
1282
1220
1246
1175
1094
1218
1237
1123
1211
1199
1123
1204
1261
1114
1250
1184
1032
987
1024
1336
1450
1267
1308
1241
1173
1246
1205
1136
1184
1219
1171
1253
1145
1103
1142
1196
1167
1123
1152
1054
1233
1233
1190
1300
1264
1169
1230
1165
1142
1212
1113
1174
1177
1104
1200
1176
1104
1178
1135
1075
1108
1085
1067
1148
1317
1227
1383
1289
1224
1241
1168
1145
970
888
846
1658
1406
1311
1341
1236
1240
1165
1351
1298
1243
1239
1195
1236
1179
1187
1142
1097
1134
1143
1059
1148
1140
1027
1054
1116
972
1091
1135
1025
1158
1181
1082
969
1067
1239
1160
1378
1277
1199
1234
1155
1039
1221
1105
985
1220
1121
951
971
1155
1052
1038
1067
980
916
1142
1100
1000
1144
1116
1047
1130
1121
1014
1222
1192
1043
1122
1114
930
926
951
977
1102
907
915
1327
1410
1228
1306
1136
1184
1086
1212
1168
1214
1088
1108
1227
1121
1123
1125
1046
1191
1128
1004
1182
1087
939
1061
987
887
857
1211
945
898
1293
1178
980
1083
1143
967
991
1067
908
898
953
1154
1026
1017
1105
993
1055
976
926
970
948
958
1006
970
982
913
880
927
875
854
951
1092
1073
1055
988
1050
971
1091
1179
1072
990
1114
1115
1095
1251
1203
1105
1171
1099
1198
1233
1093
1142
1089
992
1010
1003
951
1014
1217
1087
928
987
1268
999
946
943
910
946
1043
1035
971
934
1052
971
1041
1245
1026
1016
1108
936
930
1259
1271
1137
1209
1088
881
923
1304
1092
1156
1155
1070
1159
1140
1046
1105
1146
1067
975
935
949
1049
1387
1290
1219
1234
1141
1148
1177
1151
1138
1093
1045
1027
1014
896
926
1147
1092
1226
1292
1065
1134
1156
1069
1152
1072
1076
1114
1043
1103
1093
1131
1120
1114
1129
1037
1041
1092
1026
1056
1055
1067
1143
1100
1089
1126
1093
1015
1063
1061
977
1006
999
915
906
925
1207
1099
1267
1117
999
996
973
931
948
960
923
934
951
967
917
930
983
959
881
867
880
1403
1068
1347
1285
1251
1227
1079
1046
1082
1080
1202
1155
1011
1084
1170
1144
996
1052
1071
1039
947
958
903
1032
1189
1016
1074
961
893
944
955
1031
1029
1171
1115
937
906
1009
1178
1167
1218
1164
1199
1149
1172
1234
1093
1143
1105
1114
1181
1149
1075
1107
1164
1102
1199
1172
1105
1109
1018
1098
1114
1058
1143
1176
1055
1069
971
1050
1086
1010
883
837
818
1510
1298
1360
1250
1295
1136
1099
1080
976
972
933
880
893
925
989
934
1065
1086
966
1031
1094
967
1083
1086
1045
1071
1102
1175
1224
1159
1161
1090
1132
1193
1166
1216
1186
1121
1190
1156
1101
1167
1106
1037
1085
1112
1030
1059
1083
1007
1018
1066
996
1036
1060
1015
1056
986
967
1059
1019
1003
1110
1117
1038
1071
1055
1033
1063
1060
1029
1118
1193
1064
1126
1188
1169
1117
1110
1006
1014
1042
990
1003
1037
1018
956
1016
980
923
944
967
945
1007
1011
1099
1142
1141
1176
1111
946
914
888
1362
1153
1124
1231
1150
1164
1097
1089
1063
1009
999
979
983
946
1129
1010
1027
956
917
920
894
890
931
933
891
920
911
996
1128
1038
874
855
837
819
826
882
1240
1054
961
896
892
883
890
891
882
824
828
814
801
812
828
989
997
972
1017
1037
935
940
932
905
862
838
841
849
870
863
935
927
908
907
963
893
919
938
888
872
884
896
881
890
933
987
899
936
962
920
925
918
901
886
901
927
888
890
862
837
851
865
900
865
915
950
976
919
966
941
865
874
886
869
856
893
889
865
880
936
871
861
872
894
856
854
890
925
961
888
854
843
833
846
1000
909
1353
1299
1145
1082
1044
972
918
895
858
868
932
1132
1109
964
1064
1077
1052
1018
1020
964
927
1017
1223
1247
1168
1124
1128
1199
1131
1209
1228
1129
1039
1047
1075
1078
1083
1011
1021
1017
940
987
976
939
945
961
938
931
948
971
987
1000
997
965
976
1052
1081
1089
1056
1043
981
986
989
1050
974
1001
985
983
961
897
881
875
851
827
831
816
827
869
927
972
976
1036
975
935
912
875
858
862
862
854
867
925
901
902
909
909
867
869
883
840
848
843
840
851
865
918
985
948
1131
1035
932
895
883
862
849
897
902
886
920
957
925
881
910
925
909
879
872
842
865
892
942
980
1198
1021
929
914
867
831
829
821
823
806
805
805
790
788
792
852
852
1006
1053
898
904
897
864
838
839
834
832
843
917
1046
999
1143
1105
1000
1031
1047
1007
1040
1076
1003
1033
1015
953
979
977
952
946
963
962
936
948
974
910
929
928
901
893
896
912
877
893
908
937
896
903
891
887
860
838
830
791
766
748
734
783
844
941
1157
1059
1170
1137
999
1037
1018
951
918
935
958
964
922
1053
1124
1068
1065
1081
954
928
925
1095
899
907
1252
1155
1083
1049
902
907
919
1318
1140
1259
1219
1110
1123
1087
986
1002
1005
974
971
1151
905
844
840
1526
1251
1345
1361
1276
1282
1186
1304
1237
1141
1166
1167
1142
1192
1151
1110
1127
1149
1084
1074
1071
1028
1045
1079
1056
1041
1060
1166
1049
1073
1066
1024
1026
1091
1073
1121
1088
1019
1024
1017
960
891
903
982
1049
963
1043
1074
973
955
943
921
877
867
896
935
910
971
1063
1061
987
1030
993
897
910
914
873
899
1002
1062
987
1012
896
875
864
953
1150
1087
1166
1154
1053
1042
1039
943
958
947
846
846
909
1307
1156
1194
1150
1029
1029
1009
945
1068
1172
1082
1116
1109
1082
1010
993
989
981
933
869
923
995
1023
967
1001
1052
980
925
961
957
933
996
1107
1121
1108
1132
1153
1084
1029
1068
1072
997
1060
1074
1009
1037
1040
974
977
979
926
937
971
938
931
956
949
871
872
864
856
843
855
827
791
795
779
769
766
771
762
768
774
867
1047
1015
904
978
859
818
793
866
1320
1138
1104
1234
997
887
1202
1144
1025
1145
1169
1064
1153
1091
942
978
866
845
836
855
922
856
835
856
851
915
1353
1332
1301
1234
1234
1220
1138
1131
1074
1057
1061
1069
1229
1136
1008
1054
1116
1077
1083
1137
1119
1031
1101
1097
1078
1029
1005
1021
1082
1036
982
1048
1072
1015
1048
1067
1045
1043
1100
1116
1043
1069
1074
1054
1013
1052
1106
1043
1041
1068
1058
969
930
965
1077
968
1059
1235
1198
1096
1136
1089
969
920
965
1048
1017
1021
1148
1179
1136
1113
1137
1111
1081
1019
1046
1079
1125
1028
1074
1103
1095
1058
1119
1161
1090
1130
1121
1104
1154
1209
1131
1038
1080
1030
986
1003
1000
952
896
940
1091
1056
1000
1085
982
904
916
920
979
1054
1426
1244
1234
1210
1147
1243
1181
1198
1191
1170
1247
1203
1142
1170
1147
1059
1093
1075
999
995
981
850
825
816
1434
1292
1440
1253
1309
1183
1084
1084
1077
966
922
906
899
854
935
1184
1164
1153
1141
1055
1094
1116
1052
1145
1170
1117
1217
1286
1245
1309
1292
1233
1273
1243
1166
1248
1176
1128
1205
1105
1029
1090
1104
1029
1137
1175
1080
1184
1195
1136
1196
1152
1056
1084
1132
1049
1068
1054
991
1067
1124
1065
1017
1040
1015
901
869
834
794
795
1565
1355
1454
1258
1342
1306
1197
1261
1189
1143
1205
1175
1228
1193
1179
1225
1153
1202
1162
1074
1139
1203
1082
1122
1191
904
861
825
833
1328
1522
1467
1415
1338
1276
1341
1283
1213
1267
1241
1184
1141
1142
1039
1012
1208
1294
1188
1264
1200
1150
1185
1130
1056
1032
1182
1089
1151
1161
1119
1103
1138
1138
1067
1077
1131
1121
1109
1191
1104
988
1148
1114
913
871
843
844
842
1267
1276
1230
1266
1188
1126
1195
1179
1042
1096
1115
1097
1150
1144
1137
1101
1139
1138
1108
1109
1114
1027
1082
1152
1150
1123
1182
1179
1118
1182
1161
1072
1119
1139
1003
1038
1056
982
977
988
983
890
938
1019
981
1072
1152
1126
1014
1032
1020
956
1096
1132
1032
1066
1145
1071
1018
1073
1119
1036
1122
1099
1004
1106
1091
894
872
922
1490
1342
1376
1077
1203
1227
1161
1204
1141
1076
1122
1110
1034
1059
1060
986
1034
1067
1107
1048
1075
1022
1110
1129
1062
1121
1136
1071
1126
1090
1063
1132
1148
1040
1078
1084
1022
1048
1078
1062
1073
1157
1142
1060
1125
1125
1042
1099
1139
1075
1076
1225
1401
1246
1300
1233
1100
1143
1073
978
975
1103
1150
1067
1193
1181
1125
1093
1099
1092
993
966
1024
1086
1010
1102
1155
1130
1106
1136
1147
1081
1149
1178
1083
1125
1154
1099
1199
1168
1110
1196
1162
1128
1138
1050
1146
1190
1131
1164
1186
1078
1110
1081
967
970
1155
1116
1044
1138
1127
1030
1090
1081
1062
1031
1066
1048
953
1015
1042
1092
1127
1149
966
883
851
802
852
1411
950
995
1240
1174
1259
1242
1166
1239
1197
1155
1092
1160
1152
1114
1162
1187
1146
1109
1096
1076
985
1128
1248
1148
1221
1226
1138
1211
1164
1062
1095
1097
1135
1043
1110
1203
1122
1099
1176
1150
1097
1112
1082
1034
1128
1132
1054
1082
1082
1033
943
1027
1147
1104
1175
1175
1115
1111
1127
1045
1003
1036
1061
984
1140
1149
1111
1081
1066
1050
967
1035
1090
1033
1123
1280
1154
1125
1179
1171
1057
1112
1186
1123
1176
1240
1258
1187
1220
1160
1103
1130
1108
1016
1090
1153
1058
1058
1087
1112
1050
1144
1111
1064
1037
1065
1044
1002
1106
1153
1065
1135
1121
1040
1115
1119
1046
1102
1144
1132
1010
1104
1124
1086
1106
1162
1141
1036
1093
1091
1045
1123
1120
1055
1085
1086
1004
958
976
1144
1253
1461
1266
1315
1233
1112
1186
1151
1083
1153
1134
1085
1143
1154
1124
1041
1094
1080
1012
1057
1082
1105
1030
1097
1112
1072
1116
1114
1078
1097
1118
1007
1012
1169
1135
1051
1320
1243
1136
1169
1144
1038
1127
1128
1031
1152
1221
1099
1153
1148
1069
1093
1111
1065
1059
1083
1123
1058
1161
1200
1115
1120
1154
1142
1048
1093
1058
983
1147
1165
1140
1084
1148
1108
1023
1092
1108
1043
998
1057
1125
1088
1177
1185
1113
1209
1147
1085
1024
1022
893
1147
1446
1353
1277
1284
1211
1218
1193
1151
1067
1148
1169
1107
1173
1144
1082
1150
1161
1086
1115
1134
1112
1089
1161
1125
1048
1074
1153
1143
1168
1213
1172
1119
1149
1116
1050
1121
1105
997
1087
1093
1002
1004
1064
997
940
1079
1143
1050
1148
1134
1063
1127
1101
977
988
1096
1048
1208
1192
1121
1034
1166
1161
1072
1224
1190
1115
1158
1121
1031
1080
1097
1008
1051
1103
1081
1113
1048
947
1114
1250
1124
1051
1133
1065
953
1018
1007
1053
982
1109
1194
1079
1109
1191
1174
1041
1059
1093
1035
1106
1109
1076
1009
1272
1183
1086
1124
1150
1048
1177
1161
1061
1057
1135
1094
1103
1185
1119
1138
1158
1098
990
1028
1100
1152
1031
977
1124
1224
1093
1142
1216
1168
1155
1136
1050
1045
1173
1167
1093
1175
1186
1128
1151
1114
1048
1111
1078
944
986
1182
1093
1073
1160
1122
1113
1190
955
860
892
1609
1325
1400
1402
1231
1301
1243
1169
1252
1223
1207
1224
1172
1160
1190
1145
1083
1098
1091
1002
1029
1083
1034
1069
1158
1109
1039
1110
1119
975
1102
1090
1015
1248
1215
1099
1232
1232
1113
1158
1160
1089
1149
1203
1119
1156
1153
1063
1137
1137
1077
1142
1156
1104
1122
1156
1094
1130
1142
1090
1119
1112
1113
1045
1077
1074
1041
1078
1063
1034
994
1095
1218
1093
1148
1189
1098
1181
1157
1122
1124
1130
1078
1161
1190
1080
1138
1138
1091
1120
1180
1119
1161
1210
1141
1142
1154
1073
1134
1190
1110
1157
1201
1177
1100
1155
1122
1076
1144
1138
1042
1121
1123
1036
1097
1140
1072
1082
1111
1088
1094
1131
1099
1016
1074
1080
987
1081
1145
1059
1094
1121
1115
1007
1120
1141
1010
1051
1191
1132
1162
1168
1061
1088
1096
1037
1033
1093
1079
982
1164
1176
1033
1097
1143
1070
1132
1186
1100
1090
1116
1092
1049
1313
1204
1134
1213
1187
1088
1143
1096
1012
1136
1154
1075
1165
1264
1181
1097
1063
1130
1039
1165
1235
1117
1104
1153
1082
1123
1164
1071
1093
1115
1086
1025
1114
1113
1072
1166
1070
956
1240
1258
1141
1286
1246
1153
1189
1162
1083
1190
1184
1064
1169
1121
1075
1243
1224
1124
1166
1167
1079
1117
1134
1103
984
1026
1085
1081
990
1079
1115
1010
997
1078
1069
1031
1129
1052
934
1060
1321
1188
1206
1244
1146
1159
1132
1021
1117
1227
1100
1227
1205
1107
1084
1222
1123
1161
1293
1144
1178
1185
1095
1145
1052
1024
1198
1153
1141
1282
1180
1143
1194
1111
1077
1144
1073
1048
1083
1121
998
1074
1173
1089
1154
1170
1080
997
1105
1127
1007
1119
1107
1040
851
819
803
776
739
713
759
1137
919
788
740
692
686
667
655
643
640
643
656
676
672
664
660
656
649
647
641
632
632
628
628
632
638
665
779
948
1042
1065
1219
1110
912
850
1349
1295
1246
1221
1056
1410
1283
1423
1373
1328
1401
1379
1279
1118
1210
1330
1223
1352
1334
1307
1275
1309
1266
1191
1152
1379
1315
1225
1322
1297
1180
1226
1194
1160
1111
1128
1124
1088
1145
1194
1171
1055
1033
909
984
1664
1386
1433
1363
1285
1340
1275
1181
1203
1199
1144
1221
1199
1157
1209
1202
1118
1214
1214
1131
1187
1180
1103
1139
1174
1107
1125
1201
1167
1157
1240
1155
1173
1222
1129
1137
1204
1186
1168
1223
1177
1101
1151
1146
1082
1121
1183
1043
1080
1093
987
937
1051
1321
1324
1312
1230
1236
1189
1118
1151
1125
1154
1207
1128
1171
1203
1107
1142
1141
1051
1102
1154
1088
1131
1154
1091
1139
1163
1093
1142
1269
1191
1250
1286
1208
1183
1222
1173
1124
1131
1096
1019
1204
1281
1185
1240
1208
1142
1169
1110
1015
1188
1146
1060
1205
1196
1181
1259
1244
1153
1191
1175
1119
1230
1204
1128
1172
1167
1114
1184
1172
1064
1044
1217
1240
1180
1328
1233
1179
1228
1194
1019
955
913
1557
1369
1350
1340
1202
1264
1213
1070
1200
1216
1070
1056
1185
1110
1153
1250
1204
1194
1261
1171
1110
1144
1170
1105
1163
1126
1093
1226
1234
1132
1243
1253
1120
1167
1193
1040
1135
1177
1142
1233
1153
1098
1111
1238
1036
1104
1129
1148
1010
1150
1109
1040
1084
1090
1034
1066
1054
922
1040
1176
1070
1073
1314
1201
1141
1182
1124
1095
1117
1127
1057
1209
1238
1133
1187
1195
1109
1218
1245
1173
1223
1171
1017
1086
1097
1045
1157
1183
1081
1064
1053
1043
1326
1253
1114
1178
1182
1081
1222
1234
1160
1090
1226
1130
1049
1142
1162
1081
1099
1145
1136
1029
1088
1122
1078
1018
1174
1165
1034
1133
1109
982
1111
1221
1104
1186
1178
1080
1134
1171
1097
1000
1084
1112
1076
1297
1190
1025
1194
1134
1077
1180
1209
1092
1122
1103
1067
1188
1176
1111
1161
1151
1056
1099
1161
1014
1022
1111
1065
1191
1221
1195
1081
1212
1203
1086
1239
1270
1119
1107
1242
1196
1128
1276
1184
1099
1174
1179
1097
1158
1130
1089
956
1278
1164
1051
1188
1210
1119
1200
1181
1079
1162
1143
1104
1195
1157
1107
1142
1110
1050
1140
1087
974
1096
1239
1136
1279
1223
1131
1242
1171
1055
1129
1129
1120
995
1130
1079
1006
939
1226
1247
1081
1262
1170
1089
1178
1143
977
1091
1321
1166
1300
1400
1234
1272
1235
1155
1206
1178
1141
1212
1265
1172
1194
1193
1100
1188
1116
1046
1107
1174
1053
1112
1150
1064
1019
1019
1214
1120
1297
1198
1167
1198
1127
1044
1155
1231
1099
1151
1190
1105
1098
1198
1135
1057
1165
1132
1065
1197
1141
1086
1251
1123
1097
1191
1169
1095
1223
1175
1068
1218
1171
1021
1050
1141
1046
1043
1168
1118
1003
1019
1146
1090
1131
1244
1168
1118
1164
1144
1045
980
1069
1007
1339
1280
1252
1255
1243
1213
1226
1217
1156
1202
1222
1197
1240
1249
1183
1233
1193
1081
1161
1111
1001
1119
1137
1033
1181
1248
1176
1175
1180
1105
1146
1193
1080
981
1056
1085
974
1091
1139
1086
1044
1128
1151
999
995
1144
1039
1257
1320
1194
1283
1217
1163
1156
1159
1217
1142
1103
1237
1195
1170
1246
1193
1159
1231
1162
1040
1164
1143
1043
1104
1092
1009
1038
1106
1052
1043
1073
1108
1041
1197
1192
1070
1129
1205
1093
1129
1214
1134
1099
1172
1108
1014
1152
1185
1068
1135
1204
1104
1129
1178
1110
1067
1076
958
900
937
1217
954
838
798
776
764
751
735
725
711
701
690
679
673
670
658
648
651
653
646
642
646
663
669
666
691
774
817
1043
1110
1121
1086
880
864
1269
1202
896
1351
1159
901
1307
1315
947
1067
1271
1170
1373
1123
969
1325
1154
932
1348
1142
929
1316
1178
1272
1118
1310
1136
898
1347
1263
1165
1328
1259
1191
1191
1338
1096
1111
1064
1468
1384
1335
1191
1235
1262
1209
1228
1267
1235
1163
1112
1016
1022
900
1348
1326
1223
1326
1286
1223
1263
1227
1146
1249
1226
1173
1247
1242
1180
1215
1232
1148
1131
1028
1311
1453
1380
1325
1370
1237
1270
1301
1177
1120
1204
1191
1196
1471
1327
1259
1331
1248
1173
1239
1191
1103
1058
1108
933
1152
1486
1269
1278
1138
1373
1272
1099
1212
1280
1232
1108
1085
975
1487
1430
1490
1466
1377
1317
1346
1281
1290
1250
1234
1237
1191
1229
1186
1189
1177
1159
1190
1034
958
1065
1160
1302
1478
1250
1440
1302
1361
1321
1233
1315
1215
1044
1243
1268
1228
1192
1262
1227
1181
1110
1199
1223
1165
1209
1213
1146
1135
1269
1222
1158
1337
1222
1138
1239
1219
1169
1127
1172
1135
1203
1235
1194
1122
1220
1215
1121
1210
1179
1186
1246
1215
1128
1200
1188
1106
1167
1184
1115
1122
1164
1163
1133
1243
1228
1127
1182
1222
1142
1169
1198
1154
1197
1254
1198
1261
1264
1170
1213
1174
1059
1075
1068
994
1360
1262
1183
1307
1253
1150
1238
1176
1102
1203
1227
1125
1238
1243
1118
1164
1214
1100
1142
1248
1126
1212
1239
1136
1199
1201
1111
1114
1134
1106
1105
1616
1433
1314
1349
1239
1177
1258
1224
1171
1306
1255
1200
1251
1212
1147
1208
1214
1127
1185
1174
1164
1211
1266
1220
1201
1230
1185
1132
1183
1151
1115
1216
1269
1216
1265
1193
1020
1166
1135
1094
1277
1188
1174
1274
1172
1210
1264
1206
1144
1219
1203
1126
1230
1239
1127
1201
1231
1132
1124
1161
1095
1104
1185
1168
1078
1228
1141
1033
1102
1208
1083
1032
1146
1006
1289
1289
1180
1284
1228
1092
1232
1200
1060
1134
1213
1113
1320
1232
1138
1242
1184
1040
1102
1300
1229
1193
1249
1095
1176
1213
1080
1187
1211
1056
1199
1230
1044
1188
1328
1207
1523
1378
1228
1316
1200
1174
1242
1117
1043
1235
1212
1021
1167
1200
1100
1145
1223
1120
1153
1203
1088
1116
1156
1093
1051
1120
1178
984
1043
1342
1172
1255
1296
1210
1252
1194
1104
1230
1153
919
1069
1310
1212
1275
1253
1130
1273
1251
1163
1206
1169
1177
1288
1113
1203
1253
1118
1183
1192
1076
1012
1208
1172
992
1135
1201
1077
1119
1101
980
1061
1085
997
1047
1312
1111
1108
1187
1109
1090
1270
1186
1066
1236
1221
1007
1069
1199
1174
1147
1320
1124
1166
1250
1108
1010
1202
1225
1087
1308
1330
1123
1233
1225
1096
1190
1244
1097
1162
1127
1026
1218
1306
1169
1279
1254
1149
1212
1217
1020
1134
1045
993
1216
1252
1102
1175
1199
1135
1047
1223
1172
936
989
1482
1162
1174
1266
1103
1227
1254
1051
1068
1367
1190
1363
1320
1161
1295
1214
1131
1243
1158
1100
1230
1194
1063
1168
1184
1069
1099
1181
1150
1026
1154
1194
1068
1143
1187
1186
1038
1123
1178
1075
1126
1212
1135
1030
1109
1110
1002
1170
1181
1032
1128
1150
1065
970
1122
1126
1011
1157
1102
1007
1139
1365
1143
1334
1268
1256
1274
1223
1183
1229
1192
1146
1206
1138
1243
1232
1156
1201
1200
1091
1072
1092
1091
934
1112
1322
1212
1466
1299
1230
1282
1200
1228
1259
1177
1185
1220
1163
1174
1218
1203
1128
1202
1141
1070
1153
1155
1050
1101
1209
1158
1114
1306
1220
1135
1205
1121
1001
1195
1158
1023
1143
1157
1046
1103
1233
1081
1088
1107
1168
1096
1182
1138
1001
1062
1235
1221
1292
1252
1176
1243
1215
1095
1143
1200
1082
1129
1206
1120
1108
1187
1166
957
1081
1256
1126
1356
1272
1190
1271
1220
1100
1215
1177
1118
1179
1208
1109
1220
1142
1071
1142
1133
999
1045
1205
1098
1164
1196
1109
1081
1215
1106
1153
1219
1101
1097
1186
1102
1062
1195
1166
1022
1168
1156
1115
1062
1168
1134
1020
1087
1155
1035
1057
1332
1175
1193
1275
1158
1112
1246
1198
1034
1152
1212
1120
1269
1276
1124
1214
1188
1038
1137
1200
1139
1119
1216
1129
1031
1089
1141
994
1097
1161
1046
1188
1177
1139
1017
1224
1105
1042
1188
1229
1160
1273
1243
1135
1168
1161
1021
1098
1185
1071
1312
1245
1173
1230
1208
1094
1114
1139
1012
1152
1211
1051
1121
1214
1100
1137
1155
1045
1111
1320
1139
1228
1198
1091
1123
1163
992
1110
1175
1053
1100
1171
1073
976
1017
1175
1080
1102
1242
1107
1141
1219
1074
1019
1186
1203
1128
1326
1216
1112
1204
1185
1066
1127
1206
1053
1170
1248
1100
1191
1230
1128
1187
1184
1083
1099
1146
1080
1067
1210
1182
1065
1125
1188
1128
1053
1195
1165
1068
1138
1159
1011
1082
1241
1049
1250
1268
1084
1174
1206
1078
1119
1191
1083
1202
1234
1044
1126
1195
1119
1006
1074
1120
1036
1154
1185
1050
1192
1210
1124
1022
1077
1051
1158
1453
1211
1260
1283
1153
1117
1171
1042
1206
1188
1026
1237
1213
1055
1133
1135
983
1078
1208
1081
1120
1220
1155
1056
1142
1125
1015
1071
1149
920
840
826
827
803
797
812
777
753
748
728
710
695
683
678
680
664
669
665
661
661
654
652
649
653
669
716
730
743
826
941
1038
1106
1159
1246
1037
871
908
1425
1235
1262
1188
1230
1393
1341
1413
1385
1322
1286
1334
1318
1262
1305
1267
1113
1042
887
956
1419
1284
1203
1135
907
924
1452
1384
1309
1381
1327
1303
1249
1195
1123
1131
1123
1544
1420
1326
1393
1316
1185
1230
1099
1003
1298
1120
1563
1380
1369
1356
1288
1310
1269
1236
1192
1164
1226
1186
1151
1177
1198
1157
1096
1197
1101
984
1072
1156
1122
1277
1239
1289
1271
1210
1264
1253
1238
1253
1282
1276
1208
1272
1253
1096
1158
1244
1225
1262
1367
1262
1119
1240
1110
1021
1100
1200
1226
1365
1326
1228
1259
1207
1091
955
974
1197
1007
1232
1310
1305
1387
1306
1311
1324
1251
1238
1168
1104
1118
1320
1288
1234
1324
1279
1201
1209
1161
1179
1251
1162
1237
1213
1173
1149
1232
1148
1120
1156
1140
1020
1135
1293
1201
1192
1249
1166
1180
1214
1183
1112
1190
1173
1132
1163
1287
1217
1238
1236
1182
1169
1221
1204
1144
1197
1209
1110
1034
1053
945
1049
1372
1294
1365
1273
1213
1234
1203
1150
1219
1201
1186
1108
1213
1135
1089
1005
1154
1171
1215
1333
1335
1283
1328
1277
1180
1218
1270
1255
1176
1223
1220
1149
1160
1178
1147
1052
1103
1156
1088
1158
1169
1107
1147
1187
1131
1132
1186
1118
1151
1217
1191
1145
1409
1340
1267
1270
1172
1225
1211
1130
1152
1128
1083
1193
1447
1331
1290
1311
1196
1223
1203
1109
1193
1257
1197
1201
1263
1168
1138
1200
1157
1108
1213
1193
1137
1229
1199
1132
1173
1184
1112
1216
1230
1186
1237
1224
1144
1184
1216
1176
1331
1255
1139
1375
1310
1261
1342
1230
1181
1229
1183
1186
1255
1217
1195
1244
1215
1185
1200
1154
1120
1197
1195
1138
1201
1192
1099
1165
1166
1083
1152
1180
1110
1220
1208
1137
1227
1218
1176
1141
1198
1127
1080
1157
1152
1069
1177
1209
1111
1193
1226
1175
1159
1156
1130
1345
1239
1262
1300
1225
1203
1253
1147
1156
1233
1188
1159
1202
1190
1103
1215
1216
1173
1219
1220
1162
1212
1208
1136
1175
1228
1139
1160
1213
1174
1137
1186
1155
1102
1171
1159
1086
1163
1170
1083
1173
1173
1075
1163
1175
1090
1230
1259
1145
1211
1212
1148
1170
1172
1101
1135
1196
1123
1225
1253
1164
1263
1213
1133
1176
1153
1092
1137
1148
1062
1034
1061
1133
1106
1235
1213
1140
1211
1158
1042
1254
1165
1111
1327
1319
1258
1285
1283
1211
1256
1201
1138
1203
1217
1142
1221
1205
1191
1217
1172
1221
1233
1192
1161
1238
1187
1145
1237
1199
1147
1198
1185
1119
1166
1169
1107
1156
1185
1117
1145
1189
1164
1160
1172
1150
1182
1287
1241
1263
1264
1173
1187
1175
1117
1043
1238
1220
1215
1336
1305
1229
1260
1179
1089
1201
1201
1153
1201
1223
1130
1360
1228
1153
1243
1134
1098
1279
1208
1121
1229
1219
1136
1208
1186
1069
1145
1168
1058
1138
1299
1179
1145
1263
1175
1102
1148
1087
967
1080
1151
1064
1157
1132
1041
1160
1159
1066
1188
1201
1095
1191
1171
1024
1111
1255
1146
1200
1296
1156
1251
1240
1143
1235
1259
1190
1195
1210
1145
1194
1124
1090
1178
1196
1136
1214
1227
1138
1179
1173
1021
1103
1165
1027
999
1196
1164
1097
1231
1185
1066
1091
1123
1048
981
1307
1236
1218
1264
1236
1257
1237
1174
1189
1233
1199
1225
1249
1176
1160
1226
1149
1074
1274
1231
1147
1258
1177
1123
1172
1155
1050
1290
1209
1128
1230
1209
1041
1127
1135
1109
1197
1148
1075
1184
1163
1043
1123
1185
1118
1112
1225
1132
1128
1174
1098
1109
1166
1155
1061
1203
1099
1187
1231
1128
1201
1198
1143
1247
1251
1187
1215
1183
1129
1210
1180
1116
1204
1167
1018
1086
1201
1173
1305
1336
1225
1285
1212
1122
1231
1150
1119
1234
1178
1043
1162
1157
1053
1086
1223
1129
1096
1175
978
972
1342
1236
1218
1275
1182
1247
1216
1087
1246
1239
1205
1161
1206
1213
1094
1174
1195
1105
1178
1173
1085
1048
1227
1143
1070
1175
1134
998
1042
1222
1130
1034
1200
1114
1004
1302
1174
979
973
1395
1186
1315
1200
1183
1230
1210
1173
1219
1212
1185
1231
1212
1167
1213
1188
1128
1167
1174
1125
1224
1244
1163
1212
1198
1090
1087
1148
1088
999
1294
1213
1114
1194
1239
1127
1174
1194
1112
1173
1217
1115
1211
1266
1167
1207
1199
1123
1180
1153
1098
1093
1135
1103
1212
1267
1188
1219
1220
1128
1164
1201
1110
1119
1329
1256
1374
1276
1229
1269
1191
1028
1165
1185
1061
1124
1301
1214
1174
1202
1110
1104
1256
1131
1205
1249
1157
1278
1242
1153
1257
1199
1132
1182
1159
1097
1196
1170
1056
1096
1199
1125
1044
1288
1167
1153
1181
1125
1186
1066
889
845
823
843
823
828
858
884
837
830
804
786
772
753
743
721
709
703
702
706
734
802
757
843
1166
1090
1146
1162
1184
1173
1142
1163
1236
1007
1446
1335
1269
1350
1258
1024
1183
923
1538
1490
1411
1412
1275
1039
1229
1355
1249
1309
1283
1272
1211
1247
1253
1204
1074
1104
983
1280
1317
1294
1392
1334
1232
1258
1229
1175
1234
1172
1105
1249
1389
1328
1230
1262
1243
1157
1217
1194
1144
1128
1236
1225
1065
988
1148
1339
1281
1425
1320
1254
1297
1269
1220
1271
1296
1194
1251
1237
1198
1225
1207
1146
1150
1181
1149
1102
1268
1254
1145
1252
1279
1190
1275
1259
1161
1226
1193
1149
1215
1233
1158
1225
1248
1175
1134
1180
1155
1081
1179
1209
1166
1214
1246
1194
1308
1270
1167
1189
1208
1170
1142
1244
1188
1164
1211
1207
1130
1143
1189
1141
1134
1229
1161
1105
1210
1214
1104
1159
1156
1083
1148
1177
1176
1108
1237
1217
1111
1181
1204
1124
1150
1196
1162
1145
1188
1079
1034
1397
1335
1289
1358
1234
1019
1212
1311
1181
1291
1274
1146
1278
1262
1153
1259
1209
1139
1222
1208
1128
1261
1236
1153
1236
1196
1107
1182
1209
1082
1137
1239
1210
1147
1252
1200
1138
1220
1164
1061
1105
1160
1098
1172
1274
1159
998
966
851
837
828
843
831
823
814
800
835
870
819
948
1044
911
1255
1261
1248
1320
1276
1224
1106
1096
1136
1235
1455
1348
1307
1378
1315
1280
1322
1291
1212
1291
1266
1164
1173
1203
1198
1179
1209
1074
989
1074
1286
1256
1416
1358
1274
1325
1266
1167
1191
1231
1261
1253
1312
1251
1129
1196
1182
1187
1248
1354
1277
1350
1280
1189
1115
1057
999
1348
1363
1265
1326
1317
1242
1217
1249
1180
1155
1279
1245
1155
1221
1215
1121
1134
1143
1125
1040
1153
1267
1218
1241
1308
1273
1281
1300
1225
1200
1242
1231
1166
1278
1236
1146
1259
1246
1175
1267
1281
1195
1233
1228
1161
1178
1277
1227
1166
1210
1207
1129
1189
1206
1143
1189
1217
1157
1267
1263
1205
1226
1186
1120
1192
1157
1127
1231
1213
1114
1165
1197
1141
1214
1243
1147
1271
1308
1238
1301
1270
1177
1247
1257
1178
1256
1198
1110
1204
1279
1182
1291
1303
1204
1292
1257
1162
1239
1196
1113
1129
1191
1110
1308
1272
1228
1270
1193
1133
1215
1204
1157
1246
1226
1148
1174
1237
1191
1150
1219
1204
1159
1210
1200
1142
1034
1183
1167
1141
1256
1249
1152
1261
1236
1117
1270
1264
1162
1217
1173
925
764
716
738
1465
975
852
833
878
896
847
813
1236
949
817
899
1136
951
1272
1128
1190
1287
1305
1290
1171
1026
1261
1303
1216
1328
1317
1165
1047
1316
1143
1093
1334
1239
1088
1332
1308
1282
1331
1332
1268
1295
1170
1122
933
981
1412
1138
1419
1311
1383
1246
1154
1359
1357
1127
1254
1320
1288
1355
1323
1227
1262
1250
1196
1217
1214
1219
1156
1268
1250
1086
1035
1146
1159
1318
1498
1263
1337
1257
1274
1363
1302
1332
1233
1085
1213
1310
1263
1352
1354
1283
1279
1289
1248
1269
1232
1166
1262
1349
1287
1228
1286
1233
1131
1195
1184
1069
1149
1268
1228
1227
1300
1236
1142
1166
1103
987
1016
1195
1101
1437
1354
1306
1334
1217
1236
1258
1175
1123
1187
1255
1183
1248
1206
1261
1288
1287
1235
1261
1216
1174
1214
1237
1182
1211
1240
1177
1274
1288
1193
1232
1268
1241
1086
1199
1235
1150
1268
1244
1167
1228
1247
1139
1178
1248
1186
1249
1458
1317
1231
1315
1185
1246
1274
1172
1195
1182
1105
1220
1348
1186
1364
1320
1200
1299
1240
1125
1213
1129
1108
1172
1565
1398
1359
1427
1298
1271
1277
1167
1178
1238
1255
1176
1219
1221
1162
1190
1178
1099
1081
1191
1334
1322
1448
1360
1261
1312
1232
1181
1228
1192
1124
1248
1242
1167
1235
1200
1184
1183
1105
1231
1245
1159
1153
1188
1093
1014
1153
1451
1344
1394
1257
1241
1274
1201
1181
1287
1249
1156
1247
1232
1145
1180
1094
1068
1022
1485
1413
1397
1436
1253
1305
1255
1143
1237
1224
1238
1361
1311
1230
1294
1291
1128
1191
1200
1166
1105
1203
1266
1154
1313
1297
1209
1265
1133
1059
1154
1501
1350
1410
1364
1273
1322
1251
1055
1044
1253
1261
1462
1408
1276
1354
1240
1180
1282
1212
1102
1159
1256
1240
1196
1274
1220
1149
1191
1174
1127
1249
1218
1149
1201
1211
1145
1232
1204
1132
1188
1267
1245
1183
1270
1198
1150
1202
1189
1099
1228
1246
1161
1226
1239
1155
1194
1202
1106
1247
1300
1179
1275
1250
1036
1096
1402
1443
1457
1470
1294
1344
1279
1159
1232
1115
1039
1251
1451
1283
1372
1312
1250
1331
1247
1195
1237
1183
1129
1219
1215
1137
1273
1261
1132
1134
1214
1128
1168
1243
1174
1126
1211
1204
1137
1190
1198
1105
1155
1236
1211
1044
1071
1183
1330
1579
1355
1382
1330
1196
1262
1210
1127
1191
1208
1122
1160
1214
1136
1160
1223
1181
1067
1142
1192
1111
1178
1244
1147
1219
1252
1184
1208
1276
1199
1174
1239
1126
1162
1231
1129
1165
1248
1223
1213
1115
1089
1227
1330
1203
1314
1309
1153
1192
1181
1046
1098
1302
1127
1186
1451
1208
1234
1286
1170
1163
1189
1110
1073
1161
1185
1104
1171
1225
1212
1268
1346
1296
1229
1187
1221
1220
1122
1217
1303
1105
1181
1194
1004
976
1253
1109
1467
1377
1221
1289
1180
1009
1149
1026
871
910
1534
1058
1278
1244
1212
1343
1259
1173
1222
1199
1090
1125
1024
882
952
1562
1400
1362
1422
1283
1221
1278
1064
982
1030
1470
1366
1494
1387
1317
1311
1298
1222
1187
1292
1268
1265
1203
1171
1117
1167
1147
1065
1109
1128
1017
1026
911
869
847
941
1715
1389
1405
1029
1241
1024
1042
1165
1136
1111
1162
1076
1060
1174
1171
1131
1189
1179
1177
1241
1246
1255
1239
1213
1144
1209
1184
1139
1217
1183
1112
1161
1171
1049
1111
1149
953
994
943
1180
1253
1417
1337
1208
1255
1153
988
946
1144
1031
1424
1384
1305
1362
1278
1155
1170
1047
938
1059
1475
1282
1364
1273
1276
1281
1161
1167
1198
1119
1167
1188
1087
1120
1184
1137
1073
1152
1116
1006
1062
1079
1025
1029
1098
1161
1162
1058
1108
1049
993
1088
1221
1174
1230
1132
1032
1108
1241
1197
1227
1217
1178
1137
1106
1205
1181
1120
1224
1100
1022
1008
972
921
881
896
938
950
932
1238
1188
1080
1087
1050
1028
1048
1110
1038
1111
1156
1136
1189
1128
1070
1120
1125
1035
1062
1048
1015
1011
1032
1041
1014
988
953
886
844
814
908
1469
1429
1205
1203
1134
1118
1157
1043
1095
1102
1059
1099
1178
1094
1145
1163
1131
1154
1115
1072
1111
1187
1101
1171
1194
1110
1284
1324
1245
1235
1158
1159
1051
1204
1147
1044
1130
1196
1039
1092
1198
1159
1252
1189
1167
1203
1181
1156
1118
1155
1087
996
932
971
921
1362
1181
1097
1168
1009
1019
979
945
972
957
930
933
956
966
1037
1297
1086
1175
1131
1136
1177
1035
1129
1092
1143
1139
1123
1280
1170
1274
1193
1130
1116
1046
1030
1149
1008
1018
1097
981
966
922
874
899
976
1173
900
883
948
1076
1441
1216
1168
1212
1067
1118
1106
954
954
1003
995
961
1188
1162
1019
1071
1221
1186
1082
1064
1058
977
1047
1151
1125
978
1017
1069
1135
1026
1014
1238
1179
1090
1185
1219
1071
1062
1072
1045
1109
1124
1077
1065
1093
1101
1053
1168
1168
1115
1113
1076
1050
1113
1119
1047
1098
1096
987
1043
1095
999
1025
1195
1213
1109
1226
1222
1081
1139
1093
1038
1181
1262
1069
1173
1156
1046
1137
1184
1052
1105
1154
1103
1063
1125
1127
1071
1197
1176
1073
1142
1124
1035
959
960
957
956
965
1201
1145
1005
1093
1125
1017
995
1019
945
937
1050
1186
1055
1174
1157
1082
1147
1118
1104
1204
1076
1127
1262
1185
1179
1234
1123
1152
1146
1128
1090
1166
1139
1122
1211
1276
1179
1195
1162
1092
1218
1239
1035
1055
1099
1058
1005
1075
1140
1061
1097
1146
988
963
963
964
899
954
1015
1039
990
1050
1166
1040
957
993
1182
1138
1259
1173
1307
1262
1254
1240
1169
1152
1132
1036
995
1140
1162
1271
1232
1084
1180
1152
1050
1108
1071
1015
1133
1130
1005
1078
1125
1061
1125
1195
1019
1054
1073
970
1015
1090
1003
1042
1114
1015
1030
1033
966
961
957
905
889
842
828
962
1616
1270
1347
1236
1186
1173
1008
988
1097
1184
1036
1221
1113
1031
1203
1182
1082
1149
1173
1109
1246
1228
1144
1162
1145
1086
1176
1222
1150
1208
1186
1196
1033
1016
1345
1349
1171
1424
1302
1175
1225
1225
1134
1145
1108
1068
1146
1191
1119
1161
1209
1129
1083
1121
1055
1058
1296
1191
1131
1198
1115
1091
1098
1018
1043
1112
1060
1113
1128
1102
1210
1174
1155
1174
1087
1164
1159
1059
1116
1123
1033
1049
1064
986
1018
1068
1017
1053
1140
1142
1070
1080
989
996
1036
1027
1062
1059
1006
1070
1087
1043
1105
1110
1028
1060
1031
980
1005
1088
1035
1108
1153
1091
1017
1037
936
864
845
836
1424
1267
1413
1319
1209
1235
1198
1142
1137
1023
939
953
1107
1185
1392
1342
1265
1261
1203
1255
1262
1191
1254
1252
1237
1304
1263
1181
1233
1175
1032
942
1244
1173
1004
993
1407
1239
1294
1142
1067
1056
1017
943
961
1138
985
1034
1013
905
902
1160
1266
1232
1309
1248
1142
1211
1186
1107
1128
1115
1077
1058
1170
1183
1112
1159
1215
1141
1204
1157
1088
1135
1102
1118
1109
1089
1072
1018
1025
990
996
894
855
834
888
1528
1358
1241
1107
1351
1173
1162
1142
1022
1034
1063
1062
913
996
1270
1176
1038
1145
1199
1121
1197
1164
1077
1152
1155
972
923
894
1485
1264
1451
964
914
929
933
876
868
888
977
1281
1222
1261
1245
1172
1194
1176
1119
1039
1118
1166
1197
1164
1247
1222
1080
1103
1190
1159
1109
1299
1240
1075
1163
1028
927
878
1314
1147
1316
1304
1252
1275
1269
1212
1180
1164
1092
1092
1050
1155
1188
1217
1073
1121
996
930
934
976
1530
1421
1263
1279
1242
1163
1214
1180
1051
1095
1060
1027
975
1162
1223
1138
1178
1114
1036
1062
1373
1275
1236
1306
1277
1156
1229
1152
1095
974
918
866
925
1451
1030
1420
1340
1393
1332
1265
1209
1251
1266
1202
1187
1205
1179
1161
1214
1191
1163
1091
1200
1181
1062
1116
1135
1134
1079
1140
1162
1098
1121
1133
1033
1092
1141
1120
1058
1069
1075
1090
1056
1178
1247
1127
1157
1143
1045
1089
1122
1151
1088
1232
1241
1135
1210
1155
1004
1044
1061
1045
1165
1343
1192
1304
1253
1171
1205
1171
1067
1109
1232
1229
1247
1375
1279
1180
1228
1194
1135
1175
1152
1158
1146
1216
1181
1133
1157
1186
1131
1091
1170
1183
1100
1178
1197
1165
1129
1185
1154
1084
1238
1241
1170
1221
1213
1110
1127
1146
1116
1048
1140
1153
1069
1135
1203
1094
1110
1150
1086
1159
1167
1175
1187
1162
1230
1147
1307
1210
1094
1182
1189
1081
1216
1210
1127
1167
1126
1017
1054
1159
1151
1045
1156
1172
1012
998
1049
1130
1072
1229
1256
1234
1160
1147
1141
1055
1104
1147
1017
1028
1352
1354
1211
1353
1258
1184
1153
1105
1076
1164
1198
1189
1102
1231
1179
1123
1190
1188
1110
1132
1156
1159
1074
1191
1193
1144
1111
1167
1134
1048
1118
1150
1150
1078
1148
1169
1093
1150
1139
1051
1019
977
1004
1084
1503
1329
1140
1286
1239
1126
1156
1148
1072
1074
1133
1177
1138
1311
1239
1137
1252
1208
1117
1140
1140
1021
984
1013
1190
1237
1197
1252
1243
1184
1092
1059
1011
1225
1305
1242
1248
1257
1190
1198
1143
1091
1144
1130
1032
1188
1161
1079
1168
1204
1114
1121
1114
1114
1066
1156
1193
1108
1228
1236
1133
1159
1143
1058
1122
1156
1146
1154
1182
1152
1067
1081
1088
1004
1086
1293
1211
1199
1259
1164
1112
1137
1086
984
1075
1101
1117
1080
1202
1194
1133
1103
1160
1141
1082
1119
1149
1098
1179
1218
1203
1117
1184
1151
1083
1072
1191
1206
1235
1249
1163
1167
1188
1091
1099
1124
1155
1061
1151
1161
1104
1196
1159
1107
1164
1170
1096
1131
1138
1064
1137
1167
1093
1102
1079
1059
1180
1428
1311
1280
1281
1195
1170
1174
1124
1066
1133
1150
1088
1172
1182
1084
1148
1148
1083
1134
1149
1078
1080
1057
1020
976
1269
1271
1292
1378
1272
1252
1293
1217
1313
1258
1191
1256
1180
1105
1191
1178
1076
1136
1215
1169
1162
1183
1167
1140
1197
1197
1125
1174
1171
1098
1154
1196
1122
1115
1165
1190
1119
1206
1231
1104
1145
1159
1093
1144
1180
1083
1133
1155
1111
1083
1142
1181
1095
1119
1137
1092
1151
1215
1131
1135
1133
1149
1075
1196
1219
1136
1206
1172
1083
1140
1143
1069
1141
1156
1082
1197
1232
1142
1138
1150
1148
1083
1167
1179
1092
1133
1142
1058
1092
1107
1038
1143
1183
1099
1190
1179
1092
1086
1100
1038
1149
1233
1149
1296
1249
1164
1250
1195
1139
1156
1207
1139
1181
1221
1133
1160
1185
1123
1124
1144
1105
1110
1201
1216
1125
1207
1147
1084
1162
1221
1078
1116
1061
1126
996
1180
1248
1190
1266
1180
1157
1188
1174
1084
1138
1155
1112
1220
1247
1136
1236
1226
1184
1084
1089
1189
1260
1210
1210
1268
1209
1213
1202
1157
1154
1191
1168
1092
1221
1200
1098
1159
1129
1055
1128
1129
1033
1150
1171
1089
1169
1167
1095
1117
1125
1087
1046
1130
1139
1057
1178
1198
1150
1215
1205
1114
1133
1145
1109
1129
1205
1118
1134
1185
1135
1061
1169
1151
1101
1194
1190
1129
1171
1227
1163
1132
1161
1138
1069
1114
1132
1137
1094
1157
1168
1108
1158
1148
1099
1116
1187
1108
1128
1162
1124
1155
1173
1116
1090
1105
1078
1029
1129
1212
1149
1217
1173
1161
1163
1108
969
923
933
862
889
1297
964
926
1079
1236
1184
1276
1286
1266
1221
1210
1202
1217
1233
1229
1226
1170
1220
1194
1160
1132
1198
1144
1098
1236
1180
993
1150
1192
1103
1251
1227
1107
1176
1175
1094
1171
1195
1125
1153
1175
1133
1099
1115
1089
1008
1084
1161
1155
1212
1259
1214
1155
1188
1158
1037
1098
1161
1207
1315
1335
1236
1293
1237
1144
1185
1149
1088
1161
1196
1128
1201
1172
1146
1173
1157
1068
1159
1140
1068
1104
1096
1060
1064
1078
1116
1077
1243
1150
1198
1192
1157
1106
1137
1094
1038
1136
1102
1059
1191
1261
1210
1202
1239
1136
1163
1180
1112
1202
1217
1148
1193
1157
1102
1120
1131
1134
1150
1304
1231
1199
1215
1186
1066
1123
1155
1107
1096
1180
1207
1114
1177
1138
1060
1114
1112
1051
1095
1069
1027
1149
1198
1132
1112
1161
1112
1028
1063
1184
1185
1395
1297
1233
1290
1211
1185
1234
1211
1164
1161
1270
1233
1214
1246
1166
1142
1212
1213
1104
1179
1173
1095
1208
1182
1093
1173
1205
1146
1129
1143
1109
1112
1175
1133
1112
1184
1159
1087
1124
1132
1058
1107
1129
1072
1167
1197
1083
1155
1162
1070
1080
1048
1069
1199
1234
1172
1252
1203
1141
1177
1148
1057
1170
1231
1153
1260
1277
1189
1241
1229
1117
1188
1211
1180
1264
1239
1162
1181
1119
1090
1125
1205
1153
1210
1235
1162
1176
1213
1178
1091
1133
1168
1124
1161
1196
1168
1130
1161
1096
991
1009
1084
1598
1462
1377
1348
1234
1305
1267
1158
1216
1237
1158
1213
1159
1173
1147
1225
1194
1155
1209
1189
1130
1164
1186
1099
1134
1145
1081
1109
1144
1090
1156
1187
1119
1123
1147
1151
1066
1153
1223
1167
1161
1187
1158
1118
1130
1106
1060
1123
1136
1072
1116
1183
1152
1148
1191
1132
1127
1197
1173
1149
1186
1119
1126
1138
1137
1051
1165
1236
1174
1185
1202
1176
1091
1195
1150
1125
1189
1112
1119
1167
1142
1085
1125
1139
1124
1213
1205
1126
1187
1177
1109
1136
1132
1090
1163
1167
1077
1142
1106
1106
1071
1254
1312
1218
1257
1227
1148
1180
1162
1101
1167
1210
1114
1188
1251
1164
1242
1238
1155
1224
1233
1145
1173
1192
1146
1140
1186
1154
1105
1157
1107
1120
1160
1140
1126
1063
1128
1070
1368
1309
1203
1259
1244
1158
1188
1181
1098
1165
1177
1078
1188
1217
1128
1147
1176
1139
1162
1230
1200
1157
1198
1185
1109
1177
1190
1130
1140
1116
1038
1173
1200
1114
1240
1227
1159
1203
1183
1105
1220
1208
1115
1177
1187
1109
1167
1155
1085
1129
1183
1131
1202
1249
1123
1205
1208
1120
1159
1146
1053
1139
1166
1091
1199
1202
1126
1183
1193
1103
1156
1167
1077
1173
1140
1077
1152
1155
1084
1026
960
894
852
822
873
926
867
827
819
794
797
838
799
809
915
940
839
855
1001
1002
989
1157
1176
1171
1176
1232
1204
1282
1254
1266
1106
1069
887
1492
1458
1378
1465
1262
1312
1322
1209
1309
1332
1194
1198
1080
1361
1381
1197
1173
1008
1206
1312
1260
1291
1385
1326
1257
1298
1266
1255
1293
1256
1192
1162
1206
1202
1119
1197
1217
1170
1162
1232
1201
1081
1157
1162
1073
1222
1263
1143
1255
1246
1124
1107
1199
1163
1029
1079
1341
1147
1349
1345
1227
1267
1287
1222
1195
1235
1190
1140
1240
1221
1148
1279
1238
1156
1170
1204
1171
1058
1149
1278
1243
1268
1295
1144
1213
1202
1129
1240
1282
1189
1241
1233
1134
1113
1152
1180
1117
1214
1165
1151
1269
1218
1192
1185
1129
1232
1265
1156
1323
1279
1238
1281
1225
1083
1201
1245
1144
1382
1326
1231
1307
1268
1214
1250
1206
1143
1241
1232
1140
1150
1158
1187
1173
1302
1250
1158
1256
1260
1146
1202
1211
1099
1246
1286
1239
1305
1297
1178
1231
1247
1153
1218
1207
1133
1219
1196
1180
1147
1203
1170
1103
1153
1203
1135
1300
1237
1139
1222
1182
1104
1384
1367
1269
1319
1263
1235
1250
1194
1133
1029
1158
1327
1220
1342
1266
1083
1232
1226
1126
1196
1213
1133
1136
1185
1186
1141
1240
1209
1135
1195
1193
1113
1196
1272
1159
1242
1252
1163
1196
1289
1285
1194
1275
1279
1189
1217
1267
1168
1214
1237
1144
1265
1201
1154
1192
1162
1109
1167
1171
1134
1226
1206
1124
1160
1166
1085
1126
1137
1098
1107
1208
1176
1103
1194
1227
1139
1138
1176
1152
1072
1175
1267
1227
1326
1277
1228
1259
1214
1170
1200
1167
1111
1209
1201
1157
1240
1213
1131
1195
1181
1112
1267
1289
1166
1205
1194
1201
1127
1238
1256
1210
1325
1291
1223
1265
1205
1103
1150
1194
1108
1201
1233
1163
1228
1189
1061
1160
1211
1079
1158
1293
1208
1340
1236
1167
1252
1195
1156
1230
1207
1150
1255
1235
1158
1237
1226
1130
1178
1166
1080
1206
1256
1227
1225
1225
1181
1133
1141
1136
1051
1287
1326
1241
1318
1239
1188
1219
1199
1126
1156
1086
1002
1036
909
885
880
833
821
800
784
785
756
762
759
756
739
720
706
685
698
676
661
643
637
629
626
621
618
619
615
614
622
622
641
666
705
751
1056
1120
1152
1146
1217
1097
1053
958
1375
1339
1201
1343
1194
1317
1324
1138
1281
1345
1211
1321
1322
1184
1144
1029
1230
1216
1165
1275
1359
1255
1230
1325
1323
1288
1357
1365
1253
1124
1187
1441
1402
1358
1352
1271
1082
1164
1220
1173
1436
1372
1339
1314
1220
1135
1237
1223
1210
1271
1273
1170
1071
1138
1191
1287
1390
1294
1303
1333
1243
1186
1220
1167
1110
1188
1290
1206
1267
1305
1259
1195
1244
1235
1182
1259
1260
1182
1222
1145
1091
1292
1366
1244
1304
1334
1176
1195
1140
1049
948
1299
1443
1411
1465
1387
1288
1305
1248
1207
1245
1304
1267
1220
1288
1276
1193
1200
1196
1159
1266
1370
1239
1218
1317
1234
1189
1264
1200
1123
1129
1224
1184
1173
1241
1247
1129
1225
1212
1120
1126
1189
1090
1025
1182
1351
1167
1386
1323
1249
1265
1193
1204
1220
1141
1160
1188
1186
1201
1223
1168
1211
1216
1165
1127
1240
1246
1155
1144
1345
1245
1230
1374
1210
1229
1256
1171
1180
1249
1223
1182
1307
1278
1173
1252
1271
1174
1217
1226
1091
1090
1211
1250
1142
1383
1439
1247
1285
1258
1204
1193
1239
1168
1166
1259
1260
1162
1257
1236
1142
1147
1220
1182
1129
1192
1161
1089
1358
1248
1071
1232
1347
1230
1201
1268
1152
1201
1203
1126
1245
1246
1159
1238
1269
1182
1220
1174
1101
1233
1296
1379
1315
1447
1356
1266
1305
1276
1201
1254
1255
1211
1373
1291
1122
1234
1260
1116
1220
1259
1212
1168
1204
1191
1097
1222
1230
1144
1185
1234
1142
1233
1235
1202
1280
1275
1190
1244
1240
1150
1249
1263
1150
1191
1201
1111
1163
1191
1115
1195
1195
1133
1159
1210
1165
1177
1238
1178
1104
1173
1182
1033
1228
1339
1211
1254
1265
1179
1225
1185
1118
1180
1198
1138
1226
1248
1191
1219
1189
1099
1203
1365
1268
1269
1336
1219
1254
1249
1171
1177
1226
1161
1209
1252
1205
1160
1118
1051
917
879
1430
1179
1205
1291
1210
1410
1312
1231
1310
1271
1238
1242
1248
1172
1199
1313
1290
1283
1218
1262
1243
1168
1227
1230
1139
1225
1226
1154
1239
1259
1169
1139
1188
1130
1110
1183
1222
1105
1178
1192
1184
1107
1049
1064
1028
1461
1417
1327
1351
1229
1263
1264
1200
1160
1181
1178
1137
1267
1259
1149
1199
1243
1219
1196
1311
1235
1219
1325
1258
1183
1268
1271
1141
1201
1149
1150
1107
1342
1276
1199
1343
1263
1192
1275
1212
1097
1183
1178
1145
1272
1268
1236
1262
1194
1166
1221
1174
1087
1231
1273
1161
1213
1257
1215
1228
1241
1206
1175
1250
1280
1165
1192
1210
1197
1289
1338
1218
1230
1237
1153
1199
1233
1179
1214
1247
1156
1240
1211
1177
1211
1152
1084
1175
1213
1097
1228
1296
1215
1256
1207
1145
1218
1196
1169
1189
1274
1211
1224
1244
1174
1214
1214
1162
1342
1331
1235
1343
1279
1195
1260
1227
1197
1258
1190
1186
1227
1121
1154
1164
1111
1108
1164
1134
1284
1294
1136
1193
1247
1166
1189
1219
1117
1145
1155
1157
1119
1238
1244
1183
1237
1215
1193
1230
1192
1076
1002
1098
1149
1338
1447
1257
1271
1283
1180
1220
1215
1134
1220
1251
1164
1244
1255
1224
1256
1202
1145
1216
1258
1160
1166
1266
1245
1246
1296
1255
1211
1251
1248
1167
1226
1186
1148
1189
1179
1084
1168
1154
1090
1146
1160
1127
1117
1195
1177
1092
1136
1144
1094
1160
1201
1155
1178
1178
1114
1213
1273
1177
1314
1266
1203
1272
1253
1179
1238
1232
1140
1198
1189
1142
1182
1207
1210
1312
1248
1210
1239
1200
1138
1180
1150
1101
1420
1281
1306
1319
1224
1208
1231
1207
1201
1277
1206
1180
1271
1165
1161
1211
1161
1202
1239
1174
1224
1239
1168
1146
1187
1114
1093
1179
1197
1140
1214
1227
1123
1196
1231
1145
1206
1253
1150
1070
1089
958
884
1481
1170
1298
1213
1145
1135
962
945
1001
927
1276
1259
1237
1273
1282
1109
1098
1063
1206
1308
1262
1286
1273
1259
1274
1260
1235
1266
1258
1138
1101
1192
1098
1611
1409
1335
1394
1235
1339
1305
1163
1286
1319
1198
1265
1270
1152
1228
1250
1210
1204
1211
1206
1131
1223
1223
1136
1206
1221
1155
1211
1193
1103
1141
1162
1084
1152
1262
1128
1219
1211
1131
1152
1226
1128
1140
1253
1199
1243
1323
1244
1187
1255
1230
1126
1206
1192
1141
1172
1223
1191
1166
1242
1175
1071
1193
1292
1200
1227
1259
1207
1265
1165
1174
1254
1196
1102
1219
1323
1211
1217
1266
1178
1162
1226
1181
1155
1200
1185
1066
1166
1269
1155
1269
1265
1180
1161
1202
1115
1201
1358
1243
1319
1303
1198
1253
1210
1116
1157
1171
1091
1190
1226
1161
1244
1281
1157
1229
1198
1131
1192
1225
1118
1143
1123
1080
1186
1236
1091
1116
1277
1161
1214
1251
1131
1248
1256
1125
1179
1215
1116
1302
1332
1198
1246
1254
1146
1151
1179
1123
1018
1127
1114
1057
1281
1249
1121
1145
1162
1173
1102
1210
1186
1169
1276
1179
1157
1238
1169
1091
1153
1147
1036
1254
1243
1156
1225
1245
1161
1144
1214
1169
1083
1171
1238
1119
1220
1226
1122
1129
1187
1143
1140
1259
1190
1120
1313
1176
1137
1181
1160
1120
1185
1263
1152
1253
1270
1160
1181
1209
1146
1194
1166
1102
1189
1208
1102
1216
1224
1101
1156
1210
1122
1111
1211
1228
1116
1234
1237
1137
1207
1196
1067
1047
1253
1167
1134
1296
1206
1200
1244
1163
1203
1266
1126
1154
1283
1221
1153
1226
1183
1083
1159
1164
1052
1125
1189
1126
1124
1191
1125
1075
1146
1134
1042
1210
1346
1168
1295
1274
1156
1226
1222
1096
1198
1212
1116
1146
1235
1178
1102
1136
1189
1074
1219
1280
1170
1192
1263
1159
1160
1235
1155
1051
1203
1280
1143
1248
1243
1137
1231
1244
1100
1049
1226
1124
1177
1476
1291
1196
1306
1215
1187
1208
1201
1072
1291
1297
1200
1201
1236
1181
1073
1175
1077
992
1357
1332
1273
1445
1232
1287
1288
1193
1242
1235
1132
1232
1243
1134
1217
1261
1148
1220
1187
1058
1213
1274
1100
1203
1279
1153
1155
1231
1239
1145
1259
1212
1148
1223
1186
1117
1197
1235
1153
1193
1217
1107
1172
1177
1091
1148
1186
1125
1062
1142
1143
1059
1108
1176
1110
1144
1201
1110
1144
1227
1167
1196
1318
1225
1306
1244
1179
1226
1202
1087
1236
1191
1106
1211
1150
1131
1233
1241
1129
1199
1212
1115
1211
1213
1113
1197
1295
1189
1122
1265
1224
1058
1170
1196
1075
1122
1249
1120
1132
1164
1069
1162
1196
1089
1151
1256
1117
1232
1226
1108
1184
1245
1181
1266
1227
1128
1195
1237
1180
1199
1243
1146
1120
1224
1167
991
1089
1339
1228
1191
1273
1222
1178
1015
920
827
822
1391
957
892
1251
973
933
1231
1052
995
1228
1154
903
967
1223
1239
1194
1263
1171
1144
1204
1265
1262
1270
1242
1189
1127
1046
997
1339
1113
1124
1253
1129
1247
1342
1235
1354
1281
1179
1255
1276
1260
1230
1265
1239
1175
1081
1068
963
1152
1228
1252
1406
1234
1110
1254
1292
1187
1326
1318
1250
1262
1252
1229
1188
1277
1276
1243
1285
1255
1188
1216
1222
1128
1241
1288
1085
1102
1279
1226
1373
1287
1345
1303
1216
1277
1268
1162
1147
1130
1028
1118
1403
1208
1374
1336
1250
1295
1265
1183
1127
1087
1042
1230
1574
1409
1361
1343
1281
1270
1270
1201
1190
1287
1277
1170
1258
1231
1110
1195
1235
1146
1265
1262
1229
1247
1222
1081
1003
1017
990
1358
1516
1230
1342
1313
1207
1311
1295
1171
1192
1248
1234
1160
1202
1235
1168
1273
1271
1246
1171
1217
1208
1134
1166
1228
1181
1272
1278
1220
1152
1215
1218
1105
1175
1245
1170
1263
1269
1175
1243
1261
1168
1189
1229
1193
1080
1143
1138
1064
1259
1292
1150
1284
1284
1206
1186
1194
1177
1183
1287
1191
1148
1251
1229
1141
1176
1176
1096
1139
1189
1139
1239
1267
1188
1255
1235
1162
1179
1213
1197
1202
1235
1208
1190
1293
1302
1218
1256
1220
1179
1204
1186
1131
1372
1350
1256
1375
1275
1195
1218
1177
1026
1197
1310
1195
1257
1310
1178
1127
1199
1228
1178
1333
1319
1215
1228
1255
1217
1064
1156
1275
1160
1208
1210
1176
1251
1195
1104
1174
1219
1169
1262
1310
1177
1210
1210
1141
1231
1264
1155
1230
1243
1151
1176
1196
1164
1106
1165
1218
1167
1185
1252
1228
1136
1172
1148
1015
1060
1272
1244
1294
1320
1230
1311
1258
1160
1212
1267
1170
1203
1199
1132
1247
1328
1246
1245
1238
1155
1234
1284
1197
1223
1245
1179
1228
1260
1133
1169
1196
1159
1240
1344
1265
1245
1253
1176
1106
1268
1194
1118
1251
1259
1151
1188
1258
1179
1269
1266
1185
1174
1225
1169
1228
1285
1167
1206
1225
1117
1152
1147
1090
1306
1268
1122
1022
1047
1019
918
914
843
858
837
831
810
794
799
813
799
807
819
814
791
790
782
768
751
750
749
792
919
1157
1199
1185
1250
1288
1318
1266
1193
921
1398
1358
991
1303
1071
1371
1336
1394
1424
1362
1306
1384
1302
1310
1336
1294
1287
1194
1214
1314
1342
1291
1326
1267
1211
1155
1135
1028
1408
1468
1420
1334
1380
1274
1295
1302
1225
1212
1263
1262
1183
1207
1166
1112
1265
1226
1224
1337
1275
1173
1249
1299
1287
1257
1328
1258
1149
1220
1207
1123
1200
1194
1143
1168
1142
1079
1194
1236
1125
1193
1259
1199
1218
1223
1130
1152
1221
1083
1121
1427
1294
1264
1310
1239
1215
1221
1081
1213
1286
1215
1261
1291
1243
1248
1272
1230
1194
1208
1141
1127
1230
1273
1171
1300
1252
1180
1270
1228
1237
1273
1191
1196
1279
1230
1197
1257
1222
1186
1274
1228
1140
1211
1225
1137
1224
1310
1247
1296
1284
1242
1249
1183
1120
1236
1362
1312
1315
1348
1239
1258
1280
1165
1237
1246
1141
1232
1254
1177
1164
1260
1213
1207
1286
1241
1154
1199
1131
1037
1294
1328
1272
1351
1285
1206
1290
1253
1181
1275
1241
1166
1314
1295
1153
1063
1211
1419
1295
1325
1352
1294
1295
1341
1260
1235
1219
1246
1176
1328
1305
1203
1280
1270
1182
1239
1203
1126
1198
1229
1199
1179
1261
1245
1142
1211
1219
1134
1227
1271
1171
1237
1251
1173
1182
1239
1146
1106
1158
1333
1229
1353
1342
1229
1278
1180
1229
1304
1192
1183
1305
1250
1261
1284
1251
1244
1239
1211
1138
1284
1253
1167
1274
1198
1089
1234
1271
1142
1176
1233
1143
1257
1266
1182
1273
1175
1084
926
869
844
832
840
831
840
826
813
800
790
764
763
783
1050
1012
1160
1213
1236
985
1047
1342
1180
1502
1430
1496
1435
1299
1350
1327
1295
1383
1330
1289
1338
1267
1303
1277
1212
1229
1151
1156
1082
1311
1334
1316
1373
1314
1294
1238
1230
1209
1446
1234
1210
1059
1202
1369
1320
1394
1251
1039
1058
1041
957
1142
1420
1242
1372
1377
1291
1332
1312
1254
1248
1263
1165
1217
1259
1230
1270
1303
1241
1212
1281
1247
1200
1275
1138
990
1081
1304
1141
1338
1336
1183
1266
1213
1187
1219
1150
1148
1352
1360
1309
1329
1300
1239
1239
1243
1180
1245
1271
1231
1270
1245
1222
1186
1321
1280
1211
1296
1279
1145
1260
1260
1181
1280
1241
1234
1280
1239
1124
1182
1188
1100
1180
1216
1082
1060
1062
1109
995
1167
1395
1345
1421
1310
1264
1298
1281
1230
1170
1137
1110
1410
1406
1353
1361
1300
1288
1320
1290
1180
1148
1119
1002
1273
1412
1358
1520
1364
1360
1342
1273
1252
1282
1228
1192
1227
1218
1245
1177
1118
1166
1178
1101
1088
1135
1125
1368
1374
1240
1307
1258
1173
1216
1148
1176
1287
1210
1066
1107
1009
985
962
1000
1410
1246
1410
1314
1318
1290
1069
1124
1200
1126
1430
1460
1389
1421
1374
1303
1295
1282
1233
1212
1197
1134
1205
1309
1297
1258
1327
1310
1211
1192
1257
1230
1090
1204
1236
1110
1155
1228
1155
1158
1164
1120
1107
1213
1149
1127
1201
1237
1186
1313
1381
1132
1183
1373
1316
1343
1370
1256
1322
1348
1235
1250
1248
1154
1210
1292
1251
1209
1262
1248
1180
1238
1206
1154
1112
1034
941
913
1678
1363
1542
1423
1358
1365
1302
1235
1301
1279
1127
1178
1101
983
1320
1361
1296
1384
1320
1342
1297
1240
1279
1412
1364
1294
1301
1198
1156
1233
1318
1277
1314
1375
1281
1249
1324
1280
1217
1281
1256
1129
1259
1225
1166
1254
1226
1084
1086
1072
1063
1341
1437
1332
1402
1277
1223
1274
1245
1157
1217
1230
1254
1107
1257
1249
1207
1294
1217
1235
1225
1134
1198
1390
1308
1255
1355
1280
1270
1278
1173
1244
1282
1187
1223
1277
1195
1162
1255
1084
1020
1213
1418
1188
1361
1332
1312
1348
1216
1291
1294
1178
1234
1291
1182
1238
1331
1342
1305
1423
1301
1189
1293
1264
1176
1340
1334
1204
1273
1261
1168
1338
1288
1195
1290
1277
1159
1206
1290
1198
1339
1263
1177
1210
1239
1117
1071
1230
1222
1502
1325
1271
1176
1155
1214
1180
1074
1078
998
914
963
1221
1034
1224
1387
1287
1332
1312
1238
1284
1238
1105
1188
1421
1391
1471
1368
1315
1325
1265
1347
1316
1221
1291
1296
1173
1291
1323
1208
1305
1336
1354
1310
1274
1319
1308
1327
1352
1323
1230
1252
1160
1189
1216
1095
1219
1206
1058
1108
1200
1042
1058
1159
1076
1024
1175
1316
1103
1232
1246
1104
1253
1261
1115
1166
1199
1197
1105
1299
1350
1310
1435
1374
1406
1371
1255
1142
1190
1182
1091
1200
1274
1118
1121
1126
1061
1074
1133
1030
1087
1137
1045
1055
1114
1010
1060
1072
988
1013
982
962
1064
1277
1092
1182
1201
1100
1131
1138
1046
1223
1269
1111
1239
1196
1069
1097
1085
1006
1042
1037
903
891
1539
1359
1596
1523
1347
1314
1235
1196
1150
1232
1234
1123
1250
1231
1147
1218
1242
1237
1192
1129
1119
1111
1328
1196
1006
931
898
1007
1460
1469
1264
1252
1226
1061
1110
1115
933
937
934
871
900
1204
1169
1151
1184
1170
1129
1081
1172
1195
1136
1261
1246
1207
1216
1228
1137
1220
1164
1222
1281
1192
1118
1194
1143
1051
1111
1128
1085
969
989
970
1112
1003
1072
1076
1005
1166
1216
1027
1021
1056
1019
989
1189
1058
1068
1318
1251
1250
1290
1211
1269
1212
1157
1205
1276
1222
1245
1200
1219
1129
1106
1073
1075
1374
1198
1149
1192
1096
1123
1129
963
898
890
994
1277
1412
957
947
957
894
880
896
887
917
1174
1071
969
1006
1052
994
910
904
902
858
870
906
1001
969
970
1264
1098
1138
1150
1054
1146
1113
1069
1164
1245
1164
1195
1196
1155
1411
1372
1371
1317
1247
1230
1143
1089
943
884
1113
1575
1340
1393
1224
1302
1292
1186
1233
1243
1168
1193
1138
952
905
852
797
766
738
714
707
690
684
679
675
668
662
654
647
639
637
638
626
631
628
626
634
680
797
771
774
1139
1174
1235
1129
1280
1337
1315
1485
1325
1201
1438
1385
1245
1192
1089
1083
1417
1241
1201
1275
1163
1085
1206
991
885
1092
1496
1287
1220
1162
935
873
862
1223
1157
1483
1343
1306
1240
1221
1193
1143
984
929
1456
993
986
1592
1511
1528
1091
1345
1399
1370
1328
1255
1283
1177
999
1304
1230
1266
1294
1026
1006
1423
1461
1549
1167
1234
1428
1336
1262
1060
929
905
1048
1437
1441
1415
1370
1208
1060
924
886
863
837
830
817
811
804
801
794
778
764
744
758
740
734
742
741
774
939
1201
1253
1295
1288
1421
1453
1396
1121
1287
1112
1031
1432
1532
1434
1507
1423
1368
1413
1416
1293
1377
1373
1314
1288
1313
1279
1251
1333
1317
1247
1294
1319
1255
1253
1336
1297
1178
1282
1238
992
1129
1443
1423
1405
1370
1161
1273
1294
1200
1288
1301
1211
1269
1300
1259
1210
1225
1168
1282
1308
1269
1359
1330
1225
1269
1220
1186
1254
1257
1230
1307
1248
1217
1149
983
1072
1345
1299
1345
1377
1264
1279
1289
1153
1155
1210
1205
1158
1378
1340
1201
1146
1170
959
909
877
880
1496
1575
1419
1405
1307
1264
1296
1226
1193
1234
1204
1240
1312
1286
1226
1267
1278
1167
1244
1275
1222
1249
1305
1269
1171
1249
1158
1268
1348
1254
1393
1272
1191
1278
1202
1111
1138
1052
1063
1413
1386
1231
1337
1308
1224
1252
1226
1162
1244
1232
1242
1307
1446
1447
1370
1350
1322
1279
1292
1255
1277
1372
1270
1183
1249
1272
1236
1273
1294
1284
1314
1277
1278
1284
1191
1299
1241
1235
1253
1138
1173
1192
1105
1246
1190
1124
1183
1176
1053
1089
1128
1057
1018
1087
1106
1145
1250
1099
1116
994
933
865
839
873
1247
1277
1135
1221
1238
1168
1247
1216
1156
1181
1247
1256
1216
1335
1331
1224
1265
1195
1153
1229
1251
1193
1225
1130
1072
1203
1073
1400
1297
1210
1291
1123
1005
930
883
1371
1525
1375
1473
1369
1230
1280
1257
1202
1278
1289
1259
1240
1318
1261
1223
1199
1101
1192
1266
1243
1157
1209
1232
1070
999
1163
1164
1445
1384
1220
1374
1211
1144
1178
1087
1024
1065
1103
1093
1239
1213
1189
1257
1161
1172
1187
1096
1191
1038
919
957
1587
1367
1314
1393
1236
1212
1212
1128
1291
1335
1254
1313
1263
1248
1258
1163
1187
1132
1124
1373
1271
1161
1218
1163
1097
1153
1144
1074
1210
1320
1157
1236
1250
1135
1212
1228
1127
1210
1269
1120
1197
1219
996
1001
1392
1296
1101
1056
1420
1344
1269
1134
1162
1110
1016
1015
992
962
1069
1262
1220
1179
1218
1214
1136
1224
1174
1154
1215
1148
1188
1216
1117
1187
1229
1177
1254
1167
1167
1153
1127
1228
1056
1158
1281
1063
1180
1128
1144
1257
1120
1116
1193
1055
1199
1254
1173
1177
1243
1098
1167
1133
1064
1202
1432
1339
1339
1383
1259
1260
1229
1170
1194
1296
1253
1260
1312
1211
1209
1198
1108
1122
1192
1092
1137
1184
1171
1081
1090
1037
1004
1015
1372
1090
1087
1324
1162
1159
1282
1173
1197
1178
1199
1340
1332
1344
1371
1048
1044
1086
1068
1282
1338
1211
1330
1256
1204
1225
1185
1139
1240
1177
1244
1280
1177
1204
1145
1104
1081
1194
1065
1344
1320
1220
1256
1206
1126
1160
1167
1060
1101
1098
1151
1062
1206
1249
1184
1095
1175
1127
1091
1151
1112
1082
1302
1151
1013
1144
1364
1130
998
1475
1357
1417
1293
1219
1259
1203
1060
1132
1183
1159
1209
1326
1247
1175
1235
1232
1157
1191
1059
966
1100
1474
1299
1304
1271
1119
1193
1226
1115
1149
1176
1054
1060
1014
1019
1232
1358
1233
1343
1180
1001
1166
1295
1246
1333
1362
1283
1275
1308
1283
1201
1299
1323
1285
1238
1289
1260
1124
1082
1284
1304
1211
1379
1295
1222
1255
1166
1152
1193
1169
1123
1208
1204
1132
1193
1218
1193
1133
1181
1154
1156
1197
1129
1154
1148
1090
1166
1190
1099
1204
1239
1151
1108
1110
1070
1028
1132
1148
1156
1317
1205
1238
1196
1132
1197
1137
1065
1165
1166
1073
1157
1163
1057
1119
1149
1156
1037
1089
1214
1117
1131
1187
1174
1080
1134
1126
1022
1106
1207
1125
1225
1222
1129
1201
1208
1102
1204
1190
1135
1219
1121
1116
1179
942
911
853
1071
1545
1564
1341
1356
1238
1158
1148
1082
978
980
1076
1007
976
1040
1181
1225
1195
1133
1147
1290
1270
1165
1168
1238
1168
1366
1342
1221
1281
1268
1175
1257
1251
1199
1278
1243
1291
1225
1281
1217
1229
1225
1177
1247
1202
1204
1209
1153
1266
1285
1204
1231
1140
1200
1204
1108
1234
1272
1175
1254
1273
1178
1218
1237
1129
1217
1248
1165
1240
1217
1114
1202
1178
937
906
875
1628
1451
1320
1263
1330
1170
1147
1116
1026
1010
1020
1030
934
994
1089
1041
993
1130
1178
1102
1223
1197
1080
1186
1229
1191
1170
1351
1285
1153
1211
1178
964
949
963
1679
1449
1522
1436
1336
1376
1326
1201
1288
1318
1239
1201
1219
1199
1138
1205
1214
1172
1258
1195
1123
1215
1183
1095
1250
1209
1212
1277
1201
1134
1224
994
927
980
1452
1244
1439
1315
1298
1314
1189
1232
1187
1149
1187
1129
1197
1288
1182
1262
1244
1159
1219
1196
1100
1174
1298
1253
1198
1271
1285
1206
1194
1217
1252
1276
1247
1286
1239
1222
1184
1207
1255
1221
1255
1243
1240
1202
1378
1253
1290
1307
1196
1220
1094
1194
1072
929
1007
1495
1207
1353
989
1024
1261
1071
1149
1188
1107
1172
1195
1119
1029
1080
1130
992
1132
1291
1173
1234
1254
1149
1132
1116
939
882
872
1624
1255
1491
1403
1382
1337
1306
1262
1284
1251
1190
1212
1248
1195
1266
1252
1267
1255
1209
1212
1146
1220
1216
1114
1232
1225
1147
1138
1155
1031
1029
1115
1302
1177
1281
1225
1222
1234
1123
1139
1131
1047
1111
1199
1126
1215
1320
1249
1273
1147
1179
1167
1066
1119
1295
1221
1153
1203
1138
1072
1100
1139
1055
1172
1163
1078
1144
951
896
826
774
749
742
732
732
729
724
714
711
706
704
697
674
668
662
655
650
644
649
651
673
738
811
841
902
966
857
1260
1334
1357
1295
1530
1422
1352
1460
1351
1319
1454
1321
1292
1304
1259
1223
1291
1271
1189
1234
1274
1247
1179
1225
1248
1161
1225
1183
1125
1198
1231
1180
1121
1217
1234
1131
1253
1270
1181
1172
1195
1152
1247
1283
1232
1324
1281
1238
1339
1264
1198
1275
1278
1183
1220
1217
1116
1182
1284
1129
1243
1288
1205
1280
1225
1056
1163
1219
1135
1223
1341
1168
1196
1173
1119
1165
1115
1072
1143
1101
1035
1134
1260
1214
1188
1168
974
930
973
1625
1415
1489
1426
1444
1300
1209
1228
1141
1092
1235
1253
1038
1276
1583
1453
1484
1419
1366
1386
1313
1277
1343
1193
1280
1303
1234
1200
1005
1214
1436
1389
1468
1388
1306
1344
1018
937
889
1452
1526
1574
1388
1354
1363
1278
1255
1280
1277
1253
1313
1286
1194
1250
1237
1202
1217
1258
1188
1168
1272
1278
1188
1206
1217
1190
1189
1222
1202
1080
1156
1222
1172
1252
1259
1175
1271
1287
1236
1305
1264
1171
1198
1179
1142
1196
1261
1143
1231
1226
1146
1251
1273
1197
1096
1191
1306
1301
1353
1212
1259
1246
1114
1163
1189
1124
1143
1197
1215
1117
1194
1238
1205
1221
1203
1099
1148
1224
1189
1257
1241
1175
1214
1182
1091
1119
1157
1082
1105
1301
1117
917
993
1364
1257
1352
1233
1134
1191
1173
1057
1081
1118
975
994
909
1456
1362
1443
1284
1311
1328
1275
1206
1273
1235
1149
1233
1276
1209
1240
1214
1104
1246
1171
1141
1148
1079
1174
1443
1350
1328
1323
1261
1237
1184
1189
1213
1111
1150
1343
1167
1106
1159
1152
1278
1340
1209
1213
1281
1173
1237
1260
1167
1246
1207
1182
1160
1263
1234
1155
1229
1227
1147
1189
1196
1202
1137
1210
1248
1192
1218
1204
1159
1158
1274
1224
1157
1207
1225
1114
1169
1202
1091
1207
1174
1099
1177
1287
1194
1195
1213
1148
1075
1178
1178
1078
1165
1173
1098
1091
1095
1066
1059
995
1073
1040
1263
1433
1276
1188
1239
1201
1042
1020
1194
1251
1183
1398
1286
1210
1212
1164
1008
1109
1244
1188
1259
1360
1232
1208
1217
1131
1096
1166
1209
1102
1147
1170
1144
1097
1194
1155
1114
1125
1120
1252
1169
1197
1232
1165
1193
1091
1048
1146
1574
1290
1501
1346
1222
1276
1180
1189
1186
1118
1127
1205
1238
1163
1274
1247
1275
1293
1296
1293
1278
1282
1343
1385
1354
1275
1427
1238
1256
1265
1218
1453
1182
1239
1161
980
962
952
1017
1520
1238
1324
1291
1135
1090
1200
1249
1330
1159
1309
1200
1193
1266
1199
1194
1220
1217
1208
1181
1241
1232
1140
1199
1158
1116
1086
1137
1068
1111
1138
1063
1100
1139
1046
1054
1025
1003
1098
1321
1141
1162
1178
1014
1070
1102
1028
1126
1159
1056
1171
1162
1106
1135
1108
1021
1068
1112
1023
1131
1285
1159
1180
1217
1077
1117
1104
1041
1033
1393
1297
1175
1285
1209
1127
1213
1180
1061
1119
1144
1131
1175
1277
1178
1187
1208
1068
1076
1061
983
1093
1181
1126
1197
1115
1090
1030
918
921
1567
1299
1513
1427
1302
1304
1140
1175
1188
1126
1038
1220
1245
1133
1296
1248
1169
1187
1193
1158
1162
1189
1096
1116
1194
1017
934
892
847
804
807
798
790
782
764
751
746
731
715
699
689
686
677
669
654
659
660
656
654
647
652
639
646
667
1089
1089
1103
1057
1298
1322
1152
1458
1431
1336
1418
1436
1309
1383
1407
1326
1318
1380
1319
1226
1294
1289
1185
1298
1300
1171
1216
1198
1123
1202
1116
1004
1299
1346
1194
1086
1199
1175
1074
1172
1154
1087
1162
917
849
813
1524
1211
1639
1405
1348
1360
1285
1253
1308
1308
1259
1311
1379
1322
1429
1378
1316
1429
1316
1302
1369
1305
1295
1340
1239
1244
1319
1255
1269
1388
1204
1292
1339
1258
1213
1290
1247
1214
1268
1294
1231
1316
1284
1322
1327
1253
1312
1289
1221
1204
1285
1271
1319
1308
1202
1245
1299
1413
1311
1287
1302
1198
1183
1122
1117
1165
1106
1170
1238
1153
1223
1222
1184
1189
1093
1119
1250
1174
1317
1246
1276
1189
1201
1165
1063
1115
1102
990
906
892
881
1392
1361
1239
1257
975
915
943
1063
962
1040
1137
1073
1126
1157
1135
1097
1193
1182
1132
1152
1231
1228
1485
1356
1338
1372
1336
1327
1184
1303
1297
1237
1338
1318
1204
1276
1278
1195
1227
1264
1231
1266
1227
1185
1212
1150
1152
1325
1284
1191
975
933
1058
1661
1458
1509
1330
1355
1266
1179
1172
1150
1054
1165
1245
1157
1064
1156
1120
1258
1277
1171
1235
1234
1164
1250
1241
1220
1163
1207
1158
1312
1292
1162
1257
1011
1034
1609
1560
1388
1461
1359
1271
1299
1276
1213
1176
1239
1154
1168
1154
1130
1083
1241
1273
1139
990
875
857
939
1219
925
1282
1174
957
919
1230
1254
1243
1317
1268
1289
1246
1244
1295
1249
1199
1302
1240
1193
1162
1311
1287
1189
1297
1303
1225
1200
1254
1234
1142
1287
1273
1117
1230
1267
1144
1232
1268
1269
1144
1250
1174
1087
1330
1319
1217
1246
1295
1213
1194
1235
1240
1122
1190
1208
1169
1205
1212
1110
1172
1198
1104
1158
1152
1084
1151
1221
1122
1089
1196
1154
1105
1269
1228
1190
1237
1191
1047
1087
1147
1140
1377
1284
1244
1230
1164
1126
1192
1159
1062
1222
1251
1095
1167
1280
1235
1177
1310
1270
1183
1235
1211
1091
1212
1323
1319
1237
1325
1335
1212
1275
1238
1182
1276
1273
1226
1290
1230
1194
1205
1247
1168
1155
1259
1201
1271
1282
1227
1286
1175
1193
1157
1069
1192
1200
1130
1327
1256
1136
1183
1133
1099
1213
1176
1182
1275
1142
1184
1193
1237
1246
1227
1239
1256
1191
1285
1241
1267
1256
1188
1245
1220
1216
1202
1190
1317
1233
1244
1117
1181
1137
972
936
864
1583
1542
1390
1482
1318
1189
1264
1207
1077
1093
1093
1073
1023
1121
1217
1261
1188
1218
1255
1224
1159
1208
1202
1176
1306
1321
1263
1193
1181
981
990
1631
1458
1405
1419
1292
1346
1286
1212
1262
1329
1304
1308
1364
1272
1261
1277
1266
1162
1257
1228
1188
1204
1202
1195
1168
1284
1299
1237
1259
1297
1168
1256
1308
1218
1286
1309
1239
1197
1258
1240
1104
1188
1282
1305
1382
1392
1270
1195
1260
1184
1177
1254
1252
1149
1177
1126
1106
1188
1295
1236
1197
1210
1202
1107
1226
1272
1224
1073
1246
1324
1268
1455
1318
1235
1341
1295
1182
1230
1212
1181
1086
1104
1146
1076
1211
1243
1205
1165
1223
1194
1123
1191
1241
1201
1195
1242
1219
1154
1191
1172
1139
1255
1143
1227
1253
1164
1244
1268
1156
1213
1205
1211
1128
1232
1199
1169
1341
1273
1258
1253
1158
1219
1255
1213
1304
1501
1326
1300
1291
1205
1193
1183
1228
1142
1283
1353
1297
1211
1292
1221
1102
1192
1246
1166
1208
1254
1181
1193
1233
1215
1103
1273
1275
1165
1236
1210
1144
1201
1201
1122
1196
1210
1165
1006
1117
1345
1292
1486
1434
1319
1315
1328
1278
1235
1263
1287
1271
1271
1336
1269
1200
1242
1202
1156
1262
1265
1171
1218
1264
1180
1230
1312
1283
1231
1273
1240
1192
1172
1171
1100
1176
1302
1192
1035
1185
1248
1161
1250
1314
1245
1281
1205
1148
1222
1239
1171
1301
1326
1281
1298
1290
1191
1254
1282
1216
1138
1152
1278
1213
1239
1285
1180
1229
1276
1245
1146
1207
1228
1163
1269
1287
1241
1305
1298
1268
1217
1225
1228
1115
1240
1294
1225
1230
1250
1179
1246
1220
1119
1223
1236
1163
1189
1186
1186
1100
1163
1188
1196
1118
1227
1214
1139
1204
1272
1214
1248
1232
1141
1185
1288
1237
1150
1283
1279
1178
1208
1238
1185
1159
1232
1204
1151
1247
1240
1134
1224
1240
1100
1202
1280
1262
1297
1350
1230
1234
1262
1200
1242
1271
1245
1177
1259
1274
1207
1284
1250
1152
1193
1187
1125
1241
1246
1205
1105
1173
1082
1048
926
942
1220
1321
1225
1336
1350
1310
1330
1287
1247
1200
1241
1243
1248
1171
1246
1249
1194
1154
1247
1225
1088
1182
1223
1159
1167
1240
1114
1175
1195
1119
1061
1144
1132
1194
1319
1265
1223
1278
1243
1133
1161
1164
1207
1103
1265
1279
1204
1200
1314
1264
1237
1321
1285
1218
1260
1232
1146
1277
1276
1239
1223
1260
1267
1199
1265
1234
1172
1252
1245
1186
1253
1225
1118
1157
1189
1147
1312
1324
1240
1278
1294
1212
1242
1233
1149
1174
1177
1161
1138
1225
1189
1142
1224
1180
1177
1189
1132
1155
1249
1239
1148
1252
1240
1151
1198
1204
1119
1155
1187
1127
1238
1228
1162
1287
1257
1174
1193
1223
1168
1169
1216
1173
1174
1226
1197
1125
1178
1207
1128
1142
1168
1158
1151
1229
1099
1061
976
1596
1395
1384
1414
1272
1292
1304
1216
1232
1197
1159
1191
1249
1228
1167
1237
1259
1174
1236
1238
1181
1131
1202
1233
1136
1171
1209
1133
1236
1281
1178
1244
1256
1215
1197
1245
1146
1107
1219
1184
1105
1182
1238
1126
1238
1189
1154
1143
1281
1160
1167
1351
1428
1275
1319
1287
1194
1262
1230
1140
1202
1213
1190
1208
1298
1278
1200
1287
1238
1194
1139
1187
1210
1135
1230
1250
1122
1235
1271
1197
1255
1215
1172
1203
1184
1103
1155
1180
1128
1225
1202
1131
1210
1193
1092
1160
1218
1123
1167
1186
1249
1151
1340
1290
1177
1214
1218
1174
1264
1239
1154
1239
1174
1176
1235
1196
1125
1220
1216
1148
1241
1231
1198
1253
1089
1048
1060
1412
1340
1279
1401
1297
1256
1239
1281
1244
1116
1172
1200
1204
1096
1194
1222
1203
1252
1233
1140
1206
1244
1190
1102
1202
1214
1161
1257
1268
1185
1206
1203
1142
1152
1198
1158
1190
1232
1163
1143
1224
1229
1166
1223
1198
1136
1206
1234
1158
1187
1236
1156
1143
1220
1189
1189
1236
1204
1095
1137
1207
1199
1264
1302
1301
1204
1240
1222
1144
1175
1200
1139
1177
1218
1195
1154
1264
1240
1151
1199
1196
1134
1230
1206
1117
1213
1220
1143
1203
1229
1134
1176
1197
1109
1199
1176
1107
1225
1210
1208
1192
1230
1179
1146
1163
1238
1196
1134
1219
1219
1090
1175
1166
1149
1122
1223
1214
1197
1227
1185
1162
1203
1155
1109
1223
1250
1135
1235
1273
1211
1187
1227
1189
1154
1190
1148
1041
1154
1221
1147
1257
1268
1154
1208
1216
1158
1192
1203
1133
1179
1244
1157
1068
1048
998
1256
1454
1283
1323
1326
1215
1280
1250
1150
1222
1194
1133
1234
1246
1140
1188
1212
1147
1188
1204
1121
1203
1222
1166
1215
1195
1136
1165
1191
1166
1139
1227
1225
1125
1194
1185
1129
1170
1207
1140
1062
1204
1212
1110
1218
1200
1107
1195
1210
1151
1085
973
866
841
1455
1106
1231
1332
1282
1378
1165
1050
1210
1037
1037
1003
1013
979
1042
1278
1277
1268
1247
1224
1256
1304
1244
1195
1139
1182
1152
1169
960
969
1344
1318
1483
1335
1296
1334
1299
1201
1266
1300
1262
1181
1212
1184
1168
1225
1345
1323
1261
1308
1239
1171
989
928
899
1470
1368
1567
1389
1354
1351
1321
1263
1282
1265
1244
1264
1284
1304
1207
1110
1018
1104
1347
1379
1385
1290
1378
1352
1317
1282
1301
1274
1219
1214
1260
1237
1206
1191
1204
1119
1210
1208
1200
1201
1223
1219
1153
1221
1251
1185
1243
1279
1192
1225
1217
1117
1174
1178
1111
1206
1202
1153
1297
1312
1208
1275
1203
1171
1195
1156
1091
1174
1177
1163
1247
1201
1173
1191
1183
1100
1146
1153
1163
1134
1153
1198
1171
1089
1190
1278
1198
1325
1340
1254
1321
1222
1187
1220
1150
1104
1179
1192
1089
1238
1360
1226
1113
1156
1215
1254
1242
1140
1134
1206
1196
1359
1449
1324
1370
1311
1223
1259
1213
1136
1168
1214
1206
1176
1270
1243
1163
1230
1199
1146
1190
1228
1135
1152
1181
1133
1237
1240
1110
1193
1185
1094
1174
1184
1158
1101
1179
1196
1103
1264
1253
1163
1199
1210
1122
1145
1203
1135
1160
1209
1110
1133
1209
1203
1219
1298
1230
1207
1242
1206
1152
1240
1224
1114
1147
1189
1149
1105
1228
1180
1129
1211
1198
1128
1169
1156
1058
1179
1241
1220
1197
1259
1193
1183
1207
1165
1095
1119
1092
1013
1146
1356
1250
1277
1308
1220
1211
1240
1196
1214
1259
1204
1131
1222
1189
1112
1207
1199
1122
1174
1224
1166
1242
1219
1170
1249
1294
1179
1197
1279
1236
1223
1203
1151
1328
1311
1176
1242
1168
1091
1154
1141
1085
1065
1068
968
1038
1485
1351
1288
1342
1287
1252
1271
1242
1142
1281
1248
1205
1255
1314
1221
1164
1276
1245
1162
1242
1233
1121
1193
1175
1145
1168
1164
1084
1160
1143
1083
1182
1222
1123
1176
1154
1046
1126
1127
1120
1168
1219
1194
1166
1201
1212
1184
1253
1279
1205
1283
1270
1158
1243
1210
1165
1144
1213
1212
1209
1293
1285
1228
1262
1223
1151
1220
1184
1183
1161
1237
1209
1178
1218
1144
1156
1182
1131
1132
1195
1167
1076
1155
1180
1116
1106
1157
1117
1037
1133
1171
1105
1245
1291
1196
1174
1187
1166
1275
1296
1212
1292
1283
1154
1209
1232
1186
1148
1268
1205
1205
1232
1232
1166
1224
1201
1161
1213
1183
1178
1221
1222
1145
1195
1205
1141
1169
1175
1130
1082
1086
1091
1009
1198
1209
1164
1285
1270
1168
1234
1178
1125
1133
1180
1056
1380
1289
1189
1243
1251
1188
1245
1197
1196
1267
1218
1212
1258
1207
1223
1268
1225
1238
1249
1223
1171
1212
1212
1176
1192
1236
1181
1156
1231
1161
1140
1167
1158
1069
1115
1148
1104
1058
1173
1138
1098
1243
1259
1144
1213
1227
1116
1205
1199
1143
1108
1129
1252
1139
1316
1263
1146
1186
1210
1148
1189
1278
1223
1211
1257
1231
1160
1240
1218
1140
1156
1166
1130
1121
1203
1201
1177
1236
1218
1155
1194
1162
1113
1148
1155
1029
1015
1179
1162
1115
1309
1192
1152
1276
1237
1127
1198
1190
1061
1205
1184
1100
1029
1271
1259
1206
1145
1243
1158
1156
1260
1183
1103
1230
1223
1038
1275
1309
1218
1280
1281
1143
1202
1215
1094
1165
1170
1071
1128
1149
1034
1144
1267
1050
965
848
869
1511
1017
1071
1107
922
1030
1031
989
1357
1329
1272
1354
1318
1300
1232
1269
1247
1072
1071
915
1242
1287
1163
1409
1389
1236
1213
1294
1251
1307
1305
1218
1308
1300
1175
1269
1246
1235
1144
1170
1125
1316
1298
1283
1213
1287
1261
1203
1127
1150
1065
1434
1367
1283
1355
1322
1273
1284
1266
1166
1223
1243
1207
1218
1345
1272
1275
1293
1195
1240
1244
1191
1128
1221
1196
1189
1112
1225
1235
1138
1251
1255
1159
1202
1191
1127
1163
1221
1176
1175
1257
1226
1194
1250
1156
1140
1204
1170
1093
1150
1194
1081
1148
1152
1179
1198
1215
1135
1180
1172
1137
1211
1224
1187
1094
1028
1029
866
1481
1296
1195
1324
1208
1247
1248
1143
1195
1222
1131
1147
1102
939
1089
1247
1219
1254
1274
1269
1260
1244
1183
1168
1149
1274
1304
1191
1255
1222
1099
872
856
863
1269
998
1238
1349
1299
1289
1237
1189
1270
1171
1139
922
1291
1350
1326
1386
1360
1314
1333
1317
1227
1209
1099
1417
1401
1321
1329
1341
1241
1261
1281
1181
1200
1234
1186
1197
1201
1079
1145
1186
1175
1146
1191
1166
1079
1169
1201
1134
1188
1260
1205
1117
1222
1190
1153
1195
1297
1284
1197
1250
1181
1168
1197
1137
1194
1290
1243
1307
1320
1187
1248
1226
1151
1235
1264
1244
1270
1287
1212
1188
1269
1234
1230
1250
1227
1141
1200
1202
1143
1194
1197
1096
1194
1189
1094
1140
1153
1062
1147
1200
1105
1132
1196
1071
976
925
886
965
1402
1139
1490
1338
1243
1186
1073
903
875
875
838
806
791
780
757
738
714
704
687
679
676
665
655
651
639
638
637
636
628
622
619
615
605
608
607
607
611
646
698
701
709
1159
1192
1048
1271
1307
1102
1202
1317
1267
1444
1373
1293
1110
1170
969
983
1326
1332
1202
1031
1133
1221
1191
1291
1282
1278
1257
1328
1328
1340
1332
1251
1291
1333
1285
1041
1159
1136
1034
1628
1529
1439
1451
1372
1291
1278
1197
1167
1307
1357
1366
1406
1326
1297
1329
1240
1279
1369
1332
1304
1304
1260
1171
1254
1325
1326
1384
1327
1282
1308
1275
1167
1242
1289
1237
1180
1299
1257
1482
1389
1282
1370
1289
1212
1272
1239
1179
1253
1199
1182
1173
1065
1041
1125
1160
1316
1451
1360
1356
1355
1322
1248
1313
1328
1254
1258
1245
1349
1299
1215
1317
1246
1199
1277
1247
1194
1163
1157
1172
1399
1332
1286
1391
1344
1249
1279
1271
1246
1261
1323
1281
1152
1325
1342
1292
1354
1351
1216
1237
1306
1276
1252
1300
1294
1219
1276
1239
1217
1284
1151
1086
981
1551
1481
1344
1416
1329
1260
1275
1223
1180
1219
1239
1236
1203
1240
1228
1052
1096
1103
1018
1575
1451
1431
1509
1362
1311
1304
1340
1429
1337
1295
1354
1298
1278
1323
1290
1231
1188
1235
1211
1345
1338
1277
1286
1245
1150
1221
1260
1195
1281
1286
1162
1211
1237
1178
1149
1168
1180
1126
1360
1255
1102
1263
1343
1237
1344
1292
1225
1271
1234
1168
1320
1304
1219
1350
1328
1192
1247
1282
1237
1293
1348
1287
1303
1390
1260
1288
1313
1208
1242
1246
1189
1177
1238
1221
1193
1273
1195
1157
1199
1209
1123
1215
1200
1087
1261
1270
1278
1403
1308
1303
1312
1209
1209
1258
1193
1071
1309
1337
1273
1295
1288
1197
1229
1211
1118
1186
1208
1113
1203
1269
1155
1219
1276
1238
1315
1290
1224
1283
1250
1150
1222
1252
1181
1233
1241
1156
1203
1209
1122
1176
1246
1203
1196
1273
1251
1159
1173
1206
1153
1361
1351
1231
1332
1311
1228
1267
1216
1157
1221
1221
1120
1254
1354
1287
1318
1357
1295
1242
1312
1207
1077
1244
1375
1305
1322
1322
1219
1257
1197
1181
1138
1456
1353
1256
1355
1238
1203
1284
1242
1171
1253
1193
1080
1166
1269
1267
1372
1360
1246
1345
1278
1247
1306
1294
1204
1273
1273
1207
1283
1291
1154
1071
1021
1672
1487
1412
1428
1332
1290
1310
1311
1234
1306
1294
1209
1169
1207
1211
1082
1136
1158
1165
1100
1274
1299
1186
1273
1211
1198
1279
1205
1192
1274
1234
1189
1104
1028
862
1005
1584
1439
1469
1304
1372
1256
1309
1359
1325
1288
1316
1269
1293
1285
1258
1120
1158
1235
1212
1390
1355
1205
1180
1367
1299
1326
1377
1297
1262
1243
1236
1139
1242
1280
1224
1344
1322
1257
1312
1195
1168
1210
1185
1159
1273
1300
1208
1263
1289
1185
1203
1244
1197
1120
1282
1269
1181
1268
1252
1170
1242
1264
1139
1216
1284
1187
1274
1211
1125
937
985
1332
1155
1262
1259
1200
1172
1199
1108
983
1434
1346
1281
1326
1282
1229
1251
1221
1176
1229
1222
1154
1169
1184
1124
1166
1274
1264
1242
1330
1286
1255
1350
1267
1233
1157
1190
1245
1565
1496
1326
1368
1309
1290
1286
1193
1219
1232
1221
1187
1307
1251
1173
1179
1178
1115
1170
1223
1183
1196
1262
1203
1154
1209
1261
1178
1299
1290
1182
1242
1202
1188
1190
1453
1350
1304
1357
1256
1221
1266
1172
1195
1202
1242
1253
1416
1286
1295
1269
1250
1186
1246
1227
1121
1239
1263
1203
1216
1242
1164
1192
1201
1183
1125
1315
1277
1208
1292
1290
1163
1295
1276
1175
1245
1263
1169
1196
1234
1185
1191
1231
1218
1149
1268
1220
1162
1123
1296
1297
1263
1369
1286
1266
1309
1271
1238
1298
1245
1230
1239
1206
1108
1112
1186
1158
1260
1306
1231
1272
1236
1175
1248
1188
1117
1267
1263
1149
1264
1201
1142
1205
1195
1162
1189
1152
1140
1240
1221
1155
1220
1258
1197
1165
1234
1220
1203
1286
1263
1173
1286
1242
1172
1118
1239
1165
1420
1304
1279
1316
1380
1327
1241
1263
1289
1198
1242
1252
1172
1245
1247
1085
1066
1007
980
920
1447
1346
1296
1285
1068
1214
1060
924
1036
1182
1138
1202
1344
1167
960
989
1061
1000
1297
1396
1308
1282
1280
1218
1236
1092
1352
1339
1341
1309
1339
1300
1203
1230
1187
1128
1215
1296
1261
1387
1286
1238
1325
1271
1214
1256
1209
1173
1260
1284
1182
1270
1137
1068
932
1441
1498
1394
1498
1381
1273
1353
1318
1233
1072
1371
1344
1123
1215
1176
1073
1256
1246
1075
1300
1312
1124
1292
1330
1331
1291
1116
1186
1155
1259
1181
1385
1330
1281
1272
1258
1173
1207
1299
1197
1235
1259
1263
1198
1096
1113
892
899
1571
1352
1471
1443
1387
1306
1352
1327
1222
1262
1262
1223
1414
1245
1213
1386
1539
1432
1365
1393
1336
1303
1301
1257
1213
1276
1286
1181
1268
1265
1202
1131
1289
1176
1345
1306
1310
1309
1201
1242
1270
1243
1209
1294
1181
1026
929
1014
1372
1215
1377
1352
1201
1314
1318
1244
1343
1347
1266
1250
1229
1329
1300
1289
1228
1265
1269
1254
1183
1232
1276
1189
1233
1289
1234
1249
1279
1213
1002
1030
1056
952
1048
1657
1474
1427
1402
1346
1297
1301
1266
1207
1135
1095
1199
1211
1519
1339
1390
1364
1298
1236
1276
1226
1155
1269
1279
1266
1394
1431
1341
1276
1314
1314
1243
1098
1183
1382
1355
1458
1375
1408
1361
1232
1299
1290
1262
1307
1273
1177
1220
1239
1190
1154
1221
1212
1117
1226
1245
1157
1173
1259
1197
1279
1250
1411
1291
1560
1378
1411
1369
1182
1258
1249
1173
1219
1190
1124
957
1034
1243
1112
1298
1222
1168
1193
1390
1260
1282
1236
1105
1001
1000
1479
1330
1296
1347
1244
1186
1277
1214
1210
1276
1220
1116
963
882
934
1314
1025
1398
1333
986
898
858
818
782
757
730
712
699
695
683
666
664
657
642
655
641
634
631
627
624
622
615
617
620
621
653
711
668
668
706
738
899
923
776
750
734
747
1174
1158
1152
924
1285
1218
922
884
1325
1349
1290
1434
1392
1229
1396
1411
1349
1152
1381
1415
1341
1379
1380
1313
1338
1287
1246
1336
1479
1432
1228
1283
1225
1239
1251
1413
1314
1398
1385
1264
1324
1283
1274
1257
1442
1406
1309
1368
1327
1225
1207
1134
1114
1122
1144
1521
1387
1414
1322
1268
1325
1263
1186
1240
1256
1087
1108
1347
1322
1327
1435
1339
1292
1324
1301
1233
1302
1313
1258
1281
1379
1321
1299
1339
1206
1105
1220
1215
1072
1442
1464
1374
1428
1268
1240
1280
1281
1210
1252
1256
1262
1130
1258
1421
1422
1401
1346
1274
1320
1316
1265
1256
1241
1209
1359
1379
1353
1403
1319
1214
1239
1204
1212
1309
1271
1255
1398
1257
1251
1262
1167
1224
1201
1138
1009
1347
1322
1383
1306
1375
1272
1224
1281
1106
972
852
1568
1348
1308
1459
1394
1417
1280
1331
1341
1282
1305
1289
1155
1264
1315
1356
1346
1385
1330
1346
1419
1364
1308
1245
1196
1060
1578
1541
1450
1438
1285
1367
1337
1388
1425
1320
1270
1352
1361
1250
1315
1349
1439
1398
1308
1283
1286
1193
1054
1249
1276
1264
1314
1241
1075
1250
1302
1248
1351
1304
1159
1225
1307
1235
1328
1360
1244
1280
1252
1172
1257
1269
1253
1304
1266
1140
1182
1202
1166
1262
1318
1218
1123
1213
1199
1143
1191
1112
928
883
1379
1127
1307
1384
1232
1312
1339
1228
1266
1234
1077
1036
1273
1145
1116
1270
1301
1367
1301
1257
1320
1262
1173
1208
1277
1234
1234
1361
1163
1217
1341
1246
1331
1350
1229
1257
1222
1122
1093
1271
1265
1235
1425
1309
1264
1295
1233
1144
1189
1207
1152
1244
1302
1175
1204
1234
1155
1149
1282
1246
1289
1309
1258
1202
1234
1259
1198
1223
1258
1142
1171
1242
1430
1358
1261
1233
1289
1362
1347
1317
1269
1238
1140
928
854
863
1422
1509
1243
1287
1344
1294
1346
1349
1294
1264
1317
1245
1220
1266
1254
1130
1196
1185
1023
1289
1487
1321
1419
1380
1334
1370
1304
1191
1242
1335
1387
1473
1353
1354
1276
1232
1042
1340
1339
1185
1514
1403
1422
1372
1285
1283
1242
1149
1220
1276
1215
1137
1304
1325
1291
1185
1197
1238
1114
996
1405
1328
1334
1369
1267
1315
1267
1168
1207
1211
1225
1075
1106
1021
1285
1315
1460
1356
1390
1330
1248
1298
1266
1165
1264
1213
1164
1253
1280
1265
1360
1219
992
1161
1516
1434
1500
1469
1359
1400
1325
1278
1311
1282
1244
1282
1265
1227
1286
1300
1304
1379
1374
1350
1286
1268
1260
1223
1404
1370
1279
1161
1202
1239
1162
1309
1202
1153
1227
1058
953
997
1027
1047
1366
1359
1188
1304
1220
1073
1111
1058
1009
1023
1193
1081
1266
1356
1263
1276
1266
1936
1274
1207
1130
1222
1199
1241
1257
1216
1242
1251
1166
1194
1208
1103
1133
1098
1056
1039
1062
984
943
1114
1161
1168
961
913
847
805
772
747
730
715
704
690
681
674
666
653
653
657
648
640
642
631
634
636
635
635
639
638
654
1017
1084
1170
1133
889
1341
1414
1353
1315
1400
1351
1049
1493
1464
1340
1410
1235
1038
1334
1385
1281
1330
1343
1291
1152
1211
1213
1195
1201
1308
1219
1191
1227
1169
919
868
1367
1392
1592
1346
1291
1250
1235
1218
1216
1347
1233
1310
1072
968
1468
1650
1458
1458
1330
1308
1337
1292
1249
1207
1291
1220
1212
1260
1253
1264
1316
1298
1298
1312
1252
1252
1190
1162
1326
1272
1239
1277
1206
1287
1236
1203
1117
1185
1243
1110
1235
1297
1195
1240
1231
1057
1033
899
841
827
1536
1258
1602
1455
1382
1380
1302
1268
1263
1224
1192
1180
1251
1196
1225
1333
1258
1180
1177
970
914
1369
1173
1619
1507
1415
1447
1319
1304
1362
1205
1204
1323
1362
1167
1375
1385
1289
1373
1344
1171
1318
1311
1290
1531
1482
1437
1452
1450
1397
1417
1378
1325
1352
1295
1254
1224
1244
1240
1238
1256
1139
1273
1197
1263
1251
1222
1244
1187
1210
1220
1196
1097
1122
1026
1035
1000
960
981
1048
1001
1067
1060
1025
960
1080
1099
1028
1169
1104
1190
1048
958
976
961
928
945
900
914
926
947
957
965
952
1052
910
907
915
966
928
1348
1162
1178
1207
1104
1111
1069
994
1021
990
956
1010
1073
990
1050
1093
962
977
1013
954
991
1049
998
992
1078
1009
927
911
945
941
979
1594
1393
1220
1280
1169
1172
1109
1166
1179
1086
1219
1173
1119
1165
1101
1082
1125
1026
1009
1103
1016
1006
987
971
1015
1151
984
901
896
878
864
853
881
1492
1352
1243
1140
1154
1057
927
944
973
1040
954
1265
1201
1191
1235
1232
1184
1185
1198
1166
1150
1212
1141
1158
1152
1154
1195
1182
1210
1291
1272
1219
1268
1197
1181
1227
1194
1120
1304
1215
1131
1210
1165
1118
1105
1052
1060
1108
1108
1125
1264
1132
1119
1116
1067
1103
1101
992
1020
1086
994
1062
1108
1131
1144
1078
1137
1110
1040
1032
1081
1097
1316
1298
1253
1203
1149
1172
1076
1058
1091
1100
1204
1211
1217
1200
1071
1144
987
891
859
812
769
751
776
836
800
861
1182
1146
1048
1144
1126
1131
1000
1036
1144
1120
1025
1152
1243
1229
1359
1291
1169
1192
1234
1172
1213
1306
1203
1299
1260
1125
1261
1254
1216
1338
1293
1217
1292
1240
1211
1240
1191
1314
1246
1288
1251
1188
1124
953
966
1764
1557
1616
1435
1362
1247
998
1085
1208
1009
1394
1253
1176
1316
1377
1300
1069
948
1001
1044
1468
1170
1351
1461
1364
1320
1359
1298
1226
1303
1080
1108
1325
1371
1393
1456
1387
1305
1396
1321
1335
1285
1223
1253
1216
1187
1208
1279
1199
1227
1222
1195
1207
1173
1169
1216
1142
1181
1151
1106
1208
1157
1137
1255
1193
1169
1207
1196
1200
1235
1146
1202
1260
1169
1178
1178
1131
1090
1076
1133
1041
1159
1203
1163
1173
1103
1161
1139
1135
1129
1078
1103
1134
1118
1240
1213
1165
1171
1155
1068
1158
1149
1120
1113
1181
1144
1093
1148
1149
1060
1113
1165
1175
1123
1217
1137
1090
1062
1141
1174
1205
1236
1211
1154
1190
1139
1069
1118
1157
1075
962
892
1027
1537
1496
1231
1359
1245
996
914
883
965
1529
1509
1375
1337
1276
1298
1310
1293
1279
1128
1147
1246
1327
1332
1306
1310
1290
1254
1315
1197
1152
1255
1231
1181
1184
1203
1151
1223
1177
1055
1239
1003
920
1228
1334
1340
1251
1288
1220
1330
1257
1244
1295
1240
1165
1340
1391
1267
1370
1349
1254
1292
1315
1300
1278
1427
1282
1268
1245
1114
1240
1306
1234
1307
1243
1180
1204
1168
1113
1115
1141
1075
1119
1123
1090
1014
1074
1107
1032
1089
1120
996
999
1013
1081
1031
1302
1286
1088
967
982
1321
1095
1370
1330
1229
1255
1259
1209
1172
1238
1184
1164
1292
1277
1221
1281
1185
1216
1287
1261
1278
1251
1271
1259
1233
1207
1199
1222
1178
1180
1177
1133
1189
1187
1119
1194
1282
1057
1088
1175
1224
1188
1389
1330
1256
1269
1206
1210
1151
1130
1194
1202
1260
1325
1208
1286
996
896
836
1621
1627
1644
1503
1526
1358
1413
1315
1244
1232
1194
1127
1120
1163
1249
1190
1153
1201
1231
1126
1102
1290
1211
1021
1056
1466
1236
1317
1248
1361
1285
1304
1433
1264
1300
1273
1329
1367
1293
1336
1353
1306
1321
1262
1244
1318
1255
1307
1310
1355
1431
1314
1296
1340
1294
1284
1181
1229
1188
1129
1291
1243
1194
1233
1150
1154
1171
1076
1123
1133
1128
1101
1163
1223
1135
1203
1174
1069
1049
1114
1068
1194
1232
1154
1220
1126
1319
1386
1310
1291
1215
1236
1142
1102
1104
1032
978
1296
1209
1249
1243
1225
1277
1180
1141
1154
1050
1111
1187
1160
1263
1183
1198
1166
1132
1142
1098
1127
1117
1095
1146
1202
1117
1209
1167
1144
1137
1094
1100
1192
1037
1090
1157
1145
1208
1238
1167
1231
1111
1107
1120
999
1022
1057
1041
1375
1174
1153
1207
1097
1090
1019
1002
948
886
883
899
896
852
812
814
781
754
734
717
696
690
680
665
656
656
655
656
668
691
726
755
763
765
792
856
962
1023
884
826
1334
1123
1156
1378
1189
1201
1315
1243
1217
1287
1119
926
1050
1434
1198
1375
1307
1174
1204
1224
1210
1191
1279
1288
1244
1204
1263
1038
938
984
1480
1321
1553
1385
1221
1322
1263
1222
1277
1148
935
941
1410
1239
1393
1393
1295
1333
1237
1158
1270
1234
1147
1204
1220
1178
1115
988
917
888
926
1502
1492
1440
1414
1289
1125
1261
1296
1239
1211
1194
1167
1247
1222
1155
1254
1379
1326
1252
1306
1242
1162
1192
1142
1090
1107
1233
1238
1155
1211
1195
1081
1131
1147
1154
1080
1141
1183
1164
1113
1171
1143
1023
1126
1172
1120
1099
1205
1209
1111
1166
1174
1131
1150
1145
1194
1200
1263
1272
1206
1290
1225
1203
1248
1259
1127
1222
1216
1149
1162
1269
1219
1141
1209
1249
1162
1241
1253
1187
1224
1261
1248
1192
1281
1257
1230
1306
1253
1255
1332
1294
1149
1182
1205
1063
1239
1283
1346
1147
1348
1326
1230
1260
1156
1044
1053
1077
895
1045
1405
1265
1325
1272
1211
1243
1123
891
912
1413
1217
1262
1376
1325
1278
1337
1279
1232
1282
1269
1226
1233
1247
1213
1123
1210
1186
1161
1099
1301
1278
1111
1167
1193
1221
1220
1377
1265
1232
1271
1167
1207
1305
1254
1265
1377
1291
1105
1209
1344
1297
1290
1410
1345
1285
1282
1240
1106
1198
1265
1228
1338
1216
1171
1201
1232
1178
1304
1276
1183
1216
1190
1232
1167
1154
1148
1107
1288
1288
1202
1209
1208
1151
1136
1197
1173
1111
1204
1195
1160
1339
980
926
904
1430
1129
1654
1491
1403
1407
1325
1338
1309
1245
1224
1277
1242
1217
1278
1255
1275
1222
1279
1275
1220
1242
1238
1148
1070
1428
1360
1252
1337
1275
1200
1289
1251
1183
1140
1225
1181
1026
1142
1391
1304
1348
1300
1070
1065
1189
1272
1305
1487
1401
1318
1387
1336
1269
1273
1247
1209
1171
1300
1298
1290
1225
1321
1310
1236
1312
1274
1211
1277
1250
1175
1228
1282
1223
1202
1193
1176
1144
1119
1176
1175
1132
1174
1182
1134
1186
1177
1057
1106
1189
1192
1206
1378
1279
1103
1189
1208
1130
1006
1213
1498
1304
1445
1381
1263
1293
1243
1168
1238
1229
1188
1184
1239
1144
1156
1214
1226
1238
1282
1234
1172
1085
1271
1207
1364
1362
1272
1285
1226
1193
1214
1179
1155
1203
1204
1122
1158
1062
972
835
805
775
764
755
751
746
735
727
718
717
712
714
718
705
714
720
713
705
688
689
678
672
674
671
689
694
714
1110
1202
1142
1093
1281
1336
1339
1306
1403
1367
1275
979
1459
1272
1340
1366
1250
1345
1316
1228
1303
1313
1224
1032
1244
1416
1274
1300
1331
1248
1247
1249
1137
933
1299
1371
1229
1382
1091
1242
1310
1272
1367
1389
1316
1314
1259
1216
1358
1330
1239
1305
1394
1312
1338
1341
1331
1250
1296
1348
1271
1195
1196
1079
1084
1246
1172
1154
1200
1065
1033
1156
1081
1206
1178
1086
928
1032
1267
1143
1189
1268
1270
1188
1234
1238
1158
1129
1229
1297
1164
1155
1226
1173
1167
1239
1216
1356
1317
1258
1328
1255
1181
1224
1255
1193
1111
1203
1217
1136
1184
1217
1107
1233
1256
1182
1157
1231
1224
1219
1236
1170
1083
1009
1508
1400
1258
1373
1284
1172
1276
1219
1115
1216
1237
1160
1230
1151
1119
1015
1547
1479
1471
1519
1374
1361
1386
1281
1273
1257
1147
1144
1313
1221
1193
1277
1219
1130
1254
1285
1222
1010
1259
1317
1266
1399
1299
1047
1303
1310
1221
1261
1318
1272
1183
1227
1216
1195
968
1260
1279
1225
1302
1303
1250
1266
1298
1247
1131
1199
1246
1143
955
1357
1290
1269
1378
1295
1234
1263
1237
1151
1233
1230
1196
1227
1173
1089
1251
1245
1148
1247
1250
1156
1194
1197
1115
950
994
1377
1289
1335
1419
1299
1270
1294
1271
1178
1188
1220
1184
1149
1231
1170
1152
1025
1275
1302
1216
1341
1313
1241
1298
1240
1088
1227
1238
1174
1164
1165
1215
1094
1264
1333
1250
1322
1281
1176
1180
1250
1173
1073
1175
1169
1068
1129
1263
1201
1088
1126
1181
1099
1077
1155
1137
1062
1164
1223
1127
1133
1165
1056
1150
1285
1096
1178
1392
1255
1248
1282
1172
1198
1189
1106
1075
1173
1166
1162
1288
1283
1226
1276
1206
1057
1187
1304
1183
1206
1240
1238
1055
1242
1308
1168
1238
1279
1243
1273
1392
1252
1207
1153
1162
1001
1432
1422
1295
1363
1336
1231
1266
1241
1139
1141
1174
1123
1127
1238
1200
1131
1104
1258
1055
987
830
870
1661
1083
1539
1400
1452
1432
1337
1378
1283
1278
1302
1275
1062
997
1265
1301
1263
1295
1223
1197
1170
1321
1297
1213
1192
1186
1184
956
1388
1312
1266
1310
1286
1181
1258
1229
1191
1221
1138
1190
1251
1173
1241
1237
1143
1156
1222
1140
1178
1244
1158
1280
1284
1265
1171
1244
1256
1213
1172
1280
1255
1163
1246
1265
1184
1131
1190
1243
1160
1258
1235
1158
1080
1019
847
1603
1605
1533
1559
1373
1436
1345
1253
1317
1240
1197
1212
1165
1063
1178
1201
1188
1137
1239
1233
1142
1204
1156
1182
1346
1268
1327
1329
1268
1196
1293
1275
1284
1429
1346
1231
1183
1149
1001
1568
1254
1249
1474
1403
1317
1375
1329
1254
1274
1276
1231
1294
1300
1226
1244
1222
1214
1150
1169
1202
1173
1304
1298
1218
1299
1268
1194
1247
1217
1101
1244
1280
1196
1160
1246
1174
1104
1148
1109
983
1168
1224
1060
957
1092
1251
1080
1208
1212
1171
1299
1229
1145
1193
1228
1155
1218
1266
1212
1136
1256
1065
971
801
1572
1270
1466
1345
1103
1401
1379
1279
1397
1342
1301
1345
1311
1195
1285
1266
1196
1256
1249
1223
1154
1172
1242
1040
877
864
1309
1340
1294
1368
1336
1256
1312
1291
1230
1280
1284
1247
1158
1197
1242
1160
1105
1224
1195
1131
1245
1293
1165
1196
1240
1220
1235
1224
1219
1242
1285
1236
1194
1262
1244
1167
1283
1277
1179
1254
1237
1162
1233
1273
1262
1238
1289
1250
1223
1277
1141
1158
1239
1222
1136
1116
1063
1507
1415
1267
1360
1214
1004
1025
1373
1175
1316
1268
1225
1238
1168
1135
1179
1155
1120
1207
1196
1085
1230
1252
1174
1142
1266
1210
1131
1039
998
866
914
1505
1352
1467
1388
1258
1363
1322
1226
1290
1145
1146
936
1468
1291
1276
1343
1321
1259
1344
1319
1235
1271
1269
1157
1212
1212
1116
985
1149
1236
1008
1456
1425
1304
1377
1383
1261
1305
1308
1239
1235
1302
1182
1230
1311
1251
1277
1326
1254
1244
1288
1269
1200
1137
1291
1299
1191
1278
1208
1172
1120
1410
1328
1230
1338
1315
1192
1224
1228
1135
1207
1183
1101
1167
1160
1079
1089
1137
1076
1134
1201
1121
1211
1253
1252
1116
1228
1277
1237
1136
1337
1269
1221
1305
1255
1174
1211
1189
1054
1103
1207
1180
1246
1221
1129
1123
952
848
815
1420
1084
1165
1330
1040
1302
1341
1289
1280
1222
1053
1232
1280
1210
1175
1024
1159
1300
1258
1202
1221
1209
1151
1199
1272
1193
1123
1208
1209
1056
1142
1238
1142
1155
1275
1182
1038
1063
1276
1271
1182
1119
1278
1203
1115
1266
1241
1112
1206
1237
1136
1236
1289
1178
1044
1189
1199
1152
965
1291
1257
1187
1257
1279
1196
1221
1221
1153
1162
1210
1166
1192
1255
1219
1127
1217
1218
1144
1088
1153
1182
1143
1426
1326
1270
1329
1238
1192
1209
1094
1093
1275
1159
1072
1191
1306
1229
1293
1285
1097
1100
1232
1175
1178
1258
1206
1129
1181
1276
1216
1139
1172
1173
1041
1137
1236
1239
1151
1294
1245
1161
1222
1208
1117
1216
1199
1182
1283
1261
1190
1243
1207
1162
1188
1139
1037
1231
1371
1294
1270
1305
1176
1084
907
1013
1553
1219
1508
1395
1288
1371
1304
1276
1302
1256
1203
1215
1178
1105
1062
1364
1248
1173
1236
1167
1124
991
841
841
1345
1247
1201
1408
1336
1266
1265
1154
1002
1003
1165
1032
937
1142
1320
1295
1230
1158
1252
1177
1107
1148
1254
1258
1159
1251
1297
1194
1168
1252
1053
909
996
1676
1299
1473
1398
1301
1352
1283
1095
1052
1105
1255
1047
1385
1320
1311
1335
1254
1245
1261
1188
1148
1243
1170
946
1027
1269
1209
1164
1291
1285
1198
1250
1177
995
1043
1292
1187
1278
1365
1303
1218
1212
1200
1125
1108
1207
1193
1177
1261
1241
1085
1224
1277
1203
1176
1083
1009
881
943
1552
1104
1244
1314
1129
1229
1299
1224
1322
1291
1219
1259
1227
1112
924
981
1240
1149
1017
1280
1322
1214
1040
1233
1278
1092
928
951
1381
1162
1305
1317
1224
1226
1240
1222
1112
1192
1198
1195
1189
1268
1234
1142
1173
1165
1144
1237
1245
1173
1234
1252
1165
1217
1225
1237
1168
1243
1271
1193
1195
1256
1187
1111
1216
1222
1126
1132
1204
1189
1115
1213
1228
1141
1172
1187
1176
1156
1229
1224
1134
1192
1171
1080
1099
1135
1116
1205
1121
990
1028
1309
1268
1279
1322
1248
1208
1224
1171
1044
1145
1175
1041
928
924
1514
1327
1347
1370
1269
1314
1266
1237
1263
1222
1138
1198
1188
1074
1151
1154
1183
1067
1154
1243
1203
1140
1030
1142
1158
1107
1276
1224
1210
1262
1191
1148
1021
1034
944
1584
1509
1349
1405
1288
1261
1328
1256
1206
1273
1208
1242
1212
1184
1200
1195
1130
1180
1219
1166
1199
1236
1234
1150
1208
1211
1107
1266
1295
1218
1158
1251
1221
1110
1204
1170
1086
1120
1215
1126
881
890
1045
1020
932
1174
1208
951
1043
1184
1128
1061
1302
1270
1176
1227
1192
1079
1064
1088
1109
1004
1295
1280
1142
1298
1254
1158
1187
1234
1166
1120
1316
1203
1061
1297
1207
1041
1116
1170
1054
1064
1222
1262
1098
1235
1239
1177
1022
1138
1139
1083
1216
1273
1198
1128
1199
1254
1194
1284
1250
1173
1232
1184
1079
1147
1124
1180
1173
1101
1146
1198
1181
1068
1048
880
949
1542
1274
1379
1416
1305
1308
1344
1233
1183
1176
1068
901
931
1072
1101
1373
1332
1294
1142
1187
1251
1118
1081
1176
1040
995
923
1350
1444
1316
1287
1177
1084
958
1329
1245
1142
1261
1218
1018
1253
1173
1096
1047
1230
1109
992
922
1013
1243
1047
1309
1347
1271
1287
1244
1181
1140
1109
1115
1100
1310
1286
1186
1127
1074
1099
975
1394
1368
1261
1347
1323
1200
1258
1244
1099
1090
1157
1126
1042
1117
1227
1121
1129
1177
1128
1066
1172
1137
1073
1119
1255
1147
1103
1177
1156
1024
982
1441
1179
1046
877
843
814
787
770
750
732
720
707
691
682
669
663
659
655
659
664
667
666
663
650
655
649
643
640
637
653
666
657
657
653
661
665
686
742
764
739
741
737
726
732
754
803
820
800
774
766
754
751
774
822
820
820
908
891
838
880
1050
920
892
1070
1199
939
1261
1263
1082
995
1254
1014
916
1109
980
878
858
881
1313
993
1153
1214
1027
1116
1194
949
893
964
1299
940
883
886
908
878
834
814
837
1193
1119
1079
1017
1000
955
914
861
896
1045
1089
945
859
822
805
826
819
855
862
864
828
820
799
786
757
738
718
710
738
956
853
1092
1139
1129
1172
1201
1200
1028
1249
1301
1147
1288
1260
1075
1243
1229
1099
1250
1261
1151
1278
1248
1102
1231
1214
1117
1211
1217
1135
1150
1203
1083
1065
1126
1146
945
1098
1178
1164
1064
1177
1179
1084
1040
1116
1129
1010
1093
1133
1047
985
1085
1089
935
1052
1172
1113
1117
1215
1185
1103
1216
1207
1114
1194
1205
1120
1155
1193
1194
1127
1174
1200
1127
1146
1192
1118
1083
1113
987
996
1026
1044
1079
1222
1202
906
878
1000
867
861
1337
1226
1175
1223
1196
1112
1094
1118
1123
1059
1108
1149
1118
1054
1175
1059
958
994
1261
1174
1176
1275
1249
1182
1219
1200
1140
1177
1216
1190
1119
1160
1191
1103
1170
1195
1102
1088
1131
1136
1059
1285
1126
1144
1201
1156
1093
1120
1121
997
1042
1128
1079
1001
1069
1094
988
1015
1052
1090
1003
1054
1064
930
1004
1135
1108
1008
1175
1156
1110
1038
1091
1128
1061
1133
1195
1175
1099
1149
1125
1031
1104
1133
1061
1092
1201
1098
1026
1114
1011
1078
1142
1091
1074
1166
1123
1052
1145
1194
1065
1119
1199
1194
1164
1194
1136
1149
1185
1161
1114
1204
1212
1161
1234
1224
1069
1065
1120
1136
1086
1133
1093
1126
1179
1161
1117
1108
1029
958
965
1003
1037
968
1009
899
919
1022
1090
1028
1061
1133
1095
965
1050
1106
1149
1072
1167
1182
1112
1102
1182
1183
1059
1166
1188
1085
1102
1186
1126
1069
1220
1220
1116
1098
1146
1086
990
1082
1112
973
902
947
1102
1000
921
864
843
821
797
770
750
745
739
723
711
713
704
701
672
669
651
648
641
634
625
611
603
604
605
610
612
618
624
621
612
616
629
651
669
676
758
826
864
863
822
824
923
946
968
935
877
822
816
816
848
806
787
778
762
765
783
768
746
752
767
759
740
716
702
681
661
660
659
647
656
659
655
658
658
653
651
647
648
649
656
681
751
775
765
738
747
766
771
784
808
777
764
806
894
993
928
837
795
783
798
808
804
781
756
751
769
817
810
785
775
794
791
775
748
730
716
720
728
756
734
724
753
773
811
825
776
787
779
762
732
713
707
718
778
878
1028
918
827
887
984
1017
958
866
874
951
949
911
1043
1142
1112
953
1035
1151
1062
948
1162
1132
1065
981
860
860
885
946
846
894
958
883
913
954
914
843
840
865
903
895
883
920
950
867
938
969
945
867
880
903
878
897
962
937
869
855
867
876
875
837
901
974
1005
904
906
913
885
912
928
909
923
978
965
911
891
921
892
870
848
869
881
833
821
805
817
786
792
781
754
738
710
709
697
695
702
707
702
685
694
707
741
787
781
767
751
737
738
730
762
741
737
750
759
777
769
754
781
804
878
931
848
834
941
1046
883
907
978
1018
923
853
886
992
988
859
845
878
907
854
892
922
967
871
895
947
929
868
854
878
884
849
830
885
812
781
763
742
740
716
712
727
740
767
805
812
793
803
796
771
784
801
842
899
886
820
799
858
1154
1018
907
863
904
893
840
910
984
996
909
861
823
788
744
729
707
697
686
683
696
1017
880
761
843
997
934
836
846
933
999
975
970
1053
886
970
1051
886
845
849
857
802
802
832
896
891
811
823
844
789
818
853
908
930
865
834
824
839
824
825
838
843
773
786
770
810
1095
845
940
1092
889
913
978
1248
1140
1154
1230
1063
1207
1274
1176
1197
1269
1235
1119
1223
1145
1111
1207
1231
1123
1188
1240
1132
964
1214
1254
1231
1128
1163
1161
1099
1036
1164
1200
1154
1154
1227
1126
1034
1100
1155
1111
1156
1195
1168
1087
1166
1178
1123
1157
1206
1180
1098
1142
1239
1210
1177
1229
1222
1131
1219
1273
1206
1189
1264
1223
1142
1229
1203
1016
1149
1337
1269
1330
1319
1204
1207
1212
1146
1125
1195
1229
1135
1176
1239
1218
1125
1185
1224
1245
1138
1284
1258
1169
1256
1259
1206
1203
1213
1162
1085
1266
1303
1197
1234
1236
1088
1053
1193
1361
1232
1372
1329
1189
1218
1224
1198
1196
1262
1235
1176
1306
1334
1249
1231
1272
1251
1193
1247
1258
1215
1264
1307
1234
1118
1188
1205
1147
1186
1233
1101
1187
1193
1115
1149
1172
1090
1091
1163
1153
1084
1152
1195
1167
1166
1242
1215
1131
1151
1249
1240
1234
1267
1256
1162
1198
1242
1273
1144
1192
1280
1196
1214
1264
1204
1178
1205
1175
1120
1232
1239
1004
899
883
1251
1214
1152
1204
1242
1202
1113
1165
1221
1211
1159
1211
1203
1210
1150
1221
1241
1181
1142
1210
1203
1065
1203
1078
1182
1218
1123
1193
1236
1232
1223
1260
1221
1181
1268
1293
1250
1215
1299
1269
1236
1270
1190
1133
1443
1370
1285
1360
1279
1216
1126
1218
1234
1227
1136
1268
1257
1198
1160
1174
1240
1122
1206
1259
1191
1243
1256
1157
1166
1242
1207
1181
1238
1235
1178
1207
1223
1188
1237
1201
1167
1185
1240
1234
1213
1291
1239
1213
1277
1272
1227
1154
1263
1265
1222
1237
1278
1204
1101
1122
1404
1332
1321
1386
1297
1211
1222
1159
1104
1176
1352
1293
1282
1264
1239
1118
1184
1303
1272
1271
1274
1236
1192
1245
1240
1171
1198
1222
1203
1225
1194
1160
1115
1362
1344
1271
1341
1307
1209
1161
1205
1254
1171
1266
1320
1216
1320
1344
1279
1300
1274
1225
1137
1234
1323
1264
1182
1307
1326
1285
1285
1265
1196
1288
1323
1300
1192
1232
1248
1220
1215
1258
1234
1159
1270
1281
1175
1259
1248
1254
1308
1143
1093
1311
1360
1085
1003
944
892
852
818
789
553
871
731
710
691
684
697
720
744
725
715
698
695
697
691
683
687
760
836
870
984
1027
1042
1130
1232
1099
947
1295
1289
1045
1311
1063
1237
1295
1116
1279
1270
1144
1270
1243
1220
1198
1283
1234
1111
1253
1281
1189
1218
1279
1232
1214
1310
1295
1287
1330
1294
1203
1361
1350
1243
1280
1299
1241
1207
1224
1278
1261
1426
1318
1258
1319
1271
1208
1251
1244
1164
1319
1340
1247
1258
1245
1204
1232
1312
1296
1178
1180
1261
1174
1204
1327
1253
1281
1374
1293
1262
1257
1182
1135
1262
1288
1222
1236
1313
1308
1221
1229
1266
1190
1322
1356
1301
1297
1271
1184
1084
1462
1403
1221
1382
1376
1259
1242
1179
1048
1087
1334
1293
1273
1303
1268
1243
1329
1252
1242
1300
1276
1316
1294
1300
1342
1268
1388
1349
1305
1223
1282
1273
1318
1287
1362
1349
1232
1295
1301
1226
1317
1310
1212
1312
1276
1181
1288
1302
1216
1271
1258
1173
1265
1350
1218
1281
1294
1243
1267
1250
1149
1168
1400
1328
1353
1290
1213
1249
1251
1179
1225
1251
1117
1247
1270
1240
1241
1282
1225
1235
1293
1450
1454
1410
1331
1379
1318
1212
1192
1283
1271
1227
1273
1224
1184
1034
1250
1266
1215
1284
1299
1196
1192
1250
1214
1321
1320
1255
1113
1277
1298
1228
1360
1341
1242
1236
1222
1141
1027
1180
1560
1335
1370
1383
1285
1322
1307
1245
1274
1149
1033
1173
1538
1447
1388
1393
1327
1266
1280
1295
1379
1324
1280
1331
1354
1289
1301
1343
1212
1167
1288
1187
1271
1378
1328
1317
1355
1252
1208
1261
1250
1179
1185
1202
1266
1232
1311
1317
1246
1197
1199
1139
1014
1022
1628
1275
1291
1392
1312
1362
1281
1201
1199
1282
1279
1268
1354
1354
1265
1273
1279
1247
1265
1288
1228
1276
1266
1194
993
1249
1438
1236
1372
1354
1252
1228
1168
1026
1366
1391
1319
1330
1280
1202
1292
1293
1262
1223
1306
1292
1253
1238
1187
1229
1167
1061
1279
1351
1303
1303
1332
1318
1233
1306
1257
1299
1439
1331
1285
1304
1275
1162
1094
1232
1202
1047
1506
1331
1197
1402
1311
1219
1310
1181
1108
1008
1329
1205
1174
1375
1286
1181
1277
1213
1215
1146
1151
1279
1231
958
886
1043
1319
1280
1307
1427
1386
1318
1295
1274
1288
1280
1240
1273
1285
1257
1195
1155
1319
1273
1109
1352
1365
1227
1310
1289
1222
1329
1346
1157
1192
1322
1373
1540
1413
1223
1305
1305
1280
1369
1359
1243
1297
1335
1264
1199
1306
1297
1214
1301
1290
1239
1263
1269
1239
1212
1218
1141
1092
1350
1418
1286
1274
1231
1229
1031
1135
1479
1341
1362
1373
1334
1275
1226
1177
1183
1318
1254
1360
1363
1260
1307
1271
1106
928
1028
1638
1461
1415
1500
1349
1363
1343
1318
1273
1321
1290
1254
1294
1255
1216
1246
1182
1132
999
1385
1333
1323
1245
1284
1278
1219
1312
1278
1161
1127
1340
1211
1164
1505
1408
1310
1339
1289
1225
1252
1195
1114
1363
1427
1345
1334
1352
1272
1224
1250
1290
1153
1176
1329
1203
1232
1294
1222
1330
1330
1296
1232
1277
1271
1227
1201
1177
1058
1184
1262
1216
1134
1164
1274
1211
1381
1310
1229
1270
1269
1158
1256
1346
1179
1219
1275
1171
1268
1276
1219
1280
1238
1163
1215
1244
1264
1035
1190
1184
1099
1558
1533
1405
1383
1380
1337
1303
1329
1238
1256
1309
1277
1168
1194
1248
1247
1359
1337
1243
1277
1284
1205
1225
1272
1232
1221
1289
1261
1172
1227
1075
1018
1401
1286
1227
1295
1256
1257
1301
1287
1200
1263
1288
1229
1079
1053
1374
1243
1660
1477
1360
1384
1251
1051
1253
1369
1258
1297
1300
1170
1172
1236
1202
1118
1206
1304
1139
1211
1227
1214
1209
1229
1211
1146
1239
1154
1056
907
876
1612
1527
1323
1455
1394
1382
1335
1398
1391
1297
1238
1253
1184
1331
1376
1385
1300
1354
1336
1254
1293
1251
1218
1332
1303
1274
1037
871
813
802
770
759
734
724
708
707
707
695
688
691
701
687
682
684
675
678
670
669
656
667
655
644
636
626
621
614
608
609
610
625
699
801
774
826
717
769
878
1082
973
822
843
1198
1143
1040
863
812
790
828
898
889
831
776
786
818
799
795
1170
1104
901
859
820
792
767
786
753
771
783
859
850
801
812
852
961
979
935
827
889
1126
1156
1126
1091
1132
1121
1052
1115
1128
955
1112
1162
1119
1124
1086
878
922
1106
1097
983
1020
1013
1059
983
1029
1060
1008
989
904
1064
1052
950
846
870
959
1067
964
1094
1141
1063
1092
1114
973
975
932
938
1303
1249
1077
1148
1184
1013
1091
1119
974
942
911
892
882
866
781
784
780
759
746
745
758
797
803
814
800
778
737
734
709
696
674
658
631
631
622
622
637
641
653
673
675
720
716
760
1113
868
990
1110
1010
844
939
980
966
831
823
935
971
942
902
845
800
794
799
849
834
785
820
888
816
786
788
771
758
773
841
898
830
795
800
827
831
796
788
819
879
928
911
824
849
884
928
892
866
796
784
791
819
824
757
731
749
799
1024
912
803
738
738
719
718
704
711
745
759
772
762
739
720
709
729
801
1095
1036
998
910
984
1047
1005
947
841
846
859
912
981
1014
877
887
828
758
735
754
734
725
708
742
1069
1035
891
822
832
828
784
755
747
749
773
773
821
906
854
1047
1090
1030
975
827
826
887
920
938
861
933
973
931
905
821
812
843
847
812
783
789
800
793
778
741
746
744
743
751
750
745
744
727
730
725
748
724
755
789
795
817
815
794
772
758
755
754
754
859
997
1058
871
920
975
944
852
841
838
771
745
723
703
686
682
680
762
847
809
764
753
748
733
723
712
698
713
689
700
710
702
712
719
733
725
712
704
711
746
802
858
870
846
788
784
793
814
842
825
771
763
740
732
806
913
904
829
885
998
893
910
994
1027
993
860
920
1047
1045
1049
925
947
996
983
882
976
1062
973
1077
1052
946
916
937
951
913
918
985
1031
954
987
1008
982
877
832
783
770
762
756
716
748
793
899
901
820
824
840
857
864
840
812
853
953
1030
952
1084
1071
920
911
910
816
873
960
969
1085
1138
997
994
1082
1034
884
902
926
949
911
1023
1004
985
1068
984
860
837
828
833
835
874
794
767
759
750
745
725
734
724
751
730
730
718
715
702
702
706
704
689
692
687
670
653
666
697
744
791
813
834
836
776
792
821
853
897
890
800
820
887
902
873
807
823
870
864
794
826
831
835
771
774
800
748
770
800
825
827
768
770
774
800
816
785
740
746
731
734
766
754
745
717
721
714
708
701
731
781
722
722
711
725
765
818
807
771
744
747
722
708
703
699
694
725
791
740
735
723
733
742
725
727
719
699
686
688
680
676
694
722
759
780
750
768
800
817
787
747
734
732
726
762
773
785
727
718
733
727
721
709
697
694
715
775
796
794
799
771
744
719
716
703
706
749
763
775
732
747
759
761
756
729
712
697
688
703
716
688
702
699
739
851
879
884
774
772
749
737
737
730
727
717
710
702
692
688
689
700
675
712
749
761
732
760
730
729
717
699
678
771
787
737
721
711
698
685
683
688
714
687
719
729
771
750
806
804
774
761
749
750
735
698
703
705
724
751
761
748
710
707
699
701
775
904
936
911
881
949
1022
851
885
933
947
933
886
920
972
914
876
772
764
738
723
734
745
752
744
724
707
707
702
687
681
666
677
681
680
693
748
767
753
754
711
710
694
682
677
677
670
661
664
669
687
688
698
690
689
684
691
687
674
672
669
670
653
673
668
660
667
721
734
722
713
738
735
710
706
688
656
656
652
660
731
837
873
867
964
999
897
910
901
884
864
778
749
736
774
940
976
979
987
942
821
857
906
922
889
821
837
925
971
920
939
960
926
817
835
836
887
964
919
950
989
884
906
898
893
811
813
827
852
790
850
909
933
881
852
864
804
801
823
850
855
807
841
876
892
884
870
907
920
847
779
808
818
843
809
843
869
871
836
827
844
842
815
756
778
799
807
768
742
745
750
763
744
724
719
699
697
696
705
718
720
712
698
720
801
1042
1047
976
1029
1077
902
936
978
994
866
836
799
750
742
761
883
1031
939
993
982
875
899
814
819
841
844
918
955
901
851
853
871
809
731
726
722
710
694
693
697
700
692
686
670
647
655
646
635
631
630
629
632
638
639
654
645
658
706
835
890
882
851
797
753
717
724
751
799
824
750
769
789
807
752
799
897
801
832
873
872
782
747
723
708
725
722
736
744
715
711
729
746
742
719
688
681
681
673
688
767
739
714
739
766
768
754
739
793
801
771
752
798
935
924
828
804
870
899
882
874
872
818
772
753
745
769
845
819
752
756
776
826
880
836
862
864
851
784
777
785
807
815
802
770
817
897
919
824
843
848
831
775
762
765
776
783
773
725
733
743
767
785
799
757
717
713
711
706
687
697
714
747
739
712
712
719
734
716
700
681
676
668
669
668
647
654
668
735
852
876
767
813
873
864
944
865
786
734
725
697
500
594
865
626
611
605
596
590
586
584
581
580
576
577
579
583
609
633
637
645
663
686
691
678
681
681
672
641
634
635
632
626
620
617
619
625
646
670
697
760
789
772
768
766
759
745
731
715
689
675
650
651
632
635
625
635
635
657
650
667
676
680
679
674
669
656
642
631
618
613
607
620
654
669
673
673
775
783
787
739
726
726
715
705
686
672
667
658
659
676
677
671
679
692
697
681
666
668
648
652
640
644
666
678
737
790
753
749
751
716
709
705
686
678
662
647
635
623
615
604
588
585
584
578
588
636
649
680
661
667
682
703
724
709
694
687
679
677
673
667
647
663
675
700
698
701
679
674
682
681
680
659
664
663
660
654
649
646
646
653
662
670
687
723
793
780
754
845
861
859
760
767
779
803
745
765
792
853
796
773
798
835
799
764
784
775
745
764
774
777
761
785
793
772
762
781
794
786
754
778
792
777
751
772
794
791
746
762
776
785
742
772
806
798
744
757
782
798
759
756
782
833
799
746
761
768
746
703
702
696
676
682
760
875
870
801
803
816
838
813
760
741
777
803
750
760
752
759
744
817
921
908
811
829
841
860
806
775
808
850
769
843
887
915
827
850
864
855
783
814
850
858
787
824
854
879
809
804
829
832
801
759
790
823
831
765
795
816
840
769
796
819
761
766
787
739
743
781
818
822
806
763
778
785
788
744
729
750
787
812
763
776
785
810
818
750
780
793
810
806
759
779
789
816
765
781
779
753
705
698
685
673
656
671
726
787
779
733
753
764
771
735
744
775
737
796
853
903
862
860
875
867
805
811
769
819
865
893
802
802
819
852
830
791
801
764
766
795
824
787
767
789
802
786
749
779
806
824
764
758
751
780
803
812
777
763
764
766
747
728
751
760
810
770
779
791
807
799
773
784
776
758
732
729
732
743
730
721
734
731
715
705
702
693
685
698
718
724
695
705
724
743
773
719
746
788
856
842
800
813
831
830
764
776
791
802
758
769
792
782
755
785
799
787
757
779
784
764
757
775
794
785
770
782
808
760
776
794
793
755
761
765
774
747
741
757
769
762
743
751
737
724
711
670
670
657
658
647
639
644
642
661
682
690
699
682
659
685
731
903
971
798
837
927
963
834
896
917
902
832
814
857
918
798
827
878
879
826
807
828
834
815
771
809
836
854
785
820
830
817
769
802
856
861
781
787
796
763
817
833
791
742
779
806
820
764
771
779
755
808
827
796
729
717
702
689
699
752
780
749
752
771
785
781
739
795
814
748
783
828
850
821
814
830
769
798
834
876
864
811
785
812
824
825
792
774
795
809
818
777
803
815
819
790
770
793
770
745
784
805
809
749
783
808
774
791
821
857
812
804
834
825
804
804
829
839
808
777
811
866
869
803
823
864
898
888
800
812
827
852
747
768
793
827
768
778
784
789
745
764
801
815
771
764
791
823
780
726
747
778
779
748
752
765
790
764
737
758
784
771
724
748
763
759
723
749
768
787
753
733
759
776
736
686
684
671
654
641
638
632
640
658
655
645
670
694
714
685
669
680
671
712
790
855
808
812
869
923
866
803
794
820
756
741
755
795
785
769
779
810
801
784
828
800
807
818
927
917
870
838
804
823
826
822
795
770
792
835
857
813
815
842
859
768
742
776
818
822
776
797
755
760
766
757
731
711
701
688
675
662
658
651
642
640
667
695
718
684
673
699
731
744
690
675
703
739
845
844
840
912
964
892
852
892
872
794
729
715
745
817
870
793
771
818
818
797
744
756
773
765
729
749
749
800
767
718
744
793
793
760
738
764
782
766
744
768
779
776
721
730
746
723
770
737
714
683
702
739
767
746
703
725
745
777
727
692
697
692
676
709
777
729
753
771
731
698
681
688
697
700
686
675
670
660
641
631
627
644
649
706
751
794
756
734
781
842
920
847
880
838
888
918
882
844
861
858
815
813
884
801
818
865
837
812
852
832
795
782
814
835
781
755
735
779
864
813
844
808
780
752
696
688
689
670
677
744
772
783
788
784
760
756
743
747
772
795
838
838
747
720
703
753
804
812
818
807
781
796
792
780
751
782
757
861
878
857
836
874
791
789
806
795
762
782
798
786
744
757
762
778
749
748
756
758
738
724
732
713
697
695
718
759
792
805
768
757
782
780
765
742
736
722
697
697
731
762
783
754
790
817
807
749
744
741
735
711
725
751
753
731
739
769
789
773
761
778
723
716
731
739
727
707
709
712
713
704
737
788
754
803
822
808
760
766
756
736
698
693
701
690
679
699
724
736
723
733
734
725
691
684
697
703
698
685
690
703
724
722
733
762
767
741
731
728
724
699
718
718
724
707
704
709
719
728
726
752
767
759
732
733
715
717
708
709
730
744
745
702
697
683
678
670
652
651
688
782
751
739
725
684
685
692
696
679
656
668
687
740
788
747
790
842
862
814
809
792
811
776
765
768
758
736
765
764
738
718
746
765
758
713
716
712
732
762
773
727
724
738
747
749
712
722
731
750
743
720
756
781
791
738
751
754
722
705
726
752
770
722
720
731
738
749
747
782
801
758
760
780
783
739
703
692
674
663
653
637
643
654
656
654
659
661
650
641
637
635
631
629
620
608
602
598
639
742
716
659
668
722
759
815
831
822
793
762
763
773
802
804
782
807
820
794
765
796
857
823
771
777
800
775
727
740
724
711
738
777
797
777
738
740
723
713
755
780
805
782
841
853
873
817
826
762
785
813
806
769
748
771
789
791
762
815
859
866
802
796
794
788
749
736
742
733
690
680
665
661
654
671
741
775
753
718
678
677
653
659
686
726
775
753
772
818
851
838
752
776
793
808
807
776
796
803
737
749
756
788
759
745
787
828
813
737
755
760
751
706
723
750
780
749
733
767
781
757
734
747
762
727
727
756
769
745
736
754
753
743
711
725
731
724
700
715
715
699
699
706
731
739
718
690
697
692
663
670
692
725
736
703
713
714
721
689
715
770
798
780
768
741
715
687
677
668
660
647
630
621
609
594
587
585
610
685
692
665
641
645
671
730
723
690
700
732
735
685
693
726
719
707
680
702
730
753
727
702
735
741
750
706
705
704
694
668
667
696
813
883
853
778
766
751
732
692
688
681
693
728
692
722
767
808
768
735
733
730
704
681
693
716
699
675
702
729
737
707
709
720
730
701
682
703
728
755
735
780
800
807
753
749
747
748
705
726
751
765
740
727
735
737
697
720
746
740
712
717
717
716
696
722
709
698
678
680
714
756
715
705
705
708
693
661
648
631
623
629
623
617
629
654
662
665
668
670
665
676
679
674
673
671
729
823
866
868
830
782
810
811
825
789
832
820
847
815
784
825
860
883
826
781
791
799
811
813
817
827
808
822
791
754
761
753
728
725
740
730
710
682
680
678
659
653
656
662
668
652
645
651
656
659
660
645
632
654
720
941
898
828
833
836
815
757
764
789
784
741
721
729
770
777
722
766
829
840
777
793
792
772
709
717
726
764
735
706
710
701
681
650
641
658
705
685
670
678
698
692
668
647
663
694
759
711
721
784
801
736
733
727
728
698
670
673
674
680
681
701
722
758
720
713
748
753
717
699
702
699
689
673
691
710
702
676
662
656
654
649
637
640
641
627
630
638
648
661
641
664
698
742
724
696
660
634
642
666
701
682
657
667
672
672
659
644
656
674
708
688
697
731
711
717
731
732
711
682
681
671
680
668
685
703
689
699
721
733
732
696
707
718
709
686
687
697
715
688
667
668
663
684
663
667
687
705
708
696
719
728
733
688
682
698
681
686
719
729
718
720
749
761
739
741
737
734
709
691
704
715
707
706
725
717
707
688
699
705
695
679
669
673
671
668
648
630
629
657
653
642
668
696
703
693
686
673
659
644
629
614
606
596
608
648
628
653
660
689
844
872
800
708
691
684
681
678
665
644
623
612
600
589
576
573
570
575
587
593
589
584
587
619
698
699
658
704
785
685
1044
901
762
680
656
650
651
636
632
630
631
622
614
601
596
595
591
613
653
618
645
704
700
653
677
680
662
653
650
642
630
617
614
607
610
630
614
621
644
674
668
642
681
716
719
680
713
704
672
711
736
735
694
659
652
643
625
614
603
596
593
598
604
615
597
598
615
660
697
690
863
790
705
730
738
695
735
718
690
671
675
670
644
645
664
694
649
681
711
729
703
676
661
663
689
691
677
656
640
620
614
604
609
593
599
586
586
572
572
569
567
579
600
578
577
590
612
598
661
776
683
660
667
666
624
619
638
736
766
689
703
716
715
690
704
729
733
686
671
690
671
641
638
637
637
640
638
633
618
624
639
706
735
651
709
704
709
663
639
632
657
650
674
655
656
679
712
714
673
679
678
676
659
670
640
630
632
642
633
622
636
664
670
643
647
654
668
643
684
722
751
696
684
697
704
688
651
661
654
670
647
646
664
705
678
689
686
676
647
637
636
651
657
647
645
655
656
649
642
634
631
632
632
618
616
618
630
647
647
634
640
665
696
721
673
658
662
676
686
686
653
632
647
658
680
649
639
655
680
654
641
673
706
730
696
704
748
752
721
684
691
710
709
685
688
733
740
741
762
707
703
705
715
687
675
676
685
674
648
645
652
661
640
660
665
673
691
662
661
669
692
672
667
673
698
695
675
673
675
659
661
671
672
662
645
639
637
630
635
627
631
630
633
625
617
627
643
647
641
632
638
653
660
635
636
636
639
628
621
619
630
650
667
638
652
651
653
645
633
633
631
640
634
653
688
707
669
660
652
669
702
722
696
669
690
708
677
676
704
753
729
733
768
773
700
669
672
679
674
662
650
647
639
636
623
616
608
600
595
587
579
576
570
571
576
579
584
631
725
714
721
743
739
693
679
686
683
645
630
619
607
604
596
588
592
600
606
600
593
596
589
598
607
602
601
599
601
605
633
677
645
643
629
625
615
611
610
619
625
601
597
597
614
666
704
658
675
677
653
652
658
663
668
645
632
637
678
706
672
678
668
663
636
637
639
649
657
637
643
645
624
625
624
616
615
608
619
622
615
615
619
621
610
609
600
591
588
583
580
583
584
593
582
585
590
602
596
598
595
595
605
619
634
661
648
634
619
609
617
625
637
621
620
672
698
678
660
668
659
643
623
620
618
624
614
603
593
587
581
578
578
584
600
704
854
735
728
771
769
682
681
685
686
655
658
650
648
636
623
632
632
633
621
618
622
625
618
605
607
620
636
632
625
646
654
645
627
633
651
680
662
677
648
639
635
634
627
633
632
632
627
631
634
621
615
609
611
615
620
623
608
605
601
595
594
617
637
642
639
633
615
607
603
602
603
605
612
621
621
632
618
611
613
617
619
630
621
614
602
598
599
599
596
598
596
582
585
581
587
595
619
649
649
622
610
607
611
668
680
626
608
599
586
570
568
559
558
566
599
618
649
679
664
647
646
638
632
621
609
589
582
590
589
592
623
640
613
612
618
626
631
606
605
605
608
607
597
590
579
576
573
579
596
595
603
614
618
614
607
595
593
591
578
573
566
558
554
552
562
567
581
587
584
581
583
583
579
579
586
587
592
606
614
594
619
644
620
617
610
618
617
614
605
585
588
582
590
618
630
607
594
601
596
608
642
673
633
626
634
640
624
608
618
662
967
778
722
708
703
659
649
650
654
533
753
632
638
646
641
639
618
618
614
620
637
642
628
637
641
643
632
614
603
594
589
591
599
609
613
599
592
592
594
597
598
599
593
584
580
582
584
587
600
590
581
577
580
578
580
584
582
573
568
563
563
563
563
566
569
572
567
563
566
568
582
585
578
580
586
598
587
577
573
565
561
561
565
571
567
583
598
636
638
638
613
615
616
622
619
617
605
604
599
598
600
608
600
601
610
626
628
610
607
600
598
593
589
581
576
575
580
584
581
578
579
577
573
571
560
560
561
570
595
605
601
588
586
589
593
591
583
579
577
576
578
589
592
582
585
583
581
574
568
563
557
556
554
554
558
562
564
554
553
552
556
559
581
579
581
588
604
624
621
613
616
601
598
587
578
564
557
548
545
540
548
548
552
593
584
570
579
578
595
611
616
608
592
590
597
596
597
589
595
603
606
606
596
590
588
590
586
578
574
571
567
565
576
592
591
593
588
587
597
610
598
615
659
698
659
650
655
647
637
613
606
600
605
591
587
592
600
603
609
596
590
584
573
563
554
553
553
549
551
559
557
551
542
558
546
546
543
546
540
540
534
544
549
581
649
672
643
619
640
658
617
611
606
610
607
607
600
605
614
599
608
625
624
614
611
635
674
657
625
692
855
799
692
671
672
674
645
629
625
620
617
602
607
631
669
692
652
686
678
691
654
687
691
671
663
672
653
636
638
640
664
631
614
648
691
721
683
721
732
720
663
660
641
624
607
600
594
589
588
581
582
602
613
658
703
697
720
715
680
649
631
630
643
667
645
640
677
710
663
632
635
678
716
685
721
775
773
708
676
672
663
659
636
635
661
687
706
706
699
687
652
627
620
630
729
754
683
701
702
681
646
640
634
622
607
612
631
623
607
617
638
663
655
631
614
623
629
647
653
652
627
606
607
618
639
848
798
730
699
662
669
658
661
654
641
662
712
766
740
694
716
735
736
679
666
684
687
654
678
690
671
648
674
688
722
678
746
717
676
671
671
663
654
638
636
642
645
631
634
644
636
630
634
637
638
626
644
661
674
659
639
645
642
640
624
633
629
638
624
647
665
694
690
669
645
637
629
616
601
590
583
585
589
582
589
623
638
635
619
609
609
617
622
624
605
596
603
608
651
665
623
654
661
686
648
631
630
623
617
603
604
611
632
653
644
648
665
673
670
641
630
631
626
620
602
609
627
636
628
660
728
701
641
652
653
648
633
647
664
652
644
659
671
715
728
726
713
680
662
676
704
695
658
676
708
780
697
723
731
726
682
673
686
702
714
701
673
675
690
687
680
662
666
652
628
642
713
780
703
706
705
687
666
678
652
657
658
668
645
653
668
681
680
656
662
658
673
655
656
686
718
701
663
678
675
653
651
653
662
668
649
652
664
686
656
655
672
675
671
674
681
690
691
659
648
660
671
671
645
624
626
633
656
671
648
654
663
659
664
635
629
625
649
655
656
637
667
704
749
733
751
751
728
680
689
704
705
680
675
690
682
659
660
656
655
657
660
721
725
711
664
661
659
667
659
658
645
640
620
620
623
637
651
641
652
691
717
714
681
666
671
664
659
641
653
677
749
759
678
654
654
658
654
637
629
634
632
636
623
614
625
620
605
601
611
606
605
614
620
616
600
611
675
663
658
627
634
633
633
614
623
624
623
622
617
605
605
613
621
611
608
615
626
620
614
604
610
602
602
597
588
590
576
575
569
567
563
558
553
553
555
555
554
548
554
570
579
607
657
658
637
614
657
665
641
611
623
611
612
602
621
627
609
583
590
592
632
769
782
743
676
665
653
642
635
632
619
609
596
597
592
591
592
607
603
605
611
605
606
596
597
601
600
596
594
594
585
584
584
595
589
597
601
598
597
592
594
588
588
589
590
588
583
586
589
584
596
590
591
592
602
605
605
598
588
589
586
591
601
622
633
639
649
663
647
628
618
609
600
596
595
594
586
584
621
613
609
610
594
593
588
579
571
562
559
559
557
571
582
667
633
613
686
788
713
680
686
671
640
646
631
611
607
605
598
595
595
607
621
608
607
606
614
609
593
592
596
600
614
603
596
597
591
588
587
581
580
576
569
569
561
562
569
576
576
582
598
599
591
582
583
583
579
574
569
567
571
565
566
575
572
566
562
558
560
560
567
591
579
591
601
610
606
592
588
594
595
596
582
582
584
580
565
571
561
563
571
579
574
566
559
550
544
543
547
567
572
568
552
551
556
569
566
583
607
598
585
577
583
579
575
583
594
587
583
591
598
592
588
588
593
591
585
585
597
612
613
615
667
666
646
632
644
646
647
648
638
619
623
613
610
597
587
614
647
659
667
656
647
651
680
662
663
648
654
670
670
657
665
632
624
633
649
661
647
673
720
745
680
725
729
688
671
676
681
658
660
680
674
659
707
727
729
695
705
718
681
663
685
703
711
705
672
685
691
696
663
646
649
640
627
616
623
649
682
650
663
664
673
647
639
631
625
619
611
616
623
633
631
621
608
620
647
679
666
672
692
670
638
647
644
640
628
648
661
659
640
642
643
632
628
624
618
605
599
606
610
612
595
594
597
620
640
616
623
669
662
648
641
656
629
625
632
635
636
622
609
603
617
603
627
607
600
616
619
640
635
631
633
626
614
602
600
596
590
580
574
573
581
590
583
611
632
663
639
684
721
704
687
661
630
619
625
637
653
620
644
684
770
709
752
772
746
696
693
682
665
652
661
668
651
635
644
649
637
628
639
651
653
625
621
632
631
618
613
612
613
627
655
636
699
794
762
698
682
685
668
647
656
675
678
649
645
648
650
629
637
647
641
628
617
623
632
631
642
620
623
626
630
629
631
626
646
661
687
710
688
660
655
659
651
632
615
618
637
698
798
762
730
742
745
730
684
690
685
671
637
633
631
646
665
627
648
673
685
681
693
686
671
661
636
631
625
618
610
634
688
717
717
676
684
694
682
657
630
624
625
645
619
620
646
689
745
708
730
703
663
660
675
672
671
661
677
682
660
665
683
691
653
664
652
634
619
617
609
621
641
660
672
653
640
651
678
675
633
630
635
649
638
633
665
698
706
667
675
696
692
677
645
643
648
637
648
649
653
631
649
672
673
663
644
628
634
656
674
652
648
685
711
678
700
706
714
690
657
642
641
643
640
634
625
629
639
641
628
604
605
610
623
653
681
663
652
667
665
670
646
662
673
670
665
653
652
661
656
648
639
646
647
647
633
646
665
667
644
673
673
655
634
628
619
619
606
610
626
641
636
658
674
685
699
696
677
648
652
659
652
646
627
625
634
660
664
644
649
644
639
622
633
641
659
665
643
661
681
682
660
636
639
631
622
614
611
618
633
627
639
659
689
708
699
656
654
655
[truncated: 16,417 more chars]
