# Supplementary material for: Comparison between Electrocardiographic and Earlobe Pulse Photoplethysmographic Detection for Evaluating Heart Rate Variability in Healthy Subjects in Short- and Long-Term Recordings
Source: Sensors (Basel). 2018 Mar 13;18(3):844. doi: 10.3390/s18030844 (PMC5877367; doi:10.3390/s18030844)
Supplement: Supplementary file 1 [file sensors-18-00844-s001.zip › DATA/24_hours/4/ppg_data.txt]

671
774
791
740
720
744
762
763
719
747
764
767
748
777
775
759
729
736
736
732
700
735
772
784
737
740
734
743
717
744
730
753
715
671
684
704
708
706
673
676
679
656
653
671
683
689
661
700
675
693
745
766
761
717
659
681
678
686
653
634
644
657
645
663
642
638
632
675
705
714
718
712
710
683
668
651
683
683
662
651
669
679
654
628
642
651
666
694
739
679
688
708
713
678
714
729
720
672
708
725
701
717
746
729
667
634
654
668
669
711
755
773
793
781
769
730
700
691
696
700
688
686
693
722
759
818
791
681
664
683
680
695
664
627
624
645
684
717
703
671
701
706
684
676
683
717
765
721
807
894
923
800
774
797
775
720
719
747
760
750
743
793
815
794
721
717
690
677
701
732
746
709
732
700
728
673
683
716
731
718
745
738
707
682
682
683
698
729
709
751
810
760
699
733
773
823
747
752
765
740
715
707
704
738
682
747
771
760
710
736
728
715
702
716
720
713
712
672
658
660
656
675
662
670
751
777
745
739
743
751
790
822
819
735
718
727
748
783
800
763
761
766
731
717
730
745
721
747
761
769
736
757
747
757
729
768
778
783
779
789
774
729
761
763
777
754
798
819
756
779
767
763
760
783
801
741
762
769
763
770
769
739
772
784
753
698
722
707
693
674
692
703
729
682
731
757
742
788
821
811
740
729
708
711
676
697
698
709
702
741
732
746
813
889
838
798
726
697
695
725
780
754
841
860
905
847
873
861
814
800
798
848
834
878
912
807
853
924
838
830
811
830
758
817
863
878
830
797
783
791
801
787
801
812
826
761
758
785
865
868
945
913
835
765
755
766
787
772
780
737
746
762
753
735
769
765
763
741
750
760
767
740
752
665
690
686
732
784
742
784
815
808
784
782
761
747
719
720
707
726
699
747
747
744
767
798
804
716
719
736
782
726
766
758
750
733
763
778
751
731
775
741
816
937
925
862
817
777
742
743
771
730
745
704
717
788
839
854
868
845
790
767
774
770
726
764
814
782
761
794
797
734
780
728
723
732
752
735
713
704
679
716
718
726
780
825
762
808
842
850
777
784
774
754
756
781
813
814
780
725
762
769
758
741
775
762
718
724
722
752
744
758
780
791
779
831
835
834
746
750
761
761
714
753
815
883
846
913
945
892
825
809
801
772
779
788
838
813
806
818
832
795
774
767
763
733
730
738
712
647
646
680
664
670
669
709
693
710
695
670
677
705
688
676
676
682
686
676
639
674
670
674
642
646
654
664
667
660
688
711
708
674
695
671
681
734
773
776
719
748
757
751
715
750
700
758
814
874
802
816
878
881
800
801
817
810
745
816
834
827
799
742
767
800
768
772
797
801
760
792
832
864
829
780
726
773
804
925
826
866
848
808
768
742
707
729
769
785
747
790
791
769
743
742
732
732
692
732
760
797
746
750
709
731
763
778
740
718
735
739
730
712
742
778
757
722
754
770
761
721
742
747
742
712
734
761
826
826
892
787
828
845
800
742
771
782
779
831
803
837
928
914
871
871
892
818
806
832
849
802
878
907
863
851
864
827
769
759
724
770
815
831
867
876
851
755
783
758
725
751
792
812
787
842
849
760
756
752
748
709
718
742
758
720
674
659
659
681
703
679
668
683
678
673
655
672
697
761
740
837
973
912
864
853
887
801
759
799
842
854
826
902
906
802
791
805
835
747
766
808
861
765
798
806
776
761
735
713
729
723
695
705
738
745
683
705
737
813
942
850
864
847
802
748
784
823
765
772
800
740
763
800
846
790
830
862
833
767
839
853
837
801
834
827
773
827
838
864
776
806
807
751
805
845
829
777
808
856
875
839
766
769
790
817
777
799
848
877
763
740
775
804
811
755
769
777
783
755
787
829
871
809
787
806
807
746
774
791
804
750
781
799
760
734
766
792
779
729
766
775
755
737
755
742
726
742
777
777
713
670
624
621
651
668
654
616
654
661
653
635
630
609
615
610
620
601
605
597
609
620
624
611
609
612
631
657
678
642
631
646
676
674
645
676
693
721
660
660
662
683
680
653
689
727
761
711
685
708
717
702
668
691
718
771
711
754
750
715
681
681
685
699
699
678
660
690
698
752
747
695
755
793
842
789
802
803
803
733
762
758
761
743
815
797
747
784
793
773
724
740
749
787
729
762
803
833
737
734
758
770
774
705
729
727
741
692
730
764
851
767
811
786
755
694
690
685
692
725
773
751
756
730
685
672
687
717
745
702
731
760
792
771
722
712
721
731
672
653
683
719
765
744
729
759
774
762
708
742
790
820
778
862
807
735
682
669
646
687
832
858
793
855
857
752
747
744
788
727
789
870
775
818
890
909
786
777
755
778
742
717
765
784
823
736
791
764
723
715
714
700
673
709
760
781
749
774
789
767
725
741
746
772
740
801
824
858
802
821
860
773
797
794
788
761
736
742
722
751
763
790
764
777
772
766
717
735
769
817
802
812
809
778
742
763
777
736
765
778
800
753
740
764
767
765
720
741
755
785
780
756
777
770
743
732
700
737
764
796
726
754
743
707
686
705
716
722
700
729
723
696
685
691
693
697
661
663
671
709
730
711
707
771
789
765
692
715
664
677
684
717
726
708
754
804
806
747
751
755
751
702
721
729
739
735
722
748
781
754
725
748
756
734
717
735
781
758
760
771
778
743
732
736
752
726
715
729
746
716
687
688
683
695
713
720
689
680
695
719
761
716
723
740
729
734
708
695
717
729
737
729
699
714
735
722
677
652
644
637
672
687
673
717
687
687
698
704
691
683
692
703
689
665
688
716
725
701
709
700
702
675
684
685
685
676
662
695
710
731
678
672
656
654
637
620
640
663
711
698
680
687
691
702
687
647
655
682
746
767
730
868
1002
897
830
825
800
727
726
736
726
721
758
847
823
802
807
796
752
757
752
756
701
713
705
720
726
713
760
783
795
742
770
777
726
739
758
754
713
720
766
794
767
779
767
759
731
727
737
747
734
728
753
777
759
726
744
754
734
716
750
762
770
735
755
772
791
744
744
736
706
669
656
648
668
680
674
719
757
747
728
749
739
753
713
745
758
765
763
808
863
740
783
829
822
754
772
774
748
692
711
704
705
683
686
688
719
731
706
726
749
762
768
729
674
675
672
699
730
695
720
741
785
759
740
764
784
782
766
724
743
740
771
792
819
789
786
753
747
704
683
699
774
820
804
767
731
732
737
725
688
712
680
734
806
754
726
768
744
699
706
702
693
675
682
645
641
645
707
804
734
740
740
741
708
682
717
731
723
725
751
776
767
745
756
760
757
733
733
716
713
689
689
713
812
807
753
779
753
776
777
736
712
716
714
693
677
696
707
737
714
724
746
707
722
739
741
749
695
703
700
702
718
755
776
744
775
789
805
785
739
755
761
767
735
722
757
733
800
835
856
809
801
783
751
722
739
754
782
764
763
763
771
765
731
758
755
788
752
740
739
713
709
712
697
677
741
805
880
802
856
845
787
706
715
722
734
737
694
703
712
722
736
762
863
898
912
806
802
783
774
726
744
753
823
848
806
846
864
797
774
760
759
740
749
763
787
791
743
778
797
804
752
758
765
719
735
779
820
738
750
784
844
819
774
775
780
782
725
720
696
657
643
630
629
662
689
652
715
783
849
825
776
779
770
759
701
711
713
728
727
738
787
828
816
729
695
714
708
705
730
795
867
894
925
900
847
849
814
750
735
737
691
719
743
724
814
827
844
776
808
808
783
759
750
738
732
726
731
786
792
827
813
733
722
696
687
661
655
655
675
656
654
652
656
679
690
707
660
696
718
711
694
663
689
692
702
687
673
645
647
639
632
656
629
626
619
642
637
645
644
682
744
729
702
679
700
709
740
724
704
710
712
706
683
690
714
755
728
696
699
741
800
720
728
799
840
802
721
713
715
703
668
701
755
791
765
772
745
754
701
696
691
700
697
728
737
741
717
742
734
738
695
678
681
721
735
760
739
704
708
720
713
703
714
737
773
760
730
760
793
775
765
792
785
756
716
726
737
718
707
722
802
744
794
853
754
728
730
743
742
767
786
713
721
718
729
718
726
756
843
769
918
955
933
886
823
742
697
701
728
686
698
766
1071
962
939
840
778
773
819
809
783
860
838
800
728
744
763
766
712
758
775
795
732
688
693
745
771
696
703
717
732
747
716
765
778
766
734
782
798
782
737
735
733
751
748
710
740
745
785
732
756
741
744
736
695
707
758
777
723
738
756
769
706
700
709
713
683
707
735
799
769
777
772
850
806
786
810
835
760
731
739
769
793
790
740
828
793
788
754
784
731
688
674
675
694
681
661
686
680
700
681
707
739
805
767
709
673
683
666
650
658
637
632
621
637
654
634
659
659
659
641
638
632
624
616
620
600
610
620
630
651
710
674
715
736
681
679
708
728
677
681
682
669
682
673
663
632
642
655
641
635
648
660
666
662
638
618
626
627
651
651
688
836
827
761
711
751
774
770
721
747
763
765
761
733
764
788
784
727
761
781
819
756
811
775
711
657
669
672
676
713
706
706
685
660
662
681
654
668
737
793
760
707
771
729
703
727
711
700
678
675
650
644
633
629
644
703
886
758
830
954
899
748
734
736
722
678
655
681
656
636
684
706
732
759
732
752
754
726
690
710
727
752
691
729
761
719
722
741
751
690
659
663
686
679
692
656
642
636
653
641
652
673
675
689
650
657
697
839
775
666
634
647
623
611
598
589
591
596
612
593
594
645
754
697
665
684
688
691
690
671
656
649
634
627
627
642
647
631
650
659
653
638
648
646
650
647
625
628
631
623
608
622
642
633
657
639
649
642
648
629
629
620
607
601
610
596
623
634
639
647
647
644
656
645
657
640
632
623
613
603
603
590
617
651
743
697
727
708
727
707
681
673
685
663
642
634
632
617
609
607
611
598
602
610
637
676
707
700
675
684
668
658
637
636
619
616
633
633
640
634
641
634
642
652
647
641
639
645
630
629
618
632
647
642
625
626
639
632
630
611
616
610
607
609
646
683
656
643
654
655
648
641
627
617
625
629
655
704
719
723
773
786
804
748
756
732
716
674
671
671
681
684
680
672
684
706
710
703
716
729
717
708
699
707
706
688
679
666
658
665
655
658
659
654
662
674
664
662
657
660
633
623
619
614
601
584
600
598
619
625
632
619
613
605
599
597
608
625
632
631
660
657
694
676
671
670
667
651
667
659
654
687
747
835
811
737
746
734
736
702
669
680
689
701
705
693
712
740
754
714
743
745
729
689
677
669
653
677
682
743
798
786
736
768
806
822
762
707
705
705
710
713
693
709
758
847
838
766
777
770
746
714
675
668
647
633
632
634
666
707
666
682
698
739
681
660
655
639
631
609
613
605
607
638
648
631
672
732
717
764
730
763
775
778
723
704
683
697
695
672
716
736
724
744
768
780
742
785
804
783
748
753
779
787
717
735
737
737
711
726
787
833
778
814
822
778
767
765
719
709
712
731
704
742
749
768
760
738
727
717
676
682
688
714
669
676
645
647
645
642
665
671
659
678
691
672
670
649
652
664
707
765
763
789
804
767
686
693
666
678
668
660
676
668
633
644
642
656
653
635
654
658
687
696
706
704
737
758
776
724
746
697
731
726
744
721
698
711
758
836
743
772
778
792
748
739
746
749
737
698
720
740
723
763
791
865
766
755
739
720
689
704
725
768
774
736
773
759
778
734
738
741
774
763
713
736
741
717
717
729
736
727
694
710
711
739
733
715
729
743
757
714
731
728
690
714
721
710
684
692
676
657
660
632
627
640
796
887
780
792
801
780
727
706
688
702
693
689
736
840
809
812
898
959
873
838
853
802
746
712
714
763
770
742
787
835
923
835
871
839
807
761
753
791
775
734
781
791
806
772
736
699
670
664
652
644
703
766
738
777
802
817
738
736
713
712
696
691
717
810
875
783
806
819
797
733
745
753
797
758
780
795
803
764
759
753
711
723
721
756
726
754
786
836
832
805
821
789
737
714
715
738
722
718
756
894
946
850
923
930
814
791
781
810
758
725
746
778
770
711
709
709
710
665
674
691
737
736
733
752
788
730
715
712
719
717
665
673
695
703
703
786
1004
991
862
841
822
818
730
739
740
729
699
720
776
777
720
736
762
746
721
733
733
746
729
707
726
735
719
692
761
966
857
763
786
792
722
710
721
693
660
658
670
653
639
638
651
676
683
712
714
754
751
703
732
744
787
739
792
812
827
738
744
749
732
753
740
746
705
690
641
621
665
1104
1050
999
1030
1026
930
897
890
874
790
816
879
925
809
876
919
790
801
789
811
862
841
789
745
762
764
767
765
802
814
815
780
754
749
753
766
751
742
722
792
872
857
806
828
806
730
747
749
722
686
665
652
651
639
643
663
656
633
647
651
649
644
630
646
629
638
606
605
611
625
642
628
650
669
674
690
660
672
673
659
646
649
653
657
626
644
646
691
665
644
686
815
889
887
852
842
754
758
793
852
899
887
758
749
775
772
781
775
759
732
756
783
738
739
785
783
794
837
849
817
781
789
779
754
744
779
839
864
797
815
844
814
767
736
757
766
723
749
752
737
781
797
813
787
782
765
765
743
723
719
734
767
755
781
812
768
745
729
688
669
662
659
630
638
666
655
680
750
815
827
789
777
754
704
681
669
675
715
774
788
793
746
706
715
722
699
709
676
664
646
683
709
782
905
767
749
770
812
831
850
850
739
740
773
842
863
837
751
749
749
750
711
662
688
737
771
752
734
729
681
674
664
655
658
648
634
646
656
657
664
661
662
665
651
625
630
647
650
665
625
642
658
663
695
671
676
723
708
711
762
792
710
732
711
715
698
708
736
776
750
714
721
735
751
727
717
745
764
780
750
704
707
680
673
746
1070
983
898
868
856
746
735
721
730
696
733
741
802
812
754
785
772
793
748
720
699
658
689
693
666
689
731
737
795
793
778
746
746
743
709
679
695
722
791
760
807
837
857
773
743
731
702
683
682
723
853
869
841
862
892
834
754
710
652
673
664
650
657
648
649
617
619
633
665
688
676
708
743
729
694
679
696
735
705
743
830
846
775
795
730
787
827
807
759
753
770
773
755
756
791
742
762
774
788
729
758
765
761
722
737
779
778
760
793
808
794
778
720
740
756
767
758
790
767
750
807
843
729
761
730
737
718
723
768
796
772
817
798
783
747
765
757
734
715
724
738
767
740
769
789
812
756
747
741
750
689
687
700
675
714
746
900
812
750
776
781
744
690
682
671
646
651
718
819
864
807
872
862
814
755
755
969
813
813
807
766
740
750
749
767
721
739
757
796
751
747
740
764
709
739
751
737
788
823
870
834
785
743
752
715
725
722
787
842
850
773
759
770
745
733
715
707
712
695
717
723
806
814
746
764
765
770
722
715
712
713
691
715
738
773
734
766
775
737
722
706
696
693
719
693
722
766
785
758
761
776
770
737
728
715
709
684
680
679
725
781
780
874
921
833
824
814
797
743
748
740
735
731
751
776
770
775
791
812
753
768
754
710
695
688
681
694
677
1075
1048
966
929
879
827
753
742
765
769
738
767
791
824
784
833
829
799
746
756
754
718
712
780
1090
971
847
849
760
750
764
786
720
737
744
764
766
741
719
711
692
681
695
672
672
650
644
645
665
658
676
653
680
696
705
718
681
677
691
729
752
716
690
721
749
748
722
773
815
814
781
771
804
973
877
856
859
816
768
785
817
843
802
818
838
768
779
766
765
739
735
752
768
753
751
792
815
773
791
766
744
700
733
748
725
742
781
788
755
793
788
762
779
741
695
693
657
664
658
663
694
721
747
771
762
708
738
735
744
732
787
858
923
889
876
791
814
831
837
774
821
735
767
837
913
806
894
924
850
820
847
876
869
792
819
852
869
800
846
878
954
877
908
895
822
777
792
819
799
815
824
788
786
764
785
788
763
768
811
809
802
820
813
754
789
784
787
740
760
771
774
727
754
781
793
767
807
814
788
771
759
777
748
731
751
760
737
754
776
729
706
712
779
810
760
739
742
747
731
699
733
739
746
747
754
765
812
805
805
840
848
771
755
790
814
825
790
827
858
858
816
826
814
804
758
767
789
794
775
800
814
807
796
831
830
781
775
787
785
747
744
778
806
801
776
834
822
753
757
763
715
670
649
675
709
756
867
867
825
775
759
757
734
695
702
704
738
719
737
742
785
794
786
786
814
805
817
776
747
731
697
704
690
655
725
816
892
837
820
825
805
771
763
770
686
705
709
687
711
727
777
822
780
808
785
802
795
767
752
739
750
780
726
763
785
806
768
759
773
772
754
758
766
787
792
738
760
765
760
710
731
735
730
672
677
673
706
666
661
671
663
644
658
689
724
714
692
725
732
738
736
682
701
694
683
691
695
733
777
772
747
776
768
730
699
714
687
669
658
655
647
658
655
667
669
658
639
657
667
673
678
736
830
829
788
847
832
789
725
754
767
763
747
759
758
744
731
746
775
759
747
775
769
742
734
725
734
691
703
748
727
725
785
803
729
702
705
700
718
716
698
669
678
697
706
685
677
686
702
719
692
661
686
736
880
744
759
729
766
703
748
710
709
716
739
763
726
735
752
765
755
755
781
764
846
875
853
812
777
785
798
819
747
764
797
834
792
801
786
782
748
706
719
774
844
762
816
816
810
789
778
744
717
684
693
790
806
807
749
774
748
741
789
769
738
694
660
675
709
759
738
721
757
778
797
762
769
796
785
775
827
865
822
839
853
860
784
802
816
828
794
852
898
836
791
771
769
734
743
814
949
831
792
816
821
826
774
740
762
710
705
705
693
703
660
690
734
991
906
854
803
810
785
792
730
749
769
770
780
760
719
754
739
753
733
675
665
669
670
692
699
711
720
699
666
719
755
776
722
746
746
777
723
710
722
739
697
686
705
721
712
687
648
642
635
630
629
639
661
777
909
846
834
847
837
754
811
825
797
728
750
747
791
745
728
763
778
736
686
705
732
717
705
741
755
771
746
771
782
810
722
729
740
746
729
714
734
735
708
709
721
742
764
744
784
827
804
748
724
725
706
668
694
729
894
803
948
980
838
836
829
791
748
770
819
835
758
758
757
775
741
833
860
819
760
774
770
781
726
755
794
808
768
885
1009
911
935
932
898
808
820
831
812
734
754
776
843
766
831
963
905
816
825
860
802
826
816
800
755
721
726
776
841
818
801
803
779
724
701
715
744
763
736
813
856
868
804
835
828
783
735
754
760
741
721
737
762
762
776
878
875
787
812
806
834
779
779
779
805
836
777
885
924
908
925
880
819
811
820
729
755
848
955
872
809
792
735
738
779
845
837
826
838
792
755
764
743
734
712
724
752
787
789
764
777
774
752
710
719
719
757
780
713
663
645
680
689
726
784
766
730
708
725
736
738
724
718
709
725
730
727
698
682
719
736
719
681
688
710
720
712
715
680
692
692
715
744
764
758
781
820
828
841
791
730
684
662
670
687
734
764
782
763
794
795
786
795
758
736
736
721
734
718
716
743
792
764
759
810
859
856
782
783
762
757
733
691
705
733
709
691
647
646
662
700
723
666
703
712
734
732
714
743
800
777
786
803
767
754
726
707
681
684
655
678
730
869
847
748
786
786
794
751
774
772
771
718
726
731
742
738
713
714
733
696
716
804
852
813
807
756
709
706
693
676
671
678
698
701
715
835
889
830
703
721
727
751
757
760
734
780
769
773
714
704
718
720
687
707
715
750
763
770
712
699
681
665
653
649
633
643
652
665
677
689
657
676
676
689
698
697
701
680
686
650
674
689
729
739
739
706
755
763
729
714
736
714
662
697
719
850
810
793
860
905
867
808
825
843
827
753
764
784
769
743
769
809
767
814
820
826
739
756
769
808
737
733
704
763
759
786
750
776
767
783
725
752
800
865
821
796
801
809
795
744
702
709
727
781
835
789
751
792
812
773
796
806
787
742
766
765
763
726
722
711
698
681
697
712
743
779
856
911
899
792
814
795
791
746
767
750
754
750
737
728
698
696
710
713
714
675
672
717
742
743
712
737
751
753
737
695
679
690
722
681
736
836
937
824
836
851
791
747
763
746
728
713
722
729
770
764
845
894
906
789
751
749
763
765
747
759
762
723
669
673
695
706
712
705
661
669
682
704
676
665
690
754
834
862
791
779
777
786
801
751
749
775
820
844
819
762
774
787
734
729
721
759
827
891
780
875
875
837
775
777
780
774
764
713
740
724
740
692
679
694
713
771
798
714
697
710
747
755
727
726
722
682
676
687
770
911
1005
801
767
833
1040
1051
988
862
845
815
783
848
925
954
876
913
963
829
805
856
940
931
816
847
838
773
793
807
834
799
809
828
826
782
770
769
769
765
734
755
722
756
806
852
770
725
738
742
778
780
782
712
721
694
684
699
723
761
776
793
790
793
809
814
787
758
730
733
753
821
829
787
782
774
766
704
717
738
783
798
923
909
916
841
907
878
774
737
729
739
750
732
748
818
870
844
881
897
816
811
810
806
751
780
802
813
803
825
870
868
779
781
781
807
808
751
771
789
806
796
709
690
664
659
682
714
764
851
884
853
849
820
760
790
796
794
788
752
767
766
777
789
766
727
720
747
779
798
774
766
732
728
717
729
769
773
811
823
815
756
773
759
758
721
738
735
724
705
752
761
808
795
824
708
702
684
691
686
689
691
706
711
683
685
680
677
704
722
698
729
745
777
787
762
789
872
778
826
869
836
775
776
745
729
718
722
713
743
763
715
740
758
737
755
761
817
815
746
750
746
752
736
723
742
775
808
805
892
944
872
815
810
819
796
798
812
831
743
751
835
984
914
823
741
738
747
760
727
758
772
809
782
807
810
824
737
774
765
754
723
718
755
796
843
812
751
750
746
710
699
706
690
669
681
681
744
761
734
755
749
727
669
684
706
733
762
759
711
730
730
732
705
716
733
762
790
771
748
816
869
892
834
805
808
775
740
721
725
776
798
900
1029
915
853
856
870
811
796
793
776
722
699
723
751
748
753
770
775
798
759
763
789
777
743
733
741
737
750
725
747
770
773
770
787
801
805
758
759
727
705
720
721
752
755
854
935
941
866
787
799
789
773
750
764
793
790
775
802
803
789
733
786
760
749
806
833
815
819
842
827
775
759
712
721
718
738
719
716
792
813
772
855
763
799
819
771
742
740
737
750
738
705
709
708
753
778
814
823
787
780
763
769
744
776
782
760
734
760
770
799
757
772
768
750
736
727
734
756
769
707
739
723
699
742
801
754
738
781
812
791
741
769
783
770
726
759
767
812
841
822
834
820
769
788
817
765
818
860
833
748
772
763
771
748
807
865
855
831
827
813
739
734
740
692
690
743
826
740
834
869
857
796
771
773
776
768
695
707
693
704
674
662
657
679
706
768
842
854
842
809
793
794
780
742
785
786
806
751
781
785
757
713
677
687
691
694
702
662
687
741
776
793
729
744
742
766
824
927
896
832
897
892
769
776
791
730
708
710
730
761
803
813
780
750
765
737
738
720
686
677
739
814
899
771
834
865
882
869
832
756
775
777
777
773
794
787
735
693
693
698
682
685
682
686
716
776
960
968
926
912
923
905
885
847
795
772
769
724
718
713
735
724
694
726
737
738
734
787
802
789
772
784
809
792
751
750
763
740
770
778
749
785
766
772
729
737
749
730
732
727
710
707
715
740
748
741
706
713
728
716
691
681
697
708
734
729
679
698
700
698
710
726
695
710
704
700
700
701
704
684
681
696
735
749
791
762
767
795
781
775
738
737
726
731
697
704
690
701
718
732
701
680
673
659
633
637
646
740
808
773
739
776
766
762
743
759
770
756
755
723
721
771
859
850
813
750
768
762
775
774
733
733
725
750
806
845
778
772
783
755
744
734
760
765
762
740
771
780
789
748
761
753
768
696
709
694
703
759
806
772
779
782
787
778
722
735
733
729
735
746
842
791
812
837
832
813
829
818
782
736
730
756
780
769
740
759
784
781
732
745
758
763
772
752
778
803
777
748
764
779
784
746
757
773
732
738
723
736
710
745
773
777
732
761
778
788
734
743
769
762
810
766
713
745
752
753
743
727
677
689
691
719
705
738
785
870
870
807
769
756
736
714
701
692
681
673
674
676
659
657
686
725
776
781
752
758
732
732
719
678
628
653
652
649
754
842
897
885
897
877
840
818
791
760
761
790
813
832
794
785
812
797
803
741
751
764
782
799
746
781
799
806
755
740
734
736
707
727
745
769
748
767
769
777
748
732
722
715
672
681
674
686
681
722
753
806
779
735
736
731
675
678
678
673
678
690
682
668
644
634
628
609
592
617
630
700
825
995
999
976
991
843
724
766
797
862
826
797
839
844
812
783
713
728
744
717
770
748
740
720
738
804
806
774
752
750
715
680
678
683
758
915
862
748
744
774
781
738
715
714
680
695
715
784
843
751
774
751
767
761
757
736
701
670
671
681
703
778
771
748
709
740
719
722
718
739
710
774
819
795
840
871
832
779
774
762
758
723
732
741
772
768
775
817
850
811
740
736
712
681
680
699
763
838
911
817
770
779
778
800
741
725
726
735
744
768
822
932
841
823
837
836
798
740
738
745
743
764
841
880
908
868
814
722
710
709
722
708
730
770
791
709
718
737
791
807
775
776
724
744
759
769
757
768
777
799
793
755
780
790
775
742
763
731
847
845
832
805
804
795
747
755
760
754
717
696
711
757
785
776
725
737
783
798
755
702
661
660
666
679
729
818
856
832
882
903
932
875
813
741
779
771
839
848
776
781
783
841
801
792
724
742
725
734
717
712
733
726
739
754
756
737
745
772
787
777
768
752
733
718
703
740
758
754
707
714
719
738
710
739
791
805
786
813
820
784
732
742
733
747
716
750
778
852
806
792
814
788
780
746
723
693
683
664
646
628
621
615
605
595
590
587
1037
1039
1054
1029
990
1007
830
736
710
729
721
696
707
713
704
690
701
690
695
680
698
689
655
645
638
632
645
634
624
677
760
814
775
744
797
810
807
775
806
829
784
740
745
762
792
800
770
779
766
764
736
709
747
840
859
898
836
781
760
736
698
690
712
823
957
796
784
825
873
835
774
742
742
732
716
700
714
726
716
704
708
732
693
696
732
818
802
726
728
724
725
717
687
685
757
1004
944
828
821
849
808
752
738
748
714
712
696
685
674
661
673
724
762
726
742
753
748
719
693
691
692
700
694
691
735
799
903
840
808
742
709
714
719
698
689
665
659
638
649
645
688
671
655
694
692
681
669
694
711
726
738
738
709
707
653
647
652
672
691
757
789
860
860
914
929
898
846
817
823
818
775
794
864
930
892
845
783
746
759
779
837
786
806
804
793
759
699
695
678
669
658
656
665
654
649
635
649
668
648
664
697
724
743
699
712
728
693
718
740
762
736
716
740
739
710
691
699
706
694
680
674
678
683
670
684
682
695
671
682
666
676
634
648
664
665
688
706
727
760
717
752
756
751
706
695
687
694
690
675
673
679
685
688
697
691
684
715
740
716
707
719
729
718
668
663
668
721
741
724
795
799
751
740
749
722
706
695
695
688
702
660
676
686
714
707
726
738
719
689
722
719
687
717
743
739
705
688
696
692
678
656
649
646
625
631
631
656
679
661
673
676
690
665
662
679
710
712
696
713
760
831
804
777
796
805
813
747
732
735
730
708
748
779
807
769
803
808
746
726
725
736
706
676
684
723
773
752
768
761
753
709
692
707
736
723
713
769
765
753
719
720
759
734
724
744
742
734
692
696
705
749
745
739
738
711
724
729
750
768
746
776
743
714
692
691
699
717
706
684
722
779
773
784
833
891
865
820
839
831
755
767
782
801
764
807
818
780
760
754
768
726
743
797
921
804
838
833
741
755
749
741
734
764
779
731
781
789
784
745
750
745
701
718
710
771
728
720
754
743
710
716
724
707
671
685
677
675
660
669
688
731
706
717
757
761
752
704
729
734
729
703
709
716
711
690
696
678
679
668
669
686
766
719
694
715
734
717
681
689
682
674
664
653
648
662
679
669
662
684
674
681
666
668
647
676
686
709
705
706
792
756
705
723
708
721
671
689
680
690
676
682
744
823
824
774
779
773
703
705
719
695
681
660
651
647
649
676
682
656
660
659
662
649
627
614
626
645
679
695
672
709
707
746
748
687
724
726
706
668
668
672
661
645
658
702
692
671
723
756
777
769
714
726
725
713
678
661
671
698
707
717
776
878
860
776
776
726
713
700
709
680
676
666
659
666
654
639
688
761
698
738
712
692
677
699
732
710
699
725
686
699
712
746
706
699
727
765
724
718
765
729
685
699
726
757
695
732
764
839
748
750
802
797
716
750
779
740
671
654
717
697
706
713
726
706
740
782
800
791
841
821
745
729
745
734
749
724
765
812
844
796
797
799
777
738
754
762
711
717
695
698
681
690
682
668
668
693
671
692
697
727
715
719
674
669
669
649
635
639
645
671
668
663
684
709
798
734
824
894
869
751
734
726
709
660
654
663
684
673
735
797
767
823
785
766
722
744
759
723
742
713
691
680
697
739
743
765
778
804
738
770
911
964
836
870
849
757
793
786
739
704
785
782
852
871
752
768
754
735
690
695
707
800
841
749
760
787
796
792
768
794
761
768
792
797
765
742
756
780
745
762
795
816
772
787
796
745
748
774
771
771
795
854
847
779
826
821
824
771
806
860
871
818
855
866
859
787
810
812
739
710
697
746
786
849
786
736
680
710
724
732
680
671
661
682
702
760
757
760
700
695
774
819
802
767
724
691
705
736
738
711
745
786
802
816
874
904
800
797
821
848
783
809
833
814
824
838
805
750
790
800
798
792
876
840
800
822
760
739
756
754
719
716
754
803
784
809
846
865
789
818
820
790
777
813
798
813
785
761
817
873
935
905
804
794
822
856
833
806
883
903
919
799
799
796
745
695
705
716
724
762
778
802
792
779
759
739
771
821
914
931
902
855
854
844
832
776
782
789
755
759
862
841
800
783
810
802
783
722
728
719
699
672
686
726
773
823
827
764
784
767
781
785
738
778
819
843
775
798
829
799
814
791
769
762
757
727
738
786
814
825
767
812
808
785
734
715
696
700
658
674
683
703
712
688
714
757
851
815
771
807
816
809
797
714
711
720
740
747
733
777
773
818
784
766
787
799
821
793
830
837
857
767
773
817
835
805
804
810
807
774
789
786
805
768
798
810
835
768
796
812
803
770
810
800
779
769
797
827
809
822
830
815
784
807
806
756
764
762
753
754
798
819
797
779
816
855
809
785
785
799
734
744
780
770
801
798
797
775
790
803
786
746
704
705
707
737
733
719
807
866
800
818
842
836
789
825
822
815
833
861
936
836
878
956
933
835
866
891
831
842
883
917
860
883
907
856
820
843
823
791
814
740
758
816
841
904
859
779
807
837
839
812
874
900
858
852
845
834
794
828
823
815
809
843
879
817
841
858
783
774
813
858
791
837
810
802
798
815
899
852
886
929
904
840
855
841
772
806
825
842
866
916
933
831
895
901
868
829
847
847
804
842
869
845
867
887
911
829
879
865
818
816
852
872
843
906
942
821
853
835
780
815
785
867
955
843
870
885
855
814
810
802
765
777
789
831
782
848
877
835
849
877
889
794
812
831
820
817
850
915
840
856
845
893
796
844
897
925
846
889
934
835
833
825
796
767
831
902
845
904
952
855
841
779
801
820
836
783
817
857
857
834
895
908
837
850
871
858
802
841
875
873
864
890
921
831
886
910
907
814
850
887
869
857
890
821
845
889
892
826
864
881
813
807
847
876
837
879
904
852
796
816
839
804
884
934
876
865
880
817
787
833
870
868
887
947
897
880
881
854
797
840
839
820
869
896
874
813
836
852
839
834
895
932
867
969
1011
916
868
859
846
793
803
838
830
914
1001
932
869
874
861
786
795
826
836
801
877
926
855
851
874
878
827
882
954
966
854
889
913
840
798
819
837
800
876
904
830
832
806
755
718
721
784
741
755
727
720
725
725
708
702
685
666
650
638
638
648
678
686
698
825
960
1019
1019
1014
1035
932
1023
1125
1113
1026
1088
848
1026
1125
971
1000
1062
924
1010
980
884
989
1010
860
903
896
844
885
896
829
865
842
805
903
845
807
856
898
793
845
896
976
854
923
893
797
850
892
834
834
926
1022
945
936
966
874
888
938
904
868
884
876
861
934
929
871
881
843
780
807
817
789
796
790
729
698
721
738
712
744
754
763
714
723
755
792
770
824
925
902
824
892
952
941
895
920
984
872
873
935
961
822
805
757
834
845
817
768
806
883
811
821
820
812
814
760
812
876
992
893
985
1040
841
828
867
890
794
851
922
838
816
887
941
831
810
843
867
785
834
875
865
787
834
839
770
796
851
933
842
834
867
856
805
856
912
890
796
854
853
817
807
861
875
807
838
853
859
816
825
867
899
847
783
789
830
818
771
777
812
773
722
733
719
707
689
675
656
641
627
628
625
632
633
617
626
629
679
717
721
847
1027
960
944
999
977
816
853
872
816
852
933
856
874
900
863
812
792
831
792
759
776
786
765
730
755
771
779
795
807
766
738
755
749
732
717
691
689
704
764
742
758
745
727
713
741
724
709
720
732
743
714
729
777
892
858
857
899
854
782
790
788
755
757
780
825
820
777
776
799
788
744
722
744
770
804
792
788
752
762
734
729
720
751
756
739
776
831
874
825
792
738
778
800
838
868
791
792
807
819
810
812
853
848
784
811
827
801
778
771
796
802
801
767
744
757
768
744
751
810
851
830
791
819
830
784
766
776
784
792
780
780
802
726
737
742
797
760
828
822
838
776
786
770
783
744
742
771
772
750
802
807
800
847
820
797
724
762
763
790
803
789
781
784
788
788
807
789
765
736
718
773
857
967
915
824
833
832
836
808
840
850
781
729
737
821
879
835
860
847
787
758
766
813
883
849
803
935
976
849
886
891
885
803
856
906
924
885
957
968
887
820
859
867
782
846
871
883
791
829
828
786
796
814
816
762
754
762
731
686
691
722
948
919
857
920
929
835
802
788
779
748
742
771
792
832
865
902
858
788
797
830
886
834
794
793
842
827
831
851
843
850
762
781
794
807
734
761
765
770
740
762
819
784
785
847
846
793
883
811
782
812
865
926
939
841
831
866
867
804
835
864
900
864
848
858
880
845
816
801
813
834
870
860
805
796
800
737
759
772
773
769
781
818
766
834
867
841
824
880
868
792
799
799
785
742
751
781
918
828
812
837
955
1010
821
744
780
819
847
842
806
824
827
801
805
806
871
853
812
873
943
834
874
875
774
740
742
772
813
820
789
740
706
703
713
739
767
739
699
690
657
682
699
719
774
827
792
771
783
800
818
883
867
832
1099
1035
968
890
897
881
854
960
1057
958
861
870
917
832
957
1069
966
889
912
846
812
885
914
854
888
898
864
780
807
786
784
752
712
698
696
677
671
652
644
637
648
687
691
698
800
840
802
767
808
883
901
791
896
982
959
812
866
895
810
846
863
797
850
860
847
828
756
754
794
820
783
792
785
809
764
768
774
829
797
792
801
794
722
728
724
709
691
725
761
793
829
795
800
857
875
860
783
795
750
769
869
877
775
764
793
819
783
745
775
768
726
785
787
750
737
747
745
719
692
691
747
828
780
830
891
783
723
725
712
698
693
1117
1064
1147
1099
1051
1033
1016
1021
945
772
878
974
1170
1122
931
911
960
941
917
929
968
907
943
953
838
889
893
885
800
807
824
855
875
854
928
856
858
914
951
916
833
827
819
829
804
798
798
867
875
819
882
903
863
820
818
801
747
761
790
818
788
833
881
900
837
884
873
861
817
812
850
794
900
1075
969
944
960
909
855
874
926
805
900
926
797
841
856
777
736
729
758
750
687
702
705
732
704
702
697
818
1076
1193
1124
1164
1101
991
978
942
884
820
856
916
947
858
871
929
910
863
884
893
844
816
842
857
831
853
809
850
864
849
825
849
848
793
840
844
815
841
905
914
838
863
871
792
781
800
795
765
815
898
889
856
843
836
784
796
819
816
813
857
892
860
949
953
860
878
879
807
865
871
879
820
899
995
894
889
874
807
814
841
847
819
865
868
836
882
872
813
828
788
736
733
728
742
736
774
745
730
750
744
722
713
719
714
733
713
683
704
700
686
681
673
677
667
640
642
653
664
660
1021
887
910
1064
884
980
1057
967
915
905
936
923
818
919
1086
1056
1029
1013
949
951
820
904
1140
1094
984
964
986
964
918
883
817
822
896
889
833
830
829
793
767
766
748
733
728
741
756
719
751
738
801
874
897
860
834
847
883
785
761
767
806
745
818
933
1023
887
895
884
856
802
836
871
888
884
926
937
849
873
887
833
839
858
888
849
890
883
831
847
865
875
804
832
829
794
812
851
868
855
887
944
852
854
805
801
807
836
793
804
809
786
786
799
794
748
760
774
750
720
746
769
779
762
762
786
795
794
782
858
885
876
814
828
833
809
845
872
845
815
832
812
780
814
760
777
813
903
875
920
943
867
852
813
794
820
871
834
874
871
843
897
923
867
887
868
802
816
831
806
826
900
985
894
934
951
835
818
861
887
830
910
948
867
904
913
921
863
916
921
885
878
898
892
824
848
887
913
857
893
870
803
845
845
802
873
893
830
851
878
886
870
887
841
874
896
877
823
836
793
832
948
977
912
885
868
765
717
713
716
707
713
728
708
729
754
781
780
771
751
736
740
757
818
861
898
910
1014
1050
982
935
977
827
924
1061
973
907
945
924
848
892
948
905
873
920
967
832
857
915
863
910
934
879
869
890
902
807
821
809
829
984
1024
917
948
916
897
850
885
946
832
908
951
900
876
922
958
836
872
868
831
814
836
869
810
862
878
871
828
859
838
775
790
807
785
746
788
797
786
832
885
884
784
771
793
799
765
714
721
721
723
757
754
805
836
892
856
892
914
915
844
903
989
996
943
916
937
937
833
899
960
919
898
916
920
824
861
983
902
860
853
892
885
765
752
766
822
846
798
864
903
895
818
849
844
856
828
847
894
949
882
884
897
874
802
796
776
841
897
897
795
836
818
802
757
827
937
964
923
918
879
819
871
909
849
842
861
807
843
956
1036
912
944
857
851
864
889
835
833
886
857
859
910
949
847
885
896
852
835
882
904
816
846
885
814
776
792
758
736
768
769
761
761
787
812
785
799
864
866
787
810
871
900
828
884
896
906
823
861
891
857
815
879
940
863
880
903
845
832
843
840
777
814
867
845
919
965
889
889
864
790
808
844
889
792
843
879
914
848
870
865
835
861
898
878
856
908
923
828
887
906
859
833
914
969
885
916
914
803
826
840
889
814
867
949
979
838
842
827
791
845
830
859
971
963
838
846
885
822
854
873
920
830
877
827
741
754
781
816
750
767
771
755
709
733
783
810
778
843
947
995
922
957
953
842
832
891
890
865
939
999
879
918
920
870
818
867
942
853
884
917
873
847
881
869
764
773
805
755
727
728
751
812
824
817
856
870
870
792
754
738
736
700
683
672
648
645
764
830
715
824
905
855
774
846
899
896
894
858
783
826
933
1021
1056
931
777
823
892
1120
1072
927
897
972
970
850
926
1077
1038
957
834
769
763
808
885
904
844
808
879
916
894
801
838
860
883
821
828
845
890
889
838
849
862
851
776
807
792
802
874
846
781
803
829
820
771
787
802
826
761
800
849
826
891
938
891
806
834
826
803
751
782
790
775
810
789
866
776
759
726
748
761
781
765
716
696
714
768
975
1005
996
834
796
835
858
840
852
802
768
813
881
872
857
795
740
742
743
838
972
926
781
823
835
888
922
848
785
786
745
782
847
1015
901
936
947
893
826
804
778
726
688
671
668
695
679
723
744
727
762
765
780
764
775
802
843
858
828
889
881
882
878
908
944
1024
917
950
973
839
769
794
752
799
858
922
834
874
875
829
828
823
856
807
860
921
938
874
885
847
815
844
848
795
789
821
949
846
919
951
914
845
855
835
780
830
884
985
937
859
866
881
781
843
962
1005
891
917
928
810
848
871
855
856
929
955
851
887
883
834
892
921
880
807
855
862
796
815
817
805
748
761
752
752
824
792
819
793
777
741
752
748
725
715
698
684
659
683
692
737
762
765
727
696
713
705
709
704
699
701
689
684
806
816
805
784
763
779
798
765
768
803
810
833
761
809
792
789
792
822
839
772
731
747
741
746
694
703
723
748
738
710
738
764
797
767
736
773
786
797
772
751
774
795
775
760
758
756
719
752
749
744
757
755
779
769
740
714
746
729
754
743
713
743
744
731
720
714
691
690
679
657
667
674
727
897
802
871
941
913
801
758
729
711
700
709
812
1133
947
746
802
838
966
1008
944
873
875
909
872
889
922
922
845
881
854
803
775
825
890
855
841
894
886
806
836
832
853
764
831
893
1005
885
916
925
828
854
844
816
795
839
870
805
858
894
835
841
843
846
785
805
830
840
825
915
913
805
823
838
788
732
715
712
721
705
768
893
1033
1019
953
995
1001
944
837
769
739
758
863
852
804
835
886
873
867
880
892
833
896
803
992
1147
1065
916
865
781
775
788
828
843
824
881
805
836
877
896
905
841
861
882
873
814
878
935
946
835
865
887
854
781
860
983
929
881
888
906
825
837
856
867
808
858
891
897
814
868
833
799
815
799
781
812
839
803
841
836
894
822
895
1001
924
938
943
921
884
909
857
808
842
876
856
955
1010
920
933
945
870
850
859
913
850
928
944
954
852
887
893
835
833
832
849
800
852
924
851
891
900
857
832
863
874
801
833
855
852
838
844
855
815
875
891
843
824
848
867
810
863
943
968
858
928
925
855
878
936
954
917
947
939
832
874
919
904
862
923
817
877
886
859
873
880
769
759
790
786
757
796
817
816
831
869
922
839
890
905
841
821
839
859
807
879
888
866
866
879
931
817
838
847
817
836
893
900
854
867
899
805
820
848
820
843
895
941
856
894
886
832
799
798
746
779
793
771
784
852
905
822
810
829
838
793
792
826
876
799
823
860
915
844
876
954
913
856
835
819
784
734
731
717
777
802
811
763
735
775
797
819
776
750
764
772
740
713
700
706
856
906
1012
1127
1129
1103
1042
1013
912
921
981
955
973
1004
938
950
1003
933
927
930
839
763
812
855
1105
1031
887
888
860
794
721
730
716
702
711
720
705
682
680
688
720
756
768
737
718
762
778
832
816
861
919
957
856
858
875
861
828
843
855
805
793
848
884
810
802
829
810
754
753
773
816
767
757
776
792
743
740
755
791
744
735
769
806
832
861
841
794
789
812
852
828
905
977
1036
957
971
968
946
909
912
987
868
855
855
833
809
853
860
776
803
810
854
754
711
692
689
705
763
920
950
951
897
919
927
897
869
789
791
826
872
920
958
915
923
958
970
851
858
881
957
943
1035
1093
926
946
947
902
881
936
961
831
875
868
841
860
892
818
847
889
922
841
852
857
862
794
834
837
805
805
822
862
828
865
911
933
823
844
851
816
834
859
873
814
866
870
857
844
839
824
739
720
759
739
764
810
811
808
747
773
792
836
860
881
970
1025
986
865
884
900
884
866
895
925
938
882
902
880
881
824
857
882
865
804
853
866
865
809
844
884
874
864
885
850
779
797
817
871
835
880
866
848
790
792
791
749
761
780
783
745
742
749
749
739
767
789
859
854
954
974
930
900
893
894
814
885
911
899
895
910
882
838
852
873
838
835
865
908
906
1007
836
742
753
745
740
775
756
862
975
920
967
952
850
788
735
753
808
837
796
792
834
841
819
815
871
951
1052
1028
1052
976
873
872
851
848
960
1043
901
951
1021
963
916
930
961
854
886
818
810
817
916
930
903
857
853
858
826
783
836
937
981
1022
1080
974
968
958
834
855
884
858
921
941
986
810
740
772
755
753
733
707
713
704
728
725
751
734
719
750
789
860
847
863
915
934
871
820
848
886
877
766
786
816
849
822
845
878
856
825
840
868
835
840
875
937
879
854
867
874
810
827
837
850
807
872
888
892
835
845
874
835
833
835
838
787
807
815
851
793
835
850
830
801
799
810
778
791
804
823
793
827
840
808
813
807
805
789
744
764
782
796
780
777
767
778
747
753
759
786
762
748
794
861
879
817
849
843
811
782
781
803
783
763
791
807
798
777
798
809
809
778
784
787
801
750
771
797
790
777
835
841
794
787
794
802
769
763
787
822
795
793
814
823
809
817
842
831
791
769
793
806
794
807
847
870
795
797
798
793
758
743
779
795
754
744
721
716
721
738
718
762
800
793
761
776
800
863
868
824
863
875
856
818
792
843
891
796
838
851
873
786
761
768
804
722
706
702
690
679
696
717
730
771
778
778
759
733
752
762
783
824
834
818
825
914
977
982
889
772
746
772
842
1004
990
988
935
829
855
870
903
917
890
940
970
850
879
880
819
820
828
830
805
885
951
885
853
841
840
800
822
838
888
839
877
904
822
817
839
901
835
874
913
826
875
912
951
850
863
851
824
785
827
874
900
863
928
882
812
767
769
781
741
779
815
835
866
898
919
823
838
830
793
812
812
853
796
816
819
829
794
820
812
798
807
816
805
755
770
804
780
752
768
744
706
692
693
690
712
702
698
711
727
683
665
677
683
719
802
846
770
820
933
1044
1002
862
925
1039
855
831
933
978
905
860
884
866
803
845
902
954
820
880
897
923
812
868
904
795
782
842
935
941
863
881
913
883
792
874
955
1022
982
1006
880
902
940
852
776
812
897
916
843
959
972
997
829
802
797
743
758
806
879
929
874
873
922
954
829
832
893
889
889
946
951
828
874
877
823
801
832
852
805
830
864
886
794
803
821
808
734
713
749
802
849
953
974
832
893
949
951
880
853
854
878
907
867
903
953
916
831
874
882
859
787
855
888
878
796
859
859
839
776
833
813
779
794
827
826
758
812
807
795
767
807
774
737
777
755
736
708
679
661
651
625
621
625
644
647
683
665
657
688
699
727
699
695
808
1012
969
939
948
948
960
947
995
845
892
1012
1040
990
1022
1103
1068
1003
851
898
1039
1106
915
897
973
1045
905
867
880
920
826
862
853
757
759
855
1059
991
890
843
856
867
835
805
822
844
861
788
808
815
858
799
835
855
871
775
805
812
813
746
732
759
784
793
749
786
800
781
808
826
829
779
755
758
791
859
782
787
816
873
841
765
773
782
781
762
727
767
782
802
745
802
795
842
841
875
860
820
782
800
818
848
776
813
831
917
828
867
881
899
856
872
862
803
793
794
759
711
695
681
674
661
684
684
687
705
730
733
730
713
687
701
743
817
838
827
877
901
830
797
804
819
796
755
786
843
867
810
773
755
793
819
795
758
765
752
758
730
697
725
728
789
743
807
843
910
808
810
832
821
803
825
816
781
759
754
762
780
755
795
807
858
840
752
804
875
900
876
790
786
771
775
734
751
801
912
851
870
902
825
837
862
873
798
841
828
800
747
790
816
877
880
897
928
851
886
886
903
859
865
867
809
845
853
901
807
860
858
816
742
703
740
730
776
894
919
932
910
795
813
807
837
845
842
864
952
915
882
896
888
836
828
847
856
787
838
846
878
795
825
801
807
806
804
779
786
798
791
733
777
785
826
790
827
814
820
764
801
810
796
774
776
793
814
802
852
860
788
794
808
788
742
747
734
714
681
691
717
787
817
751
758
760
794
734
758
816
853
848
865
884
937
803
811
829
816
786
836
880
828
828
812
827
795
762
823
848
837
772
801
843
875
818
830
830
847
793
806
809
850
808
842
861
803
849
882
859
771
785
798
788
767
751
751
720
690
722
764
851
833
749
786
822
834
832
824
747
775
785
812
836
872
968
1044
849
901
988
967
854
865
853
872
789
876
904
891
803
840
846
769
813
819
839
819
775
785
802
801
766
804
806
850
783
828
837
834
794
813
783
703
691
695
718
732
755
770
821
833
847
840
759
781
803
831
870
877
822
770
769
776
820
871
874
847
784
794
816
829
861
844
856
871
845
802
798
791
756
765
786
819
813
760
787
786
776
756
738
770
781
784
763
809
794
798
793
804
792
797
733
770
789
790
745
763
772
741
765
802
824
812
817
813
841
773
779
792
786
777
782
813
940
984
903
994
986
873
837
846
833
795
879
971
859
909
935
842
827
834
822
799
812
837
777
790
787
730
724
704
684
696
722
735
773
754
752
742
719
790
963
917
914
787
735
713
732
767
795
816
815
808
731
761
798
868
945
938
795
855
892
915
919
868
795
819
821
856
855
834
879
869
865
793
820
843
838
790
827
842
849
791
825
810
799
780
804
831
809
810
873
882
803
823
847
821
760
759
776
782
753
724
739
748
798
808
800
832
851
801
786
778
779
768
750
791
845
838
778
790
769
720
717
714
714
731
764
783
770
747
762
788
811
761
799
812
888
833
829
843
826
754
762
752
773
734
733
777
821
877
824
876
883
854
792
794
804
804
749
803
826
928
864
868
854
846
789
757
787
797
730
702
689
696
698
695
721
758
719
761
762
767
771
741
738
720
722
712
703
713
737
803
768
818
905
921
899
828
799
795
799
805
733
775
807
832
810
817
784
777
734
740
752
792
763
760
758
788
744
748
757
774
745
726
729
731
755
717
714
731
758
764
747
770
778
786
734
728
734
755
762
784
786
801
839
847
800
801
788
769
727
747
751
767
739
758
768
768
731
738
755
766
735
717
728
723
735
716
696
709
727
756
730
742
763
787
759
724
708
701
682
687
712
710
679
687
725
755
803
790
765
704
727
740
766
788
806
768
798
794
836
846
831
882
891
928
865
868
863
863
806
801
824
865
847
879
899
929
837
890
941
819
856
849
820
817
830
849
780
821
832
859
787
819
843
832
784
815
812
792
796
862
884
852
860
839
781
778
793
820
757
729
756
755
760
731
790
820
855
741
719
764
748
718
735
789
759
791
786
781
727
742
774
778
793
814
866
974
837
862
898
932
886
812
757
789
799
821
886
936
972
987
900
847
840
855
827
782
842
835
822
742
743
776
817
827
756
741
754
775
758
713
678
681
686
706
747
868
881
858
865
853
825
850
886
880
895
861
772
794
828
875
896
909
800
808
790
836
884
834
931
1067
878
876
898
892
832
825
837
832
783
744
720
726
722
733
716
684
691
668
686
690
714
741
722
747
786
838
855
802
855
920
843
856
827
807
741
707
767
887
929
825
861
861
860
794
796
810
853
824
864
866
852
794
860
881
881
825
856
867
857
836
857
878
800
849
861
876
837
847
838
778
798
802
781
774
796
812
773
801
823
831
802
827
831
813
794
794
810
792
764
812
850
808
813
817
833
793
804
840
844
792
814
856
855
875
873
828
785
808
808
778
823
862
831
875
871
886
804
818
804
812
772
786
809
854
813
854
914
845
783
811
790
797
808
837
848
798
835
842
813
837
835
878
798
833
836
848
836
884
905
837
859
858
831
786
817
815
777
809
853
849
792
857
835
822
783
787
795
723
708
707
684
696
680
668
669
663
657
675
668
666
690
715
720
704
701
732
762
756
725
768
818
937
855
849
844
863
799
793
792
801
769
789
838
884
846
850
821
824
776
784
780
797
785
855
910
806
846
845
859
799
788
814
753
724
747
756
773
777
745
767
802
831
796
786
810
821
803
778
789
812
791
793
791
798
816
774
786
776
781
748
751
777
819
847
790
809
821
817
773
760
765
789
774
754
799
810
807
791
810
828
793
781
780
806
774
775
777
791
784
771
783
761
729
768
777
773
737
744
778
800
803
784
827
838
850
796
803
813
811
781
820
883
884
856
852
851
837
774
697
681
688
678
685
746
803
837
853
857
837
757
768
787
908
976
979
970
943
873
845
822
798
883
949
960
882
836
920
959
891
804
812
818
816
815
862
907
867
770
798
805
804
766
802
810
796
793
799
810
808
777
807
814
788
766
790
788
809
774
814
833
904
854
896
904
894
867
883
868
769
805
815
891
794
837
853
822
814
822
839
776
767
803
849
821
810
839
842
782
802
803
833
773
781
815
873
825
856
896
858
826
836
847
778
795
812
799
791
857
852
815
845
845
798
835
853
821
834
814
766
703
719
748
766
760
714
720
702
684
679
654
653
648
641
624
615
597
606
613
631
671
659
722
736
727
1051
963
828
725
794
1041
1012
944
773
726
745
751
730
746
797
796
769
742
753
769
750
727
736
746
726
685
681
666
694
725
791
746
696
671
680
687
701
715
671
677
682
678
678
654
635
649
687
736
689
735
760
684
673
678
683
689
669
680
703
766
847
779
808
869
882
801
788
809
835
854
875
1019
1030
877
874
848
802
754
785
837
831
875
906
865
779
783
803
829
794
806
852
895
842
834
888
855
826
825
828
793
787
825
826
795
870
904
847
809
802
773
747
751
771
809
814
951
1029
846
911
844
881
891
956
868
776
765
787
742
780
845
842
791
982
956
853
1047
1057
850
918
1007
901
1002
956
849
899
1106
998
839
888
882
813
837
879
881
790
874
931
844
805
843
829
785
798
784
762
774
804
846
794
811
830
821
773
804
816
784
758
788
785
752
726
709
701
703
749
710
763
842
854
854
828
745
757
743
691
726
822
1065
917
1002
987
823
846
847
784
799
817
816
759
773
805
767
770
708
738
761
776
773
835
930
880
772
799
838
838
754
788
820
828
770
797
786
764
726
724
755
786
737
777
798
795
766
755
791
854
754
734
721
998
860
883
877
803
793
818
810
780
732
736
772
901
917
879
877
863
785
816
819
845
775
779
776
798
765
744
759
790
770
723
767
838
819
752
789
802
802
776
728
750
771
748
761
815
831
775
726
720
690
685
664
655
640
643
676
861
707
689
698
705
714
716
730
749
808
795
729
691
701
751
1002
1066
999
980
988
1008
974
855
979
1153
1072
875
891
781
791
948
1044
970
832
850
862
853
791
813
788
791
840
879
859
797
861
878
849
785
807
828
841
777
847
840
820
779
796
756
826
869
858
845
853
839
777
755
726
714
702
684
665
672
647
636
633
646
646
637
635
632
617
606
631
727
901
914
955
806
739
818
846
879
808
806
950
1045
1035
1065
1046
946
964
1019
1022
893
864
857
787
857
900
960
916
872
845
786
779
787
788
769
804
817
797
785
808
791
768
776
784
777
759
729
711
711
665
680
703
851
1047
986
879
773
770
772
782
787
785
764
716
721
744
766
767
750
768
793
798
801
776
706
696
695
720
771
820
831
750
726
738
765
807
825
799
744
749
768
816
818
791
850
856
821
818
800
783
784
714
716
736
784
822
827
754
767
769
787
753
739
761
783
823
814
847
861
843
801
804
782
745
763
791
760
735
745
705
694
701
723
719
723
763
767
746
747
773
765
772
759
768
785
750
783
830
803
759
795
842
940
846
804
787
804
791
782
873
918
906
812
847
894
930
840
879
901
894
834
841
850
825
857
887
943
833
823
828
861
804
849
786
805
817
842
895
896
842
832
815
813
790
785
781
805
791
810
854
874
843
837
842
835
775
717
713
682
683
797
819
847
968
988
892
833
795
815
754
729
794
909
829
824
881
865
799
859
908
856
793
784
786
811
820
785
788
820
848
804
831
897
893
803
808
824
859
814
861
887
901
871
887
863
800
841
850
821
829
867
847
840
874
870
806
811
836
822
776
808
813
772
761
815
783
753
727
742
748
722
718
747
764
753
717
724
752
787
778
767
803
817
819
795
861
855
814
747
763
804
904
810
816
856
835
780
829
860
839
850
979
1018
858
871
919
1024
816
731
774
875
869
976
905
819
767
792
779
799
771
736
764
820
864
906
933
899
823
858
883
884
827
808
841
881
920
812
847
821
798
761
805
823
836
765
777
807
787
751
753
743
692
695
684
692
693
713
720
734
760
747
857
1060
1092
1038
984
981
920
878
962
977
893
918
1118
1035
980
986
882
950
1096
894
975
1062
1013
973
956
863
855
974
1078
1035
980
909
905
924
992
928
971
1009
965
1036
1055
976
843
860
906
820
862
907
922
858
873
871
819
771
786
824
818
856
850
846
873
921
902
830
847
783
848
855
862
798
842
860
881
796
819
812
825
793
791
841
870
889
827
868
800
877
898
906
850
807
842
868
917
809
854
826
914
949
958
860
867
800
809
835
840
775
862
851
859
809
861
900
784
783
798
796
755
783
824
864
874
941
963
819
822
829
809
809
833
892
853
896
869
869
893
893
794
828
864
876
791
890
1032
1042
936
924
893
796
822
902
984
893
884
973
955
851
752
760
780
782
785
827
857
852
770
803
821
810
758
759
788
856
990
975
943
935
819
844
865
955
884
935
945
970
862
883
972
949
813
814
814
815
922
988
922
891
892
885
805
843
898
922
878
912
897
836
875
809
909
958
892
879
880
873
827
857
890
791
743
731
720
771
753
747
755
748
721
707
709
692
676
669
669
685
673
664
694
716
773
855
869
822
862
931
990
910
932
981
862
837
855
853
785
805
853
859
814
825
829
812
795
826
852
825
748
727
724
759
788
731
751
783
802
761
782
845
907
852
864
861
889
849
881
902
897
834
881
841
882
914
913
832
810
827
857
805
810
827
856
821
849
831
821
780
789
800
819
764
768
808
812
829
790
805
814
795
771
783
786
795
810
840
845
828
791
835
821
812
792
805
819
787
791
819
840
843
794
807
813
782
769
799
808
773
785
812
839
779
845
818
772
797
811
816
779
780
769
759
759
785
801
818
792
796
790
802
836
827
810
761
712
722
732
725
726
697
714
674
654
692
685
730
766
805
815
799
794
743
747
744
804
886
936
890
904
906
836
841
897
935
967
900
851
885
836
776
818
871
914
822
879
972
1009
915
870
883
967
912
879
805
895
1160
1121
946
977
962
896
949
962
903
922
952
936
813
904
973
965
872
884
934
850
811
826
835
782
831
874
853
801
832
768
751
761
764
792
764
734
706
674
662
666
691
741
716
751
728
865
1066
1041
959
977
955
880
827
837
845
743
720
760
829
1039
1091
1054
951
881
838
781
835
927
1001
995
968
984
1013
957
931
968
958
965
827
861
881
806
908
1026
942
869
891
863
849
765
834
860
863
769
783
755
753
714
729
786
764
707
683
678
696
689
702
759
756
783
805
852
934
963
928
875
869
840
829
818
865
929
959
939
907
925
938
932
932
835
874
913
948
793
829
906
962
943
872
893
905
882
820
835
848
893
855
939
978
856
846
840
854
808
828
888
964
876
851
845
831
784
820
844
921
848
832
848
881
801
788
804
823
749
771
824
895
847
837
839
852
788
814
814
823
759
787
786
834
803
866
892
882
851
845
854
790
812
813
820
828
882
930
915
869
878
865
815
775
793
838
794
869
971
1001
943
993
964
850
827
833
800
800
834
853
810
830
835
842
777
789
802
812
789
841
846
852
795
836
834
829
769
778
786
737
690
696
683
674
698
676
677
673
667
660
654
635
621
607
610
602
593
639
1035
964
904
889
808
737
772
843
765
821
964
1009
989
940
887
815
854
1205
1002
787
789
841
910
955
938
981
934
986
892
964
1077
1063
934
870
820
801
841
861
872
891
887
860
833
833
824
803
760
769
783
822
802
840
821
827
798
798
821
857
807
874
890
924
866
852
833
809
781
780
802
814
768
820
863
934
871
899
873
763
755
747
714
695
690
700
743
718
707
716
747
761
722
708
725
736
799
900
908
831
913
943
950
874
842
864
874
859
795
833
881
925
820
812
783
780
780
744
759
798
848
780
804
863
867
842
795
785
799
808
839
839
891
963
950
863
911
931
826
838
880
856
793
807
782
816
858
875
813
798
800
801
796
765
859
829
979
1058
1022
906
890
911
907
841
889
1008
1046
996
950
966
925
836
861
940
962
897
899
948
907
846
848
887
863
818
880
816
880
956
945
874
846
862
873
883
791
823
910
971
867
855
891
798
874
943
957
877
887
898
822
836
827
815
795
866
916
821
889
933
921
824
832
834
829
820
843
889
1027
910
993
1034
918
862
893
878
854
937
988
869
906
942
929
821
806
834
811
790
878
1004
1002
860
911
929
917
880
915
959
914
866
874
890
846
837
891
943
803
843
915
903
842
831
924
957
893
888
913
923
870
906
947
964
832
855
898
928
858
915
942
883
825
873
819
858
972
961
848
820
856
837
775
772
728
720
708
752
770
877
869
866
857
842
784
758
761
772
852
923
925
967
999
1052
1031
986
1021
1041
899
799
890
1051
1135
1036
891
936
957
879
875
920
970
855
900
887
885
969
1096
1008
922
894
872
818
887
1021
953
945
1002
955
948
971
925
861
930
985
863
911
972
932
909
949
997
873
859
881
926
859
894
921
932
885
893
910
791
829
843
856
824
905
877
757
742
765
812
877
835
754
754
735
694
665
673
652
626
624
616
638
655
652
633
629
645
737
714
731
731
994
1066
1034
923
929
954
881
851
885
1062
926
1050
1120
984
978
1015
919
895
943
874
844
934
906
842
865
890
890
846
908
896
833
871
869
876
841
861
860
804
845
839
848
809
811
804
764
794
830
772
846
909
853
857
861
833
785
773
779
780
774
821
843
850
840
862
855
786
787
787
797
774
767
771
765
758
794
832
886
804
825
803
775
800
763
790
833
840
843
819
756
776
786
814
859
851
934
999
966
947
992
1014
934
974
973
946
904
1001
946
861
876
845
798
818
796
808
896
900
899
980
908
867
897
886
832
972
964
875
944
928
875
919
949
893
894
916
964
861
867
854
828
868
916
915
886
915
859
841
828
822
780
838
883
873
820
840
841
821
864
896
854
844
861
833
788
821
825
822
848
858
856
838
855
854
811
789
824
818
788
834
825
805
825
840
805
730
737
724
722
697
701
714
736
705
688
709
728
720
701
740
761
768
769
801
842
874
824
903
899
820
808
824
833
788
781
803
834
803
789
787
783
761
754
790
763
732
714
704
710
699
690
708
723
739
716
686
679
839
1121
977
1082
1048
1017
1008
911
904
939
936
942
993
961
879
966
971
843
864
881
877
802
860
963
894
868
1017
1065
1013
909
856
796
777
794
874
876
876
950
1005
969
992
1005
943
920
956
978
893
949
954
897
808
837
862
793
811
835
788
813
803
766
748
763
787
811
808
767
716
724
743
898
918
945
993
1000
847
825
812
791
771
788
898
1041
885
1016
1025
872
899
955
962
936
916
962
1004
888
922
983
1029
1022
924
978
992
976
889
910
944
818
852
865
879
819
943
972
957
894
873
898
893
864
830
906
956
898
852
905
859
869
938
876
863
880
867
841
806
841
851
859
815
852
900
823
849
876
876
835
815
822
824
811
784
817
839
870
806
834
851
839
777
727
723
720
729
712
818
919
938
884
936
935
839
798
810
801
777
778
814
992
1015
977
1060
1050
928
919
909
842
860
918
946
881
925
1000
864
861
893
876
804
814
828
859
822
890
990
1002
923
936
907
829
848
848
881
831
921
1013
1005
856
878
884
878
806
848
858
863
815
878
896
916
826
834
905
863
861
865
863
849
800
862
894
923
850
851
847
833
788
799
814
816
803
861
869
836
792
799
806
835
797
810
834
878
829
817
880
884
819
822
820
816
748
749
816
848
783
920
815
736
739
735
715
685
663
630
629
638
668
719
788
788
827
834
836
897
1074
1151
1116
1074
1009
1074
1032
1007
863
889
1221
1128
901
992
1135
913
954
1095
1043
891
870
836
784
871
947
903
832
903
932
929
812
763
760
765
941
998
906
929
1032
1085
941
1003
1216
1178
1038
1027
1134
1081
919
853
922
999
974
959
967
909
833
857
910
873
889
933
972
864
886
948
962
869
911
984
980
830
856
908
912
880
941
993
895
895
949
846
847
890
916
877
888
932
1045
927
933
979
1030
906
901
923
959
815
941
1086
1018
971
965
910
858
896
996
905
903
915
916
850
911
946
850
872
904
877
816
872
909
885
846
922
923
809
832
878
919
819
885
930
943
882
921
935
830
829
855
838
805
897
955
857
889
969
935
870
967
955
834
880
918
872
868
946
924
873
946
966
866
892
950
917
829
889
925
864
859
968
981
962
1037
963
813
817
790
747
731
769
768
743
740
744
728
698
693
674
664
657
669
683
698
715
719
786
1072
1031
1047
1057
978
782
725
748
810
984
1221
1167
1088
1078
1059
1042
860
891
1042
1114
1036
921
859
900
962
1017
970
938
1016
1031
890
1029
1168
1049
1025
1061
1015
909
964
1088
960
907
895
858
861
1008
1099
1026
908
882
862
786
808
914
959
980
1102
994
848
843
823
822
771
735
720
715
710
700
686
703
1064
955
1010
1015
972
868
887
935
804
910
1173
1118
965
983
1003
953
865
967
1048
985
1001
1026
983
885
934
925
903
954
905
829
827
885
945
869
898
931
898
833
875
885
864
827
876
883
847
886
908
874
813
829
843
808
796
771
743
740
776
827
782
826
829
927
947
855
832
838
834
782
797
858
920
894
876
949
962
883
837
911
874
813
856
948
858
898
932
896
827
835
860
825
823
856
834
817
813
769
770
841
776
778
813
846
775
781
810
829
758
767
772
782
734
746
780
797
771
797
813
764
796
846
921
825
896
937
861
893
900
825
802
855
935
821
839
942
857
783
820
872
889
793
871
902
810
843
873
826
832
850
886
820
780
750
767
814
764
794
844
862
781
806
900
987
888
937
971
874
865
901
868
904
910
826
794
882
942
812
803
826
799
768
767
827
1265
1037
1105
977
908
1006
1003
863
910
953
948
933
976
954
816
795
808
871
872
907
889
859
926
972
920
842
872
840
775
778
993
1145
1113
1049
920
933
996
996
897
904
925
919
862
906
908
945
854
833
866
913
956
973
951
826
848
913
947
884
963
1007
932
835
864
913
838
856
837
766
767
755
525
933
699
692
694
714
678
659
645
652
651
635
628
614
610
610
805
892
945
963
993
1004
1005
1005
1032
984
938
1141
1182
1091
944
1146
1114
925
1024
960
832
1036
1241
1211
1024
1008
1022
1011
891
913
1042
882
1007
1061
895
945
1001
986
872
899
928
930
836
865
917
993
885
895
918
905
800
841
806
743
730
700
726
746
824
843
789
813
806
789
732
772
863
1032
916
1011
1062
849
817
825
852
847
786
820
828
838
889
946
907
870
896
884
822
858
898
845
960
1052
832
847
872
822
860
896
866
851
889
908
827
831
789
779
819
874
1008
884
957
951
841
895
900
826
842
883
863
798
839
842
794
802
816
831
785
824
762
790
839
844
778
843
869
792
823
814
807
789
824
845
791
828
843
814
807
840
839
788
778
795
791
818
877
923
931
893
845
932
940
870
825
833
822
805
836
880
825
890
932
907
848
911
951
842
883
865
816
790
826
896
802
862
923
909
895
920
878
806
838
837
788
791
786
825
802
769
818
874
872
775
767
749
734
712
690
700
733
762
764
726
725
709
715
670
686
720
786
778
709
700
718
721
699
694
687
679
663
658
652
645
635
640
660
637
649
695
735
791
797
769
927
892
804
874
860
803
743
757
773
731
702
699
757
730
737
699
697
708
699
766
816
836
842
772
794
873
906
835
845
917
888
785
846
768
764
780
858
770
749
796
802
767
772
773
706
712
689
674
673
681
711
777
837
813
759
708
700
695
706
744
770
721
895
963
925
978
1004
895
887
886
854
844
927
961
813
835
855
891
794
927
789
784
780
784
783
794
823
755
735
745
736
733
715
740
735
709
691
728
750
795
739
731
793
850
818
758
793
802
764
768
767
746
730
738
759
763
740
729
752
751
731
730
745
760
793
752
711
745
727
715
696
703
710
693
716
726
742
706
716
723
716
719
726
704
699
708
730
698
735
767
844
800
797
762
729
685
682
650
637
704
843
752
810
873
885
820
848
870
802
754
741
724
690
689
661
671
689
691
725
724
739
776
751
708
721
726
710
667
658
646
654
667
688
700
693
724
756
781
730
705
712
716
734
708
712
721
707
679
684
679
692
693
742
837
833
771
813
799
761
752
767
772
763
742
769
919
891
852
742
732
748
756
704
747
756
752
702
722
722
723
686
691
683
705
718
711
684
709
719
687
692
700
715
687
712
754
782
724
742
839
813
729
722
699
672
671
674
678
671
662
708
707
709
719
739
741
741
706
695
704
715
709
494
922
726
707
721
784
758
721
745
737
695
706
727
711
694
717
733
739
716
716
731
697
700
701
709
732
719
697
701
699
682
661
650
634
637
638
673
654
665
680
717
747
704
686
697
723
741
716
713
701
708
693
686
706
690
673
654
684
732
710
677
698
669
665
653
649
646
644
666
653
670
694
705
687
679
662
649
660
655
659
679
657
662
691
694
676
681
678
663
669
651
636
655
638
631
618
609
616
626
631
633
640
640
645
624
633
612
612
607
580
571
582
605
618
640
634
624
634
639
641
648
653
663
647
634
632
631
607
623
620
640
622
634
639
648
623
640
637
623
608
610
610
609
595
598
600
593
599
590
598
598
603
594
623
600
608
597
590
596
582
578
577
566
563
560
555
564
563
572
615
608
631
637
637
634
625
647
646
637
624
616
624
610
609
625
628
618
629
633
641
619
614
604
595
581
587
604
631
659
658
680
691
689
669
668
657
630
637
641
616
626
645
658
643
673
681
661
667
682
656
655
648
642
619
615
616
611
612
608
612
609
619
619
641
619
614
632
633
632
610
605
611
603
593
594
591
599
598
615
611
617
624
607
609
609
613
577
575
579
598
675
647
704
753
742
678
687
675
691
655
631
636
662
675
695
656
642
634
687
704
669
640
642
659
723
725
663
688
686
696
673
732
752
710
726
793
836
767
797
834
863
754
756
784
776
703
722
730
715
685
768
746
832
871
890
769
697
727
741
787
724
729
777
829
772
848
931
891
811
775
712
712
754
773
759
725
721
747
707
705
721
704
663
652
667
655
721
883
766
756
801
801
723
697
682
699
786
844
745
789
843
835
754
761
749
694
695
743
800
777
732
764
778
757
744
733
701
714
759
758
740
691
675
662
655
653
666
667
636
633
631
694
764
796
717
656
654
649
672
706
759
765
742
733
718
700
696
689
666
693
710
796
809
714
704
689
724
746
697
708
705
710
695
670
686
779
805
854
788
720
719
724
726
733
731
765
770
740
706
711
673
658
658
660
653
673
702
679
688
704
720
693
687
705
700
675
695
703
708
706
718
715
699
680
665
650
632
616
613
592
602
613
625
617
699
897
884
766
692
697
727
740
672
683
696
665
678
664
665
654
644
644
650
628
627
618
616
601
607
608
618
633
649
639
663
669
672
656
653
650
656
641
652
650
658
639
651
638
655
635
638
652
654
655
663
681
662
647
649
659
651
657
642
647
630
624
631
628
635
641
644
648
648
654
648
670
647
652
625
628
637
656
695
664
692
731
704
697
690
715
666
653
641
640
639
644
645
639
612
625
645
648
639
650
651
618
615
600
608
601
596
609
631
630
620
637
652
680
655
662
704
683
677
668
658
654
654
657
668
654
662
685
734
702
674
671
670
675
644
642
648
656
636
655
714
686
682
701
699
680
683
693
682
663
669
684
679
654
653
660
638
644
650
641
631
645
640
654
634
650
642
635
636
642
636
637
618
626
635
614
616
627
616
627
634
656
633
648
679
682
684
670
650
643
630
645
638
628
640
642
650
621
650
682
696
673
697
703
660
671
655
675
648
657
668
660
655
666
737
790
695
721
720
717
672
690
717
701
683
698
720
737
697
709
711
702
680
662
645
654
661
652
658
700
702
709
760
758
702
726
730
709
686
697
680
672
683
707
821
727
776
840
805
778
763
722
705
715
747
743
708
814
919
850
846
800
774
772
741
707
721
736
763
741
803
827
779
765
767
741
700
693
701
740
738
784
840
883
785
792
789
761
722
748
766
758
746
779
785
732
752
759
718
708
715
716
691
709
706
715
680
734
956
801
801
836
787
755
793
807
760
720
748
768
729
739
785
822
761
812
813
753
733
741
738
708
705
734
709
699
721
773
865
783
804
790
794
716
737
750
821
770
800
894
886
789
760
758
764
747
703
741
762
755
716
741
774
735
738
787
770
730
688
692
693
715
715
697
720
743
771
716
764
776
755
744
773
775
734
717
729
760
783
747
852
890
838
807
819
803
751
750
728
717
769
865
852
868
911
808
779
778
765
721
735
772
818
784
787
780
760
717
731
729
766
737
777
820
849
830
809
859
827
744
723
736
749
817
793
825
874
940
810
831
818
801
726
685
741
719
870
1008
946
806
746
754
745
726
708
703
740
754
748
728
716
727
712
695
694
725
741
782
781
768
755
717
722
782
851
860
916
950
909
845
801
763
775
802
760
728
772
805
821
819
772
784
784
778
754
765
777
809
848
830
877
858
848
808
780
765
734
699
733
820
889
830
888
874
805
839
819
752
741
762
732
754
813
860
815
857
853
806
803
810
794
750
775
757
777
818
821
796
813
827
787
771
763
742
795
865
877
840
851
845
789
796
781
793
776
812
835
853
822
835
804
821
801
760
732
726
710
686
684
680
680
776
853
838
763
760
769
778
736
739
774
854
877
823
794
819
846
817
761
772
773
848
884
834
798
824
813
757
762
813
858
836
833
901
842
802
837
829
771
785
775
779
825
934
871
873
898
885
816
823
848
872
793
846
886
888
819
832
822
791
736
736
736
719
784
711
714
719
704
707
688
714
674
691
703
732
770
806
757
746
762
806
780
764
720
715
726
750
712
761
796
813
804
755
792
809
824
774
771
809
820
769
795
758
774
781
798
764
798
817
841
790
740
769
807
897
921
852
821
811
830
783
800
839
861
813
843
822
815
784
795
795
800
760
783
816
812
760
750
746
733
721
713
689
672
670
673
703
749
736
727
773
816
815
769
788
804
805
793
847
892
904
850
868
875
815
786
766
739
772
817
807
914
953
868
874
857
814
767
778
802
828
822
880
878
795
818
833
787
782
823
846
834
816
811
796
772
773
783
815
778
791
764
793
817
806
771
782
770
800
795
773
771
803
830
824
827
826
857
809
764
788
805
797
803
782
753
730
760
804
883
763
766
782
794
767
734
730
748
764
752
743
774
817
821
759
721
695
636
558
809
655
659
679
697
706
704
675
665
655
674
712
774
762
776
821
824
837
831
849
855
854
833
802
783
731
699
688
685
705
735
730
691
722
741
733
752
752
757
729
735
712
697
714
694
709
765
820
838
850
826
778
722
707
720
794
1140
1036
915
865
841
807
767
777
818
917
891
909
914
916
905
802
764
736
722
799
828
883
862
971
1022
1009
947
927
865
857
872
922
920
921
878
832
827
859
862
799
836
786
832
823
834
784
802
889
887
839
789
791
804
817
795
809
821
804
784
816
819
826
769
779
779
780
716
723
730
712
695
660
678
705
747
745
757
792
815
765
736
732
747
722
779
794
858
871
859
899
901
846
832
825
823
792
783
780
821
789
796
832
764
760
789
794
735
771
782
783
757
767
782
806
797
784
799
817
791
786
787
805
788
785
779
791
778
762
778
773
763
749
741
718
759
770
771
769
790
762
748
736
713
683
679
675
690
720
706
702
717
726
749
730
739
765
819
820
813
847
864
833
803
786
789
773
774
789
795
809
780
796
828
839
769
806
841
810
747
766
774
763
772
795
814
802
749
758
779
779
767
780
786
820
768
779
800
797
771
780
782
790
798
778
782
789
779
746
765
782
794
760
725
738
746
770
762
811
842
861
852
875
893
808
796
805
767
740
787
821
864
813
774
781
822
821
776
785
782
801
777
766
772
774
774
772
811
831
811
795
811
810
774
750
756
778
797
753
802
804
786
750
765
799
771
772
779
799
752
756
744
741
739
720
735
803
933
924
829
850
871
828
779
789
809
845
796
868
903
957
856
845
849
923
929
815
839
847
854
790
825
855
902
834
863
890
850
773
786
818
846
805
864
820
772
760
808
824
845
799
877
904
880
816
853
855
868
846
842
862
856
806
831
847
860
852
772
786
773
766
751
767
787
785
755
760
782
802
817
778
779
809
830
788
756
748
726
730
724
738
708
740
754
793
785
778
731
777
792
844
846
898
913
922
792
823
817
868
871
827
887
909
898
841
868
862
834
806
866
882
859
847
859
847
793
805
813
870
829
866
886
860
802
830
871
842
825
872
897
827
879
968
949
807
843
898
882
884
941
956
854
830
846
981
1026
950
953
1022
1002
874
894
901
876
916
971
977
926
936
956
859
867
868
844
841
899
940
853
872
889
902
845
841
875
876
799
838
836
784
771
834
880
834
832
843
856
789
797
817
847
772
793
801
834
781
841
875
933
875
923
919
860
877
891
913
866
862
901
933
890
886
886
822
902
976
900
905
947
944
850
879
910
875
848
877
920
837
811
820
855
793
805
756
769
840
845
866
778
805
847
846
795
796
804
824
829
804
813
826
843
858
837
849
848
955
926
828
859
922
783
786
833
870
828
788
823
880
905
836
898
918
947
847
880
876
894
815
870
933
1021
897
953
933
886
863
880
937
851
891
902
903
835
877
918
874
896
917
894
795
832
875
868
797
851
873
858
836
840
846
786
836
893
908
816
886
899
905
807
833
860
837
815
874
787
843
882
871
839
847
863
782
827
850
848
835
899
967
891
890
905
899
826
867
930
872
892
911
893
840
877
882
826
820
870
911
824
876
921
864
831
884
914
858
846
859
839
759
790
856
949
877
885
939
816
824
848
843
798
825
833
794
814
853
843
787
853
882
838
807
824
802
778
846
892
902
851
886
914
816
860
868
841
824
856
965
918
922
948
933
851
865
898
834
812
845
879
855
850
875
859
794
828
822
789
820
823
815
782
836
819
783
831
804
734
719
751
742
748
739
814
861
873
822
860
877
856
873
889
884
842
841
841
907
907
938
938
921
914
852
873
903
922
850
869
903
866
844
904
915
861
833
865
913
841
832
875
882
787
847
890
813
817
885
899
845
823
849
833
779
772
761
770
776
740
746
763
745
717
732
747
764
760
772
779
798
788
769
775
787
770
797
802
826
791
796
785
791
756
762
763
770
804
809
802
831
773
808
816
815
805
780
796
801
782
808
808
811
813
828
832
813
829
805
811
775
793
812
788
816
833
861
803
817
805
793
767
782
785
784
782
788
828
835
824
820
801
761
733
759
759
750
756
779
784
775
791
784
752
767
773
759
738
761
783
788
761
766
776
748
718
741
731
726
703
712
736
748
730
706
704
690
689
704
722
772
797
792
846
851
842
842
837
825
801
760
784
785
802
763
770
787
826
803
814
807
829
798
746
742
720
696
697
739
772
759
753
784
813
829
783
774
778
810
824
808
803
835
846
837
810
770
771
751
742
772
771
793
784
793
804
832
823
774
777
779
817
816
816
865
881
871
835
852
839
855
828
835
853
833
810
817
788
799
840
839
804
792
801
800
799
795
811
829
810
777
816
816
791
777
819
844
828
810
810
832
787
788
790
824
793
783
813
838
789
777
779
795
769
752
767
797
807
778
821
806
830
802
782
809
790
764
784
791
775
773
796
807
825
787
793
848
853
778
806
802
790
786
819
791
751
732
732
741
728
731
773
863
903
865
867
903
866
806
802
790
772
736
734
746
757
721
722
754
814
751
696
697
726
724
807
875
893
865
854
795
828
853
866
903
911
890
853
852
906
961
924
852
920
952
944
867
866
869
792
817
844
849
789
849
891
832
844
875
835
781
795
809
797
768
794
825
774
793
815
808
786
852
876
836
847
875
821
813
776
798
822
847
789
853
892
863
790
840
867
796
829
857
858
791
833
836
843
834
861
852
771
801
813
784
795
824
845
788
840
846
828
768
789
835
812
833
820
752
760
830
823
826
774
738
727
680
682
671
668
674
671
651
641
645
643
646
656
661
661
682
697
725
747
811
888
926
861
875
901
872
782
803
854
821
795
868
914
919
807
834
844
829
785
842
841
855
818
851
830
783
797
834
774
764
798
871
883
854
918
945
864
849
893
905
866
876
859
839
788
852
898
902
865
863
874
802
827
836
823
816
872
816
809
873
876
836
850
856
872
817
818
804
800
762
787
837
894
854
917
924
846
813
798
801
784
763
787
816
782
801
871
888
803
823
829
842
781
765
792
814
796
840
861
881
825
835
805
745
711
679
661
678
687
699
748
752
795
834
820
800
764
744
738
741
751
776
809
842
863
899
851
909
1021
1035
864
860
835
792
786
794
799
798
766
790
786
817
820
837
907
859
808
798
799
720
738
746
807
922
854
765
768
748
732
710
782
879
828
789
846
848
847
756
720
713
740
908
942
893
912
936
964
885
902
901
901
838
879
916
933
855
878
895
851
862
860
833
788
817
864
798
828
860
833
787
831
818
731
754
752
757
739
685
699
708
753
766
750
785
805
812
767
782
787
776
760
747
777
787
746
772
805
845
839
773
797
775
760
735
759
806
840
851
875
892
889
915
915
851
785
776
770
762
747
809
790
816
770
828
859
865
868
840
824
790
836
838
802
822
837
845
819
826
816
811
757
765
782
807
761
793
782
813
750
794
805
811
750
748
747
763
756
756
696
699
702
726
724
685
705
720
721
715
740
772
891
847
841
861
891
799
831
868
814
779
797
794
769
775
796
853
802
838
831
813
804
787
787
744
765
764
746
727
747
792
888
828
845
835
800
781
722
691
705
707
725
761
812
843
879
874
850
786
804
817
849
849
862
864
838
834
883
873
864
786
832
865
799
856
868
844
783
814
853
858
767
796
822
824
775
806
843
886
824
793
783
778
746
738
754
781
797
794
884
970
863
856
917
945
874
807
799
842
924
916
805
836
845
840
778
815
878
912
887
816
800
786
758
750
765
834
833
854
894
896
834
865
885
829
785
802
823
811
830
879
899
806
870
854
775
801
806
827
806
749
786
802
808
806
845
866
816
816
806
836
802
819
881
923
832
863
903
908
816
857
854
835
818
814
824
783
774
809
839
788
818
847
890
858
785
778
785
741
746
779
807
781
771
802
795
744
766
764
730
708
715
739
746
701
718
712
739
708
721
760
795
778
837
908
875
813
828
846
867
803
846
868
873
831
873
924
847
863
859
838
794
828
841
825
788
825
848
816
825
845
845
784
805
820
829
769
789
786
803
782
813
843
784
823
811
808
766
784
797
767
747
771
806
798
807
786
756
747
772
817
811
771
820
827
817
764
769
767
751
753
789
824
794
810
831
842
786
806
807
797
753
753
779
779
745
763
768
766
767
810
829
777
731
711
701
715
743
763
817
860
839
810
828
845
854
867
866
806
820
840
900
869
815
852
822
832
793
776
805
851
791
853
897
898
834
813
837
802
747
760
778
786
743
801
805
835
793
855
854
824
819
815
832
759
792
807
829
764
816
831
872
812
840
857
814
806
785
779
732
718
725
704
683
684
673
678
694
717
729
747
699
722
742
767
761
762
795
825
797
819
918
945
898
833
746
757
806
730
763
761
778
813
829
820
794
769
759
739
752
766
778
747
801
782
734
761
804
837
853
804
866
899
911
814
826
862
836
800
852
797
893
937
882
871
865
883
800
807
840
872
858
842
898
941
855
862
864
821
810
854
844
816
859
883
810
820
829
874
762
788
790
787
783
843
864
831
821
758
804
819
825
804
840
842
804
813
822
838
786
811
836
848
783
821
819
814
850
864
860
789
827
836
799
799
836
819
793
822
857
798
848
855
835
809
816
795
745
783
803
780
804
878
763
727
774
805
818
775
736
764
759
797
767
771
799
836
836
805
836
882
881
793
818
837
759
733
765
844
1000
893
872
875
863
807
774
799
827
806
805
858
938
827
759
721
739
732
738
765
746
723
733
751
767
745
712
733
734
738
710
714
754
768
746
722
717
683
678
656
643
642
633
629
619
611
604
598
621
669
696
705
833
881
825
866
915
923
863
827
843
883
793
828
817
802
748
761
695
718
726
744
747
797
816
801
756
792
804
768
725
738
786
796
772
824
826
830
772
793
831
830
765
791
790
794
755
782
781
818
772
785
778
832
839
789
872
909
836
895
880
816
790
748
763
815
882
837
878
928
941
824
788
829
855
836
794
820
819
800
763
772
767
786
768
802
828
860
799
795
805
755
730
735
708
689
713
729
777
766
767
789
757
733
721
732
717
715
708
704
731
724
676
683
670
659
644
642
650
677
658
648
650
652
676
719
722
713
683
691
708
688
666
662
658
702
677
706
720
744
717
694
731
711
696
699
673
672
651
647
643
645
644
664
691
675
714
759
785
733
724
753
752
772
721
727
753
795
750
762
774
788
764
736
738
749
717
728
734
787
795
826
873
836
764
752
741
723
702
715
766
848
798
855
841
780
774
773
740
721
734
731
733
755
748
719
748
746
727
724
733
764
757
789
793
756
759
769
780
734
767
777
756
748
773
785
735
728
706
685
681
678
755
790
785
720
776
760
753
720
753
766
717
747
813
770
746
792
830
842
750
710
731
744
787
810
759
712
716
721
702
679
679
661
667
668
683
727
775
827
784
792
807
842
824
824
761
708
748
786
837
768
804
768
808
720
472
877
652
641
632
612
604
592
590
593
591
606
609
623
616
631
649
667
673
665
652
653
647
646
639
627
626
613
611
603
598
618
618
614
613
612
608
611
609
616
603
595
597
616
613
633
652
641
648
649
649
639
634
621
607
612
605
623
696
745
743
753
732
733
726
728
717
699
706
691
681
664
658
662
656
670
643
650
659
649
655
639
635
618
631
623
605
614
598
591
597
601
593
626
630
647
684
729
691
705
718
734
701
692
715
751
724
698
711
702
706
696
678
667
675
673
676
674
677
664
665
699
696
719
689
704
685
660
645
621
605
608
609
626
727
706
717
683
745
786
744
728
695
701
676
636
652
628
639
652
668
725
706
697
723
759
760
722
741
728
695
684
684
677
691
697
693
665
688
735
775
742
714
731
718
707
700
694
693
688
694
712
748
747
761
777
763
710
734
725
705
670
681
669
726
723
748
801
822
760
785
797
751
721
721
718
712
716
802
958
793
801
788
765
724
720
702
692
651
653
656
653
680
668
674
711
724
703
685
680
692
681
715
708
689
682
687
694
669
679
717
794
878
794
747
753
768
762
776
751
722
687
690
686
684
685
662
670
684
722
751
744
709
693
689
702
717
717
745
717
676
685
680
691
723
748
787
805
755
711
707
720
731
769
766
705
732
735
786
820
759
742
745
746
742
714
733
731
703
692
686
711
731
727
697
704
699
680
672
703
710
747
746
750
745
758
748
724
721
686
683
714
765
791
794
793
737
737
731
730
692
702
701
698
699
708
692
662
669
669
668
691
739
732
732
732
685
693
668
677
686
683
688
637
665
654
674
703
700
716
711
707
702
706
701
708
727
709
693
729
788
775
754
732
735
731
711
694
668
677
662
657
720
682
807
857
846
853
841
798
771
755
737
739
742
721
717
735
807
828
788
762
753
756
736
723
707
695
701
698
684
663
670
661
650
636
639
666
706
729
750
766
761
753
701
724
718
755
768
760
746
701
708
695
705
743
768
806
828
826
820
764
770
762
766
767
757
741
764
794
814
799
748
738
722
704
736
690
717
712
698
712
747
761
755
715
718
745
764
768
783
766
747
732
708
707
719
754
739
732
704
708
685
677
680
647
646
659
642
682
719
731
738
720
690
699
710
709
752
764
745
773
822
760
757
749
761
741
746
717
701
681
667
656
658
689
727
714
767
779
795
800
750
757
746
730
704
698
712
706
699
708
699
676
691
702
702
714
682
683
697
746
815
848
831
784
786
788
763
709
701
694
722
737
733
745
727
731
793
824
807
766
739
723
704
683
696
681
689
672
705
743
771
779
735
721
753
741
695
686
694
719
721
754
759
784
809
786
771
765
751
727
724
697
705
695
700
712
750
726
718
711
724
731
743
733
691
665
663
671
714
821
806
801
793
745
739
706
704
708
692
684
686
702
773
826
842
792
793
763
742
763
763
753
747
711
702
702
720
756
775
739
729
744
731
713
723
737
712
693
689
702
701
709
743
706
722
711
728
707
701
711
721
693
686
707
743
689
725
698
702
687
668
662
671
692
738
726
715
725
734
735
702
685
687
693
728
782
763
709
731
726
744
732
715
712
723
747
703
699
708
735
784
744
728
755
770
766
782
780
741
723
717
709
738
734
714
697
708
740
808
767
749
769
777
738
700
698
689
682
706
747
805
838
818
735
714
730
729
748
737
696
694
708
756
786
749
777
756
730
711
725
745
729
737
708
717
754
807
785
818
826
806
734
733
719
748
759
748
764
817
857
758
774
769
788
763
754
699
697
698
714
722
739
746
702
699
730
746
728
736
694
685
690
699
708
716
702
683
701
690
708
711
680
677
688
717
744
746
713
723
720
715
717
700
686
671
709
727
760
765
770
743
704
678
671
670
667
656
707
798
800
747
771
801
833
751
726
728
731
770
771
729
761
797
794
760
732
764
776
778
720
741
750
765
748
735
722
705
692
698
739
745
742
714
714
739
762
750
712
701
722
746
768
761
719
734
722
705
689
691
697
682
674
676
697
714
757
764
741
712
731
695
691
685
677
679
678
677
694
672
688
729
757
798
753
740
761
762
786
763
723
741
760
798
804
758
794
843
844
787
802
801
806
741
734
713
738
741
863
914
876
835
783
740
723
714
702
682
708
790
800
748
793
832
765
750
763
765
752
713
716
713
719
755
706
732
760
800
780
780
771
742
742
727
735
710
678
690
684
709
698
681
709
735
687
712
718
717
715
704
671
675
671
678
673
673
674
683
679
687
684
730
770
829
789
722
724
739
743
760
751
704
715
752
825
858
787
796
799
804
744
747
747
763
734
724
726
731
734
713
730
769
730
734
734
697
698
694
689
752
841
817
754
732
726
724
724
691
688
710
721
691
697
675
694
720
755
764
760
736
717
710
699
684
675
675
675
675
777
842
831
802
909
885
827
740
732
739
693
729
777
842
794
843
961
961
860
819
850
845
853
757
759
793
830
791
763
788
814
822
773
765
770
731
735
733
773
792
759
726
759
787
763
731
765
754
745
749
766
778
739
717
751
774
809
781
746
775
769
741
735
760
767
781
748
742
757
768
743
725
710
669
664
671
674
741
731
736
785
792
773
753
769
763
757
705
700
727
740
801
796
762
800
801
787
776
780
750
735
701
718
738
746
745
688
695
701
721
715
752
790
857
830
774
813
817
795
739
743
765
769
785
779
720
720
702
715
693
681
655
669
664
662
687
701
686
703
715
713
683
691
695
695
695
695
688
669
670
697
745
769
855
892
832
763
742
727
704
732
719
717
750
760
748
795
850
863
896
807
750
759
766
739
727
739
792
824
910
929
826
843
835
803
791
762
775
785
791
770
734
715
728
750
816
848
812
818
759
709
723
714
731
752
762
744
824
778
775
789
799
766
726
738
733
753
770
735
733
747
786
771
714
747
771
760
776
785
795
762
721
698
701
704
705
691
696
688
705
752
801
798
744
763
783
759
750
742
715
690
692
689
682
698
683
692
796
879
901
786
783
792
810
765
723
744
761
782
738
767
793
801
778
769
762
748
742
703
705
697
688
668
668
707
701
734
768
791
755
717
728
728
740
728
706
725
766
810
818
709
672
685
695
687
699
706
707
706
702
682
682
695
691
701
712
702
691
692
689
708
721
704
730
728
737
734
708
686
696
696
734
791
818
785
738
755
767
772
759
717
731
737
738
750
728
727
706
717
713
689
695
679
690
740
789
718
734
733
732
727
707
730
733
745
734
709
713
719
727
719
703
714
720
697
696
707
742
809
820
714
770
783
773
772
744
711
696
692
693
716
793
794
747
726
765
762
744
761
786
781
709
735
734
721
705
711
700
713
700
727
716
713
742
763
715
724
724
714
710
687
695
692
698
711
708
709
728
748
757
712
710
698
702
706
696
712
735
738
721
713
724
730
711
703
683
656
675
682
677
687
662
671
666
658
676
687
680
673
662
688
723
721
687
669
661
662
683
693
684
658
661
652
648
660
671
650
646
662
653
720
746
799
771
737
766
797
811
771
729
743
757
796
755
704
703
706
697
697
739
720
779
747
731
705
717
738
730
733
759
708
733
706
707
691
755
767
831
801
854
911
908
846
806
718
704
697
706
830
785
742
721
797
833
742
714
685
669
657
667
705
715
709
692
696
712
714
739
821
852
873
855
833
804
733
719
740
817
934
834
898
856
760
726
756
774
798
794
769
789
834
858
919
926
815
849
825
769
757
830
948
978
979
870
774
768
780
871
899
870
791
777
801
835
834
766
809
813
751
726
710
698
673
678
682
710
759
771
735
776
773
759
735
744
759
795
841
850
777
754
745
742
734
751
766
798
749
754
773
814
823
740
774
773
790
803
740
793
809
819
837
827
834
869
836
775
749
729
713
694
720
795
828
788
800
846
883
870
798
829
882
908
815
810
850
889
892
785
803
828
855
775
799
830
855
897
854
785
751
719
711
732
775
804
784
745
765
800
766
827
844
846
774
800
797
799
769
823
828
865
785
816
802
835
811
778
796
761
775
804
806
803
756
767
786
803
837
810
835
795
830
843
865
839
775
811
847
908
847
861
941
936
867
832
888
935
902
823
854
930
992
871
929
928
862
772
784
819
939
870
909
956
925
800
819
816
822
762
804
862
965
819
796
786
730
732
712
704
693
684
673
672
664
667
657
642
649
640
640
646
648
631
645
674
682
677
682
716
748
896
831
930
928
925
852
824
914
1060
965
1008
999
826
893
1004
914
902
902
933
976
830
884
897
971
876
873
950
962
872
915
936
899
843
831
857
857
864
851
928
931
842
842
860
849
794
797
825
865
805
889
918
907
814
825
857
812
813
829
841
760
784
839
855
782
802
841
816
769
710
735
741
757
762
707
729
765
732
714
719
698
710
771
807
750
770
852
887
832
786
793
818
809
745
740
737
713
711
735
792
836
764
767
791
816
802
748
773
777
772
740
755
787
816
834
803
775
712
708
685
683
689
704
667
700
715
740
762
780
731
706
730
750
769
707
734
761
810
844
813
865
915
917
898
825
809
830
768
795
776
819
867
886
794
805
833
846
820
834
830
821
766
766
769
808
787
789
817
828
781
827
837
788
756
752
724
700
680
693
730
776
761
756
775
825
789
751
761
774
785
760
785
796
812
777
786
770
780
725
759
763
787
759
787
816
798
779
793
802
781
746
753
760
750
745
752
760
753
733
735
747
777
762
754
767
775
732
738
748
745
741
715
751
765
742
740
703
702
699
684
694
699
724
743
732
765
782
722
694
684
720
758
749
756
800
842
904
873
831
824
836
845
850
846
851
806
816
842
865
839
816
814
840
883
801
848
827
828
900
866
803
815
827
811
788
748
725
709
729
715
723
785
875
882
828
796
790
750
744
737
714
732
781
828
825
845
855
830
785
743
736
749
775
818
799
749
752
784
840
899
874
893
986
984
951
889
908
951
981
865
873
820
787
756
777
902
1015
999
903
804
752
742
733
778
817
835
855
939
943
933
910
847
774
785
795
891
936
976
948
896
938
965
927
902
840
817
817
862
888
825
813
864
877
805
863
930
914
825
858
839
806
779
757
708
706
725
826
854
861
795
821
773
743
749
756
774
754
801
878
908
906
837
801
830
891
892
779
807
814
820
822
740
838
912
886
840
767
786
817
843
827
850
859
876
797
825
836
856
770
830
909
904
817
831
843
838
777
842
806
772
720
709
723
702
687
677
694
672
689
712
751
727
741
774
796
788
755
759
795
807
815
857
866
824
797
825
769
756
766
813
791
783
823
806
747
748
747
757
729
738
783
801
778
721
691
704
670
659
661
676
689
739
853
941
897
836
834
840
849
863
805
831
865
949
912
836
879
912
878
769
773
748
746
719
679
705
718
748
772
714
743
744
765
779
753
697
700
725
768
815
796
780
760
819
818
840
971
993
952
855
844
795
839
932
1036
996
901
865
837
801
833
911
965
957
915
813
807
824
873
949
878
859
871
884
873
817
809
810
800
754
784
837
879
825
869
890
794
794
791
771
778
784
808
783
789
809
811
766
800
808
870
809
810
815
828
822
779
755
716
704
716
695
673
692
764
940
943
813
781
790
781
782
760
713
781
841
912
772
835
868
916
888
841
776
797
822
850
781
814
777
737
761
843
940
909
903
792
781
768
795
757
784
822
804
876
951
955
860
858
874
857
797
815
841
895
913
856
871
888
834
836
847
881
802
781
823
870
797
883
940
904
815
824
828
819
829
861
851
827
819
828
807
764
755
758
703
736
762
805
783
761
807
816
800
750
781
809
840
805
778
800
821
780
799
866
909
800
846
859
812
799
811
841
805
759
805
826
844
786
786
839
909
852
833
848
817
790
767
752
733
695
677
687
720
798
807
809
887
931
872
843
858
841
760
831
851
834
780
782
758
728
787
842
816
730
750
779
803
784
757
877
931
793
826
762
792
878
941
827
821
851
854
797
790
816
854
769
816
843
836
787
816
775
753
827
890
941
870
815
818
816
782
775
846
917
882
856
870
778
828
904
974
900
855
847
866
856
800
850
878
852
796
864
999
948
805
848
848
847
785
833
862
878
819
841
882
816
841
811
760
753
799
845
801
856
899
912
864
785
816
816
823
807
787
724
739
782
854
847
786
740
718
692
686
676
664
649
642
645
637
650
647
645
653
673
684
680
662
669
680
750
827
864
833
800
734
754
838
918
888
861
823
766
711
713
713
756
780
740
726
754
798
768
735
768
816
855
751
770
777
765
702
692
703
670
731
728
698
678
668
653
662
660
673
654
662
656
650
643
642
645
645
629
644
648
699
687
653
665
704
741
712
752
827
795
734
730
720
727
712
704
697
681
690
699
698
693
750
756
720
728
738
754
725
741
757
748
717
726
746
761
721
709
721
716
714
706
723
736
747
740
734
755
718
689
689
681
670
656
679
688
665
700
735
741
697
710
718
701
702
677
674
665
692
718
690
736
753
700
712
731
749
689
704
714
748
722
762
773
739
743
779
739
711
714
716
717
700
688
707
727
736
746
734
704
702
719
693
673
672
678
680
662
681
708
750
704
745
759
732
721
719
694
682
689
715
739
680
713
729
733
705
705
734
742
695
698
694
699
672
686
705
726
717
726
750
758
726
779
776
784
727
718
724
713
688
709
720
732
720
719
702
683
655
653
640
639
660
650
663
723
760
751
729
746
738
707
741
798
841
739
728
735
762
788
734
769
819
885
795
796
787
769
722
766
789
845
797
830
845
843
762
782
737
729
782
735
732
782
831
797
766
814
839
832
790
839
862
838
775
807
846
788
836
937
834
904
807
790
857
899
868
804
828
881
835
789
832
893
867
846
835
843
818
817
835
855
790
805
825
868
774
801
816
803
751
762
786
775
722
744
790
808
741
752
789
816
757
750
778
761
742
748
777
775
736
768
794
818
789
784
781
749
698
687
671
710
763
749
700
683
693
721
726
696
689
674
693
696
723
725
717
764
853
854
770
776
833
923
863
952
929
854
826
818
831
783
767
805
832
800
802
821
800
746
743
763
796
812
748
745
763
813
853
829
766
760
773
828
877
823
883
782
858
901
898
847
794
812
831
825
760
737
743
752
780
761
726
689
699
713
749
736
724
762
724
778
879
947
908
812
800
825
844
823
788
822
881
782
806
832
824
779
775
782
805
769
794
746
801
849
851
783
788
791
794
752
756
788
817
845
813
816
840
842
837
797
793
750
728
734
744
750
799
801
796
731
745
787
790
752
717
743
753
764
774
719
754
804
825
834
794
795
783
836
816
761
770
797
751
754
792
856
800
778
798
807
745
767
822
836
822
805
791
731
728
759
771
724
746
785
780
772
717
728
765
774
783
731
796
847
859
845
784
835
902
835
801
801
820
807
754
674
647
730
716
744
780
738
718
692
692
691
672
686
725
735
706
714
720
703
692
696
701
691
671
699
711
724
678
714
722
703
676
692
694
689
660
643
686
715
749
708
714
710
704
667
692
697
685
682
690
725
696
684
678
698
695
687
714
694
702
719
749
744
698
692
695
690
660
655
693
719
703
675
676
695
746
744
722
697
705
703
667
693
719
840
763
795
730
764
775
765
737
740
774
780
784
722
750
710
692
667
672
655
649
651
676
733
709
699
729
765
807
781
735
747
784
788
758
716
701
722
773
712
717
719
696
697
699
726
777
809
786
782
703
717
703
705
680
728
816
818
844
893
875
824
766
764
770
733
737
744
905
955
827
836
831
779
750
748
772
731
743
760
817
763
793
780
751
740
743
763
760
731
758
765
783
743
723
690
691
736
772
766
754
781
794
754
726
726
753
769
728
740
772
802
769
763
765
774
727
728
725
729
705
693
680
702
721
708
712
728
741
770
740
685
697
701
671
683
681
656
702
731
757
745
726
752
762
783
732
739
761
803
749
799
825
834
805
795
772
700
736
761
764
762
734
734
750
794
802
797
748
707
705
706
714
724
719
733
729
715
754
715
749
775
780
738
743
761
788
749
767
782
815
768
763
762
773
714
721
761
810
761
715
694
682
652
640
643
650
694
726
765
802
746
748
765
763
742
720
740
774
812
769
830
812
794
798
760
756
764
794
778
766
783
784
773
710
702
715
718
716
756
761
789
746
760
742
755
697
731
750
758
706
726
775
798
705
707
698
679
681
681
677
659
667
666
665
689
694
696
664
672
695
715
750
769
744
789
788
782
769
743
691
696
680
665
658
664
686
729
755
755
722
758
783
756
748
741
752
724
709
719
759
786
738
732
744
774
735
713
724
727
719
724
745
791
752
746
759
769
748
695
696
686
717
736
752
747
695
700
683
678
703
687
730
769
778
794
767
707
683
695
696
693
744
790
726
731
729
713
700
676
673
677
674
703
724
750
790
814
778
736
729
722
707
708
668
650
651
702
828
847
810
731
742
756
750
723
721
735
797
793
726
708
717
752
733
725
774
776
757
739
731
737
734
697
706
732
831
781
735
787
788
740
712
725
724
745
800
810
796
806
753
751
773
840
848
786
788
859
858
761
765
763
768
711
682
684
655
668
683
785
760
693
677
680
668
679
672
701
747
764
762
709
687
694
698
680
661
660
672
659
648
712
825
824
716
746
782
805
768
778
795
735
717
773
868
858
834
817
777
728
686
700
717
705
674
705
733
741
688
683
716
762
761
771
754
708
704
752
788
848
802
738
721
750
791
790
762
744
738
724
719
712
716
723
681
683
701
730
718
732
742
730
718
700
699
679
682
669
674
662
662
702
683
713
755
733
715
697
679
669
666
656
645
681
751
713
767
746
708
665
688
680
653
654
635
628
621
630
625
616
628
616
599
623
620
647
677
741
791
788
748
750
737
731
694
674
659
649
641
668
872
905
879
836
789
757
699
694
664
676
717
713
731
724
708
693
682
688
662
641
651
655
633
634
651
660
668
681
696
696
685
685
665
632
651
654
721
739
729
689
677
615
700
666
670
673
659
659
656
670
677
685
698
751
766
747
688
688
690
704
681
672
683
689
763
703
705
713
676
658
659
660
663
648
656
653
644
668
687
688
666
703
725
706
669
651
633
648
627
634
628
610
612
600
609
611
651
659
670
736
747
703
673
667
668
671
645
671
662
648
631
636
662
680
711
685
642
659
666
678
718
674
735
753
716
707
729
718
679
709
740
742
690
714
722
715
685
688
716
716
663
680
724
735
698
706
724
737
725
728
709
676
696
705
688
666
686
706
712
676
680
673
730
767
776
721
700
683
692
686
675
678
668
672
668
680
686
701
686
682
674
668
679
687
659
667
686
667
666
659
645
647
639
639
668
867
800
725
746
749
714
705
723
737
694
698
698
698
672
651
657
648
649
648
694
682
660
656
651
635
618
633
649
685
662
671
721
780
754
726
769
801
778
721
758
759
728
790
777
738
706
669
656
649
662
705
755
716
722
750
749
730
723
719
728
760
752
746
699
708
713
722
717
710
711
695
677
726
759
770
724
734
765
775
779
725
715
706
702
681
664
683
664
701
961
790
812
882
919
809
819
833
818
768
806
803
823
891
925
920
803
808
833
859
824
827
784
739
759
832
881
857
778
802
827
761
721
746
811
865
810
768
842
865
809
790
847
855
801
726
755
798
880
795
842
858
863
795
780
828
875
792
772
803
827
828
737
773
788
785
734
749
771
791
786
722
733
737
784
756
717
739
865
923
915
893
864
849
844
836
809
838
886
917
907
798
791
845
908
840
836
872
860
812
792
848
891
794
741
692
682
657
679
742
900
803
783
893
862
798
753
776
807
820
765
855
922
888
774
839
921
970
897
826
814
838
769
801
895
945
840
844
840
865
782
781
799
812
764
812
845
779
771
716
748
742
765
738
808
865
871
769
787
821
849
836
824
841
842
807
773
793
799
770
716
743
712
742
773
742
800
810
791
729
757
760
786
745
803
894
892
788
794
864
807
913
976
934
842
842
861
907
896
807
811
830
784
851
921
891
767
768
805
835
791
809
882
891
810
816
848
872
856
816
825
837
768
782
722
719
755
781
793
797
833
828
759
780
788
758
730
734
747
741
714
744
766
784
745
767
790
763
731
757
763
795
743
791
799
769
812
829
813
761
759
752
770
755
768
818
879
840
803
783
748
734
729
680
668
651
665
741
817
784
790
814
818
770
751
767
782
769
762
821
906
842
874
805
841
851
795
784
846
845
796
812
782
898
935
884
804
800
792
811
771
828
844
836
805
845
871
843
783
805
790
798
754
763
793
820
763
795
778
714
673
687
706
727
675
689
716
747
735
722
757
778
757
719
758
787
786
769
808
820
801
778
780
787
768
759
779
798
760
746
775
737
784
823
818
770
773
759
741
723
787
787
770
758
803
793
857
803
795
793
771
739
781
775
805
809
798
780
784
738
729
743
749
729
783
801
843
771
751
772
756
701
722
733
773
745
734
736
739
738
709
757
794
788
748
708
703
679
663
657
694
793
902
791
792
806
801
775
721
721
734
745
738
724
733
794
843
776
807
818
791
768
796
800
765
763
729
790
808
798
761
784
737
718
737
705
697
667
645
643
684
700
667
638
623
637
637
657
721
727
685
677
693
685
675
686
688
685
700
692
671
681
683
682
693
699
721
701
708
750
778
771
705
714
705
692
676
699
717
767
740
749
763
771
739
721
732
745
714
704
720
752
730
730
683
674
677
653
677
665
644
631
614
613
616
636
619
633
649
688
688
668
657
674
687
697
686
663
720
728
703
702
717
753
703
672
652
670
704
712
735
737
737
702
700
718
754
805
747
808
809
807
734
721
718
685
674
674
672
706
737
730
716
733
752
752
735
730
781
811
772
754
775
763
719
719
738
708
726
753
765
733
729
772
791
780
741
755
746
738
724
739
762
792
754
759
761
781
720
742
735
751
754
747
766
792
783
755
773
755
727
720
719
722
698
733
769
827
768
741
744
754
729
706
733
761
785
758
748
761
735
719
747
743
720
678
700
714
747
741
693
707
733
731
683
691
726
733
727
749
742
723
685
709
716
723
696
694
687
670
678
679
709
706
691
696
686
675
681
681
693
720
755
725
714
765
798
787
735
727
792
876
881
792
779
782
770
766
764
772
760
806
782
747
720
701
743
690
655
654
647
650
700
711
690
759
770
751
724
722
725
694
714
738
721
732
791
849
809
786
803
807
790
753
803
821
850
792
784
782
792
761
731
773
784
787
758
735
770
759
735
735
759
763
745
720
737
752
734
731
747
791
772
736
737
740
744
716
729
754
780
800
774
783
806
758
739
749
765
763
727
745
777
778
756
740
742
733
738
725
736
761
767
732
710
730
759
750
731
725
746
761
735
705
734
767
764
730
754
763
785
769
734
757
764
758
735
764
756
756
731
765
754
757
735
712
705
737
772
742
705
732
753
764
733
737
788
808
753
738
757
780
786
756
745
766
773
739
727
750
775
759
766
789
796
763
761
771
781
764
733
757
790
795
750
771
763
769
745
753
796
806
783
749
774
777
765
725
755
759
770
759
811
856
897
793
768
791
788
764
744
752
767
762
750
777
769
761
736
758
754
736
713
726
739
758
720
708
739
733
715
780
749
696
667
669
664
689
762
812
791
784
709
702
715
741
768
815
854
922
922
884
808
815
791
822
813
891
884
821
799
807
796
731
748
762
748
727
703
747
746
746
716
697
677
667
668
680
718
778
768
757
785
837
785
753
788
812
774
767
780
758
696
700
720
744
735
744
736
742
723
697
721
723
707
731
757
830
846
782
779
762
753
728
728
768
785
782
726
755
767
771
780
806
818
811
822
820
791
764
804
788
772
732
746
784
782
774
784
776
713
716
701
685
674
664
686
696
703
695
733
764
778
740
745
780
778
780
771
803
800
794
770
793
785
770
740
756
785
758
752
765
774
731
709
718
736
735
722
762
752
722
745
755
737
706
689
698
694
691
721
783
784
750
778
786
788
756
773
787
808
776
777
781
734
721
741
796
807
784
831
824
782
755
760
775
775
755
797
834
818
782
804
803
812
777
739
773
777
818
826
764
764
771
732
743
791
820
820
828
835
801
746
737
750
744
724
769
797
846
783
770
787
805
760
749
781
811
776
767
786
816
752
789
804
790
746
765
784
782
749
769
794
787
742
758
766
783
748
770
811
777
758
795
785
750
738
782
787
776
753
792
825
774
754
773
766
740
725
760
779
737
761
819
866
773
773
770
740
715
725
721
691
734
820
889
805
831
836
820
760
762
789
769
736
746
755
725
724
710
713
694
672
673
680
776
853
815
826
817
781
780
812
850
891
890
860
882
900
945
920
907
877
814
799
821
873
922
814
808
805
801
759
781
840
843
788
801
800
814
750
771
798
806
759
748
775
801
781
757
768
793
768
709
733
716
723
765
779
741
695
690
692
689
668
674
692
722
773
751
705
682
664
657
645
640
679
697
736
799
925
830
829
815
770
731
727
754
797
826
774
754
750
760
731
720
744
759
745
715
702
707
680
662
669
644
653
676
692
684
676
689
710
728
704
674
667
665
657
628
650
649
650
678
655
644
651
673
689
659
683
702
743
713
680
711
764
849
759
717
748
743
752
709
730
746
722
700
729
707
687
707
746
758
765
704
721
723
753
739
719
754
769
750
733
746
775
754
720
733
742
755
734
725
720
732
726
718
739
746
756
716
722
729
724
716
695
722
739
750
737
721
718
755
720
701
696
706
713
680
695
702
733
724
717
749
738
698
673
667
677
672
664
659
653
653
647
659
694
819
845
807
804
829
828
842
809
772
720
743
742
760
780
760
739
762
792
794
745
711
747
716
735
715
709
714
725
717
716
733
735
738
704
699
702
718
729
720
713
734
753
745
717
730
748
734
711
706
735
742
737
733
741
740
714
713
710
708
665
676
690
705
705
682
698
702
705
684
684
727
755
709
714
723
728
724
714
730
729
720
688
690
686
692
664
657
638
643
630
639
658
667
661
659
635
638
649
771
853
838
855
853
846
844
858
849
836
777
815
877
936
937
879
756
768
795
884
973
841
767
782
814
852
798
856
861
756
764
775
754
726
757
765
746
739
789
799
785
739
765
771
760
720
737
742
712
755
784
784
742
757
762
753
730
758
761
753
730
733
739
740
713
703
700
691
661
669
680
724
726
725
708
717
727
710
675
702
730
749
750
713
675
675
690
699
728
682
690
702
690
686
695
697
713
743
702
708
723
714
739
717
704
719
746
751
743
746
751
786
766
735
756
751
751
711
722
755
780
742
706
696
694
701
715
674
673
669
674
658
669
674
716
722
681
662
667
653
712
792
788
733
747
750
756
754
711
724
771
817
719
699
721
753
780
739
739
765
801
752
758
780
778
762
764
781
787
735
770
783
802
745
783
801
810
773
806
815
761
761
764
766
737
750
774
760
728
723
742
698
686
683
687
687
662
655
649
670
701
724
714
684
690
712
781
808
756
765
765
800
771
749
738
749
741
745
748
714
704
726
756
788
750
748
779
773
747
747
773
798
759
747
765
798
789
776
794
798
767
741
770
781
724
733
746
775
749
750
763
785
738
716
728
746
743
721
754
769
768
733
758
746
751
711
693
738
770
784
763
812
810
787
753
754
758
715
669
674
684
681
694
758
823
749
775
788
780
738
699
716
729
733
710
741
840
865
809
802
798
804
743
745
774
777
780
775
737
766
798
779
733
730
739
762
728
768
786
764
718
743
746
740
722
750
767
808
743
748
755
760
730
728
758
767
754
729
749
756
736
706
735
739
765
734
727
736
717
696
708
740
729
711
746
774
801
740
747
763
773
739
732
756
795
778
743
781
789
780
731
758
769
734
718
748
774
781
727
703
722
734
748
723
709
728
739
755
732
750
762
774
735
731
746
760
715
731
734
777
732
755
732
719
728
770
781
789
742
738
755
776
763
756
765
782
761
726
738
731
741
714
720
760
814
783
759
772
786
769
715
717
743
768
732
728
764
759
758
722
727
748
742
718
729
761
767
712
724
717
731
692
681
727
783
760
731
764
791
744
716
711
694
696
662
676
680
710
684
670
666
637
633
645
655
659
646
646
640
628
621
613
595
607
596
580
568
578
572
616
676
749
933
991
930
830
826
814
738
742
775
857
752
732
1098
961
841
772
728
713
713
738
746
739
798
857
842
754
768
769
754
701
717
746
774
732
740
732
713
692
684
683
690
748
723
717
687
661
651
653
647
694
660
644
673
682
679
664
676
686
670
668
677
703
701
691
698
774
837
748
750
747
739
693
701
705
699
689
704
731
728
686
706
733
762
729
744
721
724
701
725
797
872
805
807
788
789
717
721
735
742
738
803
797
763
739
733
728
691
704
702
708
679
692
699
700
731
750
780
843
782
756
741
746
719
744
767
789
732
726
759
706
704
705
723
688
704
705
692
662
698
755
783
734
715
746
806
840
798
721
729
727
755
732
754
765
763
724
754
775
787
715
724
730
676
686
693
697
687
701
720
710
703
697
706
709
687
693
695
717
721
705
715
720
776
800
746
729
729
745
695
711
716
682
692
727
720
696
688
693
702
687
745
818
854
783
846
875
881
804
784
778
752
779
813
836
788
771
778
759
724
737
755
809
773
798
815
801
733
732
745
760
723
677
714
708
782
714
741
754
699
710
738
757
753
722
719
723
720
728
714
703
721
734
745
739
820
803
763
775
816
809
737
767
743
736
767
784
734
724
722
727
721
732
757
805
781
737
757
768
769
728
730
735
754
723
772
807
827
795
818
810
768
720
740
757
758
743
735
757
786
740
732
761
766
730
713
728
723
701
687
711
767
768
763
805
797
763
741
737
744
699
703
720
726
719
713
731
751
716
710
747
739
698
705
705
714
683
687
691
715
730
751
814
842
805
786
778
753
719
720
728
734
714
738
765
771
742
775
774
763
732
710
711
700
696
761
833
794
778
782
803
749
729
739
733
726
746
773
779
738
764
796
756
733
736
730
694
678
687
733
776
774
825
841
773
757
758
751
715
725
726
760
737
728
753
739
695
702
713
732
710
736
753
755
718
722
734
728
707
722
745
736
688
714
735
726
714
721
752
734
713
706
701
671
674
685
707
697
722
758
733
696
695
714
730
714
732
749
735
706
732
737
747
720
748
768
762
734
763
777
760
732
744
747
746
739
753
768
742
740
746
747
711
716
708
723
722
716
733
754
706
685
693
683
670
684
709
759
733
763
790
780
735
717
719
693
662
655
651
653
660
701
899
795
845
837
829
762
756
742
731
751
710
727
746
771
746
739
755
756
771
728
748
767
748
725
739
733
735
717
714
725
715
703
711
716
691
703
715
706
706
710
718
726
717
719
734
714
696
702
699
699
670
678
683
705
711
711
709
714
704
687
696
690
686
668
669
686
668
678
688
703
708
687
690
713
692
677
678
689
682
684
697
696
707
695
703
690
693
651
661
650
647
649
667
702
680
699
726
733
704
686
691
688
679
682
667
687
722
762
746
779
773
793
742
741
751
749
721
742
736
768
740
716
735
734
707
686
676
652
670
691
842
753
747
778
771
700
688
694
665
655
655
692
682
661
689
750
895
908
813
819
828
757
798
825
854
820
811
842
821
793
810
811
831
769
788
796
791
768
783
778
755
734
758
761
779
745
797
815
767
806
798
761
762
738
751
695
684
693
716
741
819
1069
1009
856
831
838
811
771
786
816
855
821
808
839
806
746
729
770
825
858
780
809
813
776
731
743
762
787
775
797
812
854
819
825
775
734
731
754
752
729
774
791
777
747
753
762
777
744
738
749
782
768
794
836
843
769
776
770
732
751
771
753
735
762
781
766
734
758
753
726
722
728
743
752
741
776
790
759
736
731
733
718
699
732
783
816
769
813
795
740
713
717
704
691
710
756
1062
974
950
916
836
762
771
758
781
755
779
790
815
789
810
823
823
764
761
748
748
731
727
744
775
756
757
769
777
737
730
731
730
688
693
685
680
711
870
966
883
894
845
785
764
767
765
739
735
756
779
767
762
788
834
814
769
758
755
773
746
744
776
789
761
757
771
768
745
727
741
745
735
717
734
756
707
723
751
755
733
724
721
729
739
719
743
724
748
747
742
719
744
762
773
748
726
754
735
742
725
739
771
787
776
739
766
760
767
746
784
788
756
736
750
751
720
724
686
683
700
747
854
824
921
917
792
778
781
771
727
721
733
755
744
746
779
768
745
768
774
782
751
754
764
769
736
739
750
768
734
759
777
787
749
727
734
763
740
732
746
762
722
721
733
731
702
690
699
663
674
683
709
731
740
772
768
726
719
719
709
690
674
676
682
679
673
704
725
736
737
848
899
896
877
830
797
779
729
712
720
698
675
682
755
748
718
707
688
710
776
787
784
797
754
736
741
748
773
767
698
710
723
715
680
669
672
711
727
735
707
689
683
699
695
698
721
720
721
713
700
674
652
652
671
708
708
703
719
732
678
674
667
662
659
676
704
707
666
690
713
721
716
804
839
723
708
720
682
689
723
752
705
731
764
733
725
756
736
703
720
705
704
694
701
694
698
689
717
695
720
707
677
663
668
665
655
679
750
813
771
735
754
767
748
718
717
741
735
752
723
732
749
750
726
716
740
752
730
713
724
740
748
703
707
707
708
694
672
677
669
681
660
654
668
693
692
699
711
716
699
678
680
688
665
654
646
661
701
706
722
736
741
737
699
681
674
649
643
664
695
818
746
723
700
677
672
673
697
713
685
670
664
677
746
795
751
810
942
806
833
802
756
749
764
777
730
741
788
729
765
1040
955
808
820
803
745
795
846
787
808
813
758
774
817
761
782
804
829
787
812
827
816
791
803
805
796
802
806
748
718
712
733
729
701
743
782
797
749
787
810
788
721
734
741
755
698
711
730
742
708
707
718
698
697
687
688
669
655
676
685
738
687
693
702
728
720
724
710
717
683
671
699
784
881
773
815
825
765
765
769
742
700
732
801
766
708
739
711
704
678
684
693
699
688
674
666
680
706
684
714
739
739
693
698
698
703
684
665
643
624
643
638
633
634
633
646
655
719
744
743
729
695
716
723
722
689
682
741
828
861
755
725
730
740
709
721
750
762
733
709
715
717
711
682
664
673
693
700
691
703
693
685
675
648
638
616
601
606
605
636
732
683
673
670
694
645
652
671
686
659
639
634
623
630
630
621
624
634
650
657
631
642
718
1104
959
815
1045
1063
983
794
792
881
1050
860
831
902
957
822
810
867
835
831
893
911
848
783
803
755
768
845
844
790
784
810
807
756
759
785
815
785
798
885
913
813
825
828
817
777
800
873
858
770
809
833
786
748
784
799
776
756
787
809
753
745
768
779
739
710
713
698
681
660
672
681
676
677
692
710
751
718
710
743
789
818
768
804
852
861
790
812
779
809
858
889
855
869
858
826
795
851
879
871
828
877
849
795
795
828
812
759
769
749
781
832
822
803
829
816
790
788
825
821
795
800
819
864
807
790
794
791
744
740
773
792
768
762
781
787
778
768
791
798
768
767
780
785
767
739
765
763
757
812
771
819
835
824
774
759
772
787
784
770
793
796
794
776
767
750
752
788
787
774
749
764
790
777
774
797
808
792
770
805
746
786
846
854
779
801
799
761
709
705
719
740
781
755
760
808
817
782
762
786
823
813
783
814
810
790
759
772
804
819
783
794
791
803
770
770
783
801
776
747
779
836
824
775
785
789
805
759
775
810
771
769
793
831
809
764
806
832
820
765
766
781
779
754
751
773
817
762
768
778
771
742
732
750
782
782
757
771
804
780
742
721
695
679
663
674
674
693
792
906
861
769
799
802
831
768
845
1001
1020
907
917
947
958
937
925
936
956
829
846
784
898
1030
997
882
906
920
857
827
850
880
837
816
838
863
830
824
871
882
831
819
851
891
816
800
827
842
791
813
863
879
855
822
880
863
823
816
840
854
814
806
839
869
784
830
830
862
789
766
804
841
845
786
829
850
847
763
798
798
834
786
772
806
864
830
800
847
889
874
807
806
825
804
783
793
804
808
767
810
867
852
794
818
846
868
802
764
780
798
757
784
807
824
746
760
802
806
763
791
848
893
816
825
830
852
804
803
841
854
827
810
824
810
783
793
807
820
802
800
825
889
860
812
847
851
810
784
812
858
808
883
867
814
785
795
806
805
771
812
818
822
773
813
818
793
758
784
818
843
794
800
819
840
816
768
826
843
828
799
831
850
798
768
764
830
837
831
903
925
846
819
875
919
849
862
878
805
826
866
872
779
748
730
724
684
677
674
679
696
748
721
715
711
731
766
773
751
760
900
1061
901
962
829
856
1125
1082
937
906
917
891
862
985
891
980
986
877
857
882
838
789
858
907
878
850
900
922
865
808
852
885
779
814
781
814
838
857
802
859
881
850
810
848
881
867
826
909
907
859
858
878
922
850
850
950
1019
843
882
903
851
832
865
896
861
846
904
958
939
825
807
779
757
819
849
862
816
842
837
813
761
760
765
793
811
779
791
845
867
799
781
795
785
760
729
748
798
736
728
774
820
753
735
774
756
720
752
747
696
711
728
735
757
758
911
1106
918
896
903
828
779
734
714
723
784
709
737
770
905
973
846
823
835
847
889
852
1133
1052
972
932
880
851
925
1024
1000
838
844
889
843
789
875
1033
876
847
862
847
782
783
825
754
752
790
765
724
727
735
700
702
713
774
793
797
847
899
794
774
833
869
841
775
854
913
862
852
862
859
809
808
832
830
781
811
798
741
723
724
706
708
710
710
691
674
675
688
688
693
681
686
704
712
715
722
741
770
817
765
784
795
827
772
755
803
833
778
748
771
755
787
756
722
695
674
661
721
1143
1010
905
916
878
792
762
763
799
768
845
904
875
860
863
856
763
828
862
885
804
798
810
838
759
777
827
807
731
720
736
729
717
698
669
685
701
710
702
761
926
967
902
876
887
895
808
783
824
873
863
822
853
883
883
785
805
818
856
810
804
872
858
742
730
750
766
735
722
729
714
679
697
739
801
797
862
899
824
775
763
762
720
715
758
745
809
867
898
806
812
808
798
733
763
798
775
723
707
715
697
732
767
793
753
748
787
801
749
733
775
825
805
728
740
767
795
786
772
784
795
789
752
785
807
846
791
815
829
805
759
788
806
826
850
782
808
794
772
771
803
798
787
772
809
800
749
785
817
844
795
810
839
842
816
809
819
831
780
757
788
891
912
856
895
850
777
810
789
767
724
755
769
867
783
822
860
793
752
770
783
769
742
776
804
823
779
802
830
829
774
781
734
757
788
789
752
788
810
792
749
773
771
756
756
824
844
854
789
800
824
888
834
827
856
817
786
809
843
873
814
782
806
801
804
790
883
944
899
803
809
833
902
913
801
788
800
784
837
872
857
771
797
798
824
791
786
835
871
864
828
834
822
812
784
814
820
909
809
776
808
810
793
761
808
864
874
797
836
877
822
793
772
746
731
767
823
971
911
819
840
780
813
830
893
893
850
869
876
896
822
768
793
827
800
781
775
752
792
780
841
888
855
807
800
766
743
744
813
943
944
844
798
844
911
912
827
865
939
909
817
788
853
941
953
828
861
891
899
809
812
837
842
831
829
852
872
816
808
852
899
840
801
829
814
786
890
893
819
783
784
810
805
763
828
844
837
777
799
831
852
782
793
813
853
807
788
799
829
787
767
782
787
766
760
795
841
812
761
767
785
821
789
788
814
855
843
817
852
831
793
756
787
826
846
778
820
884
857
788
806
853
851
761
782
815
859
791
826
815
825
818
775
831
847
827
776
819
833
809
794
826
845
826
779
806
821
830
803
785
818
852
813
761
805
862
901
795
790
791
896
867
812
835
836
812
789
834
845
864
811
850
871
800
758
792
802
804
763
756
792
837
812
766
817
828
823
789
807
878
830
776
817
847
826
785
841
847
808
768
793
826
844
751
715
713
750
745
762
802
822
816
758
718
687
686
712
801
828
771
796
899
943
832
847
927
968
883
851
905
950
900
857
888
919
853
821
849
866
804
811
858
930
829
839
870
880
793
820
831
856
784
810
834
776
875
1048
908
819
836
860
846
824
872
909
832
836
826
863
810
808
881
942
858
796
830
815
766
822
917
908
819
824
834
808
783
810
845
799
783
799
823
804
764
836
828
767
815
853
856
783
804
854
832
774
802
828
845
799
811
814
811
769
763
806
881
813
805
836
859
781
768
797
811
776
783
814
819
794
809
834
828
777
796
814
773
751
791
797
792
759
793
796
772
763
782
799
755
742
748
766
754
746
804
834
795
795
816
794
754
773
792
801
773
837
916
899
825
837
859
812
775
809
851
801
802
859
853
782
798
795
791
767
814
843
825
787
813
834
792
774
800
830
832
788
847
866
805
790
818
840
818
806
809
807
762
804
872
822
776
815
835
799
782
804
823
798
796
834
829
796
787
803
817
790
790
823
842
789
799
816
799
765
766
822
872
825
835
841
819
767
794
798
777
756
797
846
827
821
886
889
782
775
781
768
753
784
844
853
791
827
845
824
778
801
836
798
769
798
837
807
794
814
827
777
791
862
847
792
809
811
792
761
784
823
817
801
809
842
780
780
790
801
768
768
821
838
772
777
793
812
753
759
799
809
767
751
781
826
798
761
779
789
762
744
779
812
788
759
781
793
786
772
784
805
775
768
771
813
782
792
844
826
799
779
794
818
784
793
830
850
812
788
800
819
776
786
853
872
801
791
826
813
773
763
787
803
785
813
853
826
766
792
793
791
776
803
827
811
781
805
817
840
793
802
813
793
766
800
831
818
785
839
850
787
785
789
825
807
805
848
866
825
807
808
815
787
782
851
891
820
808
853
874
818
823
871
907
832
853
912
828
800
823
889
816
832
875
900
797
820
830
823
778
836
882
882
817
857
839
798
782
793
830
811
776
835
892
781
745
792
829
782
770
780
789
763
794
826
840
787
838
840
801
753
782
779
795
783
810
909
910
824
863
882
846
786
809
857
844
786
835
871
875
806
858
932
962
815
804
811
840
823
846
934
920
807
806
805
821
801
829
909
929
840
824
839
828
796
781
811
839
808
802
887
891
817
808
817
845
798
827
848
853
784
816
851
851
785
806
819
792
767
763
768
766
763
778
767
728
721
744
799
774
778
779
783
744
741
780
818
765
794
821
837
808
821
845
815
743
728
754
713
693
709
761
791
734
722
746
774
771
762
844
1035
972
823
835
845
808
770
876
897
849
810
843
873
859
817
831
809
779
772
792
898
843
793
825
865
827
789
790
803
790
760
805
790
799
802
824
863
787
778
789
818
760
758
794
856
862
846
902
889
810
794
810
808
768
796
829
853
802
805
814
809
771
794
843
868
801
815
817
825
767
788
842
881
808
813
839
841
804
786
803
812
774
774
813
855
800
800
812
803
770
771
776
789
764
792
825
821
775
783
790
806
764
797
815
845
793
815
840
840
782
806
826
824
778
776
812
783
767
787
844
805
773
815
829
809
783
782
796
827
782
797
818
813
769
770
811
824
776
807
827
820
756
765
775
765
754
816
886
909
835
829
806
761
746
800
837
773
771
798
833
831
802
844
867
801
773
777
788
765
787
850
878
840
934
956
822
785
785
766
728
761
840
871
827
855
882
836
771
787
776
774
782
846
891
878
841
882
890
810
769
775
784
815
792
794
831
860
796
801
845
843
785
793
815
823
794
821
855
842
768
784
791
801
757
785
821
871
802
805
802
788
774
771
803
813
757
761
762
769
735
755
763
758
729
734
774
762
750
776
819
824
769
799
801
814
772
792
836
855
786
756
798
789
782
765
816
834
813
782
840
837
801
763
775
791
762
737
756
801
796
769
772
791
791
749
773
759
767
737
739
765
787
780
765
795
768
733
702
672
685
693
705
713
704
686
669
652
637
621
601
620
606
583
608
685
715
848
939
937
948
929
955
809
720
789
1206
1187
1037
808
814
992
1089
996
913
915
800
844
1119
1069
888
867
890
802
961
1117
1048
881
846
840
792
784
719
771
1052
1024
934
813
828
874
899
820
865
893
935
822
826
870
848
788
838
875
896
795
809
872
857
788
824
842
829
783
830
841
788
766
786
834
853
786
844
860
836
787
819
821
779
766
786
849
803
784
819
827
795
754
799
806
774
749
792
826
819
768
761
754
736
729
720
713
697
674
680
659
653
681
731
810
783
818
915
818
825
879
843
764
795
868
875
870
1007
973
808
802
841
829
805
870
919
850
833
852
860
783
801
879
915
809
875
892
834
800
844
895
799
809
879
940
823
831
831
837
799
820
929
918
822
826
850
815
779
840
870
860
805
869
917
831
804
870
893
835
807
827
852
801
885
917
821
801
812
830
776
781
846
909
885
919
944
840
801
810
814
781
779
862
958
842
831
849
863
787
801
887
890
800
843
868
836
792
865
861
813
777
840
851
810
804
857
813
750
771
805
823
786
771
791
846
810
773
839
874
885
812
831
871
876
816
810
868
925
864
831
885
819
787
844
897
859
810
872
847
784
804
815
772
791
839
879
827
804
820
839
805
820
814
816
763
796
804
791
777
808
786
742
714
705
694
679
682
681
692
714
683
668
657
638
625
626
612
612
612
610
622
627
671
716
697
708
761
810
899
839
793
917
923
820
844
1080
1028
850
886
1116
960
947
1049
837
945
1073
990
869
904
969
824
820
826
798
731
732
754
815
829
775
747
720
680
678
672
711
726
767
932
1108
887
936
973
901
864
927
929
790
830
1008
851
821
855
833
760
733
709
715
722
718
698
689
661
650
655
649
661
661
685
670
680
673
638
645
652
660
673
659
674
670
687
941
984
925
869
885
787
779
796
895
938
799
876
980
854
1190
1088
1038
829
808
750
725
714
708
709
690
681
683
688
709
707
696
716
729
704
693
727
796
846
792
794
811
804
721
739
756
742
738
720
719
691
675
663
664
676
685
712
681
707
718
713
688
707
734
749
799
749
743
762
759
716
713
742
782
732
697
696
706
743
746
725
747
774
747
700
698
701
700
707
722
798
831
830
747
740
769
776
806
742
719
716
720
745
920
910
828
736
742
749
762
746
739
724
733
685
693
725
744
739
814
804
765
718
756
752
790
723
739
737
746
760
723
757
776
759
737
766
791
788
765
780
807
758
766
780
766
724
735
754
800
770
771
828
809
756
734
728
711
694
709
729
814
767
816
808
796
754
788
792
781
758
780
774
756
820
877
809
772
775
773
732
722
743
741
719
710
735
702
702
729
731
707
710
754
764
725
691
716
692
673
654
682
735
806
754
741
772
787
755
703
716
733
731
711
713
752
775
790
739
794
788
779
723
762
745
749
709
714
750
752
746
753
794
755
713
749
797
851
824
757
780
798
826
786
804
863
916
854
864
811
803
897
876
812
815
838
813
776
811
835
816
780
823
805
798
755
778
786
777
733
740
744
752
728
757
768
731
727
743
752
706
685
692
695
717
690
741
821
924
819
857
861
807
743
768
769
763
729
760
771
751
699
702
720
725
707
722
697
705
698
705
676
683
701
710
714
697
741
772
785
735
749
768
785
745
758
767
799
755
762
789
813
773
756
762
771
725
717
720
713
696
761
818
802
807
778
728
682
653
646
657
653
658
735
839
846
765
800
820
804
697
713
702
689
668
675
721
795
758
757
787
783
751
707
719
705
705
682
727
800
868
800
779
789
804
742
714
732
737
734
715
699
715
749
741
721
723
744
763
723
732
762
775
724
755
747
761
733
730
734
767
737
767
766
843
766
785
799
757
708
664
684
689
712
801
905
890
887
862
822
820
832
839
792
823
820
862
872
881
816
755
776
758
738
693
741
795
829
760
772
785
743
728
730
726
700
702
723
741
719
705
727
731
692
689
694
694
698
678
691
691
676
693
687
683
706
709
734
749
758
717
800
817
809
770
770
766
780
755
714
715
693
691
674
662
661
662
650
641
635
663
681
727
728
720
717
693
717
734
749
737
715
720
732
717
697
745
749
728
721
710
713
718
691
705
714
726
701
687
680
692
685
657
645
640
640
635
641
653
644
650
643
662
677
675
663
679
695
716
747
697
712
694
682
681
692
674
667
674
691
787
786
731
689
690
700
756
831
830
764
815
909
1058
1004
820
806
869
916
824
872
905
818
764
743
750
791
793
756
776
808
826
772
791
810
838
805
812
835
834
790
790
820
828
823
807
785
715
712
697
699
664
653
648
646
675
659
669
654
665
663
661
652
647
645
639
677
734
730
734
694
707
741
798
819
745
801
914
801
860
908
920
839
746
789
866
797
808
857
766
762
795
816
765
762
778
799
829
769
781
805
862
819
902
1004
978
826
827
810
787
781
890
801
904
963
904
806
823
820
829
781
808
781
763
842
775
819
839
841
784
794
827
829
774
801
793
777
809
810
766
750
778
803
813
778
846
777
822
822
813
767
769
783
805
798
779
835
863
858
794
804
813
843
843
824
869
877
776
774
834
840
799
782
761
832
856
885
815
789
803
814
800
801
848
922
850
835
872
839
779
817
862
903
870
910
898
830
811
826
831
806
793
857
789
849
875
840
799
813
809
790
749
797
833
815
786
805
811
775
768
767
779
774
758
769
817
847
791
762
768
777
784
757
793
821
843
779
805
824
806
764
791
811
825
792
829
857
790
770
774
751
757
811
845
798
825
832
785
785
820
819
776
751
756
786
745
767
825
896
832
837
841
746
718
725
718
710
678
682
662
665
639
635
629
631
632
643
672
661
659
704
710
730
707
761
793
776
751
797
805
748
751
804
812
746
780
807
803
743
739
752
765
752
786
816
855
830
853
844
793
779
775
758
748
784
830
814
806
832
776
820
809
789
760
778
810
795
820
881
927
873
798
784
789
762
719
745
808
792
756
760
719
704
715
734
732
711
718
722
724
778
804
811
804
803
816
785
772
771
807
831
902
902
864
775
770
769
754
754
787
768
753
721
724
734
732
701
677
703
726
749
740
752
768
777
757
736
756
740
704
704
707
731
768
734
712
707
716
697
703
699
754
814
763
832
892
899
799
816
856
769
721
707
710
710
728
732
777
866
952
852
843
851
836
761
773
780
812
768
827
852
840
801
793
786
726
732
746
771
742
758
788
780
764
771
780
733
737
722
698
695
690
683
683
682
664
677
692
679
670
679
704
719
717
724
753
757
727
710
730
761
818
791
805
881
845
794
770
762
773
772
754
798
850
827
806
786
774
746
749
773
776
755
776
784
805
780
767
785
790
750
743
734
716
709
697
724
740
752
741
707
695
673
671
683
697
698
727
749
820
774
786
794
787
741
725
728
748
739
745
789
810
761
727
749
752
717
696
692
687
667
666
658
648
648
628
628
611
595
600
591
601
656
675
641
699
779
825
850
832
788
726
752
901
826
872
993
831
820
845
818
762
807
879
824
782
824
823
872
952
1096
1042
960
938
833
775
806
895
926
890
823
832
844
776
824
846
838
808
803
836
827
822
783
794
795
797
771
764
784
820
845
839
767
761
731
744
758
770
741
731
754
775
772
762
812
812
819
774
717
708
720
764
802
753
790
841
882
879
821
807
789
763
741
782
808
839
798
816
862
854
779
777
790
753
766
818
842
820
798
798
797
791
771
738
773
773
738
720
734
711
676
708
720
748
734
745
733
741
775
788
772
751
774
820
818
763
798
847
885
821
836
791
778
867
918
927
822
800
817
854
854
800
880
926
876
831
867
908
858
792
799
785
910
1014
836
840
872
907
865
819
852
800
767
798
864
936
898
843
858
839
802
828
883
955
817
823
841
799
781
810
853
838
785
788
811
830
838
771
780
797
805
751
719
749
767
806
833
781
778
783
804
806
778
817
835
838
767
800
831
883
879
876
896
886
809
795
801
772
894
980
969
866
854
903
867
761
738
788
800
796
765
802
833
869
817
834
844
827
777
758
800
862
843
807
803
805
825
803
818
786
771
816
810
789
791
817
836
811
803
826
852
876
829
849
832
814
757
761
786
871
839
834
897
890
830
778
784
791
743
735
754
743
739
798
888
885
810
813
821
754
767
739
735
760
806
801
817
877
904
881
860
889
876
833
817
847
884
870
851
867
856
795
778
828
769
820
841
796
798
859
847
843
838
777
753
742
756
777
773
757
770
833
802
793
806
827
817
774
785
782
772
761
811
862
882
803
858
871
887
803
819
895
948
923
856
874
905
888
824
837
850
767
795
805
784
779
824
833
791
791
808
792
759
777
755
734
753
750
765
767
803
788
765
719
727
727
720
717
745
797
859
834
797
843
836
828
798
864
927
908
791
797
800
786
765
800
854
842
908
936
814
797
793
811
779
795
864
907
803
846
837
800
780
812
808
758
761
791
826
786
844
851
777
817
834
844
768
785
814
780
761
824
958
919
785
803
832
845
791
773
792
801
761
787
837
851
794
854
889
859
782
790
781
706
689
681
687
690
703
768
742
720
704
703
697
681
666
656
662
661
644
651
642
670
694
737
778
801
755
766
888
972
929
827
816
794
773
794
853
944
875
832
837
834
812
867
909
826
826
812
856
808
788
794
778
764
747
780
820
843
783
759
774
742
717
701
716
705
694
705
727
810
775
818
873
840
810
827
799
773
734
714
694
694
691
680
697
704
713
725
693
678
681
683
668
656
662
734
820
796
833
820
782
757
763
797
811
792
831
898
880
805
803
796
815
785
772
815
827
800
820
861
851
771
787
798
791
790
799
830
819
798
822
820
791
780
783
793
763
768
835
857
812
812
812
803
791
781
802
808
784
771
803
796
777
760
769
811
766
745
756
771
764
729
751
776
733
742
761
778
740
733
733
741
740
756
792
799
779
786
830
763
771
791
791
761
730
753
781
789
773
780
830
837
784
789
773
756
741
749
788
775
767
810
830
791
792
785
785
759
740
758
784
792
741
783
794
792
785
795
801
774
754
760
767
730
744
770
788
761
767
799
794
762
759
760
762
741
754
772
762
748
749
762
769
757
754
778
766
746
751
762
776
765
769
786
758
764
776
770
755
738
754
756
769
755
773
778
768
750
759
773
753
742
742
778
789
748
740
766
779
764
768
797
752
794
803
769
761
760
769
777
768
795
818
847
776
769
782
781
757
757
758
769
748
778
793
775
761
752
754
736
724
748
811
859
824
808
802
775
760
790
816
788
775
804
816
802
773
802
818
815
813
859
861
817
804
791
806
765
755
801
791
767
780
796
757
728
740
723
705
687
689
698
735
689
682
689
707
693
684
671
646
647
625
625
626
622
626
623
636
656
637
639
653
670
696
725
706
692
675
667
662
643
656
677
699
687
663
684
897
1059
943
845
869
852
744
712
703
700
736
716
761
908
1141
1053
953
864
807
787
799
835
859
857
884
932
797
745
737
764
714
756
739
745
738
733
702
694
689
732
738
792
853
849
805
826
808
711
720
736
834
872
783
798
830
782
737
753
778
818
800
736
742
757
791
817
807
835
886
844
822
833
864
865
811
798
806
794
760
787
805
782
760
778
759
734
744
746
720
755
726
727
702
715
739
750
716
707
716
711
718
695
697
706
736
761
766
813
870
864
875
911
859
782
783
772
708
714
723
767
741
760
817
879
798
804
814
800
742
746
768
862
814
816
831
863
784
814
888
838
839
831
856
766
754
760
764
724
751
832
774
820
894
954
875
870
843
762
736
721
706
719
743
833
780
733
733
782
799
715
718
680
693
703
708
689
698
767
879
775
772
785
783
742
751
775
780
748
710
691
669
693
785
932
874
838
870
907
832
807
808
853
808
757
766
778
769
734
744
760
778
733
736
726
680
702
741
977
838
806
835
830
792
749
754
762
736
716
741
789
845
815
824
835
761
773
786
735
771
773
756
704
664
695
674
662
643
650
649
677
822
734
790
864
853
865
844
812
803
759
724
728
711
719
1103
1077
1086
1017
936
831
800
830
869
850
840
901
902
842
836
850
807
740
736
734
728
702
723
747
715
741
754
783
740
715
726
734
739
723
743
768
785
744
781
803
789
743
740
733
730
726
732
741
767
749
727
747
750
739
707
708
703
695
672
675
686
685
684
710
723
750
731
712
717
716
714
703
686
704
714
740
796
788
788
769
734
699
694
703
672
662
662
667
765
932
972
950
948
912
820
803
781
748
710
711
704
701
680
676
678
755
781
896
836
805
827
817
790
745
694
674
686
662
665
655
664
649
664
674
701
683
688
713
736
701
690
711
724
717
722
735
748
723
721
726
708
696
679
678
674
656
670
676
694
670
686
699
710
714
706
688
667
667
670
712
699
676
658
677
702
732
769
700
703
719
763
851
815
819
889
996
957
816
763
762
785
749
756
843
937
852
779
750
767
768
765
779
771
760
745
808
967
989
1069
916
883
890
864
797
853
1013
865
913
953
822
875
901
776
884
1142
950
916
913
812
795
857
872
789
851
868
793
830
861
803
797
821
829
759
811
838
832
818
823
755
730
737
697
696
734
760
745
783
790
796
771
810
852
804
811
869
780
834
878
822
816
886
861
824
912
887
797
847
826
779
830
861
802
845
881
813
839
856
812
816
857
845
795
862
892
829
844
896
851
788
818
842
809
847
935
914
881
922
865
783
744
721
711
725
741
742
745
723
711
712
701
690
688
687
678
676
694
700
683
726
810
864
849
811
856
870
816
817
881
870
850
905
943
879
811
847
1047
867
836
820
799
802
836
829
794
840
858
807
805
866
916
878
917
924
847
841
889
891
822
859
927
845
804
815
826
762
752
785
817
770
850
916
875
808
800
788
797
826
800
751
762
812
826
784
850
859
783
801
833
868
787
709
663
637
613
613
604
593
606
593
587
593
582
582
580
567
555
572
567
570
589
585
582
569
585
641
664
729
642
626
611
621
669
739
823
925
865
756
689
690
734
764
808
814
803
784
773
813
765
768
725
719
768
744
755
814
867
880
850
792
848
916
852
824
929
945
855
913
914
842
763
767
781
746
765
775
784
739
730
739
778
711
693
706
691
675
673
671
740
787
737
784
811
792
752
805
810
871
772
820
832
793
780
788
785
756
749
779
854
880
868
938
914
804
801
820
797
754
840
980
967
880
888
885
752
766
774
767
750
814
854
776
844
880
878
809
826
798
794
769
847
862
780
835
890
891
777
769
775
813
768
818
903
938
827
829
835
797
772
816
820
806
785
804
799
764
765
770
800
759
770
808
747
747
761
781
740
728
743
761
710
708
722
773
770
762
809
843
814
776
788
794
752
770
798
850
817
805
833
859
808
791
821
882
837
802
816
853
860
797
859
907
877
806
858
899
881
807
815
810
858
798
833
883
858
779
792
791
807
791
809
852
844
775
770
789
768
716
720
741
774
787
760
779
792
766
739
750
763
752
726
747
741
723
710
734
751
772
732
743
777
769
727
728
734
744
712
736
760
794
777
816
896
868
791
811
850
834
788
815
876
848
797
834
874
874
837
869
869
783
789
831
855
794
800
831
854
805
849
887
916
808
829
830
894
812
778
787
817
772
807
840
845
759
773
796
764
731
752
769
746
728
748
777
779
748
783
804
775
767
790
793
744
743
771
764
774
828
844
800
791
794
782
755
742
789
848
830
877
873
878
818
841
854
833
743
775
787
812
816
908
1034
938
872
899
900
786
794
841
834
785
846
867
852
794
838
840
804
769
787
801
813
803
866
891
848
771
785
790
794
770
813
825
776
779
766
757
736
754
781
777
757
777
792
760
748
762
768
755
730
749
762
756
763
785
836
765
724
744
761
734
716
726
752
754
729
782
805
786
783
781
784
752
771
826
840
813
780
796
799
811
765
781
831
865
831
774
779
788
770
750
723
789
882
878
873
944
935
860
838
846
847
777
820
901
947
835
877
895
841
756
778
802
785
769
818
895
841
842
844
829
768
782
806
792
762
791
847
827
776
789
801
779
747
791
807
832
802
854
856
801
788
790
785
736
740
744
766
776
868
912
875
831
845
831
755
735
748
801
806
798
859
910
849
827
827
805
744
793
829
815
766
800
829
818
786
798
804
784
774
775
789
767
753
742
714
670
666
671
679
730
785
739
761
774
756
712
687
691
687
693
674
697
758
891
870
830
852
868
825
788
830
810
766
743
757
783
891
955
854
878
887
850
774
785
828
879
849
833
882
863
780
793
803
849
777
769
779
794
754
769
800
812
772
787
806
809
763
761
761
785
753
750
775
791
775
749
784
777
754
719
732
752
760
725
725
742
780
767
750
777
776
786
750
724
738
766
739
729
730
742
736
731
761
773
747
719
730
743
742
716
735
760
785
751
758
761
770
764
755
791
780
758
743
754
776
797
794
809
881
887
797
823
820
776
750
785
823
808
819
822
805
757
748
743
729
710
680
682
705
769
747
781
801
796
755
769
768
769
742
783
853
990
845
885
889
878
853
885
941
855
819
856
934
858
831
849
856
790
838
832
794
773
866
1080
931
922
969
955
796
834
886
897
815
863
897
833
817
870
956
824
822
859
961
849
924
947
828
821
858
883
824
878
916
777
831
864
872
824
819
817
766
763
788
811
752
788
798
790
748
750
772
760
725
747
799
825
799
840
878
864
778
777
781
760
733
749
778
792
785
836
834
780
823
864
832
769
780
827
820
773
815
861
888
823
861
872
800
804
813
825
813
874
943
924
835
822
844
825
779
810
846
790
778
830
811
778
816
840
800
780
801
829
795
798
828
840
776
773
796
824
790
789
821
811
763
727
732
719
721
733
740
682
681
681
663
639
637
633
626
609
611
616
627
628
630
628
624
625
629
618
624
633
638
679
770
802
852
976
914
869
924
942
850
865
824
792
788
771
808
781
738
707
728
702
698
745
798
844
793
879
1049
873
890
952
908
867
913
936
875
944
858
848
890
937
836
858
801
878
884
842
795
860
856
817
810
811
829
789
824
900
807
778
798
794
780
736
739
744
722
724
751
803
779
808
809
791
771
772
775
782
777
790
796
799
773
783
803
781
786
832
877
863
796
831
842
843
762
760
798
804
759
783
838
835
787
801
808
782
764
764
791
761
786
791
812
780
779
757
714
725
737
749
720
731
747
765
739
746
777
795
749
725
751
790
789
771
776
809
800
766
767
786
770
761
753
759
748
748
776
780
747
717
758
777
774
742
743
743
749
710
713
739
782
784
766
775
788
753
738
788
818
838
794
837
866
813
757
775
780
762
757
780
748
799
849
814
784
792
804
766
755
776
823
775
756
815
864
832
766
775
806
838
806
810
837
877
856
796
814
838
857
805
793
804
809
784
756
788
803
799
768
811
845
828
775
808
795
731
714
727
750
759
753
796
854
845
785
789
805
818
767
760
786
802
795
788
845
851
791
776
796
805
791
770
809
843
817
797
805
839
808
748
752
785
827
804
822
890
902
827
788
779
779
747
734
764
782
752
746
777
791
750
735
776
792
740
731
771
809
763
783
807
837
771
794
814
812
758
788
844
878
802
801
815
817
770
735
738
757
751
724
746
794
894
878
772
769
777
764
753
766
839
1043
871
914
1011
982
895
937
922
824
880
959
845
974
993
850
866
895
876
838
896
950
866
858
894
887
817
843
878
797
835
895
919
828
891
892
825
817
864
888
817
851
868
813
811
864
886
820
810
839
853
820
851
873
835
806
822
879
838
804
827
865
844
810
868
846
817
903
931
827
830
861
821
774
831
867
815
808
859
853
810
847
857
815
816
822
842
796
813
860
877
827
861
888
835
814
832
836
809
822
879
868
799
838
813
797
762
787
819
829
775
846
844
797
793
797
831
780
818
866
840
812
840
852
798
801
834
843
831
830
849
826
811
843
858
832
788
818
831
793
780
812
782
772
843
816
766
775
786
752
739
771
802
782
750
789
802
773
756
772
782
782
762
794
854
847
823
840
832
776
792
800
784
765
800
815
774
804
816
823
771
789
809
801
746
777
796
800
792
851
850
795
796
807
774
736
759
783
764
760
802
815
801
809
825
845
815
827
842
788
794
808
794
778
803
830
769
725
729
710
688
682
652
647
615
643
624
612
614
624
665
788
992
858
763
769
726
685
684
667
650
633
627
618
626
612
601
601
610
646
720
741
712
667
698
706
712
762
697
706
785
1116
931
827
808
806
748
757
772
856
795
752
752
793
816
764
722
701
727
735
765
725
769
803
805
768
835
925
828
877
931
859
781
724
722
744
842
798
872
873
796
801
794
800
820
784
774
712
734
739
783
772
898
1212
999
971
929
835
853
857
780
777
789
808
738
789
823
816
830
874
880
802
812
811
796
787
819
839
771
776
791
781
751
801
832
817
796
829
867
811
772
779
799
782
819
856
779
833
859
769
721
712
706
676
667
654
645
636
648
638
641
647
656
662
675
667
643
623
628
617
813
929
856
964
864
964
926
891
922
818
798
758
737
757
764
774
821
792
759
816
798
738
757
752
720
712
723
737
703
721
751
762
731
733
747
730
708
740
759
758
714
726
709
710
687
660
676
659
653
650
648
641
630
656
657
670
724
824
750
748
815
881
776
739
800
846
789
968
962
782
732
749
763
752
732
684
688
667
651
660
661
795
764
710
760
766
715
724
716
695
682
667
654
721
783
710
744
1198
991
793
721
698
685
682
658
667
686
827
776
809
1042
852
788
764
758
721
772
766
726
744
713
698
687
663
689
695
723
698
724
727
703
702
720
769
735
776
734
720
738
763
744
754
769
779
722
712
743
785
754
716
730
749
710
706
732
774
728
755
764
759
726
745
757
776
721
736
789
870
851
815
825
812
758
743
744
771
757
738
753
804
767
726
754
746
719
709
729
729
687
689
681
692
665
663
671
717
727
672
692
754
831
764
799
771
731
724
731
729
738
713
788
847
761
859
877
803
794
809
900
941
822
766
775
777
741
711
730
742
745
733
716
710
706
1148
1002
860
750
761
747
753
737
724
752
938
888
885
912
900
779
789
792
767
767
815
826
906
943
829
828
833
920
931
830
887
896
885
830
896
966
953
827
849
871
867
807
815
876
942
823
835
859
845
771
805
859
869
816
870
863
764
785
799
799
786
817
847
805
769
794
834
813
823
802
887
912
898
818
821
846
810
795
843
868
799
830
820
886
920
836
869
870
822
762
777
867
904
843
894
971
857
814
844
778
748
771
851
913
953
956
853
824
765
805
896
1002
871
901
961
917
814
847
860
820
830
881
869
813
857
890
863
819
843
805
865
860
852
811
873
870
871
864
873
832
785
800
811
790
843
889
909
845
867
795
800
821
802
824
809
919
938
840
854
857
827
818
837
792
857
852
816
809
851
813
784
823
860
822
799
827
837
801
785
812
804
789
772
810
846
788
769
758
762
747
723
735
765
709
720
734
791
768
733
713
672
670
657
689
737
757
871
1023
977
947
1000
972
844
827
826
874
802
890
944
914
1011
1043
888
856
786
872
979
911
907
986
875
837
821
835
785
895
1064
947
925
887
780
779
764
773
758
727
698
688
674
680
673
675
653
661
661
668
674
672
674
676
681
683
668
685
684
657
669
680
720
793
737
721
749
759
763
731
776
756
828
901
870
792
786
821
817
774
780
777
836
787
767
764
796
861
843
787
793
835
848
797
824
828
833
798
824
911
830
780
819
879
869
801
831
875
891
849
848
824
788
819
854
809
773
787
796
792
754
756
769
736
756
770
794
757
748
764
791
765
789
799
791
748
730
750
766
720
773
789
754
726
694
691
704
689
683
682
713
733
779
805
793
801
750
785
828
802
804
788
764
814
874
886
842
772
773
791
835
861
865
796
834
878
878
843
827
856
798
777
783
809
848
768
783
789
823
825
795
818
868
804
775
797
822
793
760
778
782
796
773
801
842
808
750
771
746
773
749
734
744
736
731
718
723
720
690
699
694
672
671
688
702
724
725
701
705
731
801
760
784
821
840
796
766
768
776
757
733
751
787
809
762
789
805
805
764
766
749
734
734
756
735
758
779
797
745
764
752
727
712
715
737
712
723
789
911
879
858
868
848
787
774
776
798
770
776
792
819
763
747
756
783
783
767
777
785
765
746
775
793
761
753
748
784
774
745
780
839
861
776
769
794
801
800
813
860
886
808
806
839
852
778
802
817
841
789
812
841
868
787
795
798
786
782
819
852
804
793
817
833
780
742
738
770
759
784
847
875
800
812
799
785
756
779
779
771
733
750
742
710
706
701
735
767
732
719
709
676
676
666
652
637
633
629
624
716
791
752
767
730
705
686
664
641
643
629
654
777
899
915
996
825
744
804
877
944
877
790
829
822
803
735
755
775
793
728
736
773
815
778
814
794
746
735
730
717
726
710
695
657
662
672
675
730
751
774
846
1069
1033
966
818
864
947
967
866
897
944
1012
871
912
884
938
773
748
773
780
838
770
698
715
729
771
812
755
791
764
830
905
861
902
872
843
903
995
883
951
988
854
948
1037
917
878
807
881
1057
950
912
944
959
830
903
970
878
838
837
774
837
897
830
851
959
1001
823
820
747
858
1249
988
1045
860
951
1099
1011
913
946
809
875
997
963
881
937
955
817
870
900
818
777
834
1103
1001
913
910
916
817
863
1002
875
900
952
921
900
818
894
939
862
878
973
919
855
932
823
817
998
975
859
890
909
852
827
841
850
946
924
852
880
885
802
824
877
945
831
884
928
913
956
951
872
860
915
905
845
864
865
836
781
732
715
712
683
727
844
927
806
815
832
855
769
805
845
907
861
997
1047
856
831
854
765
806
850
903
838
923
965
815
825
842
848
803
899
997
889
909
904
777
826
879
934
821
861
927
903
804
835
844
837
808
768
729
734
727
748
728
693
696
719
737
739
717
746
774
797
765
785
871
911
802
836
879
929
814
839
899
1020
898
864
943
936
835
891
878
925
876
924
941
820
826
800
808
863
907
863
851
908
874
811
789
848
937
878
890
988
909
831
840
866
784
797
832
828
799
797
797
824
755
754
760
775
782
776
910
948
847
798
767
726
731
728
699
695
699
715
705
693
729
757
784
746
747
780
782
751
744
771
800
763
775
802
824
802
779
807
824
803
775
811
831
803
783
825
819
774
722
736
779
782
770
779
840
938
804
817
821
806
786
786
856
924
867
790
818
848
917
882
915
958
854
872
890
860
797
810
813
808
787
826
892
933
858
876
899
840
813
822
828
795
799
852
868
804
771
762
796
799
770
771
813
816
775
824
859
889
814
829
835
877
852
792
796
804
811
787
830
878
839
815
827
826
779
765
775
768
734
723
778
855
840
826
791
773
816
823
760
750
730
703
700
702
723
758
786
803
851
802
1004
1103
1061
914
899
956
981
832
871
952
954
891
814
845
917
1149
1009
992
934
835
864
888
860
873
991
941
904
923
806
750
751
772
877
774
790
792
751
728
738
735
711
737
777
800
753
742
760
778
725
712
714
693
696
704
676
675
647
670
700
752
757
746
719
741
796
877
848
825
831
835
792
802
839
900
832
872
840
895
877
789
798
793
792
764
791
820
830
786
804
828
786
741
740
766
749
743
766
829
807
801
816
807
748
759
747
757
735
753
783
795
769
734
731
718
704
681
662
652
647
622
621
629
656
656
666
635
634
641
646
627
623
628
621
638
658
642
726
874
917
820
847
948
908
792
879
917
772
777
756
739
866
1128
1036
968
991
881
796
831
827
932
1130
1100
868
879
885
840
804
849
867
812
765
817
865
947
794
818
824
839
818
767
758
733
715
704
758
826
843
809
818
800
752
731
750
755
798
826
802
776
781
784
778
745
775
795
728
724
756
794
893
786
796
809
807
775
775
775
796
757
765
785
790
761
785
805
822
764
762
876
889
775
796
819
779
721
760
762
762
730
761
797
812
779
780
764
838
928
882
822
822
856
803
797
813
823
777
793
800
789
750
761
728
736
760
802
745
795
801
804
766
794
816
802
758
791
797
797
788
794
797
759
766
815
846
769
771
775
772
743
758
734
729
715
718
701
701
709
734
717
738
752
744
714
725
735
725
719
750
788
828
799
836
844
788
796
790
830
783
768
767
780
759
748
781
819
760
720
712
711
676
724
841
910
840
854
891
878
837
771
782
776
770
841
933
840
881
934
914
816
809
784
839
886
830
846
788
839
871
833
790
798
799
805
755
808
855
884
817
799
784
805
735
760
789
788
763
785
808
790
761
762
777
728
745
758
771
771
753
776
772
740
719
729
722
699
690
717
691
726
838
778
822
887
892
786
821
855
874
854
825
796
813
855
869
912
913
916
882
807
836
870
869
808
822
804
775
755
734
747
778
738
739
804
811
781
811
839
831
785
769
753
749
719
718
768
806
919
878
922
903
794
780
793
739
743
728
698
702
687
683
686
688
695
688
689
698
684
687
687
715
692
751
756
734
708
726
724
714
685
681
677
677
654
694
771
786
773
802
873
758
729
704
701
686
692
688
675
669
676
679
719
705
669
649
681
651
666
701
707
680
681
717
739
691
698
721
778
731
748
808
828
730
749
795
727
694
700
703
718
714
664
706
714
719
694
681
690
698
677
692
709
715
696
718
730
746
738
739
731
728
681
700
698
733
792
795
755
723
705
706
719
745
710
725
779
743
751
768
746
706
690
653
645
676
742
810
837
816
782
739
714
707
660
663
636
636
612
627
624
692
803
788
806
715
697
698
726
718
701
666
663
646
624
616
614
613
634
709
789
754
798
823
846
884
839
765
724
723
767
788
802
804
780
714
703
664
663
650
694
729
673
676
733
786
787
715
733
721
715
699
691
666
663
649
662
663
661
649
659
672
673
687
685
655
645
622
615
592
602
589
594
625
651
711
779
815
718
739
748
760
714
744
759
762
726
744
733
718
701
735
803
727
768
767
711
697
719
758
718
734
808
804
756
807
781
736
734
712
728
701
709
702
726
734
702
720
761
733
731
746
754
738
757
749
718
700
699
688
674
668
665
677
697
714
698
722
762
718
752
733
704
690
678
671
660
674
703
738
728
783
805
785
750
763
762
711
725
757
725
715
727
689
687
688
698
681
672
645
621
635
658
685
682
661
668
660
693
653
660
642
627
623
622
621
632
644
646
644
671
733
743
708
776
719
681
723
716
672
695
743
731
702
729
741
684
690
706
686
667
669
701
696
679
694
689
668
671
683
674
682
650
646
632
629
624
617
618
605
622
620
627
614
606
612
612
629
507
701
612
599
623
636
664
719
824
726
671
665
675
666
674
628
629
629
622
627
692
733
730
677
679
764
711
708
682
668
634
630
616
596
593
589
598
591
578
590
606
620
617
643
682
675
708
746
709
668
678
697
687
658
653
671
692
687
734
806
756
726
760
741
702
717
714
670
685
678
704
687
658
659
647
656
654
668
636
653
647
620
643
635
626
631
648
648
644
662
660
650
657
650
663
627
653
681
702
680
734
730
715
749
752
715
717
740
695
681
710
702
676
670
660
671
670
679
708
682
690
726
749
719
681
729
749
719
681
713
731
745
694
692
691
726
711
719
784
807
721
730
691
699
719
707
704
734
740
733
754
759
707
724
759
765
732
762
761
734
778
810
786
713
701
694
672
679
690
719
691
685
698
711
694
679
687
693
670
677
724
725
698
752
760
720
718
727
716
684
695
705
727
703
729
757
722
751
787
758
705
731
737
720
701
744
777
740
781
778
719
721
741
761
774
706
738
743
729
727
773
790
749
753
765
783
744
759
766
763
728
763
792
749
768
806
769
776
788
771
780
797
795
735
750
763
760
732
776
785
741
728
751
793
735
774
795
895
901
802
814
868
766
797
731
755
777
757
774
793
762
719
756
779
752
780
828
777
786
800
803
755
761
746
811
778
817
836
863
846
796
724
722
731
731
759
917
1055
900
920
918
806
812
808
750
781
791
797
843
862
810
787
773
795
840
842
775
769
768
776
755
787
797
796
749
795
798
723
732
754
781
747
732
750
777
740
750
778
768
765
808
837
767
773
800
831
807
764
800
812
755
728
732
810
839
775
785
790
796
756
799
830
817
788
788
766
785
816
792
755
761
788
761
779
822
898
808
843
905
859
846
850
805
758
795
810
754
790
812
831
768
816
847
767
792
800
781
753
780
823
782
818
849
826
749
783
807
783
773
803
853
777
822
850
801
767
829
852
827
783
796
823
774
773
787
792
750
798
834
849
809
830
844
783
796
820
808
787
891
969
844
876
876
817
809
809
818
777
806
826
816
812
785
812
828
857
770
775
767
756
765
769
791
781
743
709
693
687
696
677
749
819
791
1123
1047
958
886
811
790
786
754
769
777
776
760
763
762
715
741
783
733
766
766
704
722
699
730
748
769
722
707
720
725
696
693
742
716
676
649
652
644
633
622
618
607
620
618
619
621
620
611
612
607
596
605
609
618
650
682
712
691
688
681
693
703
691
667
650
663
657
714
836
765
779
829
839
808
757
735
732
716
703
691
696
690
737
701
701
699
722
704
677
684
687
676
675
672
674
707
699
672
692
679
672
680
682
682
664
644
635
643
625
624
650
682
683
683
688
673
668
675
691
707
756
715
748
802
825
738
733
740
723
703
718
726
737
719
726
739
729
721
707
720
699
703
673
668
683
716
733
746
736
705
709
712
687
676
670
676
723
780
799
757
712
716
709
717
721
701
721
735
718
752
743
763
771
724
684
710
694
691
674
689
703
699
708
727
745
698
670
686
688
672
668
681
684
679
676
675
664
665
656
639
648
644
641
634
643
646
660
666
676
674
668
670
667
663
710
751
770
759
713
731
719
705
689
690
694
674
666
703
753
804
796
754
750
741
737
708
704
703
715
733
735
678
690
680
676
697
701
692
679
671
675
690
684
692
681
715
717
704
704
729
731
738
729
693
707
733
735
775
722
726
710
724
711
696
713
756
751
732
709
703
698
670
677
668
669
670
663
665
679
665
665
656
669
656
655
649
655
648
654
649
660
665
654
672
666
663
667
670
669
663
660
683
680
660
662
665
670
655
663
665
653
658
656
665
667
662
666
660
660
657
659
669
673
665
671
646
648
651
671
656
639
641
642
645
667
686
696
759
868
844
816
828
860
778
757
762
753
720
743
792
872
785
799
813
813
770
725
718
693
707
682
676
684
691
707
708
688
707
704
708
695
666
667
685
694
704
674
686
708
737
714
698
705
788
815
803
780
718
720
720
722
690
702
718
759
768
750
748
762
776
724
715
698
700
675
679
689
713
696
691
713
727
722
705
737
726
743
722
699
708
729
721
686
676
708
749
720
705
735
740
740
690
706
709
723
734
695
714
736
719
705
693
704
748
777
784
740
719
724
743
723
731
774
865
875
789
762
778
780
784
740
745
771
803
768
731
731
749
735
710
741
794
853
816
737
762
761
740
706
727
750
745
712
732
738
756
737
711
731
741
726
694
720
750
795
731
768
764
722
738
732
748
718
759
764
791
757
733
746
743
715
744
770
811
807
721
732
753
738
722
719
724
700
738
750
781
755
762
788
736
759
751
712
692
714
701
678
679
694
697
671
693
704
722
690
737
783
834
782
791
827
781
769
748
745
717
753
784
750
737
776
835
804
780
776
763
722
711
704
686
695
691
712
727
714
764
809
864
785
779
804
788
788
728
735
756
878
793
740
794
876
937
945
803
839
841
851
783
807
834
822
766
799
821
777
776
788
805
786
783
809
830
788
784
788
792
754
776
849
780
779
839
935
896
785
783
787
784
752
776
779
767
793
829
770
780
795
776
762
782
775
714
707
704
754
812
789
740
735
736
765
755
735
769
827
788
751
764
749
732
740
761
771
752
799
880
832
809
824
839
812
762
785
823
821
814
823
824
777
779
775
781
786
795
826
781
788
790
800
737
770
802
767
802
894
814
786
837
841
788
807
827
804
744
762
789
825
758
792
819
806
776
797
744
790
820
807
751
762
765
772
745
815
905
925
831
858
885
855
791
803
815
732
757
884
788
791
866
877
850
774
791
815
843
789
822
837
801
773
785
846
910
882
806
792
792
799
809
792
838
952
935
850
913
886
777
803
851
846
847
787
808
840
887
876
877
872
922
830
861
878
872
776
755
805
889
911
856
788
809
852
828
778
820
893
794
773
795
823
816
775
768
787
795
811
768
790
859
885
851
836
849
867
828
811
846
892
903
819
839
889
892
807
810
824
821
793
839
862
825
831
848
870
792
806
817
819
768
812
809
747
782
794
810
754
771
777
775
763
758
773
753
791
769
771
785
737
720
739
778
795
771
767
815
849
792
843
963
880
845
868
774
767
791
766
739
793
853
820
797
824
899
881
794
830
833
848
799
833
887
869
823
869
864
810
834
830
841
768
822
845
849
835
854
858
788
784
859
902
957
985
838
877
951
892
839
869
883
823
839
885
829
820
836
851
796
822
830
776
784
769
784
786
766
724
717
765
858
839
779
781
793
804
734
749
781
739
764
775
761
745
749
741
789
868
871
877
858
788
822
842
841
789
855
885
883
842
856
855
828
757
763
763
781
767
830
874
893
845
839
770
791
824
829
831
771
718
750
813
939
924
845
827
893
916
889
765
779
843
905
879
790
759
786
804
799
788
791
836
916
868
794
769
851
901
844
834
778
789
769
724
732
766
729
737
770
826
763
757
787
831
870
854
846
827
772
788
839
935
968
856
865
877
894
788
809
800
833
767
808
924
806
757
840
927
836
812
822
789
741
760
737
707
759
775
843
866
782
733
746
758
788
787
794
737
756
820
948
970
846
859
901
806
745
786
872
962
937
824
849
891
880
862
797
828
834
741
711
773
911
975
927
806
751
755
773
842
891
884
771
793
854
993
1042
888
954
959
951
835
843
850
895
801
864
762
832
1066
971
895
770
790
827
876
834
818
891
881
800
801
813
835
778
806
829
885
845
833
875
900
792
785
783
806
792
794
841
859
813
759
785
852
854
766
772
829
870
815
833
901
902
842
829
839
831
760
786
819
863
800
836
862
850
754
771
792
771
740
798
839
853
820
762
754
742
685
686
714
712
800
865
857
831
746
737
762
812
888
820
918
1002
940
847
868
883
855
816
870
946
856
826
866
883
819
854
884
842
791
840
785
815
893
908
790
797
825
853
812
857
900
904
801
828
858
826
835
854
892
796
853
882
853
811
859
866
800
782
840
938
858
915
949
808
758
825
866
859
787
801
826
774
742
757
741
747
803
862
841
782
825
857
821
775
803
829
818
748
789
814
804
760
784
785
721
735
746
728
692
715
791
892
812
828
851
850
760
760
757
764
800
800
732
746
745
776
748
811
850
816
836
863
804
815
830
785
739
734
730
739
723
758
855
756
805
876
873
862
725
706
696
688
666
694
704
742
780
724
762
766
703
689
672
718
751
789
777
726
736
741
753
698
679
689
698
724
700
716
742
767
726
776
777
789
733
807
816
740
744
773
728
716
748
781
741
779
777
778
711
727
770
807
778
748
770
823
752
752
767
760
771
718
720
757
696
684
714
761
778
769
730
764
777
748
739
766
777
770
743
724
779
818
851
816
742
773
770
826
784
828
857
779
850
902
823
802
823
868
783
793
821
844
765
783
777
770
808
800
741
747
801
862
803
791
798
756
750
763
797
828
753
767
799
878
770
818
766
752
774
851
848
761
780
784
813
762
781
808
816
746
767
785
768
743
793
783
770
725
752
783
798
752
774
794
773
795
807
750
773
805
782
741
761
759
747
775
760
821
901
853
835
838
805
711
710
760
949
984
866
841
829
837
767
811
841
841
793
852
845
865
785
805
823
788
827
882
907
820
848
861
816
797
828
792
757
771
825
839
766
792
820
795
753
774
785
736
738
732
748
735
717
701
712
725
744
726
712
733
748
736
763
775
766
739
766
802
766
786
795
734
733
755
795
740
814
864
846
777
807
803
795
732
742
779
846
842
804
831
880
828
761
794
820
801
799
848
867
817
827
848
840
764
765
795
833
787
839
860
818
785
781
771
772
763
760
739
733
718
725
762
706
719
724
689
671
676
704
747
700
697
734
774
750
716
744
742
707
765
783
779
728
728
731
789
765
791
882
876
777
793
818
828
786
790
806
802
781
739
766
830
867
795
790
833
849
768
758
789
716
754
696
692
748
867
869
763
767
748
730
703
682
656
664
680
702
680
690
767
841
875
796
760
757
738
734
709
727
751
712
710
709
730
725
724
673
699
730
744
747
753
715
750
753
765
719
723
728
734
692
718
727
704
678
691
671
643
642
656
692
699
730
683
670
651
642
639
614
633
642
705
891
868
793
796
817
794
724
709
715
736
759
780
784
747
671
681
683
689
676
722
780
923
826
796
794
709
676
677
690
735
745
754
713
740
738
719
740
730
696
696
663
649
653
649
680
706
738
776
731
754
737
739
712
690
705
688
681
666
651
635
646
630
654
663
674
652
639
633
618
606
600
592
493
678
587
574
601
629
662
633
631
643
656
647
648
666
683
666
673
687
656
662
661
683
665
661
677
676
652
675
667
656
632
623
630
617
628
609
609
606
588
599
597
625
665
667
652
633
638
666
683
646
646
655
635
614
631
661
800
750
813
835
791
778
800
761
684
532
836
646
642
623
642
628
644
652
654
642
628
628
615
601
596
591
581
584
578
565
568
573
567
569
566
578
571
560
563
586
580
567
575
574
557
567
565
577
555
560
547
549
544
533
541
536
541
541
526
577
588
579
576
621
603
594
587
593
599
602
582
594
597
587
578
564
563
553
559
554
549
559
551
540
550
547
554
563
578
570
576
588
584
605
602
603
585
590
586
570
568
577
581
592
600
591
597
616
607
603
603
591
600
581
577
587
574
588
589
617
615
604
598
623
632
609
618
631
633
620
638
648
665
649
632
650
632
635
630
660
652
663
630
628
636
680
708
681
654
657
665
517
873
678
662
681
709
675
698
663
657
665
686
702
675
650
675
712
748
776
719
698
762
848
742
749
821
883
905
773
743
840
911
871
752
793
865
746
738
801
766
689
730
747
748
682
715
760
852
876
856
795
723
669
650
636
658
733
759
778
1126
1059
980
808
1015
743
735
737
779
710
774
837
774
787
809
791
747
778
797
766
758
801
812
722
768
803
732
763
803
733
717
699
675
691
710
731
687
676
681
661
708
690
646
652
672
704
725
670
668
681
677
696
652
643
750
1068
871
771
813
817
722
703
709
707
669
658
665
702
732
775
794
758
787
748
688
670
644
664
699
685
775
861
800
777
790
776
750
777
819
739
733
828
939
822
763
769
737
722
738
731
750
698
683
746
778
727
758
770
780
705
706
732
735
704
797
950
809
747
750
805
745
720
744
777
740
771
844
835
778
816
839
770
781
794
809
744
764
819
797
763
806
793
771
807
831
764
804
821
809
747
815
844
806
773
808
803
809
786
744
704
753
956
930
862
898
911
836
836
801
735
679
712
685
687
676
728
787
758
779
856
879
755
811
876
824
789
854
945
913
797
824
854
787
758
785
838
778
812
811
744
722
726
715
695
729
753
718
800
897
865
790
798
775
723
717
714
700
667
682
691
701
724
715
700
729
735
703
726
739
702
732
736
715
702
745
746
755
715
739
751
716
690
718
741
737
711
743
780
789
773
743
702
701
709
732
761
716
738
735
705
708
673
671
702
760
706
705
707
720
723
716
699
720
710
744
808
800
798
754
702
693
694
683
692
679
675
732
902
869
739
754
763
761
750
701
670
649
665
695
743
780
800
796
777
730
707
712
692
703
757
810
812
752
752
749
733
696
645
677
692
744
886
755
788
788
791
739
759
787
777
720
737
735
696
729
773
830
820
782
724
697
722
695
688
729
808
824
798
787
751
712
718
721
764
753
747
801
896
868
801
817
774
714
731
733
713
713
685
670
674
675
699
745
767
814
817
782
737
733
719
718
690
702
716
750
728
806
862
866
759
759
800
776
722
732
698
673
676
674
711
696
745
732
709
727
718
707
704
706
703
672
690
687
680
672
707
744
719
719
741
754
720
714
692
659
671
680
687
662
669
674
681
705
686
727
867
768
753
761
703
672
684
718
760
778
763
731
702
655
664
660
706
750
1072
1007
887
909
888
754
734
733
725
690
690
717
742
746
763
787
758
736
760
763
731
732
783
829
763
798
775
717
712
704
692
683
683
670
675
650
657
663
670
691
682
670
671
669
673
657
642
622
639
658
743
815
792
728
749
780
724
707
706
704
691
722
762
803
778
795
789
780
748
708
690
718
742
729
706
710
722
710
709
730
801
758
753
774
731
703
716
698
679
665
665
697
702
713
730
721
707
702
703
694
676
644
652
662
745
748
696
723
725
709
709
750
819
825
836
857
837
789
736
730
719
706
737
759
728
720
761
804
786
784
834
839
754
792
802
793
752
774
772
770
775
845
884
822
850
817
772
730
759
774
774
756
809
826
786
794
801
798
788
749
738
744
745
722
705
711
714
704
699
684
697
730
757
712
728
721
732
712
698
752
791
831
785
810
837
836
781
799
798
761
817
873
849
855
874
850
784
791
801
758
751
815
878
841
837
834
809
781
758
799
809
809
890
888
835
823
821
806
755
777
784
843
827
809
823
827
829
797
788
776
762
720
743
765
782
755
768
798
736
707
712
723
723
702
725
731
761
719
746
753
777
753
779
836
845
776
758
784
802
798
751
780
775
747
755
750
787
784
791
812
816
768
760
761
733
732
766
768
768
789
810
809
779
755
754
749
719
685
681
673
656
649
640
693
754
723
743
769
773
746
707
691
703
683
663
677
732
807
776
763
801
800
783
750
702
694
654
691
691
713
731
770
744
696
696
690
709
696
696
677
672
690
695
730
764
706
686
688
693
668
681
687
693
666
690
697
691
680
666
673
674
675
654
684
706
733
675
661
674
696
692
652
663
651
646
625
650
683
712
725
704
703
716
749
735
698
707
706
691
666
678
664
667
662
663
668
650
652
665
715
789
767
696
686
681
683
663
687
719
835
923
767
766
863
928
863
827
809
783
802
757
841
958
963
863
849
870
850
833
819
819
807
752
773
788
821
832
808
761
723
726
705
740
745
762
744
751
798
800
791
823
827
825
783
794
799
770
764
756
785
769
741
699
725
724
742
714
691
716
713
686
707
731
770
765
729
701
710
693
675
673
703
780
752
797
838
768
761
769
773
742
755
787
895
850
851
813
773
734
734
751
718
803
877
809
856
894
893
812
796
791
784
766
734
710
738
783
829
804
865
846
804
747
728
726
741
725
750
763
738
689
694
694
693
702
693
741
811
816
807
749
710
719
726
701
671
691
713
736
698
717
770
736
705
705
705
688
692
656
664
645
630
602
590
597
611
599
587
603
608
664
848
767
724
676
649
680
689
723
803
734
722
739
721
709
719
716
688
663
653
689
729
752
850
888
892
825
729
712
717
746
792
751
836
925
866
775
747
735
703
683
673
659
677
676
727
765
780
716
714
734
740
702
671
678
693
735
708
776
851
801
739
769
779
759
715
759
800
773
766
826
903
867
804
764
719
677
663
664
642
646
723
912
808
851
866
817
789
762
719
690
677
688
811
896
815
930
907
887
813
728
760
785
760
735
799
813
738
723
739
798
810
747
694
688
708
720
765
800
766
715
750
805
899
850
813
746
776
810
763
718
679
679
670
697
673
676
711
717
692
728
723
686
680
679
696
815
838
816
741
693
677
648
644
690
753
699
782
832
769
712
780
782
793
779
757
742
737
700
687
686
775
847
823
765
755
765
739
713
681
652
608
655
680
748
788
800
802
812
737
750
744
741
730
698
711
715
702
684
674
709
702
727
704
677
675
655
664
644
639
630
635
644
629
643
654
689
697
683
698
725
732
726
732
722
703
733
730
705
684
651
648
665
703
737
719
705
681
678
669
641
646
667
680
684
673
684
687
700
742
735
721
699
685
710
715
716
796
849
846
798
793
798
753
719
719
719
713
755
782
801
744
768
781
744
720
714
714
684
689
699
790
847
811
830
815
741
718
706
696
686
702
778
854
835
858
854
765
740
748
744
728
691
697
722
731
705
737
778
746
774
756
712
699
693
687
664
645
676
673
665
627
683
685
682
685
683
702
724
721
695
701
701
757
764
743
747
755
765
718
807
860
814
805
819
778
781
821
845
804
771
746
764
721
725
764
756
703
731
752
761
767
820
841
786
782
775
764
722
761
798
765
781
801
798
749
754
768
770
751
796
820
786
773
779
813
766
755
784
815
754
735
755
794
756
754
778
809
729
773
790
727
721
741
761
722
739
777
782
737
752
760
732
728
740
741
678
694
693
725
718
802
909
794
814
835
760
766
761
739
744
802
847
791
724
710
742
760
748
745
759
722
693
682
667
682
708
722
739
790
835
833
766
767
789
823
791
897
955
913
865
845
825
750
738
763
749
736
736
742
774
805
751
764
736
685
724
743
777
783
740
748
764
717
722
1321
924
746
711
697
679
678
697
721
747
732
784
835
863
801
784
781
787
782
737
741
755
726
760
787
814
762
762
722
723
760
777
827
749
766
805
756
747
758
723
712
711
704
697
702
748
747
845
921
837
865
855
763
772
766
747
708
735
768
779
781
806
719
753
788
784
777
729
745
767
790
838
864
913
957
882
883
779
784
781
782
749
791
841
786
879
948
918
837
846
847
835
801
850
904
875
909
923
849
842
841
805
778
758
794
802
849
800
798
792
802
783
787
784
781
765
788
839
881
796
842
844
789
803
823
830
779
774
776
802
791
764
742
783
873
968
958
877
827
783
753
719
688
708
755
882
861
1066
1024
894
879
840
824
787
800
828
865
858
822
826
853
876
889
806
811
845
818
809
755
802
882
930
845
800
752
739
724
690
708
692
684
706
816
873
870
783
819
817
812
754
767
817
820
747
776
774
713
710
724
743
742
769
721
759
798
818
762
792
793
725
739
743
745
700
715
710
697
696
690
697
710
701
673
676
687
730
807
782
788
724
728
699
651
659
665
640
640
681
1062
836
793
781
820
852
779
794
765
708
705
722
838
811
847
899
851
757
781
857
914
889
804
840
813
792
771
790
821
763
784
863
809
821
920
855
830
852
782
837
878
815
882
935
844
815
857
915
859
844
879
882
813
870
885
774
750
820
980
847
824
863
773
800
798
746
702
708
707
766
762
727
774
847
739
761
850
926
787
814
873
912
862
974
982
919
956
931
789
746
852
1119
971
845
902
961
844
878
894
797
814
804
902
972
839
908
941
936
844
856
944
983
934
999
995
903
792
837
836
946
989
828
866
900
868
806
893
943
933
845
878
913
871
831
853
918
860
854
919
936
844
790
863
922
864
838
870
891
809
853
895
876
835
906
955
859
858
863
863
801
887
990
927
849
877
865
777
775
848
1032
864
892
948
863
815
860
910
817
846
880
846
809
848
906
881
891
923
924
837
763
805
949
989
848
854
904
966
850
850
963
1019
962
973
953
908
823
838
903
948
877
881
950
991
903
890
907
920
841
857
923
960
867
858
916
930
811
819
883
873
808
896
944
832
762
784
835
818
796
743
745
801
895
820
812
763
777
853
930
839
857
896
852
799
851
897
833
815
874
777
838
915
846
793
837
870
822
812
862
831
788
832
867
798
806
788
757
716
734
793
845
768
761
819
886
855
857
917
924
842
855
941
946
831
838
868
873
836
905
936
867
906
849
829
795
747
774
812
826
843
880
795
744
723
721
696
694
664
672
658
640
632
620
623
613
624
618
599
673
712
900
904
793
763
814
896
871
864
838
827
865
817
758
737
721
703
714
713
731
736
714
698
710
705
725
721
721
703
682
673
675
674
655
667
670
670
679
679
702
710
695
675
705
696
692
696
714
736
709
702
703
713
688
685
679
661
663
657
651
646
665
724
788
759
759
773
776
721
720
704
699
671
684
708
799
765
802
854
847
802
779
758
731
718
694
690
702
708
736
781
787
761
713
725
748
756
730
762
786
816
770
791
778
777
735
749
747
781
764
783
807
782
764
761
775
767
723
730
734
743
723
772
791
794
714
734
716
714
680
673
701
670
666
667
658
656
628
616
635
663
700
704
700
711
719
701
704
685
694
731
731
721
697
714
705
696
676
682
669
650
649
703
743
742
761
787
757
738
726
714
662
669
673
705
747
734
847
965
869
784
738
698
703
678
669
682
638
657
665
717
745
715
803
757
730
732
746
738
698
692
704
734
729
736
778
845
759
738
749
775
774
744
736
769
796
803
764
799
806
788
764
766
757
717
722
699
689
680
769
849
807
893
904
788
796
800
750
725
733
763
762
758
836
840
797
840
827
758
776
780
735
748
748
751
774
840
834
795
763
726
727
713
712
735
744
751
700
736
757
734
727
731
687
709
793
800
753
769
732
726
718
719
717
710
695
671
667
661
706
699
762
802
791
767
814
837
759
749
773
726
716
723
766
822
776
856
859
776
756
782
803
778
783
797
818
773
828
913
893
793
804
805
785
717
719
747
778
838
841
819
801
826
773
743
764
792
761
753
791
801
866
855
808
900
988
957
850
778
858
903
898
860
767
755
748
767
807
766
757
787
780
743
765
777
749
737
746
739
714
728
767
759
767
780
768
719
690
681
687
723
771
794
796
734
755
775
755
742
779
805
756
766
779
813
809
766
754
761
747
728
724
728
720
705
742
817
748
735
776
863
874
778
786
823
774
751
745
725
701
710
726
840
805
799
849
852
801
795
763
721
710
714
709
700
680
669
652
640
647
652
679
661
646
648
663
713
712
720
728
686
729
732
810
887
860
838
754
733
729
787
781
759
794
792
810
774
789
800
736
786
819
753
720
723
740
714
743
824
828
803
792
766
729
741
732
753
770
796
738
741
743
749
711
772
795
745
721
694
658
737
813
814
784
769
734
706
698
679
669
646
649
647
641
646
709
726
739
800
749
736
743
723
754
795
782
844
837
880
838
836
850
823
835
803
853
868
843
862
833
847
823
785
730
729
774
1132
954
885
804
801
792
803
866
829
909
914
881
919
848
880
894
786
786
898
984
938
916
840
835
824
817
855
830
858
869
835
854
851
807
838
844
789
820
820
804
845
810
839
874
791
781
856
856
829
845
813
842
874
820
829
907
803
750
824
1026
972
845
849
831
793
754
704
771
976
998
945
854
844
868
840
899
1006
903
942
939
869
908
836
859
917
896
930
981
884
911
902
849
857
919
870
899
979
895
901
943
915
927
915
900
869
905
881
873
896
891
878
945
895
843
814
764
856
1155
941
929
954
816
812
890
965
887
878
926
839
900
1005
926
946
894
829
859
953
956
909
947
889
889
921
829
950
1076
919
907
916
856
970
1072
954
984
982
932
967
1000
901
905
830
788
745
743
849
907
1029
842
872
1026
1013
891
893
939
841
960
1076
967
955
915
851
892
976
867
898
895
883
900
969
932
878
897
873
818
821
792
855
938
907
902
968
936
805
838
982
889
812
786
823
767
775
874
851
904
1013
945
902
876
851
862
996
993
999
1065
960
998
1006
854
859
870
879
1197
999
994
985
917
911
907
876
927
1001
918
882
850
828
828
913
898
946
932
859
933
968
866
863
867
833
859
946
916
863
872
830
800
823
935
885
936
956
882
913
919
857
906
943
928
936
954
791
773
759
743
790
982
974
887
1055
1049
951
981
996
857
881
820
844
1259
1097
920
865
940
1027
987
882
908
829
928
999
918
899
911
821
830
923
896
846
863
879
841
845
865
859
814
828
857
890
818
879
910
883
808
804
854
808
829
872
789
844
975
895
893
914
837
838
842
818
843
877
859
875
877
864
819
822
850
810
848
934
915
900
883
826
841
850
857
872
908
905
886
867
855
819
808
836
851
884
903
893
965
834
822
803
767
793
812
801
843
876
845
852
874
834
828
852
831
824
856
871
844
880
861
828
831
805
818
803
757
747
771
1027
960
894
909
845
839
798
851
995
892
945
884
862
938
918
907
896
876
850
898
997
927
992
953
871
847
840
871
871
882
932
889
893
811
821
902
901
869
871
840
825
886
936
834
820
831
797
820
870
920
869
927
986
896
863
850
808
840
863
868
835
912
953
918
915
926
823
844
852
844
894
954
858
858
887
841
873
896
847
851
901
827
848
884
795
816
861
870
830
845
912
842
830
761
748
790
888
939
850
895
894
806
795
819
919
1023
1015
925
941
942
942
851
817
1043
1058
925
922
922
906
850
888
935
863
864
873
888
868
911
915
837
840
900
821
867
966
984
879
862
870
817
853
776
891
1070
997
891
946
830
879
956
910
963
1009
986
877
843
836
837
1047
1038
884
907
1019
911
982
1034
929
902
927
872
918
1016
940
953
1007
918
831
804
849
893
852
995
868
984
1038
910
925
922
827
858
870
860
947
1080
970
937
814
790
794
886
896
949
957
873
849
798
749
788
855
896
841
881
916
850
900
941
885
875
895
896
860
894
932
883
891
910
837
836
874
809
865
971
895
923
924
936
843
863
885
832
877
906
911
931
947
929
896
916
814
840
952
899
915
990
937
905
903
833
826
874
843
855
883
833
848
859
824
862
898
849
847
848
798
774
755
742
738
735
823
863
905
911
923
862
913
850
830
893
1065
992
939
879
956
1044
989
968
934
882
880
923
857
1084
1135
976
949
947
855
868
958
926
836
803
881
945
956
856
883
869
864
890
980
1003
918
901
917
873
899
981
895
939
882
916
969
902
925
924
855
871
948
924
1012
1038
918
970
959
894
900
920
857
873
957
924
900
909
915
929
829
880
848
994
1023
949
972
922
896
929
919
872
894
955
880
909
915
892
898
926
900
854
888
870
848
878
894
844
838
833
816
864
911
864
872
906
849
864
888
842
833
847
820
850
901
918
886
931
885
826
860
832
814
832
897
891
986
947
930
935
862
859
906
813
889
1001
950
958
972
900
881
893
829
871
935
919
976
971
892
870
906
838
851
874
864
911
943
863
881
889
846
928
963
901
894
857
814
864
953
888
921
927
853
870
872
828
883
917
856
888
906
846
867
906
849
835
882
872
853
881
869
873
911
906
886
897
852
834
843
854
843
910
918
919
927
855
868
812
841
785
758
831
918
881
958
968
864
879
917
880
847
899
895
909
934
882
888
882
848
859
899
857
859
876
868
851
881
848
848
867
821
819
834
804
838
853
817
847
872
847
854
849
797
857
899
815
841
866
793
830
916
841
863
919
842
806
815
863
876
845
905
982
898
888
898
841
881
942
912
898
914
863
865
892
823
856
881
851
887
917
846
864
867
845
861
933
862
868
833
828
915
905
867
897
891
877
893
850
819
866
889
830
860
871
851
873
874
859
863
861
848
911
922
895
915
848
866
888
884
916
941
880
888
906
836
839
861
833
861
924
888
929
923
864
884
881
846
904
951
887
905
886
834
848
861
844
888
884
846
885
936
846
886
928
849
849
886
860
870
866
841
850
942
808
844
871
824
849
864
863
906
936
914
929
907
839
909
1056
997
1030
988
980
968
898
921
985
915
980
970
885
913
905
908
891
819
848
917
870
940
931
911
969
881
900
897
836
834
895
805
781
773
839
1182
983
965
927
821
803
827
797
911
1107
917
908
899
854
896
970
862
864
843
832
879
919
863
890
930
872
904
916
875
897
926
849
876
893
832
865
915
826
866
975
855
869
893
876
945
929
873
877
874
843
893
894
839
853
829
779
746
736
843
1002
871
944
1017
911
922
920
872
875
912
878
917
953
871
848
909
885
861
934
931
851
837
857
852
865
907
974
893
882
928
861
866
857
812
822
913
823
868
930
898
917
922
872
859
892
870
852
904
934
885
899
893
851
880
955
903
921
918
874
883
908
841
849
874
918
882
891
814
848
935
861
902
967
892
901
911
873
872
943
910
872
914
880
864
904
869
873
888
873
844
864
906
861
892
945
874
869
892
867
851
889
859
878
886
901
861
886
879
842
847
855
827
859
808
874
950
868
871
910
882
857
901
812
858
929
889
871
895
867
873
897
875
859
881
839
836
877
896
884
914
914
853
864
872
834
864
922
877
899
817
874
936
875
912
998
914
927
916
867
862
912
913
972
987
853
810
810
833
1046
891
917
1033
958
1037
994
932
942
898
884
890
935
901
902
946
863
861
892
839
866
929
919
950
1021
891
874
888
867
874
896
875
868
927
897
898
918
881
855
896
895
891
937
954
884
932
822
856
914
876
860
886
864
876
952
887
849
866
884
897
907
968
900
888
910
880
861
888
883
855
867
901
876
897
943
845
860
869
833
881
944
865
874
933
846
866
878
865
868
899
859
827
848
904
910
972
957
938
986
1008
952
925
900
859
1035
1100
1003
1008
1037
920
938
877
934
1079
1035
992
1021
969
1006
969
890
913
1011
960
1018
1022
994
1051
1013
900
903
968
957
904
918
1040
903
884
824
800
1221
1074
910
923
960
868
838
837
914
978
868
857
969
865
839
877
882
861
923
963
924
931
872
858
907
835
850
903
990
854
813
834
895
898
969
1011
910
905
895
863
892
874
882
918
895
809
762
806
935
956
889
916
928
803
825
1176
1067
921
1133
1060
984
1092
1051
950
1005
968
959
1078
919
919
1007
913
837
786
850
861
861
795
857
915
830
825
812
828
817
818
855
829
828
902
911
897
905
905
839
883
962
923
922
976
897
858
907
890
898
940
947
902
940
917
855
886
903
890
971
944
847
908
953
855
858
905
847
907
1033
956
1000
967
891
865
801
765
733
737
787
1176
983
1008
1024
906
913
978
919
939
1094
1025
990
1048
925
919
936
955
932
986
1015
1030
1070
936
911
928
863
901
1038
965
969
991
882
898
932
879
898
911
888
848
887
969
863
881
1080
954
905
959
839
910
1078
976
939
928
866
855
903
887
935
990
975
948
910
901
895
922
946
924
1042
1112
878
829
885
860
1031
1213
1015
1073
992
836
846
871
871
960
1005
920
946
994
898
896
929
875
905
854
948
977
892
943
926
940
938
919
855
872
953
951
1013
990
915
840
974
1066
962
1058
1077
984
1067
1011
986
967
970
1054
1082
966
1045
1100
954
977
1065
941
1043
894
1033
1165
1012
1069
1028
902
906
946
899
982
1062
965
952
933
898
897
952
929
872
894
973
863
878
925
932
877
964
844
911
1041
925
939
994
886
911
979
907
920
952
935
890
954
1008
886
909
946
824
880
1074
968
1014
1022
924
894
928
956
858
851
862
1037
1040
931
957
973
853
863
908
959
905
936
834
913
1040
984
862
864
838
780
743
761
763
788
782
785
789
785
783
773
752
740
720
707
693
665
662
649
660
672
659
664
707
754
786
750
756
807
830
795
790
855
856
823
912
1035
891
903
921
864
864
921
952
850
807
812
776
866
1028
1004
873
934
1006
884
872
881
866
847
813
765
818
865
871
975
1017
927
889
914
820
834
896
866
888
924
892
901
913
880
866
886
858
820
922
968
883
863
853
805
756
783
828
815
889
1005
933
858
867
858
846
909
884
892
990
944
951
955
873
828
862
863
929
1006
950
952
971
899
897
942
910
881
889
853
906
917
867
875
889
848
887
905
853
865
875
915
847
907
1014
915
872
878
917
871
882
952
964
973
951
853
848
868
842
846
859
844
803
951
1005
885
905
894
854
813
836
894
835
871
970
947
894
894
867
838
864
973
905
891
917
895
883
795
807
811
806
870
946
883
892
927
901
892
933
856
873
892
848
834
865
862
868
912
940
878
874
888
852
857
880
870
847
851
870
847
865
918
843
871
907
868
889
903
857
868
924
864
869
909
854
905
935
913
948
937
836
783
814
774
760
1004
954
999
1042
940
923
955
875
872
941
965
942
1046
1013
921
940
996
864
894
951
900
1058
1046
972
1021
941
882
822
820
877
934
900
989
1037
961
950
931
865
898
961
907
884
955
901
872
826
762
741
759
768
741
745
728
710
695
689
666
654
622
611
604
599
590
582
576
577
579
600
609
641
664
1015
1008
989
960
940
884
831
792
830
862
1025
874
795
744
757
859
781
730
711
710
706
720
738
724
729
759
822
917
901
830
762
740
744
779
799
890
941
892
900
855
860
841
867
886
806
839
957
1040
1020
974
843
859
864
889
914
917
896
858
857
871
820
883
912
916
772
820
833
879
893
955
1011
947
908
884
871
856
830
793
821
793
722
731
707
721
701
683
676
665
670
676
686
688
674
679
715
784
763
738
741
718
739
766
755
740
770
925
973
934
884
877
902
922
834
844
856
914
854
771
802
834
803
752
739
772
949
983
947
844
865
774
818
916
859
971
911
939
929
846
826
746
748
729
734
738
703
710
718
704
721
751
773
753
783
821
780
781
782
759
743
754
798
907
919
844
804
867
921
799
816
850
852
780
795
833
841
771
811
819
774
794
840
838
805
771
762
782
774
759
784
755
737
713
701
681
695
810
1262
1080
918
900
928
798
805
799
774
731
696
690
702
771
939
1119
993
924
848
762
743
739
761
805
789
933
1027
940
830
863
869
807
751
744
740
729
704
758
762
760
886
865
835
812
740
770
788
751
743
775
805
768
790
827
846
838
876
900
844
808
762
786
801
805
797
771
754
751
755
728
719
731
722
712
718
746
750
759
723
728
717
701
687
693
696
743
769
769
738
757
748
719
720
714
730
713
698
713
729
737
765
763
953
839
757
787
904
767
749
725
699
695
677
661
644
671
680
730
815
735
835
940
993
979
895
876
877
937
948
988
1008
968
872
866
776
806
829
837
836
763
818
893
789
838
772
775
793
795
763
734
746
746
761
765
873
921
847
888
884
856
793
791
786
789
744
805
845
908
818
801
706
714
721
745
755
716
733
760
766
744
728
768
829
778
816
810
793
753
814
885
869
832
856
885
834
802
839
866
822
857
894
1004
920
958
938
869
841
838
839
877
955
834
919
929
866
830
760
753
739
741
724
775
824
849
793
843
788
810
846
778
720
728
776
824
759
740
727
739
925
842
846
864
840
868
896
912
820
885
1105
965
882
907
916
824
843
783
744
827
948
921
909
928
926
842
913
1000
1004
891
969
1014
941
884
892
886
804
856
855
794
791
802
829
1160
1062
924
858
838
821
804
769
826
865
878
850
900
918
833
853
850
813
754
768
809
803
738
794
877
901
837
907
933
902
817
823
830
820
776
756
714
710
589
818
678
684
671
654
652
622
638
641
631
625
626
672
666
699
724
739
727
716
675
679
683
680
727
793
801
756
741
781
789
748
899
1025
879
887
861
894
815
848
892
855
829
862
931
848
909
857
895
931
924
779
789
805
813
891
970
957
918
935
931
850
816
850
958
871
822
889
923
835
901
944
876
852
892
953
915
923
866
893
833
774
796
784
744
759
828
811
773
773
765
763
785
768
751
749
714
740
787
811
808
778
812
889
946
906
932
897
860
868
916
848
890
917
893
812
859
910
901
793
797
864
836
866
882
855
788
802
825
870
864
880
921
942
859
874
871
847
776
799
860
888
797
771
786
782
778
784
772
775
749
733
738
771
803
831
782
837
814
755
713
716
732
790
817
797
787
770
732
735
730
742
716
711
689
680
687
671
660
695
736
780
763
740
765
793
768
745
722
696
686
672
671
684
692
712
723
741
743
721
729
736
721
741
718
754
727
787
781
752
740
700
686
731
792
731
723
767
776
735
733
730
694
674
1306
642
624
628
635
664
892
830
789
800
807
754
754
816
776
754
753
790
752
735
726
702
678
666
666
645
637
670
652
645
641
633
658
665
701
708
715
744
744
724
726
751
716
743
755
758
726
747
785
842
773
810
843
766
772
806
823
781
812
867
795
806
838
773
778
818
810
786
791
755
816
845
780
825
910
826
835
887
877
847
914
948
864
855
856
871
815
857
803
877
1037
953
889
899
899
813
815
838
900
927
847
1060
1040
939
887
959
959
833
916
993
879
929
1023
967
874
907
960
871
897
953
889
888
794
774
751
725
729
1149
1028
826
848
878
860
853
925
997
923
946
932
834
833
863
871
807
842
861
805
834
879
852
880
940
870
827
858
872
838
919
979
901
871
871
871
869
957
1010
882
913
966
992
875
914
958
923
872
924
967
909
910
875
835
820
884
985
856
868
966
907
900
987
959
854
843
881
902
896
805
847
929
941
868
901
947
931
848
882
885
800
848
855
853
861
872
882
824
907
932
859
867
880
826
842
882
922
869
913
924
842
851
854
854
859
925
887
832
841
906
833
905
940
932
856
907
913
857
868
949
922
863
929
939
886
826
908
977
900
921
960
959
896
917
899
796
827
890
910
891
930
915
882
966
963
871
886
902
788
795
864
835
1097
1020
931
918
949
842
889
965
960
934
982
867
952
1011
901
926
970
957
914
963
993
920
947
903
859
942
959
870
888
893
947
913
974
1007
965
873
888
933
876
886
1020
1014
936
970
1020
925
912
916
929
880
961
996
900
930
1017
1025
888
875
930
964
960
1125
1077
959
1010
1014
892
935
988
979
912
967
942
895
913
982
935
922
966
957
880
957
1004
962
904
966
946
867
919
976
942
854
891
961
946
891
951
956
882
890
908
867
871
923
951
842
919
1051
1006
921
919
940
940
837
854
910
936
986
1007
928
933
971
947
877
908
900
882
942
971
954
931
925
936
843
905
977
879
863
948
910
926
1004
987
885
884
949
928
900
977
1010
937
982
997
886
854
882
901
837
938
1002
905
924
980
914
899
932
942
850
810
871
1156
1003
901
974
1018
899
931
979
869
853
816
974
1094
1006
999
1023
964
900
933
929
841
877
918
992
915
927
950
952
931
936
928
851
846
874
917
850
877
913
882
863
885
914
848
867
896
868
824
835
904
874
867
919
940
843
875
916
880
838
876
872
815
881
940
886
893
951
946
848
881
964
906
853
927
913
904
1000
1007
883
898
920
870
864
931
938
839
838
886
927
861
987
1017
920
938
1015
962
914
919
918
836
857
917
914
935
976
987
868
898
923
893
852
893
901
874
931
942
896
895
880
887
844
942
1006
909
944
964
919
885
915
919
885
935
1024
1032
927
942
981
915
896
904
857
817
833
902
864
889
982
973
861
917
935
942
859
907
986
936
894
941
983
860
876
913
943
886
945
966
890
861
943
1023
885
899
925
894
855
952
1032
924
921
952
894
918
982
897
822
875
1020
943
972
984
926
833
858
903
840
903
1046
1004
866
858
878
890
865
1022
1093
928
910
861
842
838
885
927
852
876
919
837
815
846
939
849
867
957
965
885
914
947
914
832
859
920
943
929
938
896
881
938
955
924
866
848
804
783
752
729
712
714
722
752
854
779
888
941
926
799
822
852
894
857
964
1111
1026
942
975
977
852
896
984
998
915
957
955
871
820
810
832
827
864
904
921
859
904
911
858
863
881
912
836
904
977
934
914
933
886
823
829
791
794
850
977
875
900
923
875
840
846
884
834
891
949
926
875
850
840
809
817
898
1002
892
907
971
875
869
903
915
841
885
960
921
871
927
952
887
860
901
911
859
958
1042
924
972
972
880
971
1020
918
906
923
918
855
895
938
880
906
893
901
797
833
977
937
924
945
945
850
891
903
867
795
857
928
906
863
917
805
819
838
854
814
850
852
820
845
853
872
811
840
846
843
841
841
844
782
788
812
851
874
942
989
913
862
880
864
837
952
1070
971
999
999
889
837
820
816
840
942
955
915
997
970
880
873
860
829
901
925
854
893
915
871
819
844
955
900
912
991
967
866
898
935
838
817
852
888
886
984
999
896
916
946
873
837
863
914
853
884
937
896
840
889
932
864
855
847
837
785
839
835
836
785
835
929
872
830
819
857
853
838
814
826
823
810
836
861
876
839
857
881
816
830
832
814
783
824
864
838
804
844
849
828
798
821
797
762
775
768
740
732
707
723
783
908
849
820
873
814
768
799
821
821
849
946
951
872
882
854
833
800
841
932
885
913
992
894
827
839
883
840
873
903
925
947
1022
945
853
790
786
847
944
947
849
804
825
903
891
846
814
772
793
876
895
800
833
871
839
779
729
715
700
703
728
760
762
723
713
707
700
676
656
644
623
613
597
600
592
588
598
595
626
695
684
708
884
819
777
886
886
1028
965
778
738
759
751
775
921
841
769
739
712
737
790
798
864
872
852
768
757
794
991
978
833
782
823
810
783
838
831
800
784
808
958
935
838
873
881
852
787
791
794
774
717
756
770
838
827
889
906
869
815
795
773
728
726
747
795
842
837
899
894
879
864
842
775
750
742
703
701
674
785
841
871
858
938
905
811
790
776
749
728
740
754
744
718
734
728
796
1086
983
896
894
829
789
799
817
822
757
759
768
749
766
795
841
855
768
792
756
788
839
831
781
820
853
822
822
969
1063
968
815
845
1165
1113
914
1080
1126
886
899
889
896
830
877
823
881
939
873
850
879
870
772
792
797
784
776
855
921
895
833
867
874
823
816
828
819
769
808
806
797
823
870
892
827
839
833
810
754
783
810
786
751
834
935
907
932
962
950
827
827
829
871
792
908
892
848
967
983
927
852
842
846
794
778
790
800
754
798
812
754
773
809
851
806
776
781
781
730
731
756
814
849
859
869
886
850
891
879
811
774
757
756
741
782
845
860
802
861
904
820
806
824
846
796
841
880
855
852
974
888
790
755
781
811
790
762
756
793
765
758
783
814
777
794
839
874
810
846
896
826
805
791
736
700
714
740
866
824
890
907
848
847
821
796
787
830
809
802
840
826
817
826
831
826
791
807
821
851
810
821
847
840
790
803
806
801
757
765
749
703
692
698
744
817
856
782
816
851
819
779
788
799
834
837
816
871
928
859
881
921
943
852
829
861
904
849
828
863
904
813
859
861
844
784
781
798
767
763
793
808
758
752
786
796
728
734
727
751
718
725
749
732
742
778
783
749
756
758
778
750
789
825
858
828
872
897
852
815
832
840
794
808
827
811
768
801
809
819
779
809
765
770
764
769
754
764
776
786
783
793
845
889
847
845
860
841
830
811
728
718
755
756
790
835
807
785
777
736
737
729
714
705
696
705
738
788
847
854
922
943
910
893
835
865
864
858
793
833
848
853
805
756
770
777
743
722
721
720
753
729
739
810
870
834
888
916
856
856
888
905
806
801
847
872
833
896
953
879
791
785
771
773
774
744
744
775
845
876
809
839
844
799
769
740
732
719
724
729
744
741
728
804
855
852
792
856
865
781
779
775
769
746
737
741
761
738
785
832
855
826
860
885
865
819
817
815
806
823
751
776
824
882
908
858
893
913
875
784
794
804
758
734
763
767
872
959
915
863
811
843
913
890
925
1029
1038
951
944
953
865
853
873
865
895
1037
1035
946
913
831
850
819
780
798
839
768
793
827
814
765
763
770
794
759
755
798
846
807
834
942
956
866
859
870
868
822
837
842
779
815
885
917
828
872
881
822
806
754
720
705
677
678
650
677
714
687
752
820
760
769
773
786
808
846
842
803
858
947
938
902
784
808
778
737
772
805
778
757
750
748
759
746
717
726
760
750
741
800
823
845
835
779
743
748
750
745
714
747
853
876
826
828
771
753
709
687
694
700
762
772
783
755
758
804
891
835
752
746
742
724
696
712
707
682
677
684
682
688
733
756
703
710
697
684
656
671
691
704
702
715
735
750
716
712
714
704
702
676
677
658
668
678
741
788
777
777
742
712
706
695
684
669
666
649
651
628
668
693
776
908
886
893
907
781
755
736
730
697
671
666
659
700
721
753
790
791
724
720
711
701
687
668
677
668
669
652
679
710
762
759
825
838
791
819
795
723
720
702
670
664
722
797
734
711
689
697
719
746
725
734
750
771
741
702
712
688
694
686
702
746
784
753
745
814
855
833
745
742
748
747
730
770
853
808
773
788
730
722
698
704
694
673
687
686
688
683
706
732
724
707
736
727
724
715
737
732
724
696
709
754
766
709
732
745
728
689
719
708
684
699
677
655
669
654
655
645
645
656
648
670
639
666
654
692
681
722
900
958
918
796
795
774
791
752
720
736
727
747
736
780
777
769
714
726
714
704
682
688
764
817
849
775
736
770
775
752
707
700
694
713
684
693
737
830
767
876
909
774
810
820
735
724
730
702
703
684
689
674
678
710
720
698
708
702
695
695
706
746
706
713
727
743
726
715
729
745
715
759
781
734
800
797
734
729
723
699
711
715
723
706
753
819
800
739
747
737
740
725
774
794
735
764
783
765
733
787
823
842
739
763
765
775
785
757
707
674
671
679
701
677
649
666
691
731
726
689
721
761
707
719
722
739
694
699
697
656
674
672
689
691
727
765
784
738
745
744
736
685
701
713
711
700
734
749
735
734
743
723
700
709
718
735
705
744
755
763
709
723
737
758
734
716
734
757
772
754
785
771
807
791
754
773
792
771
746
731
742
724
712
722
723
702
731
732
713
686
684
691
713
695
693
688
679
684
710
732
720
739
710
696
668
667
678
762
893
815
945
987
836
834
826
765
738
702
681
689
701
704
736
759
713
710
709
713
690
674
688
668
662
662
656
673
836
712
718
704
700
690
707
721
705
694
697
717
689
724
740
710
721
727
700
702
685
669
682
680
674
691
711
716
750
759
747
763
818
794
762
771
750
765
792
759
761
731
800
843
818
805
799
767
756
793
803
779
829
773
746
755
808
778
827
831
781
775
802
780
788
800
765
706
710
737
830
789
826
891
834
832
832
790
793
769
831
842
805
828
843
810
823
859
834
783
810
825
759
773
810
843
786
780
813
800
765
755
758
743
758
797
847
849
937
855
834
841
797
794
817
786
815
871
827
842
865
807
815
803
786
828
1049
907
880
895
815
842
876
840
850
912
850
848
889
855
853
870
810
812
836
837
902
912
859
823
868
856
816
845
819
825
856
811
833
852
843
832
830
815
772
779
767
786
812
754
807
812
796
860
792
853
922
880
889
925
823
825
981
961
963
978
940
913
962
974
960
1018
1029
916
903
981
888
991
880
943
1052
1008
955
897
810
844
906
815
893
1004
1062
939
974
969
875
902
981
963
996
1017
951
930
923
865
875
918
872
899
936
879
888
872
851
826
809
886
977
876
875
914
896
836
898
936
899
961
1010
835
857
873
884
899
992
1017
894
888
874
994
1066
964
905
921
914
895
924
839
878
1123
1026
890
890
925
970
873
914
1002
975
915
904
935
879
869
811
923
1096
944
878
862
840
909
830
918
1060
960
974
944
894
927
996
972
995
970
867
888
1040
975
903
904
1051
980
946
967
820
869
1044
935
878
926
914
874
913
988
878
883
977
867
866
933
858
900
1014
913
938
1006
950
932
906
824
831
846
853
1079
991
944
977
973
882
880
939
893
936
999
950
916
947
930
864
867
883
855
784
756
833
988
905
903
955
850
868
960
896
891
963
892
931
1014
934
936
983
931
845
886
827
936
1090
989
1019
1002
856
941
1084
1057
1010
985
915
961
957
916
953
883
881
917
861
908
988
933
988
998
906
892
927
896
994
1079
959
1022
1004
906
902
937
873
923
990
910
962
1017
913
950
982
899
903
928
850
856
1090
1057
926
912
911
872
902
879
989
972
875
872
886
809
832
1037
1039
912
827
756
721
765
843
1215
1105
1010
1020
1027
863
914
1049
1033
969
1024
979
875
908
982
912
957
1050
969
987
1006
949
915
959
1020
840
869
1019
968
914
967
1024
923
936
967
868
900
1051
881
929
1006
1025
935
956
958
908
966
1022
845
846
920
1049
932
953
941
889
892
960
888
893
893
871
909
974
899
930
932
919
867
928
942
831
841
838
802
823
940
893
895
894
845
839
869
888
838
901
853
854
889
916
860
864
921
911
940
975
900
870
873
898
863
938
988
835
895
1011
1046
947
974
969
904
972
972
906
904
1026
935
933
945
866
836
842
886
905
994
1026
951
984
982
881
874
875
816
839
1013
1023
914
892
908
857
880
939
938
945
990
960
939
940
891
931
1006
999
909
943
999
906
919
939
950
904
921
856
882
886
857
901
958
895
929
969
895
894
924
871
926
972
939
871
870
905
876
921
959
867
975
1027
1049
942
964
946
944
1008
1024
934
929
953
874
876
978
971
936
955
874
889
949
851
914
1103
953
984
1037
926
982
1034
922
897
958
944
983
1100
955
1008
991
896
945
1097
966
1019
1050
926
934
975
936
985
1048
950
999
1032
934
949
985
907
963
1100
1015
1011
955
892
913
985
950
970
1080
979
915
950
928
912
1045
1027
937
967
994
923
893
922
877
890
931
838
943
1121
1007
994
940
849
867
1160
1044
1003
1080
1076
998
1041
1020
946
983
1077
1013
1038
1009
931
995
1080
963
944
1021
932
977
1085
1019
981
1044
987
944
1014
1061
989
1024
970
821
809
904
915
932
1009
928
977
1115
961
926
779
740
940
1114
1117
1078
984
826
831
825
835
886
868
854
838
859
885
897
919
883
850
848
876
880
881
939
1064
1000
921
854
855
1014
1021
951
1015
1025
922
872
783
811
810
907
854
816
841
873
870
835
889
877
794
794
810
918
843
886
925
940
859
851
901
885
897
919
967
960
865
804
769
822
850
1216
1092
977
974
966
920
929
986
1049
915
929
991
1081
964
979
1136
865
890
1149
1059
897
933
1031
946
845
933
1107
1018
912
901
925
900
942
1033
947
974
1018
910
910
931
910
938
943
953
933
959
1009
904
920
827
873
1204
983
931
994
986
951
954
921
811
827
918
976
902
911
936
884
866
906
1023
947
887
947
935
888
990
1015
961
954
951
939
939
927
985
880
914
996
944
969
1062
947
960
957
867
901
948
876
938
987
843
873
967
920
899
934
914
845
871
837
868
933
1057
970
984
999
919
915
956
959
903
955
1004
895
931
1040
1084
952
908
943
947
975
1087
1071
967
991
1017
932
986
1021
934
915
921
918
894
933
943
902
965
1000
922
904
1005
940
911
915
1010
921
963
997
930
922
992
1017
975
939
947
927
948
997
1045
846
912
848
1037
1067
1008
1010
1035
940
891
974
1037
961
999
1091
997
945
962
830
863
1038
1053
991
1065
1010
985
970
944
883
971
1137
1029
1114
1080
970
982
995
948
911
944
1055
910
939
964
951
1011
1034
942
891
967
1052
948
964
1064
1011
916
989
923
872
886
1000
951
914
944
988
904
937
969
899
898
931
1006
892
940
1035
950
960
989
978
927
928
903
834
883
861
806
789
847
1242
1131
958
968
999
934
934
971
1030
967
1003
1048
1040
946
923
961
983
936
991
1069
1027
987
993
1036
915
931
1014
1045
921
936
1055
980
976
1028
888
888
914
909
892
1058
1116
986
1051
1046
939
938
969
924
952
1009
1008
867
927
1084
981
1001
1055
984
955
991
979
892
967
1036
961
934
962
1064
953
948
988
997
911
942
1002
990
1031
1032
944
848
916
1249
1020
1113
1111
996
1005
1079
973
966
1067
979
911
986
998
920
948
1016
936
980
1006
930
844
905
1072
1003
979
1013
1060
961
1019
1075
1008
897
913
1007
992
968
999
1055
946
969
1009
915
929
977
922
960
988
931
888
992
1025
912
955
1081
958
954
999
955
913
1030
1107
1019
1014
1072
958
976
1025
952
958
997
1004
972
1037
960
815
801
788
830
1237
1062
1073
1017
890
879
919
924
829
795
842
827
789
812
893
873
877
952
954
858
865
931
889
932
1147
1009
1023
1053
943
977
1058
974
949
1048
1019
952
1065
1124
977
1024
1043
932
1136
1195
1020
1097
1144
950
998
1030
974
965
1087
1021
877
941
1134
1018
994
997
941
912
968
1057
986
1038
1092
1012
1025
972
881
936
1065
948
950
1020
909
968
872
869
914
1027
961
1018
1053
956
998
1029
924
950
1005
942
979
874
889
882
853
861
897
832
855
890
863
797
773
774
825
1038
1024
973
960
989
926
927
953
1004
892
987
1059
984
951
1018
969
928
976
1054
921
942
1022
860
928
856
822
852
847
901
995
910
920
951
912
896
894
853
910
909
914
919
901
982
958
889
854
860
840
864
912
866
820
755
763
803
1165
950
938
988
897
931
1004
962
920
1026
1068
957
941
982
943
933
1001
972
950
1021
1038
904
910
934
923
874
983
1065
960
942
973
903
875
924
963
969
1072
999
963
974
968
897
951
1015
934
947
837
873
1019
1038
1050
1110
1012
1015
1027
992
1015
1077
995
949
958
953
958
984
1049
934
927
962
944
945
946
970
878
973
1032
945
950
982
901
908
941
889
864
906
1004
946
925
933
876
874
898
912
836
873
922
943
886
933
963
912
909
919
900
868
882
1025
894
910
996
949
875
922
994
903
909
976
932
910
976
988
945
937
968
939
864
874
941
797
778
978
1086
1016
1001
1052
1021
915
965
1063
985
1140
1107
1026
973
985
961
943
1013
860
881
1054
1058
956
1026
1044
943
939
977
954
978
1043
1018
914
964
997
920
958
1029
958
959
978
966
883
912
964
943
983
1025
942
959
969
893
806
836
1212
995
1049
1096
945
1002
862
900
992
937
993
1102
973
1023
1025
957
902
887
884
838
1070
1184
1007
1050
1053
991
953
980
1002
977
1109
1047
975
1034
1036
910
1015
1079
1041
1015
1054
980
1016
995
902
899
1208
1057
963
1022
984
960
991
1025
972
992
1027
909
909
989
911
950
986
979
955
961
962
916
993
1053
958
928
993
967
956
1031
1061
958
953
1016
910
862
965
1039
983
1037
1047
982
1000
1013
916
917
960
883
973
821
780
782
865
871
927
1206
986
989
937
1022
1049
875
990
1184
1122
994
1011
1035
1031
940
907
934
925
861
930
1052
1033
980
1044
990
885
859
900
937
920
1029
1155
963
989
1059
953
990
1016
898
943
1025
983
892
932
1003
947
974
1024
965
934
963
971
909
935
949
940
995
1093
988
995
1028
1006
949
1016
1060
1001
1042
1030
911
927
1069
1019
1005
1040
1028
913
926
923
857
840
943
1013
924
973
1044
921
901
952
1010
1010
1047
1058
847
819
841
788
736
741
777
787
773
802
761
766
759
753
732
721
702
674
663
656
643
635
623
615
608
610
603
627
669
676
735
714
812
911
846
855
935
847
930
1030
974
852
927
867
769
748
776
810
759
765
767
746
804
753
725
696
701
685
700
720
707
772
831
880
835
816
763
740
760
752
735
751
803
871
839
842
863
873
809
838
835
856
855
823
901
914
869
771
769
724
722
705
693
700
686
681
681
687
703
693
726
746
763
721
721
753
766
761
785
780
775
744
740
787
884
793
758
817
945
905
866
899
869
836
770
769
784
815
834
801
795
761
762
731
730
736
727
713
699
708
763
858
796
843
814
770
753
726
710
695
684
661
650
706
873
905
903
955
918
859
840
877
877
835
782
838
861
832
855
871
853
794
766
765
730
739
770
828
779
823
813
770
812
792
767
745
738
730
718
699
694
738
818
479
1096
793
765
747
710
690
686
704
723
744
701
736
831
907
805
825
818
775
787
860
826
767
817
878
953
945
837
838
840
846
846
949
953
813
766
747
738
743
737
707
728
736
757
738
736
772
784
799
768
820
875
952
763
828
802
785
753
744
740
698
704
700
733
729
730
734
804
782
757
728
718
705
680
684
713
752
759
781
1148
988
853
818
839
830
777
796
825
859
778
790
792
839
836
824
774
757
730
716
672
689
694
726
751
720
746
725
701
693
716
735
714
706
685
699
740
766
815
864
779
777
811
794
787
740
742
734
711
698
694
709
711
740
773
759
737
704
694
707
691
730
692
718
760
806
790
939
958
827
817
792
768
724
716
727
748
743
751
771
810
848
855
867
826
757
734
743
728
697
710
708
773
812
782
750
763
792
805
812
762
762
746
756
741
714
693
709
713
693
731
755
754
723
731
725
712
716
723
715
733
722
717
735
737
726
704
703
697
701
685
724
788
729
724
706
731
727
749
724
716
691
697
712
750
855
791
788
775
789
838
822
842
815
748
731
718
705
687
700
773
752
760
794
819
852
828
749
736
729
723
695
696
740
752
753
847
859
783
809
814
800
756
715
721
718
725
707
691
711
741
756
744
731
738
734
736
706
704
720
726
730
735
751
734
711
735
730
716
730
727
744
734
715
733
731
717
707
692
674
666
684
703
718
688
681
696
729
738
725
708
713
711
711
701
695
718
687
693
711
728
761
730
709
716
706
695
669
677
671
682
689
689
672
670
699
724
736
712
687
711
731
731
692
704
731
774
797
754
745
750
733
705
694
673
667
688
707
702
717
756
774
725
732
724
713
705
689
675
663
668
704
720
718
744
787
775
741
733
753
737
721
680
696
700
734
781
770
771
791
791
726
751
745
758
730
699
730
723
742
768
749
719
728
767
781
775
743
741
739
771
740
712
682
742
725
775
794
758
740
763
822
831
787
722
722
758
790
797
741
722
757
790
824
762
792
792
805
803
732
752
752
768
782
729
743
750
761
741
708
706
708
702
693
678
724
743
785
765
773
794
755
766
774
772
738
710
718
717
701
707
713
708
708
747
759
734
748
751
763
746
724
711
714
713
709
740
783
793
757
740
760
756
766
752
740
714
714
685
699
702
748
762
758
732
734
749
720
741
738
765
741
699
691
685
714
693
701
751
725
733
743
759
759
741
707
712
725
723
728
702
696
768
808
819
773
778
757
727
740
733
734
740
712
744
752
762
728
731
703
708
715
704
700
692
696
703
713
687
707
712
707
705
732
749
702
713
703
707
714
730
794
816
760
758
753
725
709
694
697
682
705
717
691
698
715
726
751
716
757
749
758
776
764
732
686
690
687
705
719
739
761
713
757
765
752
750
760
779
758
697
689
682
675
684
676
694
728
743
727
749
775
790
782
742
717
727
717
729
735
719
744
748
785
769
740
723
734
724
721
723
725
720
686
672
676
674
693
705
690
673
665
691
710
742
727
737
758
736
720
682
680
681
686
674
706
726
712
742
785
744
738
726
733
715
691
690
679
671
676
695
705
789
851
818
799
757
730
694
703
710
694
709
728
786
763
726
722
715
707
704
699
679
655
676
680
754
895
841
809
893
903
764
784
795
786
719
700
697
744
752
776
813
864
791
798
756
720
715
692
684
687
689
662
665
703
803
797
813
833
831
790
727
730
735
754
747
736
734
707
709
719
716
731
736
743
732
693
727
740
730
794
819
828
780
748
738
739
759
726
717
753
792
784
773
800
785
777
751
723
711
699
703
682
682
661
674
700
774
781
790
814
828
772
753
741
720
692
688
717
744
736
813
855
800
828
879
878
881
770
784
775
787
832
859
778
790
806
878
856
788
810
834
837
764
777
794
851
782
804
847
874
809
822
839
829
779
791
835
861
768
764
785
822
796
745
772
771
808
766
717
724
727
758
757
797
822
750
738
715
699
676
645
651
645
653
664
673
689
703
678
689
740
922
944
852
784
790
813
860
767
811
920
970
895
782
787
778
759
718
725
727
784
817
794
751
722
721
708
747
836
906
910
857
784
746
727
762
849
920
906
881
846
739
735
736
760
733
764
801
880
953
915
858
800
739
714
698
699
746
761
783
761
743
725
758
788
791
788
772
740
708
688
680
679
722
849
896
846
919
968
815
824
794
761
827
991
980
914
819
803
745
745
728
740
797
850
853
787
813
844
895
795
802
875
911
897
796
810
850
885
867
857
928
934
876
815
847
853
832
783
832
871
875
822
837
839
826
765
783
789
792
761
786
842
882
814
818
806
750
756
707
702
704
778
821
831
827
812
747
752
804
921
946
876
782
791
803
805
745
732
732
715
702
691
702
715
731
739
733
717
703
705
680
664
688
693
705
772
801
822
740
747
752
757
733
735
756
779
750
745
771
764
749
744
718
706
705
730
763
785
762
745
769
784
805
759
736
729
733
750
731
725
737
718
730
713
721
716
706
705
722
724
716
686
694
693
717
732
699
726
834
976
952
887
944
899
829
744
726
728
764
843
767
763
788
812
780
746
724
710
709
713
704
691
714
723
720
715
689
695
686
692
720
764
739
741
758
812
787
730
759
795
832
764
777
806
791
754
739
748
808
809
738
768
771
737
717
714
750
732
740
782
790
758
747
773
738
741
762
790
728
742
754
775
743
721
693
720
777
830
821
774
791
768
757
726
704
704
715
770
791
741
797
818
777
726
701
707
695
687
737
757
723
702
718
741
785
767
734
758
786
746
701
695
706
725
788
756
816
904
862
816
808
770
747
735
719
737
759
765
732
751
799
834
784
743
777
768
721
768
767
827
828
763
746
777
811
786
733
757
768
774
726
736
748
750
739
707
700
693
674
650
663
683
694
730
695
710
736
739
748
714
726
711
730
777
778
735
751
731
715
734
706
690
700
689
697
734
740
768
809
838
755
746
769
717
713
711
754
777
803
772
789
821
752
745
768
769
733
737
750
760
724
679
683
677
690
712
738
740
735
713
695
672
678
708
735
765
752
696
697
737
809
765
739
752
741
742
697
713
734
805
812
804
782
781
700
684
678
691
730
742
771
765
752
723
677
695
726
792
818
810
780
811
761
793
799
807
763
811
789
746
728
739
725
742
828
815
781
747
720
719
741
760
821
852
802
919
1033
993
843
851
873
930
899
842
882
911
846
760
723
717
742
780
723
807
737
731
731
705
685
702
685
692
679
691
673
686
756
1066
998
819
833
860
893
820
783
825
980
954
792
810
851
912
862
821
781
734
769
775
826
851
802
818
864
785
807
818
801
840
829
770
762
791
879
920
766
794
830
871
903
882
799
751
759
802
838
765
745
806
918
968
951
820
858
889
922
856
853
904
972
930
909
786
799
830
871
859
836
815
834
877
793
801
830
850
893
858
755
763
766
787
838
878
805
835
885
923
797
750
747
727
749
734
712
701
689
668
660
654
659
666
681
677
664
686
726
841
815
765
798
810
817
807
783
727
739
759
782
754
746
765
799
822
753
719
760
716
714
709
676
688
681
675
678
666
660
648
662
712
714
755
767
783
752
763
767
728
719
765
805
742
714
715
728
725
733
694
700
752
818
802
788
758
728
710
728
736
710
723
715
751
771
745
711
733
764
770
724
703
707
703
694
726
742
727
701
717
710
739
746
701
671
774
812
874
863
916
781
736
731
732
727
738
751
727
688
688
679
688
674
698
705
692
715
733
698
701
715
741
758
744
759
760
766
764
719
723
756
710
709
725
766
745
736
726
703
679
644
648
644
654
837
996
823
880
804
745
745
995
880
946
951
970
819
828
964
906
807
877
979
974
854
999
1000
934
916
933
955
846
861
868
799
836
1098
881
938
921
834
847
947
853
848
908
825
866
958
843
876
929
929
894
930
795
782
822
835
799
804
1122
1010
924
818
786
777
832
1002
1013
915
869
776
802
767
757
781
815
846
1066
1034
1020
974
821
841
975
943
1004
932
879
880
908
844
882
892
853
933
999
976
880
906
966
965
932
949
1015
904
934
961
958
925
906
867
996
1046
909
961
990
926
944
985
885
909
937
889
781
789
879
864
826
768
776
799
978
993
961
851
852
784
998
1173
1109
986
948
879
892
923
910
938
1011
1018
908
914
1002
906
916
887
838
988
1075
956
945
1031
957
879
951
1021
923
940
931
870
976
1087
963
954
954
921
944
987
916
941
982
941
950
1011
1005
998
1027
981
872
887
804
874
838
764
845
1172
991
1048
1035
939
965
989
897
961
1069
935
1132
1065
943
948
916
857
960
1046
1031
950
979
990
924
833
891
991
964
850
885
1032
937
1002
1050
894
840
885
967
1044
1191
1074
929
970
1012
944
980
988
885
922
1095
958
993
985
876
927
1036
821
798
823
848
837
784
740
807
937
993
883
929
957
981
904
941
1053
1033
934
935
984
923
962
1024
972
971
806
819
876
999
914
1038
1071
891
874
950
918
980
1054
987
1000
1023
947
976
1044
890
813
806
773
777
1192
969
1118
1080
957
1018
1006
922
982
1007
994
904
995
1095
1026
910
942
1103
965
993
1052
992
966
961
1112
1059
908
829
901
1159
1092
950
1019
1029
937
984
986
917
950
1069
1035
965
984
1007
896
986
1020
923
964
1030
984
924
989
1008
911
1034
877
998
852
757
796
834
893
935
913
916
960
916
915
973
857
846
1146
1101
1088
955
946
985
1019
1028
952
983
991
1034
974
981
1004
972
855
843
916
1013
931
864
980
980
917
931
950
904
839
806
817
866
1035
903
978
1040
947
955
1020
997
957
1061
1073
970
1013
1032
911
940
975
866
922
1168
988
1042
1131
972
946
955
933
958
1054
994
987
877
899
1027
933
1000
1025
955
976
1001
916
891
919
953
940
952
966
1027
946
943
923
968
895
903
916
992
958
1018
900
885
993
909
886
932
954
889
973
1062
946
904
791
847
1265
1085
1006
1028
991
905
981
1028
929
950
988
919
991
993
928
929
930
923
915
943
983
920
918
894
917
903
909
807
776
751
745
834
839
802
848
876
859
854
853
832
782
820
934
870
866
945
900
911
910
888
896
932
889
875
975
853
821
913
1049
932
991
1015
915
945
919
882
959
1055
965
1078
1080
946
971
957
871
929
1101
1049
980
1003
948
852
901
983
895
933
1011
899
919
951
883
917
929
866
891
987
952
903
914
888
859
865
926
907
933
973
884
886
912
839
838
868
860
882
958
967
915
926
901
860
879
975
910
959
1037
952
975
963
828
775
755
739
784
814
1166
1103
1005
979
876
843
849
914
848
911
1012
976
909
934
996
929
831
920
1128
1080
951
937
952
906
927
963
946
897
939
952
868
885
901
857
850
950
912
866
893
959
863
842
889
925
915
1011
941
932
1042
1001
928
914
860
952
1046
974
1023
1011
942
928
817
815
1289
1153
1041
1050
1001
959
1002
987
955
974
965
864
821
948
1095
960
926
995
960
903
823
778
743
743
713
740
1136
1011
861
864
923
847
847
947
962
896
920
942
896
881
888
848
925
1056
956
978
996
987
901
912
968
913
956
1012
913
969
1027
937
921
902
895
922
1016
1039
888
861
898
938
968
1059
1057
994
1021
1010
905
852
869
887
847
927
1055
1021
964
895
859
826
878
1086
932
851
779
764
830
955
871
907
953
891
854
870
940
858
879
966
954
881
894
900
879
862
920
903
865
917
944
870
862
894
916
862
894
972
900
901
926
900
927
970
969
881
857
816
852
918
881
877
995
962
896
875
880
837
875
988
919
913
875
887
852
842
834
798
894
997
920
885
910
942
863
854
849
750
742
786
778
801
1022
1097
967
926
923
881
858
880
774
778
1295
1117
992
1110
1075
934
945
967
956
980
1138
1029
922
931
1005
912
896
979
917
945
843
948
1006
914
874
888
890
826
888
912
912
916
886
860
822
838
935
904
892
942
978
889
877
921
817
782
888
993
889
891
904
952
860
847
943
977
924
921
933
866
867
882
844
824
845
864
841
834
784
781
743
729
718
716
774
888
803
838
853
872
796
826
799
881
1136
987
975
997
896
919
1097
1011
912
946
948
845
903
938
891
930
916
796
823
851
742
729
712
678
680
663
662
648
627
621
613
608
598
591
589
584
593
606
602
623
623
599
586
602
737
811
813
976
945
875
838
816
825
932
913
830
776
830
800
835
811
901
902
847
755
744
767
872
892
919
900
873
917
917
841
827
815
856
884
843
805
824
833
809
753
760
790
821
805
844
861
840
784
786
781
740
733
786
850
829
747
764
796
884
885
787
791
776
749
720
735
762
787
784
831
905
910
829
832
843
790
789
773
752
722
724
737
794
765
861
782
844
870
783
792
823
780
802
821
766
760
774
845
897
921
986
1012
895
845
839
829
772
775
797
814
771
790
810
813
753
788
799
756
748
731
723
709
679
679
671
669
681
666
745
867
928
776
776
749
711
738
724
798
732
698
702
712
784
791
757
737
688
695
694
674
691
840
860
1100
1073
836
782
873
1138
997
1006
879
867
922
854
915
857
856
989
1010
891
854
884
812
836
874
877
892
935
842
818
833
783
802
834
848
803
794
824
820
721
743
720
698
701
738
790
898
947
845
851
878
812
808
800
744
740
855
991
915
915
973
915
845
841
847
800
813
855
906
853
843
825
792
799
798
753
749
795
841
997
992
864
874
958
893
905
966
896
910
973
998
918
920
902
833
814
851
884
858
898
918
840
807
760
752
777
908
829
825
869
878
820
843
887
866
780
759
730
712
741
746
931
970
919
861
903
961
868
858
893
865
875
943
922
868
901
814
839
979
905
895
933
876
862
892
879
875
919
950
851
867
941
811
786
935
931
935
987
1001
909
909
898
930
891
1015
1091
994
968
972
958
867
884
943
910
859
834
799
782
760
760
728
743
723
847
950
838
878
916
867
842
840
884
852
856
1064
1002
891
927
978
893
917
917
838
857
930
862
851
873
852
868
888
843
835
885
885
920
954
906
883
908
853
899
916
886
878
998
953
842
866
1006
963
1013
1050
905
944
1009
900
904
923
878
924
786
748
733
809
839
803
1049
914
966
975
920
874
871
906
849
864
934
820
866
986
981
880
864
864
945
843
839
1217
1090
1009
1036
997
922
955
985
889
925
993
904
887
900
924
853
862
809
773
798
801
783
1076
1007
863
859
900
937
833
879
995
978
898
917
919
903
846
857
957
859
776
820
1291
1069
1011
977
1056
1028
1107
1091
989
1023
1022
914
858
869
840
968
1008
948
993
970
877
890
881
853
853
891
958
879
922
965
886
907
973
866
875
930
859
856
875
882
853
910
874
843
903
975
902
889
901
815
890
1035
961
956
966
939
873
879
967
920
890
948
944
859
865
910
903
870
943
854
914
973
880
866
889
870
879
952
972
880
945
1001
895
882
875
820
829
775
805
1151
1002
964
950
897
867
913
891
870
915
924
878
880
901
858
885
991
933
927
952
922
891
933
867
866
877
875
767
798
757
719
740
805
1031
1022
990
883
879
901
833
862
809
858
939
956
903
929
924
831
840
835
902
858
927
819
877
963
936
863
901
923
855
844
868
860
918
1018
981
927
929
920
869
919
1065
922
945
947
817
842
1053
937
945
986
960
894
923
928
865
919
1039
941
927
946
879
867
901
972
930
971
1016
919
904
937
867
841
845
912
824
819
894
960
910
889
903
860
866
820
750
733
729
720
695
678
703
707
738
760
739
741
741
762
764
765
794
823
826
809
911
984
892
922
906
831
823
890
879
920
949
858
929
939
854
833
823
804
871
929
903
893
901
832
848
880
884
796
789
735
761
783
769
820
857
878
850
913
912
847
838
815
824
808
852
948
838
902
894
866
908
903
828
795
816
853
860
913
960
894
881
885
848
846
807
902
965
918
838
836
848
837
890
977
953
881
868
813
755
741
771
725
746
816
914
1004
956
951
912
829
851
865
845
889
818
850
879
801
807
825
815
864
913
889
900
944
860
823
785
737
726
721
768
905
1046
970
902
905
862
844
892
950
862
867
871
901
829
847
874
854
861
842
869
809
827
897
870
843
849
884
809
844
861
819
792
844
877
820
821
833
829
798
809
838
843
832
885
880
813
845
875
843
835
889
888
815
849
851
917
899
927
916
851
859
910
913
856
795
826
964
923
896
895
870
835
847
858
831
821
862
942
900
855
899
882
815
822
849
872
818
837
806
786
789
937
1017
896
856
857
829
810
798
819
877
826
872
792
818
867
848
811
838
835
798
799
822
808
801
835
839
832
807
824
824
778
767
802
808
794
803
854
872
832
825
829
768
779
819
907
858
862
893
855
850
850
817
799
823
881
851
831
841
875
819
816
839
826
775
791
804
945
939
832
840
856
839
797
815
861
868
831
865
880
852
853
860
833
782
786
818
840
808
851
877
819
799
802
747
714
733
803
829
805
902
922
757
739
795
899
933
968
876
892
914
908
854
870
891
805
784
836
896
953
908
855
883
899
911
874
882
925
976
907
853
868
890
867
883
966
909
881
926
908
866
875
792
783
827
958
951
864
884
853
819
853
859
815
828
842
814
811
828
793
805
786
802
791
828
834
796
854
876
823
825
802
755
755
775
770
762
730
730
716
738
727
693
667
680
691
715
720
746
735
750
763
770
778
750
760
782
826
841
884
854
880
889
843
836
835
802
794
823
816
802
849
886
812
790
806
878
878
788
792
814
787
807
867
887
858
879
815
803
804
784
747
732
725
719
748
703
709
682
684
687
725
763
762
767
801
778
771
752
726
751
745
725
698
745
804
902
853
842
866
820
792
767
737
720
748
898
990
960
863
849
879
857
823
826
853
821
838
894
858
850
869
836
835
811
816
798
842
895
861
899
891
820
810
880
913
813
816
840
874
814
841
863
814
808
816
829
779
796
821
868
808
809
838
810
788
784
817
774
809
933
881
887
907
852
834
827
822
790
813
958
854
820
926
1056
941
858
838
829
821
818
860
973
939
944
957
878
868
888
834
839
796
761
759
740
718
794
935
880
845
888
864
828
833
829
814
810
833
872
833
819
795
824
845
829
800
810
829
811
813
814
861
852
822
847
818
789
789
759
754
807
900
899
896
892
875
833
826
837
825
852
858
817
834
830
807
803
814
798
748
730
702
715
799
1006
919
881
867
854
802
804
854
890
843
918
944
921
838
856
863
814
809
850
906
841
848
891
853
844
837
840
791
807
834
808
810
874
785
790
834
808
786
834
906
842
848
885
818
818
848
811
792
817
826
814
855
849
838
857
876
839
846
864
860
817
833
849
797
808
852
825
863
899
841
822
852
893
857
790
862
974
874
883
923
948
872
835
845
843
802
810
832
851
821
835
844
812
802
820
835
784
796
804
787
755
759
844
868
817
829
856
793
743
719
712
699
667
670
707
808
840
815
798
802
819
797
766
804
900
858
817
860
928
858
848
860
843
798
823
857
819
831
854
858
827
842
885
821
818
860
866
836
840
889
828
821
889
849
759
744
787
848
794
831
884
852
883
852
813
809
822
822
846
905
879
898
878
795
806
804
818
799
850
841
807
813
829
802
815
855
834
814
837
818
790
802
798
802
806
853
917
869
896
861
789
813
834
817
873
921
873
822
843
857
830
824
819
830
846
852
871
840
846
838
787
812
811
831
800
826
761
746
856
920
844
830
826
747
763
806
851
822
811
836
828
789
797
785
775
768
788
819
799
806
830
779
786
797
804
791
752
745
747
834
841
828
846
806
784
815
816
799
816
811
879
841
837
834
804
779
801
744
766
904
917
903
905
886
813
838
869
780
805
866
895
875
842
843
799
766
780
832
878
813
813
870
852
787
773
778
813
802
806
812
813
772
778
823
804
810
778
803
804
784
771
784
807
784
783
797
839
797
760
786
830
821
799
869
879
813
836
819
795
805
825
781
800
749
727
713
668
676
692
751
735
756
778
792
748
753
793
784
764
788
800
821
785
799
799
783
783
820
828
774
798
810
786
775
788
775
777
803
836
845
831
841
856
815
813
827
770
779
814
816
824
867
849
826
853
855
837
852
856
799
789
763
786
918
893
848
868
876
821
819
842
808
803
847
908
873
824
861
887
842
874
899
852
827
852
885
842
860
843
849
802
812
834
773
575
1084
879
805
773
783
766
763
796
870
870
843
852
867
836
812
827
878
827
770
842
927
911
840
883
851
823
826
860
868
821
860
874
832
813
839
826
791
791
800
786
818
848
859
808
812
837
835
795
781
800
813
793
858
888
857
820
824
811
766
774
802
838
825
859
821
809
834
835
806
793
813
784
801
830
856
806
839
857
817
790
828
842
818
793
850
964
916
799
732
726
721
780
770
738
720
700
699
674
668
656
661
675
706
726
751
763
783
791
789
799
851
911
860
799
818
976
842
874
827
853
941
1005
872
834
867
824
846
867
884
842
837
801
805
786
837
862
841
829
837
785
786
776
747
722
708
716
778
1020
981
892
892
890
892
844
830
861
874
866
813
825
826
851
823
829
867
869
854
816
825
834
836
798
745
728
724
707
689
685
682
712
744
734
704
706
747
785
787
751
748
786
829
920
860
887
965
922
832
863
888
800
743
725
751
805
804
821
803
748
739
751
779
794
795
730
725
715
691
690
757
828
790
860
942
940
922
848
867
931
831
857
945
907
968
978
882
839
843
873
850
878
935
904
852
795
769
773
762
805
837
985
946
854
843
836
828
792
813
847
888
931
857
824
833
858
800
787
735
770
849
901
857
822
865
910
826
815
807
785
756
786
858
958
830
824
819
834
775
808
845
862
783
806
766
749
820
843
813
813
826
827
801
784
801
791
782
758
801
811
785
774
801
796
792
763
791
747
765
806
863
811
825
863
837
807
804
826
776
766
793
842
854
805
802
808
836
809
794
858
890
779
758
796
842
811
825
859
850
833
850
862
831
781
818
812
801
769
820
829
813
820
823
764
787
762
804
853
827
808
831
862
851
787
802
817
802
781
806
844
849
814
830
833
794
777
740
747
776
854
877
942
1004
929
895
844
786
775
810
841
819
862
882
847
813
792
783
752
762
798
959
905
904
881
842
808
833
844
801
772
752
724
703
697
673
685
726
894
814
791
842
876
818
780
786
794
748
758
780
794
749
719
745
1073
919
783
772
879
1015
870
854
855
860
822
828
880
796
815
869
900
836
756
757
822
845
821
814
827
870
819
787
791
823
795
785
801
850
808
784
818
807
777
794
807
783
785
791
811
773
772
803
830
805
786
748
764
789
807
806
826
863
876
811
808
755
738
775
885
864
848
913
959
892
843
810
803
773
793
876
850
842
852
857
796
826
841
800
797
795
776
760
781
831
844
784
768
798
874
900
795
765
745
770
845
839
841
919
926
876
890
865
808
814
830
803
813
850
896
845
822
838
836
801
808
834
802
802
799
816
788
793
815
871
811
802
757
769
822
836
810
831
856
838
782
811
789
749
741
758
803
831
779
786
809
777
755
778
789
763
767
780
799
783
793
810
837
790
772
790
807
769
754
770
803
785
778
808
851
799
799
804
737
745
785
812
843
934
866
836
824
855
825
820
825
788
805
831
844
801
802
795
790
788
848
857
818
798
806
773
754
743
723
713
707
697
713
711
682
692
678
668
664
649
646
643
679
717
717
771
800
821
820
751
750
775
759
726
786
1112
909
766
768
794
849
801
815
826
796
771
741
696
711
770
969
919
845
832
779
817
868
866
838
874
883
818
813
830
854
885
844
915
921
870
840
817
816
827
851
826
858
868
817
820
791
810
744
739
753
747
721
699
762
782
840
892
904
898
898
857
826
806
793
765
794
837
911
913
899
809
822
822
814
811
813
757
784
830
849
808
840
875
912
917
859
838
836
840
809
792
814
771
781
863
947
860
835
819
845
805
801
823
824
782
747
719
724
709
700
699
692
691
724
765
785
751
734
735
750
741
787
841
956
852
837
933
898
838
848
787
797
839
861
798
834
830
835
816
823
820
807
783
798
806
761
795
845
933
906
810
794
815
792
772
789
839
777
830
856
877
826
799
790
774
758
766
767
754
750
763
783
796
772
771
776
788
758
763
776
806
809
813
807
836
785
792
790
751
744
744
767
770
758
770
811
822
812
837
822
804
775
800
823
811
790
806
845
824
787
794
777
766
766
790
765
768
787
804
791
767
753
726
719
692
680
687
768
995
842
838
812
788
807
810
826
769
767
766
785
785
791
788
776
773
768
806
798
788
761
739
731
737
739
837
870
829
824
767
792
781
788
782
785
804
831
795
801
798
792
759
765
785
800
788
813
812
817
785
785
777
769
756
788
808
847
846
862
799
773
757
758
746
760
774
786
802
884
880
847
840
858
826
784
792
819
778
773
812
797
757
742
740
734
738
737
763
757
783
789
771
772
780
767
739
757
784
776
768
796
794
776
796
774
754
741
713
704
712
758
860
807
814
836
853
807
795
823
820
803
836
879
931
827
812
842
842
778
743
756
830
905
936
814
826
807
790
794
802
814
787
825
838
842
799
803
788
781
762
777
791
759
776
806
816
792
777
794
783
768
787
788
778
790
791
802
781
774
781
759
767
784
802
769
774
776
768
747
719
738
724
727
724
764
809
803
828
865
850
797
756
757
746
742
748
751
761
768
763
780
819
781
787
787
741
756
778
791
813
835
834
835
814
820
840
797
797
790
748
786
861
878
787
768
786
828
857
806
799
787
792
773
782
799
834
888
848
836
820
815
798
773
786
816
835
791
835
868
833
773
760
761
775
802
864
930
799
821
865
806
798
794
788
762
772
781
770
786
794
820
797
800
811
815
781
756
779
786
767
779
812
823
778
819
809
790
766
787
795
818
781
828
836
799
768
783
756
769
785
797
771
802
832
783
789
799
781
769
794
816
809
781
809
801
774
765
776
767
747
758
809
800
829
856
814
781
803
772
741
739
755
721
749
779
763
782
786
792
797
794
793
766
735
705
702
701
706
719
741
763
759
761
753
719
732
741
772
804
850
830
840
831
815
773
765
764
780
750
768
798
810
784
809
851
806
794
818
789
778
765
753
752
750
750
764
751
776
813
816
803
805
792
769
752
765
772
760
783
784
768
790
797
817
782
774
775
764
746
751
766
744
765
769
784
753
752
745
730
725
753
759
760
763
784
762
738
740
725
704
719
745
745
769
790
824
804
787
796
788
765
781
816
754
765
769
787
746
772
796
779
760
774
793
788
806
846
829
794
780
785
747
716
734
764
800
779
790
805
810
795
796
815
821
790
804
816
831
803
822
831
812
786
790
795
768
765
770
795
815
837
895
918
828
808
814
810
779
793
861
877
844
870
891
811
792
767
739
723
730
754
790
828
857
863
839
870
853
790
766
760
760
737
782
878
934
885
860
880
839
843
848
808
814
841
857
788
807
785
792
825
861
805
813
816
833
801
822
854
787
802
839
850
821
806
805
752
754
754
789
780
762
760
743
730
722
740
727
723
758
764
754
777
833
912
802
775
775
770
774
751
735
703
696
709
712
732
745
746
782
811
922
910
897
867
792
741
735
727
751
763
762
776
785
775
746
710
695
705
680
679
697
750
764
748
770
828
976
830
842
876
877
858
825
779
744
746
775
772
792
854
868
910
941
860
820
785
744
712
727
741
740
779
907
787
776
918
959
956
962
890
828
824
816
780
783
790
882
925
898
876
838
868
867
863
838
799
798
858
869
816
824
843
837
810
798
795
823
777
760
790
778
893
912
868
819
820
805
745
737
741
784
800
805
804
831
815
834
769
795
839
850
783
798
893
933
900
843
847
835
846
766
771
828
893
825
824
822
828
817
781
798
801
767
778
862
937
841
860
859
843
813
810
824
856
818
793
801
834
776
792
817
814
800
829
840
791
765
768
771
749
749
779
876
848
854
874
877
807
800
798
805
781
787
794
813
789
798
758
794
832
798
769
780
799
817
810
838
826
805
812
789
795
826
797
761
791
858
839
827
818
810
816
813
830
812
837
874
884
852
849
856
821
778
782
770
766
745
782
866
893
863
872
795
805
827
811
807
816
825
794
785
791
804
789
806
828
830
788
801
793
774
781
823
848
811
808
811
819
807
845
791
823
862
941
829
823
832
800
783
789
815
799
819
820
862
813
837
834
789
776
789
819
832
831
840
839
828
801
817
831
797
789
802
796
791
794
793
770
787
788
799
771
774
798
824
794
814
833
829
819
841
883
883
827
822
846
820
815
845
915
848
852
868
826
785
809
817
779
774
783
750
780
863
832
811
822
818
789
808
794
775
768
792
871
854
910
949
829
838
874
833
811
836
834
798
811
832
804
799
805
823
803
817
830
854
806
807
792
784
838
885
909
821
821
852
816
813
827
842
828
866
880
823
811
814
791
775
797
764
811
910
973
866
861
922
870
821
854
897
822
826
819
850
807
821
817
798
809
804
807
788
781
764
803
903
852
863
895
899
819
810
820
813
794
829
887
848
842
819
849
824
826
811
811
813
831
796
804
809
812
791
777
805
813
783
792
773
752
723
708
723
739
722
718
709
689
689
658
663
651
644
638
623
614
606
600
597
588
566
563
568
563
628
831
996
1059
1021
920
1037
1009
991
985
943
843
823
841
830
875
866
950
814
757
749
745
717
702
716
733
747
761
772
790
785
751
765
771
732
695
689
694
729
756
761
751
747
717
733
759
837
824
800
945
932
814
786
788
787
781
749
747
759
735
722
701
684
664
696
730
730
720
694
712
735
821
992
1080
1041
909
860
883
885
764
730
725
744
966
782
731
805
871
903
804
745
739
741
767
767
792
909
936
777
777
815
844
824
812
791
769
727
713
735
804
833
774
823
904
810
837
831
810
828
788
769
717
705
768
1314
1167
1143
1150
1037
942
939
945
903
798
794
788
778
728
787
779
807
911
850
816
847
859
800
810
852
938
933
848
928
938
888
904
848
863
897
900
906
903
908
957
923
811
854
839
911
973
855
791
819
811
764
764
771
774
769
747
727
731
769
811
826
804
806
843
771
790
829
818
795
731
708
722
726
735
719
732
723
711
684
679
676
672
716
769
736
711
724
753
752
724
769
824
896
907
848
888
894
895
876
824
845
865
856
870
894
905
827
814
822
772
760
807
824
759
765
776
778
746
746
747
715
719
739
818
811
811
867
879
880
836
839
873
882
823
832
855
922
866
920
907
860
816
831
847
811
775
796
824
835
799
823
822
833
785
797
793
788
767
773
761
765
749
774
766
794
880
789
807
816
804
746
745
740
753
752
772
809
934
897
907
869
836
792
791
833
828
808
860
872
854
823
841
829
786
809
795
787
780
857
877
861
858
852
830
791
807
802
757
761
788
816
793
777
818
834
782
765
800
799
785
770
751
770
803
778
752
791
780
809
759
783
818
803
804
814
806
766
752
761
791
786
853
919
955
935
944
913
838
822
837
840
798
824
871
863
822
847
845
809
800
808
808
782
793
824
813
814
850
843
782
753
748
781
840
865
829
846
823
771
743
755
763
747
724
741
762
787
756
769
793
796
774
805
817
848
819
789
789
799
809
772
808
867
861
817
828
809
771
774
781
777
749
742
723
699
677
676
701
1066
971
975
999
1009
930
852
760
730
734
729
730
751
731
706
670
674
680
759
971
961
940
897
842
847
825
822
803
784
790
783
971
996
973
915
808
793
774
773
744
750
800
879
870
841
838
830
819
763
745
724
695
718
759
833
850
816
756
725
715
725
704
694
686
696
670
664
641
636
633
633
628
648
689
696
711
743
783
840
836
835
847
838
831
810
819
875
807
766
775
784
796
764
772
796
787
774
785
776
739
739
745
760
738
739
758
753
747
759
776
749
728
750
795
764
793
836
795
745
753
724
688
664
677
677
717
742
716
734
763
776
771
764
784
760
752
776
801
773
738
745
764
752
805
774
822
882
867
840
774
796
799
795
788
802
816
825
772
796
810
827
829
801
808
815
810
799
759
798
831
837
784
761
763
769
761
783
859
895
861
865
880
885
811
771
762
772
755
788
915
991
935
932
920
866
792
787
802
828
833
879
959
959
898
881
884
857
816
801
810
823
775
791
829
805
737
740
729
709
688
722
757
801
722
723
737
766
790
756
755
802
862
806
888
947
958
913
877
866
898
831
838
905
955
891
915
920
879
979
921
845
825
848
895
914
902
974
993
849
838
868
882
852
828
854
878
872
824
878
883
889
850
826
851
853
818
858
849
880
884
891
884
901
866
814
816
755
736
712
721
698
769
850
919
840
794
825
836
802
745
753
766
837
863
831
874
950
941
823
858
881
819
917
974
940
865
863
868
863
782
791
794
804
780
839
918
949
860
832
785
796
881
879
840
779
777
780
787
774
808
836
865
815
811
816
823
788
784
791
822
810
769
788
796
829
813
793
804
801
764
774
788
806
823
819
862
881
820
795
795
763
790
835
831
804
844
847
839
826
826
837
815
802
872
910
884
890
870
907
837
786
806
810
810
790
836
879
886
859
885
871
924
885
826
849
886
925
903
888
881
796
797
872
877
857
791
757
738
784
827
859
858
837
854
879
853
800
815
864
864
810
876
878
879
860
816
842
860
849
798
822
832
872
811
794
808
818
794
820
848
863
810
795
803
775
722
712
692
695
774
764
794
823
836
767
736
750
746
737
761
800
872
836
893
935
946
873
893
903
864
848
842
865
809
829
854
844
842
866
887
822
828
801
774
727
728
735
722
727
741
773
720
709
693
684
658
661
642
625
616
605
615
605
618
620
676
965
1068
931
1061
1063
941
999
1078
971
869
907
968
847
915
1013
967
916
839
813
827
860
1034
1006
840
864
912
906
783
851
917
920
810
873
911
902
784
804
799
767
750
753
779
825
768
791
870
869
869
767
792
951
994
901
913
950
913
801
823
850
871
822
853
917
913
846
851
881
923
824
816
832
875
790
833
915
921
832
809
836
854
839
799
817
854
840
791
823
831
838
789
823
870
847
814
855
918
811
870
877
830
760
793
820
869
819
824
852
863
796
743
800
889
888
799
837
846
848
802
829
870
859
822
844
847
794
817
816
776
749
798
830
776
778
769
782
746
764
801
796
777
805
832
764
800
810
805
774
796
861
913
845
873
887
843
762
787
832
913
890
805
840
897
873
810
825
865
796
815
853
875
797
819
869
903
798
818
874
840
768
811
825
798
781
792
822
771
780
823
871
822
787
772
759
734
756
768
826
773
797
845
827
761
764
773
765
727
749
765
795
808
824
857
912
810
796
787
766
729
777
745
793
840
872
822
780
818
817
803
750
755
805
912
897
869
929
918
840
792
827
874
866
782
816
838
880
808
823
849
837
808
804
857
844
796
747
759
760
792
731
751
765
806
771
739
793
792
780
748
795
871
900
785
782
794
773
752
778
810
794
808
847
883
822
836
851
842
776
818
846
829
757
765
724
720
809
900
881
811
832
831
852
792
817
845
894
826
849
908
901
812
851
864
835
767
796
804
827
808
794
818
869
846
784
757
767
799
821
786
755
790
803
741
745
752
769
775
766
833
844
844
797
837
878
849
781
813
800
840
795
816
839
859
872
817
751
727
758
847
849
787
802
830
803
812
867
883
804
825
835
821
804
864
903
845
882
919
856
821
816
833
781
775
790
772
757
753
792
774
824
819
778
700
707
723
761
780
789
737
744
777
845
842
791
869
894
914
827
892
903
844
853
892
895
804
844
901
844
833
922
935
837
847
877
893
815
853
900
838
806
827
854
782
802
845
813
796
831
825
788
803
827
892
840
907
919
800
789
797
799
734
701
737
817
923
887
816
866
904
815
826
819
805
749
791
850
893
904
946
920
834
854
875
876
856
904
829
933
918
891
872
885
881
811
846
886
902
816
847
832
785
773
799
1056
976
842
810
837
838
786
760
785
811
811
764
817
851
840
769
783
786
772
740
808
847
869
838
824
830
830
783
761
800
904
934
838
915
906
812
879
988
914
861
790
788
811
865
898
815
892
911
935
864
908
923
842
861
882
877
808
841
862
874
822
820
893
904
863
829
865
781
832
866
858
774
800
826
838
790
775
789
793
786
789
831
841
750
758
791
817
762
793
793
790
744
769
780
834
780
845
848
864
801
822
823
786
792
825
827
780
796
810
839
756
723
818
732
725
694
697
668
649
652
638
630
626
628
608
616
612
625
654
705
751
857
924
1001
1006
927
905
918
919
883
792
757
741
908
999
933
766
737
736
709
724
750
736
763
848
883
860
801
821
825
811
784
826
824
819
771
903
928
821
822
820
809
788
829
878
818
843
884
906
833
850
878
906
826
960
1002
985
860
885
903
938
856
847
857
870
875
814
873
872
854
817
824
837
825
754
772
790
793
765
783
804
793
753
761
766
732
712
746
743
751
796
811
786
785
793
779
729
762
778
806
768
793
811
822
783
773
740
689
695
713
764
768
790
797
795
755
770
803
756
767
811
839
831
801
841
874
833
781
789
799
807
778
799
826
846
821
829
815
756
765
767
795
775
794
818
798
750
769
751
771
756
763
777
762
806
783
811
815
768
720
704
656
651
646
625
623
633
709
862
833
927
1040
972
965
857
975
984
906
889
1097
1072
966
915
933
913
854
897
973
957
887
910
921
857
815
872
861
824
804
822
826
805
802
838
849
792
838
874
885
860
824
848
813
770
761
795
835
863
851
895
879
808
808
832
784
763
747
759
733
761
821
887
821
860
879
806
781
805
801
764
762
819
869
845
897
947
943
865
888
851
753
769
796
779
805
881
930
852
832
828
841
792
788
799
749
711
711
767
738
742
789
737
738
771
776
755
748
733
718
707
689
718
733
766
822
858
871
852
853
872
834
811
792
800
799
815
814
795
814
882
857
792
808
821
826
788
825
829
784
826
827
805
769
756
774
779
770
808
810
851
809
806
817
829
762
769
806
811
771
753
749
744
734
751
751
783
742
701
722
765
792
770
772
767
766
744
768
761
785
799
760
781
819
813
800
817
834
855
802
818
810
825
798
797
833
834
770
810
840
798
765
752
797
822
856
817
795
800
798
803
777
801
832
876
861
861
828
843
817
763
778
814
816
792
818
856
804
813
817
833
795
779
804
778
817
868
830
816
806
806
765
770
794
794
772
786
797
816
794
792
814
805
770
779
778
791
724
698
732
799
767
816
770
829
877
872
814
777
783
812
849
918
891
921
901
913
906
862
893
889
851
825
760
784
798
824
799
826
809
810
789
806
821
828
797
796
831
795
717
710
708
716
714
715
732
753
772
747
730
689
663
644
627
622
622
654
729
816
753
817
982
1000
916
888
895
899
905
831
890
1020
1054
969
1008
1001
923
1036
1005
922
945
915
813
858
898
874
873
914
891
808
835
830
822
820
855
881
844
804
805
835
833
814
837
834
783
767
775
788
849
908
846
813
846
850
850
816
813
812
731
722
719
707
830
934
845
865
820
857
885
876
835
766
797
830
913
901
936
938
929
843
849
869
863
810
827
871
865
800
812
841
824
791
794
806
842
832
843
903
925
810
860
870
909
832
844
842
833
800
824
837
838
800
866
873
869
855
864
872
817
831
832
896
867
932
946
876
859
878
872
820
813
848
838
803
762
785
757
737
755
748
769
787
788
750
737
780
817
905
830
869
878
892
841
852
856
851
789
792
851
882
832
861
881
880
814
832
830
819
775
795
808
847
826
794
831
870
776
767
823
850
785
800
822
816
773
807
850
837
800
847
854
810
804
804
835
803
823
832
808
784
797
817
831
789
803
821
771
762
781
803
818
757
771
818
845
809
820
828
834
776
795
783
780
738
734
748
807
795
774
766
735
722
718
727
708
691
690
686
677
706
710
721
750
719
728
743
778
841
832
866
879
856
801
830
862
836
791
800
843
845
814
838
863
879
822
832
846
846
798
809
837
814
847
892
944
841
798
823
853
854
795
802
800
827
802
830
850
846
814
821
831
838
797
802
809
829
799
787
815
813
770
754
782
791
772
790
810
819
805
823
799
789
730
690
685
698
732
725
753
760
808
919
909
886
859
802
790
780
753
726
744
804
936
967
973
977
933
885
807
817
847
843
871
877
828
844
853
844
785
732
778
834
853
870
851
782
750
735
748
746
728
747
775
787
746
716
712
717
717
688
704
757
813
852
787
758
756
772
782
757
796
833
842
787
775
798
787
744
775
778
775
743
737
773
816
800
782
787
792
788
794
820
807
773
790
791
791
782
780
800
792
776
805
804
794
754
745
762
758
712
705
727
726
731
749
733
712
687
687
645
629
620
623
613
649
714
741
761
861
928
827
818
804
770
753
727
696
681
671
659
653
640
636
634
624
627
615
613
626
607
607
600
607
598
610
601
611
641
663
748
1145
1062
940
768
770
821
901
796
722
710
757
946
835
789
727
698
700
694
689
793
775
805
895
868
812
752
733
746
824
744
713
696
697
696
705
749
889
1001
1024
916
892
920
923
854
928
981
940
892
959
1019
920
944
924
845
877
951
974
867
890
869
816
790
795
802
757
757
711
729
734
731
714
696
705
703
699
692
693
760
765
898
1033
979
875
847
893
836
761
800
873
913
831
884
943
948
801
762
751
751
732
775
830
852
836
782
801
820
874
907
885
888
900
944
841
856
879
834
793
760
795
852
840
807
853
874
808
766
820
823
854
766
787
806
819
767
764
771
787
758
827
872
808
854
909
957
877
893
892
878
814
809
844
876
830
874
912
895
848
867
869
811
812
832
840
795
841
906
869
879
880
862
891
868
794
792
803
861
881
914
964
939
929
917
877
806
836
865
826
836
853
828
831
848
848
784
831
862
871
799
815
827
802
769
783
811
781
743
769
810
801
737
744
755
758
746
770
792
815
836
809
817
857
1007
855
877
899
860
787
784
788
838
841
827
904
980
884
910
945
930
871
831
834
808
729
706
750
758
777
801
918
978
926
891
808
810
809
822
811
870
923
829
874
989
969
928
875
841
828
875
881
875
873
883
916
894
838
840
878
830
852
874
862
801
849
885
886
863
866
918
840
847
851
841
774
777
799
866
822
853
893
888
811
842
836
825
775
769
759
721
716
714
702
692
692
674
671
654
664
656
639
623
632
623
607
610
629
673
692
746
815
912
917
828
816
822
859
857
891
934
918
784
800
859
858
855
763
728
723
748
796
807
809
776
765
808
873
936
835
849
856
860
843
835
898
944
902
838
849
849
823
802
824
865
818
784
816
798
795
754
778
812
791
786
833
849
819
778
781
769
753
763
771
783
754
809
862
848
793
806
800
802
775
794
813
829
789
797
826
852
809
845
842
850
801
828
810
791
776
811
857
843
806
819
821
787
781
790
783
770
831
1032
997
888
899
914
880
799
815
831
847
844
880
920
864
856
893
896
820
830
857
833
787
833
889
912
857
815
813
831
809
818
821
800
774
811
870
887
794
848
853
818
818
825
834
788
835
887
884
819
833
804
808
845
885
923
826
812
837
871
828
837
826
752
739
785
824
886
886
839
848
857
865
788
782
797
848
873
859
894
861
819
793
828
849
850
803
874
817
765
784
813
820
788
769
782
808
867
841
863
866
853
875
934
913
882
851
847
844
793
856
932
906
850
834
784
738
743
789
757
766
835
872
884
810
849
918
924
907
905
931
821
785
822
945
945
853
873
881
854
824
858
892
897
843
833
877
855
804
827
808
755
783
826
844
859
816
852
889
854
795
804
823
823
766
780
820
895
859
795
814
823
800
789
783
760
736
762
778
805
826
847
883
873
861
836
879
876
892
832
847
860
860
860
844
781
784
962
948
933
951
976
972
950
887
910
920
870
841
876
945
914
879
961
980
896
890
821
808
769
760
844
964
981
873
775
811
835
822
763
801
812
818
799
841
888
945
840
863
847
864
801
847
924
876
874
947
950
834
832
839
815
855
879
892
843
874
888
878
818
860
891
912
830
857
884
857
784
826
851
857
797
848
885
843
781
773
746
718
708
707
716
691
708
716
748
763
761
807
897
883
844
845
819
780
767
794
826
811
786
829
858
876
797
826
836
868
870
838
846
847
812
796
814
925
889
981
1005
907
859
853
859
803
791
834
886
861
839
875
872
834
817
839
851
793
809
800
778
753
790
794
802
870
899
883
814
814
824
783
767
783
778
756
819
868
870
922
986
922
804
767
747
745
741
708
722
741
876
915
923
940
936
951
979
946
839
819
850
882
851
906
942
943
905
974
961
886
853
855
906
883
803
817
846
862
832
850
883
847
800
783
790
757
734
731
736
754
799
769
747
793
808
783
745
759
789
771
745
809
898
961
882
882
841
819
823
878
915
866
856
882
854
827
867
955
880
894
901
792
766
753
739
706
716
776
923
911
823
829
836
860
791
805
853
911
843
879
903
874
832
871
890
858
865
911
990
947
889
899
900
827
798
823
855
791
814
820
833
782
795
840
789
777
816
835
824
777
801
829
803
796
842
897
850
844
868
851
776
824
850
847
778
828
830
803
769
794
785
788
773
857
942
955
892
907
892
823
836
857
863
824
862
882
878
880
886
869
788
810
791
762
739
736
752
733
719
699
744
720
704
691
682
663
648
653
719
704
701
669
646
667
652
644
641
636
662
675
678
715
778
824
875
902
813
894
1108
1084
1002
894
774
782
863
1178
974
913
914
864
809
843
921
886
798
822
821
884
874
806
798
841
833
793
774
799
869
840
787
761
757
759
725
729
744
780
812
809
768
766
744
731
715
699
706
711
689
686
674
686
678
681
669
660
652
629
636
626
602
618
594
578
583
596
601
605
614
685
796
798
885
884
797
802
923
893
874
989
1011
1013
971
952
925
927
896
804
889
918
874
950
972
916
913
870
763
771
762
783
864
940
904
876
803
792
789
790
819
780
801
761
797
798
809
771
707
732
724
736
726
703
690
696
719
727
742
735
860
903
849
800
846
882
859
769
789
813
853
818
915
927
872
803
855
850
809
786
804
806
787
781
812
834
831
763
798
808
808
757
767
796
816
759
748
765
765
743
728
725
714
699
676
666
663
636
650
754
776
784
782
756
733
767
819
860
830
771
829
822
775
765
785
788
753
786
799
782
777
780
774
765
745
791
795
809
768
777
792
765
785
742
739
750
791
775
724
751
766
761
726
735
743
735
723
739
733
757
731
716
716
727
734
709
746
795
759
781
786
781
725
730
720
726
733
753
785
826
791
762
757
765
735
705
712
716
713
715
729
710
719
728
723
699
697
704
694
678
679
704
748
815
780
827
883
867
773
790
811
823
780
791
800
802
842
811
764
789
784
783
724
745
763
771
753
730
838
886
839
790
816
836
769
763
792
822
801
781
825
828
786
756
732
752
728
718
750
794
820
765
765
802
828
790
757
767
750
794
805
792
771
811
807
769
757
780
779
767
753
858
904
957
824
798
770
756
722
742
736
797
836
855
798
802
792
762
748
767
797
822
801
872
886
874
788
826
877
865
799
822
830
881
824
823
835
822
769
802
823
810
809
748
709
749
802
863
800
790
821
853
842
766
785
789
778
737
778
788
820
812
818
871
865
851
777
806
794
795
768
740
773
829
774
733
797
753
766
822
863
758
760
787
807
794
745
790
826
807
744
750
757
845
873
808
764
722
730
789
867
867
764
775
844
883
839
801
825
857
855
807
830
836
762
796
853
921
869
819
822
823
814
781
829
843
835
793
806
827
823
784
761
733
798
811
806
772
799
818
822
807
824
820
792
783
791
796
770
758
781
774
745
769
796
821
769
802
812
838
758
753
759
752
735
730
747
819
833
809
817
874
983
945
787
771
757
732
702
740
829
939
842
892
920
933
892
905
896
850
775
778
759
748
780
854
787
751
762
781
771
738
748
782
831
834
782
832
930
926
867
818
806
753
729
734
749
726
699
684
682
676
675
657
644
639
628
620
644
617
616
625
630
630
621
629
624
641
639
629
680
737
745
713
736
764
766
769
764
711
692
656
647
646
714
1082
1035
975
931
853
847
834
798
742
786
823
807
789
830
853
793
742
751
764
739
734
752
808
748
761
773
791
766
734
579
926
733
717
714
717
740
777
755
730
751
758
747
714
723
725
744
705
703
725
711
693
692
698
701
685
684
690
715
688
649
689
676
682
659
648
642
630
627
634
686
905
838
757
721
686
693
695
697
687
693
670
667
662
661
686
687
675
684
710
742
814
818
833
937
937
856
761
765
756
803
865
848
780
809
846
829
754
780
790
779
791
727
709
720
717
725
702
650
664
666
716
749
768
831
850
836
810
771
771
774
791
785
771
845
926
883
828
838
814
776
743
752
760
801
768
794
828
832
790
787
785
756
726
726
754
748
823
900
880
812
845
853
817
766
769
760
782
767
761
836
864
795
806
832
837
807
772
802
838
823
775
796
828
851
754
747
787
756
762
790
771
741
752
778
797
761
761
783
851
808
791
829
871
874
784
758
726
726
770
764
758
769
807
838
838
803
818
829
807
780
840
880
857
862
904
869
792
773
785
798
803
807
834
860
826
817
860
880
825
790
763
826
925
870
828
853
859
816
833
849
853
837
887
939
918
825
809
803
807
787
802
841
881
803
819
832
806
770
764
776
777
749
775
803
821
773
775
792
792
756
710
710
721
726
707
711
685
693
706
692
676
670
661
644
648
635
647
644
676
697
693
739
705
703
711
697
698
695
722
813
906
810
766
796
867
938
912
882
749
749
773
954
868
767
748
803
986
1003
936
894
907
928
858
879
900
934
856
885
914
904
814
780
804
858
912
874
870
906
905
819
811
854
774
793
811
857
855
777
816
846
841
773
785
775
774
721
707
710
777
819
831
787
746
766
787
775
739
781
851
923
785
814
842
873
853
778
763
780
793
704
723
770
785
814
814
795
811
815
818
784
842
883
976
924
899
873
875
833
848
881
911
815
819
835
821
748
751
761
768
748
722
730
739
741
721
733
759
806
762
779
794
810
778
786
810
757
806
871
886
846
821
839
834
782
785
787
800
747
798
874
979
814
787
791
848
874
868
804
812
819
813
779
825
840
821
777
793
760
830
848
873
799
830
843
824
787
749
765
788
814
750
802
794
783
811
786
779
752
711
728
764
777
778
772
749
775
819
848
858
842
872
899
835
840
857
868
839
847
911
924
817
847
886
872
802
850
914
916
817
841
759
827
921
962
917
876
882
885
844
857
889
938
870
801
844
899
906
800
805
834
773
820
916
958
937
846
867
858
879
842
865
879
838
825
846
865
833
825
852
861
806
854
876
876
798
837
870
869
828
863
893
887
788
803
820
878
827
867
887
923
814
814
773
791
815
866
828
907
904
869
815
863
912
844
838
873
905
844
837
803
884
995
948
820
808
819
848
851
858
896
939
857
804
749
730
758
731
774
808
854
850
856
754
746
728
693
682
683
785
906
893
919
938
924
952
948
881
886
922
1040
1052
1014
875
940
950
1036
945
925
1001
965
843
890
894
917
814
855
915
908
830
822
856
860
795
799
805
798
805
915
921
919
818
821
817
842
840
816
845
884
863
866
861
817
831
871
820
863
898
886
826
850
836
802
740
734
782
783
850
930
947
907
908
873
847
828
822
828
802
829
932
945
869
911
891
845
809
795
806
926
950
920
878
835
852
915
912
873
811
818
833
866
821
828
836
875
784
788
854
789
827
837
866
837
797
803
809
836
847
823
833
885
878
874
818
844
871
828
783
815
854
871
812
879
951
955
830
878
889
857
802
837
879
865
857
902
938
868
858
888
905
842
848
866
873
838
866
896
847
847
861
868
833
805
847
868
824
828
853
846
807
825
827
823
787
815
840
850
774
771
782
779
741
777
838
848
767
792
799
826
784
783
809
867
837
853
910
909
823
833
815
789
788
776
774
836
876
902
845
807
797
809
783
827
948
1102
958
960
952
896
917
939
915
821
792
825
859
817
865
861
832
791
877
924
817
880
901
854
817
826
848
807
812
876
877
789
743
728
753
774
800
789
829
824
828
852
839
771
772
799
818
845
850
855
791
816
863
905
909
877
849
847
811
822
850
820
774
771
767
797
787
811
826
857
839
848
857
806
803
837
879
882
863
826
841
838
841
815
776
798
861
948
906
804
813
816
792
765
751
733
786
864
884
840
854
865
868
796
798
792
811
809
773
790
819
895
830
835
815
832
768
787
746
811
888
952
910
831
856
863
853
798
825
868
874
786
762
736
750
735
757
770
748
755
730
715
708
690
674
669
700
751
788
781
768
747
713
717
786
907
956
926
866
924
1018
827
774
795
756
811
983
942
914
849
871
876
867
840
854
890
918
918
873
907
920
893
820
833
882
874
781
817
883
926
824
857
848
783
772
768
821
881
856
815
824
837
829
776
814
861
875
838
801
793
821
768
742
720
734
724
763
783
777
758
788
834
792
856
901
937
879
840
824
828
783
785
751
732
794
1188
1097
923
880
917
895
864
808
832
890
873
824
824
779
796
856
883
916
882
799
819
849
873
904
881
889
811
792
821
863
949
945
818
857
855
856
851
811
859
891
926
872
861
866
860
773
725
722
748
789
834
847
823
784
789
787
790
775
759
791
781
810
825
808
822
818
823
850
788
775
770
746
744
779
827
883
894
822
831
825
812
792
807
806
821
750
732
769
810
902
913
858
876
864
835
783
795
770
804
815
834
878
894
879
865
859
858
795
805
794
793
773
816
870
897
829
827
829
767
748
785
849
864
843
820
811
832
835
799
821
860
853
802
806
791
781
728
730
722
691
692
718
792
799
765
735
759
779
792
783
813
853
915
881
875
903
909
864
855
843
860
872
810
826
858
839
790
761
764
752
730
726
722
724
707
692
676
690
702
741
768
735
726
754
789
806
760
772
788
798
782
845
860
847
780
784
784
781
767
753
772
808
822
772
782
813
818
781
732
776
801
786
777
792
758
739
726
742
761
785
784
754
769
787
785
756
758
759
751
732
755
775
785
781
750
765
780
771
759
750
749
729
752
777
796
812
784
816
801
774
739
740
756
809
762
783
812
810
773
735
741
735
721
710
705
744
734
741
762
792
752
741
773
828
835
781
789
750
805
890
926
902
941
906
900
838
877
894
878
847
868
923
911
870
913
904
877
816
798
828
864
862
845
871
886
870
848
840
796
763
824
892
913
825
852
855
813
789
792
800
775
746
745
742
706
698
687
657
639
667
666
651
640
631
621
614
599
606
592
590
592
593
591
594
610
623
672
727
942
949
941
910
908
997
961
908
887
771
744
764
798
966
813
769
874
921
902
854
849
859
813
795
812
808
823
782
884
1017
980
892
901
929
878
820
820
804
776
762
789
837
812
780
789
791
769
812
833
835
774
778
773
761
758
756
747
734
709
726
764
782
751
794
795
773
736
729
716
700
712
714
702
706
687
693
708
717
715
704
706
711
711
725
707
711
709
706
689
685
690
703
719
690
706
712
740
769
770
747
718
708
695
689
659
651
650
661
713
754
764
889
1010
992
815
800
791
800
797
771
724
732
746
801
879
820
845
862
864
793
778
775
788
757
777
830
855
808
797
766
752
780
817
801
772
804
799
759
763
769
788
762
751
759
741
764
778
776
750
755
764
750
734
708
732
732
746
742
786
835
790
731
713
703
671
663
673
539
1041
747
753
729
742
763
739
737
721
807
1105
1031
977
896
802
765
752
763
722
711
732
844
946
925
835
898
983
1046
1000
911
805
826
837
864
853
852
805
879
932
863
795
758
736
712
712
694
693
661
663
661
662
655
649
623
641
652
648
774
884
748
811
782
757
767
785
797
775
750
745
715
703
686
695
672
678
717
749
761
721
735
742
775
949
949
819
781
756
751
746
761
740
765
811
748
767
891
897
792
854
827
765
728
751
757
781
738
757
759
755
729
694
695
661
654
661
649
660
670
671
815
847
753
802
819
790
718
739
733
695
686
683
705
702
691
805
940
892
903
902
879
772
790
795
796
746
793
843
837
805
855
900
831
821
744
777
816
842
784
780
801
838
823
768
806
835
813
768
734
707
699
694
681
672
652
663
738
1049
1045
1041
1001
918
850
853
804
736
766
878
956
995
965
886
825
846
875
894
877
841
848
862
867
776
774
789
797
734
755
813
821
800
769
774
781
738
705
695
700
693
702
674
727
819
859
809
863
897
847
768
773
762
723
731
741
774
779
867
971
973
872
824
844
858
855
829
762
756
761
801
784
831
878
956
873
877
968
976
927
846
830
813
767
742
708
725
759
751
745
813
859
906
816
760
766
751
730
777
856
796
820
913
911
851
853
848
823
826
833
876
910
863
833
827
857
855
809
839
815
788
746
763
782
785
782
772
882
994
916
815
805
810
789
743
744
750
785
788
810
864
787
757
762
808
860
890
864
817
781
793
817
846
827
830
846
857
853
822
866
867
849
823
780
755
744
738
703
687
685
693
685
686
747
872
968
891
904
897
818
745
747
720
765
932
755
750
752
736
726
752
810
769
726
726
730
765
873
821
798
770
769
759
721
735
739
754
1069
845
949
965
968
931
908
807
868
1179
1139
1102
1061
861
949
984
1073
989
979
989
958
927
1020
995
880
905
935
855
860
900
905
806
805
842
893
786
797
815
835
824
930
974
922
903
897
930
811
839
861
887
804
835
863
838
779
813
857
890
771
773
768
736
747
774
833
802
854
863
803
808
814
789
762
754
726
725
710
696
685
705
687
707
720
737
705
675
670
692
752
939
959
937
895
953
1016
986
928
965
990
977
961
957
909
844
972
1072
988
904
895
792
843
925
865
825
888
959
902
867
910
927
848
835
858
854
820
852
923
989
844
870
860
788
758
846
926
910
819
845
874
934
879
920
953
972
895
945
948
926
837
922
952
821
887
935
833
809
866
944
903
890
896
899
875
906
967
932
843
938
956
931
868
910
935
913
831
875
904
847
908
952
957
843
824
845
825
803
876
928
863
862
901
847
837
832
782
735
761
771
732
728
771
808
845
820
816
826
813
796
864
940
882
931
979
935
860
889
900
866
792
843
959
850
902
918
876
817
864
861
792
784
795
756
751
781
815
825
795
831
924
954
908
948
1012
954
899
827
838
980
1139
1025
874
906
926
865
826
862
930
923
873
967
997
965
878
895
913
867
901
931
920
861
905
965
944
878
884
912
881
860
983
941
912
869
891
956
896
856
927
1013
922
858
834
790
840
1026
1017
910
986
977
902
832
851
903
957
911
931
973
954
825
795
842
763
800
927
880
895
947
968
877
909
933
911
857
907
998
899
871
859
917
836
927
1009
998
878
873
916
916
867
910
913
887
860
924
945
865
906
921
929
921
957
913
901
811
789
880
1059
1016
913
936
980
958
843
841
863
923
870
1004
1064
977
949
971
918
863
916
934
926
912
935
884
842
875
898
823
841
934
985
895
898
884
897
889
900
883
909
884
969
1022
921
855
902
963
914
900
934
956
858
919
1030
954
1043
1016
977
884
894
883
814
804
828
779
766
756
774
868
898
871
783
808
890
939
912
883
938
979
962
935
951
1001
970
880
864
918
931
821
877
970
919
870
917
948
901
944
1037
1003
883
959
974
909
891
926
894
824
872
935
987
851
924
963
974
916
875
952
950
845
902
915
888
854
847
847
811
742
700
676
704
716
743
751
787
821
841
839
825
807
783
781
792
848
900
883
890
951
955
940
920
918
968
934
940
830
872
872
918
907
963
985
934
799
808
774
773
775
720
787
840
891
873
826
863
879
871
813
837
883
957
883
927
938
947
829
906
906
893
792
798
814
824
788
822
827
791
774
757
737
733
719
701
690
693
714
720
763
822
893
836
823
878
828
760
747
726
718
730
750
731
735
725
707
690
683
674
658
646
639
678
887
754
792
837
941
946
891
764
748
753
759
871
985
1004
844
824
904
1005
991
878
853
900
976
949
832
780
779
757
761
878
1014
913
946
984
983
866
893
955
953
884
894
950
924
848
870
811
842
827
800
773
767
769
727
738
762
789
838
798
873
950
1000
862
934
971
928
786
796
855
797
924
1038
986
901
941
927
856
826
882
901
812
871
975
951
836
886
964
998
908
951
974
969
861
906
899
860
823
863
951
980
853
867
890
804
786
813
840
813
781
849
877
781
781
828
873
790
774
780
818
826
803
912
1007
1029
902
924
947
979
930
950
962
924
839
904
1032
962
944
931
897
889
938
923
849
939
1015
1005
905
828
910
1015
1042
904
965
995
991
915
911
935
969
866
887
899
893
811
843
901
961
872
869
897
899
848
886
904
889
840
845
910
968
904
925
1022
1021
916
926
901
813
865
970
1011
908
950
1044
1012
902
918
964
908
849
881
910
937
853
777
768
796
758
759
807
772
831
867
861
814
812
881
958
943
849
878
925
926
796
808
803
816
781
859
907
890
803
778
774
786
770
763
821
885
850
753
786
806
872
804
874
922
825
868
930
893
891
986
935
810
849
1218
1136
990
956
962
984
945
1053
1110
1000
1034
1069
1049
899
896
939
893
920
978
986
885
955
946
830
777
821
935
941
936
1002
962
849
909
903
861
902
939
953
873
938
973
908
916
928
875
844
930
1031
922
968
969
806
871
1048
965
865
932
992
912
868
853
839
836
818
829
836
833
800
813
793
764
829
865
814
793
843
979
999
894
981
1010
903
937
1003
954
867
955
965
854
906
938
923
848
916
977
890
921
960
1019
927
974
1025
1035
920
953
1017
999
899
932
861
818
991
862
779
797
788
765
770
771
768
737
725
737
773
856
808
882
942
889
832
920
965
892
892
933
878
803
833
843
788
826
858
843
820
861
843
787
776
831
909
853
874
905
890
829
866
878
866
837
870
863
835
877
888
887
832
840
870
932
885
865
921
890
809
859
880
816
769
767
781
776
743
746
734
712
721
707
723
687
681
691
681
683
662
702
713
764
758
793
850
831
765
772
837
881
839
805
848
860
799
816
859
808
821
896
888
792
868
902
847
835
835
847
781
834
896
944
839
847
909
917
850
788
790
853
868
855
782
754
715
729
773
821
795
776
813
864
846
831
924
894
947
895
804
797
811
815
764
760
781
786
761
785
835
880
816
825
834
824
774
763
777
793
760
794
789
744
637
545
269
738
725
713
734
735
741
721
692
703
712
727
730
738
767
797
772
805
877
864
876
794
827
812
800
746
775
858
868
771
820
842
847
770
782
836
846
853
832
793
766
800
791
804
822
795
761
755
789
796
774
732
705
776
797
1125
1009
956
874
850
821
805
782
765
765
772
786
789
782
780
790
778
810
786
775
784
797
818
798
837
1011
854
846
853
813
761
772
760
735
722
725
735
779
788
795
797
754
808
847
854
804
785
779
769
801
849
852
791
795
801
772
774
758
761
731
731
796
848
794
849
842
788
754
783
786
775
777
796
829
760
772
783
750
724
758
763
776
785
791
820
797
755
781
798
819
790
780
757
736
717
718
781
991
897
839
790
734
724
727
721
760
712
731
774
741
758
782
839
850
825
770
763
754
755
808
749
788
833
891
865
810
884
911
871
853
866
911
839
903
879
808
875
904
837
830
849
847
760
779
805
817
772
816
852
902
847
790
783
798
780
765
782
781
746
771
768
757
807
835
843
796
866
883
882
818
828
849
898
818
856
844
846
781
802
826
811
818
814
794
852
838
843
802
774
769
743
701
681
654
671
715
733
1001
886
915
871
770
760
747
710
715
704
681
686
673
697
684
690
695
703
681
694
708
695
733
728
702
698
715
746
731
722
773
781
746
733
739
725
699
693
713
691
676
674
671
644
646
641
638
639
643
625
627
614
623
638
642
635
663
677
755
794
801
907
753
732
739
731
696
686
684
660
669
678
676
696
722
763
763
800
785
843
810
831
822
789
798
800
758
767
775
793
770
766
772
753
783
805
830
857
839
863
810
815
823
797
867
877
846
805
778
749
770
871
917
916
896
841
851
905
842
1044
1008
915
946
922
914
921
866
970
957
936
1033
888
929
1048
935
980
906
862
1010
946
1021
1007
898
912
1167
954
1100
990
1020
967
988
1044
1022
969
839
851
941
877
1035
1044
1019
1057
979
921
870
841
880
980
931
1095
1073
983
1016
945
974
1179
976
999
983
934
1204
1142
1030
1052
937
961
1068
998
1069
1061
994
1061
994
1018
990
950
1057
1096
962
1067
1026
936
1002
968
972
1045
1016
915
790
812
1184
1049
1150
1115
1013
1088
1076
983
1028
1200
1063
1165
1063
998
1075
1033
1030
1035
909
903
1067
967
1052
1018
887
925
1019
1036
1054
988
1056
1045
929
1048
953
916
1044
968
998
1084
985
1144
1020
1003
1150
1034
1049
876
1001
963
881
1212
1127
1070
1107
1062
1060
1066
986
1094
1085
1069
1103
1104
1056
1170
973
860
943
1278
1112
1106
1106
1056
1104
1076
1031
999
881
851
1230
1131
1059
1098
1063
1028
1052
866
796
822
1193
1042
1149
1151
1076
1133
1081
1033
1131
1110
1000
1111
1099
954
1041
1080
998
1029
1090
1023
1019
1050
981
1021
1071
1037
1011
1014
982
988
1056
948
923
1017
967
945
1007
1031
967
986
895
884
965
987
1071
1029
1010
1069
885
911
1156
1143
1071
1148
1145
1059
1064
1062
969
1008
1106
993
1062
1079
1004
1029
1144
1112
981
1007
1070
1021
1248
1107
1101
1128
1070
1129
1126
950
953
912
865
1040
1260
1127
1024
880
903
937
860
831
789
854
921
933
839
940
1016
1003
998
1049
1084
1001
1066
1102
985
1047
1165
1098
1076
1022
954
1156
1160
990
1101
1090
1060
1198
1165
1145
1056
837
869
1002
1059
966
1027
1020
970
982
883
879
927
889
1078
1096
1067
1077
1071
1045
1096
1034
1019
1062
1040
1024
903
869
811
873
867
826
804
835
810
818
824
829
814
776
763
757
768
766
742
724
743
764
762
712
732
758
731
730
757
790
926
1019
968
988
949
855
882
792
764
768
848
1168
1037
1080
1010
958
1006
946
945
1033
962
971
961
1048
1066
976
1007
980
899
1004
997
999
1071
962
986
1032
941
917
1015
986
838
912
1129
1004
1011
1074
941
974
1021
914
943
1009
902
983
1004
960
946
873
850
918
1122
1085
1126
1036
1091
974
1026
1013
950
1055
1082
959
1077
1024
1013
1027
918
1011
1018
927
952
932
919
995
1056
948
976
963
888
976
908
971
950
916
919
941
926
1024
969
966
959
887
952
996
926
970
1038
938
964
862
936
1037
934
975
1084
957
991
1005
907
1000
1055
952
1032
1000
951
1037
998
936
1038
1012
960
1009
946
958
960
893
936
1001
942
940
976
934
1007
956
907
925
911
915
943
927
901
931
873
904
1059
940
987
1022
980
1032
898
859
917
996
912
1021
977
972
1048
1049
1000
1082
1049
960
1032
1036
1062
1087
996
1050
1052
961
998
1077
971
980
843
1014
1098
975
1010
990
893
889
917
854
1000
1191
1034
1024
1000
921
921
906
891
935
878
886
921
998
930
1014
1043
930
897
862
838
826
846
839
932
1024
974
1009
990
873
909
994
932
962
964
925
982
991
919
997
1052
1000
1031
996
934
987
1008
962
1006
947
829
880
1002
959
967
1018
920
974
948
919
928
984
953
1017
1021
937
950
952
867
897
1006
924
1005
862
1112
1052
925
998
998
927
983
987
991
1044
972
981
995
925
960
1055
945
1010
1003
962
1035
943
947
1022
949
952
1041
950
960
985
941
955
1077
981
841
836
794
777
815
772
747
792
794
816
879
972
888
908
959
958
953
997
944
976
1076
993
1051
1156
1039
1101
1100
1029
994
980
1157
1127
1037
945
823
863
844
806
768
777
771
791
1140
976
997
1009
950
959
1013
1012
982
1017
1036
1003
1031
899
832
858
889
941
1162
1047
935
985
1001
934
966
1021
1027
1099
958
951
854
902
1028
978
1035
1072
952
968
976
880
884
821
867
1031
1116
993
1041
956
825
863
917
897
973
1046
992
1065
1071
946
858
889
1006
996
977
806
831
757
744
712
696
695
678
666
673
674
689
679
686
688
721
742
744
832
857
844
897
887
898
853
850
860
812
783
790
774
741
772
843
956
957
857
878
944
926
901
924
878
865
870
898
846
885
905
879
835
858
856
855
827
847
870
858
837
832
854
890
925
936
868
872
887
887
864
851
908
935
932
916
855
862
849
815
818
835
869
861
832
845
865
827
818
847
873
856
859
905
926
876
881
872
870
820
801
839
836
816
808
807
824
798
821
830
866
822
851
956
918
851
852
843
869
838
809
809
788
787
758
755
747
758
839
855
888
961
828
812
955
973
976
978
878
886
902
934
824
822
978
1127
893
906
979
1072
958
978
939
900
861
896
963
968
926
911
864
912
1001
909
912
946
991
896
890
918
837
870
1168
1064
996
988
1045
946
888
872
897
834
813
884
1254
1087
972
994
956
927
856
902
1020
941
962
1004
962
859
887
965
921
875
896
915
880
910
833
871
835
881
1011
1026
939
1015
1059
929
928
936
949
907
989
1054
981
1064
1017
845
852
920
929
904
936
999
949
1002
1056
939
930
835
900
1120
1066
965
937
1033
971
969
1020
928
911
937
955
878
932
855
922
1010
977
922
993
970
894
904
935
887
943
1162
1072
1054
1093
958
966
835
909
1111
1090
951
939
1051
1074
1011
1033
1018
943
925
953
827
890
1127
1027
948
1029
1014
890
920
987
939
958
1074
971
1015
1134
997
993
978
846
917
1101
1069
1025
1099
905
957
1021
994
928
1001
1088
911
987
1066
999
964
976
916
905
934
1032
1113
1161
1074
1009
1078
890
922
1030
1009
936
1034
1084
967
990
1084
1053
1030
1024
884
928
1131
1047
1064
1057
957
942
1017
968
1007
1075
942
949
1059
985
1049
1005
919
988
986
935
1038
974
877
968
1049
979
1118
1086
983
981
1020
941
950
993
960
920
1125
1031
911
920
1043
957
979
1090
959
870
801
761
773
773
743
745
736
739
730
751
782
826
788
802
813
811
782
793
803
770
760
810
848
878
847
811
793
776
783
858
804
784
883
995
1005
974
926
896
858
809
833
861
904
849
841
889
918
857
855
890
822
816
935
1009
907
844
903
1010
1062
977
865
892
931
1008
994
927
936
960
877
900
892
880
806
792
778
773
825
879
863
888
943
957
923
895
933
977
893
921
995
963
961
951
832
788
860
1129
1041
933
877
942
964
903
890
987
1045
908
920
971
1005
897
936
1053
1014
912
1006
1053
950
949
953
898
878
845
826
845
815
817
1024
1054
932
947
986
982
886
925
915
854
909
864
1135
1100
989
1022
1093
1022
936
978
868
947
1043
1028
951
1025
1057
945
871
931
1053
1081
1068
977
993
977
903
1011
1054
908
963
1025
973
917
923
913
860
868
881
863
812
774
807
866
1061
1063
920
938
881
1010
1243
1164
1029
1004
1067
1101
1020
920
1021
1079
1029
1013
893
922
971
1075
967
1013
1055
1046
1000
993
1028
984
842
873
986
921
1096
1085
936
965
1108
1138
1108
1194
1117
1013
863
934
1180
1113
1077
1000
1049
1039
870
931
1027
1136
1044
1090
1100
1056
966
981
935
869
1263
1133
1063
1162
1129
1036
1034
1013
933
962
982
1044
1030
1053
1026
953
971
985
835
878
918
1023
931
1059
1084
932
958
1067
1003
915
958
955
898
954
1081
984
1077
1089
958
957
951
905
1011
1133
1077
1200
1126
988
958
942
877
940
1150
1013
1004
1059
989
985
1038
892
881
952
959
892
992
1035
963
951
1034
978
932
963
951
913
961
1080
970
976
973
949
974
1035
980
1023
1071
987
964
977
932
921
955
975
1033
1083
966
887
809
805
811
810
771
790
792
803
931
1045
1051
993
1008
860
905
1197
1103
1178
1145
1089
1150
1104
1039
1167
1138
994
1104
1143
971
1037
1122
1027
1003
1081
1007
946
1019
1070
962
965
1090
974
928
1008
1069
1062
1184
1065
1037
1128
1029
1047
1098
1021
1102
1077
979
971
1138
1047
1117
1110
1005
1037
1061
957
946
1009
919
1042
1095
952
1050
1036
908
914
1043
936
939
1022
982
970
1029
930
937
1000
929
1054
1090
1015
946
1019
1080
947
1025
921
1158
1084
1058
1133
1096
1021
1092
1090
1049
1256
1110
1072
1148
1033
1020
1087
1055
1025
1178
1018
891
856
828
781
760
740
772
812
764
743
750
718
714
711
746
889
876
942
1037
989
967
1033
1005
1046
1066
885
1019
1185
1019
1151
1133
1001
1086
1114
1030
1106
917
1026
1126
1019
1082
1079
975
1061
1092
1009
1045
1163
1067
1109
1114
992
1059
1103
1005
1196
1124
1014
1076
1077
1013
1061
1096
1036
928
979
1067
956
973
1117
994
1071
1094
961
994
1005
948
955
1124
1024
936
1201
1120
1090
1158
1046
1019
1063
964
979
1118
1077
1045
1121
1110
994
1050
1042
1011
1044
1138
1051
1130
1131
1013
1063
1085
1027
1012
1054
1015
913
987
1045
947
956
992
958
961
968
1059
936
956
1023
974
927
1032
1020
916
928
985
885
979
850
991
1080
973
980
1016
998
993
1053
1000
916
988
1127
1052
1000
1081
1043
924
965
1055
1007
1019
1050
1007
1023
1050
942
906
1041
1101
997
975
1046
949
914
1077
1087
975
1050
1033
970
1031
1083
975
995
1009
956
971
1018
914
935
966
948
947
1024
985
930
973
1046
982
1063
1090
1009
1021
1025
906
995
910
1009
1154
1092
1084
1091
1060
983
1032
1178
1055
1123
1101
900
867
1195
1204
1059
1119
1114
1000
1055
1154
1022
975
1016
1073
989
1053
1099
1041
1058
1033
979
1001
1048
965
986
1021
934
1028
1099
1003
965
1061
1075
973
1088
1102
1002
1073
1121
1000
1008
1084
1038
1208
1218
1110
1156
991
993
1063
1010
1047
1141
1065
1081
1118
1026
1041
1123
1047
1053
1100
1066
978
995
1042
985
995
1068
994
1013
1153
1110
1072
978
1111
1099
1005
1004
990
984
948
1060
1075
999
1056
1116
1088
1027
977
1106
1052
974
1097
1170
1033
1067
911
898
1130
1017
941
1092
1117
1007
1078
1092
939
977
1002
954
1136
1130
1049
1151
1081
1024
1029
1025
956
1004
1043
949
1015
1067
954
996
1012
976
926
972
906
952
1067
1036
1002
1039
959
925
968
1001
911
941
1053
1001
1030
1080
981
1065
1073
999
987
1111
1070
907
1026
1156
1074
1099
1176
1073
1166
1100
976
1073
1056
952
986
994
926
978
1000
966
998
1012
927
887
967
1198
1083
1108
1115
1075
1035
1094
1105
1082
1113
1079
1054
1016
1073
942
1092
1158
1050
1041
1028
959
1069
1123
1023
1085
1071
948
1017
1131
1016
978
1084
1160
1069
1189
1065
1090
1052
902
969
1019
933
1001
1046
941
955
959
886
890
969
940
913
976
1070
972
1029
1053
980
901
983
1083
986
1108
1076
996
1070
1022
928
928
886
816
779
742
799
1087
1061
920
1009
1018
896
840
868
911
925
974
1114
1077
1038
1121
1065
996
1149
1186
1062
1162
1138
991
1115
1204
1056
1211
1226
1076
1151
1192
1050
1004
1111
1089
1031
1169
1155
1076
1083
1063
952
981
1042
985
1161
1149
1033
1105
1075
1037
1024
1029
981
1004
1102
1043
1020
1036
1009
902
953
1080
955
1045
1085
907
971
1141
1079
1053
1125
1124
1038
1125
1092
998
1040
1085
1020
1053
1074
981
1078
1208
1081
1070
1088
1028
1028
1051
1019
928
960
1117
1037
1034
1124
1037
984
1060
1075
1013
1116
1118
1004
970
1087
1066
1039
1112
1027
977
1076
1069
964
1009
1077
932
983
1091
987
1015
1098
976
978
1123
1145
1058
1107
1107
1099
1053
1101
1079
1002
1090
1177
1004
1189
1108
1024
893
933
1451
1321
1215
1288
1145
1071
1158
989
1146
1150
1054
1109
1091
969
1248
1090
1025
1163
1096
1049
1129
1022
912
1003
1008
925
1025
1108
980
1061
1139
1036
1105
1121
1020
1086
1148
1006
1065
1298
1160
1225
1149
1049
1126
1105
964
1030
1078
959
1047
1132
1020
1159
1082
989
1121
1253
1106
1220
1159
1053
1105
1076
946
969
1031
925
953
1070
1016
1061
1164
1050
1147
1113
1022
1125
1047
1000
1045
1061
966
1055
1110
1015
1141
1141
1005
1098
1182
1149
1155
1164
1064
1104
1787
1108
1112
1053
927
1046
1085
984
1034
1074
1032
990
1056
1052
986
1010
1093
1035
1051
1058
940
943
1015
1048
1116
1217
1085
1161
1121
990
1055
1084
961
995
1131
1025
1126
1107
978
992
1041
995
1024
1116
1036
1056
1072
1011
1025
1057
1004
1092
1122
995
1035
1060
1013
987
1070
1093
998
1029
1107
977
997
1052
1068
1006
1091
1059
966
1060
1143
1026
1136
1098
983
1073
1060
998
1013
1122
1019
964
980
1066
965
1145
1178
1021
1053
1104
987
930
953
1044
974
1133
1156
1053
1104
1075
975
1039
1138
1102
1027
1069
1125
1030
1061
1094
979
1013
1145
951
875
910
847
814
833
832
881
848
775
778
770
745
739
729
683
700
675
666
661
658
651
651
637
625
625
609
631
668
674
702
707
700
693
697
695
709
720
730
772
887
918
841
767
735
724
697
695
679
664
667
678
728
816
979
868
769
740
730
709
701
711
752
827
870
774
774
813
757
739
701
692
671
673
652
648
653
918
786
748
745
851
870
796
758
733
714
701
679
660
679
759
768
756
802
753
746
720
703
694
670
654
654
652
653
666
658
657
651
652
644
640
651
660
666
672
677
672
666
643
634
626
628
635
646
714
953
795
808
889
783
792
855
806
828
780
752
740
720
714
704
684
659
673
658
637
630
634
662
694
682
721
788
721
729
742
737
718
720
720
688
685
679
652
647
646
653
685
708
805
962
872
900
893
933
818
798
870
1016
906
1042
1045
947
815
796
763
714
701
716
723
767
742
706
683
706
709
725
712
686
693
725
844
839
865
1045
961
810
798
806
763
738
715
702
717
774
903
860
771
754
796
869
774
763
767
977
888
825
1064
1006
1002
1062
916
952
1139
1148
793
1243
1033
843
869
842
796
852
901
849
876
881
820
788
815
793
811
789
758
740
706
710
711
1205
1101
939
833
811
772
767
692
721
726
740
731
738
554
969
791
763
759
759
739
733
723
717
701
724
726
697
737
758
842
819
793
786
792
770
767
759
745
738
727
741
728
723
710
709
707
692
689
673
677
751
742
718
776
821
767
736
722
711
712
724
884
830
865
896
827
831
842
785
790
795
789
779
777
748
740
712
703
722
787
768
741
793
888
849
883
955
970
877
901
966
830
892
1065
916
911
979
844
854
967
984
871
898
940
817
788
846
1177
1035
992
1016
973
912
935
944
860
896
1037
989
957
976
826
754
734
788
1249
1061
1118
1110
949
1007
1057
935
1064
1167
1043
1002
984
884
913
1061
862
897
1065
970
966
1031
942
905
955
864
988
1034
944
956
950
863
956
1070
987
982
1039
985
946
1075
1011
1018
1066
1101
1043
1109
1099
998
1022
1121
1064
941
1027
1033
993
1097
1143
1069
1069
1064
965
929
859
849
1137
1165
1131
1125
1100
1095
1111
1067
983
1043
1076
1083
989
994
927
911
965
1151
1111
1112
1083
892
1028
1118
942
1063
1067
869
972
1149
1077
1039
1099
1062
952
979
1095
1031
1006
845
1029
1129
1110
1015
904
969
1151
1152
1001
982
893
838
862
1021
1031
957
1024
1060
1024
997
1029
966
910
1005
1138
1041
1037
1115
1031
1035
864
925
1177
1019
1096
916
990
1058
996
1066
1072
952
1023
1158
1053
1083
1080
919
879
831
882
832
926
1030
1054
930
963
894
824
807
862
1030
971
870
921
852
941
1000
1075
1066
996
1068
1130
1097
897
953
1104
1077
980
996
853
854
1084
1147
1007
1051
1118
1096
923
1013
1219
1136
1020
1074
979
948
824
884
1072
898
1085
1167
1058
986
1040
955
1040
1210
1123
1031
1067
922
1025
1148
976
1002
1098
1044
976
1015
1031
935
963
1061
982
889
939
1029
913
948
943
967
1116
987
826
880
1162
1068
877
843
800
861
1095
1044
1070
996
954
870
934
897
1302
1190
1082
1086
884
877
1115
1089
967
1030
1109
1088
978
993
865
1172
1108
974
1013
1054
985
1088
989
879
901
946
915
986
867
827
838
977
1090
1043
987
1057
1090
902
999
1150
1143
1027
1131
1171
1113
1066
1097
1070
961
1053
1175
1095
959
1012
1265
1100
1199
1162
1061
1097
1119
935
1007
1000
1045
1215
1132
1043
1077
1079
978
1013
1100
968
999
1072
1080
985
1031
992
886
1006
1128
970
1065
1075
933
996
909
1230
1083
1017
1068
1007
958
891
906
1023
1053
937
991
1036
967
1028
1028
968
989
1069
988
983
1063
973
1055
1141
989
1107
1099
950
1026
1099
961
1103
896
1039
1051
958
1079
1082
1035
1083
917
1043
1082
988
1050
1074
984
991
1080
1034
1070
1150
1084
1045
1125
1031
1004
1057
921
979
1173
1095
1044
1100
1043
978
1037
1019
1015
1153
1098
993
1048
1051
953
975
985
879
925
1163
1018
1173
936
1035
1139
1024
1185
1112
1064
1059
1046
957
1061
1122
1056
1101
1070
961
1032
974
998
1094
1111
989
1031
1102
1033
1091
1079
959
999
1086
971
1089
1147
1035
1070
1078
979
1005
1078
996
1159
1203
1107
1166
1114
1023
1055
1034
922
991
1153
1047
1101
1117
968
999
1053
942
1095
1172
1070
1160
1074
953
1004
1188
1116
1272
1133
1165
1147
1068
1099
1062
965
1016
1078
1022
1132
1122
1001
1076
1119
1033
1208
1099
1038
1174
1127
1103
943
1005
1148
1086
1083
1134
1009
1087
1071
1051
1148
1072
945
1009
1177
971
1064
1163
985
1165
1156
1054
893
1087
1109
1053
1081
1049
985
1051
1008
990
1108
1084
1074
1099
1041
1072
1028
912
992
1055
955
1080
1163
1021
1115
1068
983
1068
1115
1007
1140
1190
1088
1125
1029
915
1033
1084
1002
1105
1090
963
1096
1117
1072
1140
1123
1056
1119
1147
1024
1058
1107
1094
1057
1169
1069
1018
1083
950
935
1067
1098
949
1019
1091
1077
962
1023
1041
1019
984
1049
1011
941
1023
1061
975
971
1049
1001
957
1076
1094
975
992
1090
1022
1034
1097
1022
1040
1069
993
998
1080
977
1011
1080
997
1095
1176
1072
1061
1096
976
995
1065
988
1068
1191
1013
1019
1101
1089
1051
1118
1092
1035
1076
1104
966
992
1108
1030
1008
1075
986
953
1069
1065
1048
1084
1039
998
1068
1039
879
824
804
812
872
797
745
775
818
896
836
858
904
874
855
930
1096
970
1066
1133
1032
1175
1123
1076
1146
1054
1052
877
835
875
843
1195
1197
1054
1101
1073
969
1125
1122
1062
1182
1100
1068
1158
1155
1092
1196
1113
1061
1179
1119
1082
1208
1059
1056
1172
1015
1101
1180
1087
1128
1136
1052
1117
1065
1047
1126
904
987
1141
1057
1187
1147
1050
1151
1131
980
1069
1149
1026
1088
1103
1037
1040
1082
990
1037
1068
1047
1055
1088
1006
1041
1110
953
989
1106
1006
1048
1083
1009
1028
1098
1011
1014
1117
1038
1038
1101
1083
1063
1084
1010
1106
1115
1010
1083
1141
1007
1109
1129
1011
1095
1066
1002
1169
1089
988
1042
1096
990
1000
1034
954
1065
1087
1019
1028
1067
977
1005
1025
996
1019
1094
1014
1096
1131
1002
1033
1096
949
1029
1050
963
1119
1131
955
1041
1109
984
1011
1113
1013
1055
1031
992
1088
1102
1005
1060
1059
994
1071
1067
1001
1045
1112
1024
1067
1052
961
1061
1096
961
1006
1080
1042
1044
1031
926
937
1098
1043
1089
1084
956
1089
1088
911
985
1051
992
1212
1113
1069
1173
1077
1034
1147
1031
996
1045
977
1040
1074
973
1076
1094
977
1016
973
832
775
775
762
750
741
736
726
747
832
882
880
892
906
857
797
864
1204
1147
1051
1068
1128
1032
1036
1291
1199
1200
1239
1071
1152
1142
992
1106
1167
1016
1143
1190
1122
1243
1156
1109
1211
1158
1112
1183
1126
1033
1194
1189
1124
1186
1113
950
1240
1223
1187
1206
1178
1113
1144
1062
1079
1158
1112
1112
1142
1076
1185
1146
1100
1117
1076
1029
1173
1229
1100
1232
1084
1101
1199
1123
1139
1159
1020
1023
1081
1047
1133
1075
1045
1086
1083
1104
1133
1061
1094
1145
1052
1131
1205
1048
1230
1188
1100
1140
1115
1023
1109
1096
1017
1133
1100
1092
1103
1090
994
1101
1152
1058
1137
1149
1085
1143
1164
1081
1220
1193
1057
1151
1114
996
1085
1103
1020
1120
1117
1134
1255
1166
1111
1175
1184
1060
1080
1234
1122
1230
1172
1109
1207
1062
1114
1099
995
1086
1092
1045
1073
1009
1037
1059
1014
1028
1087
1028
1062
1052
965
1037
1067
1009
1100
1087
1002
1013
1048
1031
1036
1092
1176
1291
1182
1098
1214
1113
1029
1122
1190
1087
1153
1122
1222
1155
1077
1159
1102
1060
1151
914
844
1120
1138
1064
1140
1132
1065
1113
1098
1065
1148
1126
1034
1121
1134
1043
1100
1085
1017
1096
1118
1009
1181
1177
1017
1116
1084
1043
1319
1202
1148
1187
1103
1124
1166
992
1013
1072
996
1244
1212
1078
1132
1116
1059
1167
1083
1003
1042
1170
1142
1235
1119
1087
1257
1084
1389
1368
1247
1211
1075
1170
1155
1113
1207
1120
914
862
844
783
779
924
1142
918
1019
1054
1069
980
993
981
968
1000
979
1075
1077
1003
1026
1141
1102
1001
1093
1249
1119
1148
1181
1015
1261
1086
1062
1160
1028
1081
1147
940
1063
1186
1082
1088
1140
949
942
978
911
945
1032
1064
1093
1128
1038
1037
1034
1022
1010
1306
1171
1002
951
821
843
975
1166
975
1046
1157
1039
1112
1019
880
906
1040
871
887
1038
951
1120
1143
1046
1091
1148
1034
1017
1086
1100
1055
1132
1227
1100
1066
1144
1001
1013
1121
1006
1042
1104
987
1044
1102
1018
1087
1115
955
1042
1108
1023
1074
1088
983
1026
1146
1004
1142
1192
1079
1009
1208
1124
1058
1131
1109
1059
1198
1138
1052
1105
897
905
903
887
827
807
879
1110
870
841
826
831
836
815
772
765
750
739
720
710
729
970
953
862
842
805
775
769
742
715
537
776
679
653
642
634
627
616
617
619
611
636
650
667
671
720
734
746
895
1072
1072
876
1174
1059
1118
1356
1241
1269
1165
1124
1172
1156
1031
1194
1129
1065
1113
1102
1019
1096
1091
1007
991
1193
1116
1000
1132
1085
1004
1051
1079
965
1124
1035
973
1112
1217
1089
1098
1190
1047
1139
1266
1135
1271
1142
1115
1175
1084
1097
1147
1075
1197
1156
1050
1135
1151
1163
1203
1078
1134
1225
1167
1161
1112
1155
1240
1119
1133
1150
1128
1085
1041
1154
1410
1272
1231
1284
1188
1216
1128
1039
1140
1305
1235
1164
964
902
1151
1250
1093
1195
1164
1016
1086
1074
919
963
958
1199
1138
1097
1206
1139
1114
1125
1121
1046
1251
1222
1195
1250
1143
1190
1238
1132
1276
1228
1202
1182
1103
1199
1348
1242
1162
1205
1152
1134
1202
1198
1150
1198
1088
1072
1232
1142
1050
1254
1290
1289
1321
1176
1241
1228
1182
1198
1201
1168
1220
1193
1140
1249
1135
1131
1184
1181
1131
1167
1120
1212
1237
1148
1190
1169
1146
1180
1136
1167
1194
1108
1155
1144
1101
1179
1149
1042
1020
995
1268
1347
1181
1328
1257
1195
1196
1110
1150
1180
1257
1317
1202
1233
1266
1214
1278
1165
1160
1168
1100
1203
1138
1073
1310
1211
1118
1206
1138
1187
1254
1198
1249
1230
1168
1211
1138
1132
1150
1122
1097
1198
1178
1175
1148
1068
1095
1269
1123
1240
1243
1132
1137
1200
1114
1160
1148
1044
1220
1253
1233
1300
1265
1190
1131
1051
1195
1219
1165
1279
1264
1272
1210
1141
1180
1282
1282
1254
1239
1164
1203
1163
1042
1154
1245
1113
1208
1184
1131
1231
1142
1053
1222
1389
1256
1370
1010
961
901
855
842
829
808
802
784
791
788
780
788
824
822
817
763
792
767
776
753
747
752
733
714
686
690
670
674
682
700
775
841
842
876
865
807
776
750
748
737
745
783
726
727
725
729
713
728
751
753
773
794
833
831
840
835
834
781
784
759
752
744
731
718
714
713
693
695
687
683
691
698
783
806
805
783
749
747
738
726
736
732
743
728
724
727
732
708
707
732
808
848
786
821
1151
1075
882
855
880
941
887
817
830
913
972
888
929
918
846
871
803
825
824
808
808
819
824
797
800
795
771
773
774
787
770
760
747
736
730
768
892
904
857
858
830
833
773
798
875
1079
965
918
897
903
927
910
842
843
868
820
811
812
827
798
796
833
850
811
822
838
825
810
815
838
850
818
811
839
784
794
802
845
799
830
885
888
821
837
838
784
772
785
779
787
787
816
853
808
831
841
827
796
810
815
800
779
789
804
787
781
795
791
783
795
800
795
764
773
748
737
730
1112
1062
956
899
931
943
814
783
772
803
826
885
897
924
860
826
837
799
795
783
793
811
822
815
814
818
829
855
809
820
812
798
774
731
740
748
759
773
845
965
911
897
967
915
860
890
913
814
833
884
843
803
813
772
784
770
770
797
1237
1108
1021
1057
1063
933
942
1247
1212
1065
1110
1122
1085
1092
1022
907
1083
1275
1067
1026
1012
1041
1005
1048
1014
896
919
1094
1085
932
952
1039
998
858
941
1052
950
926
1086
1133
1003
1077
1167
1076
1096
1176
1102
1143
1096
1069
1074
1057
973
1220
1154
1093
946
1005
1063
1138
1247
1067
1115
1100
982
1011
1106
1042
1120
1156
1112
1099
1144
1089
1006
1077
1220
1234
1171
1183
1097
1021
1092
1180
1101
1275
1184
1131
1205
1159
1122
1101
1085
985
1155
1437
1318
1364
1202
1159
1181
1069
993
1089
1397
1331
1376
1280
1172
1231
1208
1146
1165
1117
1110
1190
1161
1086
1095
1082
984
962
886
808
1355
1299
1212
1314
1241
1199
1241
1153
1164
1193
1240
1176
1182
1175
1282
1185
1175
1173
1134
1192
1144
1150
1006
1208
1495
1308
1394
1257
1227
1226
1122
1131
1203
1174
1201
1179
1168
1198
1115
1046
1078
1108
1064
1114
1364
1275
1325
1239
1158
1146
1070
1072
1277
1177
1186
1228
1181
1170
1147
1026
977
1494
1261
1327
1381
1243
1304
1210
1143
1079
1027
1299
1389
1302
1326
1241
1193
1257
1118
1013
1069
1204
1050
1256
1162
1143
1239
1066
956
1413
1485
1346
1385
1219
1117
1239
975
970
1427
1217
1481
1358
1368
1346
1309
1294
1193
1184
1280
1186
1187
1207
1369
1335
1284
1280
1200
1201
1220
1122
1173
1221
1057
1181
1172
1087
1050
1116
1006
1243
1243
1040
1090
1012
970
1406
1497
1108
1399
1158
1354
1245
1150
1313
1240
1183
1190
1144
1157
1296
1245
1226
1281
1242
1119
1163
1171
989
1036
1357
1116
1137
932
816
839
1290
1202
1127
1240
1196
1117
1196
999
1158
1249
1217
1113
1147
1171
1079
1129
1179
1144
1134
1210
1197
1169
1221
1172
1139
1151
1186
1148
1426
1298
1111
1258
1207
1210
1213
1069
1203
1224
1148
1034
1021
1133
1073
1486
1408
1389
1328
1265
1279
1242
1152
1144
1163
1195
1033
1304
1190
1203
1220
1178
1194
1123
1093
1203
991
972
1427
1283
1297
1314
1231
1148
1151
1278
1508
1339
1490
1338
1277
1313
1252
1244
1212
1105
1200
945
887
1409
1541
1381
1424
1251
1213
1227
1104
1290
1186
1250
1220
1049
1111
1205
1181
1267
1170
1187
1252
1117
934
1064
1300
1243
1277
1270
1007
1064
1303
1132
1417
1259
1346
1275
1193
1247
1172
1081
1225
1220
1126
1127
1004
871
1333
1305
1224
1322
1220
1211
1301
1209
1228
1272
1141
1081
1048
1013
936
1291
1277
1255
1316
1214
1162
1250
1219
1225
1200
1157
1022
1051
1155
1197
1140
1315
1243
1260
1216
1076
1188
1108
1027
1450
1344
1274
1367
1234
1208
1189
1039
1206
1199
1235
1254
1220
1188
1310
1269
1228
1262
1218
1148
1152
1123
978
1022
1300
1222
1153
1324
1202
1067
1047
903
1247
1300
1316
1329
1168
1222
1224
1121
1132
1100
973
1216
1331
1220
1208
1203
1136
1136
1130
969
1075
1293
1240
1345
1349
1164
1170
1275
1183
1253
1201
1081
1187
1148
981
1014
1127
1154
1060
1098
1167
1107
1093
1165
1166
1059
1112
1185
982
934
1384
1257
1476
1425
1284
1259
1181
1149
1252
1147
1113
1190
1105
1149
1288
927
839
952
1531
1386
1465
1409
1459
1414
1535
1431
1381
1410
1397
1342
1278
1277
1275
1278
1311
1259
1280
1245
1212
1215
1261
1242
1216
1261
1095
944
1263
1330
1228
1384
1323
1187
1237
1270
1374
1260
1370
1110
1210
1477
1364
1342
1354
1259
1204
1213
1169
1361
1283
1284
1298
1206
1209
1261
1161
1154
1117
1021
958
1247
1249
1096
1147
975
880
874
1429
1192
1415
1312
1264
1278
1265
1302
1204
1259
1306
1236
1215
1201
1138
1103
1209
1130
1118
1157
996
1112
1251
1137
1237
1178
1063
1169
1196
1059
1243
1238
1180
1190
997
981
886
1475
1579
1354
1422
1292
1337
1312
1299
1328
1426
1382
1336
1375
1342
1389
1267
1244
1309
1180
1125
1104
1361
1393
1285
1367
1260
1270
1240
1253
1243
1161
1097
1209
1127
1123
1145
1123
1127
998
915
829
1350
1459
1438
1486
1355
1412
1396
1363
1329
1346
1315
1302
1331
1361
1281
1328
1253
1206
1264
1190
1172
1292
1124
1036
837
886
1508
1206
1384
1228
1327
1287
1282
1271
1263
1223
1177
1079
1252
1195
1128
1316
1250
1155
1215
1136
1144
1141
996
1011
1155
1035
1245
1168
1111
1130
1172
1163
1185
1118
1109
1317
1201
1145
1219
1241
1181
1177
1141
1252
1258
1185
1221
1207
1146
1012
965
906
917
1414
1373
1395
1318
1110
1137
1303
1235
1297
1222
1214
1288
1229
1132
1236
1231
1158
1235
1196
1181
1078
1112
1089
1075
1255
1163
902
920
1506
1318
1519
1401
1368
1366
1268
1315
1239
1181
1269
1240
1175
1260
1183
1091
1243
1213
1140
1181
1160
1091
1205
1186
1123
1235
1096
938
1240
1294
1172
1285
1243
1131
1168
1087
1197
1185
1182
1255
1231
1172
1215
1178
950
848
831
1614
1477
1401
1372
1262
1313
1264
1222
1309
1261
1236
1252
1194
1044
1129
1194
1151
1304
1247
1187
1296
1052
875
771
852
1537
1302
1418
1241
1440
1332
1337
1356
1294
1301
1290
1381
1263
1258
1251
1249
1176
1275
1278
1213
1183
1243
1105
1053
1249
1376
1284
1374
1350
1239
1221
1213
1230
1345
1249
1160
1041
944
1267
1455
1327
1392
1247
1265
1289
1261
1268
1230
1179
1274
1223
1188
1172
1139
1057
1197
1197
1112
1185
1148
1090
1243
1196
1135
1244
1215
1189
1255
1165
1211
1227
1122
1164
1232
1126
1136
1187
1072
1116
1202
1118
1159
1124
1081
1046
1171
1170
1107
1187
1175
1099
1162
1120
1034
1142
1191
1072
1289
1198
1147
1228
1357
1181
1221
1253
1244
1257
1212
1292
1168
1166
1221
1174
1067
1148
1083
1049
1160
1239
1125
1221
1226
1137
1193
1175
1207
1135
1173
1156
1105
1166
1070
875
764
706
688
1363
852
792
872
886
773
729
725
765
765
733
741
722
713
703
709
689
692
683
706
709
695
739
761
735
805
934
793
802
1171
1039
890
1008
1090
886
1129
1174
1132
1099
1242
1192
1018
991
1030
1200
1130
1217
1220
1135
1150
1172
1078
894
899
1392
1205
1306
1283
1229
1271
1245
1086
1090
1233
1226
1111
1119
1205
1212
1344
1287
1221
1201
1241
1230
1316
1242
1117
1160
1210
1206
1443
1229
1274
1412
1322
1276
1316
1201
1210
1197
1175
1218
1174
1086
1157
1209
1149
1184
1201
1127
1166
1140
956
859
828
1535
1427
1435
1451
1307
1366
1274
1251
1296
1217
1067
1198
1222
1085
1370
1281
1278
1245
1147
1250
1151
1031
1180
1289
1260
1330
1223
1192
1245
1196
1143
1125
1106
1098
987
1112
1184
1192
1097
1127
1101
1030
892
938
989
1365
1448
1210
1440
1139
1341
1269
1209
1278
1258
1216
1299
1257
1283
1238
1090
1125
1237
1246
1315
1285
1233
1246
1223
1174
1123
987
1426
1279
1260
1283
1214
1156
1184
1070
1019
1143
1264
1151
1171
1249
1172
1067
1157
1223
1120
1117
1163
1106
1044
1042
965
847
811
1346
1319
1360
1446
1279
1384
1321
1274
1252
1218
1128
1317
1333
1248
1252
1213
1201
1256
1189
1226
1182
1093
1055
1132
1170
1185
1023
1121
1109
902
845
863
1437
1321
1383
1238
1377
1239
1351
1283
1176
1264
1277
1236
1368
1281
1286
1253
1237
1258
1256
1224
1276
1176
1132
1114
1148
1056
1332
1304
1362
1328
1219
1296
1213
1164
1211
1102
958
1252
1323
1262
1236
1262
1222
1154
1157
1095
1027
1148
1167
1100
1125
1108
1021
1102
1148
1118
1140
1149
967
850
784
1584
1256
1626
1453
1451
1455
1353
1326
1323
1270
1398
1313
1406
1351
1269
1296
1245
1213
1208
1140
1207
1226
1202
1148
1134
1090
1177
1143
1057
1022
1160
1129
867
789
764
1426
1223
1546
1409
1444
1342
1493
1334
1339
1410
1391
1373
1299
1316
1376
1269
1323
1278
1212
1258
1217
1055
1100
1170
1258
1243
1354
1266
1267
1342
1270
1234
1188
1161
1090
1195
1155
1127
1086
1145
1104
1043
1126
1129
1029
1093
1102
883
840
1388
1082
1277
1222
1238
1313
1214
1347
1234
1265
1188
1244
1199
1175
1218
1194
1059
1186
1251
1185
1239
1136
1105
1221
1183
1142
1213
1164
1081
1106
1104
1057
1077
1070
1013
1023
1093
1048
1014
1047
1040
918
851
878
1176
1109
1280
1154
1182
1203
1113
1246
1193
1132
1229
1107
1123
1409
1275
1280
1307
1234
1278
1227
1105
1250
1242
1222
1233
1188
1115
1175
1099
1164
1185
1120
1177
1189
1110
1151
1184
1102
1120
1094
1109
1137
1079
1001
1056
1051
1079
1075
1020
1118
1113
1073
1218
1163
1075
1030
1214
1087
1305
1228
1165
1236
1212
1179
1219
1150
1113
1193
1143
1205
1092
1047
1175
1218
1175
1248
1177
1072
1199
1191
1104
1202
1194
1131
1187
1160
1044
1046
1064
1002
1063
1146
1097
1089
1101
940
1074
1089
1094
1014
1039
1009
962
1118
1139
1091
1112
1169
1107
1102
1101
1094
996
1050
1093
927
812
779
738
710
715
818
1204
875
762
798
881
785
751
752
794
807
754
698
703
684
682
681
670
693
720
743
733
763
968
968
874
924
1016
1044
932
1068
1120
1091
1059
1146
1109
1051
956
1013
1215
1169
913
1024
1202
1072
1172
1235
1126
966
1146
1224
1185
1243
1238
1122
1018
1266
1339
1256
1231
1246
1158
1012
1298
1233
1195
1339
1243
1072
1165
1235
1212
1293
1247
1204
1224
1205
1066
1084
1190
1118
986
1030
1033
929
996
1308
1158
906
958
1228
1144
1513
1312
1448
1225
1269
1277
1271
1366
1267
1329
1266
1234
1309
1240
1197
1278
1230
1121
1199
1235
1150
1210
1151
1084
1137
1185
1195
1058
1071
944
1186
1347
1161
1286
1225
1108
1242
1243
1147
1287
1262
1213
1169
1202
1150
1073
1113
1178
1076
1016
896
1497
1379
1195
1362
1227
1316
1182
1105
1251
1281
1216
1301
1268
1235
1123
1134
1125
1338
1286
1246
1259
1249
1196
1107
1136
1042
1252
1247
1166
1245
1210
1034
894
931
1454
1295
1457
1221
1299
1229
1134
1244
1210
1196
1243
1202
1076
1178
1140
1108
1208
1193
1127
1204
1136
1093
1148
1072
1030
1035
1109
1094
1014
1196
1195
1020
1137
1126
1093
1218
1177
1178
1215
1189
1298
1304
1242
1232
1200
1113
1037
922
843
797
873
1485
1157
1329
1176
1254
1290
1166
1228
1183
1212
1198
1175
1088
1221
1243
1190
1214
1170
1063
1206
1106
1038
922
1004
886
1316
1277
1266
1328
1251
1278
1239
1213
1189
1120
1107
1046
1161
1199
1179
1145
1151
1090
997
1066
1216
1111
1183
1188
1116
1175
1124
1020
1103
1119
897
824
770
814
1517
1278
1450
1295
1478
1386
1507
1406
1416
1377
1342
1403
1372
1322
1284
1247
1249
1269
1229
1178
1190
1166
1194
1233
1233
911
863
1482
1060
1491
1276
1482
1336
1381
1378
1184
1221
1138
1325
1295
1264
1291
1195
1254
1261
1181
1189
1082
1225
1214
1127
1163
1134
1114
1187
1126
1104
1173
1113
1157
1149
1052
1107
1119
1001
1171
1103
966
1098
1174
1083
1160
1159
1096
1137
1141
1074
1053
1166
1159
1095
1212
1094
948
1133
1230
1083
1346
1219
1182
1146
1009
1211
1228
1043
1253
1170
1236
1247
1172
1252
1168
1125
1237
1172
1106
1238
1164
1111
1238
1207
1190
1171
1257
1223
1163
1222
1116
1084
1159
1136
1039
1208
1146
1045
1178
1156
1027
1055
1199
1103
1166
1191
1128
1102
1138
1106
1174
1052
1163
1196
1043
1066
1454
1349
1184
1532
1338
1338
1342
1205
1258
1133
1062
1279
1216
1188
1290
1233
1109
1118
1123
1048
1103
1206
1098
1066
1152
1071
1067
1121
1088
1081
1107
1084
949
1023
1086
1153
1129
1212
1178
1153
1008
862
753
678
637
1312
931
952
933
1274
1129
1184
1275
1180
1330
1251
1292
1311
1276
1344
1304
1261
1318
1240
1175
1165
1249
1077
1241
1246
1108
1286
1187
1052
1184
1217
1145
1219
1161
975
1043
1066
1020
1102
1253
1167
1203
1120
1085
926
913
1347
1165
1252
1215
1081
1264
1236
1107
1188
1240
1129
1155
1221
1217
1161
1245
1192
1055
1183
1102
869
854
1256
1051
1183
1419
1259
1344
1312
1296
1290
1221
1288
1284
1223
1099
1189
1125
1118
1271
1237
1095
1049
1210
1111
1106
1309
1245
1217
1252
1189
1106
1110
1132
1091
1181
1091
989
985
1445
1269
1244
1222
1143
1181
1161
1017
1052
1299
1147
1251
1274
1201
1086
1223
1183
1042
1109
1113
1008
1138
1134
1035
938
1194
1208
1148
1134
1186
1170
1139
1143
1098
938
868
959
963
1435
1444
1245
1329
1192
1284
1206
1233
1325
1207
1186
1287
1171
1122
1135
1016
1246
1236
1248
1270
1215
1170
1229
1190
1130
1158
1079
1075
1130
1056
1054
879
882
1171
1185
1277
1284
1194
1269
1248
1186
1245
1222
1160
1137
1108
1164
1096
1227
1195
1083
1140
1160
1103
1167
1112
1128
1211
1166
1018
1089
1128
1007
1029
873
858
812
1431
1443
1239
1419
1209
1387
1321
1428
1280
1289
1242
1149
1239
1230
1178
1246
1213
1157
1229
1147
1117
1159
1097
968
991
1207
1087
1269
1200
1143
1207
1196
1131
1200
1186
1113
1178
1139
1070
1134
1128
1056
1088
1125
1096
1093
1144
1016
1095
1160
1097
1185
1108
941
857
1408
1470
1411
1378
1305
1338
1228
1311
1256
1234
1291
1155
1137
1230
1230
1178
1205
1045
989
1037
1399
1267
1242
1248
1217
1170
1100
1070
926
900
1341
1241
1201
1208
1138
1167
1238
1124
1107
1192
1118
1100
1107
996
1154
1205
1096
1098
1014
861
783
809
1608
1340
1409
1310
1423
1198
1275
1227
1101
1218
1204
1256
1266
1194
1215
1207
1258
1208
1219
1225
1176
1158
1204
1145
1118
1129
1115
1089
1090
1139
1043
1097
1160
1146
953
1009
972
945
1496
1355
1403
1347
1280
1325
1318
1287
1204
1212
1248
1271
1163
1089
1324
1274
1129
1168
1131
1208
1260
1199
1087
1162
1127
1231
1211
1158
1177
1220
1173
1102
1103
1094
1077
962
1132
1162
986
1060
1143
1107
958
1143
1039
974
972
969
1062
1145
1321
1233
1335
1229
1211
1209
1106
1227
1158
1103
1236
1218
1105
1174
1167
1093
1141
1097
1061
899
941
1184
1024
1392
1362
1234
1298
1219
1213
1210
1120
1055
1189
1140
1072
1060
1069
1034
1082
1176
1119
1057
1135
1127
1048
1013
1032
1053
1000
885
876
821
1483
1322
1388
1341
1196
1405
1342
1446
1376
1248
1308
1303
1331
1284
1248
1286
1250
1174
1125
1128
1180
1127
1227
1185
1180
1195
1098
1083
1147
1133
1083
1163
1161
1157
1169
1174
1099
1181
1145
1080
1034
1112
1008
845
790
816
1485
1264
1456
1264
1428
1261
1355
1370
1306
1372
1287
1283
1320
1221
1240
1241
1125
1079
1026
1497
1365
1434
1356
1328
1372
1309
1285
1300
1272
1247
1242
1205
1136
1210
1157
1151
1205
1148
1104
1184
1151
1036
1129
1158
1012
1081
1209
1103
1144
1161
1114
958
857
798
1025
1576
1386
1474
1326
1396
1300
1353
1297
1297
1328
1285
1320
1305
1226
1281
1233
1183
1270
1241
1122
1144
1165
932
885
799
1466
1387
1494
1448
1435
1400
1346
1398
1314
1345
1264
1251
1327
1337
1319
1356
1290
1315
1307
1235
1277
1287
1217
1250
1174
1095
1220
1242
1131
1212
1194
1128
1199
1267
1117
1240
1183
1030
983
1036
1345
1448
1264
1311
1231
1168
1250
1202
1148
1182
1218
1168
1255
1147
1108
1145
1205
1166
1123
1158
1058
1228
1231
1188
1305
1267
1170
1231
1168
1145
1218
1110
1178
1170
1107
1201
1176
1110
1187
1127
1074
1096
1078
1064
1146
1319
1221
1388
1291
1234
1238
1169
1145
969
885
851
1657
1409
1316
1338
1227
1251
1166
1357
1300
1240
1239
1194
1231
1181
1187
1146
1100
1139
1142
1067
1151
1133
1033
1049
1118
974
1096
1138
1036
1152
1187
1079
972
1068
1247
1161
1370
1272
1204
1244
1151
1043
1220
1111
993
1217
1122
955
970
1154
1054
1040
1068
975
922
1136
1101
998
1148
1128
1046
1135
1120
1011
1227
1191
1051
1120
1118
933
929
944
973
1103
909
911
1325
1416
1233
1312
1138
1188
1076
1205
1164
1220
1086
1106
1225
1117
1128
1126
1049
1195
1128
1007
1184
1089
933
1061
988
894
859
1208
948
895
1297
1178
989
1087
1140
961
997
1072
913
894
958
1154
1020
1009
1102
994
1055
976
917
971
954
964
1006
977
979
915
876
921
871
857
949
1086
1077
1049
986
1047
976
1095
1183
1078
991
1114
1116
1106
1255
1206
1112
1165
1107
1202
1231
1091
1141
1093
991
1007
994
957
1013
1216
1089
936
996
1277
999
940
945
918
952
1047
1044
972
935
1057
977
1041
1239
1024
1008
1109
928
939
1263
1284
1140
1212
1083
887
916
1319
1097
1161
1157
1068
1161
1138
1047
1112
1146
1074
971
937
956
1044
1397
1297
1212
1225
1141
1154
1173
1152
1147
1098
1054
1028
1019
899
921
1157
1096
1230
1295
1066
1130
1156
1078
1161
1077
1070
1115
1041
1100
1099
1118
1118
1114
1129
1043
1044
1096
1028
1058
1051
1066
1147
1100
1091
1128
1104
1024
1062
1066
970
1008
1002
922
915
929
1211
1094
1260
1112
1002
1005
971
934
954
968
922
938
953
973
905
935
989
963
872
882
884
1405
1061
1339
1282
1247
1223
1083
1045
1083
1088
1202
1157
1011
1092
1170
1138
993
1052
1073
1041
951
955
902
1032
1190
1008
1073
962
891
948
953
1036
1034
1173
1123
942
901
1019
1181
1168
1227
1165
1203
1149
1170
1244
1095
1140
1117
1123
1181
1150
1073
1113
1162
1105
1197
1165
1111
1110
1011
1099
1107
1064
1142
1171
1060
1064
965
1056
1089
1011
889
840
820
1513
1300
1375
1250
1292
1138
1104
1084
971
975
935
887
886
915
990
928
1074
1089
970
1019
1092
957
1085
1085
1044
1074
1100
1173
1218
1164
1152
1099
1136
1195
1171
1211
1187
1131
1189
1146
1100
1171
1101
1039
1083
1113
1025
1060
1079
1012
1013
1072
996
1043
1062
1018
1060
979
968
1055
1020
1003
1113
1110
1039
1069
1058
1035
1060
1059
1025
1122
1186
1060
1126
1191
1170
1118
1108
1005
1015
1044
989
998
1042
1019
948
1016
987
921
945
965
953
1014
1009
1099
1138
1138
1176
1113
940
911
880
1358
1156
1115
1234
1147
1166
1097
1101
1063
1002
1004
983
988
944
1127
1016
1024
957
925
921
900
887
930
937
893
921
908
998
1135
1056
878
852
839
825
823
881
1235
1051
956
895
887
892
887
889
886
825
836
818
801
816
827
988
1002
967
1013
1031
937
944
937
912
865
843
849
852
876
871
936
929
915
911
968
888
916
943
885
883
883
898
880
880
935
984
906
938
955
919
926
927
904
895
894
930
885
889
860
832
854
872
901
874
907
950
970
921
966
943
869
874
879
869
860
893
895
864
882
943
876
857
874
899
859
857
884
929
963
890
848
846
833
845
1006
910
1351
1299
1143
1083
1046
971
919
893
864
866
931
1131
1111
970
1071
1086
1064
1018
1021
967
930
1025
1234
1248
1169
1124
1124
1200
1130
1199
1230
1119
1043
1040
1089
1084
1081
1004
1034
1020
949
993
985
942
950
964
942
932
950
973
987
1007
997
962
977
1056
1074
1083
1064
1039
975
980
998
1055
969
995
991
976
968
900
878
862
851
825
824
829
824
871
931
980
979
1036
986
937
915
872
854
860
869
863
871
928
914
900
901
916
861
868
884
849
853
830
837
855
867
915
985
946
1129
1025
927
901
877
858
857
891
902
884
924
950
927
889
916
927
915
888
880
838
866
897
943
972
1202
1014
939
909
866
820
829
825
815
807
810
808
785
792
790
849
859
1006
1048
902
905
884
866
823
839
830
834
845
916
1043
1006
1145
1109
995
1034
1045
1012
1029
1082
1007
1038
1016
955
984
981
953
939
964
964
937
951
973
915
924
933
903
883
892
915
876
891
898
940
900
902
887
887
859
843
828
794
770
743
744
780
835
939
1165
1059
1169
1145
991
1041
1020
958
920
935
965
973
925
1058
1132
1059
1072
1074
956
932
923
1092
906
909
1251
1162
1091
1050
902
905
918
1322
1142
1258
1222
1113
1134
1093
986
1007
997
976
970
1155
901
838
840
1527
1252
1339
1367
1271
1271
1185
1308
1243
1139
1167
1165
1142
1195
1146
1113
1129
1148
1084
1082
1077
1033
1048
1085
1060
1040
1068
1172
1046
1071
1063
1030
1032
1100
1072
1120
1085
1022
1025
1030
973
894
896
983
1047
972
1039
1075
977
957
948
934
874
870
892
935
914
973
1065
1053
988
1034
998
900
906
915
878
897
1007
1063
994
1002
891
865
861
961
1151
1088
1166
1153
1046
1047
1041
945
954
943
849
850
911
1303
1156
1196
1151
1031
1040
1006
946
1077
1171
1084
1115
1118
1083
1008
992
987
979
934
868
928
998
1017
967
1001
1055
978
929
959
957
928
1007
1100
1117
1105
1137
1157
1081
1038
1067
1073
990
1068
1070
1008
1034
1048
981
979
979
935
940
968
939
931
952
955
875
869
859
856
840
854
829
785
796
780
770
774
779
761
767
774
865
1042
1016
906
974
861
823
805
875
1324
1128
1100
1238
1001
890
1208
1145
1030
1154
1174
1061
1147
1094
948
976
867
840
845
862
932
846
827
855
855
919
1357
1327
1301
1231
1231
1225
1136
1136
1073
1064
1062
1076
1229
1135
1008
1050
1117
1080
1095
1143
1119
1029
1103
1105
1082
1043
1014
1031
1080
1036
992
1051
1076
1014
1054
1072
1054
1059
1107
1122
1050
1071
1064
1056
1015
1050
1105
1044
1047
1070
1055
964
939
966
1071
969
1068
1240
1195
1088
1135
1090
977
919
970
1058
1018
1024
1146
1172
1138
1111
1138
1112
1079
1020
1056
1084
1124
1033
1075
1097
1095
1054
1124
1164
1097
1137
1124
1109
1149
1208
1136
1039
1084
1024
994
998
993
956
901
941
1096
1059
1001
1085
992
908
909
916
982
1056
1428
1246
1246
1201
1154
1239
1185
1192
1191
1173
1250
1195
1142
1178
1144
1058
1093
1079
1006
994
986
847
828
818
1434
1295
1439
1255
1313
1180
1084
1091
1070
969
911
906
906
856
941
1181
1165
1156
1141
1050
1097
1111
1057
1140
1172
1115
1224
1282
1237
1292
1293
1234
1268
1248
1166
1244
1181
1137
1201
1113
1019
1097
1101
1020
1132
1183
1079
1176
1200
1136
1201
1153
1059
1085
1140
1052
1067
1043
991
1069
1132
1059
1011
1046
1020
903
871
834
799
792
1569
1344
1457
1261
1339
1315
1204
1268
1189
1139
1204
1170
1221
1186
1183
1235
1161
1203
1162
1075
1152
1204
1085
1117
1184
900
866
828
833
1324
1522
1463
1416
1337
1273
1340
1287
1215
1262
1245
1181
1134
1143
1037
1016
1204
1297
1188
1265
1199
1152
1185
1126
1051
1029
1187
1091
1152
1161
1121
1106
1140
1141
1066
1070
1125
1125
1111
1194
1096
998
1151
1122
920
875
840
845
849
1270
1273
1227
1268
1199
1136
1202
1183
1044
1099
1117
1095
1148
1151
1137
1103
1128
1144
1111
1114
1118
1034
1078
1149
1149
1118
1190
1181
1117
1179
1165
1076
1124
1134
990
1042
1055
987
974
987
986
890
938
1028
983
1064
1150
1130
1013
1038
1026
955
1094
1139
1038
1069
1147
1060
1016
1055
1114
1033
1129
1099
994
1113
1095
898
876
919
1494
1346
1381
1078
1201
1218
1152
1212
1146
1079
1122
1109
1037
1062
1058
985
1034
1076
1104
1045
1082
1026
1113
1130
1059
1120
1138
1072
1128
1084
1069
1133
1157
1034
1076
1093
1021
1051
1081
1061
1065
1159
1143
1042
1120
1130
1044
1086
1139
1088
1075
1225
1396
1245
1300
1234
1101
1141
1071
989
981
1117
1156
1064
1189
1192
1133
1094
1107
1098
992
975
1024
1088
1018
1094
1139
1123
1105
1138
1152
1088
1143
1189
1086
1131
1157
1092
1202
1169
1099
1195
1160
1133
1134
1054
1153
1190
1128
1161
1188
1067
1112
1080
978
972
1155
1115
1044
1135
1133
1029
1090
1072
1059
1025
1068
1052
950
1011
1048
1089
1132
1150
970
878
853
799
861
1415
956
997
1235
1173
1261
1244
1160
1237
1190
1154
1090
1164
1151
1114
1163
1194
1148
1105
1095
1080
983
1121
1256
1150
1223
1220
1144
1209
1164
1052
1101
1095
1145
1041
1122
1200
1131
1103
1177
1154
1095
1117
1085
1039
1131
1125
1056
1087
1078
1041
936
1021
1151
1105
1179
1173
1105
1114
1128
1045
1008
1025
1059
990
1149
1155
1116
1090
1065
1046
966
1039
1082
1037
1121
1281
1154
1133
1177
1159
1059
1117
1181
1128
1180
1253
1255
1186
1217
1164
1094
1126
1101
1022
1098
1157
1060
1067
1087
1112
1039
1136
1116
1061
1042
1062
1038
997
1112
1147
1070
1142
1118
1048
1121
1126
1054
1106
1146
1131
1022
1109
1135
1087
1112
1160
1145
1035
1096
1089
1049
1131
1121
1053
1076
1081
1000
961
976
1152
1252
1465
1267
1329
1229
1109
1186
1148
1076
1155
1132
1087
1148
1146
1123
1036
1091
1079
1025
1047
1088
1105
1019
1092
1115
1081
1110
1122
1080
1096
1117
1006
1012
1175
1135
1065
1328
1242
1138
1158
1144
1044
1129
1125
1033
1146
1222
1098
1151
1153
1067
1094
1108
1060
1060
1091
1128
1061
1167
1207
1111
1121
1150
1152
1050
1096
1067
983
1146
1169
1137
1082
1151
1108
1024
1087
1107
1043
1002
1061
1123
1092
1176
1192
1102
1219
1141
1078
1022
1021
901
1152
1449
1344
1281
1284
1210
1214
1183
1148
1079
1149
1169
1099
1180
1144
1083
1143
1160
1087
1112
1133
1117
1085
1163
1124
1055
1069
1153
1149
1172
1216
1177
1119
1152
1115
1049
1120
1106
1003
1100
1090
1010
1002
1067
997
937
1083
1140
1059
1145
1138
1061
1131
1101
979
997
1093
1055
1208
1195
1119
1032
1171
1168
1063
1220
1195
1112
1162
1118
1033
1088
1096
1004
1056
1114
1085
1116
1050
937
1111
1249
1122
1052
1140
1073
949
1020
1006
1054
990
1117
1196
1073
1112
1185
1184
1043
1054
1092
1035
1109
1113
1077
1004
1263
1186
1086
1126
1142
1048
1179
1169
1066
1052
1140
1091
1111
1197
1123
1154
1163
1094
994
1028
1098
1152
1037
973
1125
1219
1091
1144
1211
1160
1154
1140
1052
1040
1172
1159
1092
1169
1183
1122
1160
1109
1043
1107
1078
957
979
1184
1102
1073
1162
1119
1124
1200
948
857
894
1603
1326
1399
1410
1233
1310
1253
1172
1249
1229
1200
1225
1172
1163
1187
1149
1082
1101
1094
1002
1024
1087
1036
1072
1164
1108
1047
1104
1112
974
1106
1088
1023
1252
1210
1110
1235
1237
1116
1157
1150
1091
1143
1209
1121
1155
1160
1076
1138
1131
1069
1144
1154
1101
1128
1166
1097
1126
1147
1092
1120
1113
1112
1052
1078
1075
1041
1073
1060
1044
992
1091
1218
1097
1155
1185
1096
1186
1168
1130
1121
1128
1076
1167
1193
1073
1142
1147
1096
1121
1179
1121
1173
1223
1137
1137
1150
1081
1139
1191
1114
1158
1211
1172
1104
1153
1122
1078
1141
1135
1045
1125
1125
1043
1106
1140
1083
1088
1114
1095
1097
1128
1094
1019
1079
1082
994
1090
1146
1057
1100
1123
1108
1011
1111
1145
1012
1046
1190
1142
1167
1164
1054
1086
1099
1037
1032
1098
1085
974
1162
1166
1033
1099
1142
1072
1126
1189
1093
1084
1128
1091
1046
1316
1199
1138
1213
1186
1093
1144
1101
1021
1140
1161
1092
1171
1256
1172
1104
1063
1127
1042
1162
1242
1122
1093
1158
1082
1126
1158
1087
1092
1110
1088
1032
1112
1116
1065
1165
1072
960
1242
1247
1141
1288
1247
1149
1187
1153
1089
1191
1182
1066
1172
1121
1088
1249
1214
1119
1163
1170
1075
1109
1138
1115
989
1023
1089
1089
992
1073
1118
1006
1006
1081
1067
1026
1132
1067
936
1059
1322
1194
1205
1247
1161
1168
1136
1015
1118
1233
1102
1228
1210
1113
1084
1224
1124
1158
1291
1145
1190
1180
1090
1144
1058
1022
1193
1152
1142
1276
1180
1141
1199
1111
1086
1150
1071
1050
1087
1122
992
1075
1182
1095
1157
1174
1077
987
1095
1131
1006
1122
1109
1039
846
826
799
773
739
710
764
1141
920
784
745
690
692
665
661
640
642
653
651
664
675
674
659
663
649
643
643
633
638
636
625
636
638
670
778
948
1043
1065
1209
1109
910
858
1349
1290
1242
1228
1059
1411
1282
1420
1378
1328
1396
1381
1280
1125
1207
1333
1226
1353
1335
1313
1273
1304
1269
1191
1150
1381
1316
1228
1321
1294
1192
1230
1194
1160
1113
1122
1122
1087
1148
1196
1176
1051
1034
906
976
1662
1386
1439
1364
1281
1339
1281
1175
1204
1198
1147
1219
1190
1158
1216
1205
1115
1218
1209
1131
1185
1188
1115
1142
1182
1117
1121
1193
1171
1164
1243
1165
1176
1214
1134
1142
1201
1185
1166
1226
1174
1105
1156
1144
1084
1118
1182
1048
1081
1087
988
931
1051
1321
1326
1303
1223
1233
1191
1120
1149
1128
1144
1209
1134
1170
1209
1108
1150
1136
1051
1101
1149
1087
1126
1153
1098
1138
1171
1092
1143
1268
1195
1252
1291
1220
1194
1212
1175
1124
1142
1098
1020
1203
1279
1183
1243
1210
1140
1168
1118
1020
1190
1141
1066
1205
1203
1183
1261
1247
1147
1186
1173
1119
1227
1206
1141
1170
1171
1122
1184
1175
1059
1035
1222
1243
1186
1328
1235
1175
1221
1203
1026
954
915
1550
1361
1360
1351
1196
1268
1207
1065
1200
1216
1068
1058
1187
1117
1147
1247
1211
1193
1263
1171
1104
1144
1179
1108
1160
1131
1098
1227
1244
1135
1243
1250
1109
1156
1191
1037
1133
1166
1141
1234
1164
1098
1110
1238
1033
1105
1129
1146
1014
1147
1116
1048
1085
1095
1045
1069
1065
929
1040
1175
1065
1068
1315
1211
1142
1186
1124
1095
1121
1129
1059
1211
1242
1134
1184
1190
1109
1230
1257
1181
1220
1179
1011
1085
1106
1046
1149
1187
1078
1066
1048
1031
1326
1259
1119
1186
1183
1080
1219
1231
1165
1101
1230
1128
1046
1139
1169
1076
1103
1141
1135
1030
1088
1124
1071
1017
1178
1169
1038
1143
1112
976
1115
1218
1103
1181
1180
1081
1136
1173
1101
1000
1083
1108
1075
1307
1202
1023
1190
1140
1080
1177
1205
1095
1133
1104
1069
1192
1173
1105
1169
1147
1058
1101
1171
1017
1021
1109
1065
1194
1220
1194
1082
1215
1199
1085
1242
1264
1112
1112
1248
1197
1121
1276
1182
1103
1175
1189
1096
1157
1127
1089
953
1286
1165
1049
1185
1208
1123
1198
1193
1083
1168
1150
1101
1200
1154
1113
1152
1109
1050
1137
1087
981
1103
1245
1131
1281
1226
1132
1249
1178
1060
1136
1128
1120
1003
1123
1079
1012
941
1222
1237
1081
1262
1166
1092
1182
1148
983
1093
1315
1172
1306
1394
1236
1271
1230
1156
1211
1176
1146
1210
1272
1173
1185
1200
1097
1190
1117
1045
1101
1165
1057
1108
1146
1062
1020
1019
1218
1122
1304
1202
1164
1204
1130
1041
1150
1229
1100
1155
1200
1101
1108
1190
1139
1056
1165
1121
1065
1200
1140
1086
1254
1121
1091
1189
1176
1103
1229
1175
1066
1207
1174
1022
1052
1149
1043
1044
1168
1122
1003
1014
1141
1095
1130
1235
1167
1121
1159
1148
1045
982
1071
1006
1331
1282
1251
1251
1241
1216
1218
1226
1159
1202
1226
1199
1247
1245
1178
1235
1188
1075
1170
1105
1004
1130
1143
1035
1183
1241
1179
1177
1183
1097
1150
1206
1079
979
1058
1095
970
1101
1136
1076
1035
1134
1164
1002
986
1144
1041
1255
1319
1192
1288
1219
1162
1152
1162
1225
1139
1095
1236
1198
1166
1242
1192
1159
1230
1161
1052
1165
1139
1035
1101
1093
1006
1035
1105
1059
1044
1075
1109
1049
1190
1204
1073
1126
1215
1092
1128
1213
1133
1100
1178
1116
1009
1150
1183
1070
1127
1205
1110
1146
1176
1112
1067
1076
963
901
937
1216
951
838
794
766
760
746
731
729
719
701
682
694
670
673
658
649
656
659
647
647
655
661
665
667
689
770
817
1036
1109
1110
1085
875
865
1266
1194
904
1347
1157
899
1308
1313
951
1068
1273
1172
1379
1122
970
1328
1148
934
1345
1139
926
1322
1176
1272
1113
1303
1145
906
1349
1262
1162
1335
1257
1173
1193
1329
1101
1103
1061
1475
1393
1334
1198
1239
1262
1213
1233
1269
1235
1167
1113
1022
1021
901
1351
1329
1227
1330
1287
1226
1260
1229
1146
1249
1237
1176
1243
1235
1190
1219
1245
1149
1127
1031
1311
1458
1384
1324
1365
1233
1270
1288
1173
1119
1206
1183
1196
1476
1328
1263
1335
1245
1169
1246
1194
1102
1057
1098
931
1152
1476
1266
1275
1137
1382
1279
1094
1214
1284
1231
1112
1086
970
1479
1425
1482
1476
1369
1321
1354
1280
1289
1262
1234
1242
1190
1230
1187
1188
1175
1158
1198
1033
959
1075
1159
1305
1483
1253
1443
1302
1359
1316
1226
1319
1214
1049
1252
1267
1221
1196
1264
1228
1178
1116
1204
1223
1166
1211
1218
1150
1141
1277
1217
1166
1340
1218
1136
1243
1214
1165
1134
1177
1142
1199
1234
1194
1113
1227
1222
1117
1197
1182
1190
1244
1222
1131
1191
1191
1108
1173
1186
1110
1134
1171
1158
1139
1237
1234
1127
1176
1223
1145
1167
1195
1149
1195
1258
1206
1272
1272
1166
1219
1172
1054
1083
1068
997
1375
1264
1179
1313
1257
1157
1241
1167
1103
1208
1228
1127
1226
1238
1122
1160
1218
1105
1139
1245
1137
1205
1240
1141
1206
1201
1114
1118
1139
1103
1098
1618
1438
1332
1345
1238
1170
1259
1222
1168
1300
1255
1201
1239
1222
1152
1206
1222
1141
1194
1182
1161
1209
1258
1227
1211
1222
1185
1128
1181
1158
1107
1207
1264
1221
1277
1199
1017
1169
1136
1088
1271
1198
1177
1280
1177
1212
1264
1211
1144
1225
1211
1122
1229
1236
1132
1203
1229
1129
1128
1161
1093
1105
1186
1175
1079
1216
1143
1034
1105
1206
1090
1034
1146
1006
1295
1285
1179
1278
1231
1093
1240
1191
1065
1137
1217
1110
1321
1237
1134
1238
1192
1037
1101
1297
1232
1198
1253
1093
1180
1219
1079
1180
1212
1066
1199
1237
1045
1187
1328
1202
1514
1377
1229
1310
1189
1177
1239
1121
1044
1236
1214
1030
1174
1197
1097
1151
1228
1130
1154
1211
1093
1119
1149
1096
1055
1117
1174
984
1036
1335
1176
1254
1296
1214
1261
1201
1101
1234
1151
926
1071
1312
1214
1280
1254
1127
1259
1251
1161
1201
1171
1182
1288
1111
1208
1266
1120
1175
1194
1072
1007
1210
1168
996
1136
1201
1081
1122
1103
978
1061
1089
1003
1046
1317
1107
1118
1179
1115
1085
1264
1190
1064
1245
1218
1018
1067
1199
1175
1150
1322
1124
1167
1258
1107
1004
1201
1221
1085
1312
1334
1111
1225
1227
1103
1184
1236
1112
1166
1122
1028
1220
1306
1173
1279
1250
1153
1213
1214
1019
1140
1046
993
1216
1247
1096
1174
1195
1147
1041
1227
1169
936
995
1483
1154
1180
1265
1103
1227
1255
1042
1062
1370
1190
1376
1323
1172
1292
1203
1136
1243
1163
1092
1231
1191
1065
1160
1177
1072
1098
1185
1151
1023
1155
1196
1070
1142
1191
1185
1047
1117
1186
1083
1131
1211
1135
1025
1109
1120
1006
1169
1189
1035
1133
1146
1065
979
1126
1121
1010
1165
1101
1005
1131
1366
1139
1338
1273
1263
1283
1218
1185
1233
1194
1149
1215
1151
1244
1231
1156
1209
1195
1091
1075
1099
1089
937
1118
1323
1223
1472
1296
1236
1287
1203
1226
1264
1185
1180
1225
1172
1181
1220
1208
1131
1205
1139
1073
1159
1165
1045
1096
1211
1156
1113
1302
1219
1133
1215
1123
995
1198
1150
1025
1139
1162
1042
1105
1237
1094
1082
1106
1168
1097
1183
1143
999
1070
1236
1232
1292
1250
1177
1249
1222
1098
1140
1211
1080
1138
1205
1130
1103
1194
1168
961
1080
1259
1125
1360
1265
1197
1273
1225
1107
1213
1178
1112
1178
1211
1112
1222
1146
1072
1138
1134
1003
1051
1209
1099
1174
1199
1111
1083
1210
1112
1149
1229
1104
1104
1186
1109
1063
1194
1176
1018
1171
1157
1120
1060
1163
1138
1022
1099
1149
1026
1059
1334
1165
1193
1286
1157
1115
1248
1193
1048
1155
1214
1117
1276
1279
1123
1217
1192
1041
1141
1204
1141
1127
1221
1134
1034
1086
1145
990
1093
1162
1034
1193
1177
1143
1016
1233
1103
1046
1185
1223
1156
1273
1235
1145
1167
1156
1024
1088
1194
1073
1305
1253
1172
1230
1215
1086
1118
1140
1010
1154
1208
1052
1114
1222
1097
1137
1154
1046
1109
1321
1140
1217
1204
1091
1124
1169
993
1108
1169
1056
1099
1184
1073
979
1024
1168
1079
1098
1247
1121
1147
1225
1079
1014
1187
1210
1135
1330
1218
1111
1205
1182
1061
1129
1208
1051
1172
1239
1101
1193
1230
1136
1189
1182
1087
1093
1146
1070
1072
1219
1185
1056
1128
1192
1124
1056
1198
1155
1063
1133
1164
1010
1086
1249
1052
1246
1269
1078
1184
1208
1082
1109
1190
1086
1197
1240
1053
1127
1199
1109
1007
1072
1123
1032
1157
1188
1040
1193
1199
1114
1023
1085
1044
1162
1450
1211
1258
1289
1152
1121
1176
1046
1211
1191
1033
1250
1203
1057
1129
1134
984
1074
1208
1072
1117
1225
1158
1063
1132
1126
1023
1072
1149
919
838
829
820
809
795
811
772
753
747
727
723
690
675
676
692
660
675
663
651
662
650
663
644
650
668
723
737
739
821
939
1041
1113
1159
1243
1038
878
914
1425
1232
1271
1189
1233
1392
1352
1413
1387
1315
1282
1334
1319
1261
1305
1273
1115
1035
890
960
1416
1289
1207
1133
906
936
1446
1381
1307
1382
1330
1299
1252
1201
1125
1139
1118
1553
1409
1324
1401
1323
1194
1228
1108
998
1306
1117
1557
1394
1368
1360
1294
1309
1264
1233
1202
1163
1228
1182
1147
1170
1195
1160
1106
1194
1098
980
1072
1164
1120
1278
1238
1298
1270
1215
1266
1253
1249
1255
1282
1275
1203
1278
1258
1099
1155
1245
1231
1258
1367
1255
1124
1239
1116
1022
1101
1203
1227
1367
1319
1232
1258
1206
1089
961
976
1202
1010
1241
1311
1312
1390
1307
1314
1313
1256
1236
1168
1104
1122
1328
1285
1232
1320
1277
1207
1198
1166
1179
1241
1166
1236
1218
1179
1152
1239
1153
1122
1159
1141
1027
1135
1284
1201
1194
1238
1159
1185
1219
1187
1120
1192
1178
1128
1165
1292
1214
1235
1223
1174
1177
1226
1203
1138
1197
1204
1114
1042
1059
946
1041
1375
1293
1380
1283
1208
1237
1197
1159
1226
1193
1189
1106
1216
1132
1092
1007
1158
1171
1212
1336
1337
1285
1333
1274
1173
1222
1275
1259
1178
1229
1227
1155
1154
1182
1151
1053
1101
1162
1093
1159
1169
1111
1147
1187
1135
1143
1189
1116
1149
1216
1188
1155
1410
1333
1265
1273
1176
1228
1201
1135
1157
1136
1085
1190
1452
1336
1285
1317
1189
1225
1201
1109
1190
1254
1203
1203
1256
1172
1147
1187
1163
1112
1207
1184
1138
1235
1203
1134
1179
1193
1119
1225
1235
1182
1239
1230
1142
1182
1226
1176
1329
1256
1140
1386
1314
1257
1341
1235
1174
1231
1183
1190
1254
1221
1197
1243
1208
1182
1214
1151
1128
1202
1187
1137
1201
1193
1106
1161
1172
1087
1161
1176
1106
1223
1215
1136
1219
1222
1182
1135
1200
1134
1083
1153
1168
1069
1178
1214
1108
1193
1221
1176
1161
1163
1130
1344
1240
1258
1307
1232
1206
1256
1158
1156
1235
1187
1156
1197
1197
1113
1212
1207
1175
1220
1222
1151
1212
1213
1134
1169
1221
1135
1158
1213
1179
1136
1177
1164
1099
1169
1161
1090
1161
1165
1081
1168
1185
1075
1150
1176
1096
1235
1259
1148
1210
1217
1152
1170
1170
1106
1140
1199
1126
1220
1253
1165
1264
1211
1135
1185
1158
1096
1132
1151
1066
1031
1065
1132
1103
1234
1214
1128
1212
1159
1042
1252
1169
1106
1327
1323
1269
1282
1288
1210
1258
1203
1143
1206
1216
1143
1219
1208
1189
1216
1177
1233
1238
1192
1154
1227
1194
1147
1236
1202
1143
1202
1185
1121
1164
1174
1114
1161
1170
1115
1155
1191
1158
1149
1173
1155
1185
1302
1245
1261
1259
1180
1188
1173
1122
1038
1245
1220
1213
1327
1298
1223
1261
1185
1085
1195
1213
1147
1207
1231
1137
1360
1237
1154
1244
1132
1097
1275
1203
1121
1228
1220
1131
1221
1182
1074
1152
1170
1053
1137
1309
1174
1151
1254
1172
1107
1139
1089
962
1076
1158
1072
1152
1141
1040
1168
1157
1069
1193
1213
1095
1193
1168
1022
1115
1255
1150
1200
1301
1155
1253
1239
1137
1233
1260
1197
1192
1223
1148
1194
1127
1086
1178
1193
1134
1212
1219
1129
1186
1171
1030
1102
1158
1023
995
1195
1175
1101
1233
1187
1072
1089
1126
1057
974
1301
1238
1227
1265
1243
1264
1240
1178
1190
1237
1197
1225
1252
1176
1157
1222
1155
1074
1263
1245
1162
1258
1182
1119
1180
1158
1052
1286
1210
1131
1232
1206
1039
1130
1134
1105
1198
1145
1080
1192
1163
1046
1117
1190
1122
1122
1232
1130
1137
1183
1105
1103
1163
1150
1055
1201
1099
1192
1232
1131
1202
1192
1145
1239
1241
1183
1208
1179
1124
1207
1171
1126
1205
1169
1015
1086
1205
1166
1307
1329
1221
1285
1213
1118
1235
1150
1116
1239
1186
1050
1156
1159
1060
1071
1227
1124
1099
1183
974
973
1334
1230
1222
1283
1179
1242
1226
1094
1246
1240
1202
1166
1204
1215
1095
1182
1200
1103
1186
1178
1082
1054
1233
1142
1066
1171
1133
998
1048
1222
1128
1037
1186
1106
1005
1304
1177
980
983
1398
1190
1313
1201
1184
1231
1204
1171
1220
1211
1186
1219
1210
1161
1202
1187
1130
1160
1165
1128
1224
1238
1163
1208
1198
1089
1095
1143
1088
1007
1299
1213
1124
1193
1238
1114
1178
1193
1109
1182
1210
1110
1208
1273
1174
1205
1197
1126
1176
1153
1102
1101
1135
1097
1217
1267
1192
1222
1217
1124
1164
1199
1102
1121
1333
1254
1373
1277
1231
1275
1193
1037
1171
1183
1065
1119
1301
1223
1176
1210
1118
1099
1245
1135
1209
1256
1154
1283
1241
1166
1254
1200
1129
1186
1156
1098
1199
1184
1051
1095
1191
1120
1044
1284
1170
1145
1179
1126
1189
1073
894
840
816
849
824
825
856
887
847
822
802
786
785
748
740
715
710
696
696
705
742
798
770
840
1165
1084
1145
1170
1185
1180
1146
1165
1232
1010
1450
1336
1271
1345
1261
1029
1189
928
1549
1488
1412
1418
1271
1045
1232
1364
1249
1313
1278
1271
1211
1242
1256
1217
1086
1102
986
1284
1323
1296
1389
1340
1236
1262
1229
1176
1237
1173
1108
1257
1387
1329
1234
1265
1244
1156
1214
1204
1142
1132
1244
1217
1065
997
1148
1349
1280
1432
1319
1257
1299
1271
1217
1270
1296
1195
1252
1246
1198
1216
1215
1150
1144
1168
1149
1107
1269
1250
1148
1249
1278
1194
1268
1269
1164
1229
1190
1152
1214
1225
1162
1228
1248
1175
1139
1186
1151
1080
1178
1206
1169
1210
1247
1196
1314
1267
1174
1183
1218
1179
1134
1242
1183
1158
1215
1205
1129
1144
1189
1135
1137
1231
1165
1115
1211
1210
1106
1168
1160
1084
1151
1173
1175
1104
1235
1219
1111
1176
1202
1125
1151
1197
1163
1154
1183
1088
1033
1403
1333
1286
1364
1236
1011
1212
1309
1169
1299
1277
1139
1283
1263
1167
1254
1216
1157
1217
1216
1133
1259
1236
1149
1233
1194
1113
1181
1208
1095
1137
1234
1210
1139
1251
1198
1139
1220
1173
1064
1105
1173
1105
1168
1276
1160
1004
982
859
835
832
855
831
824
810
802
835
871
819
950
1039
923
1255
1269
1247
1324
1281
1226
1097
1093
1133
1241
1458
1346
1311
1381
1322
1282
1316
1297
1209
1289
1275
1164
1173
1212
1200
1180
1204
1081
987
1074
1284
1262
1410
1359
1269
1326
1263
1162
1188
1243
1265
1265
1316
1250
1133
1194
1179
1201
1250
1352
1282
1354
1282
1198
1117
1050
1006
1350
1369
1256
1332
1320
1239
1223
1252
1181
1157
1275
1248
1155
1222
1217
1129
1138
1152
1126
1038
1154
1262
1228
1231
1314
1282
1281
1294
1226
1203
1236
1230
1166
1266
1248
1143
1259
1253
1178
1257
1288
1196
1243
1230
1166
1176
1266
1226
1169
1219
1198
1132
1185
1201
1149
1190
1213
1156
1262
1270
1198
1225
1178
1129
1194
1156
1128
1242
1215
1118
1166
1196
1139
1225
1247
1146
1275
1308
1232
1300
1269
1179
1248
1264
1179
1257
1204
1110
1219
1277
1190
1290
1303
1209
1282
1264
1169
1239
1197
1121
1124
1186
1111
1306
1279
1226
1275
1194
1133
1223
1204
1160
1244
1222
1155
1171
1241
1193
1149
1222
1211
1159
1213
1205
1141
1037
1178
1159
1141
1255
1254
1151
1264
1234
1126
1270
1261
1162
1214
1185
930
768
719
730
1473
975
852
841
887
892
850
805
1229
954
805
901
1141
960
1273
1132
1188
1289
1307
1288
1167
1027
1260
1311
1213
1328
1308
1159
1052
1324
1142
1090
1341
1239
1097
1344
1309
1290
1332
1328
1274
1298
1175
1122
936
978
1416
1141
1416
1303
1380
1252
1169
1354
1361
1123
1255
1330
1287
1356
1333
1231
1262
1251
1188
1217
1208
1218
1157
1270
1255
1086
1037
1153
1164
1307
1501
1258
1340
1261
1278
1358
1300
1329
1235
1091
1212
1310
1270
1359
1352
1281
1279
1291
1251
1266
1231
1159
1261
1356
1291
1227
1290
1230
1128
1195
1187
1065
1151
1263
1220
1234
1299
1236
1142
1173
1106
987
1018
1198
1107
1434
1345
1303
1335
1212
1246
1263
1178
1120
1188
1254
1181
1237
1208
1261
1293
1287
1240
1257
1219
1186
1214
1236
1187
1218
1250
1175
1278
1281
1190
1243
1275
1238
1094
1201
1246
1150
1267
1249
1165
1229
1242
1135
1173
1247
1185
1252
1462
1322
1230
1322
1183
1248
1283
1180
1195
1178
1109
1229
1346
1187
1368
1322
1203
1309
1238
1129
1211
1125
1104
1172
1569
1403
1360
1440
1297
1272
1270
1151
1175
1231
1255
1182
1216
1216
1164
1197
1177
1112
1079
1198
1327
1321
1448
1359
1260
1312
1229
1196
1237
1196
1126
1251
1245
1169
1245
1191
1185
1185
1099
1226
1239
1157
1151
1198
1100
1009
1157
1445
1343
1392
1260
1242
1276
1208
1173
1293
1254
1157
1243
1231
1151
1174
1096
1063
1023
1487
1418
1398
1436
1254
1312
1254
1143
1237
1232
1236
1357
1316
1232
1290
1292
1127
1198
1190
1168
1107
1202
1271
1151
1306
1298
1209
1262
1135
1047
1150
1499
1354
1417
1358
1274
1323
1256
1052
1044
1254
1258
1462
1416
1275
1353
1240
1172
1270
1219
1107
1160
1268
1242
1196
1270
1221
1156
1194
1171
1125
1251
1221
1151
1201
1211
1149
1235
1199
1136
1193
1268
1251
1190
1270
1196
1150
1216
1197
1103
1226
1250
1157
1235
1250
1154
1183
1210
1114
1245
1311
1182
1271
1250
1039
1099
1406
1451
1460
1473
1294
1342
1278
1153
1232
1118
1032
1254
1446
1292
1374
1312
1247
1327
1248
1190
1230
1180
1135
1217
1215
1135
1270
1265
1133
1129
1213
1130
1167
1237
1172
1133
1211
1202
1145
1182
1197
1092
1165
1241
1211
1045
1073
1188
1325
1592
1352
1377
1330
1190
1257
1216
1124
1196
1215
1109
1166
1202
1136
1170
1224
1176
1076
1140
1191
1118
1177
1241
1151
1219
1251
1188
1210
1276
1203
1177
1242
1125
1168
1234
1133
1167
1248
1217
1209
1120
1090
1222
1330
1210
1317
1313
1154
1189
1188
1043
1098
1306
1129
1188
1455
1209
1243
1284
1177
1166
1188
1113
1078
1148
1195
1100
1167
1231
1219
1265
1352
1297
1230
1184
1224
1223
1130
1222
1301
1108
1179
1203
1013
971
1255
1114
1476
1376
1222
1293
1178
1013
1155
1025
876
896
1531
1057
1281
1243
1216
1355
1270
1177
1228
1202
1088
1132
1030
884
961
1553
1406
1359
1429
1288
1223
1279
1074
980
1032
1472
1363
1497
1384
1313
1308
1299
1220
1192
1290
1272
1269
1198
1169
1117
1168
1147
1064
1110
1130
1025
1021
909
873
844
946
1720
1392
1408
1034
1237
1020
1034
1167
1131
1116
1157
1077
1064
1171
1177
1138
1191
1178
1170
1242
1244
1255
1252
1222
1149
1215
1185
1135
1216
1176
1117
1170
1171
1045
1116
1150
951
991
948
1175
1265
1418
1340
1201
1253
1159
990
949
1143
1033
1427
1387
1308
1356
1288
1152
1176
1044
940
1054
1474
1275
1365
1265
1274
1281
1153
1162
1191
1114
1165
1186
1099
1123
1184
1141
1076
1163
1121
1019
1057
1083
1023
1034
1102
1157
1169
1051
1104
1053
990
1091
1237
1179
1234
1144
1035
1111
1249
1201
1228
1212
1177
1136
1102
1199
1185
1110
1225
1097
1039
1002
981
922
888
900
945
951
942
1229
1196
1080
1085
1051
1027
1046
1112
1039
1121
1167
1132
1190
1125
1065
1128
1134
1034
1066
1053
1021
1016
1029
1046
1012
999
954
886
839
812
910
1474
1431
1209
1203
1130
1119
1160
1038
1099
1099
1059
1098
1170
1094
1145
1159
1135
1153
1121
1073
1121
1196
1106
1169
1192
1109
1282
1321
1248
1247
1148
1169
1050
1201
1151
1043
1125
1195
1043
1096
1187
1155
1252
1192
1163
1206
1177
1147
1124
1157
1086
990
931
967
925
1368
1187
1092
1163
1004
1024
984
954
973
949
935
939
960
963
1040
1294
1085
1170
1127
1132
1188
1031
1132
1090
1146
1144
1135
1280
1178
1277
1188
1138
1118
1042
1025
1155
1021
1022
1098
974
971
925
876
903
974
1183
909
884
945
1084
1447
1212
1166
1209
1068
1115
1107
948
959
1000
995
964
1185
1161
1022
1077
1222
1179
1087
1070
1054
984
1052
1153
1123
984
1008
1068
1148
1026
999
1235
1187
1084
1186
1217
1064
1066
1070
1050
1114
1127
1070
1065
1105
1107
1050
1175
1169
1125
1119
1071
1059
1117
1120
1057
1098
1095
992
1045
1107
998
1017
1204
1202
1112
1233
1223
1089
1145
1090
1036
1180
1260
1069
1175
1156
1057
1135
1178
1055
1109
1153
1109
1067
1127
1139
1072
1202
1179
1080
1143
1125
1031
963
958
965
952
961
1201
1148
1006
1092
1133
1017
996
1029
945
939
1056
1188
1057
1176
1158
1079
1145
1123
1122
1198
1079
1128
1266
1175
1178
1241
1129
1151
1148
1131
1092
1168
1140
1112
1206
1275
1178
1195
1159
1084
1229
1246
1040
1056
1098
1068
1012
1077
1140
1065
1099
1159
982
973
971
961
895
949
1007
1039
992
1045
1172
1046
958
985
1181
1153
1265
1177
1314
1257
1259
1243
1188
1144
1126
1032
1002
1141
1167
1271
1237
1087
1174
1159
1051
1099
1078
1021
1139
1133
1007
1073
1121
1055
1128
1192
1025
1058
1057
975
1017
1100
1001
1041
1109
1021
1030
1026
972
974
959
914
892
841
827
966
1604
1274
1344
1237
1194
1171
1005
988
1092
1183
1030
1227
1104
1038
1204
1185
1091
1143
1166
1110
1246
1229
1143
1170
1147
1085
1184
1221
1153
1215
1187
1199
1035
1017
1352
1354
1162
1426
1306
1174
1234
1230
1138
1144
1106
1065
1154
1199
1118
1166
1204
1136
1088
1125
1049
1051
1302
1179
1132
1203
1112
1090
1106
1025
1043
1120
1064
1110
1126
1106
1216
1184
1151
1180
1092
1168
1162
1061
1110
1135
1031
1043
1058
981
1018
1069
1029
1054
1138
1140
1070
1085
991
1000
1037
1025
1062
1057
1001
1068
1094
1040
1105
1107
1024
1062
1027
983
1012
1094
1036
1107
1152
1082
1008
1038
943
873
851
836
1425
1268
1416
1319
1207
1237
1202
1147
1133
1012
944
953
1102
1198
1391
1342
1264
1257
1206
1264
1268
1181
1251
1245
1233
1313
1265
1182
1229
1172
1037
947
1246
1177
1006
993
1406
1246
1300
1141
1063
1052
1017
959
957
1140
982
1034
1014
911
892
1163
1257
1229
1315
1248
1142
1220
1177
1111
1128
1112
1071
1055
1175
1202
1101
1149
1217
1140
1204
1151
1086
1137
1098
1126
1114
1091
1077
1015
1029
986
1000
894
855
834
899
1530
1359
1247
1104
1360
1172
1168
1143
1026
1040
1065
1074
907
996
1275
1186
1037
1151
1197
1113
1202
1168
1076
1162
1157
976
922
887
1481
1266
1447
969
914
928
936
879
872
896
988
1279
1227
1267
1246
1183
1187
1182
1117
1038
1122
1170
1193
1154
1244
1228
1090
1095
1187
1153
1114
1307
1239
1080
1160
1034
933
886
1320
1152
1316
1312
1255
1277
1269
1203
1175
1162
1086
1099
1052
1153
1179
1218
1066
1127
994
929
929
974
1522
1414
1266
1282
1240
1163
1204
1186
1044
1100
1068
1023
976
1167
1222
1139
1178
1113
1027
1062
1379
1282
1241
1311
1276
1147
1228
1149
1091
975
921
865
925
1447
1032
1414
1336
1400
1339
1262
1207
1255
1265
1201
1182
1213
1175
1161
1222
1192
1161
1086
1200
1173
1068
1115
1141
1143
1076
1143
1162
1099
1117
1132
1039
1094
1143
1113
1051
1076
1074
1101
1059
1172
1255
1141
1159
1141
1052
1084
1121
1146
1091
1237
1243
1126
1205
1155
1004
1044
1077
1041
1160
1342
1186
1300
1257
1167
1202
1182
1069
1106
1239
1230
1248
1379
1286
1182
1238
1203
1136
1172
1148
1160
1149
1210
1188
1134
1156
1190
1129
1089
1163
1189
1099
1171
1198
1168
1139
1182
1150
1084
1243
1250
1175
1221
1215
1106
1135
1151
1114
1045
1130
1148
1060
1125
1211
1098
1113
1144
1090
1158
1165
1182
1190
1162
1229
1141
1310
1212
1096
1182
1195
1080
1214
1203
1134
1172
1133
1030
1060
1158
1158
1045
1164
1174
1017
1003
1042
1122
1081
1221
1258
1241
1158
1142
1137
1050
1098
1147
1018
1034
1358
1358
1203
1354
1268
1185
1154
1104
1077
1169
1206
1188
1104
1222
1185
1125
1193
1194
1108
1135
1157
1155
1083
1193
1185
1134
1119
1166
1133
1052
1116
1145
1147
1080
1140
1169
1082
1156
1139
1051
1017
980
1007
1085
1512
1334
1145
1278
1233
1135
1161
1150
1079
1087
1131
1177
1146
1308
1249
1138
1256
1205
1113
1145
1143
1015
987
1006
1192
1240
1203
1251
1248
1184
1092
1054
1015
1220
1309
1240
1257
1268
1188
1200
1147
1089
1143
1129
1041
1183
1161
1078
1164
1204
1118
1120
1111
1122
1066
1161
1195
1111
1228
1234
1143
1156
1139
1061
1121
1155
1153
1164
1183
1153
1066
1079
1103
1009
1090
1296
1210
1197
1244
1163
1110
1136
1087
976
1075
1103
1119
1078
1197
1206
1134
1109
1157
1138
1089
1121
1149
1095
1182
1217
1199
1122
1183
1149
1089
1076
1198
1203
1232
1257
1174
1165
1190
1096
1102
1128
1147
1054
1153
1161
1102
1197
1162
1112
1172
1160
1098
1128
1133
1064
1145
1168
1090
1095
1084
1053
1178
1429
1317
1279
1280
1201
1175
1167
1127
1064
1134
1156
1090
1176
1183
1085
1142
1153
1094
1142
1144
1074
1085
1060
1013
974
1270
1271
1283
1378
1285
1250
1293
1220
1319
1250
1185
1263
1182
1114
1190
1173
1075
1140
1211
1171
1156
1175
1165
1144
1199
1194
1124
1175
1171
1094
1155
1200
1126
1119
1160
1182
1122
1204
1239
1105
1148
1160
1090
1140
1177
1081
1134
1157
1110
1077
1140
1193
1092
1123
1145
1099
1155
1208
1131
1143
1124
1148
1072
1195
1222
1126
1211
1174
1079
1138
1147
1077
1148
1158
1084
1198
1235
1135
1145
1150
1156
1082
1159
1183
1085
1129
1144
1061
1101
1104
1043
1142
1177
1104
1185
1183
1090
1087
1099
1034
1139
1230
1162
1302
1257
1160
1256
1196
1139
1161
1212
1144
1184
1226
1141
1163
1186
1126
1122
1140
1113
1114
1212
1214
1117
1212
1152
1077
1159
1218
1088
1103
1062
1129
998
1182
1243
1198
1257
1189
1164
1189
1165
1084
1145
1158
1106
1223
1245
1128
1239
1221
1185
1090
1087
1197
1268
1203
1213
1261
1212
1209
1203
1173
1163
1196
1175
1090
1213
1199
1099
1166
1130
1065
1129
1126
1038
1155
1171
1094
1174
1160
1092
1115
1133
1090
1049
1130
1142
1057
1173
1201
1152
1217
1208
1113
1134
1152
1116
1129
1206
1120
1141
1181
1135
1060
1177
1156
1100
1186
1190
1128
1168
1230
1161
1133
1164
1141
1069
1111
1135
1137
1089
1154
1172
1116
1163
1145
1108
1117
1191
1106
1127
1158
1124
1144
1174
1117
1093
1107
1071
1032
1132
1212
1147
1221
1175
1160
1166
1102
970
925
935
863
891
1297
966
932
1076
1236
1188
1281
1297
1278
1219
1220
1196
1214
1231
1235
1224
1161
1215
1192
1161
1132
1195
1132
1090
1235
1179
994
1154
1190
1108
1251
1224
1109
1183
1167
1103
1172
1196
1117
1151
1188
1125
1095
1126
1092
1014
1091
1156
1156
1222
1257
1206
1155
1188
1165
1035
1101
1151
1211
1312
1333
1244
1298
1244
1143
1178
1150
1087
1155
1203
1128
1219
1173
1138
1175
1159
1074
1165
1141
1065
1108
1094
1049
1069
1082
1118
1077
1249
1154
1196
1196
1162
1105
1138
1093
1045
1142
1100
1064
1192
1268
1216
1205
1236
1141
1156
1189
1111
1206
1210
1158
1190
1156
1099
1112
1131
1131
1146
1306
1242
1199
1213
1183
1062
1121
1162
1110
1088
1187
1211
1123
1178
1141
1072
1118
1118
1054
1083
1072
1025
1146
1197
1131
1110
1164
1110
1022
1064
1187
1188
1397
1314
1234
1294
1222
1185
1237
1221
1165
1162
1271
1234
1209
1252
1165
1151
1207
1217
1108
1182
1168
1100
1210
1181
1094
1171
1208
1154
1135
1144
1110
1108
1167
1126
1115
1181
1165
1087
1129
1128
1071
1109
1129
1065
1176
1201
1074
1157
1166
1070
1085
1054
1074
1194
1236
1178
1256
1206
1139
1174
1144
1054
1168
1227
1145
1260
1280
1183
1243
1226
1120
1194
1210
1184
1267
1245
1163
1176
1119
1088
1127
1196
1155
1207
1239
1168
1170
1210
1180
1105
1127
1167
1132
1161
1193
1176
1127
1159
1085
1000
1014
1084
1601
1460
1387
1345
1235
1305
1272
1158
1219
1238
1157
1217
1161
1177
1151
1227
1195
1164
1215
1193
1133
1166
1181
1104
1139
1150
1076
1105
1149
1097
1157
1182
1117
1121
1150
1146
1058
1143
1226
1171
1163
1184
1157
1110
1135
1114
1065
1121
1139
1084
1107
1182
1149
1158
1195
1131
1129
1195
1173
1148
1190
1125
1138
1136
1130
1054
1158
1232
1171
1183
1207
1185
1094
1193
1142
1123
1196
1113
1124
1162
1151
1088
1123
1138
1125
1200
1194
1130
1187
1177
1111
1129
1114
1084
1162
1161
1078
1146
1107
1106
1064
1262
1312
1229
1253
1223
1150
1178
1156
1099
1171
1210
1116
1194
1248
1163
1244
1240
1149
1229
1226
1154
1171
1187
1140
1139
1181
1154
1108
1158
1109
1120
1163
1141
1126
1069
1127
1067
1366
1310
1209
1258
1250
1157
1188
1187
1105
1166
1183
1079
1193
1222
1134
1150
1176
1146
1158
1232
1195
1159
1189
1181
1115
1180
1191
1133
1144
1119
1041
1176
1205
1126
1237
1226
1163
1206
1188
1102
1220
1216
1113
1181
1184
1110
1173
1157
1086
1131
1199
1124
1195
1247
1115
1208
1211
1116
1147
1149
1056
1141
1174
1091
1205
1204
1131
1187
1191
1102
1158
1165
1092
1172
1147
1071
1152
1147
1080
1035
956
889
851
819
870
927
866
814
822
792
798
833
806
809
916
940
831
857
1006
1012
990
1167
1179
1172
1175
1238
1204
1276
1251
1266
1106
1062
891
1502
1464
1370
1466
1259
1317
1321
1208
1299
1328
1194
1203
1086
1360
1374
1186
1168
1006
1217
1323
1261
1296
1384
1329
1249
1305
1266
1256
1292
1262
1192
1161
1215
1194
1121
1200
1217
1182
1158
1234
1199
1081
1159
1165
1082
1210
1259
1140
1266
1252
1133
1102
1196
1162
1025
1077
1341
1148
1348
1344
1217
1270
1296
1233
1197
1230
1189
1155
1245
1217
1144
1286
1241
1160
1170
1205
1174
1061
1151
1283
1238
1270
1294
1141
1210
1204
1129
1236
1279
1197
1249
1230
1135
1111
1152
1182
1113
1217
1169
1143
1264
1226
1184
1189
1132
1240
1265
1160
1325
1280
1238
1284
1213
1084
1207
1252
1148
1393
1328
1236
1311
1271
1211
1254
1206
1140
1248
1225
1148
1142
1162
1192
1182
1297
1250
1165
1262
1258
1157
1207
1211
1100
1242
1290
1238
1314
1299
1189
1231
1244
1159
1230
1199
1133
1223
1199
1175
1151
1204
1171
1106
1146
1205
1134
1304
1242
1130
1225
1187
1108
1385
1368
1270
1320
1268
1242
1253
1191
1141
1031
1158
1329
1220
1338
1262
1083
1238
1223
1128
1209
1220
1130
1136
1181
1182
1143
1241
1208
1137
1196
1191
1116
1197
1272
1151
1253
1256
1169
1192
1293
1280
1197
1277
1279
1186
1221
1270
1166
1216
1240
1148
1261
1202
1156
1201
1167
1109
1178
1172
1142
1224
1194
1124
1155
1171
1090
1124
1145
1101
1113
1220
1186
1100
1193
1225
1144
1142
1168
1152
1072
1169
1276
1225
1327
1273
1224
1268
1212
1172
1202
1162
1113
1211
1196
1161
1240
1208
1134
1190
1173
1111
1263
1288
1165
1212
1197
1194
1130
1237
1258
1208
1332
1286
1229
1267
1200
1106
1155
1196
1114
1199
1239
1162
1228
1197
1064
1167
1218
1076
1164
1298
1212
1332
1236
1174
1254
1189
1160
1228
1209
1155
1254
1240
1155
1246
1236
1126
1171
1171
1085
1204
1255
1231
1229
1220
1190
1140
1137
1135
1054
1288
1320
1239
1317
1233
1188
1222
1196
1133
1155
1080
1005
1033
917
884
884
846
825
801
780
782
752
763
763
758
741
717
697
688
701
677
674
642
635
631
632
623
622
625
626
617
620
622
637
657
705
756
1053
1123
1160
1148
1218
1097
1054
959
1371
1340
1202
1338
1199
1315
1323
1138
1270
1351
1207
1317
1321
1193
1156
1036
1228
1218
1170
1271
1354
1254
1236
1329
1322
1290
1363
1355
1246
1127
1190
1442
1393
1360
1356
1277
1091
1171
1222
1168
1429
1371
1334
1321
1222
1140
1238
1226
1201
1272
1262
1165
1074
1136
1185
1286
1389
1299
1300
1335
1250
1195
1221
1168
1107
1186
1289
1203
1263
1306
1262
1195
1239
1229
1182
1255
1261
1188
1221
1145
1094
1291
1378
1248
1301
1327
1174
1200
1135
1047
945
1303
1447
1409
1464
1388
1293
1301
1234
1205
1240
1303
1269
1218
1290
1270
1193
1207
1204
1158
1272
1367
1245
1220
1315
1239
1196
1260
1196
1123
1130
1234
1183
1174
1244
1255
1126
1215
1211
1122
1134
1179
1090
1032
1178
1344
1173
1390
1329
1250
1266
1192
1209
1224
1158
1165
1182
1198
1199
1224
1172
1217
1220
1167
1121
1249
1239
1157
1143
1355
1247
1231
1381
1216
1222
1262
1178
1171
1241
1211
1182
1310
1282
1168
1251
1274
1177
1217
1221
1094
1092
1203
1251
1146
1380
1444
1244
1277
1262
1203
1192
1235
1158
1171
1261
1269
1163
1247
1226
1155
1152
1222
1180
1119
1192
1162
1104
1362
1249
1069
1237
1353
1231
1209
1261
1153
1205
1205
1137
1238
1251
1162
1236
1269
1173
1220
1175
1097
1227
1297
1388
1319
1443
1359
1268
1319
1276
1200
1256
1252
1214
1384
1287
1110
1233
1261
1123
1220
1261
1211
1170
1195
1195
1093
1224
1235
1141
1186
1242
1140
1229
1233
1208
1284
1274
1187
1244
1238
1150
1248
1258
1152
1192
1206
1107
1162
1191
1115
1189
1198
1131
1163
1213
1170
1181
1243
1178
1105
1173
1184
1036
1237
1339
1205
1257
1266
1190
1222
1194
1109
1179
1208
1148
1230
1248
1193
1220
1187
1098
1199
1360
1265
1275
1341
1203
1257
1255
1163
1176
1235
1165
1210
1250
1204
1153
1116
1050
918
867
1429
1186
1214
1292
1207
1413
1312
1236
1316
1268
1238
1236
1250
1174
1200
1309
1288
1276
1220
1256
1237
1175
1231
1220
1143
1231
1235
1159
1234
1258
1167
1139
1197
1127
1107
1178
1217
1115
1179
1187
1189
1103
1059
1059
1018
1449
1413
1326
1351
1237
1266
1268
1198
1158
1192
1171
1147
1268
1264
1145
1203
1240
1219
1192
1315
1232
1224
1321
1259
1186
1263
1275
1142
1196
1157
1150
1102
1344
1278
1201
1347
1257
1195
1281
1207
1105
1177
1179
1154
1283
1263
1237
1266
1199
1160
1216
1177
1092
1235
1279
1159
1211
1261
1225
1228
1250
1208
1173
1258
1276
1160
1190
1215
1205
1289
1337
1218
1223
1228
1162
1202
1231
1182
1204
1248
1153
1242
1216
1178
1216
1151
1086
1182
1209
1106
1234
1297
1215
1258
1206
1146
1219
1200
1177
1196
1272
1215
1225
1245
1178
1212
1204
1165
1329
1327
1236
1348
1277
1207
1256
1225
1200
1256
1189
1193
1236
1128
1159
1168
1111
1107
1169
1145
1283
1286
1137
1187
1243
1171
1184
1228
1123
1143
1149
1158
1116
1248
1241
1188
1232
1215
1197
1221
1200
1082
1013
1101
1152
1339
1445
1262
1260
1282
1179
1226
1217
1143
1228
1258
1164
1248
1256
1229
1267
1194
1146
1214
1262
1163
1169
1262
1242
1249
1300
1253
1210
1249
1251
1176
1226
1193
1154
1198
1183
1091
1167
1159
1097
1140
1161
1131
1128
1191
1166
1095
1128
1143
1106
1164
1199
1164
1177
1174
1108
1218
1267
1183
1323
1261
1197
1278
1244
1181
1240
1230
1144
1204
1198
1148
1184
1207
1219
1316
1245
1209
1242
1196
1144
1181
1146
1101
1421
1276
1310
1324
1224
1212
1224
1209
1198
1281
1214
1181
1272
1163
1164
1214
1162
1206
1234
1170
1221
1242
1163
1156
1191
1115
1103
1175
1195
1135
1211
1233
1119
1197
1233
1144
1203
1248
1150
1065
1102
954
888
1483
1164
1298
1217
1132
1141
965
944
999
912
1284
1253
1236
1277
1277
1116
1095
1063
1214
1312
1259
1286
1272
1257
1269
1267
1240
1265
1262
1144
1097
1188
1097
1614
1413
1336
1391
1230
1343
1303
1159
1288
1319
1201
1274
1277
1154
1234
1258
1219
1213
1211
1206
1136
1228
1230
1138
1204
1232
1151
1212
1193
1102
1146
1159
1083
1159
1265
1125
1215
1209
1132
1142
1225
1126
1150
1255
1193
1246
1315
1252
1186
1257
1235
1138
1207
1208
1149
1176
1224
1197
1167
1247
1173
1075
1200
1294
1207
1233
1269
1205
1260
1161
1168
1254
1205
1089
1213
1322
1206
1216
1270
1177
1161
1226
1183
1151
1213
1194
1058
1159
1273
1156
1267
1274
1182
1161
1203
1118
1202
1360
1242
1319
1305
1206
1266
1215
1112
1159
1167
1094
1192
1227
1173
1249
1274
1152
1220
1206
1140
1189
1227
1118
1152
1122
1081
1177
1246
1090
1105
1282
1161
1223
1253
1129
1249
1257
1128
1183
1224
1111
1296
1333
1211
1244
1251
1147
1155
1182
1123
1023
1123
1109
1051
1278
1261
1113
1155
1157
1165
1102
1212
1190
1176
1280
1190
1154
1248
1177
1101
1154
1163
1033
1248
1246
1162
1233
1237
1167
1140
1227
1171
1084
1169
1249
1120
1214
1226
1117
1136
1189
1141
1139
1264
1190
1113
1321
1179
1131
1182
1153
1129
1191
1268
1152
1251
1271
1164
1181
1204
1147
1203
1163
1105
1190
1208
1096
1216
1231
1097
1171
1212
1121
1107
1214
1236
1116
1228
1233
1140
1205
1195
1059
1045
1246
1166
1137
1294
1204
1205
1237
1171
1209
1265
1134
1153
1287
1224
1148
1230
1174
1089
1166
1161
1054
1127
1194
1122
1128
1192
1126
1077
1150
1133
1042
1199
1341
1166
1296
1271
1158
1233
1217
1095
1196
1217
1113
1147
1238
1183
1106
1139
1194
1076
1218
1293
1175
1201
1254
1166
1161
1240
1157
1053
1207
1284
1151
1249
1232
1145
1233
1233
1090
1046
1221
1121
1184
1480
1287
1200
1300
1223
1203
1204
1203
1081
1295
1299
1197
1198
1231
1186
1072
1167
1085
987
1364
1329
1267
1450
1233
1281
1286
1189
1242
1245
1129
1229
1241
1128
1213
1259
1146
1216
1189
1061
1212
1275
1098
1206
1280
1149
1152
1235
1248
1141
1257
1214
1154
1230
1182
1116
1190
1246
1155
1203
1220
1108
1186
1180
1094
1153
1188
1127
1064
1145
1146
1070
1112
1175
1108
1150
1204
1112
1146
1223
1166
1199
1313
1222
1307
1246
1170
1233
1205
1082
1241
1191
1116
1204
1153
1133
1234
1237
1127
1201
1215
1120
1198
1232
1112
1201
1302
1194
1127
1263
1227
1051
1177
1191
1067
1133
1254
1110
1134
1168
1069
1157
1200
1086
1159
1258
1117
1235
1227
1102
1188
1240
1171
1263
1219
1126
1195
1241
1196
1197
1248
1156
1124
1228
1171
988
1090
1337
1229
1195
1279
1217
1179
1010
920
829
810
1392
963
888
1252
971
938
1228
1051
996
1224
1158
911
979
1223
1249
1189
1264
1171
1139
1211
1261
1270
1276
1246
1191
1132
1046
1006
1342
1111
1125
1268
1138
1245
1344
1232
1346
1286
1173
1257
1268
1264
1239
1276
1235
1177
1095
1064
958
1157
1236
1254
1415
1231
1112
1251
1288
1188
1321
1320
1259
1267
1256
1236
1175
1286
1279
1230
1279
1254
1194
1212
1225
1123
1234
1279
1088
1110
1289
1227
1386
1279
1347
1309
1215
1265
1272
1170
1147
1120
1035
1121
1393
1204
1375
1333
1250
1294
1271
1191
1117
1098
1043
1236
1573
1414
1365
1349
1282
1263
1276
1205
1185
1286
1279
1162
1247
1233
1118
1199
1231
1141
1278
1265
1235
1247
1209
1078
1009
1025
997
1357
1520
1228
1341
1310
1217
1312
1301
1180
1182
1256
1233
1162
1200
1236
1180
1280
1270
1249
1166
1217
1206
1134
1176
1233
1175
1271
1292
1221
1148
1223
1218
1097
1173
1240
1174
1265
1275
1181
1252
1262
1175
1201
1230
1196
1079
1144
1133
1055
1261
1290
1156
1282
1280
1207
1192
1193
1166
1187
1301
1186
1152
1255
1224
1136
1177
1178
1095
1138
1189
1137
1235
1272
1192
1254
1230
1160
1177
1212
1205
1204
1245
1199
1187
1298
1310
1213
1263
1221
1184
1207
1181
1126
1368
1346
1253
1373
1271
1192
1214
1175
1016
1197
1319
1193
1258
1314
1177
1124
1194
1227
1177
1330
1321
1213
1225
1252
1219
1057
1163
1272
1166
1210
1213
1180
1250
1194
1101
1176
1223
1167
1266
1306
1181
1213
1213
1150
1243
1261
1162
1236
1245
1157
1180
1185
1167
1109
1164
1227
1167
1193
1258
1232
1127
1181
1159
1013
1062
1269
1246
1298
1309
1230
1312
1256
1155
1210
1267
1166
1199
1208
1132
1242
1326
1247
1238
1238
1159
1228
1285
1202
1223
1244
1179
1223
1260
1128
1161
1194
1159
1243
1348
1264
1249
1255
1171
1109
1270
1186
1133
1259
1253
1154
1183
1247
1188
1269
1266
1198
1175
1223
1169
1229
1287
1169
1216
1226
1119
1149
1149
1086
1305
1265
1118
1024
1051
1021
924
908
839
863
836
840
808
788
797
819
797
804
822
806
792
789
782
769
751
740
753
788
918
1156
1201
1184
1250
1290
1319
1259
1194
924
1402
1363
990
1307
1083
1366
1339
1398
1427
1364
1307
1376
1303
1309
1337
1295
1290
1197
1217
1306
1344
1294
1335
1268
1209
1158
1138
1032
1414
1464
1423
1329
1372
1280
1296
1311
1233
1207
1256
1263
1190
1212
1155
1115
1264
1226
1223
1338
1275
1171
1239
1295
1297
1255
1330
1251
1148
1224
1211
1121
1213
1194
1154
1170
1146
1078
1198
1232
1128
1190
1251
1204
1211
1227
1134
1151
1219
1081
1109
1427
1295
1278
1313
1245
1224
1216
1080
1208
1286
1216
1259
1291
1247
1240
1273
1226
1194
1205
1140
1125
1228
1270
1171
1300
1254
1186
1268
1239
1244
1276
1192
1192
1277
1234
1196
1260
1219
1195
1278
1233
1141
1211
1217
1153
1225
1315
1247
1299
1284
1243
1251
1182
1117
1232
1371
1320
1315
1348
1239
1265
1272
1166
1235
1243
1137
1226
1252
1179
1162
1260
1217
1207
1297
1236
1157
1199
1135
1038
1297
1324
1275
1346
1283
1203
1291
1247
1174
1275
1245
1160
1321
1307
1157
1055
1210
1427
1295
1325
1358
1301
1299
1338
1268
1241
1225
1250
1179
1328
1303
1201
1287
1270
1172
1236
1202
1130
1196
1227
1210
1185
1267
1244
1143
1211
1216
1132
1228
1278
1169
1245
1241
1183
1184
1243
1148
1104
1158
1328
1223
1357
1333
1225
1266
1192
1228
1303
1192
1184
1306
1259
1262
1290
1248
1248
1228
1212
1140
1281
1265
1166
1286
1199
1088
1233
1265
1142
1175
1231
1138
1259
1272
1169
1268
1175
1086
930
868
852
835
826
829
839
828
804
796
796
762
764
788
1046
1021
1156
1215
1242
984
1044
1336
1186
1508
1424
1494
1438
1308
1346
1336
1299
1384
1339
1291
1346
1273
1299
1275
1225
1228
1152
1161
1085
1313
1334
1324
1382
1316
1294
1241
1236
1213
1450
1235
1210
1074
1209
1360
1319
1390
1257
1044
1053
1047
961
1144
1422
1243
1366
1378
1301
1329
1304
1256
1249
1266
1163
1220
1266
1230
1275
1292
1240
1215
1283
1246
1190
1277
1148
993
1074
1296
1153
1330
1341
1183
1261
1224
1187
1222
1151
1147
1353
1354
1314
1336
1295
1240
1247
1245
1181
1244
1276
1234
1275
1249
1229
1190
1316
1277
1211
1293
1283
1140
1260
1271
1179
1279
1248
1228
1276
1245
1120
1179
1187
1095
1169
1215
1083
1051
1080
1110
998
1163
1388
1354
1422
1316
1274
1299
1279
1236
1167
1145
1117
1422
1408
1345
1364
1309
1288
1317
1293
1183
1141
1120
1000
1271
1410
1361
1532
1365
1367
1340
1274
1263
1282
1226
1190
1237
1212
1253
1182
1114
1167
1181
1104
1085
1126
1128
1365
1377
1243
1319
1260
1184
1223
1149
1176
1283
1210
1074
1104
1011
985
964
993
1415
1254
1413
1311
1325
1287
1068
1128
1194
1123
1431
1467
1387
1423
1380
1302
1306
1281
1230
1222
1193
1143
1204
1308
1292
1266
1333
1308
1218
1196
1252
1236
1095
1198
1234
1108
1155
1225
1142
1154
1164
1119
1109
1212
1150
1129
1204
1237
1187
1313
1377
1131
1186
1367
1313
1336
1382
1250
1326
1355
1233
1257
1250
1146
1218
1297
1255
1218
1265
1246
1171
1245
1206
1157
1114
1037
933
912
1675
1362
1535
1421
1357
1367
1296
1241
1302
1285
1131
1175
1107
985
1321
1352
1295
1377
1323
1345
1296
1238
1275
1402
1369
1293
1306
1190
1158
1230
1331
1277
1320
1381
1290
1245
1331
1285
1205
1279
1259
1135
1266
1227
1167
1246
1225
1091
1092
1067
1057
1341
1426
1333
1407
1276
1216
1284
1247
1153
1219
1229
1253
1111
1263
1247
1205
1293
1208
1218
1221
1137
1204
1388
1309
1253
1359
1275
1267
1286
1179
1239
1290
1189
1223
1277
1190
1160
1261
1087
1027
1214
1419
1186
1365
1331
1314
1346
1227
1293
1294
1180
1229
1298
1188
1248
1338
1339
1310
1422
1307
1188
1292
1272
1180
1339
1333
1216
1282
1259
1171
1339
1293
1194
1287
1274
1155
1203
1295
1200
1331
1270
1183
1214
1238
1114
1078
1233
1231
1507
1319
1269
1185
1152
1217
1187
1076
1069
1002
913
972
1215
1038
1225
1386
1280
1330
1324
1247
1290
1236
1107
1193
1423
1384
1477
1371
1314
1320
1263
1348
1320
1227
1280
1298
1168
1291
1316
1206
1302
1335
1359
1317
1275
1311
1302
1331
1349
1322
1230
1251
1165
1185
1221
1092
1214
1211
1050
1118
1202
1049
1069
1164
1070
1025
1183
1321
1101
1226
1243
1105
1249
1265
1117
1164
1195
1203
1104
1305
1358
1316
1431
1378
1411
1368
1258
1152
1182
1190
1091
1204
1272
1113
1131
1127
1063
1074
1142
1034
1084
1131
1039
1056
1105
1004
1064
1076
986
1008
977
961
1062
1274
1096
1188
1208
1098
1133
1144
1051
1221
1271
1116
1243
1201
1074
1094
1088
1009
1032
1044
898
885
1542
1370
1599
1530
1347
1317
1238
1203
1145
1235
1231
1122
1254
1237
1143
1210
1242
1244
1200
1122
1122
1109
1332
1196
1007
942
890
1018
1458
1461
1263
1252
1225
1060
1104
1113
931
937
932
882
893
1194
1170
1150
1184
1172
1132
1084
1164
1202
1130
1265
1241
1205
1215
1231
1141
1209
1171
1232
1286
1199
1119
1200
1155
1049
1108
1139
1073
973
990
967
1116
1010
1079
1082
1011
1162
1213
1027
1018
1054
1025
991
1195
1054
1062
1316
1253
1255
1290
1214
1273
1213
1161
1206
1275
1226
1240
1201
1225
1134
1113
1076
1073
1373
1198
1148
1194
1096
1125
1130
961
905
895
1006
1282
1409
959
945
957
890
874
891
900
908
1174
1070
962
1007
1053
1000
913
916
893
861
870
910
999
969
973
1269
1101
1130
1144
1046
1151
1110
1067
1163
1244
1164
1192
1197
1166
1419
1371
1376
1328
1244
1235
1143
1091
947
878
1116
1573
1344
1400
1228
1304
1295
1183
1246
1241
1163
1195
1147
959
907
866
793
776
737
719
715
691
688
678
674
674
668
656
648
638
643
642
628
637
627
627
628
686
799
769
779
1137
1170
1230
1126
1283
1344
1313
1488
1333
1209
1434
1395
1245
1190
1089
1084
1415
1247
1202
1277
1168
1090
1206
993
876
1091
1496
1285
1218
1165
942
871
861
1221
1166
1483
1347
1310
1244
1219
1194
1145
989
920
1458
996
983
1594
1516
1526
1087
1346
1402
1372
1338
1260
1287
1175
1007
1299
1220
1275
1295
1025
1009
1429
1467
1543
1166
1239
1425
1329
1274
1065
937
902
1051
1441
1455
1415
1378
1212
1062
918
886
859
827
831
823
802
804
798
802
782
771
754
755
748
720
744
749
780
941
1205
1250
1294
1288
1424
1463
1403
1123
1295
1122
1022
1439
1549
1440
1509
1429
1368
1410
1411
1299
1373
1378
1324
1288
1310
1283
1249
1335
1326
1252
1289
1320
1252
1257
1334
1294
1174
1279
1240
997
1136
1454
1424
1401
1367
1162
1270
1290
1201
1291
1302
1212
1270
1305
1259
1213
1228
1171
1276
1309
1272
1365
1329
1225
1272
1213
1187
1248
1258
1230
1309
1240
1215
1152
985
1085
1347
1301
1345
1375
1260
1280
1298
1149
1160
1209
1199
1161
1378
1337
1204
1147
1167
962
914
872
889
1496
1572
1423
1400
1300
1265
1288
1224
1189
1229
1209
1242
1317
1281
1228
1273
1276
1164
1246
1274
1218
1238
1302
1268
1179
1252
1157
1275
1351
1265
1400
1279
1186
1284
1208
1116
1136
1052
1064
1407
1379
1230
1341
1302
1229
1257
1224
1164
1246
1233
1248
1309
1459
1454
1376
1361
1323
1280
1296
1263
1273
1373
1275
1182
1246
1263
1232
1277
1299
1285
1318
1276
1285
1289
1194
1302
1248
1234
1256
1143
1178
1190
1110
1246
1193
1126
1185
1181
1056
1084
1135
1067
1026
1092
1102
1140
1252
1109
1110
988
934
873
844
870
1246
1280
1131
1226
1243
1160
1250
1219
1148
1176
1240
1261
1225
1333
1333
1226
1260
1190
1162
1229
1253
1202
1226
1137
1069
1201
1077
1401
1302
1211
1291
1118
1000
930
885
1371
1518
1382
1475
1364
1230
1281
1266
1198
1283
1301
1258
1230
1324
1269
1222
1195
1098
1195
1260
1241
1149
1212
1240
1080
1006
1160
1178
1444
1386
1214
1373
1218
1148
1179
1083
1030
1067
1105
1090
1244
1210
1191
1255
1150
1172
1183
1092
1183
1044
923
956
1585
1366
1316
1392
1245
1216
1216
1132
1286
1347
1261
1304
1266
1248
1251
1160
1188
1126
1113
1375
1276
1168
1218
1160
1098
1153
1139
1076
1224
1318
1164
1236
1251
1126
1209
1224
1125
1216
1269
1126
1197
1220
1000
1001
1390
1291
1101
1059
1428
1354
1268
1133
1165
1106
1021
1016
990
961
1076
1256
1221
1179
1209
1224
1148
1213
1173
1153
1218
1157
1188
1226
1109
1186
1229
1178
1256
1172
1157
1153
1124
1229
1067
1173
1283
1052
1181
1129
1145
1256
1128
1124
1190
1059
1199
1249
1171
1183
1240
1101
1171
1136
1067
1201
1432
1340
1336
1390
1261
1260
1230
1172
1199
1301
1255
1270
1305
1210
1205
1205
1113
1137
1198
1088
1135
1175
1178
1083
1083
1035
1002
1018
1366
1091
1092
1321
1171
1162
1284
1170
1197
1184
1203
1341
1329
1341
1374
1052
1043
1085
1065
1281
1337
1220
1326
1259
1205
1221
1185
1142
1242
1180
1241
1282
1170
1202
1136
1107
1083
1195
1069
1338
1321
1224
1260
1200
1129
1162
1167
1067
1106
1104
1150
1061
1205
1252
1190
1094
1184
1136
1088
1152
1114
1076
1302
1157
1008
1145
1370
1128
990
1484
1360
1429
1297
1219
1268
1199
1059
1134
1179
1167
1206
1328
1248
1182
1231
1230
1153
1194
1060
970
1085
1476
1303
1293
1268
1118
1195
1223
1123
1156
1175
1052
1055
1012
1016
1233
1351
1226
1344
1184
1004
1174
1291
1255
1336
1368
1284
1278
1306
1288
1201
1299
1322
1283
1231
1289
1256
1128
1083
1285
1304
1217
1380
1286
1212
1255
1168
1157
1192
1164
1117
1206
1212
1124
1193
1220
1197
1131
1178
1154
1150
1189
1121
1157
1156
1086
1160
1194
1096
1206
1239
1157
1110
1105
1064
1022
1132
1147
1145
1326
1204
1246
1199
1139
1190
1135
1067
1175
1164
1066
1164
1167
1057
1122
1150
1155
1052
1095
1212
1112
1129
1186
1181
1083
1132
1124
1021
1102
1208
1131
1230
1220
1139
1201
1214
1100
1211
1190
1137
1220
1117
1112
1176
946
909
863
1076
1544
1565
1345
1348
1235
1158
1149
1092
980
986
1094
1004
979
1038
1183
1225
1194
1129
1153
1289
1271
1165
1167
1245
1172
1369
1343
1232
1268
1267
1190
1255
1253
1192
1277
1238
1291
1227
1278
1220
1230
1227
1180
1248
1199
1208
1206
1154
1265
1284
1212
1236
1152
1201
1210
1106
1234
1275
1178
1242
1279
1188
1217
1234
1134
1213
1245
1176
1248
1220
1122
1205
1181
935
907
883
1632
1449
1321
1264
1329
1169
1143
1114
1030
1013
1010
1031
938
995
1085
1043
994
1124
1179
1104
1222
1197
1083
1187
1223
1190
1179
1352
1289
1147
1213
1173
966
946
972
1674
1444
1523
1434
1334
1382
1324
1193
1284
1314
1242
1195
1222
1203
1139
1204
1218
1168
1258
1203
1122
1214
1186
1090
1256
1204
1215
1277
1195
1132
1223
989
927
980
1456
1245
1438
1309
1290
1318
1185
1237
1191
1146
1187
1132
1206
1297
1181
1264
1237
1163
1217
1202
1108
1171
1300
1255
1194
1277
1285
1202
1195
1217
1249
1268
1252
1292
1246
1216
1188
1202
1247
1230
1261
1236
1242
1191
1378
1244
1290
1302
1190
1221
1096
1194
1068
922
1011
1502
1210
1359
986
1031
1260
1069
1156
1190
1104
1165
1205
1121
1030
1072
1126
995
1126
1286
1176
1238
1263
1151
1135
1116
937
889
872
1621
1265
1495
1405
1381
1340
1306
1265
1286
1249
1197
1217
1250
1195
1272
1249
1276
1255
1209
1212
1147
1223
1223
1108
1222
1229
1152
1141
1162
1038
1031
1113
1300
1186
1280
1228
1229
1241
1121
1131
1131
1049
1106
1198
1120
1220
1331
1254
1271
1157
1183
1169
1068
1123
1298
1216
1154
1203
1139
1082
1103
1137
1054
1168
1176
1091
1138
956
896
827
772
747
742
734
736
727
727
707
714
707
704
693
675
667
668
651
652
641
653
660
668
737
812
844
906
979
859
1260
1333
1347
1294
1528
1427
1356
1462
1348
1312
1453
1323
1288
1306
1260
1219
1288
1272
1195
1239
1275
1253
1175
1218
1238
1161
1231
1185
1132
1207
1234
1177
1122
1214
1238
1129
1258
1263
1178
1171
1192
1146
1246
1279
1237
1324
1281
1235
1343
1265
1191
1270
1277
1188
1226
1214
1113
1185
1284
1129
1249
1296
1208
1288
1226
1058
1172
1219
1131
1219
1346
1173
1192
1171
1121
1164
1119
1066
1141
1109
1047
1143
1258
1225
1190
1166
977
927
975
1628
1407
1485
1421
1443
1290
1216
1228
1143
1092
1243
1247
1044
1276
1585
1449
1489
1414
1378
1391
1313
1274
1355
1195
1280
1303
1225
1201
1001
1219
1433
1388
1471
1389
1306
1344
1026
936
886
1456
1522
1576
1390
1359
1361
1274
1261
1275
1276
1257
1315
1276
1188
1265
1241
1207
1217
1265
1195
1178
1267
1290
1182
1214
1219
1188
1184
1214
1202
1079
1160
1221
1176
1261
1255
1169
1273
1282
1243
1316
1266
1178
1197
1179
1144
1202
1254
1143
1230
1239
1150
1250
1277
1201
1093
1200
1312
1299
1349
1211
1260
1249
1116
1167
1187
1118
1145
1198
1218
1120
1190
1238
1193
1223
1212
1101
1142
1229
1192
1255
1251
1177
1212
1183
1099
1120
1160
1080
1106
1305
1124
927
990
1370
1258
1352
1236
1137
1190
1175
1050
1087
1122
977
991
916
1455
1366
1453
1286
1310
1328
1281
1205
1271
1241
1145
1235
1268
1216
1242
1218
1105
1242
1167
1133
1151
1082
1169
1437
1351
1330
1319
1262
1234
1184
1190
1219
1099
1163
1340
1159
1103
1166
1150
1282
1344
1218
1204
1291
1174
1232
1261
1162
1247
1209
1184
1159
1264
1234
1147
1232
1227
1150
1189
1189
1212
1131
1207
1251
1200
1215
1203
1157
1155
1271
1233
1151
1203
1219
1115
1179
1200
1086
1206
1176
1097
1182
1294
1190
1203
1206
1149
1069
1173
1185
1077
1171
1167
1093
1094
1093
1057
1067
994
1063
1036
1266
1435
1270
1187
1248
1203
1047
1025
1187
1241
1188
1394
1285
1216
1208
1162
1011
1105
1243
1185
1259
1365
1236
1205
1226
1125
1096
1167
1210
1105
1142
1168
1143
1109
1194
1153
1116
1125
1125
1244
1174
1197
1229
1157
1195
1088
1049
1144
1569
1293
1496
1348
1229
1277
1184
1178
1184
1110
1123
1201
1252
1161
1271
1238
1268
1305
1302
1297
1280
1288
1343
1381
1357
1273
1420
1235
1253
1273
1233
1446
1182
1233
1160
983
959
953
1013
1519
1240
1317
1294
1140
1096
1199
1247
1327
1154
1312
1207
1200
1266
1199
1197
1223
1214
1210
1191
1251
1226
1146
1198
1162
1119
1085
1134
1065
1109
1135
1054
1102
1134
1045
1047
1029
998
1098
1321
1146
1166
1184
1013
1072
1107
1028
1120
1160
1060
1179
1158
1100
1134
1104
1020
1071
1115
1024
1145
1276
1159
1184
1221
1074
1110
1108
1051
1026
1389
1297
1179
1289
1206
1129
1216
1181
1067
1116
1132
1124
1174
1272
1171
1186
1207
1066
1072
1059
984
1102
1178
1120
1198
1120
1089
1033
916
933
1570
1289
1506
1422
1303
1307
1140
1166
1189
1131
1029
1226
1244
1130
1278
1247
1170
1180
1188
1168
1170
1192
1091
1114
1191
1019
944
884
842
798
815
803
791
784
762
742
746
729
718
694
689
687
683
672
659
662
662
650
663
653
648
636
651
674
1087
1087
1115
1045
1286
1326
1160
1456
1428
1330
1418
1438
1318
1385
1403
1322
1314
1386
1314
1221
1293
1293
1184
1302
1302
1163
1211
1191
1129
1208
1117
1004
1307
1348
1193
1085
1199
1166
1065
1166
1161
1096
1162
922
860
811
1524
1211
1645
1396
1355
1359
1283
1251
1308
1307
1252
1303
1374
1322
1430
1376
1319
1426
1315
1300
1371
1311
1296
1337
1238
1234
1316
1251
1259
1398
1198
1299
1339
1257
1209
1287
1248
1222
1267
1294
1222
1304
1288
1323
1321
1246
1318
1292
1222
1205
1295
1279
1316
1310
1202
1253
1306
1422
1320
1289
1300
1214
1174
1126
1125
1179
1103
1170
1240
1152
1221
1228
1180
1193
1087
1126
1255
1175
1311
1248
1285
1191
1199
1172
1073
1116
1100
991
907
884
877
1389
1360
1239
1255
971
908
947
1069
963
1054
1128
1073
1123
1159
1132
1097
1194
1190
1145
1152
1230
1229
1489
1354
1343
1378
1341
1333
1188
1304
1292
1239
1343
1309
1206
1278
1272
1192
1224
1259
1240
1259
1233
1178
1212
1150
1153
1327
1286
1196
971
935
1060
1664
1471
1522
1328
1357
1270
1183
1176
1146
1065
1172
1247
1153
1074
1160
1123
1260
1275
1174
1235
1234
1166
1254
1245
1212
1158
1198
1162
1321
1293
1162
1265
1020
1032
1603
1562
1387
1453
1363
1268
1298
1275
1214
1174
1243
1150
1159
1159
1123
1079
1229
1270
1139
987
875
853
941
1223
933
1277
1166
955
912
1231
1255
1247
1324
1274
1276
1241
1252
1295
1254
1199
1304
1236
1192
1163
1309
1278
1190
1300
1301
1228
1199
1261
1228
1147
1291
1271
1120
1236
1262
1148
1234
1257
1268
1147
1245
1181
1088
1326
1326
1228
1249
1300
1215
1190
1235
1253
1123
1182
1214
1172
1197
1213
1120
1179
1200
1102
1166
1159
1082
1154
1220
1124
1094
1198
1144
1099
1277
1230
1184
1239
1189
1048
1077
1152
1144
1375
1291
1241
1227
1169
1131
1194
1161
1058
1222
1248
1092
1171
1280
1240
1187
1306
1269
1185
1233
1214
1084
1212
1309
1320
1244
1329
1339
1206
1272
1231
1185
1272
1270
1228
1289
1221
1195
1203
1249
1167
1156
1257
1193
1269
1276
1235
1285
1173
1196
1162
1066
1195
1192
1138
1326
1256
1138
1181
1122
1099
1217
1178
1185
1274
1143
1193
1191
1250
1242
1226
1241
1258
1186
1282
1233
1276
1263
1194
1242
1224
1212
1200
1186
1319
1232
1239
1116
1177
1149
969
935
863
1591
1549
1389
1485
1319
1191
1262
1205
1078
1088
1091
1067
1033
1123
1222
1255
1192
1218
1259
1220
1158
1213
1196
1173
1305
1314
1262
1188
1179
985
983
1641
1470
1413
1419
1295
1336
1292
1213
1268
1335
1296
1302
1368
1271
1255
1275
1269
1154
1251
1234
1188
1199
1206
1195
1180
1283
1306
1237
1250
1305
1163
1265
1312
1219
1282
1307
1240
1200
1267
1236
1109
1184
1281
1312
1379
1394
1270
1195
1260
1183
1178
1249
1252
1153
1180
1124
1105
1186
1292
1241
1192
1210
1199
1112
1226
1283
1233
1073
1253
1338
1272
1456
1323
1232
1343
1304
1174
1231
1214
1186
1082
1097
1142
1090
1220
1246
1208
1165
1225
1184
1119
1191
1241
1201
1187
1240
1211
1162
1185
1169
1147
1266
1153
1230
1253
1159
1241
1268
1156
1225
1205
1210
1126
1240
1192
1177
1345
1270
1262
1248
1163
1222
1254
1213
1306
1497
1329
1296
1288
1206
1195
1180
1231
1134
1278
1353
1305
1221
1293
1219
1106
1201
1240
1171
1198
1257
1186
1197
1242
1221
1106
1269
1279
1170
1228
1216
1143
1201
1202
1119
1191
1213
1166
1006
1110
1348
1295
1490
1428
1325
1308
1330
1279
1237
1265
1288
1265
1275
1338
1281
1199
1246
1204
1153
1259
1251
1172
1216
1262
1186
1235
1309
1284
1232
1266
1237
1196
1171
1180
1101
1177
1305
1195
1027
1181
1251
1168
1247
1316
1239
1290
1206
1147
1221
1232
1169
1300
1325
1288
1295
1296
1197
1256
1276
1224
1140
1151
1273
1222
1244
1286
1182
1232
1277
1244
1140
1204
1233
1168
1265
1279
1239
1299
1296
1264
1216
1221
1227
1116
1245
1293
1228
1236
1252
1177
1248
1224
1115
1222
1246
1166
1183
1188
1189
1107
1164
1192
1201
1114
1223
1226
1141
1203
1269
1226
1241
1227
1146
1191
1289
1249
1158
1290
1285
1168
1218
1245
1190
1153
1235
1201
1160
1254
1244
1139
1239
1235
1099
1198
1277
1271
1297
1351
1227
1242
1272
1209
1239
1271
1246
1186
1261
1286
1209
1297
1251
1150
1185
1188
1130
1239
1247
1203
1109
1167
1080
1050
934
935
1230
1326
1234
1336
1357
1314
1324
1278
1249
1205
1247
1241
1260
1175
1253
1249
1199
1150
1243
1225
1090
1182
1226
1147
1172
1237
1119
1170
1201
1115
1062
1146
1129
1193
1319
1273
1221
1283
1244
1137
1156
1165
1197
1105
1272
1282
1200
1201
1315
1260
1239
1328
1286
1227
1264
1239
1135
1277
1282
1247
1225
1260
1281
1191
1271
1235
1176
1247
1245
1184
1257
1228
1123
1161
1192
1142
1315
1323
1246
1273
1301
1207
1244
1229
1149
1174
1177
1157
1143
1222
1189
1138
1222
1174
1175
1184
1133
1152
1253
1240
1161
1250
1233
1152
1194
1199
1120
1149
1191
1134
1244
1233
1156
1292
1246
1173
1202
1227
1169
1171
1212
1168
1168
1225
1196
1122
1175
1205
1121
1138
1169
1161
1150
1227
1099
1059
976
1602
1397
1383
1407
1270
1292
1307
1222
1240
1205
1163
1184
1245
1224
1171
1228
1270
1170
1237
1242
1185
1139
1196
1233
1137
1171
1215
1129
1244
1277
1181
1242
1253
1217
1190
1245
1142
1108
1220
1187
1108
1185
1232
1124
1245
1187
1155
1145
1279
1159
1168
1346
1415
1279
1333
1288
1186
1262
1225
1140
1201
1221
1202
1202
1301
1285
1206
1283
1241
1189
1148
1192
1219
1141
1230
1250
1126
1236
1262
1209
1257
1216
1177
1198
1191
1108
1154
1190
1121
1235
1207
1133
1210
1191
1088
1153
1219
1122
1172
1190
1245
1156
1340
1283
1188
1213
1226
1175
1258
1240
1152
1238
1173
1174
1236
1194
1125
1215
1209
1150
1247
1238
1200
1255
1091
1049
1059
1409
1340
1291
1404
1301
1262
1249
1290
1253
1114
1174
1205
1201
1091
1207
1225
1218
1255
1236
1139
1208
1244
1186
1105
1216
1223
1163
1255
1262
1183
1209
1209
1147
1151
1190
1165
1181
1236
1171
1157
1227
1242
1162
1226
1194
1137
1211
1231
1158
1184
1238
1148
1152
1214
1187
1191
1243
1204
1090
1141
1208
1198
1262
1298
1301
1209
1252
1229
1154
1175
1196
1146
1173
1210
1193
1157
1263
1250
1153
1201
1195
1142
1230
1221
1108
1217
1226
1141
1210
1232
1131
1178
1190
1101
1198
1179
1102
1234
1210
1204
1194
1238
1188
1152
1165
1241
1196
1143
1218
1222
1093
1175
1164
1145
1136
1215
1210
1192
1223
1178
1166
1209
1155
1114
1225
1243
1136
1230
1263
1212
1188
1227
1196
1157
1193
1145
1042
1151
1224
1142
1250
1270
1149
1219
1212
1151
1196
1201
1141
1170
1248
1165
1068
1043
999
1259
1456
1285
1318
1320
1213
1280
1261
1146
1230
1189
1133
1239
1245
1142
1185
1218
1150
1197
1208
1109
1209
1222
1168
1210
1191
1145
1168
1185
1169
1141
1235
1229
1123
1194
1186
1122
1163
1202
1141
1060
1208
1210
1118
1214
1197
1108
1201
1222
1164
1095
977
859
850
1454
1100
1229
1334
1284
1373
1168
1039
1209
1033
1038
1010
1010
987
1044
1286
1273
1261
1249
1223
1257
1303
1243
1196
1138
1178
1145
1172
962
966
1344
1312
1485
1340
1294
1332
1304
1197
1267
1293
1257
1184
1213
1192
1165
1225
1354
1329
1251
1314
1236
1174
988
936
892
1474
1372
1559
1390
1350
1340
1322
1269
1282
1259
1243
1266
1292
1311
1201
1116
1026
1108
1355
1388
1392
1286
1377
1356
1317
1283
1298
1278
1217
1221
1265
1243
1207
1192
1203
1116
1215
1210
1201
1204
1217
1222
1153
1224
1249
1186
1242
1276
1201
1214
1216
1117
1177
1179
1116
1211
1209
1161
1298
1303
1219
1270
1210
1171
1198
1152
1090
1167
1172
1167
1240
1202
1178
1184
1181
1106
1147
1151
1162
1132
1155
1196
1166
1091
1193
1281
1204
1320
1347
1259
1326
1230
1183
1229
1147
1100
1181
1192
1090
1240
1354
1230
1121
1163
1206
1254
1232
1145
1128
1203
1193
1368
1451
1325
1371
1315
1233
1254
1214
1136
1172
1209
1201
1178
1273
1241
1162
1222
1192
1159
1189
1234
1137
1163
1185
1131
1244
1238
1110
1186
1180
1097
1177
1179
1156
1108
1182
1198
1099
1263
1258
1166
1191
1210
1123
1138
1197
1140
1154
1212
1111
1133
1206
1202
1211
1305
1223
1206
1248
1206
1151
1244
1225
1115
1149
1192
1149
1119
1236
1190
1121
1213
1201
1133
1174
1158
1060
1181
1243
1219
1209
1251
1198
1176
1204
1159
1100
1118
1095
1019
1149
1358
1247
1272
1312
1221
1212
1235
1197
1214
1258
1205
1135
1230
1184
1118
1206
1205
1120
1174
1223
1164
1245
1220
1174
1246
1294
1181
1205
1273
1243
1215
1202
1151
1332
1310
1170
1251
1168
1088
1156
1135
1097
1059
1061
966
1041
1490
1350
1277
1345
1291
1259
1265
1243
1151
1281
1246
1209
1250
1311
1218
1164
1277
1252
1170
1243
1227
1123
1199
1175
1150
1164
1171
1079
1159
1143
1080
1177
1222
1117
1172
1160
1048
1133
1134
1122
1160
1214
1197
1157
1204
1210
1189
1251
1284
1202
1279
1279
1155
1248
1212
1163
1146
1221
1219
1213
1297
1286
1227
1260
1226
1146
1213
1191
1182
1161
1235
1213
1185
1224
1152
1155
1185
1134
1121
1193
1173
1081
1150
1184
1131
1109
1166
1118
1036
1132
1164
1103
1237
1290
1199
1176
1195
1168
1267
1294
1218
1288
1278
1160
1206
1242
1184
1151
1272
1202
1202
1233
1230
1164
1227
1199
1156
1211
1180
1173
1233
1228
1151
1194
1210
1140
1171
1170
1121
1085
1086
1096
1020
1211
1200
1166
1279
1269
1159
1234
1171
1134
1137
1189
1053
1378
1295
1190
1235
1255
1195
1251
1195
1198
1266
1222
1216
1259
1208
1228
1262
1225
1235
1247
1229
1175
1211
1209
1179
1189
1238
1182
1157
1232
1166
1137
1169
1150
1078
1111
1150
1101
1058
1166
1131
1094
1244
1250
1149
1215
1232
1124
1211
1205
1144
1110
1134
1265
1145
1326
1265
1151
1193
1199
1161
1194
1282
1224
1224
1250
1229
1167
1244
1218
1144
1158
1162
1132
1128
1204
1202
1180
1238
1224
1160
1195
1158
1121
1150
1164
1041
1013
1185
1164
1124
1309
1201
1150
1270
1235
1128
1194
1185
1056
1207
1186
1103
1030
1286
1253
1201
1148
1247
1150
1157
1268
1178
1106
1222
1226
1045
1277
1309
1212
1273
1284
1142
1193
1214
1104
1167
1168
1079
1129
1142
1028
1140
1272
1047
955
851
874
1508
1022
1070
1106
923
1031
1030
992
1355
1332
1277
1358
1317
1302
1227
1271
1250
1070
1077
917
1243
1280
1173
1413
1388
1237
1220
1294
1257
1314
1306
1217
1303
1294
1178
1269
1248
1237
1149
1172
1130
1316
1292
1277
1211
1291
1261
1201
1123
1143
1068
1427
1376
1288
1348
1326
1279
1275
1275
1166
1219
1238
1202
1217
1353
1275
1268
1292
1191
1249
1240
1196
1125
1228
1193
1195
1120
1227
1236
1146
1258
1263
1152
1205
1192
1125
1162
1217
1182
1180
1266
1218
1196
1256
1151
1142
1199
1166
1097
1158
1187
1079
1143
1149
1182
1194
1213
1142
1170
1168
1131
1201
1223
1189
1104
1028
1024
860
1474
1302
1198
1328
1212
1250
1244
1140
1194
1224
1126
1150
1112
944
1087
1257
1217
1253
1277
1267
1246
1252
1199
1162
1140
1278
1303
1192
1252
1220
1108
873
851
865
1268
999
1238
1353
1298
1279
1242
1180
1269
1171
1140
927
1297
1350
1330
1383
1354
1310
1342
1311
1237
1206
1102
1418
1404
1332
1332
1340
1243
1262
1279
1186
1203
1240
1193
1208
1205
1071
1155
1190
1178
1140
1191
1169
1080
1171
1200
1138
1190
1259
1205
1112
1223
1192
1155
1201
1301
1288
1200
1250
1184
1166
1198
1140
1192
1297
1241
1300
1322
1186
1248
1228
1155
1222
1267
1248
1269
1286
1216
1189
1266
1232
1232
1249
1228
1141
1204
1206
1134
1192
1200
1104
1194
1188
1106
1143
1156
1065
1147
1197
1106
1143
1188
1077
982
925
891
971
1407
1136
1495
1335
1255
1188
1085
906
879
878
845
805
788
789
752
744
709
703
680
682
667
669
656
655
641
642
644
642
629
617
620
615
601
598
607
609
619
649
698
708
712
1164
1197
1046
1269
1303
1095
1203
1316
1268
1451
1381
1290
1106
1176
959
979
1324
1333
1197
1032
1130
1224
1186
1296
1293
1281
1264
1335
1325
1338
1325
1253
1295
1330
1286
1040
1157
1137
1039
1634
1524
1436
1452
1374
1297
1282
1203
1171
1308
1354
1353
1406
1336
1290
1331
1242
1280
1371
1329
1301
1302
1253
1172
1258
1324
1330
1390
1328
1279
1307
1271
1161
1251
1290
1240
1172
1293
1255
1475
1386
1288
1372
1300
1215
1279
1241
1179
1249
1193
1184
1178
1067
1047
1115
1159
1319
1451
1362
1357
1355
1323
1242
1319
1329
1264
1251
1246
1351
1304
1214
1318
1242
1202
1277
1245
1203
1165
1155
1175
1404
1335
1293
1403
1341
1251
1281
1280
1244
1260
1314
1289
1145
1331
1339
1295
1356
1353
1219
1235
1308
1272
1255
1305
1297
1223
1279
1246
1224
1283
1155
1090
979
1552
1490
1344
1418
1328
1259
1278
1220
1182
1219
1245
1240
1196
1237
1225
1050
1092
1107
1022
1576
1449
1437
1510
1361
1308
1305
1340
1426
1343
1295
1359
1303
1272
1311
1285
1227
1187
1235
1212
1350
1338
1271
1297
1245
1149
1225
1262
1198
1291
1296
1165
1207
1242
1179
1137
1170
1178
1129
1367
1257
1112
1270
1343
1234
1348
1301
1224
1270
1241
1170
1318
1307
1223
1342
1333
1195
1250
1290
1232
1295
1355
1288
1303
1382
1258
1290
1316
1207
1244
1252
1182
1171
1238
1225
1191
1284
1195
1162
1208
1214
1119
1201
1209
1083
1261
1273
1268
1403
1317
1302
1312
1216
1211
1259
1194
1073
1316
1327
1271
1292
1288
1210
1236
1216
1114
1185
1207
1114
1198
1271
1149
1224
1273
1246
1317
1292
1227
1285
1239
1153
1225
1261
1176
1240
1241
1167
1208
1210
1120
1171
1247
1202
1200
1271
1255
1153
1171
1200
1162
1365
1361
1233
1336
1312
1227
1276
1208
1164
1217
1219
1118
1256
1356
1286
1313
1365
1300
1243
1321
1207
1072
1238
1373
1301
1317
1319
1216
1266
1205
1193
1144
1449
1345
1260
1352
1246
1198
1292
1238
1167
1255
1192
1077
1153
1272
1267
1369
1354
1240
1334
1273
1247
1300
1292
1208
1277
1274
1206
1280
1300
1159
1070
1026
1674
1486
1408
1430
1330
1290
1310
1312
1231
1310
1285
1214
1171
1214
1214
1090
1135
1164
1163
1100
1275
1297
1180
1285
1216
1204
1282
1217
1183
1273
1240
1181
1107
1031
862
1009
1582
1438
1481
1308
1380
1257
1310
1362
1336
1291
1315
1277
1301
1290
1253
1127
1154
1241
1192
1390
1353
1201
1182
1369
1307
1334
1376
1302
1255
1245
1227
1132
1231
1286
1231
1336
1324
1252
1306
1199
1169
1208
1184
1162
1278
1298
1217
1258
1287
1183
1197
1236
1193
1122
1276
1273
1191
1271
1263
1164
1249
1272
1136
1213
1278
1175
1272
1217
1127
937
983
1328
1159
1257
1268
1199
1174
1205
1109
989
1431
1342
1278
1329
1280
1235
1251
1225
1184
1231
1219
1147
1174
1186
1116
1177
1266
1266
1244
1328
1292
1257
1360
1271
1227
1158
1202
1247
1569
1498
1330
1366
1312
1283
1289
1189
1217
1229
1221
1180
1307
1251
1169
1183
1174
1116
1173
1224
1184
1198
1256
1200
1162
1206
1261
1180
1303
1294
1180
1234
1198
1191
1200
1447
1353
1304
1361
1244
1213
1262
1170
1201
1200
1251
1263
1411
1287
1297
1275
1254
1185
1245
1229
1123
1243
1264
1198
1209
1234
1161
1191
1200
1178
1128
1313
1283
1211
1288
1290
1162
1290
1272
1180
1241
1267
1163
1200
1233
1196
1192
1232
1213
1149
1258
1223
1162
1122
1293
1303
1259
1374
1283
1265
1315
1266
1234
1294
1248
1224
1250
1210
1095
1124
1189
1155
1258
1305
1235
1277
1241
1175
1245
1193
1120
1267
1266
1138
1268
1196
1145
1203
1205
1159
1192
1141
1142
1244
1221
1150
1209
1255
1201
1175
1237
1221
1196
1280
1262
1177
1291
1251
1168
1113
1235
1166
1409
1297
1273
1315
1379
1327
1248
1271
1298
1191
1233
1263
1167
1243
1248
1100
1062
1005
974
919
1444
1343
1293
1292
1076
1217
1064
921
1038
1183
1135
1196
1347
1161
959
983
1067
1002
1295
1404
1308
1279
1290
1219
1240
1092
1362
1337
1344
1304
1349
1295
1198
1229
1183
1128
1211
1288
1262
1383
1285
1242
1319
1270
1212
1249
1214
1174
1273
1280
1188
1278
1142
1074
925
1449
1489
1401
1497
1384
1268
1358
1313
1232
1070
1373
1344
1130
1215
1181
1077
1257
1242
1077
1314
1315
1131
1297
1346
1323
1292
1113
1185
1148
1262
1176
1397
1317
1277
1279
1256
1173
1201
1295
1191
1249
1256
1261
1198
1097
1114
899
904
1577
1343
1469
1444
1393
1309
1357
1325
1216
1253
1276
1229
1420
1246
1204
1387
1541
1431
1363
1397
1329
1304
1306
1251
1212
1275
1295
1188
1278
1260
1198
1128
1282
1180
1351
1300
1318
1315
1199
1248
1268
1241
1208
1299
1172
1028
927
1017
1376
1219
1381
1345
1208
1315
1326
1237
1347
1351
1264
1250
1223
1332
1309
1290
1230
1266
1277
1265
1185
1234
1275
1188
1236
1296
1237
1242
1284
1211
1005
1029
1060
950
1047
1659
1470
1429
1397
1348
1292
1303
1267
1202
1129
1091
1197
1209
1519
1344
1386
1372
1302
1240
1280
1222
1159
1263
1278
1274
1397
1436
1346
1275
1319
1313
1235
1095
1190
1378
1362
1455
1378
1408
1360
1233
1295
1291
1270
1309
1272
1182
1223
1250
1188
1150
1222
1209
1115
1227
1241
1156
1168
1269
1206
1274
1246
1416
1293
1570
1387
1413
1360
1184
1258
1256
1178
1222
1189
1123
955
1035
1236
1114
1305
1227
1173
1193
1391
1254
1280
1236
1101
1004
1009
1483
1328
1296
1350
1253
1195
1271
1213
1215
1281
1217
1125
975
893
936
1321
1028
1400
1335
977
897
867
816
792
756
737
710
692
695
681
654
670
670
652
648
648
635
628
620
639
623
616
621
622
622
655
713
676
665
714
731
897
925
779
753
731
744
1172
1161
1156
922
1279
1221
926
887
1330
1354
1290
1430
1393
1230
1394
1411
1357
1155
1382
1414
1335
1383
1375
1313
1340
1281
1253
1339
1473
1424
1228
1287
1222
1233
1255
1412
1318
1400
1381
1269
1323
1286
1271
1256
1452
1410
1302
1367
1335
1221
1200
1135
1123
1126
1150
1515
1396
1408
1318
1273
1316
1266
1197
1239
1259
1097
1111
1341
1321
1324
1438
1344
1292
1325
1299
1237
1298
1316
1260
1285
1376
1328
1295
1338
1194
1105
1212
1218
1076
1448
1465
1370
1420
1272
1244
1282
1283
1213
1254
1256
1258
1126
1260
1427
1425
1406
1342
1270
1321
1310
1266
1263
1235
1205
1358
1376
1353
1403
1327
1215
1237
1201
1211
1314
1273
1264
1399
1258
1243
1260
1166
1231
1210
1138
1009
1341
1312
1389
1310
1384
1280
1229
1275
1111
974
859
1574
1340
1307
1459
1394
1417
1279
1329
1351
1285
1311
1284
1159
1266
1313
1355
1350
1388
1329
1343
1428
1363
1307
1255
1202
1062
1568
1545
1449
1438
1289
1380
1348
1398
1418
1326
1274
1353
1360
1248
1325
1349
1437
1400
1313
1285
1291
1203
1061
1251
1276
1260
1311
1249
1089
1251
1297
1237
1347
1302
1163
1231
1311
1242
1329
1370
1246
1278
1250
1172
1261
1263
1257
1297
1259
1148
1184
1200
1166
1261
1313
1217
1124
1220
1192
1139
1196
1112
931
880
1392
1128
1309
1383
1239
1311
1334
1234
1266
1235
1072
1029
1266
1150
1120
1273
1295
1362
1302
1264
1328
1271
1169
1203
1284
1244
1230
1361
1165
1214
1345
1249
1323
1348
1232
1261
1218
1125
1091
1269
1269
1239
1424
1307
1268
1285
1234
1151
1189
1206
1152
1243
1296
1181
1200
1233
1170
1149
1279
1246
1296
1303
1263
1201
1243
1260
1195
1223
1259
1134
1171
1244
1436
1352
1262
1240
1298
1360
1344
1317
1272
1240
1146
920
858
864
1422
1511
1242
1293
1349
1293
1346
1354
1296
1265
1324
1248
1219
1275
1248
1130
1196
1186
1020
1291
1482
1326
1419
1380
1327
1369
1292
1193
1237
1338
1384
1482
1347
1346
1277
1237
1038
1336
1332
1185
1517
1400
1416
1363
1288
1282
1246
1145
1221
1270
1211
1140
1309
1331
1282
1196
1191
1232
1110
996
1409
1322
1335
1376
1263
1312
1265
1166
1204
1210
1228
1065
1109
1022
1284
1314
1465
1358
1404
1333
1250
1297
1263
1163
1270
1209
1170
1244
1285
1260
1364
1226
996
1154
1517
1426
1499
1469
1361
1403
1323
1272
1321
1278
1247
1284
1264
1232
1289
1309
1306
1378
1375
1347
1292
1270
1262
1227
1403
1374
1279
1162
1204
1238
1160
1304
1204
1149
1224
1051
962
1003
1022
1056
1364
1359
1182
1309
1212
1073
1114
1055
1008
1024
1196
1089
1266
1360
1266
1277
1260
1938
1263
1214
1129
1222
1191
1232
1259
1215
1231
1252
1160
1201
1207
1099
1133
1097
1064
1039
1063
991
951
1115
1164
1171
960
912
844
811
776
751
736
721
701
702
677
674
669
655
658
667
656
640
634
630
639
630
638
632
638
641
664
1013
1088
1166
1131
888
1346
1414
1358
1314
1401
1356
1047
1501
1470
1329
1412
1247
1036
1336
1385
1281
1331
1342
1301
1156
1205
1218
1194
1197
1311
1217
1194
1241
1167
925
869
1366
1394
1593
1345
1288
1256
1233
1217
1211
1345
1233
1308
1074
963
1467
1654
1460
1458
1337
1323
1335
1285
1251
1205
1302
1214
1207
1268
1248
1260
1316
1303
1298
1322
1245
1248
1189
1162
1325
1278
1248
1281
1204
1290
1246
1196
1122
1184
1247
1111
1233
1297
1192
1240
1229
1060
1035
902
839
830
1543
1266
1597
1454
1385
1383
1304
1265
1257
1226
1191
1187
1261
1192
1224
1337
1262
1172
1170
965
912
1372
1171
1625
1511
1420
1452
1321
1303
1369
1210
1215
1331
1369
1168
1378
1387
1289
1374
1346
1169
1318
1311
1287
1531
1489
1434
1455
1453
1398
1419
1379
1324
1353
1293
1253
1220
1252
1243
1240
1258
1136
1285
1184
1264
1255
1224
1250
1184
1208
1221
1190
1094
1121
1035
1044
1001
956
982
1051
1003
1072
1048
1023
965
1088
1101
1029
1170
1103
1182
1049
961
977
953
925
944
908
915
926
956
957
969
955
1057
916
906
921
973
929
1353
1167
1186
1202
1100
1112
1058
1000
1012
1002
958
1006
1075
996
1050
1090
962
973
1010
950
988
1049
999
998
1075
1012
935
903
951
941
978
1596
1400
1214
1287
1167
1171
1111
1158
1190
1081
1220
1177
1120
1163
1094
1093
1130
1028
1017
1104
1017
998
988
969
1018
1155
979
900
897
871
867
863
882
1497
1356
1242
1131
1150
1067
932
951
975
1041
954
1267
1203
1191
1227
1226
1196
1187
1197
1163
1143
1206
1142
1166
1151
1153
1193
1175
1207
1293
1277
1219
1271
1204
1180
1223
1197
1122
1308
1213
1123
1212
1160
1125
1108
1046
1060
1106
1117
1127
1267
1127
1124
1121
1063
1097
1097
985
1017
1093
994
1068
1109
1121
1142
1085
1139
1107
1041
1037
1076
1092
1320
1296
1262
1209
1155
1176
1087
1064
1094
1110
1205
1225
1225
1214
1078
1146
987
896
852
813
778
756
773
837
797
861
1185
1143
1040
1147
1119
1131
997
1032
1152
1124
1022
1155
1245
1231
1365
1283
1174
1191
1229
1180
1212
1312
1204
1288
1260
1124
1254
1261
1221
1340
1300
1216
1293
1249
1214
1240
1199
1326
1257
1282
1253
1194
1120
955
970
1759
1563
1615
1439
1360
1248
1009
1084
1201
1013
1398
1251
1181
1324
1387
1304
1072
947
1001
1047
1473
1171
1358
1462
1370
1314
1356
1298
1227
1302
1083
1107
1328
1369
1389
1454
1390
1298
1389
1312
1335
1290
1222
1251
1216
1184
1216
1280
1194
1229
1218
1201
1221
1172
1168
1220
1148
1188
1156
1102
1212
1161
1134
1263
1194
1165
1203
1199
1197
1242
1146
1199
1266
1167
1171
1165
1127
1086
1080
1133
1035
1158
1206
1163
1172
1103
1175
1130
1137
1130
1075
1090
1133
1126
1238
1213
1160
1181
1154
1064
1156
1161
1133
1116
1179
1153
1096
1149
1151
1070
1123
1165
1173
1133
1218
1132
1089
1059
1143
1177
1208
1238
1213
1150
1183
1132
1068
1119
1159
1086
969
890
1027
1538
1495
1231
1363
1240
998
909
881
966
1535
1515
1367
1336
1276
1303
1314
1291
1291
1131
1146
1252
1333
1332
1307
1304
1291
1255
1310
1192
1157
1255
1232
1177
1180
1205
1145
1229
1173
1052
1240
1004
921
1223
1344
1350
1249
1292
1222
1325
1246
1243
1296
1234
1170
1351
1393
1271
1367
1347
1246
1299
1318
1305
1269
1432
1286
1270
1256
1116
1247
1308
1236
1314
1235
1182
1204
1168
1107
1116
1136
1081
1122
1131
1099
1013
1070
1107
1030
1096
1116
1003
1004
1014
1077
1028
1306
1281
1085
957
983
1326
1096
1368
1338
1234
1249
1258
1208
1171
1242
1192
1164
1300
1282
1229
1299
1188
1219
1286
1258
1277
1254
1269
1257
1226
1216
1199
1220
1174
1181
1173
1128
1196
1189
1122
1196
1280
1065
1093
1168
1224
1193
1388
1337
1253
1274
1205
1207
1155
1125
1192
1195
1260
1331
1212
1286
999
897
837
1621
1621
1648
1499
1523
1363
1414
1320
1242
1233
1194
1129
1117
1166
1248
1190
1156
1202
1232
1133
1092
1292
1207
1019
1052
1468
1237
1304
1256
1360
1280
1306
1438
1272
1297
1277
1329
1363
1293
1325
1357
1304
1329
1260
1239
1320
1254
1318
1309
1354
1432
1316
1306
1347
1294
1293
1184
1230
1184
1130
1292
1243
1189
1239
1137
1163
1178
1075
1125
1124
1131
1107
1164
1230
1130
1205
1180
1069
1042
1117
1072
1192
1233
1148
1215
1112
1314
1382
1309
1294
1213
1235
1135
1095
1106
1029
981
1292
1214
1251
1244
1228
1282
1185
1149
1162
1050
1113
1192
1164
1263
1183
1205
1166
1131
1134
1099
1131
1120
1093
1146
1198
1116
1209
1160
1136
1137
1104
1108
1198
1039
1093
1151
1140
1198
1239
1171
1232
1109
1110
1128
1001
1023
1060
1037
1368
1181
1153
1210
1094
1089
1022
998
954
885
887
900
892
850
818
813
782
751
739
710
692
702
682
662
660
656
651
654
664
689
730
747
754
764
789
862
967
1024
880
826
1338
1123
1161
1374
1198
1208
1322
1235
1217
1283
1128
935
1046
1436
1194
1372
1313
1178
1202
1228
1210
1186
1280
1286
1237
1201
1263
1039
943
988
1480
1310
1552
1388
1212
1322
1256
1215
1281
1144
936
950
1408
1238
1391
1403
1306
1342
1238
1163
1268
1238
1148
1209
1220
1179
1117
991
928
898
919
1515
1493
1444
1407
1287
1125
1260
1297
1239
1215
1193
1165
1250
1213
1150
1257
1379
1323
1253
1301
1245
1163
1183
1147
1090
1100
1236
1250
1151
1213
1192
1087
1135
1153
1156
1081
1145
1182
1164
1105
1166
1154
1026
1127
1171
1120
1099
1208
1207
1114
1164
1171
1127
1152
1145
1196
1200
1263
1279
1211
1294
1226
1205
1255
1255
1128
1220
1224
1152
1165
1268
1223
1139
1210
1249
1161
1235
1267
1187
1227
1263
1239
1193
1280
1264
1239
1309
1261
1253
1341
1298
1149
1184
1196
1058
1246
1294
1337
1152
1350
1331
1228
1259
1151
1040
1049
1080
893
1043
1400
1255
1325
1271
1224
1235
1123
894
922
1421
1222
1265
1378
1324
1278
1349
1279
1235
1280
1269
1221
1244
1248
1209
1119
1219
1184
1148
1108
1299
1285
1111
1174
1191
1221
1222
1383
1261
1233
1271
1166
1212
1314
1257
1272
1373
1297
1113
1211
1341
1294
1279
1414
1351
1283
1290
1238
1109
1200
1268
1216
1337
1213
1177
1194
1234
1187
1301
1277
1187
1219
1201
1234
1157
1144
1150
1109
1291
1294
1207
1212
1216
1168
1138
1197
1174
1115
1206
1197
1152
1346
983
922
908
1430
1122
1649
1488
1400
1403
1335
1342
1312
1243
1221
1277
1245
1216
1279
1251
1277
1226
1279
1278
1225
1246
1239
1150
1070
1428
1354
1254
1334
1278
1196
1290
1254
1183
1143
1219
1183
1030
1142
1388
1304
1351
1311
1072
1067
1190
1268
1305
1485
1404
1307
1382
1332
1274
1271
1238
1218
1167
1303
1300
1303
1224
1316
1311
1241
1307
1278
1206
1274
1251
1182
1234
1270
1234
1209
1190
1179
1149
1125
1174
1168
1131
1179
1182
1120
1181
1174
1060
1105
1191
1190
1208
1378
1273
1095
1185
1212
1126
1011
1217
1502
1301
1445
1392
1253
1294
1238
1164
1241
1228
1189
1178
1247
1141
1166
1211
1230
1244
1278
1228
1181
1087
1277
1209
1356
1365
1265
1287
1227
1186
1215
1189
1151
1207
1203
1121
1158
1075
967
835
807
779
761
754
752
738
730
732
716
712
713
716
715
698
713
712
716
715
685
683
682
667
673
672
679
686
719
1109
1209
1153
1100
1278
1336
1338
1314
1401
1366
1274
979
1455
1281
1344
1377
1254
1350
1323
1228
1298
1310
1221
1029
1248
1417
1269
1297
1328
1247
1253
1246
1139
937
1295
1375
1229
1390
1093
1245
1310
1267
1363
1388
1312
1318
1262
1214
1353
1335
1245
1304
1389
1316
1339
1342
1329
1247
1308
1339
1263
1200
1198
1078
1090
1245
1164
1157
1197
1068
1040
1154
1089
1214
1179
1077
927
1030
1268
1144
1188
1281
1272
1180
1237
1232
1156
1129
1232
1298
1167
1159
1223
1173
1173
1249
1220
1355
1320
1251
1319
1249
1181
1223
1253
1190
1109
1197
1219
1142
1183
1214
1114
1234
1256
1185
1157
1234
1225
1221
1241
1164
1083
1017
1508
1408
1266
1368
1286
1172
1279
1224
1114
1204
1241
1164
1236
1150
1120
1014
1550
1476
1467
1524
1371
1357
1391
1273
1281
1257
1152
1147
1312
1218
1200
1281
1220
1128
1250
1279
1222
1016
1264
1316
1254
1402
1290
1054
1309
1308
1216
1262
1315
1269
1183
1224
1213
1187
964
1261
1286
1224
1308
1306
1259
1265
1299
1246
1135
1203
1251
1140
959
1356
1284
1267
1383
1297
1245
1261
1237
1158
1236
1229
1191
1225
1168
1091
1250
1247
1147
1244
1254
1153
1196
1201
1102
947
994
1383
1293
1338
1423
1287
1271
1287
1269
1177
1199
1214
1182
1152
1229
1172
1143
1022
1273
1302
1214
1348
1323
1251
1297
1249
1084
1231
1241
1176
1169
1162
1206
1098
1266
1340
1252
1323
1285
1180
1195
1242
1175
1063
1173
1179
1059
1128
1268
1206
1090
1132
1182
1097
1081
1155
1147
1064
1164
1221
1123
1144
1161
1066
1156
1291
1099
1189
1399
1249
1249
1275
1168
1197
1191
1111
1065
1175
1163
1164
1295
1295
1225
1280
1208
1058
1194
1294
1181
1196
1247
1238
1062
1244
1309
1173
1244
1279
1242
1273
1393
1257
1215
1158
1163
1010
1430
1424
1303
1372
1335
1231
1262
1254
1143
1148
1178
1115
1135
1242
1205
1138
1097
1274
1060
972
821
874
1657
1078
1542
1405
1453
1435
1337
1384
1272
1272
1309
1284
1054
998
1264
1303
1265
1300
1224
1204
1164
1325
1300
1215
1190
1182
1180
962
1395
1325
1264
1302
1289
1176
1256
1234
1194
1224
1150
1186
1257
1165
1249
1233
1146
1158
1214
1136
1185
1256
1164
1282
1288
1273
1178
1249
1264
1218
1167
1278
1262
1170
1250
1258
1177
1132
1190
1244
1163
1243
1238
1165
1081
1024
846
1602
1610
1538
1558
1380
1438
1337
1265
1313
1242
1198
1216
1166
1061
1169
1200
1190
1134
1237
1228
1144
1211
1156
1189
1352
1269
1329
1331
1277
1191
1290
1272
1292
1428
1335
1223
1192
1149
988
1567
1258
1245
1478
1413
1315
1362
1325
1260
1280
1280
1233
1301
1305
1231
1239
1223
1212
1161
1169
1202
1168
1308
1302
1208
1297
1269
1198
1255
1215
1093
1242
1280
1195
1168
1251
1173
1111
1155
1103
977
1157
1231
1062
949
1081
1255
1090
1212
1214
1177
1310
1221
1155
1199
1235
1149
1209
1261
1212
1135
1263
1054
973
802
1566
1272
1465
1341
1103
1404
1371
1283
1388
1340
1294
1342
1299
1190
1279
1268
1191
1265
1243
1222
1160
1167
1241
1042
882
865
1303
1337
1295
1363
1341
1264
1305
1295
1233
1281
1285
1238
1158
1197
1240
1164
1108
1228
1197
1128
1242
1294
1164
1197
1244
1222
1241
1223
1223
1245
1296
1240
1200
1262
1239
1176
1278
1285
1174
1254
1242
1154
1222
1275
1269
1233
1285
1253
1229
1280
1131
1157
1237
1216
1129
1127
1058
1514
1412
1270
1364
1223
1002
1036
1367
1175
1322
1264
1229
1247
1166
1141
1183
1155
1123
1205
1195
1086
1229
1255
1176
1142
1268
1219
1132
1038
1004
864
911
1517
1342
1464
1387
1260
1358
1325
1227
1286
1141
1152
942
1461
1280
1282
1345
1321
1255
1341
1316
1232
1272
1271
1160
1210
1216
1118
982
1155
1243
1021
1456
1424
1299
1375
1376
1264
1300
1312
1237
1229
1305
1192
1229
1319
1261
1278
1330
1249
1239
1290
1275
1205
1141
1290
1295
1193
1276
1210
1181
1115
1415
1328
1239
1328
1317
1196
1229
1227
1132
1201
1184
1100
1165
1168
1087
1093
1141
1073
1130
1203
1114
1202
1258
1260
1124
1237
1283
1243
1139
1334
1259
1233
1308
1258
1172
1211
1187
1058
1100
1207
1178
1254
1230
1131
1129
961
847
813
1423
1095
1168
1326
1039
1299
1344
1288
1283
1223
1043
1231
1284
1215
1178
1028
1159
1302
1264
1208
1224
1209
1155
1202
1268
1199
1122
1210
1201
1046
1138
1232
1149
1156
1279
1182
1040
1063
1282
1261
1184
1115
1289
1211
1125
1265
1246
1108
1202
1244
1128
1241
1292
1174
1048
1185
1208
1157
965
1300
1258
1182
1255
1270
1192
1208
1226
1154
1164
1214
1162
1197
1259
1218
1131
1217
1216
1147
1086
1157
1181
1152
1422
1320
1266
1324
1242
1196
1206
1088
1097
1273
1144
1079
1194
1301
1227
1292
1283
1102
1103
1238
1177
1173
1260
1208
1145
1185
1275
1222
1130
1169
1182
1044
1130
1241
1242
1149
1286
1245
1155
1221
1216
1122
1209
1191
1175
1282
1263
1191
1243
1210
1162
1191
1145
1034
1221
1365
1292
1275
1295
1186
1086
907
1011
1548
1224
1512
1402
1288
1367
1296
1268
1304
1256
1201
1215
1189
1104
1052
1369
1265
1184
1229
1170
1121
988
846
842
1345
1253
1196
1407
1339
1275
1271
1157
1003
1010
1161
1032
946
1145
1312
1299
1233
1150
1255
1177
1110
1159
1257
1264
1163
1255
1295
1197
1168
1245
1058
916
996
1677
1302
1481
1391
1295
1349
1280
1098
1059
1101
1253
1050
1391
1331
1319
1340
1258
1252
1261
1189
1148
1248
1168
948
1032
1267
1217
1168
1294
1293
1200
1257
1177
1001
1041
1287
1194
1284
1363
1301
1210
1210
1195
1129
1113
1198
1191
1178
1267
1242
1088
1221
1276
1211
1174
1087
1004
889
945
1556
1103
1242
1311
1130
1235
1301
1224
1320
1295
1206
1260
1217
1110
916
979
1233
1153
1017
1287
1323
1219
1048
1236
1282
1087
926
943
1394
1165
1300
1312
1227
1227
1239
1228
1112
1186
1195
1191
1189
1272
1235
1139
1172
1166
1152
1239
1248
1178
1245
1254
1172
1228
1232
1244
1166
1242
1268
1199
1192
1256
1184
1113
1217
1215
1131
1143
1209
1194
1123
1212
1222
1137
1173
1183
1173
1150
1234
1228
1134
1198
1171
1088
1100
1132
1121
1210
1124
983
1029
1313
1274
1276
1326
1252
1211
1225
1181
1043
1144
1180
1048
944
928
1504
1323
1343
1374
1271
1322
1269
1239
1265
1220
1140
1201
1194
1070
1142
1152
1189
1067
1157
1239
1199
1137
1027
1139
1160
1102
1287
1223
1208
1255
1196
1150
1023
1028
951
1588
1511
1349
1411
1291
1252
1332
1254
1201
1273
1212
1245
1208
1189
1203
1193
1128
1181
1226
1168
1204
1231
1233
1144
1211
1216
1098
1268
1299
1226
1164
1254
1210
1116
1197
1175
1092
1124
1224
1123
890
895
1040
1019
929
1170
1210
957
1038
1190
1128
1058
1304
1280
1178
1226
1195
1080
1061
1089
1113
1005
1298
1279
1143
1298
1255
1162
1193
1233
1174
1124
1317
1203
1065
1301
1202
1049
1115
1174
1055
1058
1222
1261
1101
1236
1235
1168
1019
1144
1147
1084
1213
1277
1200
1127
1198
1253
1197
1289
1259
1175
1229
1190
1081
1146
1126
1188
1169
1101
1151
1198
1178
1081
1055
888
952
1554
1268
1379
1417
1300
1308
1346
1234
1175
1166
1069
903
915
1073
1095
1361
1337
1287
1144
1188
1257
1117
1090
1175
1049
1004
928
1350
1445
1322
1282
1175
1087
946
1324
1240
1146
1254
1219
1008
1255
1163
1096
1055
1233
1104
991
916
1004
1245
1044
1316
1346
1278
1292
1236
1181
1141
1104
1126
1114
1314
1287
1183
1127
1080
1090
969
1393
1373
1248
1351
1331
1204
1259
1248
1094
1086
1159
1113
1035
1118
1236
1109
1131
1167
1125
1071
1174
1124
1077
1121
1251
1148
1103
1172
1164
1032
979
1438
1170
1050
882
844
811
784
772
754
741
720
711
695
686
672
664
662
657
663
663
663
668
657
642
668
653
640
640
636
654
676
657
655
656
660
654
683
744
765
739
742
742
724
730
751
805
826
798
767
768
753
748
775
815
821
822
906
892
831
887
1051
922
886
1079
1203
938
1268
1265
1079
990
1251
1013
907
1105
985
873
855
886
1313
989
1157
1207
1019
1122
1202
952
891
968
1298
942
885
883
907
882
831
822
842
1195
1125
1075
1019
1007
965
920
865
895
1045
1088
939
852
817
801
839
815
858
849
875
831
828
805
793
757
734
716
710
738
954
855
1095
1130
1125
1168
1206
1198
1036
1238
1306
1148
1276
1267
1082
1246
1235
1097
1248
1263
1148
1279
1252
1108
1228
1216
1110
1213
1213
1139
1148
1199
1078
1073
1129
1154
939
1094
1175
1166
1056
1178
1177
1084
1040
1119
1131
1015
1098
1128
1047
984
1090
1090
940
1050
1177
1113
1121
1218
1181
1108
1217
1204
1116
1197
1213
1111
1159
1192
1197
1134
1163
1214
1123
1146
1199
1119
1072
1116
989
1000
1034
1043
1085
1228
1207
909
882
1007
868
858
1336
1225
1179
1224
1200
1112
1091
1120
1121
1048
1102
1144
1111
1047
1179
1053
952
1000
1257
1178
1176
1275
1248
1184
1220
1199
1149
1182
1219
1184
1121
1156
1189
1105
1179
1193
1105
1100
1136
1144
1054
1279
1126
1138
1200
1155
1095
1121
1111
990
1043
1131
1074
1003
1083
1101
988
997
1049
1089
1010
1062
1060
935
1008
1130
1106
1004
1177
1157
1109
1039
1092
1127
1063
1140
1203
1177
1095
1147
1134
1040
1108
1124
1069
1098
1199
1096
1033
1125
1011
1078
1144
1088
1076
1169
1125
1067
1146
1189
1076
1127
1204
1189
1170
1185
1138
1158
1191
1159
1113
1213
1216
1164
1233
1227
1070
1064
1122
1142
1091
1131
1093
1135
1188
1161
1126
1106
1028
956
975
1005
1034
968
1011
903
923
1026
1093
1020
1063
1136
1090
969
1050
1109
1153
1081
1169
1184
1103
1098
1175
1187
1065
1162
1189
1095
1107
1191
1124
1064
1224
1220
1113
1097
1154
1074
1001
1079
1109
979
903
957
1100
1001
926
855
845
824
803
776
744
746
741
722
716
717
709
705
675
668
646
647
640
631
619
607
609
607
605
610
608
605
633
623
616
606
633
650
668
673
767
823
855
868
823
827
915
952
968
943
875
828
821
821
851
796
794
772
763
763
780
762
741
752
765
764
740
711
706
688
660
662
661
646
655
676
658
663
661
659
651
657
649
652
653
686
746
772
771
738
755
771
767
785
814
782
770
814
899
996
922
849
789
771
797
810
815
781
761
754
767
816
811
785
778
792
796
770
758
728
715
730
728
767
738
730
745
771
813
824
781
791
797
759
724
713
710
714
770
884
1022
914
828
892
992
1022
952
862
876
947
961
922
1041
1145
1123
949
1035
1152
1067
952
1159
1138
1065
979
859
857
890
937
856
890
958
889
913
952
917
843
842
865
904
879
889
921
958
873
942
972
940
874
879
898
876
903
961
933
862
855
866
871
862
846
894
983
1013
904
915
908
897
914
934
910
916
981
971
912
899
930
892
871
845
867
886
830
821
813
824
794
802
776
747
735
719
712
704
696
705
708
698
692
696
710
746
784
789
774
749
743
737
726
764
741
739
760
762
782
767
758
790
801
887
931
853
825
942
1043
881
909
987
1020
923
845
891
1003
993
863
836
883
904
853
890
936
969
870
892
935
914
867
854
880
883
856
841
882
812
783
760
741
746
715
720
736
746
770
803
804
793
800
787
770
782
809
847
908
889
813
805
857
1153
1017
900
863
913
894
842
917
979
993
913
866
825
796
754
732
718
695
692
668
700
1021
886
754
856
1005
933
836
849
937
997
970
971
1063
898
966
1040
887
845
850
857
808
802
830
902
885
815
818
848
799
817
845
914
928
864
836
816
834
831
823
839
839
772
795
778
809
1090
845
941
1090
890
916
981
1248
1140
1161
1234
1061
1211
1279
1187
1195
1266
1238
1108
1224
1143
1119
1205
1233
1120
1195
1231
1130
966
1215
1261
1233
1120
1164
1167
1101
1038
1164
1204
1153
1159
1228
1128
1035
1108
1155
1110
1152
1190
1167
1093
1166
1175
1116
1154
1212
1178
1100
1148
1249
1210
1177
1227
1218
1142
1220
1267
1209
1194
1262
1224
1141
1237
1209
1020
1155
1343
1272
1330
1325
1201
1213
1218
1153
1128
1194
1224
1141
1181
1245
1223
1128
1186
1226
1256
1131
1282
1252
1169
1259
1257
1192
1202
1210
1175
1085
1267
1303
1193
1237
1235
1085
1048
1191
1361
1227
1381
1339
1180
1214
1230
1200
1208
1267
1234
1177
1305
1331
1256
1236
1274
1252
1191
1257
1260
1220
1273
1306
1228
1121
1184
1212
1143
1178
1226
1094
1185
1193
1115
1156
1171
1085
1096
1170
1152
1082
1150
1195
1159
1169
1247
1213
1130
1150
1243
1239
1230
1270
1256
1171
1195
1236
1281
1142
1189
1270
1191
1215
1256
1212
1186
1205
1177
1129
1231
1238
1003
901
879
1256
1208
1159
1199
1237
1197
1117
1162
1216
1206
1164
1212
1208
1215
1150
1217
1237
1179
1141
1212
1213
1058
1206
1077
1174
1221
1117
1196
1236
1234
1226
1262
1230
1176
1265
1284
1245
1218
1298
1263
1232
1274
1194
1131
1443
1358
1286
1368
1284
1215
1129
1220
1238
1226
1143
1259
1264
1204
1160
1171
1246
1118
1209
1264
1189
1237
1252
1158
1166
1248
1202
1178
1243
1243
1176
1215
1219
1186
1246
1195
1167
1188
1230
1234
1214
1297
1241
1215
1284
1276
1221
1153
1266
1266
1223
1238
1283
1207
1113
1125
1407
1335
1332
1394
1303
1213
1230
1159
1104
1174
1354
1295
1283
1257
1251
1110
1187
1303
1269
1280
1269
1231
1203
1247
1244
1174
1202
1221
1198
1224
1194
1163
1118
1356
1338
1276
1343
1318
1212
1164
1206
1258
1169
1264
1316
1213
1311
1349
1281
1303
1273
1236
1126
1222
1331
1266
1194
1310
1326
1282
1282
1258
1200
1280
1329
1303
1185
1234
1248
1223
1214
1251
1229
1165
1259
1287
1186
1258
1251
1248
1306
1153
1095
1310
1350
1088
1006
957
902
856
821
789
545
860
734
705
686
687
705
715
739
726
721
694
701
685
685
671
684
757
837
872
994
1027
1045
1137
1238
1096
950
1303
1288
1044
1307
1060
1235
1300
1112
1280
1274
1146
1268
1247
1216
1192
1286
1230
1112
1255
1279
1198
1222
1281
1231
1218
1319
1297
1288
1324
1295
1198
1359
1348
1248
1287
1305
1246
1219
1228
1273
1272
1427
1320
1263
1325
1267
1210
1244
1250
1170
1322
1335
1251
1262
1249
1206
1236
1318
1295
1179
1188
1257
1168
1200
1332
1259
1280
1371
1288
1262
1254
1190
1139
1256
1284
1228
1232
1314
1304
1225
1234
1277
1188
1325
1356
1307
1300
1274
1186
1083
1459
1402
1225
1386
1379
1254
1252
1184
1058
1085
1337
1299
1271
1304
1270
1241
1334
1252
1244
1306
1286
1316
1294
1296
1337
1277
1389
1347
1308
1223
1281
1273
1319
1284
1365
1346
1227
1300
1300
1235
1311
1302
1216
1316
1267
1188
1292
1302
1214
1268
1260
1176
1272
1352
1215
1283
1290
1249
1262
1250
1152
1170
1404
1342
1357
1298
1220
1249
1247
1174
1225
1255
1117
1246
1275
1241
1244
1280
1228
1241
1288
1449
1455
1409
1329
1375
1317
1218
1189
1278
1276
1217
1273
1230
1186
1038
1250
1270
1221
1277
1298
1198
1185
1253
1211
1326
1323
1250
1120
1283
1294
1229
1364
1346
1235
1235
1227
1138
1028
1176
1560
1344
1365
1383
1290
1321
1313
1242
1277
1153
1031
1184
1533
1455
1377
1396
1325
1271
1277
1302
1381
1327
1280
1339
1364
1288
1307
1344
1208
1164
1284
1183
1266
1382
1330
1324
1362
1255
1220
1266
1242
1186
1185
1201
1257
1230
1310
1311
1250
1193
1194
1139
1015
1014
1627
1277
1292
1395
1321
1367
1270
1193
1203
1292
1276
1269
1362
1356
1264
1274
1268
1252
1258
1289
1236
1285
1269
1193
993
1245
1439
1229
1371
1360
1245
1234
1174
1028
1371
1395
1321
1325
1286
1205
1299
1295
1274
1216
1309
1303
1259
1239
1176
1234
1166
1067
1273
1345
1302
1310
1332
1325
1233
1306
1258
1305
1441
1335
1289
1311
1267
1168
1105
1229
1202
1047
1505
1333
1204
1409
1313
1230
1302
1184
1107
1012
1326
1215
1178
1379
1283
1177
1279
1221
1208
1147
1160
1274
1235
966
887
1041
1316
1279
1307
1422
1385
1312
1296
1287
1285
1278
1248
1283
1298
1254
1198
1149
1310
1271
1111
1356
1367
1228
1315
1288
1216
1331
1346
1165
1197
1324
1375
1541
1418
1229
1299
1306
1278
1361
1355
1247
1302
1335
1259
1202
1307
1315
1220
1303
1291
1245
1255
1267
1243
1204
1220
1141
1094
1347
1410
1281
1273
1231
1221
1031
1137
1473
1334
1364
1366
1329
1266
1221
1180
1188
1323
1258
1362
1369
1263
1300
1266
1107
919
1037
1642
1451
1417
1498
1348
1359
1348
1323
1268
1328
1292
1259
1289
1256
1212
1248
1187
1124
995
1386
1332
1322
1243
1291
1279
1215
1315
1276
1169
1130
1327
1208
1167
1503
1413
1314
1337
1288
1226
1253
1189
1114
1368
1430
1335
1336
1345
1274
1225
1246
1291
1148
1172
1332
1201
1236
1297
1224
1334
1333
1300
1225
1278
1279
1227
1208
1173
1060
1180
1260
1222
1140
1166
1278
1207
1377
1298
1224
1264
1276
1152
1263
1340
1184
1227
1273
1171
1273
1268
1224
1283
1233
1157
1213
1246
1264
1035
1201
1195
1094
1562
1535
1402
1388
1386
1344
1309
1332
1248
1257
1315
1271
1165
1203
1252
1248
1361
1339
1239
1283
1289
1203
1231
1275
1222
1219
1287
1257
1168
1224
1076
1018
1409
1290
1226
1308
1256
1263
1302
1284
1199
1262
1297
1227
1085
1052
1376
1241
1673
1485
1360
1380
1252
1054
1256
1371
1255
1306
1297
1169
1171
1242
1209
1121
1211
1304
1150
1214
1229
1222
1203
1233
1213
1140
1243
1151
1054
895
879
1617
1525
1317
1461
1398
1386
1334
1393
1393
1309
1245
1257
1182
1325
1376
1383
1303
1354
1333
1256
1295
1251
1218
1333
1294
1268
1033
867
813
802
761
757
731
724
702
705
707
702
688
693
699
681
677
686
677
686
675
671
652
663
647
656
633
621
620
616
622
604
610
629
699
798
779
835
724
778
880
1079
974
817
847
1200
1142
1039
854
819
789
821
897
886
833
774
787
816
803
805
1170
1097
905
856
817
790
764
791
755
768
780
855
844
801
820
845
970
979
932
832
880
1130
1149
1124
1107
1142
1130
1053
1114
1130
965
1116
1156
1125
1125
1088
878
923
1106
1092
983
1021
1021
1063
977
1037
1066
1013
984
891
1058
1051
955
847
872
955
1073
960
1096
1138
1061
1088
1108
980
973
925
932
1307
1250
1082
1148
1184
1010
1096
1122
980
944
918
890
883
855
787
782
778
764
741
745
744
794
798
815
796
780
736
725
711
685
675
655
637
623
626
627
640
639
651
668
682
710
718
758
1108
864
989
1113
1013
846
929
980
956
832
818
939
973
945
899
849
799
790
793
859
829
775
817
885
812
785
788
778
760
772
841
892
832
802
805
826
830
797
785
824
878
924
916
823
854
885
930
898
866
803
783
794
818
833
752
735
743
802
1029
916
795
736
738
727
719
701
705
747
764
777
757
744
717
705
729
803
1087
1038
1003
907
988
1052
1002
951
844
853
858
915
986
1009
881
893
827
753
730
748
735
723
715
738
1065
1038
889
816
827
831
788
758
758
758
768
784
820
901
856
1038
1090
1029
978
822
836
881
923
947
868
937
970
935
903
815
822
847
842
814
781
785
797
797
775
736
749
745
739
754
755
751
745
725
735
732
749
723
755
795
799
829
815
798
780
761
757
745
755
854
1001
1065
873
919
981
942
858
853
847
772
750
723
695
685
688
684
759
855
815
765
765
746
733
730
715
687
706
698
702
717
706
723
718
730
727
710
702
725
752
803
857
875
849
787
787
794
815
830
828
771
761
743
736
803
913
902
829
884
997
885
909
994
1027
990
858
917
1049
1043
1056
920
950
1000
990
874
976
1066
964
1086
1045
950
920
930
951
920
924
994
1023
952
983
1010
985
878
839
781
771
762
755
706
747
804
898
904
825
830
831
855
867
846
809
857
954
1032
951
1093
1062
927
903
909
824
872
957
973
1082
1139
989
1001
1082
1032
886
902
934
948
911
1029
1006
982
1073
981
858
841
833
837
837
871
791
766
768
757
745
735
731
728
750
717
730
720
723
702
693
706
706
681
687
686
670
649
666
698
743
788
818
837
834
782
801
817
855
911
885
799
818
894
905
878
801
824
883
866
789
824
831
836
774
771
800
754
771
806
827
828
770
768
778
805
823
785
739
743
731
729
767
757
739
723
729
721
708
706
734
786
721
732
719
726
764
820
800
767
747
752
726
707
703
704
692
727
790
745
742
725
732
741
721
730
717
705
686
682
682
677
694
728
763
786
745
761
809
818
777
742
746
736
732
758
771
781
722
718
725
722
718
711
693
700
715
772
789
794
801
770
740
716
717
706
704
748
770
772
733
748
761
756
761
733
715
699
695
699
720
681
700
700
744
849
881
885
768
768
753
729
736
734
725
719
713
705
697
692
685
699
676
709
757
762
740
764
731
734
711
708
678
773
789
731
720
711
707
693
686
676
712
680
722
734
780
749
819
816
771
765
747
753
738
700
708
717
725
748
765
754
720
714
695
704
776
905
937
911
879
956
1021
852
882
934
945
926
888
918
972
922
882
768
761
740
723
743
744
754
743
723
707
712
699
682
676
666
680
684
679
692
749
764
750
755
709
704
699
681
677
672
671
660
669
675
687
696
702
695
685
691
699
691
675
676
667
673
652
672
664
670
667
724
733
722
715
748
741
713
700
689
654
655
650
655
736
841
874
880
971
1002
890
910
896
887
866
787
752
734
776
939
983
970
983
940
821
855
914
923
889
826
836
925
979
916
947
964
928
817
833
836
886
967
916
955
990
893
908
899
894
811
822
837
858
782
851
906
934
887
854
854
813
808
824
854
845
813
845
881
895
881
870
908
916
848
781
810
807
845
813
846
874
858
838
818
844
839
825
758
779
796
812
769
747
746
744
766
754
719
720
699
695
705
700
723
721
712
703
729
794
1044
1048
982
1037
1084
899
949
976
988
868
823
816
745
737
759
876
1029
948
993
991
866
895
817
826
839
845
919
959
905
860
861
868
802
735
730
725
706
699
693
693
694
690
683
670
643
655
643
629
627
624
632
638
639
645
661
656
657
703
834
894
884
851
794
751
715
731
752
805
823
750
766
798
806
750
799
889
795
831
887
884
784
749
723
709
738
712
738
755
720
723
731
745
742
727
680
677
686
667
691
776
745
717
743
770
763
758
737
792
808
770
748
798
938
932
821
804
876
897
896
872
878
822
774
750
751
764
842
821
759
751
786
828
876
835
865
861
843
788
778
785
807
822
791
767
816
895
926
826
838
853
832
771
768
766
780
784
776
736
738
739
764
786
797
762
713
712
714
710
693
695
710
747
745
714
715
710
728
716
695
687
684
667
662
673
658
651
661
737
858
887
778
817
871
867
948
867
789
735
729
697
500
598
857
632
612
603
608
586
590
583
584
579
578
581
583
581
612
629
637
647
672
679
700
676
683
684
664
642
634
643
630
625
616
614
615
622
657
673
694
759
781
777
769
772
768
741
729
710
696
683
659
653
633
636
629
628
637
647
661
671
680
679
682
680
672
667
640
634
621
610
614
615
650
667
668
665
763
784
785
732
727
732
720
704
694
675
664
654
663
680
678
671
675
691
700
681
670
670
642
650
636
646
668
680
743
801
755
737
752
717
710
705
681
674
654
652
632
611
615
605
585
589
583
573
587
648
646
678
669
666
689
708
734
712
705
687
688
679
673
668
646
668
678
697
696
703
685
677
685
676
689
651
660
666
662
660
647
641
648
659
669
672
690
719
795
784
747
844
866
861
761
762
774
809
737
765
800
850
803
786
799
845
801
768
783
775
742
764
771
780
758
790
790
772
763
776
792
784
758
777
800
783
755
769
803
794
753
763
770
781
744
771
804
798
758
761
788
805
761
754
790
830
809
749
760
767
756
708
704
703
682
684
757
864
863
809
801
818
847
817
768
746
783
801
751
769
749
758
742
820
927
910
805
829
842
864
798
781
796
855
771
841
882
919
829
844
870
856
777
822
855
869
798
826
855
884
822
802
824
831
806
753
787
818
830
760
799
815
836
771
797
820
753
769
787
751
745
784
814
814
805
754
773
785
789
749
734
753
787
818
758
779
786
813
817
760
783
798
820
792
755
781
800
815
770
788
782
757
710
699
689
683
650
669
725
787
778
735
753
766
777
738
750
769
744
797
862
904
863
860
874
865
806
814
766
822
880
895
807
805
812
848
844
793
801
771
774
801
826
788
772
782
791
783
746
787
809
820
758
754
756
774
804
802
773
770
777
762
748
723
750
759
812
776
783
785
808
796
772
783
766
766
736
737
739
735
738
726
731
732
713
706
711
693
689
696
726
733
700
710
733
744
775
722
752
792
855
839
794
810
831
828
770
770
781
792
761
770
796
781
751
783
803
794
763
776
789
760
755
779
787
788
779
789
802
767
780
789
788
753
755
767
773
749
746
761
767
768
752
745
743
721
711
673
679
659
654
649
641
649
640
663
676
691
699
679
672
687
730
901
967
792
833
938
978
833
893
917
901
834
808
857
916
801
818
878
879
832
813
831
844
810
763
808
841
854
781
820
826
829
768
809
868
861
781
784
794
772
815
838
785
743
784
806
828
773
772
775
760
806
825
799
735
715
706
700
700
757
786
741
751
778
786
788
740
796
822
748
788
829
856
811
821
828
774
801
840
869
868
818
784
812
837
825
802
780
793
814
817
773
808
811
831
793
773
797
763
737
783
804
808
756
783
813
784
792
821
857
820
807
841
820
812
802
832
841
811
785
806
870
869
805
824
870
901
888
806
813
827
850
743
759
795
827
776
775
785
794
746
770
799
811
772
768
785
825
777
724
740
785
780
754
755
760
796
764
729
761
788
773
729
738
771
756
725
750
768
784
751
736
755
775
726
691
685
671
650
640
646
627
637
660
657
652
667
692
716
697
671
686
681
717
799
856
810
814
878
920
873
800
796
826
752
751
746
798
786
768
777
818
807
790
836
799
805
819
934
924
872
840
802
815
821
823
803
765
794
825
864
812
814
843
860
767
746
776
825
823
761
807
762
761
766
760
738
719
698
688
672
663
660
655
642
639
666
692
717
686
668
701
723
743
684
683
699
739
842
843
843
909
962
888
845
888
872
791
730
725
745
817
870
794
775
815
823
787
744
764
778
764
728
748
750
807
763
716
744
795
790
760
746
765
777
770
750
774
785
774
726
730
736
731
765
731
715
676
709
736
766
749
703
722
750
777
729
686
701
694
685
703
781
726
751
769
729
702
688
688
696
695
695
677
674
662
644
633
627
645
647
714
752
802
754
737
787
839
916
856
880
846
889
913
880
853
858
854
815
804
878
805
812
860
847
814
855
831
797
789
814
837
779
757
739
780
856
818
840
805
779
764
693
687
692
676
673
748
776
783
780
792
758
756
738
750
773
788
838
838
744
715
707
752
803
822
820
811
788
800
794
778
753
781
755
859
875
854
838
887
791
784
794
799
752
776
790
793
749
761
766
772
751
748
758
761
737
727
731
723
700
697
713
762
786
802
771
763
780
783
765
738
736
728
700
697
720
764
776
765
787
813
796
762
752
743
743
707
727
755
756
738
740
769
791
779
764
767
719
719
735
737
726
706
715
719
722
709
746
800
759
796
821
801
763
762
762
733
694
693
706
696
683
696
726
740
734
738
732
729
685
689
703
703
696
687
697
698
729
718
742
761
770
742
727
726
727
695
721
712
736
704
699
710
719
727
730
761
772
761
732
740
719
719
702
715
730
749
747
696
703
687
684
677
654
649
689
792
752
756
717
691
682
689
695
679
650
674
684
748
786
743
785
846
867
808
812
793
814
776
768
762
750
733
766
756
732
720
763
763
768
709
730
710
732
757
775
728
720
738
748
758
716
729
739
760
743
721
757
781
789
736
746
756
723
710
727
771
772
725
732
732
741
745
753
781
800
759
760
788
781
740
705
690
685
662
654
635
637
652
646
655
663
654
650
640
640
635
640
627
619
607
597
604
640
746
716
669
664
730
763
813
828
820
801
755
771
769
801
801
787
815
820
788
767
795
851
824
771
771
806
782
731
746
723
707
745
771
805
772
742
733
719
710
753
782
806
784
837
862
871
820
827
762
795
811
809
765
744
768
788
800
766
819
854
866
803
794
793
788
750
742
747
732
694
681
666
663
657
677
744
772
760
720
679
681
650
663
685
731
755
754
768
819
857
845
752
777
796
815
805
778
794
805
737
754
758
787
762
744
785
815
816
734
757
765
749
705
715
751
782
753
741
767
786
750
733
748
757
747
727
757
779
742
740
749
757
746
712
729
731
728
692
717
720
703
704
711
729
745
712
693
698
689
671
657
697
726
737
705
717
713
729
688
719
768
798
765
772
735
715
693
676
671
654
645
634
627
609
598
592
580
609
682
687
665
634
655
675
728
714
685
701
734
738
671
693
728
715
710
679
706
740
761
734
706
728
751
750
711
708
699
688
672
669
698
815
883
857
781
767
753
728
686
688
684
692
734
698
722
769
809
774
736
729
726
704
681
683
728
699
679
701
735
740
711
711
726
731
703
679
698
730
760
731
784
810
804
758
752
746
750
707
732
750
776
733
724
740
737
713
730
744
735
707
708
727
712
690
717
708
695
673
678
709
753
717
703
706
706
696
662
646
627
620
631
633
612
632
660
657
672
674
658
675
675
679
668
678
676
727
825
858
870
836
775
807
820
832
786
833
838
855
812
785
834
858
891
824
771
790
797
811
801
818
825
812
821
790
753
763
759
721
720
740
732
717
680
676
683
660
653
652
662
675
659
647
650
656
653
660
645
635
653
720
937
895
828
848
834
823
766
761
784
788
742
723
733
773
772
726
760
831
841
769
791
792
763
706
710
723
767
733
711
709
705
676
638
640
660
708
677
664
670
703
686
671
655
667
699
756
718
718
799
793
741
736
722
730
706
662
666
676
688
682
692
725
762
723
715
743
747
711
699
710
695
692
679
687
708
704
679
659
662
647
651
642
639
648
627
633
632
650
668
637
668
700
742
731
701
670
630
651
667
695
670
663
659
668
667
660
639
657
668
708
688
692
735
717
711
733
731
709
686
685
675
679
663
687
701
687
703
722
736
737
688
715
717
716
693
687
693
712
689
661
666
665
685
667
655
684
708
719
690
721
736
740
694
686
704
680
683
714
725
728
726
747
765
750
732
737
732
715
696
702
716
713
699
731
717
698
691
713
695
699
681
655
677
668
669
653
635
633
649
645
644
664
694
706
696
687
669
662
636
633
619
606
591
611
649
628
655
665
698
840
873
802
704
685
685
680
677
660
645
620
625
602
586
577
573
582
579
584
591
593
582
589
616
709
694
653
704
785
689
1042
897
754
685
657
653
652
638
634
633
636
621
620
594
611
592
596
613
654
606
650
707
700
657
675
677
666
661
656
650
625
615
615
599
607
635
614
631
643
672
673
638
673
709
719
689
718
699
683
712
735
740
700
659
653
645
624
614
606
593
595
590
607
610
596
604
614
654
697
686
857
794
708
721
745
695
735
722
697
673
686
681
646
650
666
691
647
682
728
729
701
673
660
660
684
689
679
661
642
612
612
605
612
593
597
585
583
571
575
570
555
578
595
581
578
595
622
597
652
774
681
663
670
665
625
626
639
740
769
696
691
721
709
699
712
733
732
689
667
692
672
637
634
642
640
642
634
630
621
615
648
702
745
653
702
692
706
658
642
639
664
647
682
659
657
678
717
719
680
681
683
673
642
670
637
634
631
646
626
623
635
668
664
646
646
649
668
645
686
715
742
694
681
708
707
684
651
661
649
674
649
643
663
711
686
696
684
679
643
637
635
651
654
651
638
658
654
659
635
633
624
637
636
612
620
618
629
652
646
626
640
669
692
724
668
653
660
670
690
689
663
638
647
660
681
651
636
662
677
659
634
661
706
736
698
713
750
760
723
682
690
710
704
687
688
730
742
742
763
699
699
709
722
686
686
681
688
678
651
648
661
669
641
650
667
671
687
657
663
671
692
674
663
674
705
702
680
669
677
655
656
671
683
662
642
624
640
634
638
628
631
628
637
627
616
621
639
642
636
640
640
650
676
629
634
641
638
640
626
613
624
656
661
637
648
654
648
647
627
635
629
639
628
665
691
714
666
664
653
668
702
725
698
681
684
711
673
679
702
753
727
742
768
769
708
671
671
675
671
668
642
651
635
643
623
618
614
595
595
597
580
577
579
566
572
582
580
629
715
715
720
736
737
702
677
691
684
648
634
621
609
602
592
592
590
603
619
602
599
586
584
592
602
607
595
603
599
602
636
678
649
647
626
629
624
610
607
619
629
611
597
604
601
658
702
651
672
687
646
650
665
665
676
648
633
635
681
710
676
680
671
663
642
638
647
646
665
635
645
635
634
628
621
621
608
610
615
635
615
612
628
619
609
607
602
596
585
587
584
582
582
593
580
584
591
597
598
600
592
590
608
619
635
660
647
631
622
600
625
629
639
618
616
662
704
677
665
664
656
651
619
623
610
625
617
601
603
591
580
579
577
590
603
715
848
732
727
768
770
692
686
687
696
655
660
656
645
644
628
638
631
636
625
612
620
624
612
604
609
622
640
626
626
647
648
651
634
636
649
678
657
680
654
641
638
633
624
627
638
639
626
631
628
628
611
611
604
629
613
630
623
600
591
576
589
604
632
638
642
623
620
604
610
603
602
602
612
636
617
640
613
611
607
612
623
634
610
610
611
598
594
596
595
599
600
574
603
583
587
597
624
647
650
626
606
610
609
675
680
625
615
603
583
569
568
557
552
558
599
615
657
672
669
647
654
644
632
630
607
591
579
592
585
591
622
643
616
601
625
617
637
606
607
600
607
605
593
603
578
582
574
567
592
597
599
626
616
616
604
602
590
596
576
569
567
553
563
551
567
572
574
587
589
582
583
594
576
595
592
585
588
608
606
594
627
650
625
619
610
615
616
619
619
572
587
581
597
618
624
598
597
605
594
608
644
676
633
624
632
644
627
599
631
657
965
771
721
715
706
664
645
649
653
540
759
640
640
660
646
648
617
624
607
619
636
634
623
654
637
641
631
615
609
599
598
588
599
614
615
595
593
588
581
606
602
600
593
577
582
583
580
590
597
593
582
576
575
572
582
586
580
571
567
570
567
570
557
573
576
569
566
559
563
574
579
582
583
585
585
602
583
578
576
571
561
561
574
565
572
585
596
631
640
634
616
614
619
617
620
607
608
609
606
599
599
603
595
595
611
634
626
611
613
603
599
594
585
578
567
577
584
587
583
582
580
578
583
581
574
565
567
579
595
608
606
587
585
587
589
601
581
576
576
581
584
594
588
580
587
574
573
576
565
565
561
561
548
567
557
558
564
555
551
550
554
565
584
584
577
589
598
624
626
615
615
595
586
591
579
562
556
551
537
545
546
547
559
600
588
570
577
569
599
615
616
611
586
595
599
604
586
597
605
599
614
611
604
599
599
585
584
580
574
560
566
570
579
594
586
594
593
582
599
618
601
616
670
693
653
650
657
645
634
609
600
596
607
597
573
596
603
604
606
593
590
590
573
563
549
561
558
549
555
562
563
548
538
558
543
549
557
549
542
554
535
543
541
588
653
670
638
613
634
671
609
614
611
614
606
609
608
609
619
603
616
626
633
619
611
646
683
658
637
693
856
796
695
665
680
677
650
634
621
617
619
607
607
627
662
693
649
689
678
689
662
694
692
673
671
667
649
642
640
649
651
628
617
646
689
716
691
726
728
733
668
654
642
622
611
598
585
594
590
576
581
615
610
664
710
701
722
723
683
652
629
630
648
665
652
645
675
711
671
625
631
671
715
682
722
778
771
709
676
675
670
657
637
641
654
686
706
707
691
686
654
624
616
630
722
755
676
710
700
685
642
635
635
629
611
600
638
618
607
618
640
661
652
632
615
622
633
654
662
648
626
608
607
617
638
851
795
728
708
656
673
666
657
656
639
662
716
768
742
690
708
737
738
677
664
680
690
654
668
694
674
655
675
692
718
677
744
710
674
669
670
661
668
640
633
640
645
631
636
646
642
634
636
635
636
619
657
653
679
658
640
646
644
642
625
640
624
627
622
645
669
693
693
668
647
643
626
623
606
590
584
579
591
585
593
626
637
640
613
606
612
610
621
619
609
598
610
609
644
665
625
656
657
684
648
630
629
627
614
595
607
617
636
657
648
651
671
676
671
639
629
628
627
621
594
610
634
638
624
667
720
696
644
653
646
646
634
652
662
644
650
672
674
712
724
725
720
679
665
685
705
703
652
671
702
787
697
730
730
727
679
673
683
696
717
703
677
676
687
690
681
666
659
655
633
650
709
782
698
713
718
692
670
670
647
653
657
665
654
658
672
687
677
657
665
662
674
656
656
677
716
707
668
689
680
653
650
657
664
672
653
655
658
694
660
654
661
669
672
671
675
692
701
660
648
647
672
674
644
624
625
637
650
675
642
653
670
655
663
632
638
632
651
659
659
638
656
707
754
734
757
746
736
682
693
703
703
674
674
694
683
664
656
645
655
649
661
721
722
706
669
662
660
675
664
663
639
636
626
621
629
631
645
634
649
704
712
719
683
670
677
663
663
642
655
672
752
748
685
655
659
660
664
635
636
641
631
638
630
618
624
619
610
608
618
602
604
606
622
619
601
614
687
664
654
632
635
628
627
620
623
624
628
624
618
605
600
617
620
613
604
614
628
619
609
600
613
595
600
595
594
586
586
583
574
563
567
560
553
566
554
551
555
551
557
565
585
595
661
672
635
614
669
661
639
618
624
620
617
606
622
629
609
587
588
591
636
770
782
736
679
670
641
642
638
632
625
604
598
607
587
596
590
602
600
609
610
603
610
610
598
606
605
599
594
603
588
577
585
591
593
593
606
605
603
598
598
584
589
589
591
588
575
580
603
581
588
593
597
584
607
609
603
599
581
583
582
589
603
616
630
642
650
661
647
630
622
616
598
603
595
589
589
584
619
612
608
611
600
596
593
576
570
556
552
567
558
567
576
668
637
623
691
790
718
668
695
666
632
647
637
607
615
604
590
588
593
613
625
603
605
609
612
611
599
593
592
593
612
604
592
610
600
590
582
583
590
572
571
567
560
562
570
587
573
586
596
592
587
588
589
584
581
570
565
561
569
568
562
575
573
560
565
556
564
562
567
585
572
593
586
609
613
600
586
597
594
590
585
592
582
570
563
571
561
552
573
577
576
565
559
551
551
552
551
565
567
573
559
543
562
565
562
587
605
597
585
578
592
577
576
578
594
576
586
597
599
593
592
585
595
588
588
597
603
622
605
608
683
656
644
643
652
647
654
649
645
613
623
610
619
594
591
604
649
661
668
649
653
648
674
660
657
650
657
669
668
663
661
625
626
646
655
660
655
674
719
749
678
736
730
685
672
680
684
658
653
679
670
659
714
721
727
705
705
716
689
661
692
702
718
710
670
687
693
699
668
642
652
641
628
619
620
647
674
652
664
676
678
653
634
636
630
623
615
612
616
634
637
629
619
617
650
673
672
672
707
668
640
646
642
640
625
648
664
655
643
649
641
627
627
626
627
606
606
607
615
619
594
591
597
620
645
617
628
666
662
648
644
662
622
618
630
645
635
619
611
609
624
605
628
596
598
617
617
643
640
635
638
629
616
597
595
592
589
580
571
572
579
591
585
611
635
653
632
680
729
698
680
664
633
620
636
643
651
626
644
686
774
710
762
778
751
689
701
678
668
653
671
678
652
633
643
642
637
634
644
658
655
623
616
632
644
622
608
615
606
628
656
641
696
799
763
692
692
688
667
644
657
671
689
648
657
648
644
630
636
646
635
633
621
623
634
630
635
613
617
625
636
627
633
626
642
649
684
713
697
663
664
658
653
633
611
625
634
688
799
758
731
737
748
736
696
686
686
673
635
630
634
646
676
622
652
673
683
674
686
680
669
652
641
636
628
621
612
643
695
730
713
679
694
692
687
653
623
626
631
655
624
617
647
683
747
710
730
705
662
663
680
671
673
665
667
676
651
667
682
709
660
668
648
640
618
619
605
621
648
654
668
650
647
650
688
676
636
637
641
656
646
635
671
698
716
667
669
708
687
670
640
641
652
645
653
652
658
622
650
672
675
657
643
630
636
657
684
660
640
688
708
677
697
707
708
693
657
638
644
649
646
643
628
634
633
641
630
612
592
617
630
651
674
667
646
673
672
677
644
670
670
668
670
642
653
660
657
651
643
643
644
651
639
661
657
661
650
670
671
652
630
633
627
620
601
609
621
643
640
658
674
692
700
710
683
641
665
655
656
652
632
624
634
661
672
642
657
635
648
617
637
639
662
660
636
661
[truncated: 16,498 more chars]
