# Supplementary material for: Comparison between Electrocardiographic and Earlobe Pulse Photoplethysmographic Detection for Evaluating Heart Rate Variability in Healthy Subjects in Short- and Long-Term Recordings
Source: Sensors (Basel). 2018 Mar 13;18(3):844. doi: 10.3390/s18030844 (PMC5877367; doi:10.3390/s18030844)
Supplement: Supplementary file 1 [file sensors-18-00844-s001.zip › DATA/24_hours/5/hrv_data.txt]

698
762
743
774
796
794
779
570
971
806
796
783
737
734
749
760
498
1003
754
749
734
733
742
744
741
551
924
726
725
738
730
735
592
871
709
708
740
734
726
696
727
724
699
699
511
916
715
708
724
749
735
744
723
720
714
711
707
743
760
753
737
733
720
531
881
744
750
750
727
715
703
712
713
707
707
504
908
710
696
695
686
685
701
700
693
729
739
719
708
709
725
710
610
843
726
717
727
726
724
733
725
732
729
725
722
724
726
720
707
464
982
789
753
730
727
710
464
928
704
729
728
714
694
692
696
694
712
562
902
721
709
712
719
721
706
728
736
724
540
893
721
702
708
482
929
691
691
705
467
992
736
725
714
705
714
593
823
705
708
711
488
933
707
692
695
489
893
721
703
709
477
1013
763
715
721
755
736
744
737
739
740
718
726
735
746
754
810
797
777
755
762
805
795
772
749
483
1041
524
999
741
711
712
715
707
482
931
761
742
726
723
728
561
867
716
739
780
769
737
488
1041
556
984
744
741
735
728
727
734
736
734
734
770
793
781
762
771
814
795
775
768
757
784
542
1016
634
881
734
731
726
724
772
486
1056
778
751
590
900
742
776
786
783
769
750
734
472
1077
788
760
476
987
608
882
764
737
735
716
720
511
901
712
704
699
686
705
705
704
715
699
703
731
768
760
745
733
722
716
723
717
716
723
716
719
721
720
727
716
713
709
571
826
696
698
694
455
928
746
724
706
694
688
621
744
685
707
737
736
731
725
719
714
718
718
715
717
676
766
725
727
723
727
721
563
877
720
725
728
727
733
495
1050
756
735
642
824
724
722
726
710
721
629
793
696
712
715
722
718
713
724
715
736
734
474
966
725
717
723
722
721
719
733
755
793
779
745
735
745
747
550
917
735
736
790
778
760
742
733
569
885
725
735
783
773
755
744
740
584
879
774
772
774
759
743
731
729
631
875
765
757
752
744
731
727
738
733
729
735
730
728
740
738
561
896
720
736
734
731
721
503
949
739
724
719
722
735
737
740
797
786
773
752
746
790
789
763
733
473
1067
793
756
523
951
733
734
767
759
743
733
730
566
877
756
769
763
748
735
730
731
731
729
729
730
734
737
740
569
919
791
751
754
725
729
766
760
541
933
727
707
710
711
710
709
712
769
762
743
727
727
536
893
721
716
768
758
740
730
721
723
716
716
718
716
775
766
519
954
733
712
708
704
703
483
985
588
889
720
706
701
696
703
700
705
742
751
745
741
730
481
942
710
714
717
712
708
465
983
601
885
716
703
707
698
690
699
737
749
741
737
728
720
715
717
718
719
716
711
718
717
715
713
711
712
531
887
708
712
708
705
705
690
703
705
713
755
742
738
554
879
702
700
710
706
702
703
702
704
711
710
665
820
759
746
735
727
763
763
760
562
919
734
725
763
776
771
757
748
466
1050
794
775
505
987
684
815
769
763
747
733
727
474
1034
768
737
734
722
710
701
710
714
714
716
708
719
716
729
545
1011
629
865
727
711
758
771
759
740
725
552
844
684
685
690
690
686
708
735
728
720
714
571
895
728
722
718
718
728
728
724
724
729
730
725
731
730
727
722
726
731
519
926
723
723
723
721
714
607
836
721
712
714
715
712
712
721
786
763
741
736
718
636
761
714
711
711
704
696
703
708
701
711
720
720
696
728
738
733
584
854
730
720
723
721
720
704
711
722
705
697
723
719
701
715
720
711
694
706
715
713
705
706
719
737
759
746
734
722
710
702
607
818
766
755
733
724
717
707
702
709
710
756
553
918
720
695
702
697
699
717
740
738
723
716
615
791
693
693
708
481
989
676
754
704
693
689
525
835
670
699
705
692
684
678
669
684
494
863
681
670
672
565
762
675
671
677
678
684
686
713
726
556
877
694
691
699
465
925
682
682
692
692
693
693
707
722
759
731
729
720
722
723
725
719
722
725
722
713
564
873
719
710
704
473
934
713
701
690
465
909
699
754
737
721
707
709
707
703
702
708
729
750
744
729
717
521
961
759
734
726
713
750
587
901
729
709
695
454
932
696
663
695
467
942
734
716
710
702
702
699
688
692
705
708
702
707
721
717
721
720
769
762
731
724
576
843
691
712
716
478
961
759
737
719
711
719
761
762
759
754
747
729
731
738
736
733
733
738
518
943
727
715
717
698
713
710
710
698
706
718
610
897
755
749
737
713
726
735
784
769
768
753
743
734
533
923
715
728
728
723
724
712
711
718
719
714
527
921
775
742
729
734
732
594
842
716
710
726
466
1037
568
929
726
715
704
734
761
753
741
735
738
727
731
740
737
717
721
728
744
734
728
715
719
723
540
897
722
717
714
462
958
719
691
719
714
710
697
708
723
785
767
551
924
721
709
755
764
729
681
762
714
710
704
568
823
707
701
703
501
732
936
681
678
448
872
627
592
547
520
529
553
589
568
521
556
573
559
573
579
546
580
572
535
565
407
684
577
406
668
564
447
632
566
503
589
563
542
565
643
531
1011
767
707
686
650
609
620
630
751
737
692
690
688
647
658
759
706
699
710
635
755
706
701
707
761
739
739
723
716
510
881
696
692
701
571
821
707
701
698
624
778
697
693
697
720
714
709
711
718
713
711
699
711
713
693
692
708
701
701
691
682
709
501
933
737
707
692
540
832
677
660
661
672
664
657
660
649
643
471
741
566
428
696
606
560
582
580
453
624
594
554
570
581
545
561
556
541
575
560
577
589
535
550
575
543
571
547
574
591
406
708
580
417
699
592
413
678
561
484
663
586
448
648
587
471
631
568
548
592
594
548
647
645
643
635
716
700
678
572
744
644
646
633
615
617
629
635
638
615
608
614
598
635
624
638
628
669
645
663
666
631
523
796
749
715
692
560
803
832
731
718
737
733
744
774
764
754
741
550
898
719
727
736
733
729
742
784
773
756
737
491
1063
564
967
729
729
733
730
725
650
799
728
733
703
469
986
710
710
715
710
710
656
755
713
724
718
533
919
741
748
757
808
795
762
737
651
820
747
762
762
758
751
581
928
819
791
772
746
761
475
1102
794
759
753
761
762
763
753
758
784
547
1054
703
986
809
802
800
786
798
820
816
798
789
815
815
810
800
791
802
814
812
517
1056
614
963
790
767
770
790
774
767
788
514
1041
680
853
767
763
740
737
766
599
891
723
741
752
725
718
720
722
710
707
702
717
744
765
753
747
720
727
739
741
740
737
747
763
741
734
734
735
585
851
725
721
709
511
925
721
719
770
737
739
732
735
737
731
761
586
924
746
741
755
797
801
489
1063
608
897
771
770
764
752
728
638
782
696
696
714
599
854
707
698
699
541
845
690
687
685
611
756
681
679
683
681
678
678
684
686
685
679
679
499
854
677
671
673
614
729
673
668
668
667
665
664
655
654
654
658
651
659
658
656
480
817
630
630
627
605
603
612
635
643
640
641
680
700
660
801
814
728
717
738
742
777
754
739
724
719
707
719
731
722
716
736
729
727
715
723
732
723
737
734
717
735
737
738
731
733
730
712
494
957
720
714
702
706
704
706
710
697
486
961
742
728
712
712
701
713
706
698
519
894
699
693
702
566
842
684
713
718
577
826
689
712
716
587
806
691
716
716
606
791
686
705
704
702
713
715
709
715
708
713
726
719
709
719
727
725
719
716
647
781
711
698
724
580
795
758
713
710
559
842
694
703
691
625
748
681
687
683
682
669
688
505
863
677
699
698
630
726
679
683
678
677
686
678
590
756
610
730
687
680
669
677
557
769
642
620
599
581
534
551
579
582
535
537
547
541
565
574
544
549
554
560
548
559
546
562
549
570
669
728
669
644
627
625
661
753
755
690
676
685
684
626
615
628
653
784
506
864
678
677
703
709
705
685
690
678
668
671
669
669
664
683
715
704
693
683
689
584
773
673
686
685
681
669
676
502
832
680
667
671
668
662
668
506
850
668
664
658
654
663
640
627
653
638
511
728
802
837
730
717
709
711
702
707
712
714
713
698
709
477
941
711
754
736
694
700
701
701
698
561
863
712
709
739
531
948
740
740
750
749
742
748
765
761
776
764
524
987
760
733
758
750
741
743
747
732
751
748
599
871
723
733
737
470
982
717
697
713
711
732
756
761
765
757
756
551
934
723
723
737
730
735
756
788
777
759
740
516
1011
758
739
728
733
736
737
744
744
746
730
474
987
735
721
705
718
718
719
728
764
753
737
476
949
715
702
720
728
763
751
740
734
726
721
535
878
711
711
707
508
918
717
707
702
500
914
704
699
708
494
919
720
694
698
510
938
717
691
722
469
980
695
715
725
721
718
712
720
739
740
733
729
755
746
737
763
606
902
737
758
756
663
815
748
748
734
754
749
538
929
726
726
710
473
988
731
725
731
728
738
797
787
765
753
748
522
960
738
719
734
736
731
718
722
738
724
720
733
744
805
788
768
487
999
785
733
724
714
712
701
692
683
460
907
674
659
662
658
657
648
470
747
554
403
636
550
545
547
550
553
540
554
540
584
606
676
791
788
735
697
573
797
664
627
576
534
579
626
664
727
806
735
709
702
689
695
694
698
690
692
685
682
685
726
719
698
685
678
673
674
671
645
702
687
745
732
518
909
702
707
703
466
990
764
735
725
721
710
487
923
730
708
712
714
713
711
719
717
656
759
719
718
724
711
702
715
720
713
703
711
731
722
712
702
702
575
860
731
724
736
781
770
589
906
733
767
784
776
765
753
743
737
741
778
782
771
758
741
506
942
726
765
672
767
737
646
806
717
728
727
732
741
787
765
754
741
744
797
778
551
946
739
725
720
720
723
723
726
776
766
747
744
733
697
772
728
729
722
469
959
728
713
714
705
709
643
760
705
710
743
741
727
714
705
696
690
686
681
706
687
692
698
675
720
715
718
719
480
952
710
689
694
722
714
698
719
716
702
719
714
714
716
717
722
724
717
749
742
739
489
969
740
725
723
719
705
722
723
717
716
715
717
713
711
711
696
699
699
700
488
924
746
685
688
504
849
655
626
610
593
544
550
598
623
586
611
681
743
517
902
671
721
813
773
729
557
868
718
711
710
472
952
758
736
712
697
706
747
748
740
743
739
587
868
721
734
732
729
731
727
723
733
725
728
598
868
736
733
726
727
713
717
725
731
736
733
735
724
704
742
734
729
719
731
743
732
514
938
712
724
747
736
718
724
737
728
727
728
722
738
742
735
745
589
934
750
742
735
739
752
747
743
729
730
739
584
877
730
721
713
488
938
721
695
700
498
923
769
739
734
719
720
713
711
720
722
726
713
711
721
720
707
702
698
712
744
699
699
696
693
459
903
672
668
662
639
613
614
591
547
571
619
658
890
790
752
736
742
777
784
762
753
738
497
949
757
746
736
717
705
708
701
691
487
895
691
680
676
684
743
702
697
693
690
690
691
689
691
682
677
674
527
752
615
604
552
534
555
588
598
649
854
526
953
711
702
697
458
943
693
692
682
521
834
687
688
698
738
733
725
714
725
566
863
693
717
709
537
882
715
715
728
467
1064
598
897
718
717
719
469
969
703
703
702
685
692
711
711
719
506
1006
750
720
741
756
746
723
732
738
730
713
584
929
744
730
742
739
730
736
715
715
711
702
693
701
684
498
887
678
672
675
674
654
674
667
668
663
669
658
669
670
690
705
694
698
696
697
555
817
678
682
687
701
721
692
695
694
686
689
678
520
812
652
660
662
655
647
643
638
639
630
465
705
575
414
624
531
531
538
545
550
637
739
561
908
685
677
676
678
675
671
681
679
684
685
688
527
861
720
718
708
486
928
693
707
709
501
928
696
702
652
732
696
682
646
723
690
688
684
499
866
678
708
722
506
894
699
690
697
562
839
680
675
679
680
680
687
692
691
693
703
706
473
946
700
701
703
480
919
689
682
687
582
773
691
685
691
669
687
696
699
712
726
725
715
705
701
707
702
694
569
802
689
680
677
697
709
695
677
680
680
692
684
597
758
680
675
672
675
685
692
580
779
672
678
692
684
681
678
513
858
685
680
676
677
676
676
685
682
687
679
663
645
661
749
777
718
543
857
701
693
683
684
689
695
697
692
695
689
754
729
712
714
698
694
687
691
686
683
681
606
826
721
699
685
692
701
705
691
685
687
693
704
699
700
712
714
714
464
979
722
719
722
714
728
729
720
713
483
970
722
704
698
522
902
714
692
700
591
825
701
690
694
707
707
711
707
706
716
721
711
705
720
726
719
702
473
961
702
691
716
465
953
722
738
715
672
743
704
661
729
523
880
671
710
719
568
838
697
688
695
663
724
699
691
648
720
692
692
589
775
687
684
683
680
676
615
704
682
672
609
641
713
679
670
597
694
671
480
831
544
1296
653
649
636
625
615
607
585
568
556
529
483
505
523
532
540
534
553
535
574
596
570
537
546
433
690
567
489
621
552
581
582
572
572
592
583
595
598
576
601
589
594
600
578
612
626
751
663
802
809
719
704
707
699
695
728
727
725
705
691
696
707
696
686
674
681
674
678
682
678
677
674
678
680
681
683
683
682
687
686
682
688
686
686
686
675
688
604
757
670
665
667
653
645
631
610
605
610
650
655
636
629
636
642
645
655
649
446
851
645
637
643
635
640
644
649
647
645
641
643
648
654
649
643
637
643
643
639
631
628
634
634
635
644
642
646
643
735
476
1040
720
690
692
707
696
693
694
689
478
891
690
686
693
702
742
737
731
722
553
974
742
733
724
714
707
721
769
755
738
726
736
743
725
723
733
533
930
733
726
729
717
727
734
729
720
717
719
711
709
716
711
583
823
700
691
541
826
686
696
720
583
825
683
666
665
666
661
661
578
755
662
670
672
677
679
681
543
801
558
757
652
627
619
613
599
579
611
619
713
838
769
712
592
802
747
735
703
489
911
684
717
721
714
707
692
694
701
513
867
686
700
700
551
795
665
661
659
653
653
653
640
631
648
665
681
672
661
638
630
621
624
628
636
636
654
662
650
456
859
642
628
626
622
700
812
779
721
722
720
721
715
711
707
712
701
696
712
706
692
689
711
716
706
688
689
566
832
708
703
751
499
968
721
700
698
494
898
661
708
710
534
836
658
700
692
683
678
693
698
703
717
763
759
739
719
711
719
722
722
719
721
732
728
727
723
502
939
727
711
706
717
714
710
707
712
713
710
710
709
713
466
972
763
736
720
707
708
704
714
707
703
704
703
717
711
712
711
708
709
713
473
958
710
702
709
471
941
726
765
743
714
709
712
716
703
709
730
729
720
722
732
732
727
721
715
733
727
726
712
717
726
726
723
713
723
732
723
717
710
719
729
729
719
712
717
461
982
729
705
708
719
714
709
714
706
712
720
710
706
706
475
965
718
703
696
468
951
700
693
697
500
926
699
698
688
545
853
706
702
702
581
869
781
759
742
718
733
753
758
737
735
726
550
943
729
720
686
476
996
702
707
700
700
695
689
688
704
474
942
766
743
726
716
701
706
740
754
746
740
722
724
716
709
706
618
801
706
696
693
692
693
692
693
710
746
711
721
715
713
584
837
703
703
704
524
853
691
699
706
523
952
739
736
726
717
719
720
728
718
715
712
724
721
716
710
711
712
711
708
702
699
710
712
717
766
756
687
799
727
722
717
486
938
717
702
702
455
962
707
702
701
709
752
746
733
725
723
719
607
819
761
772
760
748
733
601
851
724
715
711
466
955
718
703
700
702
703
710
742
736
721
713
700
689
683
696
691
692
686
703
478
938
687
695
683
491
854
689
677
681
684
681
667
674
668
685
689
685
511
852
693
691
694
605
774
698
704
713
578
889
747
724
701
456
1020
684
780
705
703
709
523
880
696
700
708
477
946
748
737
721
716
711
715
714
715
705
702
716
714
708
712
725
712
716
708
704
701
699
707
706
703
704
693
689
700
700
698
692
693
708
711
708
718
763
756
736
723
587
835
712
712
709
487
914
696
693
700
481
968
733
718
710
706
706
707
716
726
726
723
720
722
733
727
722
713
710
709
714
712
710
705
704
707
705
602
787
683
697
689
632
724
673
686
685
676
671
687
709
727
721
706
697
690
687
681
695
704
731
723
714
704
694
691
685
681
694
696
529
933
714
686
688
547
784
667
676
675
695
688
684
678
686
683
687
690
530
845
628
716
686
577
751
664
652
657
657
654
648
640
667
652
647
648
650
659
655
669
699
703
667
556
621
1493
647
645
646
665
697
676
658
650
652
646
651
641
659
652
651
651
660
660
656
497
811
658
645
635
608
594
603
558
617
764
513
901
680
690
694
537
910
701
690
681
563
775
669
687
682
675
671
663
699
732
723
716
714
711
703
706
703
701
696
701
707
707
705
455
952
711
701
701
696
689
692
700
697
483
935
741
724
703
698
693
692
700
703
481
932
693
714
731
712
703
707
723
727
724
729
729
727
728
745
740
657
814
731
741
739
720
728
743
740
724
726
735
730
722
712
719
721
716
706
702
717
709
711
701
704
488
936
715
698
701
496
914
713
703
723
467
1017
737
709
715
706
697
692
693
715
755
743
475
972
722
706
704
695
694
697
702
703
743
741
730
717
701
707
707
675
717
691
684
689
709
709
705
705
704
706
702
716
712
713
715
715
717
725
729
551
891
707
712
713
467
954
706
704
708
707
700
697
710
713
718
719
712
725
719
723
719
711
720
724
725
718
713
722
722
717
708
707
719
714
713
704
701
708
704
481
938
754
742
728
718
708
717
713
711
710
706
719
770
761
745
732
592
858
719
710
712
480
947
714
696
703
705
720
745
741
738
730
724
716
710
712
713
712
712
784
740
727
714
456
961
707
694
689
691
729
737
732
722
716
711
706
701
702
710
718
763
750
723
719
743
478
1010
740
714
696
692
708
705
701
692
702
710
622
782
704
714
712
493
988
745
720
712
742
754
746
739
732
718
721
762
762
488
1002
739
722
720
719
715
511
1004
759
737
723
714
714
513
906
707
701
706
711
703
698
693
704
457
966
735
722
722
714
708
699
705
709
708
703
700
698
703
708
710
701
708
699
716
717
574
857
719
717
727
722
723
718
708
708
719
718
712
708
711
714
708
703
707
714
762
752
516
951
728
711
708
713
712
716
716
711
728
759
753
742
733
726
723
509
926
723
717
722
727
719
716
710
719
709
704
699
701
709
714
718
762
751
740
728
718
710
707
706
706
699
699
691
694
704
743
540
905
703
696
693
498
868
688
685
689
553
814
669
696
709
555
823
682
685
688
657
741
701
709
701
566
841
702
694
693
531
883
698
686
692
548
846
688
681
691
617
790
700
695
706
598
841
707
713
728
468
968
709
703
723
722
715
707
713
724
720
714
708
700
714
722
720
715
710
713
466
959
716
695
698
486
898
704
685
680
622
749
688
694
744
552
898
718
646
729
531
862
682
667
572
734
697
675
551
816
681
692
696
667
728
687
694
698
695
690
685
690
694
699
704
705
481
925
696
688
651
629
652
668
705
696
759
790
739
734
738
740
742
777
765
762
755
737
725
717
725
726
717
711
698
719
715
717
708
711
727
721
720
703
705
721
717
717
713
711
717
720
716
708
690
699
469
944
748
732
719
702
707
690
702
723
469
963
680
717
727
704
669
715
703
698
575
820
700
699
720
626
804
694
713
732
558
877
690
720
728
491
936
709
694
710
506
905
693
702
695
585
785
682
694
692
693
691
694
695
700
705
705
716
491
932
702
697
688
552
836
690
688
689
679
678
597
421
969
580
726
584
723
688
669
667
669
670
681
678
663
663
672
683
694
691
705
697
547
978
729
756
756
737
737
730
718
710
719
719
715
709
709
717
716
714
708
708
482
946
721
694
692
574
841
701
689
687
706
700
704
688
693
706
719
741
762
759
749
735
749
744
732
733
725
736
737
729
519
919
699
734
738
719
714
674
757
714
716
706
712
734
720
491
926
702
715
731
484
935
699
698
696
636
741
689
687
705
706
707
702
700
704
712
705
695
541
858
691
686
690
687
686
704
705
705
703
699
703
504
928
702
696
706
560
867
702
708
716
583
852
708
709
727
561
888
712
722
743
486
981
717
735
747
722
721
735
729
729
723
729
739
733
726
475
997
725
730
758
732
723
720
730
730
723
720
723
713
738
724
717
713
724
612
595
893
660
723
683
632
716
631
722
685
678
690
618
725
603
729
535
831
583
724
619
708
686
668
662
655
549
698
666
647
650
631
635
625
623
613
597
587
603
631
667
658
628
622
587
738
692
510
823
720
664
654
666
667
649
659
665
659
498
826
606
678
612
631
664
592
663
590
653
622
626
651
643
632
630
625
661
612
657
609
680
600
685
603
684
609
684
608
685
643
607
633
646
605
618
604
640
590
630
623
621
623
626
604
646
603
649
593
665
602
669
597
689
640
648
660
646
617
640
708
667
665
639
689
676
675
675
676
676
676
683
646
694
681
672
673
679
679
675
692
702
693
689
691
684
685
684
671
683
689
689
671
708
693
655
703
679
649
704
540
808
628
683
626
691
646
687
665
666
669
654
670
674
667
665
690
679
669
683
689
692
695
702
709
708
721
491
949
711
702
706
511
948
710
712
722
497
934
718
712
719
522
925
767
738
725
722
723
729
725
721
723
720
719
722
711
503
942
661
703
686
684
681
677
646
706
681
685
639
740
697
706
698
713
711
707
711
713
712
728
722
722
711
715
754
739
723
724
723
714
715
715
515
890
693
706
703
700
703
705
763
744
502
947
666
741
722
712
714
722
725
727
500
933
767
749
742
751
738
748
746
727
714
743
745
744
744
744
726
751
749
734
750
742
738
741
741
741
727
513
971
745
732
723
727
728
725
721
724
725
725
730
723
710
484
956
713
709
725
729
724
724
732
763
818
807
792
779
792
796
771
791
798
794
776
539
1036
783
771
755
765
759
757
752
756
747
757
763
753
506
1014
768
753
751
753
753
512
981
750
717
737
752
743
754
756
751
756
781
786
764
558
1040
777
765
781
778
776
784
790
789
768
779
786
790
785
794
793
786
790
800
791
792
784
785
774
784
792
779
770
777
771
625
913
768
739
765
766
750
556
959
755
747
760
763
760
577
956
773
769
754
769
755
764
759
761
759
748
753
763
763
765
747
753
755
754
753
754
729
747
743
745
726
738
536
962
740
740
750
754
790
539
1065
638
903
739
759
800
799
782
761
777
528
1038
776
769
779
759
754
749
753
535
959
754
751
747
739
731
559
947
747
755
769
775
742
775
790
790
796
792
786
783
783
768
781
780
513
1005
757
748
756
757
745
744
755
769
762
764
781
785
785
794
785
803
803
791
525
1076
555
1036
632
920
750
775
770
762
762
762
764
543
957
764
762
757
755
734
489
1034
760
749
735
742
755
775
787
790
781
792
801
788
793
815
808
785
810
804
803
795
773
779
509
1043
624
897
757
740
733
757
754
526
1028
817
796
755
761
764
764
770
763
759
765
767
766
763
762
774
777
777
776
617
910
766
777
777
777
778
781
780
495
1051
568
991
834
796
759
737
743
748
744
596
889
745
742
737
728
737
624
863
757
789
814
790
763
773
767
551
1019
790
778
777
766
774
775
771
768
750
591
940
762
746
745
768
759
758
749
780
784
789
777
807
810
817
797
812
839
837
833
834
828
803
824
830
814
797
827
826
815
791
803
809
819
830
822
790
779
760
770
787
778
780
769
777
775
496
1035
684
825
753
751
757
750
730
591
899
746
727
745
747
739
633
846
720
753
767
760
733
583
932
732
748
758
733
747
511
975
721
739
756
736
726
546
913
732
713
730
731
721
704
723
712
706
694
711
692
685
693
697
683
701
738
720
695
689
586
732
679
674
659
652
641
624
604
588
533
496
429
463
663
651
608
530
527
550
555
569
547
590
598
556
576
594
594
606
597
597
587
600
609
579
608
619
577
599
598
564
590
592
555
589
600
600
597
598
598
551
590
608
554
592
605
572
597
588
600
555
584
593
540
542
536
536
465
606
550
553
549
548
534
547
524
539
519
536
539
520
546
536
547
567
580
584
598
686
638
646
657
541
731
621
680
680
632
622
634
627
631
625
589
683
619
615
619
623
623
614
623
620
616
608
606
605
608
616
617
612
607
614
616
615
617
618
612
377
554
932
635
715
683
630
565
537
542
559
568
575
596
606
604
607
599
629
651
691
676
629
561
558
552
562
570
581
613
605
619
617
621
632
628
623
635
642
646
657
724
721
462
948
660
622
722
688
687
680
689
679
681
688
672
673
689
674
679
679
680
686
680
686
686
689
685
684
658
679
639
661
659
652
668
622
665
472
851
647
627
620
627
612
622
624
619
628
620
627
627
617
617
631
622
627
619
620
610
611
622
609
596
593
612
586
604
585
601
585
580
582
590
583
580
577
580
563
543
443
663
540
534
536
539
534
535
527
529
460
601
527
531
529
529
522
524
524
523
524
527
523
517
520
520
524
522
517
516
520
517
513
514
514
512
516
512
504
503
505
508
503
500
498
504
497
498
499
503
504
500
496
500
503
498
497
498
501
498
497
499
502
503
498
497
504
505
500
498
504
508
507
506
503
504
504
505
502
502
495
499
500
498
496
504
500
500
497
501
503
505
499
496
495
504
500
494
497
500
494
492
492
494
494
497
488
487
492
492
487
486
491
491
484
483
492
494
479
484
485
489
489
482
484
487
487
495
489
490
496
495
494
494
495
500
501
502
500
500
495
499
506
499
502
503
505
508
504
510
513
503
505
510
512
516
506
506
508
513
505
511
509
505
506
513
515
518
509
513
519
524
531
528
527
528
531
526
528
526
527
523
530
535
542
539
529
534
529
530
533
526
526
527
527
528
518
526
523
527
524
517
700
341
504
356
289
286
328
315
505
513
518
503
502
507
505
509
504
504
506
503
503
511
519
510
514
510
512
520
509
512
515
516
518
524
527
525
520
526
530
543
534
535
1960
1195
550
544
542
535
538
541
543
545
544
543
547
549
550
556
561
559
565
575
584
582
590
593
604
612
598
598
605
600
605
604
618
613
612
605
603
610
613
614
618
644
635
648
641
653
649
668
675
659
666
675
685
681
678
679
683
681
681
715
707
694
708
712
704
690
692
700
685
689
680
693
698
701
700
700
699
701
686
705
701
691
704
697
691
689
686
693
710
699
693
700
695
683
690
702
698
693
693
694
694
694
689
701
698
696
694
685
696
722
716
715
713
706
707
688
693
690
708
723
728
723
731
715
709
718
718
703
717
702
702
687
705
690
707
676
694
683
698
684
656
659
664
659
669
668
667
673
683
696
702
700
687
694
690
687
677
676
673
670
676
686
697
681
682
665
679
680
677
670
679
681
679
674
690
696
687
693
689
666
660
684
698
685
690
675
682
661
669
670
658
663
664
663
651
649
657
649
611
616
618
620
606
612
617
603
608
614
627
625
624
625
637
634
621
624
630
616
610
611
607
609
618
623
624
622
622
637
636
623
637
645
641
634
619
662
643
640
638
642
645
645
631
642
664
651
653
650
650
644
651
644
642
635
628
520
703
621
608
612
602
605
598
593
597
592
588
594
592
594
592
590
599
589
583
588
578
575
578
577
572
573
573
577
580
584
587
587
588
589
592
592
577
571
577
577
564
569
562
558
556
547
545
544
539
524
504
490
475
475
476
449
430
436
463
467
466
466
473
477
482
482
483
484
478
473
480
475
476
487
490
488
472
472
466
492
497
488
487
493
494
509
506
500
496
500
500
551
542
543
599
686
635
611
602
601
595
590
576
577
566
573
576
570
570
578
465
685
581
579
577
589
576
580
587
583
577
588
581
585
589
597
603
597
595
605
600
601
604
626
595
628
606
629
609
611
617
611
601
598
608
598
587
603
619
594
628
601
633
624
603
626
606
622
631
633
629
628
621
620
617
619
606
614
603
606
591
577
566
563
581
580
604
608
594
596
571
556
556
628
706
678
635
652
650
635
633
656
652
649
648
639
645
643
618
622
627
605
695
652
644
648
655
646
639
635
639
634
632
519
688
672
635
623
620
615
631
627
624
613
615
609
605
600
599
601
600
598
594
463
726
594
594
595
599
602
604
608
602
602
607
605
613
606
600
599
598
604
601
604
610
611
609
611
607
605
612
611
611
614
605
596
591
595
595
593
595
603
602
601
607
613
627
634
641
647
664
671
685
686
678
665
654
658
650
643
631
627
635
636
624
626
624
618
626
631
637
639
645
651
661
663
672
656
652
655
654
661
660
661
662
647
668
657
637
633
631
631
634
647
649
653
657
664
662
662
647
665
669
659
675
670
661
658
669
663
664
672
667
668
662
661
661
655
655
643
801
833
758
731
712
705
703
695
746
748
736
729
713
697
693
697
683
677
687
688
685
683
685
683
697
694
692
686
682
689
686
682
685
679
674
677
676
673
667
665
680
682
684
684
701
723
724
707
696
689
686
680
693
695
672
672
659
647
641
637
629
610
607
600
566
679
736
771
701
679
671
676
667
663
652
660
675
695
711
703
684
679
684
677
674
676
671
672
676
673
669
669
667
663
670
666
662
658
665
665
665
669
708
699
684
673
663
663
662
656
651
629
609
587
521
537
545
544
534
531
528
531
533
537
545
559
573
539
571
549
571
543
557
550
559
561
536
566
570
551
569
556
582
558
584
563
573
564
531
565
573
538
566
560
548
574
552
573
555
574
557
575
572
546
582
592
554
567
522
606
549
530
541
527
560
545
551
566
562
518
552
558
558
544
547
606
609
612
627
612
649
664
840
753
707
690
480
863
669
666
663
666
661
572
718
651
642
647
640
655
643
644
650
644
628
637
648
652
655
659
648
640
628
633
631
629
628
640
638
638
631
633
641
640
624
624
630
628
625
630
630
640
639
629
624
629
629
621
627
634
633
623
627
636
632
626
635
646
655
653
738
832
748
717
700
691
698
690
681
672
666
698
723
713
702
691
678
685
673
685
670
676
681
681
684
672
675
671
687
739
720
716
703
704
714
703
715
713
696
692
717
709
703
703
706
683
605
749
700
683
678
678
681
670
664
654
626
460
734
559
524
546
539
527
538
566
573
590
591
587
604
618
703
665
657
618
618
613
625
643
630
604
591
592
705
909
758
726
712
703
720
698
703
707
693
713
709
697
698
701
679
679
684
685
674
689
670
674
686
685
683
662
673
665
681
681
679
684
681
671
610
727
696
693
695
697
707
706
704
705
704
706
698
720
715
719
706
714
711
704
693
686
689
593
732
688
671
672
666
661
640
634
623
617
605
597
552
467
462
588
610
581
559
545
540
541
545
548
551
566
565
556
552
554
547
565
586
583
579
593
614
616
601
597
595
591
582
584
602
632
617
619
614
621
625
619
621
605
639
640
737
684
630
646
714
722
678
678
678
675
693
684
683
672
669
679
692
704
672
681
685
699
698
692
695
697
702
708
687
703
697
696
697
697
699
684
688
696
701
691
683
702
700
681
681
688
689
679
684
670
673
675
679
574
809
685
689
695
667
690
692
687
686
698
691
698
677
485
910
701
688
695
688
673
682
693
686
676
685
687
708
701
684
707
696
702
694
697
693
689
683
684
681
680
671
681
708
687
695
698
679
695
703
698
703
693
688
706
694
704
694
679
698
678
678
678
674
479
924
686
689
685
686
678
674
672
667
666
670
671
665
649
624
615
637
640
640
647
637
664
649
617
597
771
742
734
698
690
687
706
698
681
705
706
704
698
707
704
701
685
706
712
697
697
686
711
713
689
683
693
691
696
499
881
686
686
682
675
676
678
681
697
693
686
704
701
693
697
693
706
704
674
710
711
699
696
683
713
699
705
694
694
717
714
503
901
702
686
708
709
694
695
712
710
694
709
719
716
712
705
724
716
716
717
716
703
700
705
698
693
697
676
685
698
689
680
694
691
694
682
695
696
712
725
708
706
711
707
700
705
699
695
710
708
694
704
705
701
689
703
722
710
701
700
548
845
683
713
700
700
693
689
689
670
696
689
685
695
684
684
683
690
678
690
714
708
680
700
700
681
688
695
687
689
673
694
699
691
692
672
690
690
681
527
826
675
665
665
491
819
641
638
638
644
632
645
643
641
638
661
663
648
639
622
612
628
657
678
692
693
737
691
700
693
686
679
471
915
689
678
667
685
680
677
678
681
686
691
735
733
699
706
700
696
685
695
693
711
690
676
679
681
691
728
717
698
690
685
677
676
663
665
677
668
668
670
681
711
697
695
689
674
664
637
632
590
532
535
548
563
584
580
585
561
582
601
603
558
576
583
569
578
578
550
552
540
571
567
568
555
569
550
568
555
566
550
569
546
555
544
552
551
539
559
530
807
754
707
693
709
702
664
670
521
813
642
637
631
629
629
636
635
632
627
627
620
548
690
623
623
621
623
622
622
624
619
613
614
613
614
610
606
604
605
607
475
726
608
597
590
589
591
598
596
589
600
513
675
605
601
606
604
607
614
614
622
630
625
625
629
632
630
529
736
630
635
630
620
605
701
768
727
689
691
702
647
620
635
723
536
718
596
609
724
736
679
683
681
677
676
670
677
662
692
698
687
676
603
748
686
678
672
672
675
690
678
677
672
680
685
689
684
668
679
681
681
674
671
481
871
660
661
671
672
663
671
658
666
675
667
661
655
662
668
662
655
656
650
653
662
668
664
659
642
645
658
653
659
447
866
642
631
527
688
615
589
585
582
579
568
567
569
568
563
565
567
565
566
565
564
560
562
560
536
543
529
494
445
471
489
488
485
468
464
474
484
492
388
554
515
533
556
549
549
536
537
540
535
533
531
538
542
538
536
532
546
543
541
550
547
544
540
569
727
661
639
647
652
648
649
650
641
631
633
641
647
641
639
651
637
646
649
642
640
645
663
651
651
666
659
652
651
662
661
660
648
665
675
647
631
637
653
657
675
695
746
709
687
682
704
721
707
682
686
699
696
677
687
693
695
678
683
697
693
682
684
699
691
680
688
684
673
670
687
682
680
676
667
679
692
687
665
680
690
681
679
684
674
679
692
691
675
674
695
696
681
671
694
696
682
680
701
696
677
686
705
694
683
686
700
685
680
691
696
690
685
695
701
713
726
717
719
709
704
711
705
696
718
711
706
711
703
700
707
714
720
714
712
712
717
717
706
718
729
712
702
707
714
701
702
703
707
710
708
709
693
713
729
696
698
712
714
703
692
714
707
690
701
710
702
703
698
688
691
484
915
690
679
680
670
686
696
687
680
673
669
674
682
675
671
665
667
670
688
689
687
686
682
664
685
701
688
691
687
679
702
708
697
697
690
706
724
710
700
692
692
681
713
711
689
679
690
699
693
688
685
685
664
704
697
678
681
698
685
677
680
682
677
671
684
680
673
661
457
868
643
631
611
600
585
572
547
511
675
526
793
588
571
553
545
589
696
659
657
652
633
622
642
631
623
613
619
617
604
598
608
610
602
594
574
563
552
543
539
524
519
499
458
395
418
455
450
458
439
458
475
479
466
432
351
567
529
495
470
487
489
496
477
504
490
500
494
508
493
549
542
542
545
547
727
672
640
613
620
636
629
634
622
623
616
627
647
636
623
634
630
615
632
645
631
630
630
631
627
631
625
616
643
635
625
625
633
648
639
621
649
641
637
634
635
628
652
667
653
649
640
644
656
642
647
644
670
669
643
634
624
614
591
593
573
600
694
653
637
629
590
645
770
717
691
683
672
674
673
652
666
693
678
672
688
684
659
679
669
665
664
657
677
683
700
705
674
669
667
664
656
654
560
720
659
647
642
646
639
637
641
660
670
679
682
664
624
604
666
800
731
715
702
690
703
708
702
688
684
702
698
692
687
699
695
696
692
699
701
696
686
691
693
670
688
681
638
691
668
655
660
692
683
681
678
667
682
681
670
669
694
693
677
681
706
701
681
704
692
690
691
692
694
694
690
691
685
688
688
671
685
679
684
674
678
659
681
682
480
872
690
681
692
726
711
705
692
681
681
714
708
690
711
696
693
703
695
685
689
700
509
874
691
674
687
693
686
683
682
674
458
945
696
674
607
500
892
651
650
646
546
705
605
601
592
597
622
622
635
639
638
484
774
627
631
629
627
625
632
631
633
619
623
625
620
615
612
620
623
619
531
694
626
624
629
633
628
623
609
616
619
608
611
616
616
613
610
613
619
611
610
610
616
615
611
616
605
595
598
600
594
593
592
765
695
675
680
675
667
670
677
670
663
655
690
694
671
678
679
676
670
677
663
669
661
660
482
851
665
651
663
537
771
571
692
653
641
574
698
657
644
645
654
652
532
752
625
615
614
649
636
627
634
637
633
624
615
613
609
614
622
639
639
536
715
632
633
628
623
632
641
628
638
630
630
635
645
644
642
635
627
620
618
618
623
626
620
620
628
625
499
730
622
626
621
623
627
625
621
626
639
643
641
627
624
757
805
717
506
896
686
695
690
675
683
692
675
660
673
677
673
666
655
519
803
665
670
675
542
783
651
656
669
666
655
667
672
662
676
675
693
723
709
708
706
693
694
703
698
689
687
702
696
688
690
488
866
674
678
676
672
664
659
667
693
680
671
671
655
674
673
675
670
687
729
713
699
689
683
668
701
703
682
679
689
680
675
678
684
699
702
707
700
684
685
700
698
678
693
705
699
682
692
691
676
684
687
691
684
681
681
682
672
685
681
711
713
690
706
693
685
703
686
672
679
685
521
821
672
695
689
671
670
668
659
651
538
751
633
628
627
612
588
581
575
548
501
658
712
646
454
771
574
627
585
758
687
663
656
665
669
663
658
515
823
663
663
673
522
820
652
655
679
535
773
590
677
643
639
631
639
657
651
560
707
665
671
651
638
639
634
619
610
623
633
630
624
625
640
634
617
587
647
737
691
672
667
653
659
670
670
667
662
660
678
671
661
487
812
660
675
702
689
677
669
667
664
476
855
670
650
648
655
683
690
684
676
500
814
660
656
648
650
642
623
630
645
650
662
668
664
668
672
663
661
471
842
655
634
640
650
644
642
651
655
653
652
662
665
687
716
805
781
735
783
787
771
751
733
723
730
494
939
724
705
708
711
711
708
699
692
671
716
719
694
481
922
692
683
683
679
693
702
698
687
683
708
560
827
692
693
695
693
679
699
697
689
687
689
700
708
752
738
721
707
688
692
699
698
694
683
555
849
731
720
712
699
700
554
845
689
682
685
684
691
682
682
686
683
687
704
699
705
696
694
454
912
687
671
681
677
673
655
652
672
674
668
671
703
702
690
693
686
688
690
673
691
696
691
681
677
687
671
670
550
792
675
659
672
501
842
675
677
701
681
680
688
682
679
681
688
686
682
656
629
633
574
527
543
547
546
544
554
568
560
546
572
574
568
550
519
537
550
555
561
573
583
584
570
580
558
568
559
537
569
560
570
561
577
565
589
567
597
598
572
579
564
590
604
557
585
570
575
565
549
575
568
580
550
565
563
570
628
639
634
614
596
608
663
504
1066
763
663
609
590
603
617
592
589
583
605
574
674
540
701
621
600
610
610
606
609
614
618
500
753
619
622
626
606
601
600
636
644
635
628
634
625
614
605
611
610
597
416
717
548
507
457
472
477
481
464
460
459
473
477
484
486
493
495
505
516
515
524
513
520
388
628
315
708
507
507
501
499
500
496
497
492
491
482
480
479
484
493
484
484
486
481
482
486
475
485
481
381
575
488
482
484
480
483
480
487
479
482
489
492
494
527
539
534
538
548
554
566
570
582
706
661
622
618
629
625
615
632
631
622
617
614
497
552
847
633
628
631
625
627
628
623
617
622
642
648
633
628
624
621
617
616
627
620
613
428
794
614
612
610
623
619
614
609
608
606
604
598
607
615
622
623
618
624
611
614
610
611
604
600
600
598
590
592
592
599
605
605
615
617
618
613
610
618
614
619
624
621
619
622
623
625
631
632
627
627
623
630
615
610
604
581
581
587
582
598
688
655
691
665
659
659
659
654
651
624
610
622
640
668
645
616
584
580
637
721
692
651
614
628
650
717
663
657
665
651
658
677
659
656
652
667
665
659
672
656
671
669
654
673
674
659
663
657
660
674
678
672
662
663
665
668
685
670
662
671
660
663
667
667
668
661
661
658
655
655
652
654
651
653
645
648
661
655
649
651
649
658
668
707
700
681
663
661
652
647
645
642
651
654
687
654
650
650
651
656
659
657
667
670
671
661
666
661
663
664
672
669
670
666
669
669
669
675
679
676
675
672
674
667
674
720
714
698
697
690
686
682
679
679
679
677
666
677
680
679
682
688
696
751
747
738
734
771
778
770
765
752
489
1032
775
759
743
723
707
705
698
701
695
694
693
693
687
688
684
678
686
699
701
693
689
690
689
689
691
698
694
692
676
689
691
688
683
533
832
684
678
668
446
935
688
671
667
673
683
689
684
681
706
712
706
724
736
742
750
741
743
739
743
733
747
747
740
735
712
732
717
702
709
712
503
897
693
689
681
690
700
688
677
690
691
687
680
690
703
692
676
694
700
691
674
677
685
666
676
666
667
656
659
665
655
645
651
669
678
668
658
654
655
598
670
633
430
810
596
591
587
568
544
540
516
479
467
495
431
540
491
498
526
518
536
548
526
533
574
620
807
720
665
659
646
606
629
684
679
648
661
659
656
463
734
557
495
624
621
604
603
577
548
537
589
657
633
616
620
624
618
603
605
603
614
585
594
594
597
581
585
588
594
574
497
691
567
570
575
583
584
567
576
574
585
584
586
588
602
598
582
591
595
598
600
604
593
449
804
610
610
603
607
575
625
575
627
605
598
616
611
609
611
607
610
608
576
623
572
631
576
608
605
595
596
598
595
589
596
598
583
591
596
601
582
602
603
603
599
597
588
589
596
585
589
588
595
591
581
584
596
586
582
593
595
577
582
590
599
585
584
600
591
586
593
601
603
595
598
614
602
581
591
601
591
593
607
595
587
594
601
598
606
593
595
587
573
609
588
585
593
601
580
620
604
586
613
604
603
598
586
631
619
587
636
586
643
581
656
626
618
634
628
620
633
638
631
629
629
623
648
645
638
614
635
631
635
634
647
652
629
635
624
626
624
637
639
631
624
630
636
633
620
635
639
632
639
658
644
643
628
641
642
636
638
638
636
627
628
629
634
621
617
623
614
628
624
627
620
614
605
607
604
597
594
590
600
597
593
590
581
558
548
573
573
594
592
590
583
567
562
545
596
664
662
641
625
618
638
651
638
625
642
648
632
622
628
643
631
642
633
620
623
613
603
600
589
596
570
571
557
548
554
537
587
686
622
604
561
554
561
568
573
562
568
574
578
579
577
571
565
609
661
668
657
629
631
635
634
621
634
635
630
619
649
644
637
628
631
638
637
643
628
654
627
628
624
620
615
607
606
601
591
591
566
563
559
550
557
556
611
656
610
605
601
557
547
618
657
596
679
630
577
595
687
634
638
623
630
630
638
631
599
645
621
607
606
605
598
584
581
568
572
572
585
604
606
603
602
595
594
595
590
594
591
592
600
596
600
624
624
607
588
566
635
676
616
702
639
640
623
672
632
642
651
645
640
639
639
622
621
612
610
615
625
597
642
619
615
603
602
606
599
587
566
565
561
533
485
586
678
608
586
552
545
623
674
687
651
635
647
647
637
634
657
647
640
643
658
648
642
645
638
646
649
642
635
626
624
601
607
643
633
620
636
643
624
590
626
598
758
711
671
652
675
678
667
667
665
653
662
665
659
666
661
651
670
678
662
662
655
693
670
669
668
660
655
652
654
656
658
654
645
634
635
625
627
635
623
626
631
632
627
634
632
637
633
640
632
620
608
617
622
623
617
623
651
644
638
645
707
708
673
665
671
685
674
666
670
655
656
668
702
686
671
676
683
680
678
681
679
686
702
710
700
702
726
725
710
712
739
739
721
731
745
729
733
735
768
761
752
734
755
763
751
762
776
769
759
774
789
777
772
781
795
785
773
783
781
777
768
753
746
742
745
739
723
729
742
740
725
743
748
742
738
747
758
749
744
754
761
761
748
753
769
774
763
762
771
770
765
758
766
760
752
749
745
740
728
728
724
718
715
717
720
712
711
716
710
703
705
714
715
720
719
726
731
735
731
731
733
744
740
740
738
733
743
743
729
730
736
737
736
728
733
729
726
731
734
732
733
737
734
734
745
791
794
776
751
744
739
729
732
752
752
740
747
748
731
734
752
745
744
753
753
751
745
741
738
738
758
751
744
738
730
726
712
716
715
709
701
707
704
704
706
705
710
697
453
952
770
750
728
711
702
706
703
699
713
713
715
769
772
754
745
780
782
762
554
951
736
720
717
715
713
706
720
725
723
722
717
737
743
747
745
736
754
760
758
744
747
762
750
742
760
756
755
748
746
729
738
750
739
744
754
737
738
748
743
744
729
737
741
742
736
730
736
735
732
733
731
732
525
921
726
720
719
715
715
463
953
703
703
706
703
703
700
710
754
737
719
723
735
723
715
716
727
728
739
736
738
755
744
759
747
751
774
788
764
766
776
764
754
761
765
482
1007
550
936
733
731
745
738
730
729
721
523
930
735
716
728
728
726
722
721
732
726
718
711
698
711
721
710
715
728
730
719
729
724
736
743
743
737
731
740
739
738
734
722
740
737
731
727
723
723
716
718
727
721
717
717
710
467
966
708
705
715
730
723
716
722
741
798
784
773
784
783
763
806
821
810
793
797
777
762
750
766
765
755
776
606
909
743
755
744
744
746
748
756
754
756
748
747
759
764
752
760
761
757
749
761
758
579
904
743
741
734
738
737
738
733
594
871
724
733
733
730
731
483
968
807
783
753
744
750
747
738
752
800
789
780
523
1027
552
963
809
802
784
769
767
752
753
757
752
778
791
787
765
762
760
547
1011
785
771
748
727
731
744
739
734
739
743
740
735
738
747
748
736
742
758
754
740
745
761
754
745
749
754
745
539
950
753
742
730
733
744
746
735
545
940
748
738
735
745
754
755
758
489
1006
579
902
732
746
744
736
745
751
749
526
949
735
745
751
747
748
752
753
742
748
762
770
766
758
758
776
770
771
763
753
754
509
997
742
745
734
727
728
739
738
526
924
721
722
728
729
736
588
887
778
763
736
728
737
742
743
735
743
747
743
759
755
767
765
753
483
1043
768
747
753
754
747
747
750
746
748
747
743
745
762
756
760
820
802
770
750
746
735
731
730
724
726
726
726
718
711
713
719
726
726
724
730
743
616
959
782
764
745
780
795
771
759
748
754
743
741
565
933
780
767
752
741
734
727
709
558
868
713
704
707
704
702
704
708
756
742
734
740
748
536
934
734
736
731
740
746
750
747
504
991
632
841
728
749
747
743
742
727
732
573
906
731
728
726
724
736
742
748
751
754
752
750
759
761
755
761
755
749
711
740
735
718
702
685
697
693
672
664
660
636
668
700
690
654
441
835
655
620
618
612
612
601
450
796
585
592
587
589
580
585
583
586
586
568
551
542
490
501
505
515
525
531
534
518
548
516
571
573
565
554
568
588
584
580
581
569
565
554
560
581
577
572
577
576
573
565
549
562
585
593
593
604
607
605
611
607
603
590
590
605
606
604
601
611
599
455
729
601
588
586
578
574
568
580
569
588
568
590
593
608
686
684
515
708
523
485
551
533
540
538
547
558
608
625
639
662
788
680
663
656
636
679
510
763
628
626
632
635
633
629
612
620
607
607
620
621
631
627
629
624
621
617
616
618
613
614
607
472
729
603
600
598
600
601
606
607
619
620
623
628
634
641
648
647
645
644
650
645
650
660
639
629
637
648
661
684
693
686
673
662
656
649
621
777
797
708
690
670
661
653
651
650
634
641
653
658
690
684
691
679
667
668
667
680
677
518
827
667
680
675
668
674
691
692
687
681
686
681
680
677
674
686
684
684
694
702
690
674
685
689
688
682
660
674
668
645
654
649
639
650
647
647
690
526
807
658
644
643
642
636
632
629
626
621
619
617
597
615
607
584
571
562
562
545
509
488
511
518
525
525
537
529
553
548
513
534
545
545
535
528
540
547
542
534
544
540
552
560
567
575
555
566
559
559
558
567
550
575
579
549
573
722
821
700
656
650
657
656
669
677
670
673
664
652
649
666
671
668
661
683
688
680
676
682
676
675
704
694
683
674
689
685
683
463
884
663
686
689
675
673
689
680
678
496
865
696
673
671
514
897
683
709
699
710
705
698
697
718
710
706
711
715
725
649
769
730
730
721
715
707
708
717
477
953
704
673
706
698
676
698
685
675
679
691
689
685
689
680
670
686
680
680
513
835
663
676
677
667
682
675
687
706
516
897
690
671
698
669
649
676
678
678
461
911
677
661
656
438
785
612
606
600
593
583
579
580
587
594
598
615
624
667
675
684
673
667
653
655
647
522
778
644
647
638
634
630
621
499
724
603
596
597
588
590
592
590
596
595
593
600
606
623
617
608
614
595
593
443
720
579
578
571
572
570
564
566
570
567
570
572
579
583
582
578
585
593
593
580
582
588
586
580
586
599
598
604
611
625
626
603
712
723
681
665
657
657
674
680
668
658
677
677
508
817
660
650
664
658
645
653
667
669
664
661
658
685
697
708
720
708
695
693
687
695
699
689
681
700
700
691
682
702
696
685
689
499
885
682
688
698
686
686
690
693
692
474
941
684
680
679
681
693
696
713
711
692
707
704
695
695
696
686
687
698
687
682
689
672
680
703
692
680
694
685
688
693
668
690
678
682
486
855
667
660
681
705
685
691
685
668
687
688
671
671
666
667
666
663
470
848
653
645
651
641
635
631
632
633
639
635
640
639
638
635
636
628
632
630
627
630
632
626
615
610
642
702
693
704
672
664
659
658
657
649
655
656
652
667
691
685
676
667
661
658
662
670
692
710
700
677
686
687
673
679
672
670
667
675
683
686
676
683
680
673
679
689
680
687
678
674
669
672
677
676
677
678
683
682
735
723
700
685
678
674
676
672
678
682
680
679
688
732
719
709
700
692
690
686
678
678
692
673
657
689
685
681
678
677
680
674
532
800
648
670
654
664
660
665
684
697
692
692
682
686
692
488
878
682
675
653
538
806
658
655
668
641
657
661
668
691
707
688
687
687
688
680
683
679
664
694
686
669
679
673
672
686
677
668
667
678
678
668
665
679
666
659
649
656
650
650
648
644
636
651
646
644
643
670
677
675
658
654
648
643
642
643
651
642
643
643
627
604
468
715
609
617
610
620
642
627
620
601
593
589
652
716
689
658
647
649
646
652
659
674
688
670
517
805
663
650
641
676
660
647
653
652
648
647
657
648
648
654
655
659
673
662
657
656
657
656
663
663
669
674
658
664
675
684
712
707
700
692
552
802
679
674
672
559
778
675
669
667
671
661
660
663
677
717
709
696
699
695
519
839
672
688
686
678
673
673
673
672
508
826
669
663
662
664
700
690
681
668
664
660
663
665
674
716
706
690
669
688
722
714
699
682
674
523
823
674
665
665
527
811
664
662
664
664
658
666
711
703
489
878
678
673
666
472
955
700
685
684
689
683
677
676
677
685
682
685
684
683
682
686
681
684
679
668
676
537
793
665
652
645
648
675
687
679
664
671
677
667
672
665
681
673
664
670
664
662
672
660
657
664
655
637
665
643
647
632
653
651
639
628
625
615
617
613
620
615
615
603
564
666
617
599
595
596
580
447
674
550
409
564
490
501
513
524
523
528
541
552
566
567
574
565
569
571
580
576
580
756
697
633
639
635
649
662
654
643
625
649
638
618
622
623
614
612
619
480
741
603
595
585
588
575
579
580
587
588
580
580
579
570
580
573
576
570
566
558
559
565
582
598
603
599
592
595
572
556
616
646
626
608
616
607
597
595
596
593
584
581
578
571
563
556
554
541
533
523
520
522
518
510
496
475
464
462
454
448
414
398
429
436
442
442
433
439
446
456
462
457
459
536
535
553
572
588
598
566
572
1165
588
590
595
600
606
597
603
619
614
605
601
594
611
614
616
611
615
620
617
619
616
621
622
619
619
621
628
626
625
622
627
632
630
621
621
626
633
539
708
618
595
588
581
581
577
568
578
571
568
576
604
601
588
572
581
578
576
580
587
597
596
588
583
591
597
594
592
605
635
639
636
626
615
615
619
619
613
626
656
650
624
619
611
591
599
606
612
614
613
618
605
623
624
625
614
638
629
637
681
647
630
644
638
632
625
629
627
639
679
663
654
634
650
636
628
625
626
634
628
636
661
655
642
639
630
639
638
633
630
628
627
623
612
644
641
634
625
628
621
621
615
617
619
616
609
611
614
611
611
612
625
649
646
630
630
631
630
628
630
633
640
638
658
696
689
688
668
653
647
644
630
637
641
634
671
644
659
647
642
640
630
639
624
628
635
644
630
648
683
679
685
679
673
672
672
660
681
672
671
685
490
863
662
660
661
666
648
674
689
675
659
669
677
684
662
664
667
668
671
661
668
669
663
494
821
656
653
654
652
642
657
656
657
648
655
661
474
855
718
688
664
437
850
640
628
618
623
625
631
625
651
675
668
664
490
819
654
644
651
654
655
660
653
652
647
662
664
658
653
669
673
670
669
672
679
681
681
683
674
666
679
678
674
670
671
677
678
672
677
650
679
675
672
665
658
655
664
472
856
663
656
661
665
664
668
661
666
666
663
661
663
672
681
677
654
672
670
669
653
680
683
666
665
691
687
685
695
707
695
712
728
723
719
740
551
915
693
709
702
692
688
678
673
658
661
660
655
655
648
638
650
659
691
692
678
422
921
652
663
665
663
659
672
664
479
823
658
649
634
662
657
642
647
639
637
624
599
586
555
497
513
523
525
528
522
516
508
491
548
523
467
334
482
779
522
512
511
502
523
523
481
563
538
530
541
529
546
534
551
534
557
561
532
549
542
557
531
558
563
550
570
558
573
567
566
557
513
531
541
522
549
538
530
562
572
566
587
579
642
737
675
656
470
811
605
592
810
737
683
694
686
675
663
673
664
654
658
526
791
644
650
651
649
658
695
687
666
657
662
655
453
840
657
645
641
631
631
647
639
649
676
680
660
462
833
639
643
646
641
585
669
608
686
646
608
677
655
648
675
668
645
662
657
653
657
647
648
647
641
621
669
671
681
670
539
780
648
638
638
638
649
644
439
853
649
655
640
618
618
605
653
659
669
654
674
487
808
601
665
785
708
678
685
688
684
672
676
681
675
682
684
682
681
681
680
440
916
686
667
669
666
666
663
662
660
498
832
701
702
684
671
666
666
664
667
486
834
653
663
664
516
879
673
661
664
460
861
652
647
643
545
759
644
650
652
654
665
656
672
664
675
677
674
671
685
682
685
678
675
687
675
672
673
667
654
655
649
648
653
644
643
645
658
695
691
673
666
665
656
663
659
501
868
705
689
681
672
676
671
671
677
456
923
720
705
699
681
677
677
680
675
672
671
673
685
704
732
723
523
886
701
689
686
682
680
680
673
667
465
880
672
658
655
524
846
706
695
687
694
688
689
681
694
706
707
702
694
704
707
705
707
706
705
709
706
459
939
710
692
690
687
677
689
692
689
687
690
689
686
682
687
685
531
832
684
683
683
470
918
725
713
701
691
689
682
685
681
681
693
732
719
708
700
688
477
870
679
675
679
454
937
710
699
688
687
686
690
697
725
758
747
738
733
551
898
726
724
723
705
718
548
869
688
706
708
698
687
697
698
694
696
699
706
706
700
703
712
513
906
699
707
713
708
710
714
714
721
719
718
717
714
718
715
711
707
703
484
910
705
682
681
674
668
666
666
708
700
690
674
675
667
687
696
689
691
688
691
699
475
941
751
730
704
694
692
506
867
687
690
685
685
694
716
721
707
699
691
692
706
702
699
694
696
714
708
704
703
455
958
709
685
680
699
698
558
827
701
702
705
698
705
706
712
712
706
711
710
714
704
703
714
710
702
711
712
706
703
705
714
710
711
704
706
471
943
717
709
702
710
711
710
714
712
714
711
716
712
705
710
707
698
699
556
849
686
694
700
702
710
729
738
726
712
707
537
870
711
702
696
700
699
699
687
688
687
715
716
711
710
712
709
722
716
716
715
712
709
708
711
707
705
699
705
755
741
723
711
703
694
689
688
689
689
690
725
720
701
688
682
675
667
667
663
675
711
704
685
688
681
676
553
795
672
663
669
558
830
706
687
676
444
874
660
660
662
452
931
684
671
662
662
659
659
665
673
461
961
720
701
692
684
671
501
841
669
679
693
713
711
702
699
695
699
697
556
821
687
689
687
476
911
685
701
697
688
700
718
710
701
678
705
704
700
698
700
697
533
872
708
699
694
682
679
705
693
676
446
922
678
663
690
714
707
697
695
689
688
685
685
685
686
687
684
684
681
669
507
836
673
676
721
713
698
687
696
705
696
687
690
682
675
716
714
698
684
693
692
704
698
692
689
680
697
689
680
684
465
916
682
678
681
471
895
689
670
668
536
835
726
715
704
455
931
690
689
692
691
737
733
720
713
711
710
708
709
709
705
702
497
901
709
693
689
688
694
683
696
758
748
733
506
927
716
705
692
689
707
700
707
716
760
754
465
968
721
728
751
739
723
710
703
688
696
694
699
737
580
857
696
697
690
453
905
675
689
720
708
698
695
692
684
685
702
693
688
693
691
704
746
732
726
715
705
702
693
692
701
697
473
918
684
698
707
712
752
611
864
723
717
722
715
717
729
730
717
728
737
463
991
740
726
727
724
719
714
708
731
727
723
724
720
728
733
723
730
726
736
733
735
730
581
861
724
702
713
711
706
712
709
706
698
693
559
838
701
708
748
737
723
592
828
705
699
696
701
707
713
719
725
728
734
606
876
732
754
770
768
766
768
776
769
752
466
1055
769
748
737
758
748
742
731
727
740
488
971
726
709
728
725
721
728
722
728
744
752
748
754
745
749
757
767
765
757
757
742
740
760
753
743
741
735
727
729
729
723
555
877
720
718
709
705
716
753
774
753
740
732
723
720
711
714
716
713
713
478
945
711
702
706
704
709
486
1017
537
911
706
682
696
685
691
715
729
722
702
705
516
863
688
682
678
467
884
726
707
692
671
672
667
664
665
470
940
713
695
679
678
672
668
663
665
668
700
708
698
686
672
673
671
662
657
447
882
711
695
684
675
672
675
667
666
469
847
650
665
684
528
814
665
665
672
549
766
669
667
668
602
735
671
673
677
581
759
668
678
687
577
865
706
690
687
681
718
724
721
708
700
693
692
682
684
690
689
548
820
682
692
695
460
927
686
692
698
699
701
698
708
709
699
714
722
727
725
722
715
729
733
512
927
724
711
708
705
701
692
687
704
703
709
475
985
748
731
719
712
707
711
713
724
779
771
748
749
735
744
485
1053
764
736
725
715
715
764
742
730
708
509
906
698
684
678
694
695
699
697
701
734
758
754
741
731
739
737
736
734
553
903
734
726
722
716
727
500
937
719
703
708
716
714
511
917
759
743
725
717
719
495
949
731
733
787
766
740
726
725
529
1024
580
924
722
716
725
733
721
720
733
789
777
765
749
747
759
786
773
755
508
939
700
712
710
741
739
718
702
691
682
676
675
679
698
718
728
715
711
707
703
701
702
703
699
705
702
699
697
682
690
685
688
689
683
709
490
958
716
693
677
677
672
596
755
715
699
690
693
680
676
676
675
672
675
685
713
724
701
690
682
678
674
666
673
669
662
675
659
781
687
680
670
662
657
638
651
650
646
682
576
793
678
664
653
667
657
654
648
663
653
662
675
716
723
490
910
697
679
687
683
685
691
682
697
706
750
743
724
568
880
772
767
743
739
710
712
711
707
702
698
698
687
496
880
693
680
679
678
676
683
718
714
691
693
684
680
674
673
705
476
947
698
685
687
681
672
663
664
667
687
703
482
895
677
670
657
648
657
653
652
666
515
865
706
677
672
662
666
671
666
671
447
929
722
706
702
695
690
456
894
681
671
677
680
680
725
720
704
706
700
495
890
697
694
698
698
706
709
720
731
741
746
762
759
763
765
793
805
796
767
778
773
762
764
749
759
528
965
742
720
712
718
716
713
696
705
714
719
782
772
757
745
732
728
730
767
779
767
749
736
727
724
735
733
730
723
723
731
735
739
508
939
736
722
727
714
716
723
709
709
707
707
710
716
468
966
772
749
737
730
724
768
774
767
751
737
749
744
746
792
792
770
753
732
723
726
538
932
705
686
679
670
652
717
693
673
658
683
671
652
649
650
651
644
674
684
683
662
654
649
645
514
783
632
627
627
623
589
572
530
451
959
620
556
515
511
519
521
431
613
546
555
544
549
583
583
572
494
634
579
468
706
603
614
594
589
584
582
587
609
602
594
569
596
593
568
581
565
570
553
560
561
564
566
545
577
601
620
792
738
722
686
685
680
645
599
631
669
712
485
813
642
648
629
693
686
678
655
642
647
638
634
627
632
671
685
675
662
653
650
658
676
702
691
677
668
661
653
658
657
658
696
709
696
690
680
677
666
683
710
691
681
682
678
677
680
687
727
716
700
684
683
716
712
708
695
681
675
673
674
662
679
681
500
947
702
684
691
681
672
668
658
677
723
718
706
697
695
496
867
693
685
668
665
686
687
687
701
740
739
727
722
712
718
723
722
719
716
719
718
712
715
719
717
711
714
700
706
701
715
703
727
720
710
710
715
709
531
868
695
681
697
478
905
692
677
736
718
708
708
705
717
736
736
729
729
736
733
736
733
736
731
726
727
720
735
715
731
716
714
709
710
708
704
716
690
714
710
708
711
715
755
749
728
722
715
701
706
538
846
687
702
719
714
705
691
693
689
514
891
700
703
689
521
902
720
707
709
713
710
715
712
715
711
716
713
710
710
712
708
707
705
712
704
698
699
704
701
699
689
697
693
690
696
697
689
699
751
731
716
699
707
717
709
703
532
860
701
692
687
492
868
681
673
675
574
758
651
674
684
723
718
706
707
709
575
847
706
724
719
726
522
907
742
740
732
734
728
726
728
727
726
722
714
733
738
727
719
735
728
737
728
721
712
736
730
724
722
715
541
877
712
707
702
548
850
701
698
691
578
795
689
692
693
733
732
718
702
701
530
837
678
686
692
546
859
697
674
674
562
749
655
651
651
646
695
679
667
658
653
651
646
663
666
624
633
637
718
669
649
653
647
644
650
652
617
594
570
522
455
709
695
685
651
615
641
611
526
925
675
664
656
675
667
677
719
713
690
689
697
690
690
684
699
692
686
698
697
693
693
713
701
704
701
716
702
697
692
680
696
699
695
680
679
684
695
687
686
689
692
689
683
673
670
680
694
709
701
701
691
685
680
682
679
693
684
686
672
684
689
683
676
681
686
680
672
680
689
685
679
673
674
671
665
663
660
665
661
653
655
650
643
647
639
638
639
633
631
669
659
639
628
625
622
619
614
616
607
599
580
571
559
519
515
523
549
435
669
602
430
910
664
629
618
602
601
597
660
735
737
701
685
682
696
704
696
683
692
701
699
693
692
677
696
717
702
686
699
703
699
695
689
704
709
699
698
516
901
695
689
708
694
696
688
686
675
681
621
729
681
683
687
685
694
704
704
696
706
718
709
701
721
721
718
719
718
717
479
928
712
694
694
695
701
694
688
689
686
687
692
692
683
684
686
692
726
727
711
699
698
706
705
703
690
718
707
705
707
710
715
715
714
736
733
728
508
955
723
705
713
713
717
705
714
716
705
705
724
715
707
511
905
710
698
707
718
705
691
687
701
694
682
691
689
676
675
687
688
682
679
678
675
692
699
711
754
741
729
727
719
715
709
703
724
715
711
495
916
712
701
709
748
734
716
730
709
531
866
681
699
726
515
862
678
669
666
668
680
670
691
698
691
684
697
720
715
700
485
963
724
711
714
489
955
707
698
703
514
870
684
701
690
679
672
668
682
683
712
716
703
699
689
685
684
680
679
663
685
701
686
674
668
661
672
686
617
436
908
537
710
632
619
622
627
633
636
633
636
643
636
641
642
644
514
782
642
636
629
603
584
545
490
397
635
526
499
501
515
530
533
541
564
510
586
555
561
566
572
572
564
572
553
594
566
594
595
584
583
565
594
579
563
590
567
596
747
685
839
745
710
705
708
700
688
685
689
685
679
673
684
681
675
682
722
709
697
685
671
665
664
664
658
658
687
693
682
648
696
665
658
653
655
656
651
655
648
653
664
665
663
660
644
645
662
658
664
674
727
711
644
714
677
670
651
655
660
669
702
709
699
688
674
664
653
657
668
691
691
667
662
489
818
639
624
606
588
578
539
517
403
658
545
518
520
516
521
528
564
575
589
592
616
617
640
663
615
631
611
652
624
609
611
617
626
596
615
619
636
630
634
621
614
606
604
605
603
613
626
623
617
610
619
623
625
636
637
648
645
630
714
849
738
744
723
719
721
720
718
733
732
732
734
724
529
954
744
737
729
728
730
730
727
728
722
721
714
715
717
487
924
700
684
686
699
696
686
686
712
720
715
725
720
710
711
718
705
696
714
709
708
698
700
702
698
532
855
690
696
698
699
702
757
744
721
704
691
683
672
666
674
701
728
472
958
698
699
702
503
883
686
687
690
674
672
683
705
690
679
669
665
660
668
674
687
691
693
683
706
703
700
698
711
708
708
700
703
696
693
704
712
707
697
689
695
699
704
697
697
691
691
691
688
687
690
684
684
676
692
693
673
678
686
683
684
685
692
734
736
727
710
705
699
702
697
682
690
691
710
723
727
713
697
706
709
693
711
708
707
700
693
705
696
693
519
863
681
735
726
534
872
690
688
686
674
676
682
675
681
687
741
725
510
881
684
663
660
649
647
652
646
648
653
641
526
691
621
606
597
599
598
601
611
614
627
628
626
636
633
645
642
639
641
647
641
651
654
657
654
481
854
666
666
655
636
649
668
688
708
720
701
691
715
713
708
701
712
709
701
691
723
708
698
701
705
699
697
707
708
687
698
710
703
699
698
700
707
690
693
712
707
698
704
703
694
694
705
698
687
706
703
693
697
715
712
709
703
718
712
699
721
716
704
706
723
713
697
699
709
698
535
885
698
695
711
704
699
697
718
713
711
704
719
731
726
718
718
717
499
932
708
701
728
513
907
693
700
702
697
700
707
721
730
720
732
756
762
751
760
779
773
754
772
782
773
746
758
766
763
756
748
762
765
763
748
757
769
763
756
745
759
760
756
742
754
760
759
746
746
760
752
748
741
746
752
744
737
740
737
730
724
730
741
740
732
734
741
739
735
730
729
735
737
725
732
735
744
748
746
790
772
742
731
730
740
752
788
775
752
746
734
736
742
741
732
725
728
727
727
770
757
739
727
762
766
761
752
736
732
735
734
785
776
765
758
751
735
776
790
775
753
750
751
749
793
781
772
763
747
741
736
787
773
758
746
734
720
760
762
758
744
721
730
772
759
738
718
727
737
767
752
735
722
726
714
714
725
723
723
716
715
716
714
704
707
709
710
706
706
709
711
713
705
705
716
717
709
709
714
715
527
911
744
730
708
688
689
690
696
717
756
745
726
729
758
763
754
750
730
727
719
721
723
717
719
717
712
705
697
712
496
911
708
706
701
546
855
693
696
695
696
697
703
711
713
729
761
752
729
734
729
744
782
777
758
759
786
791
792
768
750
750
756
759
763
761
775
772
765
779
779
564
981
784
774
760
779
777
775
777
765
765
775
765
762
753
764
551
940
747
738
728
742
738
738
731
744
743
739
744
757
756
745
751
757
759
751
756
760
760
759
753
765
764
761
764
758
772
767
765
563
968
772
755
757
754
748
557
915
730
734
733
726
728
732
731
734
741
751
793
785
771
755
756
779
793
779
771
758
748
742
743
738
734
738
743
754
791
776
763
741
767
551
1008
766
748
744
739
736
498
973
743
735
731
730
731
723
718
724
719
715
481
950
710
711
711
711
703
706
723
729
731
731
744
777
766
741
724
530
902
705
691
703
488
889
697
690
688
580
789
689
693
699
749
751
742
737
746
748
795
796
785
773
764
747
782
787
778
761
498
980
747
774
756
744
733
722
763
767
758
745
734
725
726
729
727
725
728
723
721
719
710
720
711
704
708
700
697
685
690
698
738
726
712
702
699
696
695
700
723
574
919
732
727
714
756
757
752
747
735
727
723
726
760
768
756
745
729
725
531
922
766
742
726
709
698
693
687
685
684
690
691
706
733
727
723
715
708
710
709
703
708
704
701
476
980
737
722
705
696
685
690
691
691
689
694
698
700
704
521
886
766
748
726
702
708
749
735
719
710
700
698
697
696
497
887
701
692
692
539
838
739
726
715
705
699
694
697
711
511
937
757
749
726
712
717
714
717
717
720
720
715
712
715
714
715
721
723
715
719
723
723
722
711
716
719
707
711
716
714
756
751
728
714
709
702
698
703
704
706
707
709
702
714
712
710
713
716
710
720
720
725
726
729
731
725
724
720
728
728
722
720
717
715
711
716
711
708
714
713
707
716
763
753
733
723
724
717
713
704
700
713
705
706
716
721
716
724
719
726
722
721
720
719
720
715
712
711
523
891
702
696
700
498
916
708
712
742
739
730
722
720
726
729
725
731
733
739
784
778
753
727
728
723
716
717
708
501
943
761
743
724
713
703
693
688
673
702
713
700
691
690
688
693
684
701
495
919
686
674
682
692
682
682
686
684
703
690
683
688
688
684
550
814
691
678
678
674
676
689
711
702
697
685
676
468
858
654
689
697
679
672
668
674
685
687
692
700
461
951
696
686
680
528
890
699
687
683
685
699
696
685
686
694
691
683
454
935
680
681
687
682
678
683
677
672
687
680
677
672
674
687
678
681
677
698
691
688
682
686
693
685
677
667
681
689
686
679
694
694
688
688
686
495
913
745
726
708
495
890
742
717
700
532
860
688
684
678
681
684
684
498
887
733
723
709
506
876
708
732
726
715
696
696
700
702
563
819
685
687
678
694
691
685
682
685
702
729
727
714
717
707
703
695
592
818
704
702
696
703
704
699
688
687
704
699
682
687
709
702
694
706
706
693
710
715
706
695
711
710
712
727
716
723
707
714
732
730
715
725
726
712
704
718
709
690
691
692
685
686
707
734
722
703
709
701
699
693
702
697
695
685
685
688
687
679
686
713
714
700
699
693
688
679
680
685
691
677
665
657
655
598
694
591
694
647
641
646
633
635
635
628
611
633
627
644
637
633
624
623
623
623
628
623
627
632
623
626
619
631
632
624
627
629
636
638
635
631
626
630
626
621
619
619
625
620
713
780
724
694
672
685
690
686
676
681
691
677
666
672
677
670
652
644
674
622
653
626
636
643
641
621
625
637
672
598
639
613
667
593
656
585
651
635
630
620
610
610
615
625
607
604
593
600
599
594
578
582
604
590
563
556
558
557
556
551
550
557
561
556
552
556
560
567
562
564
569
567
567
566
573
574
568
562
572
577
564
558
568
563
553
550
554
560
539
539
541
545
531
528
528
536
517
520
521
529
513
511
514
516
510
508
505
511
507
508
502
507
509
507
508
511
519
518
514
514
517
520
518
518
523
526
517
521
525
524
521
524
537
534
529
533
542
536
534
536
541
544
539
547
554
546
543
541
545
541
539
541
551
547
546
551
576
564
559
559
559
558
560
550
551
553
566
556
561
566
591
581
607
596
580
582
608
669
556
662
570
664
571
675
570
661
569
678
565
678
576
673
579
694
593
684
648
649
647
651
648
633
655
665
641
681
662
658
680
668
654
675
676
672
674
694
688
679
685
693
681
678
689
681
677
689
686
684
700
695
690
691
690
692
679
703
703
692
688
679
711
694
675
683
672
674
674
664
685
686
686
680
669
700
690
677
672
698
700
687
688
709
698
699
696
705
702
700
699
708
707
713
708
694
719
707
697
715
705
692
700
713
707
699
691
719
710
704
730
712
728
718
713
704
724
729
723
722
718
713
716
738
722
712
727
713
702
690
699
707
707
539
860
701
580
801
704
698
692
691
699
686
677
675
677
677
676
683
685
675
672
675
690
680
705
727
713
699
697
692
692
691
685
681
677
672
668
681
670
651
690
710
693
677
672
695
691
687
687
683
680
705
695
689
685
682
680
682
683
673
667
660
657
666
662
664
697
705
695
675
683
660
692
660
690
688
667
679
675
702
705
701
694
684
697
715
706
689
693
707
705
689
702
712
706
710
728
724
720
717
707
722
729
729
717
721
729
727
724
725
723
710
717
724
723
712
703
712
721
715
701
708
716
708
704
700
697
704
702
694
710
701
697
682
687
691
685
683
674
694
681
659
673
660
669
671
659
661
652
666
674
669
720
701
702
696
692
685
708
708
700
690
706
699
693
686
688
702
693
688
681
682
711
699
688
689
679
701
665
715
691
686
676
682
675
712
720
702
691
706
701
700
690
701
709
707
704
704
728
724
719
715
733
726
726
726
772
766
735
719
715
713
714
708
710
707
700
686
719
706
700
694
703
706
696
691
712
703
706
692
729
733
724
721
728
753
731
727
714
740
727
702
721
717
714
698
718
708
702
696
704
702
696
694
699
700
688
704
711
700
688
693
695
691
692
689
700
700
701
700
698
701
699
699
696
694
693
692
684
692
693
690
685
671
684
671
673
685
725
715
702
689
676
673
664
658
657
652
655
693
706
693
684
676
673
676
680
677
675
671
667
659
667
669
662
658
668
669
668
673
680
682
685
682
682
684
684
672
670
682
681
690
680
699
702
749
748
726
710
707
758
747
724
707
697
693
731
739
736
718
696
717
704
696
710
726
747
717
709
694
725
714
703
697
695
695
688
692
692
689
679
691
691
695
677
682
677
683
672
676
678
662
688
723
712
699
686
678
668
667
660
657
652
654
659
654
651
663
661
661
668
656
672
682
678
684
686
677
670
683
690
688
685
514
852
671
674
696
688
689
685
699
712
731
770
764
746
730
731
757
759
756
750
733
743
748
736
732
739
737
718
732
731
721
711
708
722
706
719
723
714
710
722
717
718
709
715
719
721
719
718
718
720
719
718
722
716
715
718
711
714
709
709
706
706
495
901
698
690
690
544
814
676
676
697
722
711
705
703
695
692
686
685
684
696
737
729
714
704
692
695
687
681
678
670
674
672
692
518
910
701
683
680
556
781
673
665
668
666
669
665
692
739
718
718
713
702
712
712
716
711
702
705
711
709
714
716
716
554
861
709
720
716
718
715
713
724
707
731
734
734
728
714
736
732
728
724
720
726
719
721
722
721
722
721
722
722
723
722
725
715
707
706
710
707
699
696
705
704
703
502
896
694
702
698
512
855
695
686
689
685
686
691
691
689
699
696
697
709
716
729
763
763
753
730
473
962
729
705
704
704
701
703
690
693
692
687
683
687
681
525
831
684
674
672
673
656
667
721
711
696
676
691
684
677
680
683
680
670
660
696
702
688
486
857
677
664
659
643
672
662
661
672
721
716
709
706
704
701
704
694
467
919
701
686
694
490
889
688
677
681
568
782
680
680
691
696
703
693
711
718
725
729
729
715
742
500
976
729
717
732
717
714
711
708
709
710
698
713
713
713
712
715
714
716
700
722
717
543
878
717
703
700
479
913
708
693
692
474
892
692
683
679
561
781
666
670
676
715
706
696
688
687
677
692
695
481
928
743
726
704
694
698
694
698
691
469
928
688
686
687
684
689
686
689
700
698
701
703
708
711
719
721
723
715
720
726
722
722
715
715
716
713
708
702
706
703
704
695
711
710
698
699
703
698
701
458
918
700
693
683
476
879
679
665
669
602
730
722
714
698
497
867
680
666
673
670
675
677
683
726
737
733
724
713
707
474
994
752
727
707
694
703
499
883
699
681
681
492
871
689
682
681
513
845
735
730
707
698
686
681
677
685
468
897
744
725
709
700
692
686
683
685
459
891
690
680
665
532
817
677
675
676
681
683
678
712
739
479
970
726
711
708
713
697
721
731
729
726
722
721
710
699
733
724
725
727
726
730
729
722
717
471
973
731
713
711
708
707
689
712
707
706
708
710
711
712
720
714
470
959
793
764
746
734
726
739
781
771
758
741
739
729
767
776
767
745
730
723
711
703
704
516
868
698
685
690
469
911
756
733
721
712
706
625
774
692
692
687
560
806
681
684
692
490
881
669
687
686
472
945
743
725
734
731
738
740
736
743
747
748
750
750
751
753
546
961
742
755
761
752
749
751
752
756
751
750
752
745
739
741
741
739
729
714
712
721
704
719
713
703
705
712
719
730
733
735
733
711
745
742
740
742
744
741
739
740
736
730
722
728
730
723
723
722
720
716
617
806
703
699
697
482
892
697
688
690
452
970
737
709
696
690
702
528
865
682
711
725
717
722
723
727
739
736
757
751
750
752
752
747
744
730
728
721
737
751
742
737
729
729
722
730
728
726
724
732
609
865
736
729
726
731
731
724
717
714
708
702
593
796
699
684
687
498
986
730
707
697
691
683
559
797
687
686
684
507
849
693
679
679
492
864
686
679
682
470
897
749
730
708
702
696
694
690
687
690
691
636
747
695
699
703
704
697
701
701
703
703
704
696
694
697
698
700
583
799
697
690
693
692
688
688
686
683
680
676
670
672
669
456
882
729
709
688
681
672
663
663
664
496
882
723
696
687
680
676
675
674
675
467
875
676
667
664
461
854
668
659
652
516
781
632
671
703
489
889
678
674
677
490
890
740
736
723
713
706
749
756
739
723
716
703
701
755
740
715
701
694
454
912
683
669
676
676
701
736
737
735
732
739
752
758
558
1064
806
787
487
1006
743
746
747
750
760
761
764
775
776
773
776
554
976
767
751
756
748
745
738
738
743
745
746
750
749
756
753
753
750
752
746
612
847
727
727
707
723
725
713
718
731
728
740
717
707
723
727
718
711
703
512
881
697
682
680
502
854
665
685
723
716
701
696
697
698
697
698
722
764
766
751
729
747
778
773
756
744
717
724
763
755
491
950
718
697
700
700
699
637
752
697
694
692
501
879
748
726
710
697
694
686
682
683
682
699
733
727
720
709
697
683
684
696
679
673
483
855
667
672
694
499
918
694
686
685
674
698
714
705
698
692
710
712
715
713
711
719
723
714
718
722
719
721
724
726
722
723
613
824
718
720
710
705
709
704
696
690
697
691
691
687
688
680
691
689
691
736
724
716
700
697
693
687
696
685
677
673
668
658
655
653
653
652
673
692
681
669
658
652
645
647
646
650
648
673
700
687
678
677
681
685
678
685
692
696
699
699
688
689
685
688
697
698
700
696
702
705
553
848
704
702
700
459
936
711
700
693
692
692
691
694
694
699
697
695
702
697
702
698
697
691
689
690
689
688
687
693
741
738
714
699
692
683
685
595
759
683
683
680
525
821
678
683
711
708
697
684
680
675
675
681
683
684
685
445
993
601
795
680
666
674
577
772
668
667
662
667
666
663
664
661
673
727
710
703
700
680
679
669
661
658
653
650
653
556
804
697
673
667
527
777
653
646
667
700
693
688
681
681
680
677
676
679
675
681
678
672
674
670
669
666
670
664
667
674
666
674
710
712
702
694
691
693
693
562
819
691
692
696
459
899
689
683
682
678
677
679
679
675
464
871
676
669
669
498
876
703
681
672
505
806
657
668
699
523
851
680
667
657
576
744
665
688
700
510
880
686
676
673
463
874
674
670
679
726
710
709
701
690
681
691
716
719
703
698
695
610
769
686
695
684
579
781
683
683
685
554
811
686
688
684
486
903
701
701
702
705
707
706
714
711
718
778
766
745
618
833
718
732
754
744
734
504
920
707
690
698
691
691
701
736
730
723
718
632
797
719
715
710
709
709
707
710
704
706
706
705
706
705
701
701
690
694
689
682
682
691
751
739
720
708
696
690
686
681
680
476
911
727
709
700
688
693
696
697
701
715
714
711
711
713
728
724
555
879
721
716
717
711
721
718
722
721
704
724
723
719
712
707
726
480
936
569
787
701
700
704
708
714
711
714
716
710
726
724
726
721
714
716
717
711
713
612
826
710
694
698
533
880
691
677
688
542
825
665
664
681
682
711
722
727
721
554
868
714
704
706
504
894
710
699
687
519
861
686
690
690
543
850
747
735
722
705
710
709
696
702
718
709
703
713
705
461
924
691
692
693
491
890
704
694
755
737
725
709
697
690
693
694
712
709
701
695
706
704
701
701
474
944
725
716
718
713
712
710
710
708
704
700
698
702
709
460
928
705
688
698
464
901
689
680
689
502
857
744
720
697
449
965
702
680
703
696
695
695
689
700
485
973
751
727
716
701
695
689
690
689
464
895
669
683
686
519
851
696
708
730
465
987
727
707
701
701
702
707
698
708
697
702
702
701
696
706
690
697
693
688
688
689
688
686
688
477
897
697
675
674
549
811
737
711
694
469
860
659
661
659
652
650
653
653
665
668
665
675
625
783
722
703
691
574
793
690
678
672
680
677
675
676
681
688
696
744
743
725
593
831
731
758
745
735
719
724
722
773
763
741
718
722
720
723
714
716
715
714
713
712
708
704
612
788
700
692
693
538
848
693
697
703
504
971
732
708
701
699
695
694
706
704
707
708
560
847
719
717
725
725
778
628
867
728
721
738
749
732
591
880
716
704
718
459
957
698
690
709
705
698
708
739
783
785
771
824
819
820
793
783
771
521
999
768
750
755
744
750
757
751
567
924
745
739
743
741
751
632
885
767
760
764
772
770
770
768
775
775
778
778
776
776
771
767
760
537
974
761
747
739
734
729
729
727
729
729
729
731
784
773
756
740
733
724
721
712
713
707
657
765
721
780
768
752
745
487
977
740
725
720
719
722
459
982
670
848
738
725
719
715
716
721
725
731
734
728
612
841
721
724
724
721
720
720
725
725
729
733
623
840
735
737
734
732
734
728
734
732
729
735
738
734
737
737
731
730
726
488
953
732
721
723
715
717
661
780
721
719
723
776
761
659
800
714
704
751
760
746
732
719
709
704
702
542
855
704
701
747
738
724
710
699
696
692
691
693
695
696
702
739
500
949
711
693
691
686
685
686
692
697
690
693
698
698
696
697
696
688
688
698
469
1000
641
784
692
681
681
600
757
691
744
731
716
701
693
687
690
692
687
684
690
737
736
720
710
703
700
697
699
697
696
695
460
919
695
677
678
483
902
730
710
700
690
691
691
693
685
526
850
706
744
733
723
708
702
697
689
692
692
688
685
688
504
870
699
693
705
468
995
666
752
702
697
695
558
821
694
703
706
494
965
754
732
724
719
722
609
823
719
714
714
460
950
712
700
701
708
702
707
713
713
713
718
716
722
718
719
714
642
781
713
717
716
475
945
709
711
711
712
711
714
717
721
727
725
540
901
732
720
722
720
710
710
716
710
707
714
719
729
784
777
763
753
741
545
999
776
751
737
720
708
479
943
715
692
696
699
696
706
754
744
743
738
592
883
710
744
753
744
730
692
751
715
721
724
518
918
722
713
713
713
704
702
705
704
454
942
710
691
687
679
697
736
731
718
714
710
711
715
718
725
718
723
727
727
731
731
478
972
733
695
716
709
707
672
750
710
711
700
547
886
785
776
762
751
765
503
1095
811
772
714
816
756
754
757
760
764
498
1004
731
779
736
730
730
733
730
729
724
710
719
728
724
725
733
753
788
497
1046
657
827
739
733
738
728
750
751
762
755
748
768
615
909
748
766
759
754
742
736
727
725
714
709
716
700
689
690
708
708
723
757
745
732
719
713
703
693
689
698
731
720
455
968
704
683
685
466
912
695
704
727
726
727
725
745
756
777
782
777
785
782
789
793
854
844
828
775
757
761
526
958
741
724
717
705
707
728
714
713
495
952
785
761
748
737
743
667
821
735
761
786
798
806
502
1095
861
839
525
1072
575
985
772
786
793
798
785
798
831
834
847
847
863
872
863
846
882
877
838
846
849
842
835
820
819
805
791
510
1078
615
924
772
758
760
759
768
653
893
771
756
757
774
779
633
947
773
793
798
800
807
808
806
519
1065
623
945
779
765
763
768
770
769
774
772
760
789
795
801
803
804
798
796
539
1045
792
794
795
795
784
797
829
839
857
858
835
852
882
885
874
871
855
855
863
878
888
862
839
840
908
895
851
818
829
831
833
824
836
848
848
852
838
856
861
845
835
849
857
850
832
838
829
809
808
514
1092
607
988
766
774
787
791
790
779
786
809
817
833
832
833
842
851
853
848
863
874
867
866
846
849
861
851
840
841
855
847
825
829
843
842
842
831
840
853
853
841
851
858
861
848
838
844
864
858
849
829
824
844
850
847
819
824
542
1121
569
1065
720
862
795
778
784
778
774
545
986
772
756
750
738
738
735
738
736
728
739
637
970
767
755
743
740
733
733
725
722
733
751
785
777
761
746
726
735
728
708
727
721
712
707
694
695
701
695
693
688
688
683
680
685
677
692
719
715
469
920
687
703
707
513
862
673
701
702
708
717
721
719
722
719
726
732
743
737
734
723
727
724
717
709
737
734
729
723
719
730
733
506
947
721
713
715
581
841
709
697
697
706
699
696
534
886
756
740
737
502
920
699
714
718
575
821
680
690
701
703
700
709
718
727
736
732
734
750
751
735
728
719
699
712
697
684
684
680
689
670
659
657
652
647
643
644
631
591
570
556
516
467
475
522
515
534
563
577
556
565
585
609
613
654
648
645
662
684
668
672
656
652
641
631
602
599
592
627
608
597
602
598
607
600
601
599
605
598
587
581
596
597
599
600
604
593
592
601
603
612
605
607
609
598
597
606
619
620
642
634
625
613
615
609
608
593
594
588
607
601
602
605
609
610
611
611
617
607
611
608
608
602
601
597
599
596
587
589
586
593
589
582
586
589
602
606
609
608
625
625
624
622
632
630
632
636
639
644
646
654
654
660
659
665
672
666
676
671
675
666
708
722
530
874
686
665
664
660
649
650
657
657
654
648
661
659
665
673
673
677
682
697
706
699
699
684
678
664
654
639
632
628
636
650
668
655
663
658
657
666
687
690
718
723
718
727
697
694
702
696
692
697
696
701
686
680
685
690
700
703
731
747
755
773
759
754
740
736
719
710
699
683
665
672
675
678
674
657
642
638
639
632
624
619
627
645
657
661
676
694
716
558
824
675
670
666
683
687
683
674
672
685
701
708
718
714
722
509
916
698
685
685
684
684
678
674
679
684
687
683
696
688
685
678
678
670
663
653
649
642
643
660
668
686
633
715
665
668
670
679
688
687
675
688
681
684
686
674
662
654
669
622
706
654
646
652
441
864
669
646
622
621
621
630
639
635
626
624
633
640
638
639
642
638
629
620
630
663
672
671
671
666
539
764
643
648
651
646
639
649
667
668
669
637
688
658
660
669
685
694
702
604
835
709
710
695
538
837
679
682
679
679
665
656
645
642
644
655
668
682
709
738
770
814
508
1089
535
1094
525
995
733
740
737
719
721
649
821
733
726
740
491
1055
637
923
763
739
763
753
745
746
749
740
732
727
543
909
732
725
728
477
978
730
725
723
718
742
767
785
794
793
785
774
796
669
891
775
788
786
766
781
518
1019
747
765
754
751
735
644
855
733
719
742
492
981
806
783
751
760
756
556
950
743
736
734
758
745
739
737
740
730
746
747
724
722
730
731
678
751
714
711
707
699
717
714
709
706
724
735
724
714
730
734
731
723
728
720
683
754
718
720
709
718
737
728
710
708
713
723
709
699
719
734
727
724
725
728
715
738
735
729
723
735
718
718
719
711
703
705
701
571
802
686
698
712
699
694
694
687
686
685
693
694
699
696
697
705
702
690
703
711
508
890
690
715
714
581
811
678
702
712
701
691
692
693
697
697
694
694
610
783
700
682
710
719
718
725
741
756
760
760
774
785
785
518
1052
778
744
766
764
769
762
759
777
766
782
774
761
778
773
770
757
775
772
760
775
759
750
530
951
727
703
700
621
739
659
668
686
647
645
637
635
614
594
585
580
579
577
577
572
574
572
575
572
596
588
595
595
615
619
623
620
610
632
626
629
636
631
626
616
621
622
628
630
625
628
626
619
626
633
639
624
629
645
646
652
651
657
661
658
663
667
669
661
658
650
652
653
669
668
663
561
744
659
659
661
650
672
662
672
688
682
676
674
679
684
686
681
689
709
663
729
677
674
676
668
661
660
655
660
650
642
653
649
651
644
644
640
638
633
627
625
630
634
633
631
633
635
623
627
633
622
622
620
622
611
618
465
795
625
624
624
629
625
631
633
639
641
647
648
643
646
652
662
569
752
667
679
678
666
676
675
690
682
687
689
684
680
659
678
688
675
683
672
678
690
682
693
702
699
691
724
717
720
724
730
748
745
594
876
745
748
751
748
749
756
755
751
750
755
749
756
748
752
743
733
728
740
740
740
511
950
733
721
719
478
959
725
717
718
722
720
725
776
763
741
727
712
732
751
738
722
514
900
706
688
682
642
710
673
666
684
699
732
722
716
712
706
703
701
524
845
686
677
684
689
689
698
745
740
727
717
710
704
739
747
749
739
727
715
743
766
756
738
721
714
708
702
700
706
707
708
712
468
960
726
712
713
464
946
713
708
700
488
906
706
700
696
552
827
739
728
711
511
884
693
684
683
680
683
684
683
688
682
690
684
641
730
681
678
681
677
672
674
589
767
675
672
672
674
672
675
645
781
699
682
675
673
672
676
532
832
710
717
704
560
815
682
677
680
688
686
686
686
683
688
691
688
634
744
691
686
686
689
699
694
480
888
688
676
677
682
687
688
682
695
695
715
740
482
980
730
703
705
485
945
751
731
717
464
931
699
683
683
667
684
666
667
681
689
680
730
559
868
703
698
704
624
778
689
707
701
711
714
709
715
719
737
740
730
751
761
763
753
732
769
786
772
765
750
736
770
752
741
730
726
716
730
718
694
692
693
590
771
665
670
680
713
704
696
533
838
682
674
685
691
680
679
489
882
682
686
692
704
698
720
726
718
708
715
721
716
715
711
713
712
534
873
710
700
700
696
695
696
695
694
692
694
690
679
682
689
686
689
694
699
746
467
985
717
704
697
483
972
742
720
711
457
937
702
689
688
577
794
688
688
692
697
701
703
758
747
733
719
710
703
699
698
738
744
740
724
715
709
701
696
695
695
702
698
530
916
744
720
708
480
901
693
685
682
653
717
699
748
741
521
924
718
706
699
525
957
743
723
714
455
940
700
690
689
527
853
738
726
711
508
890
698
698
743
516
972
742
727
720
718
764
763
751
735
734
716
718
708
719
720
716
706
700
712
707
701
739
745
741
733
710
706
719
724
720
712
715
721
735
741
750
569
920
749
745
742
743
750
611
885
746
748
763
762
753
745
752
753
512
977
748
738
738
732
737
739
735
731
734
732
731
729
728
724
724
718
715
699
524
886
706
692
689
693
690
693
682
711
755
752
746
741
750
749
747
743
750
749
465
1020
742
738
734
717
713
731
721
716
704
700
715
712
713
719
725
725
726
724
723
727
721
728
724
721
723
725
727
728
471
960
724
713
712
493
911
704
696
697
657
740
762
751
744
501
941
718
705
705
524
863
696
688
687
686
690
697
735
727
719
717
713
708
701
695
691
690
486
882
685
679
675
676
676
673
679
716
714
702
687
512
834
671
658
655
660
659
665
703
701
692
685
678
675
668
665
660
659
658
661
661
661
666
701
682
697
672
676
679
682
678
674
622
746
682
686
692
703
699
705
451
931
697
692
691
563
810
685
688
685
691
691
685
456
908
690
672
680
672
670
666
666
670
656
675
668
721
709
701
694
687
685
704
704
541
869
692
720
710
592
823
706
711
705
704
697
700
693
704
703
702
701
485
917
708
695
683
683
707
700
698
698
695
699
705
466
997
752
724
720
707
703
696
692
693
689
688
689
694
692
748
738
721
712
703
698
687
683
683
678
678
679
680
676
675
676
684
720
714
702
696
687
677
676
667
676
681
719
704
707
697
700
466
925
688
688
685
695
690
694
682
692
705
704
699
527
897
714
705
724
550
887
704
718
710
591
834
735
724
714
610
821
718
713
712
714
712
704
713
713
716
716
712
473
956
722
708
709
505
900
701
698
699
606
781
690
692
696
704
740
733
721
709
700
694
694
466
899
679
676
703
606
829
703
697
693
666
711
675
702
716
706
699
699
702
701
703
697
695
457
930
759
734
717
712
701
695
677
695
567
844
682
698
708
700
691
693
693
695
692
709
703
537
869
708
705
703
707
708
712
709
709
706
725
724
717
716
707
730
731
736
733
744
750
753
755
743
465
1027
759
736
737
750
747
527
927
707
730
732
478
948
715
709
709
548
865
709
714
755
506
960
721
703
694
601
858
732
713
701
588
790
683
676
675
672
675
672
641
700
678
683
716
728
723
714
700
693
688
678
672
671
681
679
671
677
699
735
731
715
721
726
730
728
728
731
739
746
754
765
757
753
752
748
738
734
497
941
714
709
705
526
887
706
700
691
706
705
716
757
758
539
942
733
729
703
533
1022
766
739
727
717
732
725
722
708
741
735
731
722
741
738
735
735
733
750
742
743
734
756
751
745
747
758
760
741
758
751
735
742
738
736
730
732
728
725
485
956
727
712
711
558
855
711
701
700
701
750
739
721
711
702
697
693
688
690
695
694
701
554
860
685
676
698
686
681
682
683
684
686
702
698
554
818
687
688
684
681
696
687
462
888
693
678
679
682
484
935
718
715
698
694
684
653
730
689
683
677
676
679
682
677
680
683
736
738
722
724
713
713
711
707
712
699
558
867
716
714
706
707
723
723
722
719
731
736
735
742
744
748
744
746
751
745
498
967
722
731
730
721
709
707
708
702
569
808
699
694
702
751
741
728
718
714
716
712
708
552
837
695
688
685
683
691
696
468
978
743
732
719
710
703
706
716
710
514
899
711
705
707
513
893
712
707
710
598
817
718
722
724
573
859
719
712
721
571
856
716
710
710
622
803
711
719
707
705
706
706
708
699
708
703
701
703
699
697
699
698
517
877
747
732
719
472
926
693
676
671
667
662
660
663
665
666
660
656
660
659
661
662
669
710
699
685
678
672
668
650
666
652
652
650
654
702
691
627
717
664
660
661
659
654
654
647
645
647
644
654
646
647
649
649
447
835
655
647
646
650
650
651
656
653
658
707
698
688
677
669
662
656
653
649
656
655
657
656
657
660
666
668
671
675
674
677
677
679
676
676
440
900
675
664
664
663
668
671
628
717
675
681
723
715
704
696
541
824
687
680
679
681
678
681
543
811
681
674
673
681
723
716
697
686
679
673
667
663
671
662
577
762
672
673
672
655
678
678
730
712
704
701
701
698
690
706
701
697
690
694
708
702
693
689
690
690
691
694
691
686
686
677
677
675
672
672
671
663
660
665
611
768
701
682
677
664
659
662
650
643
665
453
866
656
673
684
679
674
673
682
683
687
685
693
710
720
729
741
733
541
931
736
728
725
469
966
724
711
706
466
918
697
686
684
684
683
683
685
681
685
685
683
576
780
680
675
674
674
672
680
614
741
682
673
690
735
727
713
703
696
692
686
682
676
670
672
677
725
722
705
698
480
884
681
675
673
668
664
664
439
953
720
694
685
499
850
675
667
666
672
668
669
575
809
699
688
681
681
680
673
459
883
673
674
672
665
668
664
663
667
690
714
707
522
850
683
666
665
664
661
682
497
918
697
689
680
590
754
679
665
697
681
640
713
678
679
681
683
687
691
687
700
696
698
700
694
693
694
690
691
693
686
582
784
686
684
682
677
675
676
506
828
674
664
664
660
659
658
658
657
656
448
915
700
681
675
665
673
669
670
674
674
682
684
623
741
692
743
732
506
900
691
680
678
689
686
682
678
674
684
687
703
507
954
716
706
703
490
909
688
678
685
693
691
685
686
687
689
690
692
512
882
705
697
695
688
684
700
701
705
702
696
707
478
928
693
703
705
565
818
689
692
693
684
685
696
705
708
696
703
721
479
959
718
715
719
477
965
719
690
712
532
917
715
695
714
554
864
710
690
698
706
701
700
700
698
708
769
755
736
728
716
704
701
694
683
675
665
673
667
661
659
658
663
692
715
710
546
834
692
695
695
692
696
701
698
704
688
705
727
474
944
695
718
721
478
922
699
690
683
675
685
674
679
703
700
698
685
696
698
693
691
691
705
696
692
548
822
696
699
694
690
687
682
497
879
679
674
683
685
674
686
536
891
729
719
709
576
809
691
685
682
682
682
687
606
762
686
689
726
719
703
691
684
678
671
667
658
656
659
663
498
875
709
686
681
656
690
674
674
664
666
664
662
659
659
651
499
808
663
648
646
635
628
620
614
611
607
614
617
616
619
623
627
622
622
622
625
625
619
621
626
627
622
620
624
626
626
624
624
624
624
624
626
631
634
626
633
629
636
636
633
634
635
631
635
638
640
637
640
639
643
644
610
676
650
658
655
655
659
662
664
670
669
592
747
665
669
663
666
668
663
658
668
675
532
809
678
678
681
691
693
691
571
835
708
701
698
715
713
722
715
716
726
730
722
719
727
725
717
722
492
955
730
715
711
527
894
720
715
716
550
912
728
725
713
531
863
704
700
698
696
698
700
706
683
697
686
689
514
857
687
679
681
677
673
673
676
673
669
661
669
663
661
661
519
796
671
658
659
659
659
659
658
662
660
500
809
664
656
647
655
651
654
653
654
652
577
734
659
658
651
646
640
655
661
664
654
662
680
688
671
699
699
691
686
694
693
694
701
704
679
699
699
450
924
683
682
689
701
710
716
714
726
727
734
731
745
743
744
741
740
734
735
573
877
726
726
726
525
901
708
709
706
633
752
698
704
704
711
720
717
474
946
709
700
701
615
781
691
690
695
697
695
695
515
832
664
670
669
666
669
665
662
658
664
535
793
665
668
670
670
671
666
675
679
685
476
896
699
679
672
667
659
649
558
724
635
644
639
642
633
637
647
651
644
645
648
646
633
658
646
655
653
666
678
667
668
693
694
470
892
677
677
670
679
675
677
510
848
686
687
697
704
710
714
725
715
767
784
768
752
734
657
871
772
750
713
470
927
697
676
679
693
690
689
684
699
713
750
744
744
744
742
735
753
794
782
483
988
719
716
728
490
977
727
731
737
755
756
750
768
792
785
781
560
1056
778
820
827
791
815
816
792
537
1105
811
773
774
771
767
753
774
770
753
786
787
781
514
1065
794
775
808
802
797
788
815
818
796
825
813
785
820
792
772
780
619
1003
789
802
805
802
790
807
807
788
814
805
810
813
788
825
832
810
573
986
748
753
750
750
749
746
761
784
772
770
771
774
757
788
775
759
786
773
764
767
779
765
751
772
764
743
764
572
951
740
775
770
744
748
764
754
740
526
994
756
761
749
742
735
756
753
744
745
742
731
741
752
516
972
711
729
704
707
703
686
677
671
674
721
701
678
661
653
646
638
637
627
614
592
613
592
565
531
512
487
452
475
491
484
458
547
545
535
540
548
518
413
448
576
621
577
517
515
420
625
535
516
546
579
603
614
652
669
739
738
495
959
707
695
698
695
681
663
683
679
667
656
679
673
664
675
676
677
666
541
807
672
667
666
670
666
672
668
669
667
663
658
652
656
653
655
648
642
637
640
639
637
639
628
614
561
669
619
443
771
593
590
609
585
581
581
591
593
590
602
621
626
636
639
654
662
654
664
673
673
666
667
659
662
501
815
657
649
651
649
644
645
637
638
642
645
646
651
655
650
661
637
658
656
652
661
661
450
861
667
649
652
654
653
664
664
667
653
654
650
649
603
692
656
650
659
664
668
672
669
669
667
673
673
671
668
663
649
643
639
636
630
628
598
630
610
610
612
620
618
638
631
633
641
632
653
638
636
632
632
627
613
638
611
613
618
624
468
772
603
625
619
620
629
639
639
647
650
659
665
669
574
746
656
661
657
653
660
657
665
670
662
517
819
653
683
680
680
679
676
530
840
694
690
691
694
699
699
703
701
706
712
714
715
724
724
728
727
723
722
723
725
717
471
958
722
701
698
500
881
677
687
681
677
662
679
684
689
696
705
718
499
927
691
701
715
491
913
689
693
695
606
790
708
696
706
720
713
724
721
718
723
726
720
715
717
619
801
700
700
691
689
683
678
671
668
663
668
667
641
708
675
670
674
673
673
673
585
763
663
678
662
666
669
684
478
881
684
670
667
667
673
676
673
670
679
679
678
522
817
667
665
666
665
665
666
513
828
677
673
684
686
682
682
683
695
687
685
682
509
838
678
662
656
662
649
645
551
750
667
668
665
672
671
671
505
841
681
676
671
675
681
680
680
681
689
693
691
474
899
696
685
684
543
810
672
674
669
668
672
672
672
677
679
682
688
620
767
697
695
692
697
691
688
684
684
678
680
683
683
683
676
672
665
653
656
669
675
664
659
658
679
672
674
667
674
675
670
668
671
675
671
666
664
667
650
652
681
668
669
665
668
675
678
678
678
685
684
699
693
686
686
691
694
451
926
698
694
684
564
789
674
676
661
668
657
644
677
680
678
686
681
684
689
696
566
833
695
700
683
698
694
696
691
677
707
698
701
505
887
698
697
694
616
756
686
685
686
691
691
693
518
863
695
684
704
699
700
691
711
712
697
699
699
698
697
696
705
703
555
840
702
692
691
687
676
676
669
661
656
655
657
663
663
672
552
776
666
653
651
645
645
640
644
642
640
644
641
639
643
641
629
644
627
640
642
647
656
638
652
667
666
662
488
848
671
660
651
630
666
646
639
646
658
480
850
677
672
671
668
668
652
627
732
668
678
682
690
698
698
554
832
705
693
695
692
687
679
687
683
677
673
683
701
703
694
701
699
689
698
693
683
666
705
685
683
678
680
681
680
675
668
668
666
665
662
659
562
736
632
651
641
640
627
639
638
646
652
667
679
690
639
745
706
716
717
725
720
726
710
719
744
728
711
467
965
701
699
705
529
850
686
679
680
672
674
679
571
875
701
693
694
688
706
700
691
708
702
703
702
538
859
704
688
688
685
679
678
677
682
677
674
672
681
731
718
695
699
694
680
672
685
688
679
689
682
672
675
674
669
665
666
665
672
675
677
677
722
673
667
681
682
680
689
695
700
705
708
695
714
703
696
699
695
689
706
705
702
576
824
701
703
702
705
710
715
715
718
727
730
738
732
731
730
728
721
720
718
715
712
699
709
701
697
690
692
692
687
689
682
679
563
867
727
709
702
550
835
682
690
680
706
712
705
699
703
700
703
700
564
826
702
698
697
691
696
696
693
692
694
691
687
500
857
692
677
671
680
673
673
673
664
670
672
670
661
664
660
441
908
706
690
688
536
805
666
683
689
690
691
695
696
701
714
703
695
495
901
702
688
688
592
771
680
675
677
675
673
674
570
774
672
682
681
681
719
712
697
687
676
671
670
665
662
653
651
671
695
685
666
656
650
644
651
635
632
613
595
575
560
515
497
398
653
529
546
542
546
560
537
557
573
536
543
620
694
845
726
692
726
697
778
734
727
725
726
720
719
707
708
696
701
472
907
686
684
688
680
683
683
688
688
690
695
695
527
865
701
697
696
631
752
692
694
689
687
685
685
442
907
683
668
663
661
657
662
659
661
664
706
693
535
837
667
659
658
653
653
651
615
683
649
651
648
652
648
646
650
650
650
543
746
650
647
651
652
656
705
558
829
681
675
668
666
668
669
473
852
672
668
664
666
667
667
676
677
678
676
671
661
685
682
679
678
689
686
689
494
873
696
685
688
628
729
683
704
697
690
688
690
690
692
698
697
699
474
919
694
700
700
503
878
697
694
692
602
769
686
688
687
686
684
691
693
689
683
691
694
552
806
675
676
685
674
695
723
720
705
698
701
699
695
699
692
692
691
512
856
685
681
688
689
682
693
691
694
699
695
709
474
938
768
749
730
716
707
698
697
699
551
834
696
691
699
692
691
688
688
731
720
708
695
690
682
678
675
674
671
672
674
670
669
668
666
666
668
666
661
658
655
649
645
643
642
662
683
558
777
656
645
636
639
637
631
625
622
622
620
614
612
615
614
612
619
655
648
638
627
622
617
620
620
617
618
624
620
609
605
601
594
599
599
597
606
609
608
613
611
611
615
615
617
618
618
614
611
621
627
615
614
613
611
614
601
604
609
630
622
622
623
632
655
651
655
656
663
661
652
646
646
547
737
637
632
640
632
626
625
634
629
631
629
629
644
658
651
667
659
661
669
628
709
667
661
685
668
666
657
649
667
653
654
653
653
474
817
644
648
643
641
648
649
653
655
660
665
671
679
649
692
661
657
649
642
640
641
637
627
626
632
637
629
629
626
630
631
632
627
635
634
635
628
623
627
611
611
626
615
617
613
614
630
631
637
634
644
645
633
629
656
645
639
645
645
644
643
645
645
644
634
641
639
634
633
485
767
631
624
621
615
617
624
633
636
630
630
640
640
636
629
632
637
632
628
626
623
625
624
626
620
627
659
668
677
690
713
694
693
696
690
688
640
754
697
693
691
690
691
689
691
688
676
678
682
680
675
675
673
665
669
663
661
662
659
657
556
761
705
692
682
672
668
666
667
662
660
654
662
659
663
680
577
834
691
673
666
657
655
656
604
701
655
656
654
653
653
654
656
651
643
656
654
698
687
676
669
671
664
611
720
664
668
673
675
668
670
647
714
680
681
674
692
680
688
595
788
694
691
702
701
701
704
719
720
708
722
720
720
720
726
724
712
472
953
719
703
699
486
892
685
674
679
680
672
682
699
744
734
718
713
710
701
710
708
708
709
711
710
706
703
701
704
705
705
705
706
710
714
726
730
730
729
722
734
725
718
715
718
718
713
714
712
703
699
709
478
917
696
698
698
521
861
741
728
712
481
925
700
689
692
567
886
740
723
722
712
706
703
704
702
510
890
704
693
698
522
860
683
681
692
584
773
678
679
709
731
722
713
706
700
686
699
731
735
733
510
914
700
690
688
557
809
681
673
674
696
724
714
707
703
708
702
698
698
692
692
688
686
555
808
680
679
687
683
685
689
695
736
723
712
705
694
687
686
684
686
703
727
717
711
707
703
697
692
686
684
534
842
736
717
703
489
884
677
677
678
671
671
670
671
677
680
692
684
548
812
677
688
684
680
673
677
676
671
670
669
671
676
714
704
694
686
680
678
684
676
671
669
664
663
650
681
678
706
699
686
671
665
663
656
660
659
658
656
653
657
475
855
706
698
682
559
789
666
662
661
660
661
668
610
738
725
715
700
600
766
676
670
665
665
671
667
478
915
715
692
682
483
875
671
660
661
665
668
674
678
681
683
688
685
574
853
735
731
716
698
683
708
736
724
713
702
700
693
689
496
889
730
719
708
696
684
678
675
671
667
671
680
677
674
684
730
722
704
691
679
669
660
656
650
643
640
633
634
629
638
683
655
646
653
654
659
643
653
646
651
654
651
643
646
642
661
656
654
651
648
650
648
647
650
648
655
648
645
647
654
700
695
663
695
678
677
679
683
682
680
680
570
785
735
724
711
502
877
683
675
677
679
687
723
722
716
579
812
689
685
681
664
693
691
731
724
561
842
691
679
676
628
711
673
682
720
713
698
688
682
672
670
670
667
596
735
664
673
677
710
703
689
678
691
686
681
677
656
698
684
677
686
689
694
723
738
736
724
714
703
695
704
738
726
713
702
700
699
692
687
580
778
676
671
672
664
661
675
502
852
717
708
695
522
847
679
672
674
676
678
682
690
683
686
687
684
562
802
687
690
691
691
693
702
699
697
692
690
686
685
677
674
681
679
570
784
674
674
680
686
684
689
731
726
714
701
702
471
902
682
685
682
579
757
673
667
668
670
666
670
586
754
679
690
693
693
695
687
457
928
701
686
685
494
887
686
680
669
639
709
673
672
676
734
719
702
696
692
690
689
683
566
793
676
666
668
676
686
719
705
698
681
672
662
662
654
656
687
701
621
746
672
664
659
666
659
656
645
673
658
659
659
660
657
660
692
673
674
662
660
660
660
655
676
684
668
662
654
646
644
652
654
647
674
521
812
651
663
657
655
651
652
653
656
658
494
829
705
704
689
657
694
668
667
670
677
694
668
637
681
667
672
666
669
663
663
659
660
660
546
779
669
673
685
699
678
664
638
700
663
655
654
663
652
648
649
643
652
589
741
645
646
644
652
690
653
657
657
670
681
679
676
684
683
678
674
674
634
711
672
674
673
674
680
685
564
887
709
687
689
583
787
672
669
666
664
673
680
602
835
699
686
685
675
680
685
680
675
666
665
673
674
704
719
711
702
699
690
691
540
820
682
680
686
681
698
730
724
710
703
706
702
535
844
692
682
683
681
685
688
682
680
681
686
698
635
817
710
712
720
569
837
697
692
687
684
677
677
675
681
700
734
723
474
932
694
701
713
502
883
683
698
705
564
808
681
688
684
678
696
714
702
692
687
679
672
633
728
678
672
672
677
669
670
673
669
673
677
673
673
673
671
670
666
670
669
671
670
671
679
705
709
691
677
688
682
674
670
590
741
677
677
672
675
685
690
552
886
753
734
713
702
707
699
689
679
598
771
691
694
695
692
696
703
705
703
700
703
707
705
707
705
704
704
482
910
699
683
697
550
829
695
693
690
689
737
725
705
701
670
702
677
673
670
715
718
708
691
691
690
677
672
674
673
677
674
669
673
677
675
627
724
676
679
674
678
676
680
507
929
701
692
681
491
832
659
660
669
706
695
690
690
686
687
683
687
610
762
683
676
670
667
675
670
468
868
670
661
669
681
712
703
688
675
666
659
654
618
690
690
688
663
658
640
642
640
649
647
647
644
631
653
641
628
635
630
612
601
605
611
606
598
587
589
584
585
585
578
585
586
578
594
592
579
577
597
602
594
595
602
609
591
599
621
609
597
603
600
612
618
614
612
618
618
614
622
613
595
621
610
605
614
612
612
613
605
602
600
596
601
580
595
586
589
598
601
589
603
599
586
605
599
603
606
607
615
626
627
632
621
618
610
605
618
606
608
614
618
617
620
620
608
603
616
626
620
635
654
671
649
646
645
641
645
646
650
653
650
441
836
642
637
640
642
643
645
649
648
652
650
644
644
605
695
654
651
647
640
628
637
643
630
635
644
653
672
678
687
687
689
692
685
688
679
653
705
678
670
663
670
656
659
656
662
665
672
675
675
673
670
640
669
649
658
665
675
682
689
685
686
687
681
669
668
668
662
655
569
730
647
642
632
627
627
628
633
642
659
675
693
706
581
817
695
683
676
675
669
665
512
793
648
644
645
645
629
643
641
646
659
675
686
700
701
696
687
681
683
686
686
687
673
674
668
669
674
671
675
669
669
671
671
669
666
666
667
667
459
859
668
660
658
656
653
653
659
660
661
660
657
669
679
683
689
699
701
694
680
670
658
665
672
683
693
696
702
693
687
680
576
750
662
660
659
658
659
666
662
662
662
669
674
675
675
671
662
651
653
654
654
660
668
672
675
681
688
687
678
681
675
675
681
685
679
671
670
666
660
662
669
671
675
459
873
669
662
666
669
675
678
687
693
701
704
706
509
886
703
696
697
537
828
679
672
671
671
676
680
690
692
697
697
692
517
847
674
668
662
660
660
661
490
833
664
663
658
657
651
656
537
781
669
668
665
657
657
651
614
702
668
675
671
679
672
668
622
702
658
656
649
647
645
643
640
636
633
635
637
641
471
803
640
636
634
631
643
631
631
642
650
654
662
664
662
653
658
661
658
668
675
680
551
804
678
670
663
653
653
650
542
742
645
635
631
620
626
628
638
647
663
680
691
704
702
702
698
695
695
694
693
691
687
675
651
687
652
659
665
667
672
671
668
669
672
667
670
696
694
708
541
873
714
710
712
504
884
692
678
678
678
680
678
678
672
664
662
668
675
665
663
659
664
668
683
698
710
713
715
713
696
695
707
695
694
689
706
702
694
696
692
698
690
686
596
763
676
668
666
665
654
659
663
662
668
671
671
673
666
659
659
658
657
536
754
649
642
634
628
621
616
618
615
625
617
631
633
645
658
673
680
681
680
667
669
670
666
666
662
657
649
470
803
637
631
627
627
633
644
653
663
667
583
756
673
671
663
656
668
664
665
664
659
659
655
646
649
646
647
657
665
668
670
660
659
660
665
665
662
664
665
664
651
667
667
666
665
671
673
684
678
682
684
687
678
675
675
670
649
649
668
649
655
657
665
667
671
682
691
694
692
685
683
681
670
667
664
669
674
678
676
671
669
666
667
664
666
665
662
664
662
673
672
678
674
670
673
660
655
649
654
657
665
665
667
669
476
849
666
661
661
661
660
654
603
711
659
660
658
652
656
658
657
657
651
650
644
640
637
640
640
642
645
647
656
671
539
811
682
671
669
660
659
655
476
827
664
653
652
646
642
648
654
650
653
657
657
630
641
646
656
643
658
650
653
661
658
660
657
660
659
657
655
652
540
747
641
625
630
647
634
626
619
647
648
648
645
658
662
666
672
670
681
673
669
663
676
666
664
657
658
660
656
643
646
649
649
642
641
649
648
649
645
643
649
643
640
653
659
657
660
657
655
655
654
656
655
653
656
660
664
659
660
530
776
648
627
627
646
644
638
637
658
680
682
700
706
693
693
695
691
683
688
677
680
681
668
653
659
666
643
664
652
652
654
648
648
646
646
646
643
638
630
628
625
617
618
619
620
615
613
612
613
617
611
608
613
619
623
619
619
624
623
623
621
628
628
629
630
630
633
631
639
633
634
627
630
622
627
618
630
622
628
629
625
642
637
637
621
634
647
635
626
622
640
650
641
642
645
650
650
668
667
670
673
664
662
655
666
656
654
651
650
648
652
650
655
651
646
647
650
647
646
647
648
644
646
650
652
639
665
654
655
658
659
666
663
659
658
660
657
660
660
661
651
655
661
662
657
654
655
656
664
673
678
677
676
661
656
658
660
659
653
655
651
650
645
645
623
651
637
640
640
650
649
647
660
667
667
671
675
678
682
680
676
668
665
662
660
657
655
652
649
643
639
639
639
637
638
637
633
628
624
627
633
638
642
639
637
635
637
639
640
640
641
644
645
649
648
647
646
640
643
649
651
653
651
653
653
657
658
653
647
658
647
649
646
643
650
639
634
632
634
639
639
640
640
640
644
649
635
644
653
643
643
641
646
640
651
641
646
651
655
655
655
654
647
645
640
641
638
637
637
631
626
627
630
632
632
634
640
640
644
639
634
635
635
641
642
645
647
644
640
642
642
645
637
641
647
640
636
632
635
637
634
642
636
641
645
632
635
655
642
642
644
646
647
648
648
650
651
654
653
647
647
643
647
645
645
640
633
625
623
621
621
618
620
603
603
628
617
620
632
638
645
628
632
661
665
660
655
662
663
645
650
667
663
654
656
651
647
644
646
644
646
644
643
644
641
641
641
639
640
640
639
640
640
640
641
646
647
645
643
637
629
630
632
631
632
633
634
633
630
627
623
623
625
628
629
629
628
625
628
623
625
627
629
628
631
631
634
630
633
629
629
627
627
624
623
626
630
631
622
642
630
633
639
643
644
645
650
652
654
653
650
646
645
647
643
638
636
630
624
622
626
629
627
626
627
628
630
632
637
631
626
626
624
628
626
625
625
630
630
631
632
632
625
621
618
615
615
615
619
619
615
616
617
617
612
614
614
615
615
618
619
618
617
620
621
614
628
619
625
626
625
633
627
629
630
631
632
624
623
615
621
632
622
625
630
632
634
635
638
636
638
633
634
632
630
631
627
625
626
624
628
627
622
620
621
617
615
612
610
610
613
616
617
614
614
616
612
616
611
611
608
609
609
606
606
602
605
605
603
602
603
600
592
596
602
607
609
606
616
606
609
609
613
614
614
611
609
609
604
600
600
594
610
601
604
608
612
611
606
610
613
610
615
611
609
608
611
615
609
608
611
611
609
603
604
604
606
607
614
621
623
623
623
620
623
613
616
608
619
605
608
605
606
604
599
601
596
603
604
606
609
611
613
604
624
613
614
613
615
632
632
633
628
636
646
635
635
637
631
626
622
627
633
637
636
632
632
631
634
638
637
636
635
631
632
629
629
630
626
628
629
623
628
635
644
646
645
646
646
651
648
649
649
648
655
640
627
651
638
635
634
641
632
630
632
628
628
628
630
631
625
627
627
628
625
487
740
615
610
606
599
591
593
593
593
589
586
582
579
582
587
587
592
584
584
601
602
600
601
603
607
614
609
623
629
624
625
610
625
637
625
620
620
623
605
622
617
614
616
615
621
619
620
620
619
622
619
621
622
621
620
619
620
618
622
619
619
454
774
616
614
609
605
603
607
606
600
607
608
612
620
624
622
623
624
623
628
622
625
625
628
617
633
619
611
614
614
605
609
624
613
614
619
622
619
617
622
627
629
632
629
626
627
627
620
615
612
608
615
609
609
613
613
613
615
613
621
628
623
641
636
641
641
640
634
632
630
632
627
624
623
621
622
619
621
618
620
619
621
622
620
618
621
625
624
620
620
621
615
614
617
615
613
616
621
617
626
625
625
624
624
619
621
627
617
612
607
612
618
618
620
614
612
615
614
610
607
606
592
610
589
535
643
595
593
592
591
583
591
593
588
587
589
593
595
599
609
614
616
598
598
614
610
593
621
603
607
609
607
601
604
602
596
599
599
597
611
601
607
612
612
614
621
620
614
622
615
617
617
612
605
606
606
608
609
607
603
605
607
612
611
617
613
614
616
615
628
618
612
609
610
614
618
616
617
613
614
616
617
613
612
613
613
608
606
606
604
602
605
610
608
608
606
609
610
615
607
621
616
616
618
603
622
614
620
617
596
606
525
710
591
596
618
614
589
611
618
614
609
625
621
611
612
609
602
603
605
608
611
611
609
610
606
607
501
695
595
593
580
578
580
581
581
579
571
566
574
574
574
570
570
572
569
566
571
567
567
565
566
569
568
563
566
570
571
573
569
571
575
581
581
587
588
589
597
598
596
589
599
602
591
588
612
619
614
616
604
613
618
626
613
590
626
605
606
610
616
615
618
619
618
618
619
608
618
530
685
608
611
611
608
611
615
609
605
595
614
608
603
614
623
620
620
622
620
622
624
627
630
633
627
548
695
630
632
627
624
627
624
631
622
616
637
644
638
639
643
649
657
633
659
657
654
660
660
664
664
673
673
669
671
666
659
680
570
793
668
674
675
674
685
684
686
692
684
704
702
469
922
683
680
702
481
889
673
669
668
665
664
662
648
649
657
657
662
676
710
700
693
681
672
664
672
476
854
662
648
661
668
665
660
660
660
659
665
668
661
658
660
669
677
666
662
663
636
708
675
673
677
671
684
688
680
676
678
690
688
536
824
670
674
679
673
668
668
665
671
683
684
685
515
828
671
673
677
672
672
678
693
732
724
704
702
699
686
675
677
680
676
674
671
674
683
663
695
668
670
676
673
666
669
578
839
689
676
665
674
678
665
659
663
662
667
669
673
685
682
678
682
679
693
692
468
906
681
696
702
483
885
672
693
696
538
822
669
681
683
677
669
677
687
679
675
671
684
536
824
667
681
683
674
672
675
676
664
682
680
673
547
794
667
674
668
659
656
651
654
654
659
666
706
705
691
681
674
668
659
652
642
647
653
645
540
732
637
641
649
702
692
681
499
848
663
673
673
675
668
673
680
675
672
670
673
568
860
727
700
698
478
903
682
670
677
569
778
667
657
663
663
663
675
472
941
699
679
675
508
838
669
668
668
670
680
680
678
677
675
685
688
496
896
681
675
675
641
719
690
692
691
697
696
711
728
717
642
766
696
700
693
639
743
687
677
680
694
682
673
671
670
664
660
656
655
653
653
646
687
693
658
637
611
624
613
546
668
594
600
595
583
597
588
588
587
585
587
591
589
588
598
599
603
604
612
618
616
600
602
596
597
593
589
586
586
585
586
590
594
604
631
623
599
595
595
587
584
582
578
578
578
566
562
557
544
533
527
512
503
489
476
468
465
396
456
419
439
445
446
446
451
452
450
449
448
448
448
451
453
448
443
446
448
451
453
455
454
457
460
457
454
452
458
465
480
483
482
480
469
468
476
479
480
484
481
481
479
480
487
505
514
521
514
521
508
524
520
532
518
526
520
536
426
630
527
531
508
520
506
509
501
509
413
625
487
574
533
533
542
528
548
514
542
562
577
485
631
562
527
595
521
554
542
550
550
554
573
838
749
693
680
671
668
666
667
669
696
704
698
686
663
629
696
663
655
671
669
661
658
657
653
657
661
656
660
661
661
657
658
454
858
657
646
649
652
645
648
590
695
640
636
637
647
641
648
702
689
677
445
876
652
667
682
664
655
648
651
648
646
647
641
642
637
635
636
629
639
632
641
638
643
661
684
679
667
489
810
643
642
635
631
629
635
669
677
667
658
650
650
648
643
641
639
646
539
742
639
630
634
619
614
617
615
604
601
597
593
601
597
592
605
612
604
606
611
611
613
613
611
612
611
609
604
604
599
603
604
605
601
595
587
592
599
604
605
606
603
602
598
602
607
446
767
564
562
582
636
601
615
602
596
583
594
728
698
649
642
635
638
635
619
601
645
648
631
635
442
801
630
621
621
619
625
619
619
618
618
529
710
625
659
668
665
652
649
527
771
648
643
652
651
648
647
570
714
644
641
639
639
638
633
631
636
629
624
626
627
621
653
675
665
649
454
809
626
616
613
610
609
611
624
642
632
634
623
614
615
618
618
616
610
623
616
609
620
620
617
616
613
612
611
605
604
604
600
601
598
605
613
612
618
607
662
669
666
660
654
656
658
477
822
649
655
649
644
645
639
648
645
645
642
640
636
630
633
630
634
632
633
645
670
673
659
650
646
643
636
638
640
635
639
574
723
637
637
640
641
649
689
479
872
666
648
645
624
660
644
643
645
642
647
649
608
679
635
638
641
633
637
649
643
646
651
696
687
679
665
653
645
644
639
645
642
642
646
655
494
891
679
661
653
520
782
640
636
635
636
639
647
520
857
685
680
673
505
824
651
665
664
602
710
649
648
647
649
648
646
535
751
646
659
688
675
671
656
652
646
637
635
634
630
637
633
639
637
647
650
648
650
657
661
664
671
703
692
679
461
850
642
656
668
593
698
640
647
641
638
639
646
642
641
642
645
642
638
629
636
650
692
679
668
663
658
652
647
643
636
641
635
635
638
637
636
634
633
635
567
697
631
628
625
623
627
637
649
672
670
657
662
657
658
656
655
656
652
650
644
643
640
635
624
625
641
631
639
662
669
675
664
657
661
652
658
661
657
651
644
669
664
688
662
661
673
661
613
716
668
665
663
680
670
664
587
758
668
669
677
675
673
666
457
889
661
655
660
670
662
658
654
670
664
666
659
667
673
668
657
662
675
668
662
667
659
667
666
667
673
668
662
664
663
660
655
655
654
656
646
667
666
654
453
843
652
644
665
659
666
663
465
853
651
674
677
665
671
664
665
662
658
656
654
653
650
649
646
645
642
639
634
627
634
632
629
632
635
639
642
640
643
643
646
637
649
648
647
648
649
649
646
645
648
663
697
694
685
677
674
665
677
583
760
666
660
655
652
656
678
518
837
665
656
658
657
653
654
508
832
712
696
684
567
771
663
657
666
668
670
665
488
844
664
661
667
676
669
662
672
687
729
720
701
686
673
681
723
706
687
691
682
674
670
592
736
659
654
651
646
645
646
645
646
649
646
648
644
669
692
630
726
665
668
665
666
670
664
521
830
667
664
665
687
691
677
666
668
667
678
694
502
855
676
667
676
659
701
669
667
661
661
661
662
591
726
653
655
663
661
657
654
587
746
667
667
664
660
660
664
475
861
674
667
662
663
671
716
705
695
688
686
684
680
672
676
683
677
510
826
665
674
672
669
665
677
747
721
660
755
697
695
691
631
758
685
681
678
682
686
681
679
679
681
684
685
483
891
683
685
689
502
862
682
674
678
524
822
666
661
663
670
669
678
733
727
670
753
707
702
715
530
877
745
740
732
712
708
701
691
693
689
682
676
683
680
675
670
664
660
668
645
671
662
665
672
717
716
708
700
694
709
702
697
466
950
706
693
688
704
704
698
688
698
475
900
682
672
678
518
834
669
681
676
647
691
676
669
672
675
675
679
467
885
735
721
695
698
690
675
692
703
689
686
679
686
688
554
808
681
676
676
676
668
688
700
686
682
691
680
673
679
691
683
676
690
711
697
684
690
701
694
692
690
690
685
678
675
470
861
667
662
670
702
693
692
683
685
682
679
681
683
679
680
686
686
567
786
670
663
670
682
677
669
693
698
690
683
684
494
869
693
724
704
463
912
682
665
675
575
769
660
675
694
685
685
688
704
717
710
707
711
709
710
712
709
698
713
715
716
712
752
743
727
705
693
707
763
739
726
726
716
712
704
717
729
722
711
719
718
720
706
715
729
718
708
705
714
703
695
692
691
685
692
478
910
685
677
686
526
873
691
697
709
484
928
689
724
725
718
708
721
731
724
722
738
731
726
729
747
763
753
731
735
740
732
731
730
470
969
734
716
710
711
703
694
704
698
704
702
667
734
697
695
681
693
685
684
683
685
675
681
757
734
718
705
708
709
706
701
694
706
695
702
705
673
723
707
705
703
578
826
702
704
704
480
930
702
700
695
709
737
723
708
723
721
717
709
725
720
716
704
715
716
711
703
694
689
684
680
511
837
662
664
671
687
723
715
697
706
644
751
696
700
691
611
796
700
694
692
582
803
690
685
684
581
778
689
683
679
592
761
676
683
684
629
719
680
688
687
706
708
701
688
700
682
714
690
699
706
599
784
681
690
692
558
789
667
678
692
644
697
674
673
625
645
704
659
516
805
595
695
659
657
609
697
658
656
613
449
896
655
645
601
692
599
713
535
824
607
702
675
680
684
675
676
671
669
662
674
574
736
662
651
659
652
644
640
637
633
630
620
620
630
614
611
595
578
564
551
530
502
463
482
504
500
501
497
491
493
493
502
496
498
488
491
491
494
493
492
484
485
485
491
490
490
486
495
491
503
512
487
501
514
491
497
509
484
492
502
510
493
500
504
475
485
502
487
497
508
482
486
502
505
492
514
518
481
491
516
502
478
488
397
598
502
495
495
517
508
508
515
487
500
519
491
493
510
509
489
501
517
496
500
513
498
478
497
524
571
603
690
771
710
697
687
677
725
484
949
706
686
676
543
837
710
699
691
574
776
672
669
670
669
670
674
545
841
732
731
723
459
949
701
729
737
713
702
694
686
674
480
844
659
673
666
661
669
704
704
689
679
691
686
691
688
687
699
693
509
858
685
684
686
659
706
682
668
672
671
663
666
603
704
649
652
640
645
646
649
661
689
667
664
662
665
660
655
655
658
653
495
790
645
651
649
644
640
638
637
631
643
636
632
627
628
629
627
640
646
659
685
651
639
632
628
623
621
619
617
617
614
618
616
487
736
616
611
613
610
609
610
620
651
636
635
628
626
424
818
616
609
610
603
605
609
614
628
617
607
610
613
612
610
621
457
746
639
618
624
629
630
632
635
652
646
515
760
631
627
630
631
629
629
630
629
632
665
670
666
653
640
641
646
652
438
851
647
636
645
648
643
644
647
660
674
711
701
443
915
674
658
666
494
848
661
665
667
576
751
660
667
668
664
664
660
653
652
651
666
699
485
875
671
657
652
604
679
644
640
638
636
666
682
499
839
653
658
654
661
655
665
680
673
665
663
662
488
843
662
654
651
650
651
650
650
642
653
671
694
575
784
666
651
653
647
643
642
456
811
636
637
635
636
645
691
461
897
660
648
651
646
643
643
647
650
652
649
647
647
659
698
687
670
667
661
663
662
656
654
653
651
647
649
653
677
671
656
648
651
540
760
634
664
667
645
645
646
517
777
658
654
656
666
674
670
489
859
673
675
677
634
700
672
680
676
682
679
674
674
677
688
678
677
556
790
669
675
681
677
672
673
681
673
673
673
693
513
854
667
686
696
559
791
676
673
671
670
668
682
677
676
680
683
679
650
735
692
699
702
700
698
696
692
672
688
684
680
455
930
714
708
691
680
674
674
669
665
626
693
669
667
668
661
665
663
537
770
655
658
652
645
653
661
487
816
645
657
669
648
663
655
658
648
643
650
654
656
654
661
668
667
661
660
665
667
662
662
661
662
660
655
652
648
654
655
651
657
656
713
700
452
902
667
664
659
626
679
646
651
656
665
657
669
640
734
667
682
691
697
687
681
682
685
682
693
699
535
854
681
690
687
572
779
686
684
684
668
691
694
690
686
684
687
698
709
715
717
707
704
701
691
691
690
702
693
688
680
688
686
515
844
673
669
669
668
676
674
678
677
683
691
693
690
691
686
697
696
482
903
680
685
695
498
873
675
670
666
668
654
658
668
672
660
675
718
480
931
682
685
677
503
854
651
680
693
578
788
680
708
711
581
815
691
720
729
487
939
697
718
724
707
708
719
711
708
708
710
715
713
726
715
724
718
710
710
714
708
709
701
704
705
692
708
723
699
703
704
694
688
688
510
880
679
687
698
525
830
669
680
686
679
680
678
673
670
676
679
691
502
954
712
697
702
702
695
707
713
707
697
696
701
701
699
699
682
665
670
679
682
690
695
691
693
672
676
691
676
666
671
676
665
620
724
677
680
674
672
681
674
684
679
681
686
683
583
773
678
676
674
659
680
675
662
670
686
684
688
573
808
693
696
687
630
730
678
669
665
666
675
681
519
859
684
681
689
606
762
671
689
686
673
672
691
682
682
670
674
675
603
754
679
667
679
673
669
668
671
654
679
673
653
663
698
691
686
687
710
713
715
701
700
716
715
704
471
930
692
684
706
472
923
685
688
695
490
905
693
697
691
515
863
686
687
689
572
801
683
682
696
670
700
688
689
689
701
700
696
698
703
700
698
681
676
672
667
667
667
642
684
660
662
662
659
653
644
632
658
645
652
651
661
666
662
671
666
667
671
669
672
665
667
661
655
656
660
661
663
664
665
663
659
653
661
656
659
660
659
655
516
787
647
649
647
644
650
654
658
676
686
696
698
700
704
706
708
707
711
695
680
598
774
677
679
685
670
669
680
674
687
687
680
690
618
757
690
692
692
687
687
693
695
706
710
714
720
722
722
722
716
709
710
706
703
701
700
473
917
688
683
687
528
837
667
673
688
675
670
693
695
689
699
708
709
706
711
705
704
705
704
699
688
688
678
622
734
658
676
665
647
654
653
640
632
643
630
624
622
620
623
626
627
629
618
651
635
646
656
634
629
677
651
656
663
668
668
667
666
646
658
507
814
638
647
628
649
639
625
625
655
642
647
625
623
562
747
645
633
642
655
647
636
651
642
646
647
646
648
493
794
637
636
627
651
633
628
633
633
643
646
646
643
641
643
631
635
636
637
637
635
627
623
633
605
640
622
605
602
636
626
620
629
635
637
635
630
625
620
631
620
612
610
630
618
630
633
634
632
618
619
625
633
615
608
634
621
621
623
623
628
619
606
605
601
642
583
567
603
637
630
619
610
613
668
760
471
925
669
644
588
591
629
690
642
690
696
624
703
626
598
603
624
776
753
700
692
703
705
691
517
866
682
687
679
679
690
681
683
693
692
690
695
490
917
678
700
708
512
870
678
674
683
620
736
667
678
670
662
671
670
666
662
666
669
668
662
667
661
541
788
648
667
663
651
615
607
615
617
613
578
636
606
588
592
603
608
592
597
591
588
586
584
588
589
574
577
589
594
577
592
599
601
611
629
637
642
643
664
664
663
646
657
666
665
663
653
665
667
657
646
641
654
645
643
636
630
633
630
629
629
626
625
626
613
608
619
619
607
609
539
731
625
622
631
610
625
635
629
633
613
615
644
640
637
617
636
461
833
1271
643
633
623
623
626
627
631
635
633
615
514
762
634
604
614
639
646
634
639
643
643
637
626
648
650
630
637
649
652
635
643
654
570
740
620
644
650
650
626
643
655
651
649
641
649
660
638
625
641
649
645
627
641
654
655
635
639
659
655
651
629
646
668
650
647
641
659
648
569
707
646
642
627
628
652
636
639
647
639
641
645
645
645
643
640
636
638
635
633
629
625
625
628
620
618
613
612
617
616
576
646
604
422
799
556
608
614
601
588
589
579
573
635
703
685
667
566
702
585
560
539
521
477
442
463
476
390
564
490
480
475
469
478
483
480
478
477
478
478
483
480
477
475
476
474
473
473
471
471
469
468
469
471
472
469
468
469
473
475
476
477
477
475
477
471
471
476
479
479
477
473
468
468
407
540
474
476
472
477
474
478
482
481
484
481
483
488
493
494
495
491
488
486
497
503
500
501
492
504
515
518
526
509
530
546
569
607
691
790
676
657
665
665
661
655
655
654
650
464
757
675
657
645
636
635
635
632
628
633
595
678
682
675
663
655
648
651
649
645
639
637
636
630
633
638
639
632
630
631
632
620
580
671
643
629
646
670
668
657
650
642
637
639
636
633
627
623
625
619
620
615
613
610
604
597
590
485
667
577
409
712
537
402
603
501
494
469
447
457
421
495
450
447
453
458
466
467
478
482
501
416
556
500
467
475
483
479
418
535
500
464
466
475
480
464
498
487
458
470
492
477
462
460
478
491
488
512
499
491
513
512
486
502
519
490
394
623
511
501
506
468
479
534
522
513
464
733
756
713
641
635
647
600
594
648
726
669
652
654
650
647
484
801
647
637
638
634
632
633
629
627
632
472
788
632
633
684
671
650
645
532
735
636
633
627
624
621
627
644
628
631
536
715
630
630
629
628
630
631
631
632
651
450
863
643
632
644
641
654
641
636
634
640
635
630
628
632
635
628
626
625
555
681
644
626
626
621
619
617
616
603
635
616
613
608
440
768
603
602
607
598
596
602
603
589
586
590
588
584
582
571
562
541
528
522
491
467
472
481
486
489
482
482
398
570
506
498
492
494
497
497
501
509
514
499
520
511
527
550
535
532
536
555
574
582
587
581
574
563
440
694
591
587
580
569
561
561
544
575
580
584
588
598
593
596
584
572
579
582
584
585
590
593
598
601
593
589
583
577
578
572
574
574
583
597
604
600
600
593
600
596
584
588
583
586
596
581
582
592
600
592
591
610
597
584
581
577
574
571
568
566
566
571
576
572
566
569
568
565
564
567
562
560
542
564
572
562
555
548
549
540
533
527
526
528
523
531
558
574
600
621
602
594
592
528
519
518
516
510
494
516
505
508
506
495
489
496
500
505
502
501
502
502
506
505
506
481
529
517
529
546
564
560
554
547
542
536
533
532
533
530
526
519
520
503
556
561
565
565
565
573
576
584
586
579
574
562
557
549
570
571
546
565
568
567
560
553
555
562
563
560
549
549
551
556
551
440
641
590
456
750
607
595
588
568
575
581
608
604
601
598
612
612
617
608
630
637
631
620
601
603
603
605
590
587
579
587
594
601
609
614
624
629
637
637
631
636
650
636
642
655
668
643
639
665
633
626
623
636
635
635
632
641
619
626
618
624
541
706
619
620
637
673
671
639
642
641
630
640
647
657
657
666
677
680
650
641
639
639
647
645
649
643
651
699
689
677
652
630
627
623
618
625
631
644
643
644
645
655
642
652
684
667
644
639
638
638
641
648
646
646
625
460
798
643
619
627
635
634
646
640
616
615
619
625
624
633
633
627
618
613
599
587
583
553
648
682
681
629
631
639
691
764
712
697
656
611
595
596
586
656
790
703
680
678
679
687
685
682
558
789
670
669
672
677
718
709
695
683
683
679
670
454
871
660
649
649
644
648
663
688
680
669
659
658
551
748
633
664
634
642
634
634
580
675
633
628
648
636
622
610
600
581
566
552
520
480
516
529
515
534
550
566
570
586
603
682
461
784
600
576
592
577
569
562
550
543
542
544
541
537
538
541
538
531
531
535
518
555
558
564
583
605
602
603
590
601
600
605
580
581
585
599
593
587
566
566
601
604
614
581
576
570
574
575
574
575
566
559
557
564
562
556
554
555
522
605
556
549
548
560
561
559
549
546
563
569
567
585
586
594
602
602
602
599
593
581
576
570
575
563
554
551
554
560
567
567
561
559
559
562
574
438
706
585
562
571
549
448
659
579
462
740
588
584
601
615
623
630
611
613
611
612
622
629
628
639
632
638
646
649
496
785
640
628
625
633
649
666
648
614
604
611
613
609
463
766
617
609
600
601
599
601
599
606
616
626
638
647
664
662
712
752
703
681
677
670
571
735
636
633
637
640
638
641
634
635
615
621
633
647
544
709
609
610
613
617
624
635
641
651
654
662
669
687
673
700
702
671
657
635
625
624
660
682
672
639
627
622
623
624
620
620
645
648
688
680
647
637
636
634
635
641
642
649
636
641
632
641
632
648
674
704
672
644
640
654
659
650
654
641
651
645
657
669
683
680
527
755
645
632
641
646
657
657
652
654
665
663
680
658
681
683
603
742
640
638
638
644
650
650
648
638
641
505
793
641
636
656
643
641
642
632
641
648
506
818
678
668
655
636
631
624
629
656
662
648
655
663
666
696
599
783
719
679
657
648
653
644
463
864
657
668
661
641
643
633
642
637
655
649
654
649
661
655
664
669
660
662
657
641
623
625
634
635
639
628
633
656
471
874
629
613
618
629
637
631
638
641
655
554
760
655
651
649
661
674
702
490
900
655
654
663
660
662
655
675
685
740
840
800
801
738
738
691
824
761
744
746
756
750
744
738
741
741
740
728
611
857
734
725
727
738
733
729
719
724
732
728
648
787
721
720
708
494
933
716
695
700
707
705
712
756
754
741
728
562
909
730
721
720
723
728
727
721
726
733
738
636
823
726
739
737
731
725
735
737
736
728
732
737
734
734
723
727
736
730
658
787
730
729
725
721
728
725
708
712
715
711
701
710
702
690
703
688
679
698
458
979
707
683
667
675
676
657
663
664
673
684
676
679
682
699
714
714
725
728
738
747
740
734
730
500
981
787
754
738
719
714
498
934
770
749
730
712
703
729
757
749
731
732
726
724
718
714
710
761
757
747
729
714
698
699
705
695
531
825
681
673
678
544
856
706
695
694
684
691
691
687
688
471
904
687
706
716
705
697
700
702
707
703
702
699
696
694
695
693
689
694
698
693
691
693
692
687
698
695
622
777
744
732
708
702
762
740
726
725
716
712
485
941
701
702
702
700
709
755
740
726
713
706
489
922
692
678
690
685
710
736
729
719
710
707
741
753
742
731
719
708
720
715
709
709
705
714
712
709
708
705
710
713
713
712
705
711
575
857
710
709
710
707
705
698
687
693
698
694
689
694
702
699
703
705
709
757
748
722
596
821
695
698
705
467
942
697
694
705
703
704
697
701
714
715
722
718
724
734
731
729
724
731
736
732
733
725
733
554
900
720
715
719
719
717
717
708
713
718
718
509
913
715
711
715
718
713
720
729
726
727
725
531
934
736
727
722
724
732
607
845
723
719
724
725
716
714
728
726
730
732
502
957
719
720
733
723
722
522
902
721
707
711
714
709
709
710
704
696
698
638
773
705
706
716
719
719
723
718
731
735
733
619
829
731
730
728
720
727
732
726
723
715
718
481
965
719
705
713
720
716
607
821
708
719
722
720
718
719
727
728
733
725
568
895
731
725
718
728
743
674
781
713
718
721
718
715
709
713
715
716
717
714
720
723
722
723
490
957
725
712
707
716
718
675
744
709
714
716
478
965
766
740
714
712
762
753
736
722
719
711
703
694
689
692
689
690
745
550
891
695
694
693
698
708
701
699
703
717
718
719
719
716
727
733
727
727
723
728
734
484
971
722
732
744
734
728
491
955
716
720
717
724
723
618
816
726
711
720
725
728
725
716
727
735
733
642
807
724
740
734
731
726
735
746
738
729
734
498
989
738
719
734
739
732
722
731
737
731
732
726
737
622
852
723
736
741
734
727
730
735
730
726
725
488
971
727
713
720
730
722
643
786
717
724
725
719
728
737
730
729
731
728
720
730
737
732
724
503
967
731
717
710
714
721
716
710
713
721
719
549
888
724
719
711
724
720
717
714
721
724
722
717
726
734
730
736
533
920
737
724
736
727
728
733
725
731
733
732
731
737
739
736
740
734
741
596
884
730
738
739
734
734
665
806
724
738
743
739
735
735
731
726
719
726
731
728
723
715
717
727
724
728
722
731
735
731
720
725
734
729
721
724
732
726
723
723
719
713
526
893
703
684
688
474
916
685
676
680
492
923
722
701
698
695
697
705
712
717
719
729
730
735
734
733
735
647
837
737
737
734
732
728
722
731
740
733
728
725
731
736
733
728
734
746
552
937
733
745
761
751
742
512
990
742
737
734
740
752
750
748
743
755
766
768
771
777
769
491
1061
550
977
749
759
751
758
753
750
748
743
742
733
744
734
739
746
739
737
734
730
721
478
999
730
717
716
706
712
720
709
705
707
703
706
690
700
697
694
475
903
695
683
688
516
859
741
728
716
704
721
716
721
724
753
760
642
865
744
744
733
735
743
640
846
730
759
766
751
756
500
981
731
744
739
732
728
499
943
711
718
732
720
710
716
726
732
739
749
752
742
739
768
764
757
752
745
757
620
902
749
740
751
752
741
512
981
740
732
731
734
743
744
743
739
745
757
759
754
756
762
763
758
759
761
765
757
759
692
837
756
753
757
757
752
530
962
746
737
735
733
739
622
855
729
745
754
747
739
719
782
757
757
754
761
771
577
957
752
762
767
759
751
752
764
756
748
747
754
750
745
740
751
748
743
735
739
568
910
725
722
728
727
717
725
725
727
724
719
727
727
726
728
721
709
721
718
713
708
632
798
717
712
702
527
877
696
699
715
492
956
761
744
731
722
707
715
756
763
748
732
477
978
713
708
720
714
708
706
702
697
697
698
722
725
717
715
727
540
919
729
724
736
742
740
722
762
745
754
755
749
750
591
919
749
739
746
752
747
492
991
745
733
733
729
738
743
739
740
737
745
754
752
489
1009
728
764
738
740
747
746
740
748
743
735
741
753
745
735
738
737
742
733
729
472
986
730
711
710
709
708
664
754
753
734
722
726
713
702
718
732
713
711
716
727
727
726
721
731
736
728
722
722
506
940
723
714
716
712
725
724
725
719
725
734
609
853
721
730
740
731
729
730
726
720
721
720
536
896
719
708
705
711
709
712
709
709
754
739
619
796
701
693
687
532
855
688
683
682
551
838
742
734
723
720
721
719
719
755
763
753
750
737
730
733
729
743
732
494
1041
547
966
734
718
704
725
759
745
737
728
734
729
727
724
734
732
730
726
730
739
736
485
977
732
727
729
723
726
474
982
726
712
723
726
724
476
974
733
722
720
717
728
484
981
726
729
747
734
738
737
735
734
740
750
745
570
889
763
749
748
748
472
1023
619
851
730
725
728
723
715
721
731
726
727
728
498
986
742
736
732
742
746
742
745
740
745
754
752
754
748
754
565
957
758
742
748
754
747
743
739
748
749
742
735
740
473
1011
704
768
732
743
735
729
730
741
737
733
727
732
523
946
737
724
733
740
737
593
870
734
734
733
729
738
742
742
735
735
747
745
740
732
733
737
734
725
471
970
720
702
707
707
712
679
787
740
734
720
712
709
705
708
713
704
709
712
713
715
723
773
656
836
731
707
753
764
752
603
860
724
711
711
707
694
710
707
703
699
699
694
704
705
698
708
706
703
711
763
723
717
709
706
701
698
574
822
690
689
692
499
894
689
700
706
694
706
708
711
708
717
737
734
732
726
731
726
465
1013
655
805
723
744
739
738
728
641
838
732
733
736
744
736
611
851
716
733
731
725
712
713
712
713
709
713
522
891
706
705
702
705
693
701
709
750
762
754
491
987
729
729
751
736
729
724
722
732
725
727
723
722
617
801
720
716
720
721
713
711
718
721
724
724
681
761
712
717
728
725
724
726
717
724
726
724
555
882
722
715
714
707
705
713
715
728
765
754
741
742
742
732
735
727
722
485
944
713
705
715
709
704
649
750
702
708
708
477
935
703
707
712
710
710
711
716
722
722
722
478
974
728
730
745
738
728
732
738
729
729
732
726
737
735
733
733
735
739
736
736
733
734
736
734
732
725
725
730
726
720
714
715
722
720
717
720
724
725
721
506
927
720
709
713
706
713
718
716
713
716
724
728
729
726
734
785
770
755
511
959
727
716
715
714
717
693
717
744
717
727
727
726
726
728
735
730
730
619
834
728
728
726
723
726
732
726
722
719
725
513
925
714
713
724
716
720
717
723
728
729
726
512
995
772
746
732
725
727
727
721
719
719
727
724
720
717
716
720
716
713
532
883
710
709
712
705
712
707
707
710
708
711
717
707
716
766
756
513
956
725
722
721
710
717
669
757
711
710
714
478
946
715
705
709
706
708
705
714
714
712
708
703
710
705
703
708
690
789
718
714
711
470
928
693
707
708
697
690
696
698
699
697
700
712
716
718
714
722
745
736
732
721
724
723
718
720
715
724
515
919
716
713
718
717
714
713
714
719
718
720
534
902
717
713
713
717
716
723
723
724
731
723
617
841
727
723
723
728
729
729
721
729
732
728
478
980
731
723
721
717
720
491
945
717
703
708
707
711
707
710
718
722
721
532
901
717
712
705
700
710
719
715
705
712
717
718
716
712
737
760
595
886
721
712
705
706
706
704
703
752
750
729
715
715
717
713
708
554
870
706
698
696
487
911
701
689
692
709
752
742
728
731
727
724
716
724
726
730
732
730
730
738
733
732
727
733
578
882
731
718
724
725
723
718
718
717
719
719
545
879
715
712
710
707
712
715
714
712
716
728
726
729
726
728
730
598
854
721
728
728
724
715
720
725
719
717
714
652
783
716
710
719
718
716
715
714
721
726
720
725
725
725
722
717
601
833
715
708
705
708
711
710
706
709
710
712
708
709
707
714
712
709
706
709
709
711
708
708
712
715
713
705
709
711
709
706
704
709
707
704
700
705
708
707
705
703
708
712
706
706
699
704
702
702
701
698
699
701
698
479
918
694
691
693
695
696
749
738
725
712
713
713
713
708
704
709
708
705
704
700
703
703
699
699
699
700
702
700
697
697
701
701
701
696
479
940
735
712
710
709
705
703
706
728
723
717
715
723
736
747
740
733
739
746
742
744
732
729
609
862
729
728
735
738
735
722
750
737
744
693
494
1019
678
790
733
733
742
742
743
740
747
756
760
765
757
762
539
995
758
744
753
755
749
740
748
752
748
738
739
745
740
735
731
737
744
742
738
739
744
746
745
737
743
747
526
947
728
727
731
727
724
718
724
728
724
722
505
945
727
718
719
724
728
730
728
725
730
737
551
915
725
727
740
733
720
726
729
727
723
725
539
915
725
718
723
726
723
716
713
723
719
714
723
724
737
732
734
733
745
740
744
754
747
747
533
933
735
723
716
720
721
720
716
712
709
720
720
775
758
749
751
738
736
733
739
745
745
742
735
746
752
744
789
788
779
763
741
559
914
742
736
734
730
733
741
739
739
732
738
742
740
738
731
737
743
744
631
836
731
738
733
724
725
735
731
727
722
727
737
737
742
739
742
485
1004
745
730
737
741
737
731
736
745
745
743
742
743
578
916
744
734
738
747
743
665
809
732
740
737
736
732
735
739
739
735
743
577
913
744
732
733
734
748
637
824
719
720
725
713
719
729
761
755
748
743
540
924
731
720
730
721
711
705
702
707
708
746
738
733
723
714
715
558
873
708
705
706
707
706
703
702
702
710
711
705
710
719
727
720
724
719
719
718
721
635
790
726
718
712
699
698
699
694
690
681
673
671
668
657
662
653
646
644
638
633
629
597
581
555
500
508
521
505
511
514
518
521
530
536
530
518
518
523
537
532
569
540
530
546
532
572
575
544
549
434
664
532
547
536
545
546
573
558
575
568
532
575
575
530
548
584
562
567
472
622
570
543
555
538
553
569
544
576
565
548
559
567
545
575
578
516
720
818
742
714
708
697
701
698
486
929
698
678
703
484
923
684
691
706
479
893
682
673
668
674
698
677
673
678
662
658
663
647
636
628
453
736
573
518
472
502
510
514
517
512
509
503
516
494
509
500
520
500
511
501
517
496
436
443
624
606
590
602
610
631
626
647
639
668
701
710
746
737
733
730
747
722
702
680
709
695
658
662
645
635
635
663
662
663
667
669
661
662
671
670
662
670
688
684
684
691
698
686
690
700
696
695
699
706
699
694
689
698
686
681
670
665
674
676
668
666
659
691
772
720
670
690
832
748
738
748
750
741
746
759
760
752
757
778
772
761
763
780
776
765
777
787
781
768
777
789
778
774
793
788
774
779
784
763
751
777
783
782
776
794
793
786
788
808
801
791
798
803
803
785
795
793
784
772
773
769
772
779
801
797
788
794
804
797
790
803
806
794
793
809
800
783
783
795
792
785
792
783
771
762
777
792
793
790
793
807
807
800
799
809
812
799
803
816
812
799
794
803
797
792
790
788
784
792
794
811
806
795
789
805
804
805
797
808
811
809
797
804
801
794
787
779
770
774
781
802
801
794
793
809
808
802
794
809
806
529
1079
795
780
757
756
782
787
783
789
803
808
807
798
806
814
825
813
807
815
806
777
775
793
808
801
795
811
811
801
804
817
819
801
790
799
796
767
769
782
793
787
801
804
803
793
794
804
584
1033
794
797
791
774
776
527
1053
824
794
779
773
774
786
799
800
789
794
805
807
808
805
521
1138
822
798
804
776
770
774
792
525
1089
792
785
800
800
791
795
810
517
1129
828
813
804
793
787
781
778
781
796
819
825
827
820
837
834
832
819
829
822
802
779
789
797
803
797
812
816
797
800
815
813
801
806
816
813
803
520
1108
809
768
763
779
793
794
791
601
1018
803
793
804
816
815
810
811
553
1124
578
1105
596
1046
778
769
803
808
807
796
800
813
813
808
802
815
817
813
796
790
784
784
789
792
805
803
799
794
798
807
802
796
798
811
811
804
792
795
788
775
767
790
806
803
802
794
808
803
801
795
798
810
515
1104
627
992
783
771
761
760
755
754
763
785
791
791
783
788
806
809
812
807
807
820
818
806
808
818
810
789
769
778
787
778
782
794
787
776
778
789
783
772
775
786
779
772
575
978
773
759
754
763
760
751
756
764
760
754
761
768
767
758
762
772
767
757
756
769
766
754
757
767
766
549
973
754
760
752
753
765
768
764
769
779
782
781
777
780
786
784
775
788
784
784
774
779
781
780
770
771
784
781
769
774
787
781
775
777
789
785
776
784
794
794
798
785
787
792
787
786
784
795
789
780
783
774
765
752
538
1026
773
759
772
789
780
657
889
774
782
779
776
792
795
795
788
794
808
806
794
621
994
798
793
790
800
802
557
1048
798
794
796
787
804
801
807
794
812
817
812
812
827
834
823
813
594
1056
790
787
820
812
800
801
812
546
1088
812
808
813
815
803
803
817
817
810
805
819
809
797
790
789
783
643
947
793
804
803
796
795
508
1120
585
1011
771
788
786
786
785
537
1070
797
784
795
802
807
797
803
578
1063
812
797
792
792
792
794
811
609
1020
795
812
810
799
800
824
818
564
1070
802
798
799
794
792
807
805
569
1050
795
791
787
783
759
520
1058
790
778
802
808
801
805
821
518
1124
588
1039
802
784
787
797
795
792
786
803
802
796
797
812
808
792
586
1015
793
771
783
804
799
555
1055
797
790
792
797
804
810
806
543
1107
646
1001
810
820
823
824
811
820
825
505
1162
845
821
580
1047
792
785
764
752
770
522
1070
752
792
782
784
775
776
799
794
788
790
808
812
810
803
812
821
681
937
787
781
779
786
789
584
1036
798
788
796
800
790
787
806
801
799
794
802
807
807
801
523
1117
604
1010
766
764
766
771
778
622
982
795
785
792
802
803
495
1126
557
1050
781
780
794
793
791
787
795
687
927
806
802
807
816
811
803
796
697
880
789
800
799
812
816
815
803
812
827
827
819
814
816
821
821
813
574
1064
803
791
776
764
784
796
799
798
799
812
812
811
805
810
825
823
610
1027
812
813
816
799
801
816
813
554
1073
815
805
806
800
801
809
809
799
800
817
814
810
796
798
796
773
679
841
772
780
773
777
792
788
784
780
790
797
799
791
623
970
795
792
783
785
785
588
967
754
763
759
763
766
778
783
784
778
790
801
805
805
798
808
815
809
807
803
499
1134
548
1070
786
794
795
793
787
791
810
547
1065
798
802
808
806
801
803
816
819
816
804
812
813
808
805
791
776
570
1012
785
784
802
797
794
784
789
805
798
795
786
793
800
800
799
797
810
811
809
795
796
545
1064
792
758
759
786
781
778
777
785
794
794
792
790
514
1101
695
895
775
799
799
792
789
534
1071
797
779
791
791
795
780
787
654
945
771
764
795
805
793
569
1022
785
780
781
792
791
522
1066
780
792
793
796
788
795
812
554
1077
810
824
810
804
793
799
805
804
794
796
809
807
804
792
799
804
565
1025
767
772
774
773
779
596
983
776
770
782
791
792
565
1022
801
807
797
786
790
493
1109
620
960
772
789
789
788
784
569
1041
805
786
796
804
801
787
792
804
806
796
791
788
795
793
578
1000
844
807
776
764
778
795
790
788
780
789
799
793
597
982
779
778
774
775
785
779
773
776
784
787
789
780
786
801
806
803
797
795
803
531
1119
582
1094
637
916
625
915
788
779
769
498
1066
773
758
759
773
771
771
766
771
789
789
796
791
800
812
814
798
800
809
795
788
794
534
1083
828
804
778
773
770
773
786
786
784
770
777
787
782
768
774
786
785
776
781
793
793
795
789
796
802
802
786
783
595
1002
787
779
788
776
773
613
937
782
793
803
783
786
580
1022
777
779
797
796
790
489
1110
602
954
765
772
788
781
785
587
979
791
805
794
782
785
535
1072
789
776
791
790
788
783
788
656
933
777
780
794
789
778
603
969
791
836
800
772
787
526
1068
777
786
791
788
788
798
798
574
1014
784
805
793
788
783
495
1117
572
1023
777
807
793
786
779
792
804
807
815
810
816
823
820
804
797
796
652
940
786
805
831
809
798
796
796
640
985
809
815
816
815
813
803
803
555
1086
804
775
780
781
787
779
790
652
969
801
791
797
810
807
802
795
799
808
807
803
795
806
809
504
1112
588
1012
785
776
776
783
790
527
1059
782
786
792
790
784
789
805
559
1067
810
817
813
811
789
792
799
509
1122
552
1117
549
1024
763
777
801
786
783
774
777
790
792
790
783
787
800
804
537
1070
816
805
790
788
797
790
786
548
1046
833
810
769
767
785
791
792
785
788
803
800
790
796
810
504
1120
561
1054
784
778
780
785
792
790
780
631
952
782
784
781
786
802
545
1059
787
789
799
796
786
791
805
550
1052
797
813
804
804
797
799
812
814
809
799
800
802
791
783
803
814
512
1139
837
810
812
810
797
801
806
796
785
791
795
792
791
790
797
805
809
807
524
1103
621
1077
668
946
760
788
794
777
783
531
1068
789
776
780
798
794
797
789
544
1061
801
786
785
789
797
792
782
586
1004
796
782
788
800
800
802
793
797
812
812
809
795
780
787
567
1034
793
793
801
799
786
793
801
638
954
782
787
790
788
784
548
1049
794
779
786
794
793
797
784
637
960
801
795
794
799
810
805
805
800
805
806
809
794
792
806
497
1124
819
798
792
788
777
778
792
791
784
781
782
785
778
761
766
790
783
775
780
788
798
516
1067
775
776
777
768
770
775
782
780
774
775
796
795
795
784
643
946
786
778
780
792
783
597
962
760
784
792
777
770
587
992
777
771
793
796
793
508
1080
792
792
789
777
787
797
800
527
1076
791
793
797
794
792
810
814
819
803
652
977
813
823
804
800
808
804
796
796
809
813
813
805
799
807
800
787
768
777
802
790
787
780
783
795
787
786
778
783
795
792
645
925
784
801
789
788
780
573
1011
790
796
780
781
794
528
1056
780
769
789
781
779
773
786
786
791
781
778
799
793
784
781
793
787
795
831
809
787
782
781
785
801
796
794
779
782
798
794
783
785
800
801
797
790
561
1042
790
771
779
792
785
777
780
789
796
800
790
798
830
816
549
1104
624
1012
811
791
796
802
802
789
792
612
999
795
781
788
798
795
500
1090
661
977
828
816
800
777
775
530
1030
782
789
795
778
784
801
794
786
787
798
793
791
782
783
658
932
775
772
783
782
773
770
779
789
787
788
786
806
548
1074
808
793
807
812
809
812
809
807
824
518
1136
840
823
602
1025
804
820
808
807
811
796
809
806
807
803
809
825
823
813
808
827
822
830
854
829
504
1116
557
1043
786
788
789
778
782
795
788
610
957
773
786
804
782
777
533
1057
782
770
787
792
793
794
792
576
1037
796
787
801
803
799
794
817
507
1151
817
794
811
808
805
806
818
812
805
788
777
781
784
852
826
796
789
795
497
1118
567
1035
798
789
789
801
805
801
788
554
1054
794
777
784
798
795
796
788
552
1050
795
784
781
789
796
790
784
648
923
779
788
794
785
795
529
1059
790
786
805
809
814
826
802
798
817
568
1025
776
789
800
796
793
788
795
805
801
804
801
800
809
807
794
802
837
821
805
798
812
814
808
794
794
657
920
822
810
794
770
765
611
926
756
790
788
776
772
642
914
778
788
788
796
810
526
1105
627
1004
796
807
798
778
770
530
1158
816
761
758
782
781
773
781
492
1129
799
777
794
796
793
785
792
497
1115
565
1024
771
787
808
793
780
787
796
791
783
783
791
793
792
779
653
939
794
787
793
795
798
521
1082
707
897
797
788
785
795
791
530
1055
781
800
788
784
776
792
784
778
760
848
830
811
776
762
552
1009
785
772
796
797
788
503
1093
627
938
772
775
784
784
780
581
973
777
785
786
778
792
540
1074
806
788
804
814
810
811
807
813
827
537
1126
546
1126
822
805
805
816
811
813
798
799
813
804
800
626
966
798
798
796
800
794
787
781
791
792
787
794
782
789
807
800
799
797
814
821
812
799
801
824
597
1043
808
808
808
803
791
775
793
635
943
775
791
797
793
789
514
1099
638
947
776
790
811
797
797
789
793
808
808
806
797
804
812
807
800
804
807
809
797
795
811
806
811
791
790
696
919
784
770
843
832
787
774
762
779
796
790
793
786
497
1118
576
1021
776
802
805
794
784
796
795
800
800
788
795
811
809
800
801
814
631
993
794
806
802
802
788
796
834
558
1065
793
808
809
799
793
794
814
806
806
626
1007
818
829
808
810
840
814
798
1644
830
794
629
964
788
781
772
780
782
607
989
787
791
793
790
792
500
1123
537
1073
689
884
780
785
791
791
790
510
1070
684
855
784
803
793
774
778
541
1130
537
1075
674
949
785
785
765
767
764
655
896
774
787
792
792
812
813
810
650
972
820
830
822
809
812
819
810
1645
832
800
608
969
786
782
778
778
795
525
1059
778
777
808
795
790
783
792
557
1062
798
790
815
812
811
798
801
813
820
576
1060
806
808
811
818
803
813
840
826
823
823
820
509
1164
847
816
516
1114
561
1095
592
1068
684
889
773
780
790
793
789
489
1092
592
950
759
795
809
805
778
773
828
640
978
789
836
818
791
787
782
791
807
800
798
787
798
801
802
502
1102
594
999
785
778
799
793
784
784
777
778
793
786
784
782
787
799
795
799
788
797
803
806
795
514
1108
592
1005
775
786
808
790
777
482
1109
564
1001
764
774
789
774
768
519
1049
778
777
785
772
811
806
807
506
1133
830
809
811
817
817
822
830
803
806
832
815
814
797
627
965
807
816
808
797
779
768
826
826
813
820
804
798
807
805
798
799
697
901
795
798
791
792
808
496
1118
544
1099
604
991
779
771
776
776
777
527
1028
792
791
790
792
810
812
821
826
811
615
1042
824
805
794
803
798
792
782
529
1172
822
768
658
883
788
783
787
784
785
539
1073
793
772
795
801
794
789
781
532
1055
778
774
780
777
790
790
789
630
950
794
797
812
796
800
819
818
584
1059
798
809
810
799
802
818
817
807
801
555
1077
818
805
796
807
802
792
796
812
815
627
994
798
820
806
792
771
491
1088
637
933
778
779
790
795
792
503
1097
607
979
790
784
797
802
800
787
800
831
811
801
800
802
810
810
798
802
609
1031
808
816
825
826
823
807
810
826
813
527
1108
601
1033
804
782
780
794
790
789
791
661
930
790
781
789
832
819
816
813
528
1128
547
1110
561
1104
573
1063
671
910
777
782
769
776
812
819
795
654
920
779
805
790
792
796
791
814
684
954
811
819
817
823
823
809
815
810
802
789
775
789
794
783
789
811
522
1091
626
957
786
789
783
785
808
493
1097
581
975
773
776
781
767
775
599
985
783
779
791
794
795
785
790
805
816
806
803
805
829
822
819
814
518
1152
850
814
565
1074
799
808
802
787
800
797
799
814
805
592
1017
788
778
787
790
790
785
790
793
801
812
829
803
812
834
820
821
1680
859
834
781
770
788
795
791
787
790
805
801
513
1091
646
931
779
773
786
796
786
556
1015
769
787
788
768
772
525
1049
774
760
777
782
777
772
775
788
792
794
785
792
806
801
800
798
795
813
819
813
809
806
819
531
1108
593
1009
785
780
784
781
800
494
1098
583
994
775
781
775
767
775
627
973
823
795
804
825
816
817
818
499
1176
857
824
810
802
814
806
800
791
790
790
837
838
817
497
1140
845
804
807
812
811
810
801
807
810
813
804
567
1067
799
802
799
787
785
801
795
536
1053
783
813
523
474
1256
871
808
796
784
1591
785
798
788
784
798
793
792
513
1108
574
1030
791
778
797
793
787
786
782
797
821
808
799
816
822
814
814
805
539
1086
809
782
783
794
788
770
764
845
825
782
762
770
800
785
781
778
779
785
779
768
768
773
772
768
761
767
522
1032
768
750
763
774
770
768
762
768
788
782
775
769
774
789
781
777
770
522
1064
785
769
791
790
787
781
780
794
788
780
776
777
786
794
790
786
781
796
800
795
792
807
811
809
814
798
796
821
806
798
818
812
815
809
799
813
797
797
787
780
782
821
830
816
796
802
512
1101
633
993
779
783
780
780
788
576
990
778
775
798
796
793
504
1127
814
793
792
784
784
794
793
783
790
805
804
809
800
805
817
812
812
797
777
790
796
796
793
796
813
504
1105
580
998
781
780
773
770
787
572
983
760
764
790
779
774
590
964
775
778
789
779
785
587
1006
782
770
790
795
792
521
1074
777
794
799
782
785
792
798
591
1008
803
816
806
815
816
807
815
518
1109
583
1059
800
767
755
772
790
781
779
778
777
789
792
792
791
800
517
1147
833
816
623
1005
816
797
802
812
809
796
792
562
1038
785
773
771
774
783
781
787
783
790
831
821
826
820
819
835
822
537
1110
611
1044
846
819
782
784
787
789
783
786
804
793
787
786
794
796
548
1045
780
781
814
794
782
779
785
797
792
790
789
798
809
807
795
804
817
819
803
810
836
823
813
817
819
540
1106
599
991
825
797
798
765
776
604
986
765
780
801
785
780
577
1006
793
802
784
794
795
524
1072
788
789
793
787
789
795
793
593
992
779
776
783
781
784
564
1016
779
776
784
777
787
553
1034
839
820
822
810
779
763
843
582
1045
823
807
801
781
788
829
819
515
1097
851
832
822
829
831
809
770
767
784
787
785
780
787
794
515
1074
786
775
790
794
794
783
791
579
1019
793
778
783
800
799
794
792
801
809
814
810
805
819
839
818
811
814
818
813
825
800
794
802
802
790
791
799
800
803
798
796
801
588
1022
793
807
802
802
803
785
788
825
804
790
784
795
800
800
553
1040
806
806
797
788
788
804
800
803
789
792
803
802
801
792
503
1162
845
824
534
1099
591
1022
780
781
794
792
786
790
803
616
957
785
798
796
808
813
799
807
827
813
808
819
826
823
814
804
807
515
1106
577
1091
608
1076
793
754
762
787
794
782
769
775
786
787
788
791
789
775
600
968
769
769
759
721
755
782
757
758
756
753
750
743
738
743
732
732
728
733
534
965
735
731
714
553
933
680
651
629
623
617
613
612
609
603
602
601
598
594
590
587
592
589
580
579
587
586
584
578
577
583
488
658
582
526
622
570
567
574
562
563
567
564
562
565
563
568
564
565
565
478
640
561
566
562
559
565
560
560
566
569
569
573
579
581
582
597
590
599
439
769
561
413
840
613
580
587
576
633
590
739
664
680
661
608
602
598
681
658
637
629
626
627
629
634
637
637
636
641
645
646
649
650
642
638
628
627
622
634
636
649
662
667
665
656
649
647
642
639
635
636
635
634
630
631
628
623
624
625
621
621
626
630
631
635
638
644
643
642
636
638
640
634
631
630
631
631
630
631
633
638
639
638
641
642
645
645
643
641
642
641
642
639
476
784
640
631
627
623
619
613
696
759
738
717
662
626
614
587
649
729
675
648
635
622
615
615
617
622
619
615
617
616
613
615
610
613
609
611
611
609
612
619
618
619
661
748
761
718
744
719
730
724
720
720
709
704
688
497
846
644
608
597
591
566
755
655
634
628
622
616
613
612
610
604
603
607
608
608
604
607
607
613
619
623
620
624
618
686
753
774
691
719
696
699
708
705
698
698
696
708
692
680
674
649
631
628
653
638
629
628
625
618
613
608
607
603
606
605
601
596
598
602
602
601
599
600
602
608
609
609
609
610
610
611
605
603
600
600
600
599
599
599
599
602
605
606
608
614
616
626
624
624
625
630
633
631
628
628
634
634
637
635
632
634
640
646
646
643
645
649
647
653
652
649
654
654
663
662
668
673
679
680
672
655
644
643
641
639
634
632
629
621
618
615
619
623
630
634
637
640
645
650
653
649
645
644
642
643
642
638
639
639
637
633
636
638
636
639
633
628
628
629
628
628
623
620
620
624
621
622
620
621
625
623
628
627
629
634
635
635
634
632
625
622
621
623
623
613
613
614
612
616
613
621
615
611
607
599
608
602
605
608
610
612
615
613
614
612
616
615
614
616
621
619
616
616
622
625
626
629
630
630
633
632
629
626
617
616
618
619
613
615
611
614
621
624
624
620
618
612
615
612
603
599
594
593
594
590
595
597
595
596
599
601
606
610
614
620
613
609
614
614
611
614
612
610
616
617
625
627
627
628
632
633
631
457
793
631
624
622
617
622
630
630
630
628
630
627
614
615
605
605
608
610
619
631
642
659
675
663
670
647
640
645
647
653
662
669
666
667
661
660
667
659
657
645
638
643
641
642
640
649
645
647
653
655
653
656
664
668
672
671
661
660
656
649
654
647
644
647
647
649
634
630
634
645
658
684
684
674
664
658
647
642
634
695
776
783
756
717
713
706
708
711
681
668
657
650
629
611
600
592
645
755
671
630
797
734
712
708
706
730
715
709
700
707
726
711
716
709
693
691
692
681
672
659
630
613
590
633
740
672
651
641
632
625
624
626
630
632
633
628
627
631
635
676
778
795
749
724
722
722
712
714
701
694
689
686
679
668
647
619
600
562
530
649
748
658
626
624
627
628
626
622
628
629
633
636
638
639
641
642
642
618
644
797
761
741
713
701
706
696
688
683
688
689
686
690
698
738
721
716
717
708
706
691
686
670
639
634
611
649
783
702
669
657
650
646
641
639
644
648
650
647
643
638
643
647
648
645
642
639
642
698
778
810
754
728
721
713
733
728
720
705
703
709
695
692
686
681
675
642
647
671
666
663
662
653
650
651
655
661
653
652
656
654
654
654
649
649
646
647
653
647
645
644
645
647
644
639
642
641
641
644
641
640
641
640
643
640
641
643
652
644
639
636
636
633
632
635
638
644
650
647
640
639
633
630
627
628
627
630
637
637
640
640
633
629
625
624
629
630
627
628
627
629
632
634
638
639
641
646
643
641
639
637
638
636
637
635
635
634
635
631
630
630
625
625
625
626
625
623
622
622
626
626
627
628
631
631
630
627
617
607
609
605
609
610
605
603
605
604
605
602
603
599
600
600
602
596
593
590
590
594
595
595
593
597
602
602
607
613
624
628
626
631
636
636
644
637
634
631
631
632
637
633
630
629
632
633
632
630
630
629
634
630
627
626
627
627
626
625
624
625
628
628
626
626
622
623
626
625
624
625
623
623
625
625
625
623
621
619
695
806
720
696
685
680
681
684
680
689
692
726
718
702
695
687
687
703
690
685
681
687
676
660
625
608
592
770
670
646
641
632
624
623
625
627
629
628
626
629
630
633
633
625
622
622
623
620
657
758
740
686
684
682
682
702
692
689
685
681
679
677
683
688
687
687
679
691
707
700
696
687
694
705
697
691
683
683
692
692
687
680
696
692
686
679
689
683
668
647
619
605
586
530
534
541
553
557
558
560
557
558
569
578
579
580
572
574
565
582
574
584
577
570
592
603
600
603
601
596
578
578
587
584
602
600
596
599
599
607
607
598
586
582
584
596
608
613
603
592
591
594
597
596
590
584
578
578
579
573
576
579
579
592
594
584
574
573
575
577
577
574
592
598
593
587
577
573
575
576
583
578
573
564
569
594
586
578
573
566
568
569
573
574
574
568
588
594
590
592
592
587
583
586
590
595
599
590
585
589
592
598
589
582
574
564
559
550
570
580
587
587
584
571
574
585
592
616
615
613
610
614
616
617
615
609
612
617
617
608
605
605
606
599
592
591
592
592
616
621
617
611
610
613
618
624
623
613
603
609
608
609
640
638
634
635
639
616
608
611
613
610
611
608
606
611
607
609
606
605
605
620
643
631
609
604
610
610
609
605
596
602
620
635
627
607
601
604
605
601
597
597
600
602
599
601
596
601
609
612
627
621
602
595
596
598
593
595
599
599
614
613
598
592
591
593
592
590
589
586
588
594
591
590
608
604
603
600
590
585
584
588
583
578
573
577
579
576
566
568
563
554
563
563
564
559
550
553
551
555
563
570
572
570
574
568
562
591
582
574
577
587
597
597
597
603
611
617
615
615
605
605
608
600
604
601
593
602
610
591
589
573
558
550
546
541
557
560
555
550
536
531
530
541
541
523
520
521
513
512
507
513
514
512
513
1023
519
513
510
516
504
497
498
498
510
511
515
513
513
510
518
530
528
544
565
587
593
588
581
576
574
574
569
565
561
545
547
558
562
557
558
550
542
543
547
546
538
529
527
527
536
536
534
526
520
529
527
534
530
536
539
546
541
536
537
538
534
525
517
513
521
525
530
528
518
514
516
518
517
500
506
511
514
519
527
528
527
523
518
526
528
537
539
539
540
554
568
569
565
571
577
582
588
587
587
569
566
570
571
578
573
579
580
587
585
573
566
573
577
580
574
567
576
578
576
578
575
574
557
580
578
574
585
596
604
597
601
611
606
598
592
591
589
582
570
574
578
574
469
661
575
575
583
581
574
569
567
570
578
592
594
585
583
583
579
572
578
585
586
578
566
587
586
580
580
578
571
560
559
562
578
577
573
571
569
574
576
567
557
557
560
561
566
563
551
434
640
540
525
534
544
542
538
536
538
548
549
547
551
552
560
558
553
549
553
556
553
545
541
543
449
635
555
452
631
550
544
537
527
522
534
544
548
542
539
551
556
560
562
565
568
575
574
563
554
558
567
568
563
551
575
579
580
583
582
564
561
568
574
573
570
554
551
552
568
568
568
574
575
571
569
565
564
553
574
577
573
576
567
565
566
568
564
558
563
571
567
564
566
570
563
556
553
553
556
567
564
559
560
565
559
549
546
548
541
552
552
548
547
551
554
544
535
531
546
556
562
563
571
559
559
563
583
584
595
678
734
671
717
677
631
631
596
539
700
783
739
702
703
710
707
710
714
717
701
647
738
699
674
680
686
670
650
645
637
627
604
591
575
539
504
513
526
525
520
529
532
534
537
526
521
528
535
532
525
527
529
535
524
532
526
535
548
546
524
538
538
543
547
556
536
547
555
545
554
535
542
547
549
511
537
554
539
521
537
544
523
515
531
531
527
523
537
523
533
528
509
520
521
508
506
536
510
511
509
510
515
516
527
534
511
530
541
519
531
537
510
519
523
517
525
509
524
515
534
534
542
548
521
521
522
525
530
544
551
529
547
552
533
547
560
566
552
563
579
575
552
554
549
550
544
548
555
535
556
549
537
536
528
531
519
540
542
520
527
535
525
529
519
527
510
521
515
517
521
512
510
521
520
511
520
504
507
512
503
519
519
513
541
549
527
532
532
550
546
527
545
556
561
536
553
559
540
544
537
531
537
526
595
638
606
603
699
751
692
666
641
609
631
720
678
659
658
660
645
640
637
638
649
643
653
637
638
650
671
646
646
658
652
645
644
650
670
720
712
695
694
702
698
687
701
705
693
694
693
688
692
683
680
673
668
661
641
622
609
583
521
635
750
665
630
609
601
601
605
596
597
594
589
587
586
587
587
586
581
583
581
574
572
572
565
569
551
564
614
638
601
599
597
600
601
593
596
608
615
624
625
586
610
622
623
627
626
650
682
645
577
675
632
626
630
631
630
627
634
605
593
587
562
537
522
494
465
473
483
491
496
495
488
491
495
502
500
498
496
410
578
499
493
494
500
498
497
490
493
496
498
499
496
490
489
490
492
490
489
482
418
561
496
489
480
481
479
485
487
475
486
475
496
480
485
475
492
517
667
648
614
610
606
605
604
599
597
597
598
587
592
589
599
599
545
639
563
640
518
647
612
584
579
566
554
534
526
496
461
464
967
477
474
472
474
484
493
495
506
498
502
504
550
631
597
598
620
623
625
613
632
636
621
615
611
655
660
645
621
606
597
584
562
551
542
563
570
567
573
559
540
534
632
671
623
595
526
521
521
536
544
539
541
552
554
583
611
619
601
590
579
577
579
622
628
620
607
612
634
714
716
658
638
554
684
793
691
644
677
685
679
682
704
714
704
680
617
602
590
559
677
690
623
626
597
587
585
586
591
593
593
593
593
590
595
591
600
599
594
598
598
622
729
612
754
676
667
663
662
659
683
689
670
658
656
654
659
649
652
654
645
651
670
686
673
669
605
624
706
657
640
632
625
619
594
585
581
576
548
498
508
517
523
530
530
519
527
539
550
558
562
558
568
557
569
554
588
612
599
596
597
600
607
595
592
618
600
591
590
593
602
600
593
596
598
617
621
635
633
615
598
621
612
597
608
613
600
587
586
587
587
592
600
599
603
813
746
683
674
682
684
668
623
662
707
679
669
644
702
668
613
638
716
667
659
651
545
704
670
651
634
623
616
608
597
583
614
666
627
637
611
590
579
580
620
711
673
676
661
600
683
577
667
633
618
604
582
577
566
555
536
528
522
515
571
636
585
594
595
569
572
604
733
661
622
609
660
698
651
638
668
674
661
605
580
595
662
620
597
586
596
727
667
653
653
666
664
653
647
653
662
653
648
647
661
642
655
672
655
597
682
649
643
592
660
615
603
597
594
594
594
610
601
598
582
587
613
602
593
588
600
611
608
585
590
612
610
584
599
609
605
589
600
609
610
585
586
610
603
601
584
590
604
611
581
592
609
612
585
590
625
605
589
587
619
602
579
576
582
613
602
594
582
606
602
597
594
594
598
595
590
582
593
592
588
579
580
585
581
576
581
593
588
583
576
587
591
581
575
582
582
581
580
584
583
563
576
575
570
584
578
563
562
556
550
548
538
532
539
545
556
537
542
562
559
560
551
554
587
577
561
563
592
596
570
579
596
600
593
587
584
592
589
586
584
589
595
589
582
587
599
594
591
586
602
614
609
592
607
610
597
584
606
596
592
585
592
602
596
591
604
608
605
593
613
611
609
596
619
618
607
590
618
612
587
586
607
599
584
594
594
586
585
598
584
585
590
581
584
586
576
574
586
567
590
579
577
575
563
564
583
575
562
564
575
572
566
565
568
578
565
566
573
560
579
568
580
572
581
587
588
583
589
593
596
594
597
592
600
598
599
593
605
586
587
603
601
586
591
598
599
601
606
599
600
605
609
600
599
605
605
606
597
593
597
603
586
595
596
598
595
602
605
590
586
597
612
601
580
593
605
599
590
591
598
592
589
596
584
597
608
593
589
610
605
597
613
613
606
605
610
602
601
609
615
618
607
607
628
634
624
619
629
650
607
613
644
636
624
628
621
625
617
612
607
615
604
600
598
602
605
610
607
604
614
619
620
613
616
627
623
623
626
637
635
635
632
648
642
638
642
642
646
641
644
643
647
643
635
635
650
641
632
633
642
636
635
627
657
653
646
641
656
648
642
631
651
641
630
626
637
640
629
632
633
637
622
622
637
633
623
622
630
629
607
614
637
623
615
625
637
625
625
629
628
635
637
633
632
631
632
635
631
627
627
632
632
630
635
646
648
643
645
653
649
645
647
653
648
647
643
645
647
641
636
641
644
642
643
645
643
648
646
642
643
650
642
644
647
644
637
639
639
634
638
641
638
635
639
638
629
627
628
626
619
620
626
621
617
621
623
619
619
622
625
624
620
630
629
628
623
626
630
630
624
626
629
629
624
628
631
628
622
629
628
624
624
621
620
619
618
624
626
624
622
627
625
629
629
630
633
637
634
631
631
633
630
628
631
633
631
633
632
636
635
631
636
640
638
631
634
636
630
627
627
629
627
621
621
624
628
622
624
625
631
627
626
630
630
633
628
629
632
629
628
627
625
626
623
622
618
625
623
610
630
633
622
629
646
645
640
638
653
649
651
649
653
652
654
651
653
655
655
651
654
654
652
651
653
654
652
649
647
646
645
643
646
647
650
651
656
655
661
659
658
655
663
656
653
641
656
646
643
646
649
646
644
648
654
653
649
653
655
653
648
649
650
648
645
650
646
641
638
644
642
640
637
641
644
643
642
643
645
647
645
635
632
639
627
622
632
637
639
637
645
648
649
651
659
657
663
660
661
653
671
660
655
660
666
661
657
659
661
652
646
646
647
645
643
642
645
642
640
640
641
637
638
635
631
627
627
627
621
612
613
618
615
610
614
616
617
617
617
620
625
624
624
625
626
627
626
627
623
629
625
625
628
630
628
626
629
633
631
627
630
630
633
631
630
635
633
634
632
635
634
640
640
636
635
638
643
642
640
641
649
645
644
647
649
649
647
643
645
647
644
643
642
644
642
640
637
642
640
639
640
645
643
639
637
637
637
634
635
637
628
636
640
636
633
634
646
639
636
643
647
645
644
645
645
644
644
643
643
653
650
650
654
657
657
658
659
661
665
661
659
663
664
660
659
658
654
653
650
647
655
660
657
656
660
654
652
651
650
646
646
645
644
656
655
658
660
660
664
666
657
657
660
653
649
649
648
647
645
643
648
642
642
647
646
650
651
652
656
662
658
657
658
658
654
656
663
657
657
654
656
654
649
650
650
648
649
651
648
642
645
646
644
646
647
650
651
649
653
645
643
645
652
652
653
654
647
646
653
650
649
648
653
651
650
650
647
646
649
646
649
654
653
654
653
649
655
659
658
662
666
663
668
667
664
670
671
669
672
674
671
680
681
676
676
679
675
671
671
676
670
663
664
661
655
654
656
656
661
661
667
668
670
666
672
675
673
674
676
674
678
676
677
679
682
675
673
674
670
666
667
663
667
665
662
663
666
666
671
671
667
674
677
674
666
667
662
661
653
656
660
655
649
650
652
647
647
651
649
644
641
642
641
632
634
634
633
629
632
637
636
633
632
633
633
632
631
634
634
630
628
631
636
638
638
639
641
647
646
645
653
656
654
650
654
654
651
648
651
653
648
648
650
648
650
650
644
652
639
647
640
640
638
640
641
643
644
642
644
642
636
634
640
639
637
634
640
641
646
646
649
657
659
660
660
661
663
665
663
663
665
664
668
664
661
663
664
663
665
667
670
671
670
668
666
664
668
664
657
662
673
675
677
676
677
680
679
674
666
666
660
661
661
653
655
653
647
647
659
652
650
655
658
659
656
660
661
664
644
655
657
647
642
643
641
633
629
627
620
615
619
610
604
604
603
601
601
597
597
600
604
604
602
607
614
615
606
591
633
611
611
601
591
600
599
591
593
598
582
586
606
596
585
601
609
591
605
609
611
597
600
624
625
603
609
631
636
612
619
641
634
618
616
642
630
620
620
639
626
620
622
629
615
618
631
628
622
619
639
641
623
622
648
640
619
617
632
607
614
626
612
608
610
597
596
608
607
596
609
617
595
600
619
602
601
613
623
594
600
618
598
601
595
599
603
596
599
596
604
610
628
623
624
605
610
621
635
627
623
626
625
626
603
622
629
624
622
602
610
631
634
631
632
640
645
633
630
648
661
652
648
655
655
657
658
654
660
661
660
656
665
672
674
676
672
667
678
670
665
670
666
658
657
657
657
657
661
666
665
667
668
663
661
659
652
659
649
654
649
649
653
658
661
666
683
689
693
687
679
679
680
679
679
682
682
682
680
665
670
651
667
664
662
668
663
665
663
645
657
655
634
648
639
632
638
630
626
638
631
630
631
645
643
637
634
647
650
631
634
649
645
638
632
654
655
650
653
657
658
658
665
667
669
663
665
666
668
668
670
667
670
668
663
659
665
664
659
663
669
663
664
660
664
657
653
656
659
645
648
646
632
623
641
636
623
622
637
634
629
631
637
635
628
633
635
632
626
627
633
626
623
619
630
624
618
624
625
619
617
611
620
611
608
611
612
614
606
606
612
608
602
605
597
592
603
597
589
577
585
583
596
585
578
581
585
579
570
567
582
577
573
570
569
572
571
567
567
573
573
570
567
568
581
583
578
581
593
589
589
589
596
588
580
573
597
588
576
569
450
693
564
574
574
571
576
578
579
567
597
582
581
581
581
582
584
581
586
588
585
584
583
583
581
578
586
579
579
567
569
593
596
567
581
589
575
589
588
572
574
599
586
573
566
593
592
582
573
578
591
590
568
575
603
590
587
579
593
594
594
585
597
601
597
582
584
596
596
580
578
595
590
580
570
586
593
585
580
566
586
568
571
480
679
572
575
589
571
576
602
570
570
582
603
591
573
585
600
588
578
587
594
590
589
586
597
598
583
584
599
605
585
583
610
599
585
600
591
593
594
592
594
590
594
592
591
590
591
592
592
586
591
595
591
587
590
588
584
567
583
577
535
572
591
586
577
564
549
543
609
659
612
607
605
599
591
552
536
529
523
576
608
585
562
541
588
634
637
641
634
604
579
584
664
600
586
594
557
550
669
668
643
609
582
561
547
542
541
602
639
597
592
563
552
581
669
652
628
627
584
628
680
621
627
636
627
620
630
625
615
624
628
622
620
621
635
622
625
634
624
623
631
630
624
617
622
613
607
609
613
606
558
654
610
603
589
585
576
565
544
540
524
493
464
382
531
544
511
494
498
505
504
512
513
514
513
523
527
531
535
528
541
536
549
532
541
522
550
551
585
597
604
584
581
597
658
750
726
647
651
605
580
571
562
532
480
406
454
584
562
539
529
525
521
522
528
533
534
531
535
538
543
532
541
525
536
524
521
514
525
514
541
520
515
525
521
524
515
520
521
521
536
534
534
548
545
538
584
576
576
566
558
558
571
565
560
565
582
671
761
695
656
649
599
590
561
613
663
630
622
599
579
574
583
703
655
655
639
648
608
663
615
629
630
624
618
614
623
619
599
576
590
584
574
573
571
572
567
566
569
570
554
564
571
580
582
580
583
580
595
598
591
590
610
615
611
601
603
603
602
594
584
607
596
589
586
587
586
590
588
584
582
589
583
579
581
585
584
582
560
585
573
554
563
651
603
581
579
567
558
550
599
567
691
658
635
633
621
583
559
545
536
602
623
611
614
592
565
554
556
595
660
653
640
641
594
612
678
631
626
634
645
647
640
639
634
645
642
626
637
656
634
628
576
664
625
610
611
611
610
599
597
586
581
574
565
564
537
529
522
489
459
466
480
483
481
476
477
474
471
469
469
472
478
481
477
475
472
471
483
484
486
482
482
485
492
493
489
492
490
498
498
496
492
493
503
512
517
513
509
515
515
520
518
518
528
530
530
530
522
533
524
529
517
527
514
521
507
509
503
500
495
510
513
508
500
501
501
508
502
498
499
500
497
501
501
509
511
505
504
504
507
507
505
506
504
506
509
506
501
501
502
504
503
498
494
497
507
500
498
501
508
509
508
509
505
508
510
513
514
515
522
531
525
529
524
535
524
528
528
528
535
528
531
528
529
532
527
531
527
533
534
529
531
531
536
534
525
532
531
525
522
518
519
514
508
505
506
510
507
506
512
512
519
518
519
525
526
528
534
533
538
547
549
552
560
560
571
568
554
569
565
551
554
562
557
555
559
551
550
545
550
592
587
602
595
602
638
599
581
569
632
764
678
653
661
655
607
572
554
512
479
486
484
486
491
498
501
504
499
504
494
518
514
528
526
511
530
529
492
523
540
521
523
536
524
547
558
523
677
755
688
667
656
648
640
640
598
579
549
499
657
658
626
618
613
582
566
607
680
650
639
667
643
617
649
636
630
622
630
617
609
605
617
609
606
603
602
601
608
605
608
609
613
608
606
597
600
598
587
574
553
541
534
507
483
503
494
491
497
502
500
497
497
494
492
500
497
494
493
494
496
495
494
495
494
492
496
495
496
494
500
499
502
503
500
519
510
509
523
533
529
522
527
519
524
526
528
555
544
530
529
523
523
519
522
519
516
518
514
503
513
509
511
511
510
500
502
506
502
503
496
513
509
519
511
508
518
522
520
519
525
525
558
553
542
541
540
541
531
530
531
532
532
525
529
531
529
527
526
527
529
527
522
518
519
520
525
526
515
515
520
521
514
512
510
508
506
503
504
505
509
512
511
518
513
509
511
504
506
500
513
522
523
523
526
531
527
525
525
528
530
526
547
546
547
541
537
539
534
536
531
530
532
530
526
529
531
524
514
524
519
516
518
518
510
508
512
510
504
495
493
495
498
506
507
508
500
499
506
507
511
517
519
521
524
543
546
548
552
555
559
555
549
546
544
544
536
539
544
545
548
547
547
549
553
555
560
568
577
572
578
585
582
580
573
578
574
574
565
566
565
568
570
562
561
562
558
555
554
558
556
554
551
555
556
553
547
544
550
545
541
536
532
542
548
541
532
529
537
535
530
530
528
524
521
522
515
532
537
530
524
531
533
534
532
522
538
541
546
546
547
552
552
559
570
572
574
568
571
570
569
569
569
562
559
560
562
556
554
545
542
545
540
536
530
533
535
532
533
527
541
545
540
534
534
535
530
527
526
526
529
521
528
527
525
524
526
526
530
536
544
542
570
577
577
573
581
581
589
584
582
584
590
582
589
588
594
588
589
593
606
594
571
577
581
569
577
573
593
589
598
584
573
556
554
551
544
545
539
547
541
533
541
546
546
546
547
552
560
562
559
558
560
564
563
575
572
565
562
557
553
551
550
543
571
560
551
556
551
551
548
548
556
557
552
552
558
557
556
552
546
552
557
546
544
548
546
546
540
542
552
547
542
538
538
539
536
542
539
540
541
538
536
533
533
533
528
525
522
530
532
536
534
528
528
528
522
544
542
547
540
535
530
528
536
540
538
538
537
538
533
530
527
537
541
538
534
526
529
531
529
524
525
525
542
536
530
529
533
526
525
526
533
527
525
527
524
516
513
527
528
526
525
527
518
516
521
520
523
518
519
518
521
523
522
521
519
520
521
518
508
510
518
521
516
513
513
509
511
513
514
518
520
528
526
526
525
520
536
525
525
529
536
538
544
535
528
530
533
528
530
530
530
527
526
529
530
525
525
523
528
525
524
525
526
529
524
524
527
531
530
528
530
532
536
533
526
533
532
533
531
531
533
537
531
532
537
545
539
532
539
540
540
536
539
536
538
524
524
529
530
526
523
523
527
523
519
518
519
508
515
520
520
522
519
517
514
512
508
509
522
509
508
507
510
506
505
507
511
506
506
510
512
505
504
505
508
509
504
506
513
509
505
508
512
511
507
509
513
511
508
510
515
513
507
509
513
510
501
503
506
503
499
503
506
506
502
505
505
499
492
495
504
497
493
495
499
497
493
494
501
495
498
497
503
494
491
493
502
499
493
497
501
500
494
492
495
502
501
498
503
507
512
511
508
510
509
514
513
507
507
510
512
505
503
507
510
497
497
507
500
497
499
501
500
501
498
497
500
496
495
498
506
501
502
498
503
501
507
503
502
500
499
499
499
498
500
500
498
497
496
495
493
494
491
489
485
487
484
483
483
481
481
477
478
473
477
479
479
477
481
477
478
484
485
479
477
479
483
486
476
475
478
486
495
491
488
490
492
492
500
490
482
506
508
509
516
524
518
506
509
515
514
506
508
509
513
508
506
510
512
507
503
502
503
501
497
492
489
492
493
494
490
485
492
493
494
487
482
490
492
482
481
485
486
484
479
478
483
484
478
476
484
484
478
481
479
480
477
472
478
482
476
482
476
472
474
478
477
478
474
477
479
482
478
477
480
478
476
476
483
486
487
488
490
493
497
498
501
503
501
504
504
499
505
503
500
500
499
500
496
500
501
499
498
496
494
497
497
494
496
497
497
498
494
488
489
496
492
489
493
492
492
492
495
494
497
489
492
496
498
498
503
507
502
508
537
536
537
536
529
529
528
521
518
518
516
514
512
512
510
509
506
504
502
502
505
502
508
507
500
499
503
500
498
508
508
505
502
499
501
498
496
494
498
495
492
490
503
509
502
500
494
497
498
497
495
498
499
500
514
519
518
521
532
536
537
536
541
540
535
537
534
529
536
528
528
530
519
525
520
521
516
505
518
509
508
505
504
507
514
512
507
508
506
509
504
500
517
522
524
523
528
532
534
531
531
535
548
540
541
540
547
539
537
533
531
533
529
525
530
535
533
531
532
531
524
521
537
547
536
531
529
535
526
523
525
524
515
507
501
510
511
516
516
512
508
512
508
503
497
509
518
516
516
515
517
521
528
519
517
524
524
525
523
523
523
519
512
508
522
524
521
521
518
518
519
525
525
516
517
518
512
523
522
519
524
525
521
520
525
528
527
520
516
514
510
498
486
493
495
494
494
495
497
491
483
481
485
493
490
487
491
496
499
496
489
481
484
490
494
492
486
488
496
505
508
504
507
509
508
520
514
505
505
510
519
518
510
508
508
514
514
516
514
515
518
532
519
522
521
536
531
528
523
524
527
537
543
539
527
543
533
535
527
528
533
532
527
530
538
541
532
535
411
651
532
526
527
521
516
516
523
535
540
534
534
525
540
540
532
519
507
458
609
529
527
526
526
526
554
544
536
537
537
535
532
532
533
530
521
522
528
524
521
518
521
522
525
520
508
508
511
523
522
518
517
516
519
521
524
517
520
536
537
545
541
540
546
543
550
554
559
554
560
568
568
562
564
571
571
566
567
572
566
569
581
574
558
571
563
568
569
562
560
562
563
560
557
557
558
557
553
548
542
541
544
552
551
548
551
552
554
557
563
560
563
562
565
567
566
567
566
576
574
563
564
568
572
565
566
567
563
559
561
559
556
557
559
555
554
556
554
556
558
556
564
585
583
576
579
579
572
567
564
561
561
556
557
549
554
569
559
553
552
556
557
555
554
552
554
555
553
551
546
548
539
538
551
552
540
535
537
535
523
519
521
520
523
521
525
525
521
520
523
521
516
516
516
515
510
513
511
512
516
515
513
515
519
514
510
512
519
522
527
522
515
519
519
511
508
512
520
518
513
511
511
512
528
523
520
521
520
520
519
526
525
520
520
522
520
519
514
520
516
516
522
526
525
520
520
518
510
511
513
522
526
526
520
523
522
518
519
521
520
523
523
522
540
543
542
537
539
538
534
533
531
530
526
522
522
526
527
526
522
523
529
525
520
519
521
530
534
532
527
528
531
530
528
527
531
532
530
531
534
535
537
541
546
555
563
564
563
558
558
551
543
536
534
532
531
527
529
528
528
529
520
520
523
525
524
523
527
527
534
528
521
522
518
520
522
529
530
529
529
526
518
533
544
543
536
525
531
531
527
533
537
532
536
542
540
537
538
539
533
532
534
540
543
538
537
548
552
546
542
539
535
539
547
552
543
540
546
548
551
554
560
564
565
561
561
564
565
565
558
562
562
567
564
567
577
578
578
579
588
584
589
585
585
582
575
568
570
570
565
564
565
565
561
555
549
573
574
566
559
556
556
542
540
540
538
550
549
554
557
562
567
569
559
553
556
555
556
554
550
551
551
546
545
542
558
553
547
548
548
554
556
555
558
549
546
548
547
539
535
544
548
539
537
541
536
536
536
536
531
527
521
518
518
522
525
530
532
526
524
525
541
540
546
549
554
559
558
561
571
569
573
567
557
558
553
549
542
541
546
539
539
539
540
536
533
526
525
536
542
538
532
528
532
532
532
526
528
526
537
536
532
534
534
535
532
522
522
523
520
533
530
527
533
535
531
528
535
532
533
529
524
519
523
532
533
533
530
528
521
541
538
533
533
532
525
518
521
519
515
510
514
513
513
500
501
500
495
493
505
506
502
498
501
509
511
509
508
506
504
524
523
527
531
535
522
521
524
521
520
521
523
524
523
517
514
519
520
517
514
415
599
520
514
512
509
506
503
503
517
516
514
513
520
517
518
356
693
524
458
585
538
529
524
518
517
515
511
515
513
511
507
506
506
501
507
506
508
509
500
498
504
507
510
505
506
511
514
507
506
512
511
501
522
516
509
512
516
519
520
520
523
531
533
532
527
524
529
529
526
526
529
535
536
529
535
540
541
541
537
541
541
539
534
532
532
529
526
528
530
535
532
533
540
543
545
543
544
539
545
536
528
519
521
532
530
532
526
527
527
531
533
534
538
548
542
539
543
544
537
538
539
544
540
538
543
545
542
543
540
538
537
529
534
535
534
533
537
542
538
535
542
534
527
545
552
548
550
538
539
539
542
542
541
542
539
533
533
537
533
534
540
542
540
540
539
538
540
538
535
530
530
524
525
527
524
520
520
519
516
515
507
506
505
504
504
506
506
509
511
509
508
511
513
507
503
507
514
511
512
513
510
509
507
511
518
516
513
511
508
507
496
503
506
512
510
506
511
509
511
514
504
502
502
501
504
503
501
511
509
515
512
512
515
513
510
506
505
504
501
513
510
513
513
506
508
512
511
505
502
508
512
507
502
504
509
512
506
500
503
499
502
494
507
512
509
510
516
522
520
513
512
511
510
505
504
505
497
515
509
508
506
507
497
495
497
499
496
489
498
498
494
495
494
487
489
494
497
496
487
498
505
506
505
394
619
513
514
512
511
515
516
515
517
523
519
517
517
520
518
518
522
518
514
512
512
510
509
508
500
500
502
523
516
523
512
512
518
514
511
509
511
516
512
508
510
508
504
524
519
514
520
523
522
529
537
536
537
533
524
525
533
525
516
519
519
519
509
509
512
515
507
508
507
508
511
505
504
499
495
303
712
505
504
501
495
495
498
509
505
503
506
500
501
509
509
512
508
508
510
516
516
510
397
613
501
505
505
501
496
494
499
500
491
482
477
484
485
483
486
487
483
485
409
559
506
499
499
496
493
492
493
487
480
486
487
493
484
481
489
492
486
490
496
499
501
992
485
504
495
486
489
399
572
485
491
495
496
496
497
502
503
502
496
507
508
503
509
511
509
507
503
507
508
506
509
511
512
511
514
529
539
538
537
551
553
556
552
543
541
539
535
532
534
540
539
538
533
532
529
522
521
512
504
503
498
495
502
505
504
502
505
507
504
500
495
506
509
506
502
504
507
504
502
507
503
499
516
515
520
517
512
506
506
508
502
504
509
511
511
505
505
506
503
500
498
493
489
504
500
493
493
495
488
481
479
480
481
483
473
470
476
479
482
481
476
478
472
469
475
476
470
471
463
474
491
489
478
479
481
481
477
477
475
473
474
478
476
473
472
475
473
469
464
467
464
473
472
468
470
473
474
479
481
483
491
491
487
484
484
476
479
476
479
493
497
498
501
500
505
495
492
498
504
498
491
493
495
489
481
482
493
497
497
500
502
498
495
491
509
515
506
506
514
510
508
516
519
521
524
528
525
531
533
523
537
529
518
505
505
513
511
507
504
501
497
495
502
508
515
518
513
508
512
511
505
508
507
507
500
512
514
512
507
499
498
495
498
495
493
492
495
501
497
498
492
485
492
496
494
491
488
485
482
481
484
305
407
276
489
475
470
492
491
483
479
475
479
486
491
489
489
498
507
509
501
497
502
503
502
501
500
503
497
490
488
490
490
498
485
490
491
493
486
487
495
496
492
498
509
524
527
516
505
503
503
504
506
503
504
489
508
501
493
511
509
508
508
515
503
507
511
513
520
521
526
526
526
532
536
534
526
525
524
525
530
532
527
522
524
522
517
514
514
516
519
516
518
522
522
524
530
533
541
543
541
542
541
542
543
529
522
512
526
524
522
514
395
612
521
517
512
507
498
498
503
505
507
501
501
491
488
495
492
507
507
505
506
508
513
512
504
511
511
513
512
511
513
513
511
501
493
495
508
511
517
511
507
506
501
502
504
501
508
512
514
508
497
497
500
506
501
492
496
499
496
489
487
492
490
482
476
483
488
487
479
471
476
475
467
473
468
461
464
463
468
466
459
455
454
450
452
451
456
459
453
452
454
460
455
450
451
453
448
450
451
451
456
449
450
449
451
453
443
442
447
450
453
448
445
445
448
450
445
442
443
443
444
440
440
443
441
444
442
441
448
441
435
437
444
443
437
439
435
439
441
440
438
443
444
436
435
442
445
442
440
442
433
442
443
438
438
445
443
438
434
440
443
447
438
436
440
449
446
435
436
436
445
438
438
435
445
442
439
440
440
432
427
429
430
434
431
432
436
435
432
438
435
434
436
430
429
430
428
432
434
433
427
431
433
438
437
428
429
436
437
436
436
438
433
434
433
431
437
432
437
436
438
436
431
434
428
430
430
433
433
430
429
436
431
429
427
433
432
430
425
432
431
437
432
433
436
433
436
433
439
436
437
437
440
439
438
441
442
437
439
441
441
436
441
447
450
446
443
445
444
443
438
440
445
447
445
444
443
445
440
444
445
448
441
443
444
450
439
439
443
448
450
448
448
446
454
450
447
451
455
456
458
460
461
467
466
468
475
478
476
480
485
487
484
482
483
487
482
485
486
490
486
492
494
500
495
496
502
509
502
502
506
507
503
504
505
500
500
499
499
514
522
520
526
523
525
523
529
527
525
521
526
525
522
529
526
525
527
519
524
535
560
586
636
577
567
562
570
571
561
562
577
575
567
574
586
583
574
580
584
582
570
578
580
573
560
565
569
566
557
561
567
564
559
566
573
568
560
573
574
566
559
577
576
565
563
577
580
575
565
583
586
580
571
583
583
579
567
570
575
566
563
572
577
572
566
572
574
569
558
572
569
557
559
569
570
557
555
564
564
553
551
559
562
554
551
556
558
549
550
553
558
547
549
553
553
553
548
556
559
553
553
564
563
562
552
560
564
562
559
560
565
561
552
555
556
548
542
527
554
534
534
536
535
534
536
541
533
530
543
543
539
539
545
548
548
547
551
555
550
550
550
552
550
545
549
547
548
542
542
541
542
539
537
540
544
543
540
540
543
541
540
540
541
537
537
534
534
532
526
531
532
531
527
529
532
532
527
523
520
527
513
524
519
524
524
522
524
526
530
538
538
528
530
537
538
541
539
537
543
541
540
539
540
539
538
541
533
543
541
543
539
537
541
542
538
540
541
540
532
537
538
531
532
539
544
551
556
559
565
571
574
567
568
571
570
569
562
413
724
566
562
532
566
549
550
542
472
614
548
553
543
557
571
560
566
566
560
563
571
565
561
565
567
567
561
564
565
562
556
548
542
554
557
553
554
564
567
564
566
577
583
586
582
588
585
583
574
600
584
583
587
590
593
589
588
588
585
583
578
580
579
574
565
571
562
571
575
579
460
709
583
590
581
570
587
592
588
589
592
588
584
586
590
582
582
585
585
577
575
578
574
568
569
566
556
562
555
555
550
555
554
550
553
555
554
551
544
555
555
556
551
556
557
558
555
551
556
554
558
554
549
554
555
552
548
554
556
554
552
554
551
551
546
553
552
550
548
554
557
547
550
555
557
551
551
557
560
556
552
558
560
558
479
627
553
550
545
549
546
544
540
543
543
545
541
538
542
543
541
538
543
543
540
539
540
542
541
539
536
536
537
534
534
540
543
540
540
546
547
544
548
553
552
547
562
562
565
560
568
573
570
567
455
683
565
559
554
554
555
559
554
560
565
569
566
568
579
586
579
579
586
583
574
572
580
575
573
567
585
587
579
578
592
596
597
589
594
597
591
589
590
587
582
576
585
591
578
577
585
586
575
568
580
585
572
568
582
586
581
571
590
579
576
581
583
580
578
587
591
582
583
588
587
580
580
584
579
576
581
576
567
565
577
577
564
554
560
556
562
556
552
561
555
554
561
561
559
561
1134
564
563
565
561
560
562
557
556
522
590
535
407
705
545
540
536
534
532
531
531
533
446
610
532
528
527
529
530
531
529
532
532
532
537
541
542
541
549
555
553
552
562
565
562
567
578
574
570
575
427
740
571
581
580
574
574
574
580
578
572
582
583
576
570
579
579
573
574
581
587
586
582
590
600
594
590
605
604
598
606
614
628
597
599
590
622
615
604
598
588
579
601
602
590
587
602
605
580
432
761
614
610
614
598
621
623
605
597
613
608
596
593
607
597
588
597
600
591
588
603
600
602
596
599
590
589
594
589
584
589
597
597
585
442
751
595
580
582
585
583
574
575
579
581
575
574
584
584
581
576
582
586
572
572
575
579
572
570
469
690
572
566
573
569
562
566
572
572
569
564
576
579
574
572
574
433
723
575
575
581
579
575
577
584
586
589
577
577
573
573
569
577
578
577
582
586
576
578
579
576
571
569
567
563
568
571
567
564
563
566
570
568
563
574
576
570
572
474
684
570
564
567
574
574
565
578
578
583
576
598
600
591
592
603
608
600
599
608
613
605
609
617
617
597
597
601
593
593
598
597
606
640
632
615
605
611
607
600
594
595
597
606
635
627
604
596
597
595
580
611
572
467
713
583
585
608
591
586
588
583
591
595
594
597
604
607
608
607
621
608
601
596
610
604
603
602
604
601
602
613
641
633
617
465
733
595
629
625
615
603
606
602
596
593
589
591
586
586
599
594
583
589
608
595
609
613
621
603
601
591
586
586
583
580
577
589
588
587
584
595
640
626
606
614
609
601
594
600
607
600
595
593
601
603
599
600
610
612
632
468
810
621
601
622
646
630
616
607
611
604
596
590
457
737
589
594
601
595
585
589
607
639
622
585
638
593
616
581
628
604
637
591
657
506
709
608
614
617
618
611
611
610
602
601
607
608
608
604
658
641
614
638
618
617
604
602
603
605
602
610
639
630
617
602
592
598
593
591
602
613
622
606
608
612
616
498
718
609
623
625
620
633
634
625
623
628
619
625
629
618
606
609
633
454
807
618
633
634
444
777
602
597
599
598
602
596
602
604
609
599
607
612
605
600
596
595
594
580
610
604
648
632
617
608
613
602
597
494
687
596
592
595
598
614
627
605
629
619
615
610
623
623
610
605
606
611
605
600
598
601
609
616
644
635
632
616
603
607
613
608
599
451
754
607
597
602
605
603
599
594
598
604
605
604
611
609
607
606
608
607
609
613
647
642
634
623
612
633
617
609
609
618
615
606
599
491
695
601
595
591
586
587
594
516
655
587
600
616
619
594
632
469
758
607
613
635
625
615
626
647
634
624
621
639
635
607
624
637
622
595
634
619
609
605
608
617
611
604
600
599
602
602
594
599
606
606
601
615
638
635
630
628
628
635
636
634
659
647
629
627
616
605
608
608
608
652
642
628
616
609
603
594
589
583
582
580
583
584
588
588
592
589
597
598
600
592
598
585
579
478
706
631
614
582
631
596
557
406
829
559
626
597
464
718
581
581
562
571
571
571
565
561
563
548
536
520
506
492
491
484
439
440
457
460
464
468
472
472
467
465
458
464
462
460
462
461
465
466
464
467
451
492
472
467
467
470
468
462
463
468
470
469
467
476
480
480
469
483
502
496
490
488
484
488
489
494
478
502
497
505
504
511
505
509
514
508
511
511
515
515
509
508
504
512
522
412
616
526
382
608
507
430
564
503
498
499
497
498
497
494
484
488
485
483
485
488
489
495
500
502
502
499
498
512
503
511
506
517
514
520
523
520
534
594
602
599
591
596
629
607
599
587
573
571
565
562
563
560
564
562
562
564
563
541
523
555
571
673
640
583
514
494
497
500
499
494
493
496
487
485
492
510
530
533
527
530
541
525
502
598
611
572
532
493
490
490
494
495
494
498
502
499
496
493
492
493
491
488
492
515
533
545
542
544
552
557
545
540
541
548
574
575
576
573
569
553
540
531
520
540
552
549
549
526
511
609
646
588
549
495
482
486
491
492
485
484
483
481
481
477
495
522
536
533
536
533
536
543
529
511
507
487
509
523
525
537
535
535
532
531
514
502
493
509
526
529
401
639
521
366
640
510
378
584
516
515
507
499
497
484
501
512
519
525
533
544
557
563
584
537
488
476
476
475
467
466
467
466
465
462
460
463
461
461
436
477
490
514
506
498
489
487
485
488
493
491
489
493
494
492
487
491
489
487
483
485
485
486
499
494
487
487
489
499
503
505
512
508
508
513
514
512
521
521
531
531
535
535
534
531
514
510
495
509
516
523
523
518
514
518
518
520
504
497
413
582
515
519
525
542
545
545
534
432
583
529
547
546
546
538
534
532
527
525
521
518
515
518
439
622
533
532
537
540
535
530
519
518
501
514
523
536
536
526
539
539
544
537
518
511
496
567
592
596
579
593
561
510
503
509
516
524
520
534
546
580
587
578
569
568
563
562
561
555
553
553
554
547
542
536
534
531
520
537
538
543
547
548
551
545
544
543
542
530
565
572
573
571
570
567
567
566
565
551
540
537
528
552
553
549
550
546
544
525
515
499
512
521
526
534
544
542
542
539
524
498
480
502
512
521
520
521
511
510
519
522
531
526
524
521
514
500
492
512
519
535
544
544
548
546
546
547
541
540
538
535
521
537
547
541
546
542
541
540
541
543
546
544
540
537
536
563
568
576
578
577
573
569
556
556
578
573
565
564
558
552
546
536
554
548
540
546
549
553
538
528
514
532
540
545
559
571
592
634
604
540
508
501
501
495
494
495
496
493
487
435
537
496
498
495
492
492
491
490
486
497
522
542
548
557
565
558
550
540
547
546
540
534
539
545
554
531
525
524
525
532
534
530
540
541
539
535
533
535
540
537
543
546
547
555
553
554
551
556
557
557
549
555
561
551
546
536
537
538
542
537
542
547
555
554
549
544
543
539
535
528
530
510
528
530
529
527
530
521
515
515
514
381
624
527
395
599
512
475
549
517
518
520
517
521
509
541
562
563
561
552
552
552
553
560
560
454
684
571
553
550
554
553
540
542
560
549
543
543
539
527
522
523
525
537
535
529
530
532
526
520
525
519
551
545
546
544
540
539
534
537
527
546
548
540
540
531
524
518
521
518
500
516
523
526
513
502
380
600
494
492
475
485
485
487
494
497
485
482
480
363
587
477
478
479
489
483
475
475
477
487
489
486
471
502
490
486
482
481
472
494
476
492
500
501
500
452
551
506
521
518
521
527
534
539
541
541
550
557
561
566
557
557
551
544
552
552
540
549
543
549
545
533
522
519
522
517
499
526
534
535
538
529
529
522
526
526
529
553
559
560
545
540
540
536
533
536
542
527
555
559
563
545
542
538
534
536
539
548
534
551
555
552
553
540
532
525
531
536
540
545
571
560
559
564
556
553
556
559
561
556
553
554
561
560
580
577
567
547
548
546
545
547
548
541
527
601
553
551
550
539
534
563
546
547
537
536
538
538
546
655
571
552
552
568
689
673
624
638
640
635
636
647
591
581
580
704
638
610
607
596
584
578
571
569
567
559
557
540
555
578
542
531
623
623
501
732
594
588
580
581
573
576
572
575
572
570
572
578
447
723
581
582
585
584
578
583
582
581
573
504
636
566
559
568
570
579
584
590
598
597
602
606
607
590
606
586
595
592
597
649
541
643
542
650
524
643
525
631
601
580
577
550
606
549
639
535
620
595
597
545
625
556
634
596
589
583
587
588
600
588
585
511
646
567
555
536
522
508
506
510
500
449
458
477
481
480
485
483
484
481
450
518
484
484
495
490
487
488
486
490
491
498
491
495
507
521
516
511
511
517
512
515
520
513
518
519
517
519
525
530
525
518
430
595
545
452
581
531
555
584
672
633
606
780
665
657
640
630
621
640
630
437
810
624
625
666
505
793
627
624
639
644
652
649
650
642
628
648
668
649
641
652
644
632
645
659
633
630
640
633
630
632
621
623
621
621
614
613
613
614
609
611
604
611
604
609
625
625
612
611
612
605
607
606
487
719
611
602
625
626
606
600
591
598
600
596
595
598
605
598
595
601
534
619
584
627
562
624
550
626
596
553
617
571
627
591
593
603
601
598
597
572
604
561
637
563
623
610
582
587
593
609
613
601
600
655
582
635
500
754
577
642
616
626
607
615
450
799
570
622
645
579
639
578
647
600
643
616
636
636
629
628
638
628
624
621
619
457
802
626
641
638
621
629
617
607
602
609
615
607
612
621
630
621
624
628
629
624
534
701
607
600
602
612
609
595
595
603
606
611
606
613
621
617
610
616
619
455
787
585
631
597
608
593
606
610
611
606
622
630
621
625
651
648
633
628
635
652
490
787
634
633
621
634
661
638
636
645
641
639
646
642
633
629
653
663
649
638
649
641
628
636
634
621
621
626
634
635
625
640
648
651
627
634
642
630
627
642
628
620
618
624
628
625
623
629
619
620
601
658
474
816
632
611
629
669
645
624
631
638
633
626
643
632
607
616
644
630
484
760
646
586
635
614
602
612
611
617
610
611
622
628
613
611
626
605
608
610
616
614
605
611
620
627
612
612
633
510
720
609
622
643
629
612
614
622
617
610
623
648
633
628
638
634
623
620
640
656
641
625
639
650
636
460
782
629
621
619
618
616
627
622
620
615
621
624
622
625
646
671
664
504
764
618
626
629
633
674
668
654
641
641
638
636
626
632
644
637
626
504
730
633
624
638
640
638
643
631
626
628
629
630
504
744
636
631
619
627
633
644
667
664
649
649
668
665
653
645
660
682
675
658
487
829
659
645
649
462
847
656
647
650
649
650
652
652
651
459
831
651
646
639
456
813
638
631
628
536
696
616
630
620
613
648
656
641
641
639
637
632
637
648
643
628
646
664
651
647
660
661
657
652
670
661
648
651
670
664
655
650
652
650
640
640
650
457
835
632
639
643
486
778
638
644
677
467
863
643
628
642
478
835
581
681
569
695
571
709
580
689
651
657
651
654
670
522
795
647
671
676
665
654
665
686
679
659
667
674
665
660
677
666
470
844
656
649
669
656
657
642
632
632
468
861
641
625
654
642
631
626
629
629
645
637
629
637
658
650
636
638
650
645
643
648
614
704
652
651
651
652
652
654
659
659
663
658
660
667
662
656
662
660
532
758
640
639
633
651
657
641
637
646
646
634
641
665
653
636
646
657
648
638
649
634
635
526
727
589
642
588
631
608
600
613
598
584
580
597
586
583
587
595
600
608
588
594
601
597
599
605
614
609
608
606
616
463
801
616
640
644
635
626
638
661
647
641
659
652
641
643
649
643
637
656
647
633
647
666
654
639
651
670
665
648
647
657
651
639
654
671
663
648
651
662
658
647
659
665
656
658
662
659
648
651
643
638
639
640
643
630
634
639
637
627
633
637
637
625
631
472
800
633
627
630
634
634
626
632
639
641
634
648
496
828
648
656
673
661
645
658
673
660
648
653
655
645
645
650
644
641
641
644
642
631
629
637
629
621
637
629
628
637
630
630
635
632
629
629
505
741
621
630
631
621
629
635
624
632
635
640
635
640
634
623
631
640
630
577
643
634
617
601
624
638
626
612
622
633
630
623
617
608
627
642
631
614
634
634
615
619
504
743
616
634
635
617
616
629
621
608
613
624
617
616
630
405
862
622
627
623
614
612
613
607
599
600
598
596
595
593
592
588
586
585
622
462
784
552
632
601
585
590
600
602
607
584
589
619
611
604
613
612
610
571
446
822
567
641
575
636
571
630
491
721
606
608
607
599
600
594
591
584
584
437
742
586
584
589
591
591
569
548
544
537
519
484
490
496
508
506
513
506
517
512
517
516
535
539
527
512
523
514
517
515
522
515
518
507
506
501
509
500
503
498
507
499
508
506
507
503
504
505
508
504
516
527
524
529
534
533
535
538
540
540
540
594
574
561
564
565
563
557
558
556
551
545
548
548
548
545
546
554
553
553
554
552
552
544
541
551
551
545
545
548
547
548
545
540
535
531
535
535
533
529
531
528
527
505
471
607
537
528
566
566
546
529
558
553
549
551
546
547
545
544
539
541
546
541
542
542
546
549
546
545
547
542
546
549
546
546
547
545
543
551
736
651
465
759
502
717
615
582
543
525
492
464
472
476
443
522
489
488
489
483
483
372
611
488
504
488
503
487
490
496
498
511
501
515
494
494
498
479
496
500
488
506
517
496
507
509
500
511
517
497
509
513
492
499
509
493
510
513
497
526
542
506
516
533
511
511
519
516
513
526
526
499
508
518
522
524
514
543
524
528
539
518
540
543
520
529
552
521
535
538
519
538
544
517
539
555
522
528
531
545
537
550
546
521
529
527
531
549
531
551
547
519
519
519
525
543
540
525
554
541
531
539
545
528
542
541
522
535
541
524
540
546
520
539
548
517
532
542
522
520
523
515
526
526
541
523
530
533
515
539
536
517
528
530
521
538
541
512
527
540
511
522
545
544
531
543
537
516
526
530
528
529
544
537
550
556
523
521
516
523
535
540
535
535
527
535
526
520
537
531
539
536
536
529
533
533
539
533
535
540
551
550
551
551
549
557
535
547
533
560
553
544
532
542
532
534
522
549
543
554
533
549
546
545
528
536
529
550
535
549
547
556
538
554
532
558
545
538
531
551
543
548
549
555
541
554
536
557
546
568
559
562
548
552
559
554
561
551
561
561
560
567
569
576
573
543
568
540
564
579
559
565
542
567
537
564
560
553
548
537
540
541
544
541
537
539
543
540
532
533
537
539
537
535
540
545
537
538
537
542
545
543
541
537
536
545
539
542
545
550
555
542
546
529
548
556
555
548
550
556
544
547
533
551
522
541
542
536
533
534
532
534
536
550
565
564
562
568
565
558
556
563
569
566
570
577
585
580
571
569
572
566
562
562
572
569
566
563
567
564
553
550
550
547
541
546
548
546
549
546
546
549
552
561
552
554
568
569
561
561
572
592
595
591
593
591
575
568
570
571
574
568
573
574
571
563
561
579
572
568
561
567
555
555
562
565
554
548
556
559
558
559
569
593
606
598
598
585
576
566
571
579
576
568
572
580
577
578
576
577
585
590
580
576
586
593
601
592
595
593
573
566
571
568
564
562
569
565
566
564
570
566
564
557
563
567
572
573
580
581
585
584
584
598
598
596
593
601
607
617
603
602
602
610
605
616
609
613
600
600
605
606
600
594
605
613
602
603
606
612
607
611
611
611
612
615
609
607
609
608
601
605
600
595
595
596
598
595
599
597
598
602
596
616
604
596
599
600
597
599
591
591
604
600
596
589
601
597
590
590
597
595
583
575
590
590
585
584
599
604
589
577
572
570
582
584
572
579
590
593
582
585
584
573
572
579
578
579
589
588
586
587
581
573
571
568
595
603
594
587
579
578
569
566
551
592
603
583
575
579
581
586
585
597
603
591
598
612
603
587
589
579
572
572
579
600
599
604
597
596
593
587
589
594
596
596
595
593
590
597
599
590
593
601
611
613
604
600
585
570
561
570
580
576
601
602
590
586
586
588
598
613
614
585
619
628
616
599
596
590
593
599
593
599
607
600
444
718
592
585
581
575
571
576
587
600
616
608
613
626
649
764
796
762
740
714
755
773
749
731
733
718
703
748
751
728
717
714
704
695
697
693
677
680
691
691
679
689
685
679
679
687
683
675
681
683
685
677
683
686
683
673
679
682
695
719
714
712
702
696
694
686
671
670
676
653
662
674
670
658
678
687
668
668
678
674
665
679
693
677
679
679
668
677
685
675
672
683
683
673
674
681
684
679
673
684
682
673
677
680
670
656
661
673
666
653
658
666
660
661
667
669
664
665
665
665
653
666
689
678
666
675
683
676
661
682
696
684
667
684
696
689
677
682
707
697
682
683
686
683
661
666
673
670
656
667
678
713
693
698
690
677
691
698
689
684
688
689
676
684
704
695
685
682
688
686
674
679
685
681
668
670
673
672
670
671
673
680
676
672
669
675
665
666
677
678
710
702
695
674
681
694
682
672
685
689
687
675
682
676
670
672
682
684
671
680
684
695
704
689
537
823
662
665
558
778
662
671
665
654
493
853
669
658
674
680
671
672
668
664
675
684
678
669
687
696
680
681
697
691
678
677
684
684
674
673
681
678
665
670
676
675
528
792
650
664
672
504
813
660
658
660
538
765
649
654
668
687
679
677
662
671
685
675
665
681
684
665
672
679
673
662
676
681
675
667
676
686
682
676
685
694
683
676
687
687
677
673
677
676
675
664
665
671
678
706
702
697
687
686
687
687
677
683
688
686
675
681
679
685
669
678
700
690
664
671
675
684
676
662
659
661
667
673
667
658
665
669
664
652
655
661
660
656
675
706
700
692
684
685
681
682
674
696
697
684
683
688
684
679
691
704
693
684
678
690
695
683
678
685
676
662
667
694
674
646
653
653
639
510
780
633
633
659
648
615
651
643
631
629
619
622
639
625
612
614
615
609
601
599
609
621
623
613
610
607
608
609
603
604
621
615
613
620
632
604
626
662
576
664
585
637
597
620
664
581
607
666
616
578
631
617
605
594
599
603
600
594
602
480
745
608
603
608
612
605
607
608
622
633
627
620
628
646
607
648
617
625
633
626
618
640
627
623
602
604
658
582
649
568
650
604
591
591
597
582
578
588
593
563
564
580
583
561
569
569
575
568
569
571
583
578
570
583
586
573
567
574
595
581
572
579
593
590
579
591
591
581
575
571
576
610
595
591
590
596
464
697
577
580
576
573
575
574
580
576
575
580
580
581
578
578
578
575
579
578
583
580
582
580
582
585
579
585
605
586
569
558
540
524
510
498
546
622
561
569
536
529
535
543
549
553
544
543
549
581
538
682
628
616
611
607
613
605
604
604
610
628
652
650
640
628
617
621
627
629
663
664
659
648
636
648
647
636
647
642
632
628
643
638
623
643
654
648
637
647
653
647
638
657
648
635
648
657
646
640
642
653
647
639
642
642
627
639
674
656
650
664
668
654
653
642
633
650
660
646
652
645
615
651
634
619
632
653
627
632
677
608
671
638
619
650
668
609
673
626
622
661
663
651
639
631
637
651
641
631
630
631
641
635
628
628
628
636
644
634
620
614
631
626
616
637
637
635
616
660
636
640
645
631
659
650
642
642
637
650
654
648
652
640
639
631
649
665
652
642
636
632
625
627
633
628
625
627
623
620
620
620
650
666
654
642
644
648
640
642
628
633
632
628
629
633
629
630
657
646
638
634
628
627
619
627
631
628
651
676
664
652
647
646
639
633
630
684
682
671
662
654
646
643
635
633
634
636
639
645
638
652
485
890
667
662
663
662
653
674
671
661
653
672
669
664
661
681
678
676
666
685
684
680
672
693
704
686
675
691
688
682
672
689
684
677
671
677
685
686
679
684
689
686
679
681
686
684
677
528
825
683
676
661
470
873
678
654
665
668
667
652
660
668
678
683
684
750
738
716
697
511
864
668
695
695
672
682
684
675
669
665
663
675
682
726
723
714
511
868
682
672
665
476
852
664
641
646
654
653
672
699
701
691
684
697
714
707
696
692
711
708
691
695
698
691
684
699
695
682
692
697
693
675
695
694
686
671
680
679
675
675
524
837
674
678
684
678
674
681
678
675
671
675
745
725
702
688
694
679
663
664
658
652
648
647
646
637
643
644
641
634
492
774
625
627
631
636
676
665
656
649
652
620
658
647
648
630
663
654
481
788
632
647
647
638
630
634
628
638
634
637
634
548
742
653
652
648
653
650
657
678
705
507
883
683
672
695
685
674
683
712
697
681
682
671
688
687
680
665
516
835
678
661
672
674
670
656
670
663
672
662
677
671
669
659
672
673
675
669
668
683
678
667
691
696
686
672
685
687
683
672
667
686
687
670
677
688
687
672
684
690
694
682
678
697
695
691
681
691
696
691
684
684
695
690
679
670
677
688
682
675
677
667
672
680
665
676
727
713
695
704
694
681
695
706
698
683
695
513
851
681
685
697
685
692
686
669
682
702
688
674
693
680
674
670
686
677
676
666
693
696
682
675
690
677
670
670
682
676
669
671
678
670
661
655
669
663
651
665
673
672
663
683
693
682
673
677
680
671
689
689
672
670
675
665
676
689
680
676
676
675
690
689
673
683
695
685
673
679
680
676
663
669
662
658
651
651
655
664
705
696
682
666
669
666
651
654
650
526
745
638
631
629
627
631
627
620
629
630
625
617
629
631
621
617
618
616
444
771
612
619
623
621
650
662
635
634
636
632
623
627
620
625
622
633
650
643
631
631
641
637
632
634
645
642
633
642
661
659
658
658
658
662
666
675
675
669
672
679
680
672
665
683
680
663
651
687
688
672
663
647
656
690
678
659
659
665
659
654
654
662
663
659
653
668
690
694
693
702
720
708
715
699
698
687
703
695
684
673
691
675
658
659
669
491
809
641
663
669
650
647
653
648
640
647
642
639
641
651
647
641
643
653
644
638
508
764
643
625
651
667
651
636
638
639
643
635
653
658
644
638
646
662
649
631
649
663
654
637
645
673
525
778
634
669
661
644
641
662
666
654
644
651
645
642
648
654
672
699
689
681
664
663
693
703
691
674
665
673
657
653
652
672
677
477
838
650
653
668
658
677
667
663
660
668
690
681
665
665
675
665
657
653
677
688
671
669
671
689
672
662
661
502
811
658
648
656
647
656
651
646
660
670
705
687
685
682
677
668
670
666
660
655
666
676
484
914
692
669
661
653
653
652
655
659
534
837
693
672
668
667
666
660
670
670
468
836
645
637
629
642
643
643
637
650
668
653
651
478
839
642
657
670
497
809
641
671
671
504
788
639
645
676
518
785
641
644
660
667
657
651
670
678
668
686
683
691
702
694
704
702
689
699
689
698
686
702
699
693
685
690
696
694
680
690
702
696
683
699
693
680
678
694
685
671
669
679
672
666
660
660
662
660
669
704
693
677
666
664
654
649
647
640
518
764
624
598
633
619
613
607
603
601
613
511
717
620
614
621
630
634
611
609
607
641
513
805
640
641
660
644
637
640
636
620
691
608
683
623
679
659
654
673
664
671
684
684
669
691
706
702
686
681
672
669
669
503
831
667
652
662
676
668
663
648
657
662
674
708
696
692
692
699
685
682
697
688
684
677
680
682
673
679
664
680
674
669
665
663
684
677
664
674
687
681
675
693
695
684
702
723
711
702
697
709
697
680
710
697
670
645
687
655
650
640
633
622
617
613
610
602
613
605
606
603
606
606
609
608
611
608
606
608
605
597
605
616
612
612
613
615
613
603
598
596
601
599
593
588
585
594
595
532
494
612
629
626
605
596
592
591
610
607
593
588
583
585
592
585
574
573
572
569
573
575
567
564
568
574
576
528
486
603
615
603
598
604
590
583
581
582
588
586
579
584
590
587
540
591
643
646
647
636
627
622
617
611
599
596
601
600
595
614
583
519
510
562
626
633
618
612
605
604
606
600
606
604
600
594
595
581
576
581
586
588
587
591
594
601
600
603
606
602
604
614
616
623
637
632
636
629
636
640
638
649
655
646
599
689
664
665
660
663
672
677
669
661
658
653
665
662
659
691
704
692
681
669
673
669
663
666
666
662
662
658
662
665
661
655
655
660
659
665
656
654
655
662
652
644
637
560
708
673
674
672
678
677
685
690
704
689
693
686
707
716
696
693
705
699
685
683
702
690
682
650
713
639
716
611
731
615
724
612
729
638
701
627
723
640
710
641
703
637
733
675
664
675
663
674
669
665
661
668
667
660
659
667
669
669
659
668
667
662
665
674
685
671
674
656
675
684
669
659
653
651
647
658
682
667
660
658
659
669
668
662
652
663
652
648
642
645
652
644
653
655
685
676
667
622
687
672
663
657
602
696
661
663
610
694
665
662
626
690
640
680
617
705
666
621
699
626
707
626
685
642
691
626
689
665
657
663
654
644
649
668
667
654
605
705
612
715
660
652
653
664
662
659
657
662
658
648
649
661
676
613
709
669
661
657
655
667
665
657
638
697
623
711
626
696
669
658
651
659
659
658
654
661
661
659
662
669
666
660
657
658
653
640
639
645
641
631
645
683
669
645
651
635
651
641
641
640
614
653
635
637
629
630
632
628
666
612
685
598
679
602
683
597
671
646
638
597
684
609
681
597
690
616
699
608
709
614
686
619
706
608
645
651
698
583
713
592
712
586
724
593
715
599
720
594
709
607
719
603
724
606
718
592
726
605
652
645
717
603
706
594
726
587
704
579
711
582
689
648
639
646
636
634
638
651
646
639
610
490
811
650
595
697
610
669
653
639
636
628
647
638
626
630
633
627
629
620
626
627
622
612
613
625
623
607
612
611
623
598
598
608
613
590
593
602
602
586
588
604
592
588
593
605
598
589
595
614
596
593
602
602
586
590
590
602
579
589
605
600
591
594
606
592
584
596
596
587
584
585
591
579
579
578
591
575
576
578
589
578
581
579
594
586
584
586
595
587
586
597
596
584
591
606
599
581
593
603
603
588
600
611
614
604
613
623
593
639
575
661
576
658
568
672
575
667
571
684
565
673
567
679
569
682
575
673
578
691
584
673
588
686
640
635
596
684
585
673
583
687
577
675
575
689
575
674
577
680
584
662
636
631
582
665
630
636
629
632
633
627
628
635
637
601
655
638
640
589
670
597
681
594
682
599
681
600
685
602
682
598
694
627
657
625
674
648
642
653
655
650
649
661
661
640
654
672
665
601
689
600
687
593
692
601
672
584
691
589
681
592
696
601
686
603
696
614
683
623
690
632
677
668
660
658
667
665
647
662
667
667
653
667
665
661
611
703
609
695
600
702
603
697
603
655
694
610
684
611
695
601
686
606
691
594
686
595
692
598
682
597
682
595
680
598
662
603
678
649
597
673
604
674
596
665
641
626
632
646
640
623
635
636
637
626
634
630
627
627
632
627
619
626
614
623
629
626
628
616
634
637
631
618
636
635
621
633
637
621
626
641
633
617
613
634
626
617
627
625
616
621
623
617
614
622
620
613
621
615
605
610
616
608
605
603
607
606
597
604
609
601
600
611
604
613
607
598
604
617
604
600
613
602
585
593
603
589
596
600
606
583
595
603
606
587
598
611
587
599
599
609
584
591
605
593
581
592
607
597
589
605
613
606
606
627
619
612
589
666
580
660
576
677
587
653
595
665
629
617
623
623
620
617
618
618
612
610
612
625
645
630
636
642
596
647
603
657
573
670
590
675
577
685
574
675
584
674
588
659
581
680
581
669
576
683
570
676
586
678
603
663
645
637
628
655
662
653
645
656
646
636
646
642
630
630
638
605
679
570
690
585
672
602
673
598
672
648
633
639
616
673
589
678
590
688
590
689
585
685
636
651
649
624
632
640
652
587
692
591
674
591
694
599
674
594
688
584
676
591
683
580
685
643
637
640
638
638
632
637
664
651
637
642
650
641
633
633
636
632
627
629
630
628
621
624
647
659
595
654
627
630
617
609
670
588
652
633
627
621
629
629
625
629
635
640
631
610
671
602
674
599
678
595
668
645
632
625
628
590
692
575
694
578
676
575
684
588
672
579
681
591
672
596
677
628
643
651
641
636
650
644
635
638
661
666
649
643
650
641
632
637
643
645
638
655
661
648
638
647
643
642
636
640
663
607
681
617
679
640
655
675
653
647
658
658
643
644
655
639
631
629
643
638
621
628
621
636
624
630
614
615
623
619
604
621
622
597
614
622
601
599
614
602
594
603
605
602
598
599
597
605
604
593
596
615
606
590
604
619
606
584
626
606
600
602
609
607
591
596
606
599
581
590
599
595
582
595
588
584
579
586
583
568
576
583
580
568
573
570
566
561
563
565
562
557
563
568
559
558
561
563
555
556
562
564
555
556
562
561
554
556
560
563
554
558
561
557
552
556
557
543
546
557
560
554
560
570
576
565
571
577
577
577
586
591
594
579
599
593
587
578
585
584
582
574
583
583
576
581
586
591
578
588
593
587
582
589
594
590
592
608
611
603
610
613
602
605
610
606
597
603
603
598
595
602
600
592
599
604
590
596
603
607
598
603
605
599
594
605
610
599
603
612
603
602
613
611
603
604
606
596
594
609
595
595
605
606
600
605
613
605
599
615
614
605
615
617
612
605
623
618
608
614
620
608
620
624
606
606
616
611
600
613
613
603
605
610
596
601
610
600
592
606
602
596
591
607
603
599
609
620
615
613
628
632
625
629
642
634
628
643
649
638
636
647
644
636
638
651
649
643
653
666
661
644
647
658
652
647
657
661
647
648
653
648
634
632
638
626
627
640
628
629
640
639
625
630
639
632
634
653
650
653
641
657
662
639
654
658
650
647
660
666
654
657
665
663
655
676
672
654
654
673
664
659
673
672
662
663
655
642
658
684
685
667
678
685
677
671
676
668
656
655
653
645
638
638
634
633
628
625
623
620
613
623
632
620
630
669
627
622
624
621
614
610
501
689
616
603
600
457
732
593
591
588
589
590
588
587
589
584
599
595
593
591
595
599
604
605
601
590
602
599
587
585
596
602
617
632
643
652
663
650
668
672
658
660
673
656
639
660
659
642
640
650
643
639
643
651
640
641
646
649
648
646
662
661
651
661
667
663
650
658
663
657
652
660
659
658
655
658
663
662
657
656
653
654
651
646
649
642
641
644
636
630
636
641
638
636
634
643
635
628
632
630
634
624
626
630
634
633
628
633
633
633
629
630
634
626
618
625
629
626
621
630
621
618
628
636
630
629
636
646
649
644
645
646
664
664
664
660
661
662
656
648
652
648
646
652
658
654
651
661
663
651
658
666
658
653
657
657
649
658
666
663
661
666
663
656
650
621
609
600
587
616
707
658
641
617
596
584
582
590
597
600
600
597
591
586
587
587
585
585
582
582
577
576
572
575
575
581
583
581
584
584
581
586
590
585
588
588
590
587
592
594
591
593
595
586
613
700
633
630
631
641
674
665
647
655
650
650
653
656
661
654
639
652
676
661
655
644
667
670
654
650
649
645
657
659
659
651
661
663
648
657
666
660
654
669
670
650
659
670
664
659
668
671
658
668
687
672
668
665
655
667
669
669
662
681
675
664
669
681
676
668
669
683
671
664
664
670
665
663
664
660
662
656
654
675
673
663
661
649
646
655
651
640
653
652
641
643
652
647
632
642
652
642
652
695
688
670
669
680
670
657
667
667
654
661
665
655
652
661
637
658
625
677
607
669
602
674
592
686
630
624
637
629
640
639
631
641
598
676
603
692
624
662
650
650
647
645
649
656
655
652
656
653
651
648
669
680
673
674
664
658
678
682
664
664
664
663
654
658
653
645
651
648
641
636
630
627
629
633
635
654
662
668
649
643
592
682
635
633
629
533
680
569
702
641
636
635
633
634
630
630
628
630
627
620
610
598
597
578
569
556
550
510
483
511
521
538
529
528
528
538
523
539
525
567
556
535
531
548
547
555
528
539
525
548
527
546
534
541
521
527
529
530
538
538
540
550
543
525
552
541
550
536
534
532
556
538
533
529
568
563
571
566
562
566
588
581
578
654
612
596
588
597
596
594
597
605
600
596
591
592
593
603
600
592
585
594
600
606
616
680
660
629
701
681
630
684
656
662
660
652
659
662
655
659
665
657
661
675
676
656
656
667
655
655
659
663
661
655
653
659
664
657
657
662
657
664
666
663
657
650
656
671
658
656
684
668
654
664
666
657
658
668
659
648
654
651
457
875
664
649
651
643
634
643
641
637
602
689
650
604
679
649
634
640
646
624
643
657
647
640
661
655
639
667
668
662
652
665
659
654
649
650
656
653
647
638
658
673
651
664
672
655
650
669
654
644
656
645
633
636
643
631
638
645
641
641
656
638
642
646
662
598
685
618
690
651
666
671
671
659
673
674
665
663
673
700
687
672
689
687
673
673
688
681
666
676
676
660
667
675
659
659
663
664
660
653
646
651
659
654
642
670
620
691
621
691
649
660
636
686
646
660
701
680
659
670
691
674
670
683
678
668
688
675
680
681
664
675
674
668
666
676
671
664
686
680
665
673
682
671
673
682
674
665
687
681
664
679
688
670
682
690
680
679
694
686
678
691
687
675
697
693
672
684
684
675
680
690
686
674
684
705
685
680
703
693
673
685
686
671
678
688
676
674
692
682
670
690
699
682
678
685
685
674
670
669
669
673
673
659
664
703
678
663
669
677
661
666
686
668
659
669
666
653
667
671
674
670
657
680
690
668
659
672
657
660
688
668
656
675
679
658
673
676
656
673
669
649
668
669
656
659
682
673
658
664
668
665
665
668
663
651
656
663
674
679
680
669
658
669
672
661
663
676
665
661
677
671
656
668
670
682
675
684
685
667
695
701
688
680
639
742
672
686
707
694
679
696
690
681
677
695
683
667
681
681
668
670
685
676
661
682
689
675
672
684
680
662
682
685
666
678
682
681
669
692
687
671
681
690
684
674
694
684
673
694
689
672
688
686
670
681
684
678
673
690
683
667
683
686
676
677
685
682
671
688
685
667
677
687
680
670
692
697
669
674
679
670
665
675
671
652
663
672
681
668
673
669
647
660
667
658
651
661
655
640
656
656
648
647
674
666
655
646
655
663
665
650
652
661
651
638
644
650
666
654
662
660
650
654
676
669
647
658
663
644
652
654
654
641
637
630
657
660
601
674
649
644
621
658
660
653
638
661
667
661
647
660
659
638
652
657
644
645
671
661
650
615
698
661
632
681
654
614
675
653
593
682
594
680
587
669
635
602
614
633
607
624
627
628
624
637
646
617
633
651
630
596
688
592
674
596
687
585
676
603
676
586
677
598
678
587
681
594
672
598
684
651
626
641
652
636
631
640
652
653
591
696
584
686
592
685
598
686
643
594
667
603
672
639
651
633
636
645
665
654
648
660
661
642
659
656
640
653
646
636
619
624
632
624
616
636
642
621
590
660
637
626
633
644
643
628
645
657
649
636
655
671
659
650
665
670
659
663
668
663
648
660
666
657
646
667
673
657
657
668
662
656
655
671
663
657
669
664
649
657
664
664
649
665
674
662
652
667
662
646
659
674
660
646
656
672
655
650
657
658
662
654
672
664
652
663
687
674
663
674
678
672
669
682
671
666
667
665
666
679
673
679
675
662
668
670
678
666
660
657
659
651
651
637
647
663
672
662
666
659
656
657
665
651
651
657
648
647
670
686
665
666
686
671
658
672
663
652
643
656
645
643
650
652
665
672
665
658
647
624
684
649
643
649
654
646
649
654
659
659
651
651
645
641
638
635
638
642
655
673
659
650
645
655
664
655
576
678
648
634
572
673
637
630
592
660
664
649
637
620
681
609
663
612
679
612
669
657
645
633
640
652
645
633
641
673
662
649
661
658
636
648
663
653
603
682
607
683
604
676
663
655
644
654
667
654
645
651
653
652
670
663
661
658
655
675
669
656
655
664
655
658
424
878
637
636
637
625
654
665
648
599
681
659
645
610
668
638
630
603
651
629
629
637
635
644
624
634
644
645
638
648
648
650
641
651
652
652
640
649
650
640
631
651
657
592
669
642
636
613
626
636
633
613
622
634
622
613
624
625
625
608
618
624
624
607
616
625
627
611
621
634
624
620
622
631
621
627
635
633
627
629
634
637
609
621
623
625
606
610
632
615
624
616
622
627
612
619
634
633
575
649
635
615
622
623
631
610
619
628
633
608
624
628
638
609
621
630
632
622
641
639
624
629
641
641
585
667
583
677
589
653
626
639
628
629
633
653
642
643
652
645
634
636
661
661
636
647
664
653
639
645
651
634
633
645
654
591
680
647
645
639
645
650
634
641
651
648
626
638
645
633
631
633
641
617
623
641
629
634
631
652
649
638
640
648
642
638
640
641
635
633
635
632
633
656
653
634
645
639
633
649
661
662
649
646
644
635
632
654
661
637
615
686
621
669
598
684
654
655
658
641
658
659
643
638
647
650
648
657
613
681
609
680
651
642
598
695
597
676
608
691
653
650
650
646
654
594
707
591
695
588
701
589
696
652
640
646
660
646
635
649
646
642
659
608
681
610
688
647
649
668
656
641
651
658
656
650
665
660
648
654
648
634
658
671
609
688
601
697
598
683
619
690
611
685
648
646
640
656
650
638
648
649
628
639
601
685
586
683
651
622
633
646
650
599
667
653
596
681
586
704
650
642
644
645
637
643
648
637
632
633
631
629
631
634
631
630
630
631
629
630
624
614
629
619
575
650
615
619
597
678
627
608
624
636
618
616
636
634
607
628
635
619
613
627
635
612
621
629
624
617
621
642
612
626
635
639
611
622
628
626
627
595
660
618
624
626
633
609
617
630
617
622
628
636
572
653
582
653
575
651
625
613
620
627
629
615
621
637
631
626
629
634
628
628
639
637
614
616
627
615
615
626
604
609
619
618
596
607
621
614
612
615
617
602
612
624
625
599
614
621
626
609
617
631
626
623
622
635
624
631
636
638
613
622
633
618
618
630
623
605
615
633
619
614
619
622
617
613
622
627
597
612
631
621
605
620
623
605
614
629
629
613
617
638
621
622
636
645
620
632
644
650
626
638
653
642
633
643
644
637
635
647
648
637
644
651
645
643
662
644
647
646
612
669
648
643
640
662
661
648
652
654
643
641
654
665
676
666
648
652
668
658
646
654
657
649
643
652
650
653
646
665
670
651
655
660
646
621
688
652
647
659
661
655
648
660
669
652
661
678
672
659
674
689
664
669
666
652
660
659
646
643
647
643
643
669
675
652
646
662
681
669
658
664
660
656
657
657
652
646
654
655
649
639
638
407
861
622
656
655
636
664
647
629
656
669
646
637
656
662
654
652
667
668
660
663
676
677
666
672
698
681
673
700
693
681
671
663
667
667
669
678
678
668
660
659
672
666
660
663
667
666
668
707
725
709
699
690
683
665
644
648
653
656
634
638
636
635
633
692
662
624
630
647
647
621
629
647
648
629
643
657
640
630
634
646
643
638
637
641
643
644
648
641
637
640
644
635
634
635
632
627
632
634
630
628
628
630
629
627
622
626
640
665
636
631
627
624
622
618
617
619
613
607
606
603
590
576
555
540
535
528
526
514
460
472
488
493
495
499
496
502
509
495
516
510
533
546
511
524
527
533
510
537
549
504
521
546
519
525
533
549
519
517
519
515
522
514
514
501
500
508
518
534
523
544
544
519
524
543
520
529
532
548
526
547
559
547
608
622
623
612
610
614
614
607
603
606
612
612
609
623
623
613
610
606
612
618
612
616
619
626
629
633
632
647
639
627
622
616
617
605
610
613
607
609
608
617
616
611
612
611
612
603
604
607
606
603
605
610
612
610
613
625
636
634
636
642
645
647
642
632
631
636
639
628
628
634
636
636
628
631
644
636
627
635
641
645
645
643
649
656
643
628
615
646
637
629
625
618
613
609
611
610
611
613
615
620
616
614
614
618
614
612
617
620
617
622
625
627
623
623
618
618
621
619
616
617
603
599
594
607
604
603
600
598
597
597
588
598
596
594
593
605
603
609
607
605
601
601
595
593
590
593
587
587
591
596
600
606
601
603
604
613
612
612
610
603
603
610
611
611
608
604
601
604
599
590
598
600
599
593
593
598
594
588
587
592
589
584
579
583
586
590
587
578
577
575
570
568
565
561
547
557
567
572
564
557
552
557
556
561
559
564
563
572
564
560
571
577
576
574
581
587
590
591
582
574
589
594
591
583
592
595
592
589
597
602
607
613
623
617
611
621
632
636
631
624
636
657
646
637
634
634
634
625
614
618
619
620
619
612
611
613
618
616
609
608
620
618
609
610
612
615
612
610
609
614
613
608
614
619
624
620
622
622
619
610
615
616
609
617
610
610
618
628
634
638
639
636
619
614
622
616
620
621
610
611
633
628
626
617
614
619
614
617
617
637
620
619
616
609
614
615
607
596
606
597
594
592
597
594
597
608
615
608
603
608
620
628
628
629
630
618
606
612
613
608
602
607
618
618
614
620
623
623
614
615
621
621
612
609
621
619
609
607
601
606
612
617
618
616
606
606
618
615
603
604
610
614
611
601
612
629
636
625
622
625
628
626
624
621
623
618
619
612
611
608
618
610
603
606
606
602
593
592
596
596
586
586
593
601
594
581
579
578
576
571
571
578
587
576
577
579
579
573
579
582
576
574
577
583
580
580
583
584
589
593
597
594
588
590
596
601
603
602
605
608
607
596
595
604
607
609
609
607
610
610
611
601
601
603
605
603
610
614
618
611
606
612
607
597
607
608
606
596
597
599
599
598
599
603
600
599
602
615
626
631
635
627
621
627
629
627
612
607
618
628
631
632
632
632
633
619
618
622
619
609
619
632
634
630
627
618
625
632
640
639
643
646
630
618
626
628
626
623
622
636
632
626
631
627
614
615
622
624
615
614
617
616
612
618
625
620
620
612
605
607
601
597
594
596
598
598
601
594
597
603
607
603
607
619
633
637
628
627
625
620
609
611
608
609
601
595
605
594
596
603
601
597
601
602
607
611
609
615
612
610
615
623
614
614
616
612
598
603
615
611
604
608
612
607
605
613
620
622
614
617
623
629
628
631
465
780
623
599
607
616
621
618
624
626
623
623
627
630
634
639
634
634
634
634
638
641
647
630
624
624
622
612
610
617
618
627
613
616
614
619
610
606
609
611
624
620
613
609
612
611
600
598
598
602
609
597
600
601
594
589
591
593
594
589
602
586
596
591
591
593
584
586
591
594
585
585
589
595
594
590
589
590
591
586
585
586
589
585
582
582
584
588
588
591
581
587
584
590
581
583
583
587
583
587
587
585
584
588
589
595
595
593
597
601
605
605
619
592
613
607
603
605
595
595
597
602
604
606
598
605
610
607
465
736
604
599
590
590
587
590
588
582
584
595
600
594
589
590
597
603
600
604
605
616
608
618
613
621
622
625
624
463
773
632
610
605
622
611
631
600
635
636
626
634
627
625
630
635
624
632
623
640
625
634
623
626
625
616
618
620
621
620
620
621
629
624
614
638
635
633
632
643
630
646
650
662
651
661
641
650
648
644
637
633
622
617
620
625
624
618
618
626
623
618
616
621
627
628
623
626
626
636
617
624
606
644
623
609
607
611
606
603
607
605
604
610
606
612
616
617
622
627
620
625
614
623
618
619
613
625
614
621
620
628
612
612
609
598
596
598
606
596
599
602
608
615
618
624
612
611
617
618
616
618
626
631
630
623
625
626
618
620
623
618
610
613
617
617
622
629
627
630
619
633
627
637
612
626
629
624
624
628
628
625
624
621
626
620
617
607
611
606
610
606
600
597
603
599
603
604
604
603
608
608
609
610
602
604
599
602
602
594
590
594
593
601
594
594
588
590
584
587
580
582
584
594
583
588
589
585
583
587
586
590
588
590
586
590
594
588
586
589
591
593
591
592
592
592
590
591
595
596
586
598
588
604
594
600
590
597
588
590
587
585
586
591
589
586
584
584
582
586
592
596
590
595
602
607
611
594
609
611
609
607
611
604
609
602
616
587
615
610
603
598
604
603
610
600
610
608
630
607
637
628
623
623
627
492
744
631
641
622
643
638
632
642
621
640
624
629
625
627
610
611
611
611
603
611
612
616
611
621
620
632
620
641
630
647
472
787
646
645
621
639
632
640
635
650
642
472
807
650
642
637
645
635
640
635
628
625
459
825
672
654
651
662
648
656
507
777
653
637
646
635
643
646
651
649
656
637
644
631
632
632
636
635
628
618
612
621
625
627
617
616
627
624
623
618
633
618
627
610
625
614
618
601
612
604
610
603
499
707
616
592
590
588
584
574
575
562
570
568
566
559
576
580
573
567
561
565
576
570
562
579
566
562
547
559
557
559
556
558
555
569
554
565
563
568
559
558
554
560
566
568
579
573
555
552
554
556
552
549
552
562
570
577
581
586
563
581
597
568
587
585
582
584
578
581
584
585
581
574
604
595
603
587
599
587
599
584
595
590
593
597
591
589
596
600
606
603
602
602
610
604
621
609
617
607
614
619
606
608
598
601
592
591
587
591
595
595
597
591
606
586
602
591
593
587
572
579
577
570
573
570
565
569
573
575
571
575
578
585
572
586
571
594
568
571
571
562
555
548
579
723
652
574
710
650
644
638
653
664
656
649
654
636
677
654
653
657
657
659
654
674
700
681
672
675
683
680
669
673
677
666
665
665
668
664
658
665
666
669
678
670
657
674
688
676
667
667
680
672
662
665
669
671
682
663
656
658
654
677
664
695
669
654
670
676
674
651
662
662
649
662
697
621
683
623
696
624
678
641
680
643
656
659
657
648
655
658
656
657
667
678
651
672
665
659
641
669
663
656
652
654
668
657
656
662
666
658
657
665
661
650
656
671
666
658
650
646
663
656
681
612
700
624
717
636
667
722
664
698
689
684
685
698
689
692
704
714
696
694
705
681
698
703
684
700
719
692
702
705
696
700
691
695
705
694
683
701
689
674
690
683
669
668
679
664
643
643
645
697
585
698
591
676
593
696
661
609
682
656
664
655
673
683
669
665
666
662
657
661
680
675
673
686
676
665
670
672
665
660
664
662
657
660
664
660
654
654
653
653
651
651
660
708
694
681
663
653
648
639
672
665
648
625
687
646
648
598
700
605
679
618
685
665
651
650
671
663
654
654
665
657
656
657
667
657
647
658
666
663
651
664
671
663
658
668
663
662
658
667
663
669
676
677
674
742
721
699
693
704
699
694
707
705
695
715
727
722
705
695
724
707
692
717
707
692
682
667
676
686
675
669
687
679
665
670
674
669
658
668
672
665
660
664
663
657
653
660
671
698
685
673
664
661
655
667
671
660
654
664
660
646
648
648
642
668
668
654
645
645
649
642
635
635
636
639
644
464
813
646
656
669
662
659
660
660
660
657
664
667
669
671
697
709
703
690
683
685
673
669
660
660
700
702
691
684
675
666
658
673
672
668
664
691
666
661
658
661
667
662
659
657
657
655
651
663
663
660
651
661
663
667
657
655
648
642
644
650
653
653
650
647
718
699
686
674
669
663
660
673
669
671
676
675
678
679
694
697
690
682
482
851
659
654
645
633
636
632
630
632
661
665
658
652
646
651
652
647
644
648
659
493
807
639
683
682
669
662
656
663
660
653
648
640
665
669
650
642
635
638
638
636
635
638
647
634
668
667
652
640
633
624
641
661
650
647
650
650
643
641
647
639
638
647
635
639
635
438
819
628
630
625
625
626
625
632
636
634
624
640
646
642
641
643
658
659
696
685
474
857
652
651
656
656
641
648
649
651
645
660
712
697
681
683
678
680
666
686
693
681
677
684
681
678
675
693
685
671
695
696
680
680
686
679
666
672
678
674
663
679
678
675
662
668
661
658
654
651
644
635
641
638
641
640
634
672
683
670
655
649
636
631
634
634
631
627
627
635
639
645
645
679
677
663
658
669
662
658
656
658
652
645
645
650
644
639
642
712
697
672
467
853
655
646
644
640
640
642
645
641
635
655
692
671
650
629
633
618
613
617
624
606
629
587
628
555
646
557
658
563
626
610
619
600
625
651
655
650
659
673
668
511
809
664
662
663
660
656
656
658
661
657
659
662
660
650
641
642
640
635
644
652
654
651
654
664
664
655
659
673
675
667
658
679
671
659
645
672
673
649
645
683
658
649
651
674
666
650
670
667
667
653
651
663
681
669
675
676
669
676
676
673
668
672
667
663
666
668
663
652
662
664
658
658
655
654
655
653
657
655
653
656
656
645
656
657
649
661
662
664
659
667
666
671
674
548
504
431
513
660
657
662
646
640
639
626
622
623
616
616
618
622
623
625
629
629
630
627
631
589
612
614
621
604
624
622
628
619
619
625
631
627
628
637
637
636
639
643
644
643
652
656
635
638
663
661
636
637
675
657
647
650
652
645
640
642
644
652
652
662
654
654
653
653
656
473
837
657
650
642
653
645
642
635
640
638
637
645
650
649
651
649
645
647
638
635
635
638
635
635
634
635
642
645
649
647
655
647
646
646
650
642
649
647
648
650
647
647
644
648
646
648
646
647
646
642
644
648
653
480
816
656
645
645
643
642
643
471
801
638
642
639
637
636
635
632
636
641
646
639
634
641
636
641
651
654
651
655
658
653
655
655
649
649
650
646
640
642
641
640
641
642
480
814
650
648
646
648
649
653
476
843
672
660
655
662
663
649
647
661
656
654
649
654
647
658
650
651
652
653
653
649
655
662
667
673
675
675
680
680
679
672
654
678
663
663
663
661
657
652
646
645
647
645
643
647
648
648
652
652
661
668
669
669
673
553
785
668
662
662
659
656
652
651
657
656
666
662
664
660
664
659
657
651
646
657
649
641
644
644
639
644
645
650
652
658
667
664
657
662
665
672
676
674
672
676
675
513
833
681
670
664
666
666
661
661
659
656
661
659
665
667
664
659
662
666
667
658
660
658
662
651
652
486
796
646
644
641
637
623
629
624
630
628
629
627
638
643
651
653
660
670
678
679
683
687
693
694
697
692
678
681
455
892
680
668
663
528
775
656
659
660
659
655
660
655
660
661
661
649
660
643
659
651
649
646
653
660
653
662
671
678
678
678
687
693
691
692
698
699
699
698
694
697
691
690
684
684
682
684
684
676
680
683
680
679
679
682
675
666
664
662
663
658
659
660
658
655
652
653
654
652
650
647
648
647
640
640
646
646
647
640
634
652
642
643
641
641
634
629
629
626
624
625
621
623
617
619
620
622
625
629
636
631
627
629
634
638
648
644
648
652
651
650
646
644
642
645
644
643
636
641
649
654
648
651
649
646
634
637
646
650
648
650
655
650
653
653
646
651
636
646
640
632
634
635
638
634
634
634
643
642
637
645
641
649
657
661
666
669
676
673
672
520
828
672
666
656
649
660
660
663
673
678
678
674
508
824
673
668
664
662
666
663
659
657
649
645
637
631
623
615
608
602
597
599
594
589
585
586
587
583
588
586
596
601
614
615
623
622
622
618
622
620
633
639
640
645
650
643
655
648
651
656
661
652
664
652
654
651
649
648
649
645
642
630
641
627
631
638
642
641
647
651
657
651
653
655
659
658
655
648
656
651
643
647
643
646
629
629
629
1244
622
625
630
633
634
634
636
634
644
644
644
650
651
656
647
648
654
652
655
653
655
650
646
650
645
647
643
648
644
631
640
641
640
635
643
643
647
643
653
646
650
651
652
653
655
660
658
657
663
666
663
663
660
654
657
648
642
635
630
626
624
624
615
610
608
605
605
613
614
613
608
618
613
492
640
680
601
610
614
618
623
624
623
627
626
630
624
623
627
627
627
619
622
619
620
620
627
629
632
637
628
626
633
638
648
645
647
652
655
650
659
659
656
661
659
664
665
669
646
654
641
633
637
630
629
635
637
643
641
643
652
649
651
651
657
663
660
670
665
662
657
655
659
657
658
662
661
662
663
667
663
664
654
657
658
653
650
643
646
650
646
644
639
640
638
636
642
622
654
635
618
644
635
635
629
651
645
643
647
649
648
647
653
652
654
655
660
655
659
660
661
656
653
648
649
653
649
647
644
641
650
642
640
644
649
647
650
650
646
640
639
640
635
637
645
647
646
642
645
647
648
643
645
654
655
647
645
648
649
644
640
639
636
634
636
638
631
629
631
632
630
627
624
625
624
623
624
623
627
632
636
647
653
663
665
666
661
493
817
661
659
660
658
656
655
651
655
658
650
637
628
639
635
643
651
655
663
675
683
694
698
704
707
691
707
697
696
683
688
681
676
677
682
687
690
683
693
690
686
680
685
681
677
673
669
673
669
672
675
673
670
668
676
669
662
661
667
667
651
658
658
655
648
660
647
657
648
658
656
655
656
656
658
664
662
656
645
653
645
642
646
649
651
649
654
659
663
675
677
681
686
688
680
673
670
665
667
665
665
660
657
655
654
655
654
651
649
651
656
659
659
657
659
662
657
653
647
459
829
643
634
634
630
627
628
624
627
632
633
639
630
628
629
630
626
628
631
633
633
632
633
639
636
639
644
641
641
645
649
650
645
641
648
650
644
639
639
645
643
646
650
648
653
653
641
653
641
641
652
652
649
645
655
652
654
658
670
669
673
683
688
687
689
692
685
674
670
679
674
674
680
682
490
847
676
668
667
655
652
651
651
643
643
646
646
649
658
660
666
674
678
680
674
536
801
668
668
663
663
666
666
662
660
658
658
649
651
652
653
654
655
652
653
658
521
784
647
651
648
642
641
645
643
642
649
640
640
647
645
661
658
659
665
659
660
663
653
645
647
656
656
658
655
665
658
666
540
497
714
893
648
649
662
645
653
650
651
645
642
639
632
634
636
634
628
629
629
636
635
639
645
643
643
647
645
653
652
646
641
640
637
631
631
633
632
629
627
635
628
639
639
634
630
627
632
628
618
615
615
628
621
617
618
483
743
612
616
612
608
605
604
606
603
611
618
625
433
833
635
647
646
636
656
649
650
650
651
650
652
653
652
651
650
646
642
651
642
643
639
415
862
644
507
757
658
640
636
642
640
643
642
634
636
635
633
629
623
620
618
624
623
617
622
624
624
624
627
625
622
630
625
630
629
628
620
636
629
631
639
647
640
646
647
649
654
657
656
666
670
670
668
664
668
665
662
658
657
651
656
656
646
639
636
633
633
627
622
617
614
609
609
610
608
606
605
605
600
603
604
607
595
509
683
603
599
595
593
599
594
594
597
602
604
596
600
602
599
598
599
603
609
603
599
600
484
696
596
597
592
587
593
601
604
602
610
614
612
626
614
619
618
623
626
628
626
633
637
635
636
636
643
642
640
639
651
645
644
648
654
656
657
655
665
667
668
671
669
669
672
666
667
663
669
665
660
658
663
661
652
650
431
857
650
650
648
645
648
650
648
653
653
655
653
653
654
650
654
650
648
647
649
647
645
647
647
642
640
639
640
637
633
635
635
635
633
634
633
633
633
636
633
636
638
638
634
638
636
636
635
636
635
637
635
645
641
637
636
640
633
637
634
629
634
639
642
642
639
644
647
648
646
645
648
504
776
644
636
634
631
633
632
630
625
642
639
640
643
643
638
639
641
649
651
650
646
642
640
641
638
634
636
631
631
626
624
626
626
623
623
619
622
623
622
624
627
629
628
625
624
630
628
627
633
638
644
644
650
662
665
667
665
665
660
661
659
643
656
650
651
644
484
801
649
635
648
642
643
643
647
646
648
650
642
653
646
656
646
638
656
650
644
647
646
650
655
656
647
671
660
471
840
656
656
651
651
654
657
652
655
661
659
659
665
673
673
667
673
671
667
664
672
662
668
671
659
482
837
663
650
648
647
638
643
649
650
650
639
634
627
639
624
630
630
628
638
637
646
644
649
658
657
672
672
673
676
672
670
664
659
664
664
656
660
655
659
657
659
663
663
668
668
669
681
681
672
667
669
659
657
660
475
836
662
655
653
646
641
644
646
655
650
650
648
649
645
655
655
654
651
654
651
647
650
653
653
647
653
657
652
655
664
668
681
694
695
687
690
688
693
688
683
686
678
673
471
862
669
660
656
652
675
661
660
672
675
673
671
681
687
684
680
687
684
684
683
679
671
521
813
664
657
652
638
635
634
637
631
626
619
618
618
613
614
611
612
608
612
612
608
603
605
605
610
616
617
619
625
626
631
629
631
640
644
647
652
654
656
658
664
656
654
644
638
658
651
651
653
657
659
658
659
661
666
663
488
818
663
657
656
649
647
649
648
642
641
642
645
638
644
642
646
647
648
646
647
652
655
663
660
655
654
657
661
654
651
652
659
652
654
653
653
654
653
663
667
664
665
670
675
666
666
667
662
666
662
656
664
663
662
659
644
660
655
665
688
723
737
743
741
726
728
742
747
726
720
713
707
706
698
699
702
699
695
685
694
684
684
680
674
674
672
666
666
665
661
662
659
659
658
654
643
641
638
616
623
617
609
600
602
595
598
589
583
584
580
575
573
572
570
567
566
566
563
566
569
572
573
581
583
572
598
588
562
589
610
608
609
610
624
626
626
629
630
627
629
627
625
628
623
628
624
627
624
635
630
632
633
635
629
628
626
630
630
629
631
638
649
650
651
653
654
655
648
659
653
649
638
642
640
637
635
640
638
638
640
657
650
647
653
653
654
645
648
654
657
654
654
656
660
663
657
661
657
654
648
643
642
644
634
633
630
621
618
622
620
620
628
629
623
621
620
624
629
624
628
629
627
624
623
633
636
633
632
627
630
627
619
618
621
610
612
606
609
604
603
607
608
613
618
611
637
627
636
635
633
641
648
643
657
657
661
668
680
683
682
678
674
675
668
667
672
658
669
662
664
669
674
665
675
674
669
680
679
675
686
689
685
695
693
701
708
701
712
714
709
716
704
709
708
702
710
692
695
700
685
692
684
682
683
676
669
667
679
662
676
672
676
673
672
674
661
646
649
652
645
639
636
640
632
622
618
619
612
612
612
609
604
606
607
608
601
608
613
616
614
617
629
628
630
636
638
636
640
642
636
637
634
629
623
619
617
617
615
616
616
614
620
620
620
618
624
620
621
626
620
625
622
622
621
624
624
623
622
622
624
626
616
635
623
620
623
629
636
638
639
650
650
652
651
659
659
659
662
661
662
665
662
659
655
651
651
653
656
651
649
643
644
635
633
627
626
618
616
618
616
613
610
611
606
607
602
599
593
590
593
593
590
592
596
602
601
600
601
607
598
599
602
604
604
600
604
602
615
602
601
603
601
596
597
599
600
600
596
599
598
606
597
595
597
597
600
594
592
591
591
596
600
600
604
601
600
604
603
601
600
603
603
604
605
611
617
620
620
622
621
622
618
621
503
729
622
617
614
613
616
617
621
629
636
640
644
654
660
666
665
667
667
666
664
665
666
668
670
661
667
499
821
654
655
643
636
639
640
640
639
645
644
644
645
644
645
648
649
650
648
656
656
654
656
657
655
654
653
651
652
652
655
656
656
652
656
655
476
829
653
649
648
640
633
631
628
637
623
626
627
627
632
639
638
642
644
642
648
647
642
643
628
658
634
643
635
637
630
632
633
625
624
624
622
622
619
617
619
619
617
616
618
615
619
622
623
617
615
618
619
619
620
623
623
628
629
629
639
635
632
638
635
630
634
631
627
626
637
474
767
625
623
617
617
618
615
615
622
623
625
625
627
629
629
623
618
617
620
616
615
615
613
609
604
616
609
471
744
613
613
617
610
609
595
636
611
615
630
623
617
625
615
623
621
621
625
629
636
637
634
641
637
631
630
632
631
634
631
626
626
628
632
612
641
635
634
634
628
631
634
630
632
633
634
640
642
643
650
652
653
648
657
649
645
642
643
642
637
641
638
634
624
655
648
652
655
653
653
649
649
647
651
647
649
645
642
644
646
643
641
639
644
645
647
642
640
639
636
643
639
637
637
637
639
634
626
632
633
633
632
628
631
633
632
632
631
631
632
634
642
646
649
653
656
657
653
651
655
651
648
647
647
643
642
646
651
646
645
650
647
639
636
623
643
628
626
626
626
627
624
621
624
621
617
624
626
632
631
631
625
627
636
631
626
629
640
636
638
646
649
652
666
674
678
686
684
675
670
680
673
667
664
665
674
655
646
667
667
644
646
653
653
655
645
662
665
662
671
673
668
677
669
671
666
662
671
665
659
654
655
653
651
653
652
658
660
655
651
648
650
648
645
644
645
636
634
638
640
629
637
639
639
637
640
644
648
649
656
654
655
652
653
656
652
652
653
651
647
649
646
640
538
746
641
638
639
639
637
632
636
635
629
631
631
625
636
631
636
638
640
642
649
651
657
660
665
660
658
671
663
667
669
677
677
680
677
669
669
656
658
658
660
657
654
652
659
652
647
659
646
641
648
637
647
637
639
634
643
633
630
631
631
624
624
625
626
626
627
621
624
630
631
631
626
630
625
618
624
622
621
623
627
621
627
628
622
621
628
625
624
623
621
621
622
623
621
625
628
629
630
624
642
634
631
630
630
627
625
625
626
622
621
619
621
615
613
613
618
616
613
616
619
623
618
619
619
623
625
628
621
621
617
604
617
614
611
616
627
634
636
646
644
639
640
646
637
634
636
635
632
633
631
627
638
624
629
629
627
627
635
640
637
634
637
636
639
633
630
631
624
637
627
630
629
630
628
618
617
625
620
618
626
632
628
634
639
643
639
637
633
632
630
634
633
639
642
651
648
647
649
648
645
641
641
639
635
633
637
637
639
632
643
642
642
642
634
640
640
634
631
634
637
636
630
628
629
632
629
629
631
635
632
636
638
635
634
635
632
629
636
635
632
633
638
640
641
642
640
636
632
632
631
631
629
629
616
616
630
642
634
640
640
653
659
643
678
662
661
664
667
667
669
667
671
667
651
656
668
663
647
657
659
659
650
659
663
659
651
659
661
649
651
652
658
648
641
641
640
639
640
637
640
636
634
635
637
637
639
634
633
629
632
630
626
623
629
631
637
628
627
611
619
605
607
613
611
614
612
616
618
626
632
632
640
639
646
654
660
660
666
669
667
665
665
672
670
664
652
680
669
664
665
669
670
672
675
682
679
675
665
680
674
655
673
669
665
667
669
673
674
677
681
682
668
670
674
673
669
665
668
666
665
655
664
665
655
653
652
650
649
650
637
658
656
654
652
651
653
651
655
659
658
654
651
651
645
643
644
642
638
639
643
643
639
638
639
641
638
639
639
639
638
635
637
640
637
634
634
637
634
633
631
634
633
629
627
626
631
625
629
634
631
633
635
637
640
640
635
637
640
641
641
637
641
642
643
644
641
640
644
648
644
655
653
653
657
652
651
655
659
657
655
654
651
648
649
649
648
646
649
647
644
644
1275
639
631
634
634
633
634
634
631
628
635
641
639
640
635
640
638
641
640
636
636
635
635
630
637
643
650
654
651
648
641
635
632
637
637
637
636
630
625
624
625
625
622
626
632
639
644
644
643
637
633
631
630
629
633
635
635
631
631
633
636
632
643
644
645
646
645
647
648
646
643
639
638
637
641
646
648
642
640
641
634
639
635
635
640
638
642
646
649
657
659
655
654
655
655
655
653
650
637
644
652
641
642
648
652
657
665
666
664
666
663
662
660
662
662
667
662
659
665
656
658
653
656
657
652
659
659
661
660
662
661
659
659
657
653
651
651
647
647
643
647
649
650
648
661
659
664
665
666
670
669
675
673
669
670
668
667
666
661
663
656
662
658
656
659
649
651
646
642
645
646
645
649
648
648
651
651
656
659
659
654
653
648
651
657
650
649
651
649
657
658
664
664
663
659
661
657
658
659
660
658
651
650
655
651
646
643
642
641
642
637
631
637
636
628
626
628
622
620
619
616
613
615
616
616
613
615
625
624
629
617
641
636
640
646
651
648
651
661
667
664
671
675
674
673
661
664
660
659
656
654
648
653
647
646
652
650
651
646
644
652
644
642
641
644
641
646
650
657
656
661
660
655
651
658
660
647
628
657
632
634
635
637
637
638
657
660
660
659
661
641
666
653
656
657
651
657
650
649
645
641
639
642
644
637
633
637
635
638
631
630
633
628
629
636
637
641
639
639
641
635
625
631
627
617
615
615
616
617
615
612
613
611
613
609
611
616
615
617
623
623
625
628
625
631
631
633
630
632
633
635
632
633
633
634
635
632
631
633
631
631
635
641
639
640
640
642
645
642
642
649
652
651
648
650
648
647
648
644
645
643
648
644
644
642
648
656
660
656
654
653
651
650
650
647
648
648
646
646
643
643
642
637
639
643
646
650
659
675
683
689
698
706
708
709
704
703
697
687
688
688
682
681
680
679
675
673
677
675
670
666
666
662
664
664
664
656
657
652
658
658
659
663
661
659
655
658
651
650
649
650
649
652
642
645
618
575
550
552
551
566
630
689
702
640
618
619
659
706
748
683
681
675
669
665
675
671
673
678
675
678
674
671
663
670
670
658
665
671
659
654
675
675
667
676
679
685
682
696
703
697
684
706
709
716
704
722
713
710
699
718
703
698
703
703
694
678
684
692
685
673
671
678
680
678
674
724
717
693
700
692
687
574
797
684
678
675
688
672
671
674
671
669
661
669
665
659
656
656
658
658
652
657
671
665
655
656
654
651
649
652
654
657
654
655
661
695
689
676
667
662
654
651
653
655
652
649
648
648
649
647
643
644
673
684
667
657
666
657
648
643
659
675
663
652
645
639
644
663
657
653
655
653
655
654
657
655
656
653
658
667
671
714
707
699
684
678
693
688
684
687
710
700
688
713
706
691
682
710
706
689
690
697
686
677
686
689
674
673
682
679
676
679
679
675
687
683
678
674
687
684
678
680
704
700
688
702
714
705
700
689
705
693
681
684
691
686
681
683
687
682
678
673
679
683
683
670
678
673
669
664
664
670
662
658
599
717
660
652
650
654
655
652
650
652
652
650
649
649
652
655
649
648
655
659
656
649
657
662
662
652
645
642
646
642
636
637
640
635
634
635
634
634
633
630
632
637
634
632
630
634
629
627
626
641
634
643
658
674
670
668
663
656
654
665
663
656
655
660
674
671
665
676
668
662
662
662
669
679
672
664
660
660
659
658
647
659
675
705
692
694
693
684
683
692
696
690
683
693
694
690
685
683
698
687
674
671
660
655
650
638
644
641
623
635
644
655
665
666
659
656
650
645
643
648
647
642
637
633
638
640
637
630
629
639
642
636
633
644
644
634
634
636
632
632
648
681
677
664
661
656
650
647
646
641
637
640
642
688
679
671
676
669
668
666
670
666
668
669
671
668
663
659
659
654
657
658
651
661
696
692
677
670
669
667
663
659
662
663
665
664
658
662
663
673
665
668
673
666
666
659
660
661
657
653
653
653
650
647
651
672
689
685
675
673
674
670
666
658
654
652
661
658
655
654
659
658
666
693
684
687
674
675
681
675
669
667
668
668
669
664
663
659
656
654
653
653
657
651
654
655
660
694
687
679
677
670
664
661
662
661
654
663
658
659
659
656
655
658
658
655
650
646
662
662
658
656
672
676
670
667
665
670
668
664
667
670
666
661
657
663
668
705
693
688
684
679
672
671
672
669
665
664
665
663
661
660
656
655
648
646
642
639
667
682
678
670
662
661
660
655
655
656
656
655
653
652
648
646
645
640
638
639
626
643
651
691
673
661
654
652
643
652
647
651
646
640
652
642
647
654
653
649
654
657
653
656
654
655
656
656
651
651
652
649
657
651
650
656
692
686
673
668
662
657
657
655
654
650
647
642
643
641
638
637
636
649
680
673
661
653
654
650
647
639
644
652
645
636
639
644
638
643
640
646
642
642
638
648
647
647
643
643
645
642
641
635
637
639
633
633
633
635
635
639
676
671
660
651
644
643
655
647
640
635
639
641
634
636
641
639
637
663
684
676
672
669
661
648
642
644
644
640
644
646
667
685
687
681
672
667
664
659
654
648
646
646
642
640
636
643
683
678
665
661
657
653
648
644
644
644
644
641
643
645
640
639
636
638
638
636
635
635
640
638
639
637
636
638
635
635
633
633
630
634
635
677
670
657
651
644
642
641
637
633
639
646
647
639
636
637
648
643
640
637
635
639
638
638
638
639
637
634
635
638
655
672
674
656
659
656
653
659
655
656
657
657
664
663
662
657
655
653
657
655
651
653
654
653
652
651
671
690
683
675
675
669
661
664
656
654
649
648
653
662
690
684
671
665
663
654
649
657
658
653
649
652
654
653
655
656
659
662
660
659
654
665
674
665
666
670
664
658
663
657
653
653
661
707
697
683
676
667
662
651
645
643
642
634
644
638
642
687
680
668
661
660
656
652
649
648
648
647
646
645
643
644
644
641
639
640
639
653
677
673
666
659
655
651
650
649
646
645
641
638
638
638
638
658
676
674
663
657
663
658
655
645
651
661
656
653
659
660
660
655
655
653
650
647
645
648
647
645
643
645
645
680
673
662
654
648
645
639
638
640
638
634
633
634
636
635
632
638
634
640
639
643
648
650
651
647
649
652
649
648
648
650
653
652
649
649
652
675
686
679
673
666
663
653
651
648
650
646
644
645
648
650
655
685
678
672
657
663
649
650
650
659
658
652
646
647
646
647
649
647
644
642
647
644
655
684
680
669
660
651
642
649
642
638
638
638
636
651
684
675
665
665
655
651
652
659
652
646
649
644
645
647
650
652
655
651
653
653
648
645
642
651
651
649
650
702
690
675
670
670
665
656
653
651
649
646
647
650
652
650
646
643
646
648
687
680
668
665
655
652
660
669
666
656
657
656
659
649
656
653
645
646
641
644
647
649
645
639
648
655
656
651
683
563
787
661
657
661
658
679
675
668
662
657
667
657
653
656
663
655
655
673
677
661
661
663
655
648
652
657
652
645
643
638
652
667
659
648
642
646
655
641
644
642
634
628
630
628
632
629
631
637
650
646
634
650
650
640
639
632
624
622
628
625
627
625
632
639
645
645
666
694
688
675
675
672
666
664
656
653
653
650
651
659
651
648
652
654
651
652
649
682
693
679
666
669
666
658
668
661
660
655
668
675
672
672
682
688
686
682
697
695
691
694
683
669
669
675
676
670
670
681
728
707
697
693
683
673
668
667
661
654
657
658
659
657
655
689
684
672
666
659
655
656
659
655
648
646
652
650
648
651
667
663
655
669
660
647
657
654
656
653
650
648
668
674
672
663
660
653
649
650
647
633
662
675
660
663
661
662
667
666
660
656
654
659
656
656
648
663
652
654
655
654
650
651
653
652
651
650
649
650
652
697
686
676
671
667
665
662
661
659
656
652
652
666
695
685
673
668
670
668
657
670
678
673
665
672
665
661
662
663
665
663
666
669
665
662
660
663
663
663
656
663
664
663
660
663
663
657
656
659
662
656
655
662
655
656
663
663
658
666
672
718
708
690
685
681
676
670
665
664
665
657
656
665
661
658
655
684
711
699
704
704
703
695
700
701
700
693
694
694
683
675
691
685
676
671
680
683
680
674
676
684
684
682
678
683
680
676
684
718
713
698
691
680
671
665
661
659
660
656
661
693
680
674
669
660
653
649
639
648
646
645
646
645
646
645
649
644
642
641
635
634
630
631
626
623
625
622
623
637
660
653
651
652
646
646
652
650
648
648
656
656
653
655
653
666
669
663
657
649
667
665
657
649
654
667
670
662
660
647
670
673
672
673
663
680
706
699
686
679
682
682
675
677
673
679
675
676
676
673
672
666
676
668
663
669
669
709
699
688
676
667
659
653
649
646
647
643
646
649
656
692
688
686
681
676
669
666
667
665
667
665
663
666
662
661
661
663
659
664
663
663
663
662
663
660
658
656
658
652
653
649
649
654
691
686
674
668
667
469
859
658
657
675
670
662
657
658
663
659
665
663
695
693
690
676
702
699
696
693
702
703
697
711
718
716
703
708
717
719
704
729
724
718
709
730
716
710
710
705
703
705
702
700
695
697
696
692
690
492
878
688
670
669
673
666
658
660
652
699
715
704
696
693
696
694
698
694
691
692
687
685
692
741
732
722
714
712
704
695
686
679
671
672
670
662
661
693
707
701
686
681
677
679
678
675
673
675
676
673
671
668
666
658
677
686
674
675
676
671
665
679
508
828
664
678
686
673
683
674
678
672
672
672
688
679
670
690
697
685
685
681
697
691
689
679
688
683
677
669
673
689
700
701
701
695
691
705
693
706
695
690
690
693
684
684
686
679
665
680
676
672
724
718
701
533
864
690
682
678
675
673
665
683
692
673
690
678
671
660
676
674
667
661
656
655
650
660
655
649
646
641
642
643
643
639
639
639
683
676
668
658
647
640
633
628
628
639
629
619
502
715
603
594
578
559
541
529
520
488
480
489
500
507
508
502
506
505
523
503
530
556
560
527
515
525
519
563
574
545
525
543
559
558
551
561
596
555
645
595
607
596
603
637
626
686
639
846
745
718
705
691
694
693
689
685
689
689
685
685
683
679
677
673
671
673
671
667
666
673
722
713
697
686
677
669
669
667
665
664
689
704
692
679
676
670
673
487
833
658
665
675
662
645
638
634
638
677
686
678
516
809
662
649
646
644
642
641
454
818
648
644
652
650
654
652
647
662
659
656
666
672
708
701
697
698
697
692
692
716
720
703
694
705
695
696
701
699
693
686
681
500
856
690
681
680
527
871
716
697
689
687
692
691
686
690
493
893
695
684
693
476
902
676
682
680
491
842
675
680
722
709
709
703
699
696
698
691
677
663
673
662
654
653
660
651
647
656
650
653
652
665
672
671
666
667
661
661
651
645
649
648
644
639
641
643
640
647
642
641
643
646
650
656
662
675
688
689
703
701
706
711
715
715
718
718
707
704
540
843
679
679
669
661
663
665
660
662
664
662
659
509
795
650
652
643
641
635
637
632
632
623
631
600
557
666
600
595
627
608
581
567
640
638
717
720
721
676
668
617
589
573
630
714
535
893
677
665
661
658
653
654
654
653
651
648
645
642
643
643
492
764
627
661
665
646
635
631
635
570
619
575
602
594
593
602
603
614
617
620
622
624
618
627
624
622
623
619
459
759
617
620
615
610
615
617
623
629
631
637
639
642
504
775
644
637
629
633
628
621
625
639
639
650
609
677
642
665
675
661
646
637
625
606
587
645
605
625
754
741
692
676
665
607
586
573
592
711
685
647
617
609
599
513
670
592
577
619
689
692
681
676
663
670
665
652
652
643
650
683
637
681
635
663
658
673
670
659
640
640
627
615
619
621
622
618
627
624
624
622
620
617
613
620
627
628
639
644
644
653
658
662
673
671
665
667
665
660
657
651
652
641
645
637
634
628
637
645
650
651
651
652
652
658
653
655
656
650
649
649
651
651
652
652
654
644
649
655
652
645
520
749
640
635
629
629
627
625
628
634
632
630
633
634
633
631
624
621
614
607
598
598
594
590
595
599
596
596
606
608
609
614
574
571
651
624
616
609
590
586
554
482
497
514
457
592
543
553
553
543
559
536
568
545
551
544
545
540
551
540
428
645
559
489
589
542
541
537
546
563
539
559
546
579
561
578
563
649
763
849
759
731
724
721
716
704
698
693
682
681
680
724
722
503
888
698
683
684
682
690
686
680
686
689
677
693
685
681
682
672
697
707
701
695
697
702
700
700
695
700
716
714
712
708
698
712
712
764
750
735
727
727
727
722
738
734
723
716
707
701
698
697
694
489
886
689
679
683
517
832
671
666
670
668
672
678
678
679
675
674
676
517
863
684
669
665
661
659
658
656
661
672
696
689
687
687
678
671
671
670
667
661
667
667
666
662
662
676
674
674
673
677
676
677
675
506
864
683
680
679
670
681
675
676
671
671
683
721
713
702
692
698
704
494
881
686
679
668
663
664
640
639
639
643
648
649
650
654
660
664
662
655
654
656
657
656
660
659
660
659
513
794
650
652
636
646
636
634
629
629
627
628
626
631
495
787
599
557
538
570
604
598
611
582
576
636
606
592
585
586
579
597
604
612
605
596
589
600
606
611
615
610
609
613
619
625
636
607
636
589
630
619
607
604
605
612
606
600
601
599
607
591
629
609
606
597
599
591
590
592
589
609
607
600
599
604
604
616
585
611
608
603
616
608
608
607
616
599
593
594
595
597
593
595
594
601
599
598
609
610
619
631
590
609
602
598
590
589
589
590
600
594
594
594
574
577
575
577
570
570
575
575
576
573
563
558
554
553
554
552
553
558
554
564
569
601
653
621
618
619
633
614
614
650
648
636
556
533
535
525
520
522
527
557
555
556
565
548
585
594
595
582
613
586
608
592
583
581
603
601
601
601
611
612
588
574
583
631
629
611
610
607
607
608
620
638
626
642
614
607
605
600
603
607
619
610
610
604
619
616
617
643
633
624
621
616
618
608
598
596
597
601
601
602
599
590
587
589
595
592
592
587
584
587
589
596
596
595
598
607
617
611
628
640
618
612
626
608
602
597
604
597
597
592
595
601
604
605
608
603
608
608
601
605
601
600
594
591
598
600
603
598
597
599
605
610
609
608
609
602
604
608
600
594
595
589
582
575
585
587
592
592
592
593
595
593
596
590
597
598
605
606
609
606
620
621
612
609
605
603
602
603
595
591
583
584
584
584
581
572
572
568
576
576
578
582
588
593
590
586
593
594
591
593
592
587
580
575
573
582
574
582
593
603
604
600
597
596
593
591
597
601
611
620
628
621
622
619
625
623
624
620
623
617
623
624
619
618
620
617
615
617
616
619
619
617
625
626
624
628
631
633
633
632
629
631
639
635
636
618
614
609
603
602
598
596
574
563
564
573
582
589
591
581
575
575
569
576
541
577
586
585
579
571
567
555
581
565
555
594
572
568
571
604
599
597
602
595
587
585
585
587
607
611
603
598
592
584
575
597
600
597
594
597
594
592
597
610
607
613
626
632
631
628
620
625
619
623
615
611
616
618
618
617
612
609
612
601
590
585
594
602
602
606
601
595
591
601
602
600
597
599
604
605
601
603
608
608
616
616
612
611
611
612
610
611
609
602
599
593
595
598
599
588
583
592
599
602
612
599
602
602
604
601
595
585
584
585
579
589
591
580
582
588
586
586
582
583
588
596
602
596
600
598
601
594
590
592
592
591
583
585
582
582
581
573
572
579
578
580
575
573
576
579
572
584
585
581
586
589
589
585
581
584
584
587
583
579
571
570
566
563
563
565
569
568
568
564
561
570
569
567
567
569
575
565
566
566
573
572
567
574
582
582
584
588
598
586
598
594
589
589
592
600
601
597
593
589
603
606
612
605
604
607
606
603
596
589
584
591
594
585
591
600
599
605
610
621
602
617
624
639
647
647
644
648
649
648
635
633
636
637
639
637
638
641
645
645
640
631
630
634
623
622
625
629
627
624
621
620
623
622
621
614
607
608
606
608
605
594
592
603
615
626
624
619
625
635
637
639
639
634
626
630
625
626
624
628
628
635
628
629
629
633
637
638
631
625
627
625
621
614
614
611
604
599
603
612
618
620
607
610
610
610
607
608
597
594
589
586
586
593
589
585
586
584
583
581
575
576
574
572
582
582
594
597
597
600
599
595
604
603
604
601
606
603
600
595
588
586
595
597
594
591
596
599
600
603
594
594
598
600
599
600
593
591
595
588
583
595
603
607
609
607
598
604
610
611
609
607
598
587
598
597
592
585
585
583
583
581
577
576
578
583
588
580
579
588
594
602
604
604
601
593
597
585
597
598
591
591
590
589
595
595
600
592
591
595
602
604
604
602
607
609
608
605
600
608
610
605
602
600
604
603
601
602
595
604
615
613
605
616
619
624
625
627
620
621
616
612
608
602
597
592
591
597
597
601
604
594
590
587
581
588
588
584
588
594
590
598
593
594
595
600
603
604
600
600
599
597
592
584
587
589
588
582
582
585
595
594
593
591
585
580
579
581
584
582
587
582
590
587
588
582
573
570
563
559
562
557
562
564
430
676
568
441
662
560
498
631
569
564
579
581
602
621
639
639
656
649
653
662
651
649
651
649
645
639
627
625
622
623
615
614
599
610
613
623
629
619
620
627
630
628
629
622
624
629
630
628
625
446
812
630
616
611
615
617
627
621
628
635
645
644
650
656
658
654
654
642
641
628
643
656
647
655
656
662
659
662
664
671
678
671
675
672
669
667
659
658
652
650
660
664
662
655
648
641
472
776
630
628
629
626
633
637
649
643
649
655
654
654
514
784
646
646
646
641
634
631
632
642
658
654
652
658
654
657
657
650
643
638
627
630
628
622
615
606
597
606
610
615
612
610
608
604
610
611
607
603
608
600
609
608
604
607
611
611
611
606
614
620
629
626
622
625
622
628
628
622
629
627
624
621
616
598
605
610
617
613
613
609
609
619
615
615
615
620
618
611
616
620
617
620
614
610
606
605
613
601
601
596
602
601
610
606
608
609
608
609
603
604
600
590
588
584
586
592
589
590
591
588
596
595
596
597
594
600
600
599
595
591
596
591
589
590
590
588
580
575
570
574
582
586
582
582
577
584
590
591
595
596
602
598
602
601
614
618
621
627
624
625
632
620
634
623
619
619
615
611
604
598
596
598
592
589
581
589
604
616
631
627
638
643
654
661
651
656
653
642
455
809
627
614
608
612
618
622
631
624
630
634
630
632
630
631
629
634
635
636
629
630
633
468
762
618
607
601
609
617
630
632
627
637
644
652
650
657
661
654
662
658
655
644
645
648
654
649
642
644
645
632
639
644
637
640
636
637
634
633
637
636
632
638
643
642
641
637
640
642
645
635
633
633
633
641
637
630
629
626
627
622
623
620
624
619
609
613
625
632
629
626
626
627
632
621
624
619
615
620
622
620
621
616
617
617
619
616
609
601
593
602
605
600
606
611
618
612
609
612
611
616
620
619
616
613
617
621
624
625
627
624
632
642
647
645
640
634
639
644
644
636
632
622
612
609
619
627
629
627
633
641
642
641
642
639
636
641
642
640
459
804
634
625
623
622
621
629
633
633
634
643
644
652
646
648
645
643
633
628
630
632
626
618
610
612
611
616
612
611
608
617
615
615
611
620
631
642
646
649
656
659
647
657
654
655
658
647
632
629
623
623
621
629
615
614
612
614
610
611
606
608
607
611
611
611
614
615
612
607
612
611
618
610
606
604
602
609
617
608
600
592
585
587
585
581
581
583
582
577
585
589
591
586
602
605
621
619
633
653
662
663
644
643
645
636
623
628
630
630
628
636
639
645
646
650
655
662
658
665
656
646
653
646
638
627
618
613
624
620
610
619
603
619
630
620
613
604
610
593
597
606
613
611
613
598
606
601
601
603
602
605
615
616
622
630
635
657
678
696
683
670
672
680
694
709
690
683
499
866
674
675
670
675
669
679
682
680
671
677
682
688
696
706
719
726
577
818
677
664
663
668
662
665
513
785
643
645
650
661
675
698
569
838
699
721
721
492
900
678
668
670
672
667
666
670
685
700
706
701
473
926
695
694
697
484
862
667
653
658
656
658
670
535
828
675
686
690
697
696
701
704
717
721
717
705
696
689
672
654
665
526
821
669
657
654
655
654
659
598
700
647
648
650
665
670
678
677
680
685
693
689
689
684
684
569
765
661
664
664
669
657
658
651
653
651
652
645
641
640
640
651
667
687
708
702
703
711
713
716
728
719
713
687
686
673
658
649
637
633
634
631
627
631
634
641
649
661
665
679
665
651
651
654
659
663
661
665
658
516
790
646
629
639
639
647
653
661
666
679
685
692
680
674
669
659
658
652
640
638
638
646
647
659
671
681
682
682
686
674
667
666
673
673
674
675
676
672
666
662
664
673
678
665
672
671
669
666
658
655
661
659
659
663
659
652
650
647
649
649
644
642
636
636
642
642
652
656
648
640
452
823
645
632
631
633
639
649
653
657
670
669
672
663
664
663
659
652
647
645
646
646
641
625
619
543
719
637
644
632
635
635
645
645
647
649
661
666
671
663
667
675
685
674
669
661
654
648
640
642
648
639
639
636
640
641
637
634
581
657
620
629
620
618
624
636
638
641
638
635
630
633
633
629
633
643
645
641
457
810
641
637
628
617
618
624
623
617
618
613
611
608
604
607
592
586
591
599
610
616
621
625
625
625
623
624
622
621
609
595
606
617
621
627
642
648
654
641
638
639
640
642
462
795
628
626
630
637
629
640
649
664
665
657
644
639
645
650
656
667
657
658
652
646
577
699
640
644
641
645
646
662
672
662
671
488
848
657
662
672
664
662
661
671
686
688
694
687
584
768
675
667
653
645
651
648
652
646
648
643
642
638
634
635
628
631
637
642
643
649
647
652
662
691
694
694
702
702
466
895
659
648
650
647
642
640
454
798
624
616
613
622
620
631
643
645
652
650
660
678
680
691
694
688
678
548
799
666
665
662
663
669
674
451
863
655
646
647
643
644
642
482
783
641
618
603
593
630
664
682
683
681
694
688
699
704
683
539
837
678
671
664
660
650
644
650
649
648
643
643
646
652
661
622
692
664
655
646
653
650
655
651
654
655
661
659
667
662
670
677
669
655
650
642
649
652
652
651
665
666
447
872
662
660
662
658
655
664
676
695
703
710
715
722
734
730
720
722
710
715
636
775
690
678
674
674
677
676
677
666
645
656
647
651
643
642
648
657
657
655
656
663
657
649
520
762
635
626
615
617
607
597
596
598
601
603
610
606
603
601
606
601
604
606
613
610
617
617
615
606
605
607
608
607
600
601
604
609
600
600
601
601
605
596
594
599
601
604
596
600
610
618
617
618
614
619
618
618
611
611
611
615
615
624
625
622
625
630
633
632
633
638
637
621
616
611
608
607
599
590
591
590
603
594
587
577
574
573
567
557
557
557
558
558
402
683
553
426
667
548
457
615
541
546
543
539
534
531
521
522
551
559
567
563
560
554
544
567
568
556
551
556
444
668
566
425
689
564
393
708
563
557
554
567
564
578
578
591
617
617
649
648
653
661
650
658
664
670
483
822
654
644
649
640
634
641
652
658
667
681
684
693
687
686
669
672
687
694
697
696
697
688
676
682
690
486
869
668
649
640
655
660
661
664
679
688
689
690
689
684
696
561
816
673
656
667
672
675
674
599
749
674
662
667
674
676
678
698
705
715
720
746
569
870
690
679
667
664
668
661
466
841
652
644
651
652
647
646
646
655
663
553
794
668
657
655
663
664
661
658
645
642
639
652
666
685
685
683
679
677
679
683
678
673
666
656
658
673
677
677
678
680
674
655
659
664
660
653
650
655
657
659
654
650
641
636
637
641
636
630
625
627
631
642
652
649
641
640
646
652
653
659
459
836
638
616
611
616
618
616
609
613
618
625
631
644
651
651
641
645
650
648
644
643
643
576
726
653
645
643
646
642
646
661
662
665
664
665
648
541
785
665
678
670
657
666
659
657
655
644
443
835
645
642
639
636
635
644
648
662
659
680
688
695
703
690
689
682
681
671
664
662
664
659
660
651
648
660
655
650
647
647
649
445
825
642
632
634
635
635
642
639
633
643
651
653
656
620
680
660
669
663
655
653
654
654
639
649
658
651
651
647
645
649
659
668
668
669
656
644
645
648
557
726
637
640
632
636
639
641
640
636
633
633
642
641
638
626
628
633
633
627
495
739
621
621
611
620
623
623
620
632
633
631
629
627
633
644
644
641
644
637
646
654
657
458
851
645
630
632
640
638
641
644
653
656
662
666
678
689
707
708
708
707
513
897
688
675
678
670
662
661
660
664
665
667
657
659
645
634
554
696
626
623
622
620
624
627
628
626
623
616
627
637
650
673
688
575
828
706
726
733
486
965
707
697
708
461
954
694
684
692
516
851
669
676
682
697
715
718
714
724
738
751
752
748
748
751
748
740
721
701
706
706
719
720
713
711
708
715
713
702
491
886
679
663
661
654
649
636
634
637
641
438
829
635
628
625
629
623
619
621
627
624
625
622
608
611
617
613
614
603
599
592
589
592
586
589
593
601
603
607
614
619
621
625
629
631
642
638
638
639
639
637
639
636
634
447
803
627
610
615
615
623
611
611
611
616
610
611
606
605
610
618
621
624
616
622
628
630
631
642
636
631
628
634
636
636
636
437
812
634
623
630
622
610
619
619
616
618
618
632
645
659
672
687
456
889
666
652
653
651
653
656
487
827
659
671
674
672
673
674
689
703
696
698
691
503
873
679
672
666
666
655
656
651
647
641
650
652
654
653
648
500
797
646
645
643
637
640
641
647
656
662
665
681
685
699
697
558
832
684
684
681
679
676
673
680
683
686
685
690
522
851
668
657
649
644
648
643
630
638
640
645
647
651
650
661
674
683
693
464
920
689
674
676
621
716
668
673
659
658
650
649
637
632
620
623
624
615
463
734
606
592
594
594
594
593
603
594
608
627
660
729
592
658
607
467
748
611
620
628
647
647
645
636
634
634
634
623
618
617
628
630
588
665
616
612
613
610
608
608
614
610
617
617
613
611
605
611
601
593
591
592
589
582
586
584
587
580
576
575
580
582
573
574
576
577
570
566
442
671
568
454
662
561
485
611
540
544
549
545
542
552
550
563
565
566
571
567
575
585
586
599
630
702
646
572
553
552
544
543
547
549
550
559
563
491
640
593
562
662
636
630
627
617
619
619
620
609
599
590
593
591
596
587
581
583
589
600
606
614
614
617
628
630
641
650
654
656
663
651
650
647
648
642
637
637
526
733
618
615
611
612
606
607
603
611
610
620
628
624
630
630
623
629
627
629
623
625
619
622
619
622
622
619
620
617
614
617
616
623
621
632
637
644
642
639
640
643
637
637
637
638
641
646
643
646
641
636
628
632
632
627
620
619
617
620
613
605
603
608
596
588
589
600
600
598
591
590
592
596
590
582
582
583
581
577
570
569
572
582
437
694
569
466
652
563
556
563
572
582
583
579
588
586
598
594
592
592
596
589
588
590
594
588
584
587
591
590
584
582
579
578
582
588
591
596
598
594
597
597
597
604
606
614
617
625
625
634
637
639
632
634
635
637
627
620
617
619
604
592
592
601
601
604
599
593
589
596
599
601
604
619
624
619
618
622
629
636
637
636
639
641
636
636
639
641
639
645
649
648
646
649
656
659
651
646
647
649
651
468
808
636
624
622
623
628
631
632
638
637
648
657
661
667
664
665
661
662
650
456
829
644
633
629
627
631
630
623
625
630
628
620
617
613
620
614
612
614
612
613
621
620
617
612
621
614
616
612
620
622
622
616
614
612
624
634
640
640
640
641
644
639
645
634
632
633
631
628
627
626
623
620
628
634
636
631
633
635
636
634
635
635
632
630
633
634
629
626
626
636
648
664
743
607
865
697
684
683
695
685
675
517
835
674
668
669
665
672
679
672
669
676
682
681
676
677
682
685
680
682
691
692
689
689
684
691
699
695
690
693
703
695
691
505
860
682
678
683
700
706
698
690
686
700
699
700
694
696
711
709
703
701
712
702
468
930
699
691
704
588
816
696
690
702
618
802
706
706
707
729
733
723
718
714
716
718
711
721
723
720
717
712
715
729
722
717
708
711
725
718
708
711
716
705
700
699
703
611
788
711
708
707
699
705
718
712
708
698
702
732
722
705
698
697
691
685
686
691
683
689
697
695
693
685
689
694
688
688
686
689
701
526
857
684
689
700
700
702
698
703
717
708
708
708
533
874
712
708
721
578
914
723
705
756
751
740
729
733
727
724
724
717
721
729
479
953
707
703
701
571
840
746
729
720
518
920
711
704
702
580
843
710
709
706
712
727
725
725
727
632
802
723
722
719
586
826
711
710
511
809
720
706
486
937
765
739
729
726
720
714
709
716
507
920
717
702
706
567
840
703
695
699
701
698
691
692
691
691
691
699
520
869
701
688
689
697
706
711
750
743
543
917
726
712
705
525
889
709
706
718
538
961
721
758
754
743
741
737
731
728
723
728
662
790
719
717
719
577
847
699
705
703
599
790
684
687
701
721
745
738
733
730
522
917
714
709
715
496
905
702
699
737
472
1015
744
725
728
727
727
567
875
714
715
709
539
861
704
700
712
551
940
738
722
723
728
725
724
723
718
725
728
724
725
721
725
731
732
729
729
722
728
724
727
723
717
727
771
759
748
737
735
728
718
708
707
708
707
708
705
710
712
759
750
735
731
725
716
710
701
489
911
715
744
734
724
722
714
712
707
503
913
707
699
698
582
815
697
692
689
688
695
699
753
740
677
781
723
716
718
579
845
707
697
699
628
779
747
737
727
482
940
706
694
699
499
883
693
688
695
607
843
746
726
713
492
953
756
734
730
730
726
727
724
727
727
724
728
721
781
781
769
514
976
727
724
781
759
739
615
839
709
702
701
620
751
672
681
677
664
666
666
674
659
675
677
666
658
666
667
658
654
661
669
711
704
695
692
686
679
682
645
713
673
675
674
663
671
670
668
661
663
664
659
656
659
659
655
647
649
646
639
632
639
643
686
672
663
652
634
623
482
751
613
611
610
612
613
612
617
620
620
621
625
631
633
629
627
629
627
624
624
621
619
619
620
617
617
618
614
612
615
618
612
613
613
612
611
610
609
608
610
609
609
608
608
606
601
610
490
723
602
599
597
599
596
593
594
596
595
592
596
597
598
592
590
593
596
599
600
606
605
605
611
608
610
610
602
626
609
607
611
610
612
608
609
614
613
614
613
615
615
617
619
627
634
640
639
629
646
639
642
635
631
636
460
799
631
631
619
620
612
614
618
621
620
628
634
637
647
660
659
662
664
665
661
653
644
643
643
638
648
646
627
625
640
647
639
636
642
644
652
656
664
669
671
679
680
686
681
608
739
680
678
670
671
663
671
676
666
673
564
774
665
664
661
668
673
664
662
668
670
529
800
671
664
658
653
651
648
643
641
646
651
656
662
663
671
665
663
661
661
659
659
661
662
657
658
662
659
507
792
644
629
631
647
646
638
637
642
651
659
659
666
675
677
672
663
689
673
660
659
668
658
654
663
663
659
659
664
667
667
673
678
648
706
682
682
678
673
668
669
665
662
659
662
659
658
659
658
657
499
833
610
589
667
669
621
588
598
599
603
608
622
641
651
683
715
718
702
733
784
818
496
968
727
711
711
555
896
758
739
722
507
896
698
679
675
670
670
664
596
773
676
661
652
650
647
641
638
652
702
692
677
665
677
670
669
668
673
656
671
677
665
664
687
669
670
669
683
686
683
684
686
694
708
704
694
695
704
696
689
692
705
702
694
699
712
708
708
705
713
710
707
708
717
729
730
517
937
732
737
742
507
974
735
747
751
754
750
756
770
775
780
769
776
788
786
785
776
781
789
784
776
762
767
773
578
956
758
758
763
758
753
750
755
760
755
749
751
765
767
762
756
753
763
762
762
750
753
758
756
755
749
750
753
750
748
740
743
747
743
487
990
747
735
737
487
971
736
731
735
504
951
734
725
733
547
899
731
730
725
721
719
732
739
796
530
1005
743
742
794
775
748
742
748
739
738
740
742
750
750
739
741
748
753
751
742
743
750
751
742
741
750
580
902
729
725
730
563
878
713
710
717
726
766
752
751
755
558
928
730
736
739
555
912
722
725
734
588
892
786
778
756
788
803
788
791
789
780
777
827
806
565
994
765
739
745
747
745
739
742
743
746
746
739
739
753
749
742
746
750
749
748
742
743
747
742
488
1009
805
779
742
747
783
775
762
761
763
759
508
986
736
733
730
497
961
780
758
722
764
777
772
769
763
770
772
772
767
768
767
760
752
745
745
795
795
781
772
540
968
743
737
733
485
963
776
766
761
752
749
754
754
756
750
757
760
758
746
744
747
798
796
777
770
757
748
736
732
732
725
485
980
775
759
744
729
729
731
724
719
506
917
717
711
716
724
723
735
774
774
763
761
752
749
750
743
740
737
740
742
737
738
733
738
741
485
983
728
721
723
503
970
764
753
750
747
743
736
739
746
742
740
737
741
750
745
739
732
727
730
505
931
712
704
710
719
768
753
743
737
529
927
725
715
712
623
787
711
723
787
537
993
752
732
719
753
773
765
749
741
744
734
750
778
770
753
746
531
933
719
715
726
571
956
747
731
729
731
723
715
715
711
537
881
702
710
713
624
781
697
706
708
715
713
719
724
732
733
723
735
734
722
712
715
716
529
955
758
736
732
720
713
708
712
715
555
861
707
713
717
720
718
730
756
747
555
921
732
740
758
750
740
738
742
738
734
722
720
724
718
499
935
776
751
729
731
719
711
704
694
711
722
710
706
703
710
713
708
708
709
713
720
719
468
970
718
717
711
481
936
774
747
743
738
733
730
735
742
737
742
741
742
756
748
739
587
868
730
729
732
498
980
782
764
752
736
730
733
725
717
717
726
730
737
738
739
754
796
784
764
752
746
781
782
768
757
754
747
739
548
909
724
715
713
576
857
766
751
736
728
727
721
719
713
565
858
720
722
712
720
722
721
716
716
724
726
727
724
727
732
729
725
725
726
721
725
733
729
734
722
729
741
735
743
593
953
754
729
770
762
760
750
741
736
732
735
738
733
732
724
728
729
729
735
729
729
736
737
737
739
730
726
734
730
509
936
728
716
703
697
711
716
736
729
711
705
707
701
686
691
689
682
676
677
678
671
663
664
664
667
680
672
667
668
672
666
674
691
692
693
735
756
752
738
735
730
724
710
715
727
720
706
721
709
699
708
703
527
867
697
684
683
690
711
726
575
859
713
696
708
708
698
691
692
697
689
684
681
680
680
683
669
659
660
640
630
626
625
622
621
619
619
619
618
616
617
620
617
618
615
615
617
618
616
617
617
616
483
743
609
609
607
605
602
604
601
599
598
597
599
603
606
605
612
615
618
617
624
632
636
633
633
638
639
637
635
633
637
636
632
628
628
633
629
630
622
625
629
632
634
634
634
637
635
635
634
633
633
633
633
632
638
643
640
640
642
647
646
648
650
646
650
650
651
648
648
650
651
648
650
653
655
651
650
654
660
662
663
667
670
670
662
661
658
656
651
654
494
794
647
513
772
644
643
643
641
640
642
653
659
661
664
665
668
666
666
667
481
833
657
649
649
644
639
636
638
635
631
633
632
641
645
645
646
647
652
651
649
648
655
658
539
775
661
663
662
462
848
657
649
644
643
646
647
649
654
655
662
658
661
662
663
658
652
657
665
672
677
672
668
659
654
655
657
661
662
664
666
672
674
679
686
688
688
685
683
678
685
692
699
694
690
684
685
689
688
683
679
684
685
680
679
677
679
676
678
467
880
677
667
667
666
662
661
665
664
666
670
670
672
673
673
675
676
677
525
815
673
669
664
660
659
662
666
668
665
664
667
670
666
665
663
668
668
670
673
674
667
665
666
666
665
661
657
652
655
661
658
654
652
655
648
648
654
648
651
658
661
660
660
662
665
671
675
677
680
681
674
671
665
665
672
679
518
832
680
678
678
680
678
668
653
677
663
668
664
699
707
725
714
739
738
733
716
722
715
712
702
716
711
709
699
703
705
707
705
710
716
716
715
504
920
714
701
697
681
681
686
678
680
681
673
678
674
675
669
671
677
682
686
685
697
688
684
692
695
689
699
693
696
688
704
696
700
690
699
701
696
552
830
699
694
691
681
697
691
691
682
704
693
695
685
693
680
683
688
686
686
681
676
678
682
683
674
677
674
671
673
669
669
669
669
667
669
661
666
662
660
658
666
661
659
667
669
664
668
670
663
660
669
664
662
664
670
673
682
682
683
682
678
672
677
672
503
831
673
667
664
664
662
658
658
657
658
657
654
657
666
661
658
661
662
656
652
658
648
647
646
647
652
657
654
649
649
665
665
668
661
660
664
664
658
655
651
645
647
650
647
643
640
643
640
637
636
639
639
637
638
634
622
634
649
648
649
639
642
670
654
633
627
648
646
631
624
638
642
635
631
634
639
638
633
633
652
644
651
650
647
662
658
656
660
657
660
661
664
659
656
656
660
653
645
647
640
647
646
641
636
638
629
632
623
622
622
616
425
800
607
614
612
611
615
612
616
616
617
613
616
619
624
623
621
627
626
619
624
628
628
629
639
642
643
640
645
647
653
655
660
653
652
656
660
661
660
664
662
661
660
648
665
656
660
660
658
668
668
665
667
678
676
679
681
686
680
683
689
688
692
695
693
689
687
689
689
684
683
683
682
678
677
677
676
676
671
667
666
468
850
666
656
656
652
648
644
644
637
633
636
626
623
623
620
624
627
627
628
626
638
636
632
628
644
637
632
635
640
641
646
642
650
646
647
659
657
661
668
671
674
681
678
667
669
691
680
676
679
692
697
693
696
701
701
697
704
703
697
694
694
483
887
687
675
675
673
672
666
671
674
682
681
683
687
689
690
695
691
689
693
529
833
673
677
669
664
658
663
666
669
668
676
681
684
689
694
700
701
693
694
694
697
693
691
697
694
693
695
692
692
689
682
678
681
676
678
676
506
841
676
663
666
663
659
663
671
671
668
666
661
668
658
659
661
661
655
655
666
669
670
672
673
663
668
433
530
411
354
345
520
632
630
631
633
630
630
629
628
626
623
623
620
618
622
614
623
625
624
629
627
628
624
621
619
613
612
605
615
613
608
607
612
621
611
613
638
627
634
635
631
631
650
638
627
644
637
624
623
636
629
613
619
641
632
633
632
622
631
622
621
626
622
619
619
619
620
615
617
617
618
614
608
607
621
622
607
605
602
619
586
564
533
700
634
615
596
575
639
611
485
862
693
667
630
591
567
594
682
630
621
599
641
603
758
695
687
681
678
685
689
683
684
694
693
683
680
694
686
475
877
670
671
661
634
639
634
621
619
623
627
632
632
631
635
630
621
616
630
620
620
626
625
621
628
635
636
630
612
646
644
644
632
651
652
635
638
651
647
629
629
648
652
641
639
662
654
655
652
653
647
669
669
655
644
677
659
672
664
670
678
693
673
664
684
702
666
673
697
698
680
694
702
710
701
708
714
724
722
728
732
738
736
745
754
747
742
751
748
744
743
747
750
747
756
758
752
751
755
758
750
740
743
750
754
751
756
765
765
760
761
768
770
763
761
768
772
764
764
766
778
770
766
767
774
772
763
763
767
763
762
765
772
774
771
776
782
785
780
777
785
776
761
764
773
755
764
772
774
773
774
757
774
777
767
761
775
791
769
788
775
772
767
765
778
768
766
766
781
791
769
767
782
779
769
768
784
772
755
755
764
766
755
752
769
777
767
757
766
766
764
761
776
778
773
769
778
775
764
762
767
767
760
762
770
770
769
769
779
777
769
771
788
781
769
767
779
769
760
759
770
753
738
746
745
748
761
772
768
757
762
778
779
769
772
787
785
773
769
564
1012
767
759
776
780
769
774
786
794
785
790
807
813
805
799
812
806
787
781
793
789
787
790
796
797
774
770
783
785
545
1005
775
778
771
762
773
781
782
774
781
797
789
778
784
797
797
788
791
805
544
1025
764
765
763
754
756
767
772
772
773
791
792
791
786
801
806
804
795
800
542
1059
787
770
790
790
777
771
779
783
781
781
794
801
800
792
796
814
811
797
798
818
814
804
806
820
851
902
874
842
805
784
530
1057
804
770
770
583
998
784
784
793
525
1076
785
787
805
791
794
810
811
820
826
830
832
820
824
819
802
534
1035
753
750
759
594
870
727
709
700
698
699
767
744
701
650
629
614
613
479
762
625
431
816
625
606
621
617
630
631
647
666
664
660
675
667
661
667
666
668
669
662
665
657
650
647
645
647
645
640
650
649
650
644
654
656
661
659
664
662
664
665
668
669
666
670
671
674
672
668
670
669
665
669
668
673
669
671
669
667
663
657
650
653
653
651
650
651
650
650
653
654
654
638
640
641
635
632
631
629
628
629
627
625
625
626
624
623
623
620
618
618
615
611
611
600
604
612
614
609
615
626
629
645
656
655
654
654
665
656
650
653
651
647
653
650
642
647
652
656
657
662
662
660
663
661
666
668
673
673
678
688
695
703
702
700
690
694
693
675
677
684
671
663
663
668
662
663
663
668
665
657
651
654
674
658
671
684
681
681
656
685
642
600
744
676
653
634
615
623
707
662
845
721
705
704
647
627
619
605
554
573
596
716
870
772
741
747
748
769
770
750
760
778
771
515
996
752
752
742
508
1007
765
743
740
519
1009
757
740
751
768
765
747
757
775
775
755
761
778
772
755
756
582
945
744
764
772
586
918
738
754
762
536
974
777
756
749
525
988
767
745
750
522
1028
758
765
799
796
783
791
816
816
798
809
835
825
572
1046
808
792
784
797
809
573
1008
780
790
780
771
785
802
798
784
805
829
527
1119
831
821
813
807
839
839
811
817
844
842
817
828
845
838
816
828
845
829
817
827
838
823
812
825
829
810
812
839
834
812
812
840
836
809
811
824
813
820
817
800
808
812
792
799
807
797
800
803
790
795
804
790
788
797
804
790
788
803
613
982
789
787
774
779
792
793
784
783
800
806
795
797
812
817
802
807
822
824
818
809
827
827
654
974
803
814
808
798
808
824
804
799
812
816
795
805
820
811
795
803
823
820
801
807
825
819
800
804
815
818
800
800
816
809
795
800
814
802
543
1078
875
815
776
781
788
777
773
786
773
779
796
795
781
785
800
800
789
786
796
804
792
789
799
811
800
804
819
817
807
801
813
822
815
804
813
828
817
807
811
828
818
805
809
815
794
802
819
815
798
803
813
812
799
809
823
822
807
813
827
814
814
827
821
808
813
821
813
798
805
819
811
537
1085
819
796
784
794
816
811
801
810
827
822
805
808
828
825
806
811
827
823
807
815
827
820
588
1035
820
800
790
796
810
787
785
797
788
782
784
791
775
512
1073
860
819
790
774
810
819
828
829
815
814
613
1014
792
840
855
851
836
829
818
835
852
836
810
795
596
1017
820
797
803
819
806
804
815
811
809
817
529
1100
800
798
813
791
792
798
791
781
790
799
518
1120
852
834
796
792
878
865
819
533
1149
662
1075
810
794
807
808
799
574
1051
809
793
814
811
801
804
822
824
813
822
839
829
646
1006
829
813
811
832
826
644
963
804
797
789
796
802
790
786
807
802
787
793
804
793
787
794
808
800
795
809
812
803
802
812
816
804
807
820
815
801
805
517
1101
798
790
800
789
792
643
942
786
790
783
533
1757
823
792
795
793
801
814
807
817
831
815
834
840
838
844
843
832
839
842
543
1114
812
808
812
798
792
797
794
784
796
797
787
787
805
804
794
804
818
811
810
822
825
820
554
1078
805
808
807
796
801
763
849
806
815
823
894
865
811
811
818
801
802
812
801
806
809
796
793
789
600
983
801
845
833
819
812
616
948
731
712
711
706
701
711
723
736
750
522
995
756
759
768
585
934
747
739
743
734
738
736
734
733
737
734
728
737
733
731
743
748
746
745
743
743
730
729
739
735
707
756
739
741
744
746
747
742
602
883
751
743
746
757
761
758
756
760
769
763
767
510
1031
766
763
771
520
997
749
765
751
591
905
754
747
752
719
824
777
792
810
823
819
816
819
801
783
774
775
788
792
782
781
663
909
773
776
786
787
791
791
797
805
810
810
816
824
825
816
812
820
819
812
809
818
818
813
814
820
813
802
779
752
743
741
755
751
740
752
743
737
741
756
765
761
755
758
759
739
739
666
815
728
733
743
745
743
746
593
914
753
758
771
602
927
760
774
781
508
1050
777
776
784
795
804
812
817
821
832
841
833
837
581
1267
939
881
867
842
827
891
868
814
582
1139
690
935
795
795
790
800
816
823
811
821
842
845
832
844
858
845
845
855
863
848
847
860
855
840
844
685
1004
830
832
839
832
826
832
842
740
921
818
839
833
818
830
827
811
815
828
826
817
821
523
1132
825
818
825
814
815
833
837
595
1072
911
868
826
817
835
834
817
801
860
834
824
826
839
836
826
827
836
832
817
822
835
823
817
613
1040
818
802
821
820
812
578
1028
802
782
784
797
807
797
802
822
831
818
629
1015
836
821
820
838
837
528
1133
657
980
801
800
819
810
803
694
946
809
802
817
815
807
753
887
806
811
828
819
813
638
1015
818
804
818
821
809
638
989
820
798
803
818
815
791
818
821
818
808
821
827
818
811
821
826
820
817
824
826
813
809
821
822
806
802
816
809
786
786
792
757
813
782
798
788
570
1022
823
877
846
813
840
869
852
624
1078
885
855
856
852
813
851
865
541
1141
728
967
865
816
798
803
816
754
890
811
841
838
831
838
848
840
829
830
841
724
938
812
837
552
1105
814
811
809
800
805
819
806
809
824
823
814
823
562
1100
822
804
812
813
785
623
977
786
766
781
530
1052
774
772
795
788
775
783
801
795
798
811
816
831
826
821
832
524
1135
821
820
821
809
812
828
824
684
939
816
810
806
807
824
740
901
808
825
837
829
819
612
1055
836
813
820
833
825
563
1086
822
800
808
822
822
605
1031
834
816
805
821
832
727
905
816
831
825
813
817
685
968
806
810
815
798
799
808
798
788
797
813
553
1062
817
800
797
805
821
810
815
830
829
826
565
1109
834
818
832
834
825
828
838
697
951
803
826
818
809
814
805
843
819
831
845
843
841
546
1155
711
961
820
838
835
826
827
523
1143
661
981
818
800
807
820
809
811
824
816
820
831
832
824
752
920
824
825
839
839
824
546
1120
819
810
826
822
810
814
825
822
811
815
833
832
822
833
849
845
832
844
851
835
835
793
893
817
827
836
820
811
691
934
798
797
811
807
796
799
810
803
800
814
817
813
815
820
815
546
1096
826
812
833
832
831
827
826
838
829
822
838
844
845
834
847
855
852
841
855
878
853
840
853
613
1060
878
868
846
836
841
837
808
791
803
807
803
809
582
1067
818
804
821
825
810
759
871
818
818
810
819
835
823
817
827
839
833
821
826
843
837
824
814
826
823
807
814
821
812
801
814
637
994
805
812
817
809
819
828
823
818
828
836
835
828
830
855
853
841
839
858
852
843
836
773
926
838
831
827
840
835
557
1096
819
815
806
807
825
651
997
829
823
817
830
846
598
1079
827
841
839
835
847
856
848
677
997
847
845
832
835
856
849
836
842
846
832
835
847
837
829
675
989
833
815
813
831
827
789
838
824
823
814
811
817
822
815
809
815
821
721
895
807
816
818
807
811
822
815
810
824
822
810
807
825
822
810
516
1125
829
802
798
810
812
536
1064
791
793
797
792
785
792
807
810
803
799
826
830
824
807
824
694
952
804
800
820
813
804
793
808
810
802
795
798
810
811
802
804
562
1082
815
796
820
824
818
809
826
826
821
813
811
830
825
821
812
820
828
763
877
804
828
818
806
800
819
814
809
799
803
815
809
801
799
812
773
847
800
822
820
819
806
810
826
821
812
809
819
823
825
815
823
827
817
807
815
822
820
807
809
827
827
823
810
641
999
824
805
794
807
810
800
794
806
811
818
803
799
826
827
823
811
816
830
825
817
504
1136
772
866
792
795
829
814
799
795
805
807
808
803
810
822
817
817
823
818
837
817
810
807
514
1102
799
788
802
787
785
800
806
803
808
829
829
823
843
851
841
513
1179
614
1077
821
830
827
819
814
637
1014
819
801
813
823
812
808
824
828
835
825
509
1156
702
972
811
822
825
820
813
810
831
826
820
813
509
1147
751
885
799
819
818
815
804
808
821
824
812
814
797
869
822
818
828
830
825
814
806
827
816
802
604
1001
804
795
792
518
1096
799
791
782
775
786
801
795
788
525
1091
819
799
793
807
824
819
806
812
831
830
820
818
832
836
828
518
1140
832
812
802
811
831
827
825
819
832
839
834
829
562
1117
843
823
821
827
834
533
1121
815
731
886
811
817
519
1144
803
836
843
840
826
830
851
627
1080
843
849
860
859
842
844
862
613
1081
833
834
842
838
828
525
1152
776
884
827
837
833
826
844
617
1070
825
841
844
837
821
577
1080
829
816
812
829
832
742
893
825
829
829
826
829
826
866
833
830
842
841
841
622
1050
837
827
821
822
844
673
998
821
832
834
828
822
678
989
828
815
823
835
831
807
831
847
842
830
833
852
644
1046
832
833
841
839
825
613
1033
817
811
805
797
813
810
805
799
817
817
818
807
806
831
827
820
811
814
827
818
803
803
823
817
815
531
1113
827
808
805
810
830
749
905
812
839
837
837
831
670
1031
845
832
845
849
842
536
1141
813
839
819
808
807
820
826
814
812
817
830
822
765
863
822
820
811
815
826
823
811
817
830
835
722
909
806
824
809
805
812
819
810
802
810
828
827
820
820
840
842
643
1016
823
831
844
828
831
640
1044
826
831
843
836
826
615
1059
835
817
827
846
841
597
1071
832
829
815
811
814
817
798
790
796
804
613
986
802
800
795
798
812
819
814
813
810
814
825
817
816
816
821
504
1131
815
805
816
812
806
508
1128
825
796
808
815
811
802
803
819
820
811
815
832
808
846
819
834
833
814
816
829
827
815
815
828
824
811
812
820
820
810
808
819
823
814
815
825
519
1107
812
804
812
806
803
812
816
808
806
816
545
1082
804
808
820
802
797
813
811
807
804
816
825
822
818
821
835
511
1137
823
824
822
807
810
822
819
808
807
818
824
818
713
900
817
812
801
497
1136
794
817
791
798
806
536
1099
854
814
797
785
782
793
803
802
795
798
799
809
797
790
791
792
788
799
798
787
788
802
799
796
794
803
811
805
797
810
815
811
804
812
824
813
804
810
815
806
570
1055
821
797
794
807
812
806
801
808
814
807
804
819
823
819
819
640
1009
835
817
817
828
836
727
913
823
827
818
820
826
829
819
812
819
825
823
814
826
837
832
824
827
631
1041
827
813
830
822
814
698
947
819
803
810
811
804
800
805
813
805
800
810
815
815
811
823
820
810
815
828
821
808
814
825
820
810
815
826
820
814
820
825
816
508
1125
827
865
824
796
803
518
1130
796
905
821
786
847
857
846
549
1155
675
1021
834
841
849
831
828
853
851
838
835
849
845
831
836
846
538
1131
806
927
828
787
784
502
1091
793
777
793
796
789
652
938
805
799
807
824
825
815
820
823
816
806
630
968
789
793
793
496
1133
728
961
782
782
793
516
1153
643
1044
835
823
832
838
849
512
1183
571
1110
860
818
819
821
832
827
824
722
907
813
853
854
845
841
822
792
816
868
832
796
807
688
916
797
817
815
803
802
817
814
809
807
805
806
799
790
800
784
759
842
793
784
791
587
1024
800
798
815
812
803
806
825
560
1089
810
821
827
819
821
838
837
832
826
836
840
829
822
833
830
818
817
835
830
822
821
839
835
816
814
821
816
799
804
817
515
1120
812
794
793
801
814
533
1108
887
842
814
807
822
834
826
833
850
848
844
846
858
851
843
848
753
943
829
843
839
832
824
520
1150
699
929
807
810
805
805
818
820
816
811
824
825
824
818
837
840
824
829
845
572
1113
827
822
835
833
825
506
1157
617
1167
605
1090
812
832
834
827
839
843
837
608
1077
840
827
841
838
827
543
1110
825
819
813
820
834
534
1123
841
835
832
833
833
849
860
560
1137
747
951
825
815
824
827
822
655
973
858
855
843
830
824
529
1162
674
1011
832
820
819
828
836
620
1033
825
815
824
830
827
598
1095
840
826
841
831
827
532
1146
745
915
806
823
830
829
822
607
1049
829
817
830
835
828
562
1102
826
810
809
816
825
821
810
816
829
825
819
818
567
1095
819
809
817
816
795
721
846
769
784
780
588
959
768
774
788
531
1048
787
771
782
501
1065
784
774
768
775
788
780
786
783
791
801
806
804
810
832
829
659
1011
828
827
832
823
816
579
1075
831
813
814
828
807
644
1095
855
818
810
796
805
521
1117
817
808
829
833
833
827
839
577
1111
836
841
854
838
844
860
853
839
839
789
900
823
836
836
825
824
602
1056
814
817
822
820
810
750
900
824
814
821
828
822
808
814
824
819
813
821
838
835
826
835
848
841
831
836
598
1098
833
831
843
838
823
505
1156
633
1022
813
810
811
805
820
830
819
819
828
833
821
821
841
838
827
832
847
835
827
659
1016
831
815
824
828
819
708
910
818
814
806
808
824
820
817
812
823
829
817
799
812
808
797
798
808
801
794
789
799
807
800
795
802
810
813
802
805
824
824
817
815
832
831
822
819
830
832
826
816
819
827
815
513
1137
825
797
794
804
811
525
1145
702
1016
802
795
807
804
798
806
822
825
819
827
697
986
823
829
841
835
824
631
1037
834
812
819
836
832
606
1028
823
816
807
810
826
825
816
824
834
834
822
832
844
839
825
833
838
834
820
817
833
825
811
809
516
1122
809
796
812
805
796
603
1011
807
798
811
810
804
809
818
819
809
820
829
826
819
836
839
832
825
838
839
824
821
836
528
1133
819
820
823
812
812
828
827
811
818
834
831
825
673
970
828
824
816
822
836
821
833
829
823
823
841
836
708
927
830
818
815
829
831
825
820
829
831
819
509
1146
775
857
809
817
803
807
817
805
802
818
813
805
806
822
819
806
811
826
819
805
811
827
526
1103
810
801
805
799
799
597
1023
806
786
798
809
800
793
802
815
810
803
810
828
827
815
817
726
925
809
809
819
816
799
796
804
806
795
793
796
809
808
796
796
631
992
798
790
809
805
792
794
807
806
796
794
807
816
808
800
808
816
807
799
809
814
599
1010
797
799
803
790
793
805
801
791
801
807
806
795
802
813
806
798
814
812
807
800
811
818
812
803
805
813
807
798
811
815
624
983
810
804
799
499
1133
822
858
775
785
796
568
1085
848
819
787
825
842
698
976
824
821
826
820
818
814
850
820
821
834
839
832
736
916
882
875
853
849
848
831
802
820
867
842
796
789
732
873
802
799
806
523
1099
806
792
807
807
793
797
811
805
800
799
812
817
813
808
819
545
1100
810
808
820
809
801
806
812
806
795
799
591
1036
811
799
809
813
803
799
816
821
813
812
822
829
828
822
829
844
839
827
827
845
839
822
821
834
824
810
804
808
811
531
1105
858
811
777
758
770
792
785
776
552
1033
801
788
787
510
1110
820
791
797
815
809
591
1005
803
797
796
796
804
811
806
799
806
818
814
803
808
815
816
809
800
807
817
807
576
1028
811
794
787
496
1110
805
782
777
785
796
744
826
781
801
803
563
1023
801
798
797
791
796
806
798
788
508
1094
819
860
839
802
816
521
1180
621
1056
826
807
807
822
823
817
818
824
840
842
825
827
838
839
835
827
834
837
831
822
824
824
814
811
506
1143
760
872
794
804
797
528
1074
801
788
805
815
807
802
803
819
822
816
824
829
819
823
832
842
845
829
833
833
828
820
581
1070
823
797
808
817
820
817
808
821
803
805
805
821
816
818
824
811
816
820
813
812
820
817
809
816
824
814
806
535
1098
813
794
801
812
803
797
802
805
797
800
803
809
805
806
811
813
805
803
813
816
593
1000
795
789
784
527
1096
813
782
786
790
787
780
790
796
795
792
701
894
797
791
540
1080
807
796
801
805
801
789
791
801
800
709
874
788
807
815
512
1106
826
796
795
795
801
671
899
782
796
798
530
1056
796
783
793
810
805
794
793
803
806
804
799
810
812
805
804
810
814
799
800
814
809
793
805
822
804
790
785
787
534
1034
772
770
767
674
879
774
662
888
661
899
776
792
819
810
818
827
830
840
853
841
524
1186
603
1085
819
798
836
848
851
840
826
572
1074
816
805
803
811
793
797
812
813
810
813
822
833
831
825
841
849
837
831
841
839
831
831
843
838
694
949
805
802
849
843
837
578
1088
752
866
828
808
809
631
1002
811
730
865
826
821
813
825
831
825
828
848
833
825
826
847
841
827
535
1120
825
799
797
789
844
529
1139
772
893
799
798
799
812
796
799
818
826
817
809
815
830
828
824
826
844
855
830
827
836
828
813
505
1181
593
954
851
803
798
713
842
816
810
803
805
823
816
807
813
825
827
826
822
835
829
819
523
1127
836
802
740
865
811
576
973
823
790
789
526
1082
803
792
788
808
615
985
788
810
812
804
806
816
825
815
812
830
825
825
816
825
574
1081
808
805
814
809
801
807
816
814
811
813
828
845
825
821
831
514
1114
834
810
812
800
803
818
814
801
805
826
520
1113
815
819
813
807
810
627
1001
804
801
812
805
810
827
819
818
810
826
845
831
824
831
832
828
817
834
848
826
819
833
826
813
810
826
820
815
829
747
896
809
825
839
823
811
821
819
813
810
825
533
1118
838
809
808
802
817
579
1033
798
811
811
805
803
812
816
810
805
823
820
807
810
830
820
559
1060
801
782
774
553
1061
809
776
787
519
1056
781
776
782
530
1136
828
815
809
802
814
539
1085
808
819
831
811
807
817
815
806
807
823
512
1129
828
804
805
798
809
548
1058
785
792
798
783
786
805
801
791
498
1109
804
781
788
791
851
575
1124
841
824
819
811
808
524
1099
806
802
810
807
798
811
823
823
834
838
847
846
834
853
869
846
835
852
844
577
1073
874
857
837
830
836
556
1035
847
801
798
796
808
814
802
808
824
827
814
821
836
839
826
745
930
842
839
833
840
827
819
828
837
834
826
841
833
821
821
831
825
811
503
1147
790
854
795
803
803
530
1085
823
800
797
793
799
812
806
805
811
822
821
815
818
838
845
662
968
815
807
806
812
821
817
812
819
826
816
814
818
829
849
833
831
833
821
823
828
827
816
778
870
816
808
815
821
806
796
855
860
846
836
847
842
833
824
837
836
826
557
1110
853
820
815
830
824
515
1147
791
869
804
800
815
810
805
811
826
813
822
838
768
894
828
838
825
820
837
779
877
808
821
818
806
804
819
819
807
808
819
826
811
815
824
827
510
1127
842
816
808
802
809
538
1088
798
797
811
805
805
812
828
830
820
827
661
1016
822
818
868
878
858
846
854
750
930
802
801
808
808
804
811
825
822
818
812
806
847
830
822
824
841
836
825
828
839
833
821
520
1134
827
799
804
818
813
562
1018
769
775
783
552
966
789
799
788
772
772
741
748
738
619
826
698
703
711
647
613
605
597
589
588
589
491
662
590
597
582
580
583
589
583
588
476
705
595
598
605
608
625
627
637
634
644
671
676
679
652
655
676
668
652
660
650
645
658
664
658
646
650
660
659
657
656
670
665
658
651
663
652
648
649
650
647
648
647
649
648
652
652
652
652
652
660
661
658
656
666
664
666
661
662
674
669
660
667
660
647
662
680
673
667
661
672
673
670
657
667
664
659
656
655
651
645
648
649
646
645
646
642
647
633
651
669
694
506
920
681
688
685
669
683
679
651
674
666
659
651
656
661
652
647
647
645
632
634
644
639
630
626
641
638
649
659
672
680
696
699
685
670
675
672
667
658
661
654
651
650
648
644
640
638
636
633
631
636
631
628
632
632
633
635
635
643
643
650
650
655
653
665
665
654
655
660
653
640
647
651
642
633
635
646
642
650
648
648
661
664
666
667
681
686
676
681
693
691
697
705
704
711
713
717
720
722
725
730
727
736
737
732
728
721
724
720
716
719
720
724
718
714
723
721
719
717
715
708
689
710
697
695
688
686
678
674
673
668
663
664
658
658
648
646
642
644
639
636
634
635
634
635
638
640
637
631
646
650
645
639
643
648
643
646
653
655
653
652
663
655
651
654
656
679
672
662
656
664
662
658
655
655
644
644
662
653
648
640
645
648
650
655
649
651
648
652
653
652
649
649
652
651
641
650
655
651
649
650
658
655
659
657
658
669
664
665
658
657
664
655
651
651
654
654
659
667
673
671
669
667
669
666
663
656
592
708
648
450
824
640
627
628
622
620
619
617
615
616
615
612
612
607
605
606
599
603
603
596
598
591
589
593
589
583
440
753
603
429
776
599
604
615
617
618
609
615
639
650
658
670
671
682
708
738
745
739
739
777
767
768
759
756
512
997
752
738
746
742
745
744
743
754
755
761
762
769
766
766
763
766
767
763
760
755
758
754
751
746
753
754
755
755
755
759
761
761
762
767
766
759
752
749
749
750
747
750
751
751
751
751
760
765
769
767
763
765
766
769
763
761
768
761
766
766
771
766
761
760
529
971
750
742
738
727
709
705
692
689
684
672
674
678
663
673
676
677
682
691
702
709
719
733
736
746
750
755
759
766
519
1006
754
759
760
519
986
747
747
756
569
942
756
765
776
776
775
781
793
798
789
789
780
769
766
765
765
771
766
765
767
768
762
761
763
767
767
580
936
752
747
741
735
735
736
742
744
745
750
757
766
767
774
774
774
768
764
758
756
757
752
747
748
746
752
747
746
747
747
752
749
747
751
753
752
543
946
745
739
733
732
731
729
732
731
735
732
731
543
920
735
728
729
730
732
735
734
728
730
724
719
714
707
703
701
703
704
704
702
706
708
707
709
704
700
700
703
706
711
715
719
726
731
738
739
740
746
749
517
969
745
737
741
565
905
735
738
738
598
866
732
738
744
745
749
758
756
764
543
962
752
748
755
507
975
740
734
735
568
873
723
724
722
722
724
725
734
737
739
741
744
499
984
745
736
736
569
891
733
727
727
728
725
726
728
732
734
734
735
739
743
740
739
735
732
730
732
730
731
567
874
724
719
719
715
712
713
714
718
718
722
722
724
729
727
726
723
722
719
719
716
716
714
712
711
708
708
709
709
706
703
703
704
704
704
706
706
704
705
709
709
713
711
711
715
723
720
717
719
721
720
720
717
718
719
720
717
715
713
715
716
714
716
717
713
712
710
714
719
722
721
721
723
724
722
717
715
718
722
722
548
886
816
767
760
763
765
764
764
763
767
772
767
758
750
747
744
744
743
736
739
741
743
744
741
743
751
815
795
778
770
771
765
756
752
760
767
765
761
762
766
772
771
774
777
782
774
773
773
767
759
757
757
754
824
809
798
792
789
783
777
781
774
773
762
556
954
820
802
783
776
777
771
767
763
767
776
545
986
784
773
769
769
764
761
768
775
769
769
770
779
795
783
774
557
985
770
759
754
758
756
752
745
735
516
953
747
793
779
769
763
758
754
760
763
763
766
764
778
796
788
504
1037
776
769
765
758
750
747
745
745
798
802
509
1065
792
767
769
769
765
504
1007
761
748
746
746
750
752
751
757
751
755
764
767
767
759
763
769
765
764
760
763
768
764
755
751
756
755
756
749
752
757
755
761
754
754
760
760
761
754
756
764
756
751
747
496
1011
815
785
774
774
771
768
764
771
770
770
599
922
763
760
756
501
988
751
743
739
522
968
811
788
774
772
774
774
773
774
787
806
801
786
787
792
787
773
771
511
1005
817
800
793
782
777
576
950
764
748
738
503
959
735
721
718
725
730
733
768
792
793
794
791
781
782
785
788
825
812
804
795
784
767
791
823
810
793
790
790
785
778
766
762
760
759
822
812
801
615
964
781
767
770
771
763
757
749
746
746
744
740
741
752
504
1065
798
776
778
770
765
551
970
761
749
755
763
759
752
756
763
763
767
769
772
784
774
767
766
767
760
802
810
807
791
773
767
762
812
812
795
792
791
783
777
774
775
774
775
768
775
774
769
761
764
767
764
760
755
759
804
821
802
794
788
785
778
777
777
773
766
559
971
762
747
736
521
951
745
756
790
783
781
777
771
774
785
782
545
1000
772
755
748
747
752
754
758
750
754
760
759
761
757
764
768
763
770
818
804
787
543
1018
804
790
779
771
768
768
763
760
754
760
764
762
763
762
774
519
1038
772
759
767
764
763
758
765
767
765
764
584
948
765
755
749
751
756
756
756
752
756
759
765
760
763
772
775
774
759
753
753
749
742
741
738
747
788
544
962
762
738
733
523
932
720
710
716
725
726
735
743
755
778
794
804
805
818
824
821
525
1092
881
856
838
798
795
791
789
540
1029
788
774
766
768
773
774
775
765
771
783
781
775
776
786
786
783
781
786
785
778
773
778
782
781
773
773
783
782
781
773
777
781
774
778
786
780
774
773
777
773
767
772
780
773
773
777
785
852
827
814
795
774
816
607
1031
812
785
778
770
820
581
1041
800
792
792
792
782
541
1030
783
770
763
769
769
766
836
823
816
818
824
811
525
1083
809
783
769
813
828
813
789
508
1055
773
741
797
802
794
782
789
793
788
791
807
811
809
812
819
836
824
803
805
799
794
560
987
836
825
810
793
789
511
1055
774
760
767
762
756
750
752
760
773
787
831
818
785
791
855
828
803
788
781
604
935
775
768
765
756
762
769
770
767
771
778
780
772
771
778
783
778
774
775
783
781
769
763
770
772
764
568
962
773
762
757
756
765
769
770
762
765
776
783
846
822
783
797
533
1112
806
757
765
828
800
786
781
772
767
772
773
768
506
1021
763
747
738
807
807
797
788
784
787
792
792
787
782
782
787
783
776
563
1087
821
797
786
779
781
777
773
764
775
776
773
766
768
775
840
824
810
802
801
564
1001
766
774
822
799
782
571
983
763
756
761
757
755
751
820
826
820
818
807
808
807
800
778
779
782
781
785
782
526
458
450
1037
845
780
775
780
775
767
773
782
782
777
774
778
786
787
785
525
1038
865
824
782
768
768
575
985
832
799
764
767
784
820
804
801
785
842
833
823
823
820
608
974
849
834
822
804
799
789
799
831
810
806
802
792
786
788
631
913
756
757
760
822
816
796
792
787
781
767
773
766
764
754
764
778
769
754
757
759
757
753
751
752
756
752
751
755
754
673
838
746
509
995
750
733
733
498
984
798
775
768
761
762
756
756
752
755
753
753
748
753
758
758
528
984
830
801
780
740
748
801
785
772
764
757
539
940
733
716
720
613
825
718
763
778
776
768
768
767
772
768
774
784
781
777
770
765
541
968
750
790
792
784
776
623
899
748
755
755
753
754
758
767
769
771
825
823
817
809
780
774
774
775
768
772
774
769
766
501
1019
764
746
746
742
747
749
755
796
790
784
778
773
775
775
767
762
754
555
940
750
744
739
495
992
812
783
767
761
758
756
754
754
762
779
774
768
770
774
773
773
768
766
763
755
741
741
614
857
729
741
799
786
771
773
772
766
764
768
535
992
763
753
753
747
742
744
742
750
765
815
800
788
793
786
775
768
767
760
753
792
799
785
771
770
763
756
746
750
754
748
744
739
740
742
740
737
740
746
748
752
747
747
752
753
751
751
753
754
756
526
966
824
795
781
767
763
766
762
758
746
804
806
795
639
914
761
755
746
792
794
784
778
774
767
772
771
770
766
763
818
819
808
796
788
786
780
766
764
764
762
756
809
805
798
789
784
507
1030
767
751
749
802
802
794
785
775
776
771
773
769
771
773
772
770
767
771
774
649
883
757
755
755
746
749
751
750
750
747
750
756
754
754
754
759
759
755
751
753
752
751
746
746
744
736
748
751
750
747
779
792
787
779
774
770
763
770
773
771
769
774
774
773
771
764
761
760
753
752
801
807
797
791
782
606
943
767
757
750
752
752
749
799
798
797
789
783
782
777
776
774
765
766
496
1117
814
784
776
764
761
760
755
531
959
741
739
738
733
731
735
741
745
747
742
750
820
802
791
779
508
1033
767
747
745
742
741
790
788
780
774
765
758
761
761
757
756
752
761
761
759
755
753
753
604
887
807
800
787
778
762
641
876
748
739
734
542
919
732
723
728
584
932
777
759
760
759
760
760
766
771
779
792
650
896
769
762
756
749
808
809
797
781
778
773
764
755
747
747
746
743
745
743
750
755
755
752
755
757
755
762
830
645
954
786
766
767
764
758
752
751
752
751
743
739
735
740
742
744
738
752
765
808
797
792
791
589
968
769
763
760
752
745
797
802
799
794
787
789
795
789
782
776
778
774
771
763
764
824
824
549
1046
794
781
607
915
748
742
738
510
949
744
786
775
762
761
762
760
762
763
775
547
1021
776
768
770
766
756
751
756
752
813
807
798
792
573
991
773
765
764
756
798
691
900
781
777
781
780
775
772
774
777
770
769
766
767
765
761
755
801
807
530
1041
770
755
756
737
746
517
941
715
727
727
542
870
705
694
689
695
698
687
590
775
692
696
702
706
720
788
782
771
768
780
780
779
771
510
1077
744
871
773
751
751
737
738
745
742
732
494
978
734
709
717
537
891
694
696
715
733
724
716
700
660
682
648
627
617
627
629
631
632
627
640
644
649
642
645
652
651
652
648
653
651
650
649
648
659
653
655
660
660
662
665
661
658
655
660
658
654
655
649
647
650
651
649
653
654
655
648
652
648
650
649
648
648
647
649
650
654
652
651
656
658
662
666
659
657
656
651
648
644
647
643
645
644
643
641
639
626
648
627
624
622
623
629
629
631
636
635
638
641
642
640
639
642
651
652
655
652
648
651
660
660
655
648
645
644
638
631
631
629
623
620
616
615
612
614
608
609
610
611
604
606
608
608
603
603
598
596
574
600
594
590
588
581
601
591
591
600
604
597
602
603
593
616
607
609
616
623
629
633
641
646
648
644
651
653
652
652
649
651
646
649
646
651
642
650
642
648
652
653
651
660
664
667
663
671
663
660
652
674
664
671
674
664
677
668
663
677
668
670
677
672
665
656
666
660
648
644
659
655
658
659
658
666
652
646
653
646
636
626
639
621
629
646
626
608
593
641
672
733
530
807
728
671
629
612
606
564
525
543
554
446
650
587
604
547
473
673
661
856
782
747
740
715
654
686
709
703
679
666
654
652
651
646
651
645
642
641
646
651
652
638
639
633
626
628
621
770
620
837
633
804
688
698
708
698
689
704
711
709
703
715
727
732
727
733
755
761
763
763
788
789
783
775
794
795
773
770
790
791
784
752
764
775
542
1028
779
784
782
769
784
786
782
767
776
792
786
766
774
788
783
772
778
790
794
778
785
794
795
780
782
798
795
799
783
788
805
806
788
790
811
811
800
787
811
807
805
807
800
782
798
773
778
784
764
758
772
775
754
766
776
785
767
786
801
807
796
814
829
840
835
829
842
843
832
841
842
824
825
802
796
776
791
808
808
798
807
818
814
803
810
822
813
803
812
822
814
809
799
805
811
791
784
773
787
792
790
783
796
803
798
786
797
809
803
789
801
814
808
795
800
812
805
788
798
812
804
790
799
810
806
791
803
809
802
786
800
810
803
794
800
808
804
796
800
527
1088
789
793
816
798
783
792
804
799
786
799
809
809
793
802
815
803
787
793
805
801
789
796
813
811
796
804
817
812
800
807
818
814
803
806
821
816
803
812
821
819
808
812
822
812
552
1062
800
788
782
793
804
794
793
800
806
628
953
794
796
789
794
799
797
791
795
811
808
803
808
821
817
805
813
824
820
805
808
818
806
794
798
806
802
791
794
805
804
788
793
802
798
789
787
795
805
798
790
798
806
797
791
797
803
799
787
792
803
792
781
786
796
792
782
786
797
791
778
784
792
790
778
546
1030
779
763
773
594
963
761
769
777
615
914
751
779
783
769
772
789
789
779
790
798
796
788
798
538
1066
782
787
809
796
778
783
795
789
783
786
796
787
775
547
1031
783
767
776
591
986
766
773
787
565
985
755
775
778
586
939
762
767
768
774
779
784
776
786
799
805
798
805
817
813
801
800
809
798
786
791
798
790
781
786
793
785
774
782
562
1017
770
765
766
764
759
758
731
729
733
726
728
737
740
739
573
1032
798
772
777
542
1049
790
705
838
812
812
803
817
836
840
823
602
1072
822
835
828
839
782
801
816
811
803
814
831
830
816
827
844
839
829
838
848
829
834
841
832
821
823
835
826
823
834
838
825
835
848
832
835
843
833
829
841
840
831
834
838
822
825
833
826
815
818
825
815
817
824
825
811
812
819
809
808
812
815
804
810
817
812
806
814
823
819
812
816
822
820
810
811
822
815
807
814
822
811
812
821
823
816
810
812
821
819
808
813
823
823
808
809
820
814
810
815
821
812
804
814
815
801
806
816
812
802
803
522
1093
794
793
797
789
798
810
809
805
810
821
821
813
816
829
541
1105
799
810
821
801
799
806
804
791
793
549
1058
780
788
810
792
776
783
793
790
778
792
805
813
804
808
824
832
817
825
837
834
823
831
840
835
825
826
839
839
829
598
1087
836
814
825
839
837
525
1140
837
812
802
815
825
827
818
814
824
832
825
813
816
832
823
810
817
832
823
590
1041
816
795
800
809
810
798
803
809
801
791
799
810
810
798
804
821
813
798
801
812
812
801
812
820
809
526
1096
806
787
782
791
802
795
787
790
800
798
788
793
801
805
788
795
806
804
793
800
814
808
801
808
822
812
800
809
818
800
804
813
812
798
805
818
571
1045
789
803
614
992
775
796
797
780
786
802
799
786
795
807
810
803
801
816
821
813
803
806
822
817
805
805
817
818
804
526
1095
802
783
782
797
807
802
792
800
819
813
800
806
820
818
806
808
820
823
814
805
524
1111
811
784
793
813
802
786
791
806
806
796
666
926
799
797
794
508
1115
805
783
794
806
801
788
794
804
805
794
525
1092
803
633
899
815
800
796
790
802
812
806
795
795
813
806
796
604
1006
802
791
792
498
1113
801
776
786
802
796
786
786
803
803
800
580
1011
801
795
791
793
803
807
800
787
799
815
809
798
798
822
818
815
803
812
829
818
807
799
795
814
806
523
1076
799
780
771
510
1074
791
763
769
514
1066
792
768
765
528
1065
793
764
784
807
795
783
791
807
808
807
796
805
821
815
802
805
825
816
807
800
811
817
807
794
799
583
1033
793
782
796
503
1092
782
771
801
791
774
773
786
789
516
1082
858
828
785
775
769
798
802
798
503
1105
806
789
786
787
804
803
796
787
794
811
805
793
799
824
815
801
805
818
814
799
797
807
813
809
793
802
817
809
795
802
818
811
796
505
1119
810
786
782
794
809
799
789
790
517
1100
799
779
792
795
800
784
796
807
818
800
806
829
827
821
815
831
846
834
818
824
548
1117
812
811
826
805
799
817
812
805
793
796
613
1017
802
787
809
816
809
798
811
837
837
828
819
827
844
842
831
831
854
662
1037
829
837
841
834
821
821
837
830
819
819
836
839
830
820
827
841
832
543
1103
815
811
803
804
817
813
791
790
517
1086
772
777
781
569
974
774
783
780
775
789
808
803
800
590
1058
833
820
834
859
853
549
1163
709
971
826
840
846
843
831
592
1074
821
808
808
813
829
820
818
815
826
829
673
989
814
832
838
823
829
853
849
842
840
863
569
1160
851
848
872
873
861
860
885
892
880
865
859
532
1215
576
1150
840
821
819
815
832
833
836
824
831
845
839
822
825
840
838
825
824
845
845
641
1031
827
835
835
826
831
839
842
824
830
850
847
839
834
836
857
850
846
841
853
682
1021
830
833
848
843
833
657
1000
820
817
809
816
832
826
815
817
827
830
820
818
830
840
829
815
824
846
837
824
830
839
831
814
816
838
831
819
813
827
828
817
576
1066
817
807
805
504
1133
819
799
801
816
819
818
805
811
831
832
827
821
834
844
835
827
842
665
1011
821
809
829
824
816
802
808
826
818
809
808
830
828
823
814
576
1099
832
808
814
836
829
820
816
826
830
824
654
967
812
806
799
534
1092
804
789
787
527
1090
803
780
789
518
1104
801
791
822
809
803
802
823
823
823
810
830
857
845
839
826
580
1106
837
812
828
836
825
812
825
824
813
802
536
1095
814
790
797
815
815
805
803
818
825
820
805
813
835
829
827
815
830
842
834
821
518
1142
819
803
794
802
819
643
971
793
823
829
812
807
820
831
828
817
822
847
843
830
824
839
839
832
825
817
835
837
830
713
919
807
832
827
811
811
830
827
817
815
839
837
834
821
824
848
629
1029
811
825
835
816
803
816
827
821
807
806
829
821
817
806
816
835
831
827
815
822
845
832
823
819
836
836
827
814
819
835
647
986
795
825
829
813
798
816
818
810
797
806
829
822
819
809
819
843
836
828
821
841
841
835
823
823
837
517
1122
809
825
821
814
803
812
830
824
818
819
545
1130
840
823
821
848
846
594
1074
815
830
826
818
816
830
833
832
817
830
517
1163
837
819
835
840
833
819
836
845
843
834
834
858
857
848
651
1021
835
828
824
838
845
831
818
835
835
823
809
822
836
830
822
817
822
839
834
821
821
854
731
946
820
852
858
836
820
834
844
836
820
828
849
844
835
821
828
846
838
830
825
837
846
843
829
826
847
846
841
825
838
851
842
828
823
839
842
831
822
815
839
834
823
815
823
843
831
817
817
847
834
577
1075
813
823
823
811
806
824
822
590
1029
796
817
826
815
810
802
824
830
825
819
823
845
844
830
818
830
843
836
814
821
536
1135
826
805
829
828
817
802
815
828
822
808
539
615
1286
849
802
817
809
796
794
815
812
801
800
827
828
825
812
672
998
839
821
820
841
838
826
811
815
831
822
807
811
832
824
818
579
1047
825
816
812
814
833
605
1055
814
817
841
832
820
820
841
834
832
820
827
846
844
838
826
556
1128
843
827
820
836
839
714
930
805
843
851
831
814
828
839
838
830
822
533
1150
843
816
824
850
842
833
823
841
843
839
824
828
679
1030
850
834
854
862
858
545
1147
846
825
829
826
825
509
1172
705
939
802
831
838
818
815
833
837
835
825
841
554
1151
840
831
841
548
1131
803
800
809
788
789
794
791
781
761
778
771
755
764
766
759
749
760
760
765
757
769
778
785
663
903
803
840
832
796
876
855
858
848
830
847
868
877
547
1246
907
886
1747
890
868
1719
891
862
866
821
905
881
889
851
871
929
902
885
885
916
904
877
837
872
873
875
857
867
877
873
858
867
564
1243
856
897
642
1082
800
820
816
836
846
629
1081
855
856
855
854
877
881
874
551
1253
911
874
1785
896
864
848
871
634
1118
854
872
862
859
842
851
860
624
1091
824
924
874
812
823
532
1175
693
968
827
831
832
822
839
690
1035
850
854
881
880
875
866
890
906
876
534
1256
912
833
585
1072
822
833
827
844
851
554
1163
719
961
836
827
827
845
844
605
1087
857
850
841
829
841
523
1237
892
846
622
1130
860
839
859
861
871
866
860
875
882
867
858
687
1078
870
860
874
874
872
858
875
880
874
594
1170
681
1062
841
841
883
864
842
842
854
686
1027
841
860
856
855
838
1741
893
854
631
1103
861
850
840
832
837
521
1191
576
1176
628
1120
846
866
860
852
854
866
860
854
841
846
854
857
834
830
819
812
814
830
845
843
836
834
856
612
1088
834
827
850
837
837
524
1180
609
1037
788
799
814
809
810
809
822
839
852
851
851
895
619
1176
683
1113
893
887
868
834
837
852
848
560
1199
567
1223
873
861
633
1073
848
858
849
842
855
855
614
1082
834
848
842
839
1746
874
843
824
830
839
845
845
836
853
640
1066
834
803
816
830
840
831
838
857
852
845
838
863
517
1236
886
853
617
1105
830
821
839
836
828
530
1187
600
1146
855
866
854
863
849
858
855
854
839
685
1000
823
919
852
846
804
530
1099
801
814
833
817
805
702
942
810
805
818
830
832
821
823
841
841
851
842
854
630
1100
848
839
855
852
842
1548
856
961
833
871
847
847
843
629
1064
840
847
813
853
841
603
1086
843
851
845
847
839
507
1219
880
825
844
850
851
835
837
853
846
670
1014
832
856
846
824
831
617
1080
866
840
804
798
799
803
816
829
833
835
626
1058
837
839
833
847
860
544
1187
613
1093
838
824
828
849
840
513
1175
596
1057
808
802
808
822
820
824
818
826
837
841
835
834
619
1101
876
852
863
871
846
841
853
619
1081
825
805
808
806
808
823
839
837
835
829
548
1157
766
906
820
844
841
834
833
600
1104
849
846
851
857
866
842
847
620
1100
838
829
848
846
837
516
1215
873
833
822
836
833
833
825
833
836
836
828
839
842
842
834
838
851
853
844
838
882
871
869
840
875
533
1214
877
844
871
861
860
825
860
846
845
517
1202
885
845
847
803
855
835
844
838
831
628
1059
846
833
826
840
834
610
1122
875
854
850
832
822
798
810
885
854
817
818
827
699
950
838
845
835
837
857
566
1129
825
834
835
835
820
823
835
827
824
821
831
844
842
834
835
854
852
848
842
858
853
540
1188
602
1144
759
944
828
851
841
837
827
542
1161
654
1059
839
850
846
848
832
505
1232
889
814
704
993
844
806
828
877
839
836
821
847
842
845
834
833
544
1176
649
1001
860
833
789
864
837
653
1003
814
831
836
824
824
623
1016
828
838
822
824
841
658
1016
831
850
847
848
832
531
1192
589
1154
704
980
831
828
821
817
828
681
949
790
852
857
832
827
554
1149
859
824
844
840
822
830
844
612
1066
830
846
833
826
826
577
1111
867
828
840
829
827
529
1135
853
828
816
814
820
823
829
822
825
843
843
841
833
837
700
1002
847
848
842
850
843
514
1203
548
1211
863
815
839
825
826
815
820
565
1115
859
832
835
844
843
834
833
846
844
840
832
846
837
836
634
1012
813
816
810
778
773
892
857
560
1116
833
839
831
820
606
1047
827
823
819
819
832
836
833
823
816
808
495
1266
867
845
539
1164
630
1080
841
833
782
865
838
544
1142
728
954
833
613
1043
832
832
522
1151
657
1016
822
809
822
836
824
648
983
815
831
826
820
814
697
960
823
833
835
834
829
589
1068
833
537
1150
810
855
830
823
810
821
830
823
819
510
1197
555
1158
648
1069
770
808
886
833
823
501
1179
571
1101
746
864
835
834
830
777
865
755
905
825
836
845
847
837
527
1197
556
1154
649
1077
832
832
778
873
825
527
1117
849
819
815
792
812
817
816
811
807
811
829
833
647
1011
849
555
1153
837
848
838
831
725
887
791
901
835
790
796
827
829
830
817
825
499
1166
618
1003
799
803
801
800
808
806
805
799
806
819
820
810
818
831
837
594
1076
850
848
834
833
840
553
1150
748
920
844
853
833
829
838
536
1145
705
980
824
761
860
828
824
615
980
863
825
819
795
836
826
827
827
845
849
843
841
526
1198
551
1153
658
941
876
832
829
786
871
540
1145
707
938
830
837
826
814
827
637
1027
832
838
843
551
1134
831
851
590
1089
818
812
820
820
808
688
935
815
811
812
820
823
827
822
829
838
838
831
831
843
840
840
827
829
531
1162
673
955
864
832
780
823
853
713
934
815
852
839
832
825
577
1099
840
822
831
837
840
510
1204
873
842
822
833
838
836
822
828
844
644
1036
836
849
842
845
848
852
854
749
937
831
848
851
841
835
519
1216
878
832
841
833
834
820
822
830
831
833
825
831
845
841
838
831
570
1142
853
832
840
845
843
829
831
570
1118
832
823
835
838
825
822
841
847
858
850
852
855
849
845
1756
887
813
1745
1657
1701
839
831
1375
1078
814
784
823
809
815
809
816
852
839
841
850
853
510
1217
869
858
690
1030
844
823
811
910
880
809
793
818
830
830
820
830
503
1180
589
1076
810
808
810
819
828
570
1070
800
822
834
825
820
597
1089
846
850
832
845
845
1706
919
844
619
980
886
837
836
783
821
732
966
822
812
848
836
835
578
1099
838
852
839
835
860
847
843
686
988
840
852
830
842
862
1709
843
879
716
954
825
854
841
842
828
519
1180
593
1130
823
863
832
829
822
831
834
585
1095
839
849
838
834
856
849
846
552
1191
563
1154
636
991
882
838
829
800
825
603
1067
834
828
831
829
825
549
1127
842
842
828
823
858
841
834
567
1115
837
828
826
821
833
830
819
825
823
836
837
832
1733
882
843
1705
852
852
836
835
858
844
840
506
1233
880
845
562
1126
851
854
834
831
840
836
830
535
1142
708
971
826
816
825
822
822
626
1024
846
842
832
824
836
544
1149
710
994
831
799
822
859
832
570
1091
826
834
833
822
823
538
1162
639
1069
851
842
817
828
839
530
1157
633
1059
830
828
792
844
817
633
990
816
831
824
821
818
616
1049
842
835
838
846
845
1728
881
840
1660
880
830
781
815
815
523
1173
587
1082
814
810
771
850
822
636
1021
850
854
824
858
856
850
848
574
1142
745
928
810
891
863
798
791
601
1031
808
807
828
820
819
614
1017
806
808
810
805
816
812
810
806
813
820
522
1112
799
808
806
796
803
575
1061
796
803
814
807
811
784
832
836
843
831
771
880
624
998
807
888
841
840
766
676
1065
836
755
816
903
845
537
1071
885
830
831
765
816
889
838
769
815
893
845
777
662
1073
838
836
767
819
899
542
1073
884
831
830
760
876
572
1104
749
799
878
829
829
769
817
892
845
841
792
831
664
1046
831
815
814
826
816
731
934
865
795
780
498
1086
790
785
802
789
792
807
797
800
794
812
569
1057
799
803
811
815
813
805
806
824
809
801
528
1097
798
796
800
805
810
667
964
799
805
839
817
804
724
889
800
801
804
492
1146
674
920
784
810
812
791
789
807
801
806
803
801
841
816
816
778
866
622
1037
842
797
863
846
853
1681
1735
1598
876
832
836
766
883
518
1176
553
1046
885
827
754
1723
845
752
811
894
825
776
841
561
1069
805
826
808
796
804
809
808
811
808
812
541
1127
853
805
828
841
828
797
830
687
959
804
831
827
801
834
612
1033
809
836
752
485
1213
834
745
803
875
825
822
767
814
870
826
825
791
1717
843
755
862
825
821
756
858
747
830
788
794
805
517
1141
691
921
703
690
700
712
708
715
709
715
738
728
737
728
471
1010
738
725
732
718
714
726
579
862
719
717
727
728
732
733
745
753
750
754
752
758
760
753
722
793
748
754
749
752
749
744
683
819
743
745
742
744
745
744
680
807
738
743
742
747
746
737
745
736
742
742
742
740
752
748
744
749
743
758
752
756
755
748
760
749
752
746
744
757
747
750
740
752
748
730
726
715
715
706
703
705
708
705
707
712
719
719
562
888
715
729
726
724
729
731
730
734
733
735
737
739
736
736
734
741
734
734
731
728
737
728
485
976
725
725
718
714
714
716
711
718
716
717
720
725
722
731
730
634
831
722
727
723
725
719
718
719
723
713
708
713
726
718
715
715
719
729
723
566
874
717
724
715
713
710
711
707
701
701
701
699
699
701
706
701
714
720
718
720
714
717
725
710
722
720
718
711
716
724
718
721
715
719
730
724
721
719
719
727
722
723
723
720
729
727
469
983
719
660
668
719
728
727
723
724
723
730
736
739
689
788
739
737
734
730
736
728
733
728
725
726
730
723
718
722
732
723
722
721
727
728
728
729
729
733
725
726
731
726
723
723
726
719
719
720
725
722
722
721
723
722
726
724
722
722
725
724
721
715
716
721
718
718
707
714
725
716
717
709
713
726
714
712
712
713
725
717
714
716
719
714
718
707
713
725
714
717
709
713
726
716
719
716
717
726
721
720
717
713
721
717
715
715
716
716
723
720
721
722
724
723
720
719
720
718
725
718
718
709
689
743
709
711
707
711
713
716
717
713
711
719
715
716
708
713
724
716
719
715
714
725
716
713
712
708
712
712
559
853
698
707
712
708
704
705
716
712
713
713
540
875
716
721
716
707
713
719
716
718
718
721
724
727
726
728
729
516
938
719
715
728
713
715
709
719
721
715
709
708
708
711
721
723
726
730
724
605
852
729
731
729
725
728
731
732
727
729
738
737
738
586
886
728
737
731
732
734
732
732
742
739
575
908
740
746
744
743
734
733
741
736
736
733
727
739
743
748
755
754
756
522
1011
762
754
751
755
758
758
760
753
754
765
760
707
816
761
763
766
762
763
758
519
995
746
745
741
740
743
746
517
978
745
752
751
750
749
753
760
758
759
762
765
640
877
754
756
758
744
745
740
502
987
738
734
732
731
745
736
628
856
733
753
743
745
738
742
720
777
750
748
744
751
747
745
741
743
743
741
739
732
730
737
732
725
730
727
738
732
728
729
743
732
732
730
729
742
669
795
725
732
737
731
734
740
741
742
748
488
997
735
721
739
731
733
731
660
821
741
742
734
735
746
738
741
738
740
463
1022
738
732
724
729
740
734
663
805
731
737
746
739
733
741
749
737
743
736
733
749
739
740
742
736
748
560
924
741
740
736
739
733
736
736
734
747
739
744
742
746
752
748
750
747
749
749
746
747
744
743
743
740
469
1010
733
726
728
727
726
716
720
730
725
494
970
720
728
723
725
723
730
741
745
750
474
1033
750
752
757
687
819
754
748
748
740
753
750
633
856
746
754
747
744
746
744
616
858
733
726
730
716
727
735
720
727
738
688
773
730
736
724
721
729
728
725
717
727
727
717
716
706
701
697
686
683
681
680
680
679
684
688
693
696
699
704
711
714
714
720
721
721
722
725
721
718
711
704
699
693
692
690
697
697
698
708
716
720
726
730
727
728
731
729
733
731
731
736
735
736
732
732
728
730
727
727
721
722
726
720
718
713
715
715
721
718
718
714
713
716
706
705
699
700
701
702
710
716
725
724
725
730
729
735
736
742
742
745
735
732
725
723
728
727
729
725
726
724
726
724
723
723
724
724
724
726
725
727
577
880
727
723
721
714
715
713
712
714
716
723
725
733
603
864
731
733
727
722
715
709
701
695
684
682
683
685
695
706
718
731
749
763
764
774
783
786
788
690
867
775
775
772
691
843
761
765
759
756
748
751
750
751
752
753
762
593
928
751
754
746
752
743
743
744
745
751
746
741
744
746
742
742
742
747
745
745
739
746
746
743
739
741
751
751
686
814
757
755
758
751
752
753
749
751
751
753
756
707
798
752
753
752
754
751
749
617
871
746
747
743
743
740
745
531
958
739
744
747
747
745
745
746
753
752
753
754
684
832
755
753
751
751
750
750
490
1016
738
745
745
711
777
745
749
749
752
753
754
555
965
752
750
749
751
746
748
746
750
758
755
760
565
952
756
755
755
696
802
756
754
753
749
751
757
489
1020
745
745
749
681
812
747
741
737
745
742
749
627
867
755
752
748
745
745
751
749
751
750
755
758
640
876
752
757
754
753
752
750
751
760
753
756
754
585
932
755
754
757
698
812
750
751
754
751
751
749
480
1019
740
740
743
743
745
744
744
742
742
751
748
612
879
742
751
747
740
742
750
746
745
743
742
746
742
738
742
747
746
744
741
746
746
749
749
748
750
751
757
752
596
903
743
750
746
746
744
744
747
741
743
743
746
745
749
748
751
751
754
758
758
559
960
756
757
757
682
821
748
753
749
744
742
740
507
979
737
732
736
738
735
736
738
742
748
746
749
752
759
760
763
759
761
765
763
498
1026
751
756
753
610
879
746
746
742
741
746
747
754
752
751
750
749
696
805
747
750
755
756
758
762
479
1067
757
753
757
539
970
750
748
748
745
747
752
747
743
749
755
750
568
928
748
748
745
742
741
743
748
745
744
745
752
609
892
745
754
754
751
752
750
755
752
754
754
748
604
884
745
742
738
732
730
736
507
958
731
731
737
740
734
737
734
737
747
739
741
741
743
746
753
753
751
752
756
635
876
752
751
747
754
745
743
741
744
751
746
750
630
864
752
750
748
748
742
743
748
746
751
747
745
655
836
741
748
745
748
758
756
760
760
760
770
763
574
956
755
761
753
666
827
745
746
746
744
740
744
746
748
751
744
744
700
792
744
740
742
744
742
737
619
861
737
738
736
733
733
737
521
956
736
737
739
740
740
739
743
743
744
744
743
633
858
742
741
739
737
745
741
743
743
746
751
754
601
913
754
757
762
607
904
747
752
755
658
854
752
754
762
665
852
756
754
758
700
805
752
759
752
753
751
751
757
751
750
749
747
491
1009
740
735
742
643
825
733
736
739
733
736
734
495
987
732
735
733
732
736
733
733
732
734
742
737
621
853
738
745
741
741
740
738
737
740
738
743
748
612
891
752
756
753
658
845
757
758
754
712
806
759
761
759
685
842
762
763
759
599
923
756
760
758
562
955
748
745
743
636
849
737
741
747
752
755
758
760
762
766
761
760
754
756
758
751
754
754
751
763
757
763
759
760
765
759
758
524
994
752
751
753
604
887
746
749
742
747
750
745
744
743
747
751
751
487
1017
742
741
739
615
851
738
742
744
740
740
747
750
758
760
762
768
764
765
760
751
760
566
935
739
741
753
678
809
744
746
752
746
748
747
751
761
755
753
758
763
760
761
755
748
564
933
741
733
734
735
731
735
734
734
746
742
746
570
923
749
749
747
662
824
739
745
736
736
734
736
740
735
737
736
738
674
810
739
739
740
743
741
744
741
742
745
745
747
617
886
750
762
759
593
919
751
760
753
592
899
743
747
746
686
800
743
746
752
748
748
743
746
751
746
748
746
553
937
751
742
745
675
809
748
743
740
738
739
746
743
746
744
745
752
604
889
746
745
742
743
736
732
732
733
739
739
740
654
838
754
761
762
639
878
767
771
770
554
969
751
754
752
575
922
746
754
752
609
897
750
757
755
614
880
752
752
752
644
849
753
751
750
701
804
758
757
753
711
810
762
765
763
620
896
759
761
755
581
919
746
746
743
676
807
739
742
739
742
746
752
750
748
753
753
755
565
948
747
743
745
675
806
738
741
745
748
751
753
755
756
767
759
758
518
987
747
742
743
658
817
749
747
750
749
748
755
754
752
749
747
755
486
1015
744
735
746
637
835
733
733
733
732
733
733
547
923
739
738
739
733
734
739
736
737
737
737
745
671
818
743
744
753
748
748
747
754
756
754
749
755
582
928
753
748
746
657
830
740
739
740
743
737
740
739
740
749
747
747
603
889
740
747
741
737
736
734
744
741
745
742
747
545
950
741
736
743
738
742
741
733
723
718
723
723
696
783
753
769
775
650
909
771
778
778
494
1050
754
758
762
758
752
747
752
750
562
932
740
526
963
540
926
727
721
728
722
726
727
730
730
728
732
701
765
742
738
477
1007
731
734
734
699
766
737
739
736
738
739
746
541
948
743
738
748
662
820
742
740
746
740
739
744
747
753
754
756
754
546
962
749
744
741
672
808
738
735
735
742
739
739
509
973
735
737
747
649
830
739
740
737
738
739
740
748
747
753
751
752
590
907
747
740
740
738
735
737
738
739
744
741
740
614
839
732
729
727
723
736
733
562
920
740
740
746
747
746
747
755
761
763
766
771
772
775
779
777
776
776
779
630
924
773
773
773
508
1026
758
759
765
488
1034
753
752
760
493
1024
751
747
763
513
1001
750
743
757
558
941
746
744
756
611
885
748
762
762
585
936
756
760
765
536
1000
759
756
773
495
1042
765
763
762
765
770
771
770
774
486
1076
781
772
765
784
772
766
758
766
766
771
768
757
767
767
764
763
753
761
766
763
734
782
759
756
756
756
749
750
757
753
751
746
757
753
756
756
750
758
754
758
749
748
765
763
756
754
743
747
539
976
751
735
744
645
869
750
738
743
758
752
751
744
748
762
759
762
749
753
763
764
767
491
1045
750
749
753
499
1011
733
742
743
590
896
726
745
751
671
826
740
748
764
700
819
762
764
775
583
948
759
748
765
542
962
742
741
746
607
872
723
713
719
709
715
723
607
863
735
753
758
639
885
762
777
769
511
1018
756
748
759
526
988
749
744
747
590
883
737
747
749
665
832
753
748
740
757
751
754
749
755
758
756
748
745
754
758
752
741
631
862
742
741
733
740
751
747
744
746
741
626
883
501
995
733
743
734
658
809
724
735
733
727
720
736
588
884
734
725
739
739
740
739
732
754
751
756
748
582
946
757
762
756
570
958
758
747
756
598
918
751
745
748
650
850
742
745
751
749
749
752
747
751
752
750
748
749
758
755
753
749
595
915
751
743
735
744
731
735
733
731
738
734
736
677
791
743
741
735
738
747
742
500
991
744
747
750
595
890
747
747
741
734
745
740
738
739
738
745
743
527
967
750
743
740
646
831
742
745
735
741
757
752
753
753
765
771
773
772
769
780
776
774
474
1068
761
759
761
743
747
756
751
751
566
938
748
752
749
600
908
754
755
745
610
889
743
745
735
702
799
751
752
750
714
825
771
769
766
550
1006
777
769
759
485
1046
752
742
744
483
1025
749
730
746
531
969
747
741
755
554
950
750
749
756
548
951
747
751
752
560
935
746
756
754
544
959
755
757
765
505
1021
761
766
770
761
759
773
768
771
479
1054
760
759
758
751
763
765
764
759
502
1018
749
749
752
495
1005
741
744
748
550
955
754
759
757
521
1006
764
760
763
481
1052
761
758
770
769
769
762
769
773
769
762
752
751
755
756
756
754
766
770
774
769
567
979
769
772
762
480
1062
764
761
754
759
775
769
770
761
772
781
775
778
769
774
783
511
1045
767
768
769
768
755
758
770
761
756
746
757
752
749
543
957
749
752
758
545
957
754
752
757
531
981
758
765
769
489
1042
763
768
773
771
767
786
776
787
773
771
789
777
776
765
776
770
770
762
491
1033
758
755
749
516
994
753
749
745
555
955
754
749
752
548
971
751
744
761
517
995
753
749
760
501
1003
750
744
756
501
1002
747
740
751
522
991
745
738
766
509
1006
753
766
773
771
755
768
770
766
475
1040
749
752
756
750
762
760
764
757
505
1023
756
760
758
480
1050
753
756
750
754
759
759
762
759
499
1033
761
761
760
759
761
764
761
758
502
1020
757
747
756
487
1014
745
729
746
519
984
747
741
761
510
1011
751
765
770
769
763
773
782
772
781
780
766
768
782
770
769
761
773
768
763
754
675
842
756
752
745
612
917
761
757
750
520
996
752
745
742
515
990
749
739
740
542
963
742
733
757
531
975
747
756
759
490
1026
750
755
756
758
749
760
761
763
483
1043
754
759
763
757
749
757
754
756
486
1033
751
754
762
756
759
776
772
775
473
1074
776
769
767
758
765
636
888
757
757
769
507
1022
757
762
773
775
772
771
780
780
777
775
783
786
789
784
775
522
1035
769
755
760
468
1057
756
739
762
760
756
745
753
771
761
762
665
857
768
772
772
493
1045
763
768
774
770
776
776
779
770
769
780
638
908
766
774
779
472
1071
766
765
775
768
769
516
1023
767
756
760
756
752
750
740
753
518
997
750
741
763
504
1022
758
754
771
768
776
767
789
786
783
774
780
790
785
776
775
643
924
773
766
766
499
1045
769
764
768
775
767
759
766
764
758
755
753
758
762
764
759
765
774
775
778
772
776
782
782
783
784
784
784
781
778
772
715
832
774
764
751
572
949
754
744
743
556
952
744
737
752
538
967
739
733
750
542
956
735
746
740
550
950
733
744
747
538
949
739
746
745
534
951
741
747
750
534
953
741
740
742
560
908
734
730
724
682
750
701
692
688
680
679
674
674
666
662
663
655
657
648
662
645
647
647
644
644
645
644
640
640
644
643
640
637
634
633
634
632
638
642
644
647
653
662
673
681
688
697
701
705
702
712
717
718
718
723
724
727
726
727
729
733
736
730
735
567
917
760
711
728
725
722
714
714
710
698
690
688
687
682
680
690
696
694
697
704
709
710
709
679
742
700
695
692
690
689
698
719
716
711
720
715
717
723
728
700
766
739
731
729
729
735
729
728
734
736
677
794
570
894
754
717
725
726
732
732
729
728
732
737
735
590
876
734
737
734
733
738
741
742
744
744
747
752
755
752
751
753
755
521
982
755
753
752
517
976
738
745
740
560
903
728
721
710
704
707
711
528
890
716
722
727
725
726
733
741
742
742
748
753
512
991
747
743
748
541
934
734
732
736
633
831
731
740
737
737
741
742
743
741
743
744
746
745
747
748
746
752
750
747
750
752
541
950
743
741
539
944
697
736
765
540
907
698
718
964
829
795
790
794
801
791
786
788
802
604
983
782
795
811
798
784
642
926
774
782
798
795
797
687
887
777
804
810
795
794
608
989
795
801
816
810
798
514
1073
809
771
736
703
705
720
720
726
604
854
740
743
741
627
874
748
748
749
559
930
746
740
742
543
944
741
735
745
535
937
734
730
737
573
884
729
736
739
622
851
741
751
746
591
893
744
748
745
558
925
740
743
738
563
913
742
738
740
575
902
741
740
741
575
910
745
740
743
576
915
746
742
747
564
930
748
742
743
546
943
741
738
750
542
938
740
740
749
548
930
739
745
745
576
912
741
748
749
552
940
741
754
752
531
972
743
752
741
540
939
736
735
740
591
885
745
747
750
576
937
761
757
759
508
1012
759
753
753
485
1017
755
749
759
758
762
758
755
754
507
1002
757
748
753
509
995
753
747
755
495
1009
753
748
751
495
1005
747
744
748
512
974
742
737
744
561
934
748
744
754
541
959
751
746
766
511
996
751
754
755
495
1017
754
756
764
766
767
769
781
775
767
768
776
776
777
777
773
784
783
781
777
779
779
779
775
768
777
619
916
758
751
748
572
890
703
695
702
695
689
695
705
719
729
736
742
761
766
775
502
1064
788
793
796
797
808
818
819
769
858
817
818
817
810
813
519
1101
727
874
800
802
802
800
801
593
1004
798
785
791
789
788
787
786
798
795
800
801
804
807
809
801
801
803
801
795
787
794
791
792
788
510
1059
788
777
771
773
782
605
935
763
770
769
499
1030
758
767
776
776
774
798
795
800
798
799
663
944
802
788
781
794
777
773
767
755
498
1005
736
717
706
703
697
686
696
690
695
696
697
711
721
728
728
732
731
714
702
695
689
690
669
673
677
678
681
680
682
688
699
716
716
721
626
849
737
732
737
751
755
770
767
775
787
786
791
786
786
677
909
789
784
784
786
793
789
788
791
795
796
728
851
798
800
801
795
790
803
803
805
796
804
566
1057
804
788
799
800
802
630
950
791
797
796
786
793
795
807
812
807
811
547
1076
610
979
788
785
781
773
786
791
792
784
783
805
761
821
788
798
794
797
789
792
801
803
806
801
573
1023
790
781
783
786
784
787
787
787
798
794
788
806
803
804
801
795
810
814
817
811
815
816
818
807
775
838
806
806
791
802
803
809
811
805
812
811
812
802
686
919
793
783
788
791
791
780
784
803
798
803
524
1069
785
786
779
777
792
780
801
789
797
812
812
814
630
980
802
809
799
790
800
673
896
774
779
791
790
794
789
801
802
809
812
497
1087
781
779
778
768
775
576
961
757
758
787
776
786
782
777
803
796
779
777
789
785
794
791
502
1086
788
781
777
791
793
500
1095
688
879
785
798
785
801
810
665
933
788
800
803
796
791
688
917
803
803
803
807
809
571
1030
784
794
802
804
796
590
1024
806
801
803
807
815
577
1040
790
794
801
795
775
788
789
790
788
782
497
1086
787
778
793
797
801
802
792
803
810
815
811
816
488
1136
573
1018
780
785
796
794
784
802
797
804
801
803
821
821
569
1072
802
811
817
813
793
488
1093
730
832
779
779
793
787
791
792
774
782
755
731
727
718
714
710
704
702
509
880
694
674
633
730
654
664
652
614
607
654
650
822
756
775
708
682
651
649
656
665
678
691
704
710
721
727
731
745
752
757
763
771
768
670
874
771
776
778
776
782
780
779
783
782
783
527
1035
762
774
768
764
767
628
902
755
762
770
487
1040
771
759
760
758
764
764
770
779
776
778
534
1010
758
766
771
765
768
767
770
771
779
777
781
777
778
777
774
669
878
776
778
772
527
1016
775
762
775
773
783
787
787
787
789
792
790
791
799
799
802
518
1066
792
786
782
778
785
600
948
771
768
768
507
1022
767
761
764
506
1019
771
766
772
501
1031
771
768
782
785
786
792
805
808
806
801
729
876
794
794
796
797
793
784
781
785
781
774
770
775
771
769
765
766
769
770
507
1008
743
728
721
708
696
695
693
685
689
679
680
682
668
668
675
667
668
667
658
668
654
656
654
661
663
660
668
684
699
717
726
750
673
879
790
786
795
805
804
809
803
810
809
811
488
1108
700
883
802
797
789
791
794
793
785
793
790
787
491
1096
770
764
800
773
762
534
1042
869
1051
885
812
755
769
768
777
781
785
796
788
789
784
789
788
786
649
917
765
756
761
552
962
744
728
756
615
1028
766
755
758
498
991
868
918
972
882
875
866
848
871
865
855
846
867
875
866
840
861
870
860
840
581
1114
860
851
835
846
839
849
836
843
848
853
848
515
1196
860
838
538
1145
573
1124
606
1025
831
835
810
808
821
821
821
614
1016
830
836
823
820
829
828
821
644
1010
829
818
836
852
841
834
833
846
846
563
1133
638
1095
853
829
841
837
839
823
831
840
843
831
833
596
1101
840
799
829
884
844
804
813
818
826
627
1031
837
828
830
825
842
838
835
516
1139
597
1037
806
798
819
810
804
519
1107
741
861
787
803
813
807
810
600
1030
817
810
807
821
836
834
833
591
1096
835
822
820
827
830
832
819
831
837
582
1099
826
836
846
839
825
843
837
839
830
535
1151
572
1103
712
922
823
823
822
820
837
822
820
602
1031
824
815
820
816
835
831
829
627
1025
826
826
824
827
845
836
833
533
1135
643
1004
814
810
832
550
1105
810
829
521
1130
624
981
804
801
799
797
819
563
1068
810
803
841
829
824
821
834
553
1107
816
825
828
824
824
819
834
830
832
613
1047
838
830
827
829
849
842
835
505
1170
834
821
819
821
835
593
1049
805
820
817
805
813
822
821
815
824
836
833
503
1169
844
821
832
823
824
841
835
831
833
837
839
555
1110
818
822
822
820
814
829
823
509
1136
581
1050
814
802
802
823
821
508
1137
584
1050
833
812
809
830
823
823
816
654
1002
829
814
823
837
829
821
823
643
1026
817
823
832
825
825
817
836
669
996
823
824
845
842
836
835
851
523
1161
569
1108
724
930
812
828
836
829
826
828
826
606
1044
810
803
827
819
817
509
1139
611
1021
805
814
839
833
827
822
836
598
1072
820
825
833
836
823
833
831
563
1096
822
820
822
819
813
826
818
548
1090
813
807
824
812
817
834
828
525
1146
589
1088
837
815
832
845
847
845
837
854
848
844
835
549
1143
623
1039
821
818
819
808
812
529
1112
727
870
807
805
806
796
808
666
966
811
809
842
829
826
816
826
834
837
822
824
842
833
830
820
829
692
978
811
821
829
823
816
518
1134
662
967
798
824
829
818
807
530
1121
833
806
818
840
832
833
824
834
835
644
1016
815
833
825
821
815
507
1140
623
1005
801
812
825
810
804
564
1083
819
797
816
824
827
817
826
830
827
817
834
835
829
820
502
1165
840
810
826
828
823
818
819
826
820
818
810
810
826
817
816
811
828
828
826
835
825
836
838
837
826
837
846
837
824
833
836
832
821
821
841
835
824
824
847
840
834
825
847
598
1085
822
830
831
827
817
824
825
825
812
826
828
824
814
831
537
1127
826
812
836
832
829
768
872
840
833
829
828
846
841
842
823
832
836
834
822
824
836
829
826
819
829
515
1142
632
1003
817
811
807
810
829
560
1078
810
817
830
824
811
819
824
820
816
822
834
825
824
819
580
1085
819
807
812
827
815
509
1116
816
798
808
807
809
827
822
630
1021
832
828
830
832
620
1061
830
827
829
827
824
828
838
834
828
830
856
856
858
853
859
863
860
516
1189
854
836
680
992
834
830
823
826
832
826
815
815
830
822
823
813
829
830
832
825
827
846
838
830
827
840
835
831
823
831
836
832
821
828
847
838
650
1017
830
829
830
821
822
513
1135
648
961
797
798
802
792
803
813
816
816
816
831
836
837
535
1134
688
988
824
830
853
845
845
837
845
846
847
600
1076
843
827
829
829
824
845
838
566
1105
831
820
824
819
826
827
827
552
1091
820
806
812
807
822
816
811
806
823
812
810
830
831
830
670
983
830
829
828
829
850
841
837
638
1027
834
827
828
824
840
831
830
821
828
837
835
829
833
844
513
1155
583
1065
821
807
809
807
824
511
1095
795
804
808
799
795
499
1127
677
955
795
815
817
809
802
644
991
821
816
813
837
831
518
1137
625
1023
820
811
825
833
831
817
820
833
828
825
816
836
827
829
515
1142
620
1037
822
814
836
827
814
508
1133
625
1003
796
814
815
810
799
599
1023
811
799
812
825
823
553
1095
834
812
823
816
829
830
825
633
1017
828
824
821
825
840
835
829
826
839
833
831
828
835
842
836
827
832
845
838
835
828
838
839
831
829
827
838
833
830
823
837
836
507
1154
563
1090
820
801
815
823
817
811
808
684
964
815
809
827
830
830
519
1144
634
1032
824
811
827
832
826
497
1167
831
808
808
827
823
819
810
524
1114
822
805
805
824
818
820
812
629
1013
823
817
820
823
842
839
842
832
841
854
853
854
843
852
856
848
841
862
602
1100
838
841
839
835
822
837
827
533
1114
815
807
805
811
825
824
820
593
1071
837
826
831
851
843
838
836
560
1144
669
994
832
826
827
819
829
833
825
822
839
834
835
828
844
840
839
829
840
839
571
1103
824
832
829
831
820
554
1112
831
813
820
838
829
820
815
544
1124
830
801
815
821
815
812
806
666
982
813
805
836
821
815
559
1083
824
810
807
811
822
526
1106
808
796
820
804
805
799
804
826
828
825
822
839
514
1167
580
1092
843
826
820
830
830
827
815
592
1051
819
801
803
824
825
580
1064
910
874
831
816
867
872
851
802
799
912
886
872
863
866
871
876
856
865
873
865
1730
884
850
841
832
851
843
849
857
855
859
873
848
855
875
865
856
845
544
1173
572
1103
886
863
848
837
838
841
849
832
848
522
1176
846
836
834
838
853
854
845
843
827
835
842
633
1084
849
854
862
851
837
844
846
841
830
830
845
839
843
834
836
837
839
837
826
899
883
873
853
869
864
875
855
550
1184
871
851
859
865
854
865
1707
871
834
1657
843
837
821
818
830
834
844
826
844
851
841
833
853
850
852
852
531
1179
877
830
831
837
834
820
817
831
827
524
1152
583
1109
834
815
821
833
831
822
827
516
1181
862
827
684
1025
846
824
830
840
834
826
828
839
833
834
832
849
844
849
844
837
589
1132
856
829
838
832
841
852
837
846
839
597
1071
841
859
836
845
856
841
830
594
1108
847
819
821
837
836
831
834
541
1150
652
1070
855
843
837
826
839
832
604
1043
798
842
870
856
836
844
528
1182
563
1180
871
836
667
995
832
846
825
832
826
822
814
825
826
830
819
825
841
844
590
1115
861
863
847
832
846
842
857
840
847
519
1209
873
835
533
1177
852
829
855
842
829
820
833
829
832
525
1142
655
1029
815
811
821
815
812
603
1024
804
799
833
822
818
559
1065
808
790
826
846
848
805
829
859
836
813
818
813
584
1074
824
821
824
823
839
532
1119
817
817
819
816
808
818
826
819
814
813
830
820
815
810
820
832
822
819
816
827
827
607
1023
803
818
825
816
805
613
1014
814
803
804
824
833
608
1024
808
816
830
815
810
606
1046
823
809
822
834
826
541
1107
815
801
803
824
813
811
806
812
824
821
812
822
583
1088
822
822
831
833
825
508
1159
623
1021
815
809
808
806
817
821
815
818
846
832
831
822
544
1154
663
1023
827
851
858
848
839
859
846
512
1204
878
861
849
841
862
857
854
839
848
868
858
853
847
865
851
607
1111
857
845
854
834
830
852
840
833
834
838
844
850
834
844
865
855
846
850
517
1210
885
838
554
1154
618
1078
842
836
834
827
831
824
820
609
1018
829
827
820
814
827
568
1081
827
826
835
839
843
830
850
594
1107
839
847
840
835
822
836
835
584
1083
819
878
873
850
858
868
858
850
854
517
1220
869
842
545
1189
855
832
836
833
824
823
833
833
824
542
1129
865
840
828
836
843
865
850
838
852
524
1198
882
865
857
844
669
1046
865
842
833
852
843
837
825
635
1028
818
825
824
827
818
593
1135
885
865
845
866
859
856
851
848
849
855
838
830
858
845
831
828
848
843
841
837
862
860
858
858
850
856
867
843
852
867
855
560
1128
841
825
823
827
827
824
820
603
1045
829
795
825
866
845
801
782
792
801
802
797
808
825
592
1053
810
830
544
1096
810
816
816
810
807
665
976
815
803
810
823
818
813
810
828
823
822
818
838
655
1012
826
837
834
832
832
521
1143
827
814
809
818
827
819
818
667
968
812
810
804
812
823
819
808
816
819
818
815
814
830
822
821
815
828
833
835
671
989
824
826
818
829
827
583
1063
809
822
833
821
809
610
1054
830
803
818
837
825
605
1041
821
812
810
830
823
820
821
816
835
831
830
823
604
1076
843
837
838
843
849
842
837
838
575
1109
833
819
823
836
532
1112
808
815
813
809
810
826
825
821
813
833
830
829
821
838
838
835
829
829
846
838
831
531
1128
827
816
815
822
827
825
812
820
829
826
826
824
829
839
606
1065
822
836
846
829
820
528
1125
825
803
814
824
817
810
810
832
821
824
819
828
835
834
655
994
832
824
820
823
837
598
1061
818
826
827
823
818
586
1077
823
809
817
830
824
607
1026
824
812
815
812
820
827
824
826
817
824
842
832
603
1056
825
826
827
823
821
589
1085
825
815
820
839
830
539
1116
825
818
815
818
817
836
823
816
811
830
824
823
816
821
832
828
822
823
836
834
827
821
836
832
827
825
823
833
584
1059
599
1023
815
806
808
808
806
825
820
815
815
814
839
841
829
829
837
838
837
535
1128
835
817
821
818
824
832
827
662
974
826
819
818
817
831
616
1040
817
827
841
829
813
585
1063
826
808
816
832
823
609
1022
821
813
807
818
827
821
577
1059
818
811
816
809
817
827
827
825
822
842
836
567
1107
840
828
828
832
847
845
835
520
1159
629
1019
807
813
829
813
800
672
955
809
804
806
821
816
817
816
815
841
832
830
826
612
1059
834
823
821
839
828
534
1109
820
807
807
807
815
818
809
805
808
818
599
1021
570
1038
801
795
795
813
807
806
799
813
817
813
693
928
803
804
798
804
807
801
792
792
808
797
796
791
811
798
797
796
824
831
809
804
848
823
813
808
811
821
819
805
823
816
811
805
501
1157
624
987
824
821
814
797
705
899
794
797
793
799
805
800
799
795
808
805
795
796
802
790
786
791
786
780
777
789
782
785
530
1037
775
796
783
508
1048
775
770
776
516
1030
768
770
768
542
992
765
767
761
585
949
754
759
775
560
965
756
755
766
559
949
738
676
774
747
682
709
709
693
699
704
699
686
692
691
691
690
687
735
702
689
689
695
644
755
719
726
727
738
751
533
1014
760
770
768
532
1066
781
774
789
790
804
817
825
824
824
849
849
841
832
847
685
938
778
800
804
783
780
793
789
785
501
1084
792
772
773
798
796
785
788
802
796
791
790
801
801
797
787
803
801
796
498
1104
791
780
774
778
794
784
669
876
772
778
775
768
769
532
1015
757
754
776
616
911
753
760
770
762
757
772
776
802
617
1060
836
824
834
821
828
556
1098
821
813
809
809
798
651
949
795
781
783
525
1070
810
788
804
798
809
807
799
814
822
807
806
815
813
821
804
810
802
806
795
812
809
808
799
802
821
815
817
807
802
823
810
811
499
1161
620
979
720
836
803
799
788
791
809
796
798
801
817
816
819
805
824
815
813
820
824
820
815
810
804
818
818
805
804
589
1059
835
799
801
804
800
786
785
793
782
769
771
777
764
625
880
751
746
767
771
762
758
773
803
791
792
809
806
821
836
824
825
851
840
834
855
593
1090
822
821
821
817
807
583
1056
825
820
808
834
828
596
966
846
798
799
791
792
812
810
806
805
822
824
818
817
838
839
842
827
709
950
833
822
814
828
830
692
942
800
821
819
818
807
821
824
834
830
819
839
848
554
1105
849
826
820
811
820
815
812
805
804
821
816
808
653
968
806
808
808
795
813
805
814
820
814
835
686
998
831
852
849
840
829
512
1202
859
821
826
827
821
808
807
526
1119
850
812
824
821
823
817
831
648
1023
843
835
807
836
861
840
814
827
866
840
850
847
845
828
528
1151
675
1004
827
843
819
821
810
617
1018
823
811
810
821
827
722
931
810
836
827
817
818
655
988
816
803
806
825
823
814
814
852
836
836
837
820
580
1107
838
813
827
824
815
507
1151
605
1027
804
793
802
814
817
822
835
835
851
862
844
841
516
1226
884
849
527
1224
886
844
1709
872
835
650
1003
824
813
807
809
826
642
991
802
811
839
821
818
616
1044
834
835
818
835
830
566
1093
809
806
812
799
798
645
974
796
805
831
820
825
662
961
810
809
821
859
857
520
1165
594
1131
691
990
788
533
1103
859
820
814
836
691
977
822
819
826
826
823
580
1104
830
812
811
826
820
528
1114
822
803
782
779
884
863
832
604
1018
901
866
814
802
834
593
1078
820
826
835
824
815
566
1079
818
796
806
824
814
733
878
813
824
825
819
817
677
989
821
808
821
836
830
620
1012
827
816
817
808
833
633
1018
810
814
834
817
804
754
873
809
805
795
509
1104
809
789
785
797
817
555
1050
790
798
812
809
802
797
825
823
817
815
575
1076
833
828
818
825
864
842
831
823
841
842
834
821
503
1162
610
1055
812
817
828
813
799
767
840
799
793
787
540
1064
803
781
778
505
1097
803
775
790
795
799
643
933
806
806
812
802
808
824
820
822
815
816
611
1066
830
814
825
836
829
572
1073
828
813
812
807
800
819
814
809
800
800
546
1098
821
798
820
823
820
507
1141
656
1137
679
945
793
807
811
803
793
815
813
812
804
798
519
1127
786
837
798
820
821
813
819
820
849
825
817
833
837
831
578
1076
827
816
819
808
817
665
982
816
800
815
820
808
796
806
813
813
799
548
1067
815
800
790
807
821
814
808
799
816
824
516
1142
700
1084
820
807
796
796
816
533
1090
801
805
811
804
794
543
1064
816
798
792
797
819
810
809
797
809
821
539
1176
600
1148
688
955
789
799
813
802
795
788
809
810
818
800
792
815
819
825
812
514
1129
841
817
806
822
836
828
818
816
842
830
821
811
834
827
820
807
821
829
828
815
808
832
827
820
811
825
725
918
806
800
814
814
811
800
804
820
822
822
811
816
842
836
832
824
841
851
846
837
828
848
839
835
671
970
824
820
813
804
821
819
818
805
807
824
538
1091
803
801
815
813
805
801
824
825
826
817
520
1151
756
913
811
840
841
833
827
589
1095
844
816
827
835
829
820
811
831
834
834
824
824
848
845
767
892
838
843
846
828
826
583
1116
836
813
842
835
832
822
816
839
831
824
814
817
511
1131
820
793
810
813
815
525
1142
689
1067
832
803
879
871
859
859
845
544
1203
874
840
863
859
859
847
849
856
874
853
852
549
1198
883
841
784
939
846
833
848
845
840
514
1172
576
1118
827
807
834
825
817
816
833
772
896
884
866
877
874
875
850
852
568
1138
558
1099
894
859
857
833
835
837
849
550
1124
824
865
832
835
843
842
854
837
846
716
986
855
835
859
872
858
835
853
539
1182
581
1117
816
849
821
822
845
845
847
519
1187
866
840
835
837
845
859
856
843
865
877
853
529
1207
880
848
660
1016
834
832
826
839
840
537
1130
730
911
807
804
864
850
860
857
862
564
1138
712
991
845
845
855
850
858
833
839
582
1095
830
816
830
834
829
825
821
760
965
849
839
854
860
878
856
852
869
863
621
1076
840
905
879
849
845
858
868
854
838
663
1033
873
844
851
862
854
839
830
684
1025
850
830
839
846
842
519
1169
576
1146
664
998
817
818
816
807
812
671
979
812
810
859
847
847
854
838
676
1066
870
852
875
867
862
842
838
518
1199
871
826
778
852
852
860
852
818
864
882
853
540
1201
881
850
678
1076
867
853
842
862
865
845
834
534
1189
561
1180
557
1173
568
1077
873
835
842
831
814
837
838
601
1089
836
841
839
843
847
836
855
869
851
631
1070
847
836
829
797
816
628
991
803
825
827
830
822
603
1062
842
829
828
855
853
851
843
836
863
856
852
842
834
861
848
832
830
847
834
829
820
824
842
832
837
822
834
842
844
833
600
1054
829
820
818
817
838
662
1000
810
818
836
824
813
739
892
824
824
815
810
828
831
828
824
813
831
834
835
825
822
845
840
838
827
820
633
1049
826
812
827
832
828
626
1015
819
824
836
833
820
615
1073
846
825
826
855
847
511
1166
577
1102
845
830
828
819
846
850
844
534
1184
917
855
601
1017
820
814
806
804
823
803
836
809
813
834
831
832
676
949
828
826
828
820
820
632
1037
827
808
831
833
830
598
1043
830
819
819
813
830
650
1011
822
811
826
829
822
644
979
817
814
814
816
810
829
842
835
835
825
846
850
565
1142
721
950
839
835
824
847
838
513
1137
647
976
817
808
801
800
823
819
816
804
811
831
824
821
821
832
835
836
824
823
843
784
885
817
847
841
832
818
618
1035
832
815
809
826
842
666
970
797
817
825
820
809
809
837
847
845
838
830
871
557
1173
644
1029
841
831
825
819
839
543
1117
821
806
845
833
825
818
830
722
963
825
825
849
845
835
544
1130
824
825
807
825
835
830
824
759
891
834
836
828
834
846
581
1108
829
842
845
846
838
835
855
534
1166
622
1040
832
827
817
818
840
614
1056
823
828
839
840
832
558
1119
925
870
817
812
835
838
836
827
825
849
848
844
830
842
566
1123
837
812
815
837
824
814
805
824
822
823
818
814
753
920
835
827
827
853
845
573
1105
842
826
829
822
830
840
843
701
974
838
843
844
837
827
553
1126
840
824
816
820
836
833
832
827
840
858
851
848
834
858
521
1183
590
1083
829
818
813
832
822
818
810
803
829
827
825
815
683
971
831
824
817
834
832
751
910
817
846
857
839
828
543
1149
684
996
812
823
841
833
819
592
1049
827
817
809
816
826
827
815
815
842
842
840
826
734
932
831
818
816
837
830
768
864
801
824
820
817
808
810
830
826
829
821
666
1011
838
826
824
854
850
534
1163
617
1049
839
824
815
839
834
574
1082
806
820
823
809
797
754
865
805
806
802
509
1147
709
929
799
844
842
827
821
568
1104
839
818
817
847
839
835
822
635
1039
839
823
820
847
840
541
1134
780
860
833
825
809
821
831
790
859
811
835
839
840
834
600
1076
841
835
825
823
842
559
1102
811
824
834
828
818
580
1065
837
829
826
832
843
592
1084
823
830
840
836
829
569
1088
830
818
816
827
842
583
1090
825
836
853
847
831
515
1165
634
1042
813
825
841
834
819
575
1079
837
821
814
826
837
606
1059
818
823
837
832
824
628
998
828
824
817
817
837
647
1018
823
809
833
832
825
628
1008
821
820
814
810
843
624
1041
825
809
843
830
825
590
1046
825
818
813
817
839
650
1021
822
843
867
854
843
837
861
620
1088
835
846
864
844
823
1664
616
1041
803
828
829
821
810
696
945
828
823
806
806
835
810
846
816
828
839
839
825
701
957
832
820
817
843
834
641
1015
808
833
836
824
815
606
1049
831
814
808
838
833
696
960
812
845
848
828
818
572
1094
830
811
830
839
833
559
1109
840
823
825
818
814
506
1239
900
850
829
814
807
795
812
816
816
813
806
818
828
825
512
1136
814
912
858
799
790
504
1125
815
886
839
809
872
866
852
855
863
605
1101
853
853
851
853
832
1676
1676
821
824
833
847
828
538
1167
640
1054
829
821
844
859
845
504
1218
863
848
706
953
829
823
824
824
817
750
914
900
858
840
855
843
819
856
866
872
859
818
816
894
876
553
1172
641
1092
858
836
828
845
841
513
1178
576
1150
707
981
826
846
846
839
819
555
1131
869
831
829
835
839
839
829
652
1034
843
832
824
847
838
573
1100
834
891
849
817
810
565
1209
876
837
792
808
811
811
808
724
899
819
820
814
816
842
834
832
816
828
834
831
829
823
841
845
843
829
558
1114
841
818
816
843
835
828
823
840
837
835
827
818
575
1098
826
810
833
831
829
821
830
854
847
840
836
869
531
1185
629
1060
843
834
826
829
848
557
1119
827
812
838
842
836
827
838
858
856
861
842
865
870
870
862
851
589
1150
841
849
827
859
846
840
822
575
1104
841
821
815
838
835
634
1027
811
836
842
825
817
650
1012
832
821
824
835
840
652
1003
804
838
839
832
818
643
1036
836
824
824
849
849
562
1135
831
851
858
842
834
853
849
540
1145
774
888
857
838
821
827
839
625
1041
815
835
850
833
824
569
1075
817
813
811
810
831
827
819
811
835
834
828
823
818
841
834
831
817
715
948
828
824
808
824
826
821
817
810
807
826
539
1097
805
814
827
818
809
805
832
825
825
822
513
1174
584
1097
827
812
848
841
841
527
1144
733
918
817
816
811
832
829
823
819
839
837
836
831
834
858
858
855
847
844
865
858
526
1174
603
1085
825
808
834
826
821
643
965
816
807
808
803
810
829
826
828
818
841
719
973
818
832
842
838
822
748
905
820
811
812
839
827
820
812
810
832
835
833
824
823
847
839
838
831
823
855
843
837
827
833
851
645
1047
829
825
857
841
830
545
1121
835
818
811
818
838
837
832
726
922
836
830
822
818
839
682
974
813
814
848
842
839
583
1099
848
837
848
847
833
562
1120
844
828
827
826
847
844
837
736
925
840
843
845
839
848
526
1172
636
1023
832
822
825
813
819
840
830
822
821
822
840
841
831
826
841
846
841
834
825
850
844
840
830
835
855
845
572
1099
827
818
824
817
819
791
889
835
822
822
848
844
654
1013
836
831
828
823
837
656
1015
821
814
842
829
826
663
960
820
822
820
820
833
837
840
835
830
857
872
865
847
833
863
853
845
833
841
855
850
572
1116
819
826
826
826
811
640
1008
820
803
795
493
1141
741
885
792
811
833
827
819
816
843
843
833
827
507
1161
652
991
822
807
836
829
826
687
945
818
823
818
816
839
683
971
808
817
830
827
819
813
813
837
828
825
812
816
842
833
819
818
841
653
1004
810
821
842
828
820
809
822
830
824
820
809
827
828
822
814
811
832
831
824
819
830
839
830
822
814
831
829
818
817
578
1085
825
802
823
829
820
816
809
818
829
824
515
1137
827
826
823
825
820
843
835
809
849
820
838
841
840
831
592
1080
841
829
817
827
847
606
1066
827
825
822
817
837
637
1026
814
807
837
822
813
799
821
836
828
818
511
1151
727
935
807
834
851
831
807
652
1005
819
804
804
823
824
824
818
822
843
837
599
1079
826
845
862
845
824
529
1142
792
867
813
824
836
828
822
819
831
838
834
826
822
831
842
838
831
822
839
839
836
692
951
829
829
824
818
819
829
825
813
828
826
826
815
814
834
834
836
822
702
932
818
815
816
811
806
832
826
827
821
827
848
853
842
842
863
855
860
511
1202
851
840
636
1029
831
821
820
820
827
618
1040
826
815
822
833
832
652
995
832
823
825
829
814
829
823
818
806
813
825
818
814
811
836
830
830
645
988
823
812
810
808
804
824
813
807
802
806
826
821
816
813
818
829
825
818
815
839
823
822
817
820
823
812
811
809
801
808
810
804
545
1080
805
790
795
497
1121
792
785
799
789
797
627
942
770
795
786
538
971
786
777
784
570
966
695
838
776
518
1031
690
837
787
777
776
776
787
792
521
1078
790
762
778
545
1049
785
780
759
619
799
669
646
660
660
664
641
645
678
727
702
699
699
700
711
713
712
717
722
707
704
702
704
706
706
705
708
713
705
709
706
708
705
707
698
699
697
700
700
700
698
699
697
704
703
704
697
697
697
697
699
696
694
696
696
695
697
691
695
695
699
702
700
703
707
702
703
709
705
697
691
692
691
689
688
691
692
691
688
695
699
700
699
697
695
694
696
694
694
689
689
687
686
687
684
679
682
686
682
680
675
682
682
682
680
680
681
684
677
677
682
680
676
678
677
680
676
676
678
677
675
675
680
676
675
678
684
681
687
687
689
689
689
686
691
687
683
686
681
678
675
675
676
674
670
672
671
676
673
676
673
676
680
676
674
673
673
679
677
677
676
679
680
679
678
673
684
678
678
674
675
675
677
674
674
670
672
679
758
893
821
491
1112
748
728
768
746
737
727
732
741
726
734
735
735
728
738
746
737
740
745
734
741
736
725
725
808
669
716
720
810
685
721
719
822
680
813
673
531
1061
678
736
729
732
831
678
747
727
730
736
832
687
812
682
733
739
746
825
685
746
737
473
1160
733
670
636
629
623
701
827
705
684
848
819
806
522
1088
790
721
745
772
765
762
757
761
778
765
765
759
763
774
780
773
776
763
765
797
774
768
767
773
788
770
765
763
769
784
775
770
769
762
769
788
767
765
761
766
773
493
1079
774
757
753
763
785
763
488
1067
774
769
761
762
756
759
780
778
781
783
779
786
805
791
795
788
794
814
857
743
780
763
783
784
523
1085
774
823
711
758
760
752
759
788
778
763
772
804
799
822
820
803
592
1126
829
822
757
527
1191
654
995
735
860
827
823
829
823
768
871
838
834
837
831
833
840
817
801
777
776
804
798
800
793
636
979
797
787
790
569
1025
774
775
796
568
987
762
777
808
552
1018
769
784
814
512
1074
773
784
802
534
1042
772
795
784
593
955
761
787
784
773
773
770
781
791
787
786
790
557
1056
793
787
784
586
1012
781
781
775
648
941
782
782
778
709
825
772
767
768
786
780
777
549
1080
781
775
781
610
989
778
774
799
582
1074
746
834
742
568
1098
728
840
811
793
732
769
766
771
766
762
766
782
772
772
773
787
634
904
765
766
762
753
762
850
699
752
762
829
681
827
684
821
690
747
734
829
708
747
756
769
775
777
780
768
771
792
775
772
762
766
782
519
1036
771
747
757
784
765
767
495
1064
777
768
761
767
760
757
768
779
773
780
784
640
993
803
800
808
528
1044
850
808
803
514
1046
850
805
801
518
1034
848
806
765
593
985
787
800
794
563
1052
853
813
810
754
789
783
817
818
502
1111
802
842
818
804
753
782
786
804
556
1054
833
843
818
808
740
772
800
788
595
990
808
768
776
775
787
789
785
782
780
796
804
801
795
794
816
804
505
1107
857
798
749
677
880
772
769
784
775
768
769
778
780
779
774
775
585
1017
795
780
761
682
863
769
761
762
783
771
771
501
1094
856
783
787
538
964
835
718
762
763
754
759
583
981
776
767
769
695
889
833
729
834
588
1012
791
790
724
783
776
778
786
769
777
816
826
786
788
792
801
789
563
1043
849
794
797
534
990
832
780
780
604
876
824
788
775
679
866
704
844
795
602
909
829
800
788
567
957
835
798
778
561
1016
728
829
794
504
1012
826
780
775
600
866
831
778
779
720
752
784
781
773
765
783
789
497
1085
841
791
782
575
918
822
781
776
673
798
756
768
753
753
759
779
655
904
772
773
782
777
775
763
757
784
774
784
757
628
926
784
771
751
758
766
776
494
1133
788
708
743
760
755
757
750
752
759
780
775
776
777
788
784
800
543
1043
842
787
786
585
930
822
732
745
734
749
749
696
856
684
746
815
777
695
749
765
857
722
777
776
805
851
806
795
739
862
755
842
532
986
859
791
785
602
866
846
782
699
758
830
710
732
733
749
754
741
745
734
736
735
718
741
718
811
695
645
719
674
486
720
645
596
653
617
603
615
622
637
633
637
656
673
692
691
698
721
734
744
758
747
759
779
781
788
784
770
787
529
1059
717
685
824
603
882
734
739
816
691
1332
844
767
727
710
716
759
820
837
838
930
975
857
804
778
768
770
794
832
821
558
1009
753
762
781
649
897
758
775
787
685
875
766
783
784
804
805
785
785
790
642
939
762
769
790
598
966
764
769
779
608
960
766
771
787
586
1004
777
772
775
596
965
767
773
779
614
932
760
759
771
768
777
781
774
775
785
793
791
778
778
777
776
772
769
770
768
772
770
664
855
761
771
779
767
763
767
763
759
748
844
1072
1029
936
922
913
892
872
848
860
1741
932
844
1591
739
752
754
770
764
799
809
826
514
1144
821
822
833
835
826
829
833
655
1010
814
821
815
818
821
814
814
819
815
827
828
826
833
831
834
826
822
829
821
825
814
813
817
815
817
810
812
808
809
648
970
794
799
793
529
1060
786
791
791
511
1087
742
772
804
765
721
772
780
781
606
948
1125
879
792
746
734
733
716
758
787
792
771
501
1081
754
743
764
636
904
764
768
779
649
908
761
758
762
771
767
773
765
772
773
781
786
780
783
795
798
795
498
1067
896
1063
864
792
771
607
872
718
703
696
643
1136
777
705
753
796
804
754
597
1074
992
827
754
1496
771
749
740
729
730
732
749
756
767
777
774
569
998
765
767
779
553
1005
761
760
765
611
925
753
749
761
760
761
757
752
755
750
756
758
575
945
755
759
764
763
766
768
770
768
766
767
766
766
770
766
764
769
578
951
755
752
759
758
758
756
752
752
754
757
750
747
748
753
752
746
755
748
753
756
748
745
753
749
747
746
744
750
752
757
749
747
753
748
752
750
749
753
745
751
756
750
751
762
760
757
761
759
755
757
754
755
758
760
764
761
767
770
766
654
896
775
775
771
773
772
771
772
760
759
895
1041
902
808
753
722
708
649
617
618
635
644
630
662
651
670
714
984
1158
1006
946
951
952
912
868
817
793
779
780
790
787
577
999
784
787
789
566
1007
780
784
785
563
1013
785
782
799
513
1075
794
787
795
497
1082
791
783
794
789
793
790
793
802
503
1090
799
789
806
797
795
788
795
792
536
1041
783
776
770
616
917
766
768
774
775
783
780
792
801
613
1009
809
814
817
813
805
802
808
802
800
794
795
803
800
804
804
800
807
803
808
804
805
810
807
806
805
798
799
793
525
1050
780
782
782
576
973
784
778
784
599
947
780
774
781
627
925
777
782
784
605
959
783
781
783
570
997
779
779
783
538
1026
781
783
784
524
1050
785
781
787
509
1056
782
774
777
519
1033
774
766
779
544
1013
783
775
777
552
1014
784
774
777
553
997
776
768
768
594
948
774
769
774
603
955
785
788
786
537
1031
791
788
783
521
1045
786
781
780
537
1022
779
775
776
569
980
785
776
779
559
1000
778
768
762
608
924
764
757
763
710
829
770
771
779
683
872
777
775
780
604
941
772
767
772
625
917
764
773
768
649
884
763
775
771
671
872
778
780
784
616
940
783
784
784
548
1016
787
780
782
535
1016
776
767
767
615
915
765
768
770
693
848
771
773
771
774
781
781
784
781
782
785
781
776
776
656
904
779
777
779
551
998
773
766
770
557
973
764
757
758
642
885
766
764
767
673
873
777
770
772
650
900
777
775
775
590
977
787
777
786
516
1051
784
775
786
505
1046
779
771
784
525
1018
773
767
778
562
983
777
773
781
557
996
782
774
777
551
1000
775
766
768
594
938
765
759
760
762
764
765
769
777
774
779
781
782
789
786
791
790
784
792
614
957
784
778
773
558
991
777
769
773
561
993
782
779
777
537
1016
778
772
772
576
964
764
767
768
633
886
764
765
775
695
859
793
792
800
524
1064
796
788
789
494
1058
721
778
753
553
800
687
656
730
759
749
734
709
707
715
538
908
731
726
730
711
691
677
693
694
735
738
711
691
697
701
700
701
836
779
755
756
746
737
692
798
804
746
630
846
616
437
736
618
549
770
746
737
738
746
751
755
757
756
775
767
762
760
759
770
764
762
760
772
758
637
853
724
736
757
751
751
743
655
834
737
743
754
755
758
765
605
921
747
744
771
765
760
759
760
823
700
1064
761
755
826
712
670
1080
954
809
753
723
740
772
750
747
743
741
747
755
752
750
760
756
759
754
758
766
761
764
767
547
977
756
754
762
759
756
762
753
763
765
760
760
558
959
757
753
752
751
753
747
752
755
753
753
759
643
862
761
756
755
763
755
760
756
756
765
760
762
628
892
758
763
765
767
761
757
767
763
762
761
759
587
944
762
760
766
666
861
762
754
755
756
752
746
749
748
748
757
756
749
752
751
755
754
754
758
761
594
918
748
740
747
743
746
743
495
1000
795
1039
874
916
907
886
850
920
877
862
803
544
1224
868
771
897
849
843
833
846
839
840
839
834
852
847
846
849
847
1708
863
845
749
915
855
850
846
772
920
860
855
1632
922
851
839
850
857
838
809
530
1121
824
803
808
813
809
502
1153
641
1079
860
753
876
835
876
850
831
577
1178
629
1066
860
859
851
858
876
868
869
857
860
868
865
571
1146
697
992
829
752
910
851
843
841
838
591
1118
848
846
844
851
861
862
862
856
878
869
870
860
863
543
1196
862
767
909
846
838
805
797
600
1023
795
818
811
811
813
744
887
818
817
817
837
828
632
1018
816
830
828
814
838
513
1140
662
978
823
817
820
814
817
590
1070
822
810
818
828
822
551
1095
816
807
805
814
829
519
1134
714
910
830
817
812
804
813
679
959
803
814
827
814
811
635
984
811
808
805
817
818
747
873
811
830
826
825
819
563
1101
827
820
817
830
828
827
824
640
1023
830
820
824
826
837
829
829
820
824
844
832
830
829
824
562
1114
827
811
819
833
827
822
812
644
1004
816
810
812
824
814
619
999
800
821
812
806
797
741
885
798
801
821
810
792
815
806
802
804
818
546
1078
804
811
820
810
801
610
1023
812
802
825
822
815
580
1059
813
823
824
816
827
542
1120
820
814
828
823
821
812
821
634
1029
827
817
829
833
836
497
1176
552
1129
682
979
889
821
800
771
853
573
1054
806
801
836
816
807
559
1065
818
806
813
810
813
542
1107
809
801
821
812
811
807
826
742
874
813
829
826
820
819
563
1103
825
804
819
816
815
804
809
820
806
807
806
808
558
1107
828
804
826
824
815
806
815
828
818
818
812
822
825
823
826
822
830
832
829
825
821
563
1108
828
810
817
836
825
823
812
819
832
826
821
817
817
834
570
1076
809
807
826
815
804
592
1034
804
799
804
803
821
688
930
799
803
828
813
815
629
1001
824
811
813
806
815
667
982
815
806
827
817
814
607
1021
809
807
803
808
823
678
942
797
821
821
815
804
664
962
809
805
807
832
813
630
986
814
801
799
818
808
810
804
809
816
813
809
807
828
823
815
819
839
829
831
644
1037
836
830
829
849
839
831
829
722
957
824
818
835
834
834
521
1148
683
972
821
820
834
838
829
505
1166
571
1084
813
822
817
814
829
818
825
816
818
813
831
820
813
829
565
1077
805
795
792
801
805
789
790
794
793
798
538
1109
908
836
823
836
834
834
828
612
982
900
824
825
816
802
583
1045
793
725
787
538
1137
746
787
776
790
815
513
1180
555
1098
811
799
738
816
795
520
1184
820
737
792
781
877
725
817
867
813
725
795
873
735
887
588
940
827
809
786
793
812
808
794
785
786
808
747
856
775
791
822
799
801
795
795
791
781
781
857
835
844
819
812
589
1017
794
782
779
513
1069
782
761
772
507
1060
774
759
772
504
1089
836
830
754
867
716
793
887
726
793
781
882
741
797
561
1141
752
871
738
898
748
480
1220
872
814
565
998
767
809
773
779
886
618
1002
723
900
737
880
728
889
736
887
731
802
545
1171
586
991
856
801
806
733
774
867
722
781
597
1070
708
871
701
1658
733
778
854
706
854
706
873
718
856
726
865
732
796
860
756
797
792
587
1096
807
795
779
816
792
687
893
779
792
791
492
1112
804
787
797
797
807
809
806
804
809
821
808
810
534
1188
553
1166
574
1031
797
858
815
730
774
778
903
728
884
724
804
896
742
898
733
813
926
767
896
582
1045
885
833
836
833
829
848
844
581
1052
878
843
844
842
776
543
1215
860
839
613
1060
831
814
801
795
883
864
846
511
1164
582
1118
869
849
811
800
789
805
821
815
811
808
825
819
815
819
586
1052
825
809
813
803
812
564
1072
806
790
807
811
801
577
1028
797
801
801
798
793
817
801
798
799
800
505
1124
747
856
805
811
811
809
805
682
950
808
804
817
823
822
531
1113
830
808
809
808
815
828
818
611
1028
820
813
814
819
814
539
1101
808
801
798
804
813
807
805
800
809
815
809
809
591
1034
808
805
800
811
825
628
1009
808
825
840
827
811
504
1146
621
1018
805
823
826
810
801
544
1090
805
788
797
818
814
512
1123
725
892
815
812
805
825
821
589
1055
813
831
838
838
840
834
852
513
1172
555
1128
667
983
816
816
837
827
820
814
829
714
920
811
811
829
820
819
527
1134
675
969
811
806
813
820
815
543
1095
818
811
820
826
821
837
846
582
1107
832
842
842
841
836
853
842
842
834
570
1136
711
949
819
830
827
821
820
503
1153
576
1058
811
805
801
811
815
554
1084
804
816
810
806
804
517
1130
692
932
798
820
825
823
814
530
1129
714
923
813
834
823
824
817
515
1146
616
1021
826
817
822
820
830
835
833
678
980
824
822
824
822
820
512
1164
572
1086
818
814
818
822
813
826
812
791
799
798
786
781
550
990
762
752
747
593
925
743
736
734
730
744
736
736
744
754
810
822
814
809
516
1155
595
1069
820
816
805
817
813
512
1190
834
843
575
1107
815
839
840
839
737
488
1231
877
738
710
883
907
726
886
712
903
737
906
733
919
759
904
789
833
826
895
855
521
1149
605
1141
634
969
795
795
794
792
806
682
906
779
802
805
800
795
796
813
807
806
803
524
1112
819
802
796
809
807
803
790
795
809
801
799
790
629
981
800
788
799
811
806
805
794
814
814
810
802
816
824
819
821
813
829
831
827
541
1112
821
810
814
812
827
819
814
653
982
812
810
811
809
834
538
1108
812
809
844
824
811
808
830
615
1010
804
814
812
808
801
630
1000
801
794
816
812
811
521
1102
811
801
804
803
827
818
820
631
1004
824
819
824
826
815
518
1142
644
973
794
807
810
805
797
714
902
799
803
796
819
809
808
803
808
827
816
813
805
635
1006
813
805
809
821
817
530
1102
824
799
804
798
823
811
804
822
821
817
809
816
823
820
560
1079
826
809
801
824
812
527
1107
888
849
806
818
844
856
844
840
834
518
1200
879
847
536
1162
558
1125
652
1024
842
824
813
752
870
749
881
753
871
822
824
821
785
856
564
1097
845
836
822
822
809
815
820
620
1010
795
799
870
824
798
516
1082
811
874
832
789
805
803
807
811
813
835
835
839
829
836
591
1112
846
832
838
847
848
840
830
845
836
539
1141
643
1005
820
811
820
833
823
819
815
837
826
827
814
832
830
827
523
1138
655
994
819
805
826
824
815
505
1138
606
1001
788
795
815
806
801
579
1022
811
802
809
803
815
554
1074
806
885
865
808
803
791
808
803
807
799
812
818
815
814
810
808
824
818
810
806
800
800
815
804
802
791
673
946
804
791
808
813
811
671
950
817
816
812
821
833
534
1127
702
942
817
819
811
820
830
507
1145
582
1052
815
803
802
806
823
524
1115
763
955
872
806
793
879
857
832
805
598
1140
617
1115
732
980
843
830
828
840
837
829
826
525
1166
867
829
831
829
825
819
821
833
828
830
819
838
826
826
815
819
836
824
522
1111
773
861
859
845
828
839
838
842
835
559
1130
676
1005
823
909
882
854
807
798
904
874
842
833
841
606
1060
819
829
825
826
816
510
1162
567
1086
814
801
811
808
806
827
821
705
911
798
819
842
834
825
840
829
708
947
888
873
860
840
855
848
848
837
848
529
1169
556
1176
883
844
607
1059
851
838
824
815
824
819
823
626
1008
829
847
831
823
839
834
831
600
1047
815
808
803
826
814
551
1178
543
1174
859
828
702
950
824
824
818
829
826
827
820
776
886
834
839
839
849
849
846
842
1676
902
876
858
835
1706
1768
887
852
844
830
1707
875
834
1695
1732
850
834
1671
831
844
832
819
816
835
826
513
1152
564
1144
577
1095
760
877
810
808
808
826
821
511
1136
583
1112
659
966
812
855
839
816
806
812
823
822
818
815
829
824
824
817
552
1090
811
831
850
847
802
824
855
846
812
812
806
806
829
828
827
821
547
1123
732
921
811
830
837
838
833
828
848
558
1126
731
909
830
829
835
821
820
505
1155
568
1069
822
801
815
803
803
535
1110
811
894
849
818
819
804
814
565
1098
819
805
830
825
825
821
826
539
1129
672
970
810
835
839
829
816
821
833
720
928
819
836
834
824
824
843
832
748
899
831
825
821
814
820
536
1124
744
886
807
822
819
813
811
568
1082
823
800
835
823
821
810
821
697
970
813
817
849
830
818
496
1165
559
1138
621
1124
666
948
802
784
800
802
800
797
793
809
803
802
798
814
826
831
831
835
843
841
842
834
847
567
1120
754
907
833
833
835
832
832
842
837
555
1112
814
840
820
815
823
834
832
511
1142
607
1029
819
816
814
827
833
505
1156
564
1099
776
859
805
828
820
819
816
553
1107
834
830
824
834
847
851
852
843
856
855
849
555
1144
619
1045
827
818
839
829
827
819
829
603
1065
823
815
836
827
826
823
844
642
1023
828
843
842
847
834
843
855
534
1162
599
1081
830
820
823
820
835
830
821
582
1070
823
819
812
831
829
505
1134
637
992
814
803
803
825
815
587
1033
818
818
826
826
817
514
1155
592
1080
823
840
847
836
823
828
835
542
1119
754
883
833
824
813
819
832
520
1143
623
1020
820
813
813
819
826
534
1111
805
843
836
825
819
819
833
509
1152
581
1083
838
821
817
841
830
830
820
555
1113
807
835
815
823
832
827
824
519
1138
646
990
815
808
832
820
823
505
1145
603
1044
821
807
829
836
823
822
818
821
833
828
829
821
835
841
627
1040
825
835
834
834
827
1670
838
817
817
835
823
820
814
532
1110
819
805
800
813
819
820
821
819
838
840
836
828
842
846
838
834
663
1013
833
831
832
828
835
835
832
683
964
824
823
822
814
827
558
1089
815
811
843
831
814
513
1140
679
956
812
831
831
819
816
533
1118
807
799
810
808
806
798
810
811
808
811
805
831
831
832
594
1082
846
837
846
841
852
856
851
842
842
587
1128
757
914
842
835
836
826
830
845
840
683
984
842
836
836
827
848
841
833
665
990
827
819
814
818
831
543
1110
820
826
833
823
822
837
836
549
1143
688
1122
760
886
822
839
836
835
830
846
835
593
1064
836
818
823
823
819
529
1147
638
1018
815
828
834
819
817
508
1147
597
1046
818
912
880
811
835
888
870
834
824
557
1227
884
846
523
1208
881
835
551
1146
623
1047
824
826
828
829
821
496
1189
871
827
729
923
825
816
824
828
826
531
1125
724
1055
862
835
847
841
835
826
841
560
1127
842
828
850
872
863
846
853
846
844
830
810
923
888
865
827
809
917
878
863
857
873
867
864
851
534
1197
878
845
765
923
838
835
831
843
837
841
839
651
1006
922
893
872
848
841
821
844
523
1210
825
808
872
848
806
797
796
695
910
806
808
805
820
825
762
885
820
838
834
839
829
512
1176
561
1117
766
881
821
818
811
811
821
582
1048
802
811
818
814
815
600
1031
835
913
865
830
823
823
817
827
852
845
846
840
840
864
857
849
531
1178
577
1107
824
833
829
826
815
821
830
591
1055
823
815
830
814
823
552
1107
827
813
833
838
838
831
825
597
1095
840
824
832
848
844
843
833
607
1099
839
820
834
840
831
822
841
711
947
819
815
840
835
830
544
1121
834
821
815
825
841
833
827
610
1057
832
823
816
818
837
560
1115
822
830
839
822
827
836
835
629
1041
833
829
826
848
846
841
838
687
1020
834
826
842
842
840
830
844
648
1045
831
833
858
845
837
826
843
624
1031
809
826
832
818
816
571
1056
816
806
810
809
827
634
1016
818
831
842
833
824
509
1174
577
1109
908
856
820
810
810
826
822
685
961
813
839
841
826
834
848
849
671
1020
843
839
837
825
841
828
820
817
838
826
827
825
820
845
578
1096
824
838
848
843
832
849
849
626
1061
844
836
842
839
840
860
852
560
1128
845
832
842
840
834
858
848
842
846
570
1138
759
908
827
841
840
825
826
518
1163
613
1026
809
818
818
815
812
629
1033
826
815
831
846
850
846
843
628
1103
853
835
853
858
853
847
843
857
849
589
1098
827
836
838
839
832
849
843
652
1024
831
842
839
838
827
1678
842
813
821
833
832
832
825
534
1138
742
906
811
832
836
835
837
519
1166
616
1061
823
839
851
842
830
841
838
711
946
821
834
853
840
818
515
1154
667
975
807
823
826
815
812
623
1023
822
803
829
835
828
537
1120
830
815
822
815
838
837
834
585
1076
832
828
823
826
842
505
1164
592
1064
820
808
823
822
819
583
1051
829
823
832
819
828
562
1117
833
820
840
839
831
828
848
642
1034
825
842
859
841
826
1679
1665
815
822
816
819
809
824
824
821
814
816
837
833
823
827
664
1014
832
821
840
834
831
518
1147
674
973
807
804
837
819
803
627
1000
806
797
797
817
812
815
807
831
823
822
503
1215
883
845
585
1021
802
793
794
793
806
803
799
795
811
803
803
801
802
825
831
818
805
828
817
812
808
827
609
1032
804
796
830
810
800
798
797
815
809
803
523
1105
807
790
785
790
806
798
794
785
802
794
793
786
786
500
1101
791
772
796
787
775
770
784
775
519
1098
836
830
823
827
752
861
735
880
760
848
551
1089
821
815
821
820
762
791
820
814
901
709
646
1099
829
803
816
805
803
796
816
807
807
801
515
1121
824
814
823
825
823
821
804
804
811
805
800
799
519
1107
810
790
798
804
806
797
796
811
809
803
505
1125
831
796
786
794
792
521
1063
785
790
782
784
777
762
813
788
740
761
847
773
813
751
839
800
800
793
797
802
803
794
792
807
797
795
787
803
795
796
771
794
728
647
815
741
741
808
671
791
666
781
719
679
648
611
606
604
594
597
598
612
603
515
676
615
609
605
605
607
611
612
614
627
637
651
663
683
704
714
723
750
765
774
540
1013
732
716
691
670
669
669
679
679
762
777
781
745
593
879
769
801
1014
991
909
894
858
850
836
1702
849
824
826
840
835
832
825
547
1115
818
811
806
814
830
616
1023
807
807
828
823
814
678
942
809
812
807
815
830
820
817
813
827
828
824
813
815
830
820
807
808
598
1036
794
788
805
800
793
782
801
797
789
788
796
800
798
792
789
803
807
802
798
796
809
811
810
800
801
822
820
815
810
826
822
817
807
811
828
509
1118
801
800
814
804
791
642
959
796
785
782
518
1086
800
775
777
500
1093
796
832
816
791
813
663
905
846
802
802
798
802
816
815
811
794
811
834
810
808
808
820
597
1032
801
801
808
824
803
789
798
801
801
802
650
961
793
808
797
796
809
806
800
800
814
810
809
800
803
813
807
635
962
806
812
800
800
811
810
803
800
794
792
812
809
799
800
813
812
808
808
805
821
818
819
809
814
820
645
977
786
805
803
801
795
808
807
805
805
801
823
844
832
821
849
542
1122
840
821
829
831
820
811
823
818
806
778
812
853
572
1057
824
834
826
802
776
786
852
844
823
812
497
1147
683
876
848
806
806
799
806
821
821
820
801
804
654
960
802
796
812
812
808
800
806
819
820
818
537
1109
842
817
811
827
827
521
1130
835
820
821
832
813
811
828
829
824
821
844
844
836
834
523
1188
564
1172
570
1142
647
1021
807
808
810
808
804
801
825
838
824
816
822
833
581
1096
821
825
824
823
814
564
1078
808
798
795
792
799
796
800
803
815
832
838
851
886
880
848
837
837
1721
857
829
853
853
849
835
827
847
832
519
1130
809
814
815
805
808
830
830
822
822
839
841
836
834
827
537
1144
832
810
829
826
820
814
812
833
826
824
811
816
838
826
696
934
815
814
809
800
810
822
815
810
807
825
602
1034
813
801
836
821
811
803
803
826
817
816
808
807
822
823
816
813
811
835
839
827
815
814
837
828
820
816
810
830
827
821
810
810
834
826
823
814
595
1047
825
811
805
810
830
824
820
811
824
828
829
815
815
841
836
833
816
519
1144
835
809
806
828
822
815
805
810
830
824
820
810
511
1130
819
801
795
818
815
814
807
802
822
823
815
808
820
821
815
800
817
816
812
807
798
820
819
815
641
972
815
808
814
804
810
830
821
815
808
805
686
953
811
805
804
826
820
817
810
810
830
826
817
813
833
834
825
816
812
828
825
826
820
812
830
828
826
821
815
833
831
832
821
689
963
824
821
815
812
835
667
973
799
824
824
811
801
809
815
810
800
795
552
1107
906
850
812
819
824
553
1096
901
842
809
794
802
833
822
814
812
824
836
833
671
984
822
827
836
819
818
619
1032
813
794
819
817
812
807
809
828
829
821
814
812
831
832
831
828
827
851
851
572
1134
834
847
847
845
833
844
843
1667
1654
821
804
804
829
819
513
1124
807
812
826
819
807
827
831
700
944
811
837
833
827
822
565
1096
824
812
809
813
829
565
1069
803
810
834
821
812
621
1003
812
815
821
819
847
578
1107
832
816
843
839
832
1680
845
898
635
1026
823
891
839
792
805
601
1012
798
813
824
816
808
805
821
827
822
813
806
829
822
817
819
811
832
835
830
827
819
837
833
819
818
837
827
817
823
837
831
824
817
826
835
832
826
814
836
834
648
998
804
830
836
823
808
633
995
808
801
793
812
813
806
807
800
808
814
824
817
814
809
798
800
803
802
792
786
588
992
771
760
762
621
904
750
746
742
742
744
811
801
792
687
887
796
803
813
819
820
842
858
844
866
863
854
845
868
874
876
863
532
1186
568
1120
863
837
835
822
820
828
832
606
1068
821
834
843
851
850
858
874
543
1208
879
881
538
1218
877
859
1692
885
856
1651
822
874
843
814
803
540
1083
812
804
805
812
837
668
993
818
819
844
837
837
531
1141
832
819
825
827
839
838
839
540
1135
844
821
820
821
849
840
840
549
1120
838
820
824
827
849
848
852
521
1178
576
1118
831
822
862
843
834
821
833
551
1128
835
824
849
844
841
835
837
531
1174
598
1078
843
828
836
828
837
515
1174
573
1085
824
813
810
831
829
579
1084
821
837
848
838
827
514
1175
588
1089
812
816
851
835
821
526
1134
818
801
797
812
837
818
814
805
816
832
822
822
498
1168
585
1040
798
800
833
814
809
803
810
835
834
832
822
841
565
1121
831
843
839
831
828
848
839
621
1043
824
832
830
825
834
550
1129
833
816
844
837
831
823
831
653
1024
826
821
849
840
835
528
1151
838
824
823
825
852
841
834
542
1146
833
820
817
830
848
841
834
523
1160
627
1018
814
800
820
818
814
805
812
828
827
832
824
832
621
1083
837
824
855
852
848
842
845
622
1104
844
836
860
855
848
838
857
529
1162
640
1014
835
828
825
817
822
642
1038
834
813
822
844
835
549
1141
925
849
820
806
824
830
827
674
958
820
823
822
816
817
840
830
827
819
826
841
840
824
836
852
845
838
835
858
846
835
836
852
588
1096
824
835
854
839
830
1675
1655
820
806
834
831
826
523
1139
719
1035
848
808
817
828
825
667
971
836
825
823
817
814
835
831
830
817
822
845
837
831
822
678
988
836
829
827
835
844
509
1168
577
1101
835
817
812
814
835
825
819
812
832
831
834
826
826
857
564
1133
840
850
870
858
838
833
846
838
840
829
834
854
853
847
846
860
861
865
550
1174
597
1129
856
823
848
858
852
841
835
854
852
575
1117
830
841
845
843
832
841
853
513
1172
566
1102
836
814
813
833
829
823
816
815
837
826
826
819
818
844
600
1065
825
819
854
838
826
524
1139
712
929
804
816
844
832
828
571
1069
820
809
809
814
829
666
988
813
826
856
847
830
523
1165
625
1054
818
832
853
839
822
530
1135
835
809
818
829
822
811
811
834
828
824
819
819
839
834
687
955
823
830
828
823
822
624
1060
831
813
831
827
821
612
1024
821
816
813
817
840
678
998
823
825
872
847
838
831
850
847
839
833
853
847
842
832
527
1160
682
989
814
832
835
834
822
573
1092
837
823
816
828
838
519
1143
677
970
830
820
814
829
833
626
1027
813
827
837
826
815
600
1044
826
820
811
826
853
578
1092
820
832
839
831
820
546
1115
839
819
814
841
838
838
826
826
849
842
836
829
848
845
559
1114
818
841
840
819
813
499
1144
678
919
781
795
809
779
775
778
760
761
662
836
755
795
779
643
866
756
759
700
687
684
685
698
710
710
750
760
774
543
1025
771
776
783
537
1019
763
777
786
517
1063
785
802
822
833
831
565
1116
836
824
811
810
808
528
1090
793
804
814
828
836
546
1124
845
854
852
833
855
855
846
837
824
830
822
819
802
805
535
1080
804
792
818
810
811
804
824
824
814
812
628
1016
818
807
816
821
821
821
802
820
821
822
566
1063
810
810
806
804
816
822
825
820
810
849
619
1083
848
832
885
958
976
908
835
850
855
1707
850
848
851
842
834
844
848
527
1161
665
1000
831
830
829
854
849
531
1163
674
996
836
835
831
838
847
531
1148
821
837
853
839
834
858
856
845
848
611
1142
864
843
852
875
868
850
852
868
863
861
848
668
1047
854
839
837
855
851
509
1183
566
1120
836
825
818
829
835
831
827
820
841
842
841
837
835
849
533
1169
644
1024
829
825
827
819
818
666
994
814
806
812
833
825
823
820
822
847
846
842
836
580
1129
855
833
838
866
857
838
847
860
852
661
1005
837
830
826
820
841
578
1083
808
825
833
821
810
809
840
834
831
831
836
862
526
1199
571
1143
845
834
830
828
859
847
838
516
1176
577
1078
806
804
842
827
816
586
1063
823
811
806
820
835
831
823
821
847
847
849
835
571
1126
855
842
833
818
868
854
842
534
1156
696
958
817
808
829
833
835
602
1091
920
863
832
818
820
620
1080
841
821
850
851
845
510
1181
578
1109
828
802
820
838
825
539
1135
907
845
813
800
801
504
1164
628
1021
818
819
821
810
835
630
1029
817
813
841
834
827
572
1088
826
822
822
816
833
608
1055
819
808
835
837
834
566
1103
833
823
830
819
825
621
1075
844
827
843
856
849
840
842
864
856
847
837
836
858
846
537
1139
820
820
822
821
815
835
833
830
824
820
844
841
832
828
857
848
844
828
836
846
843
552
1123
833
821
824
813
823
509
1169
606
1026
820
806
798
807
843
823
819
816
815
850
847
845
617
1054
843
836
838
837
861
511
1187
560
1125
831
824
820
818
844
838
833
607
1039
819
815
819
811
831
834
825
820
823
847
844
842
573
1118
848
836
840
838
862
856
859
541
1162
665
1031
824
822
848
843
832
543
1144
828
818
808
818
839
834
828
823
842
842
842
832
832
849
557
1142
838
833
852
850
844
838
851
527
1164
648
1015
834
823
820
816
818
834
829
829
820
826
849
843
623
1056
825
845
848
847
838
522
1171
640
1022
817
826
825
819
813
839
836
830
820
830
843
839
615
1063
828
838
844
839
826
564
1126
841
820
823
845
839
832
825
837
842
836
826
822
844
841
603
1059
812
839
845
833
824
571
1103
843
826
843
855
854
850
843
845
870
867
863
852
869
875
869
852
1726
871
846
836
857
849
843
826
830
848
567
1106
813
834
837
823
812
599
1060
826
806
824
831
823
809
815
838
829
827
816
827
838
827
819
816
836
831
822
814
815
843
832
827
816
837
840
839
823
832
871
853
844
534
1144
837
814
815
814
814
838
835
832
827
850
860
864
852
856
882
882
877
868
530
1242
903
848
1714
860
833
847
852
845
833
830
1684
1669
813
832
843
828
813
591
1066
835
827
815
827
828
612
1090
827
824
869
853
838
827
848
849
842
831
835
856
850
843
519
1187
585
1091
825
815
861
840
830
525
1138
832
813
813
807
817
832
832
831
830
855
870
875
874
861
890
888
882
867
899
895
894
878
1812
933
879
899
906
838
820
533
1155
727
925
818
839
834
824
826
635
1062
840
821
850
854
852
845
849
877
866
866
852
867
871
865
858
852
548
1191
583
1125
823
834
834
828
816
836
835
829
825
823
841
842
840
830
635
1052
847
834
829
858
847
519
1168
627
1022
801
811
843
826
814
677
955
817
818
814
825
843
840
837
831
842
857
853
848
522
1186
587
1091
825
816
841
837
823
558
1111
824
820
819
828
866
848
837
824
840
840
843
831
835
859
604
1105
833
831
854
853
840
834
858
849
843
830
849
852
851
846
1705
850
836
835
837
862
855
852
843
847
610
1115
856
846
856
867
859
849
843
545
1177
643
1051
838
828
827
820
817
837
836
830
819
825
865
848
551
1153
840
829
842
835
834
855
850
514
1162
613
1051
842
819
818
842
834
560
1110
813
826
836
829
818
502
1173
608
1072
818
845
848
842
835
505
1172
597
1046
801
817
839
821
808
823
832
825
818
812
845
842
839
829
831
857
851
844
833
528
1158
693
967
818
837
842
825
822
551
1111
826
803
813
834
832
522
1143
834
814
816
821
819
852
849
655
1024
830
838
840
831
838
540
1169
668
988
834
838
832
827
846
537
1144
822
823
834
832
824
824
850
641
1039
820
845
861
848
847
837
858
862
863
850
850
876
876
867
857
866
879
872
610
1116
853
846
836
839
862
847
834
618
1044
826
816
811
811
834
831
830
821
822
857
846
842
677
981
833
838
833
834
846
579
1124
834
838
847
841
838
835
857
613
1076
826
830
868
846
836
508
1180
598
1042
802
833
833
822
813
812
838
834
832
822
833
855
597
1096
831
842
855
855
847
837
858
634
1065
831
828
853
843
839
521
1167
652
998
821
812
824
831
823
713
920
824
833
834
828
826
684
1012
842
836
833
864
860
857
841
838
856
851
838
834
854
843
555
1121
841
818
826
814
818
634
1012
810
800
805
824
818
813
808
823
834
831
667
973
824
833
845
827
818
673
942
806
797
794
533
1084
872
836
806
819
863
634
1075
899
857
818
843
846
538
1177
637
1053
841
829
834
859
848
836
849
668
1018
827
829
848
840
832
537
1135
821
812
809
835
833
829
822
823
847
840
830
827
852
846
843
832
833
853
844
836
827
592
1100
831
813
835
833
827
581
1060
825
813
816
812
824
837
833
829
823
844
843
838
828
832
856
857
852
838
856
516
1194
560
1140
850
817
818
814
831
827
821
814
812
833
829
831
818
823
842
842
832
833
861
852
834
566
1118
840
812
810
831
823
601
1024
796
827
827
820
814
814
846
839
835
829
849
870
605
1103
849
840
846
839
841
510
1211
861
828
834
864
856
856
843
848
867
864
858
855
874
882
869
861
884
886
877
866
854
884
1725
862
827
843
832
822
819
826
833
830
819
823
850
844
845
834
834
852
845
830
836
847
517
1155
711
934
825
821
815
817
839
831
824
814
819
852
850
847
620
1065
847
850
849
839
864
857
850
611
1078
842
828
818
843
842
577
1099
816
831
839
827
817
587
1067
830
815
828
833
836
623
1043
821
848
856
846
832
517
1183
608
1091
821
851
860
846
830
847
852
850
838
838
862
850
839
829
534
1158
731
918
808
847
848
832
821
587
1085
840
820
822
846
843
558
1113
822
842
842
832
829
521
1168
652
1013
811
847
849
835
825
540
1138
841
825
826
853
848
839
833
567
1143
849
826
839
856
852
837
837
532
1166
658
987
823
815
829
812
814
836
830
826
822
848
856
846
571
1121
846
830
822
831
851
845
838
670
1007
843
830
825
827
849
570
1118
826
831
855
840
824
531
1147
847
833
824
846
847
845
834
572
1122
845
830
823
828
851
841
837
828
829
849
840
829
829
825
843
833
822
819
841
833
826
818
829
845
846
845
835
835
578
1141
840
833
873
851
833
836
845
589
1078
811
827
834
821
806
819
830
825
824
818
835
840
843
837
836
862
859
857
846
660
1057
858
842
839
850
846
524
1157
696
951
824
818
815
837
831
829
822
826
846
835
827
825
846
841
836
833
853
850
844
554
1129
836
819
810
832
852
835
823
819
846
840
837
829
581
1114
846
827
824
849
849
552
1142
827
826
827
821
821
826
839
835
826
822
837
837
832
824
825
848
837
829
823
566
1123
841
828
821
840
842
551
1128
820
838
851
834
824
839
835
827
816
829
836
834
545
1129
843
814
818
816
824
597
1073
826
810
819
830
823
814
811
824
828
826
820
815
844
837
834
831
826
688
1000
839
840
833
838
847
575
1098
819
829
846
826
811
650
981
811
802
795
518
1110
820
797
794
815
814
812
815
814
833
835
826
819
838
841
834
824
819
843
834
831
819
834
841
841
831
826
846
847
845
837
834
573
1141
843
817
833
841
831
822
818
844
835
828
821
822
539
1146
839
812
823
849
844
838
827
844
849
842
835
837
854
850
545
1169
663
1116
832
805
809
845
834
829
822
835
856
853
844
836
856
858
544
1171
649
1177
598
1122
889
863
822
797
804
815
818
806
798
821
821
817
807
806
833
830
825
816
814
845
843
838
826
844
534
1164
719
930
828
832
825
821
833
837
831
829
817
839
837
831
695
945
833
833
838
827
826
686
1006
831
816
821
834
826
817
816
842
840
827
820
834
843
842
837
826
832
847
839
642
1015
828
825
825
815
830
714
961
814
837
842
841
836
575
1102
842
829
829
826
863
533
1169
650
986
829
816
822
808
822
828
821
817
818
838
840
839
832
835
881
868
864
852
855
874
870
521
1204
864
842
839
833
844
853
837
832
844
845
840
829
827
851
840
830
823
837
849
847
838
828
846
593
1098
830
817
835
832
824
655
971
818
821
821
817
838
845
846
837
842
870
861
864
847
848
711
1023
849
835
842
859
858
845
838
854
853
848
837
847
850
850
555
1139
841
827
823
819
846
831
824
818
839
834
829
825
837
849
844
835
832
855
853
852
848
533
1176
648
1024
816
834
861
845
826
518
1151
688
950
799
823
826
817
809
804
830
829
829
824
821
855
838
833
824
844
843
835
827
825
843
837
834
825
821
852
651
1030
819
847
851
839
828
564
1120
847
825
823
848
848
539
1144
822
839
851
835
831
852
844
577
1108
841
823
823
820
834
616
1065
831
817
845
851
844
528
1167
676
992
820
808
821
836
833
827
821
845
843
845
845
839
573
1133
859
834
844
864
857
849
833
561
1142
843
822
826
842
838
823
829
683
1007
830
821
840
844
845
561
1130
855
831
832
831
830
858
848
711
968
827
848
856
847
831
542
1144
838
817
825
843
840
839
827
713
972
844
832
835
863
849
528
1169
669
996
830
822
814
838
835
693
940
816
829
843
829
822
631
1056
830
817
841
842
840
567
1111
840
819
818
812
819
710
980
833
822
829
863
856
530
1181
618
1060
844
836
829
834
851
542
1131
815
836
839
823
814
814
840
837
836
829
837
860
857
847
620
1081
847
839
842
833
835
556
1150
845
826
828
821
830
845
841
597
1088
849
841
843
838
862
860
858
699
1023
853
854
855
848
871
861
865
523
1221
894
864
594
1119
855
842
844
842
842
861
847
565
1122
836
816
821
815
819
524
1159
698
954
822
832
844
827
830
576
1129
838
820
848
850
847
840
838
554
1160
677
998
816
839
838
824
826
573
1112
824
815
861
842
835
826
832
857
848
838
834
858
851
845
681
985
840
833
830
832
854
579
1109
826
819
840
833
827
581
1074
833
818
816
813
826
840
842
834
838
852
850
842
647
1036
834
826
822
823
840
676
1002
828
833
874
865
860
856
854
573
1183
648
1088
837
855
873
856
841
856
860
559
1159
681
988
835
820
827
843
831
577
1080
834
825
819
823
836
618
1039
811
815
837
826
819
819
840
837
832
823
828
853
626
1053
823
848
840
834
824
569
1099
829
815
815
821
830
822
815
820
831
827
819
815
810
822
825
818
811
818
834
823
819
816
500
1151
730
892
793
810
818
805
792
794
809
801
791
787
790
806
801
797
793
797
814
806
801
795
799
817
807
801
798
801
814
800
498
1100
785
794
797
785
777
786
783
779
591
968
781
772
774
662
910
779
776
777
695
855
810
785
785
640
939
784
785
784
589
954
775
785
762
669
893
781
792
760
772
789
800
788
786
650
909
795
849
711
770
765
788
781
783
774
773
774
794
790
781
788
771
799
789
788
761
774
791
782
775
774
774
808
780
781
778
787
498
1111
769
765
787
787
772
768
767
882
708
866
698
767
875
707
859
708
763
768
872
714
871
705
769
818
763
786
762
766
799
784
778
766
771
799
516
1134
705
771
784
765
768
755
762
775
782
767
766
779
870
538
1067
699
860
712
610
956
766
866
710
853
706
875
722
886
528
1055
766
884
720
566
1149
813
741
751
802
805
784
774
779
600
1020
786
772
773
651
966
782
771
772
818
786
794
769
784
905
729
901
725
897
732
815
785
819
798
522
1195
634
970
705
781
885
727
829
755
909
736
508
1186
677
1012
805
734
760
766
883
715
471
1163
658
949
692
846
697
753
757
869
709
875
715
789
801
828
891
725
867
776
880
770
533
1107
796
790
789
518
1075
773
800
794
529
1044
782
772
771
782
785
802
786
783
803
794
797
794
801
813
812
809
799
817
537
1086
795
789
782
562
1039
773
777
792
572
998
771
785
777
677
872
767
802
781
795
769
784
810
795
791
783
791
806
793
690
876
801
788
779
769
770
863
715
764
772
864
726
627
936
771
872
716
775
773
809
776
773
793
793
782
594
1010
791
776
778
883
719
877
706
778
893
717
876
554
934
808
786
784
779
773
776
816
770
781
768
775
492
1175
723
765
761
763
863
703
855
694
760
872
601
967
704
777
771
778
796
793
801
791
807
799
810
801
789
665
909
791
794
792
631
953
775
809
814
530
1076
781
811
820
812
815
821
836
853
856
854
561
1159
844
844
844
844
856
855
853
590
1118
839
829
836
833
834
645
1037
826
818
820
842
828
829
820
825
844
830
632
997
835
806
807
518
1121
781
769
769
566
1067
735
769
773
625
976
782
773
781
634
1043
704
780
772
567
1022
753
760
788
614
937
763
778
786
627
910
761
788
779
668
867
759
791
772
771
762
769
880
710
778
773
811
779
787
781
785
809
534
1104
798
850
716
628
911
760
773
787
773
764
768
785
872
531
975
781
817
780
565
1049
837
709
751
742
775
826
680
765
757
817
690
727
747
829
521
945
741
744
763
837
693
753
756
792
787
547
1099
806
868
834
840
844
547
1161
847
844
847
782
877
811
815
817
824
840
833
822
517
1173
714
944
823
824
840
852
845
516
1178
615
1056
831
829
826
831
851
564
1132
829
827
857
848
839
835
865
551
1171
690
980
845
850
847
838
839
520
1188
589
1090
815
826
853
831
821
568
1114
830
831
828
834
863
520
1201
566
1158
706
1124
837
823
850
845
841
836
831
568
1125
838
818
825
846
835
834
826
826
854
846
842
838
850
861
574
1140
839
852
848
846
838
837
857
533
1149
757
885
835
830
829
818
830
722
965
832
828
843
846
837
567
1116
832
820
839
826
828
578
1086
814
823
840
831
824
656
991
835
828
825
822
823
841
833
826
822
841
838
832
825
827
838
843
836
823
825
844
829
822
820
823
506
1151
819
801
814
815
810
513
1124
804
886
847
792
793
548
1143
885
849
846
831
870
873
852
849
832
828
831
832
837
855
848
845
577
1116
833
824
828
831
836
546
1129
818
824
827
820
819
553
1105
820
804
812
826
826
816
812
814
825
826
709
924
804
831
813
795
819
806
796
731
749
754
784
786
753
769
799
904
763
836
869
849
849
837
771
538
1202
610
1007
871
832
837
829
818
598
1076
833
835
836
842
865
867
862
643
1055
847
857
863
857
854
877
875
524
1219
868
850
676
1066
857
846
847
870
865
867
858
516
1215
861
847
843
840
863
856
853
840
840
527
1186
614
1014
882
842
840
837
836
538
1139
828
825
824
743
892
751
917
694
922
877
854
856
853
802
559
1192
606
1045
821
858
822
788
782
791
812
802
805
801
808
821
827
820
816
501
1164
686
960
804
817
829
816
809
807
813
821
812
808
533
1096
826
889
852
808
800
606
1042
824
818
823
837
844
608
1060
815
831
833
828
824
637
1014
830
823
825
820
825
699
969
820
818
828
833
832
683
951
822
815
806
812
828
817
814
805
809
822
814
811
804
808
828
819
814
806
811
824
815
812
808
801
812
801
799
597
1015
799
791
801
493
1133
816
792
806
809
825
531
1104
806
804
823
808
804
801
810
823
811
807
656
972
812
810
808
491
1166
640
959
771
758
809
538
869
685
714
677
686
735
670
677
675
677
675
652
679
705
670
660
645
631
696
688
657
647
680
666
651
636
647
604
575
438
594
586
548
524
432
636
551
610
525
508
430
432
435
508
467
567
517
505
514
518
527
528
523
524
520
563
555
547
546
430
650
562
554
555
561
570
439
666
554
554
555
545
546
519
583
556
559
548
562
565
549
578
563
569
580
590
594
587
579
586
601
616
696
774
711
709
534
822
618
423
650
596
599
588
566
573
578
564
536
568
598
607
578
595
598
585
452
751
585
597
619
593
547
556
563
575
451
683
574
571
575
570
562
566
568
566
556
551
554
554
428
953
793
719
642
766
701
699
648
739
708
711
719
719
717
725
727
731
733
736
747
746
739
473
1022
751
740
748
749
749
750
759
765
770
773
788
793
781
591
968
790
775
769
477
1053
759
786
764
752
752
759
760
755
535
998
756
751
681
798
762
753
752
758
745
743
744
573
894
728
720
717
713
705
695
683
668
658
638
615
618
572
519
532
543
549
550
555
558
557
557
555
475
628
560
549
564
551
548
410
644
575
631
577
586
590
579
591
675
653
811
789
766
742
531
759
613
477
650
578
568
565
564
570
568
583
615
693
645
599
605
624
636
617
616
627
620
624
623
615
622
613
612
607
609
626
619
614
629
646
654
730
707
671
648
621
619
608
612
600
604
587
578
444
720
598
594
599
592
590
591
593
592
588
586
592
598
596
593
540
642
611
609
605
594
591
594
594
597
594
593
595
411
775
615
423
754
591
505
650
580
577
570
567
572
577
572
571
434
710
590
584
593
586
589
591
584
582
573
564
565
548
579
559
552
559
551
545
400
709
562
544
543
540
541
536
543
548
552
564
574
572
570
574
561
397
684
563
546
547
544
539
536
538
531
553
545
543
538
534
530
543
533
525
528
533
535
542
538
531
533
537
538
525
527
537
542
547
557
557
395
713
571
558
562
561
554
550
553
553
468
631
557
562
561
552
554
406
677
578
569
568
574
568
571
575
570
447
675
583
584
590
590
588
581
575
577
578
575
564
569
583
591
595
607
616
613
608
605
610
605
598
597
434
723
603
584
585
585
583
582
576
580
583
581
589
472
684
596
606
602
600
596
596
599
597
599
596
595
597
602
606
467
733
607
594
589
598
604
609
608
605
593
599
604
609
606
604
604
608
610
426
746
612
501
1073
751
692
632
603
590
590
606
589
718
838
659
918
846
789
736
735
697
674
804
836
874
775
728
731
890
817
819
816
799
810
816
813
793
798
819
819
818
795
801
835
820
787
794
839
817
794
787
802
839
815
763
789
846
815
777
786
800
843
809
762
788
552
1076
788
772
790
832
762
771
736
868
717
823
778
792
828
801
762
784
828
806
784
784
827
806
804
771
784
835
805
777
551
1057
839
794
746
776
844
801
753
776
784
846
802
765
788
800
836
808
772
795
837
812
779
790
848
815
816
763
795
847
814
789
792
836
823
810
771
787
849
813
809
753
786
854
813
768
788
800
852
811
767
793
853
816
813
758
791
850
810
779
789
801
835
810
795
561
1058
850
808
746
787
858
815
761
795
860
824
819
773
841
567
1088
799
797
819
809
790
776
855
840
804
779
773
794
799
562
1048
787
805
806
542
1080
794
799
801
558
1054
795
800
800
553
1047
795
794
797
577
1023
794
792
790
788
803
805
801
793
796
813
814
806
795
800
819
808
802
800
794
789
798
807
801
799
786
796
813
812
808
799
803
827
816
814
798
810
822
815
808
798
815
814
812
526
1083
822
794
800
562
1018
805
788
793
776
779
810
797
795
785
790
808
804
802
789
800
814
811
801
576
1024
802
787
772
776
814
791
786
774
785
799
789
548
1034
778
788
792
759
771
800
783
777
771
776
796
573
1020
776
790
813
801
784
781
802
802
796
787
785
814
808
805
789
806
815
810
801
802
818
812
809
795
800
819
583
1048
791
805
816
586
1032
786
802
802
797
782
791
811
805
806
798
809
822
823
809
814
830
829
824
812
831
829
827
814
523
1136
822
803
794
589
1038
805
798
786
801
807
804
790
792
812
811
803
801
825
823
819
808
822
830
829
819
817
549
1128
819
799
825
539
1103
788
790
830
813
816
803
815
829
823
824
815
829
844
853
859
852
843
859
873
873
856
852
868
870
850
841
856
853
835
828
841
840
839
822
822
837
826
813
808
824
825
819
536
1124
830
822
809
537
1162
838
771
807
874
839
838
846
804
833
864
536
1143
821
871
831
767
803
831
811
813
563
1060
802
804
806
591
1014
799
813
815
567
1058
806
810
808
560
1054
800
805
807
572
1040
800
802
803
597
1003
797
800
795
793
811
820
814
799
814
830
828
819
814
558
1132
830
803
822
835
826
806
813
827
821
818
803
818
830
828
824
820
839
844
837
832
827
844
845
844
836
827
841
848
843
824
826
841
838
832
820
832
836
829
821
817
831
831
825
517
1135
817
800
797
625
1004
806
802
797
810
821
817
812
803
816
829
828
820
821
565
1119
836
808
822
842
835
834
818
830
837
829
825
819
839
840
836
828
826
846
841
839
822
834
842
838
832
820
844
839
830
813
827
840
835
833
821
835
844
842
838
825
841
844
839
829
821
838
831
825
524
1124
819
810
808
553
1072
809
803
808
594
1032
812
809
804
596
1042
819
817
814
544
1125
832
885
781
817
882
831
824
815
817
840
833
837
825
831
849
846
839
829
833
846
840
831
822
831
832
825
812
812
828
824
534
1118
805
810
818
540
1078
812
805
809
573
1007
814
801
802
792
807
818
814
812
804
826
837
834
833
823
835
850
846
842
827
842
856
856
845
836
850
852
841
833
850
845
841
827
828
845
848
843
827
838
848
845
835
829
839
848
845
841
834
841
849
848
840
833
838
850
849
839
831
843
854
849
849
833
836
851
848
840
833
851
851
848
839
831
851
855
846
830
827
851
852
843
827
826
554
1148
836
818
828
842
842
841
823
827
844
840
839
827
826
844
843
838
827
837
846
849
842
834
854
858
857
845
840
860
860
862
847
845
862
861
849
831
834
516
1202
879
826
844
808
808
563
1083
803
819
833
824
809
819
837
831
840
827
834
856
856
864
855
845
860
865
863
859
844
849
864
865
861
852
858
866
867
583
1126
837
839
890
838
824
817
820
825
819
826
568
1128
835
813
824
845
839
833
820
826
844
844
839
831
836
850
852
837
830
840
847
839
591
1079
814
826
829
824
813
820
832
833
829
822
826
843
843
842
828
829
847
850
843
830
831
849
845
839
826
826
843
842
831
826
833
843
839
833
823
830
841
837
821
819
830
833
830
813
813
825
830
826
511
1145
816
813
815
806
809
824
824
821
516
1139
811
820
832
825
811
827
840
838
838
826
835
850
851
845
834
848
859
859
858
841
521
1211
621
1094
813
818
830
826
814
811
825
824
819
812
815
838
842
837
828
829
852
853
848
835
835
853
849
848
836
546
1159
848
833
827
836
842
844
845
831
840
851
538
1175
843
838
843
840
835
515
1172
831
821
815
819
836
546
1139
825
820
837
843
843
631
1046
835
836
836
825
827
844
845
844
832
837
857
857
858
850
848
526
1236
886
836
861
853
851
840
821
803
811
812
820
816
831
844
844
837
836
848
858
859
849
846
858
860
857
843
843
865
857
858
843
584
1123
853
831
823
830
844
843
830
831
844
852
853
849
844
853
863
862
844
844
862
860
857
847
854
868
864
845
837
851
834
834
869
844
828
822
574
1088
812
824
830
828
822
828
843
840
840
826
832
847
853
845
831
841
855
856
849
831
842
855
851
848
832
837
852
849
845
836
841
858
856
851
834
841
854
852
848
829
837
849
843
834
824
836
843
842
829
827
839
841
838
825
828
849
849
839
832
836
848
845
835
827
829
839
839
829
825
838
845
843
830
828
842
837
830
826
509
1191
813
795
803
806
800
817
818
815
808
817
836
838
845
836
839
870
867
872
855
860
881
881
874
861
880
876
869
854
854
870
868
864
846
568
1154
849
827
825
848
843
591
1088
822
828
831
822
824
841
839
836
823
833
847
846
841
832
852
854
855
844
837
857
855
844
832
840
844
845
831
830
844
842
839
824
825
847
848
843
831
838
852
860
846
841
853
860
855
834
848
860
862
854
837
849
851
852
843
834
842
846
840
827
831
846
843
848
831
837
850
845
843
832
840
855
849
832
837
852
851
839
829
842
847
843
833
831
843
844
840
823
833
846
840
822
826
837
836
834
815
579
1094
822
815
808
526
1141
824
815
808
816
829
831
819
815
516
1155
829
813
806
823
831
830
817
818
837
838
826
824
840
843
842
827
827
851
845
839
830
837
846
844
823
825
842
832
816
821
838
832
827
818
824
830
824
811
814
828
820
817
531
1131
816
803
798
562
1063
804
791
793
634
993
806
797
821
547
1129
831
873
862
827
823
825
817
828
845
844
843
830
837
857
855
849
837
848
850
852
837
835
852
846
848
835
838
855
853
843
844
870
865
868
853
855
875
874
638
1110
861
860
865
851
851
595
1146
844
832
848
844
840
587
1100
832
841
848
847
841
862
866
867
865
856
875
874
870
864
884
881
877
857
867
879
870
857
852
864
864
854
845
854
616
1096
825
830
853
845
846
826
842
859
859
854
842
859
868
868
859
856
882
880
878
873
863
886
886
884
862
865
875
867
850
841
855
861
857
841
852
858
863
859
844
851
869
874
547
1199
854
839
840
828
830
843
840
835
821
836
848
849
534
1176
853
842
850
840
858
858
855
619
1083
842
843
843
825
839
852
853
847
851
855
869
866
575
1143
854
852
856
850
863
553
1202
859
857
876
884
884
872
897
891
895
877
892
548
1300
927
883
904
906
877
835
646
1032
827
823
839
842
836
823
829
848
846
842
527
1180
839
833
832
845
849
846
841
834
852
851
856
847
844
866
862
866
850
854
868
869
867
851
857
867
872
867
854
868
871
864
543
1179
859
836
840
835
833
835
851
856
866
862
892
908
918
912
910
940
945
941
916
924
694
1167
933
928
919
916
902
898
895
890
881
868
613
1162
874
860
878
880
871
855
878
535
1235
869
848
870
873
862
850
874
867
865
851
848
875
878
871
863
890
889
882
1785
885
844
847
864
862
844
847
861
853
605
1102
837
833
833
826
851
852
853
844
871
876
880
876
870
899
902
888
569
1272
958
921
898
907
901
862
844
863
870
861
856
850
866
863
856
522
1206
596
1132
841
827
843
847
846
518
1184
840
834
840
831
838
857
867
864
846
862
878
888
844
841
873
878
570
1191
866
860
868
850
870
876
877
864
857
597
1169
865
843
864
861
855
839
844
622
1094
834
829
851
849
847
616
1067
837
842
843
843
863
620
1108
839
835
860
856
850
568
1151
849
848
847
850
871
873
879
535
1218
589
1156
855
840
863
866
863
847
849
534
1194
635
1061
840
836
839
835
839
642
1070
837
827
847
853
854
552
1174
859
846
858
850
850
872
869
862
850
872
870
870
852
853
871
866
530
1206
595
1130
836
818
837
846
846
529
1168
831
823
819
828
841
841
840
841
866
871
870
867
864
898
897
895
887
910
908
907
885
884
901
899
886
871
599
1236
931
876
1694
652
991
801
828
821
812
813
833
841
844
839
841
869
869
865
850
874
891
890
875
878
898
891
542
1233
883
861
864
849
855
872
867
862
850
865
873
866
853
871
877
875
860
859
876
874
602
1131
853
846
847
837
851
539
1176
834
826
853
851
846
836
838
640
1085
839
835
861
862
862
853
871
877
869
856
858
876
873
862
852
872
667
1055
842
859
857
852
836
556
1138
830
815
822
833
833
556
1126
823
838
860
870
867
880
892
894
878
606
1225
898
878
902
901
894
870
876
890
889
872
866
888
887
529
1230
869
856
850
837
852
855
851
837
844
866
866
857
854
876
879
856
863
881
593
1154
857
856
864
852
853
873
867
866
847
863
878
877
865
871
888
888
880
874
894
871
567
1225
886
858
880
886
881
866
867
888
887
880
869
892
899
895
884
564
1280
915
878
882
866
1746
1786
1659
1617
1670
1650
1709
1733
1763
1810
1792
922
932
911
891
913
904
899
884
897
894
889
873
1807
921
866
878
874
1773
883
855
870
843
878
875
870
873
855
1774
867
850
898
866
868
838
861
907
875
869
855
538
1238
887
842
895
877
877
820
817
846
846
663
1021
825
836
836
828
824
850
846
848
838
846
869
874
877
871
667
1093
877
856
861
880
879
874
868
1776
886
845
629
1072
846
844
835
842
859
595
1130
843
858
860
856
847
869
870
612
1125
842
850
853
837
845
521
1213
862
833
851
867
857
861
885
881
876
854
866
886
881
876
864
879
888
892
875
870
890
888
536
1241
878
864
862
846
853
867
864
848
856
865
868
621
1109
854
855
860
845
853
518
1223
861
833
854
862
863
863
863
873
882
525
1247
909
876
1744
857
845
850
839
843
870
868
868
852
634
1123
874
871
871
892
897
897
875
879
894
895
882
1837
922
892
875
903
887
837
532
1160
839
830
828
825
837
825
801
806
795
788
545
1030
763
773
762
751
748
735
741
744
729
716
783
752
674
635
621
610
633
651
667
670
696
719
755
798
800
897
969
914
902
889
919
961
969
944
967
967
950
931
950
942
920
908
936
929
916
906
928
923
925
904
936
928
899
906
923
921
890
905
913
916
896
897
919
913
886
889
910
904
878
878
905
900
548
1214
579
1187
634
1077
878
853
833
845
884
868
856
678
1050
854
869
859
873
887
890
849
544
1258
885
824
855
860
855
835
843
857
859
538
1162
846
843
835
830
860
864
868
856
868
662
1149
887
867
905
899
875
868
897
888
866
860
890
585
1160
847
854
854
833
838
865
856
642
1049
842
845
852
852
833
590
1135
859
825
834
864
857
529
1236
943
873
833
829
857
861
856
837
850
553
1184
849
833
866
857
845
833
854
569
1148
839
821
856
845
831
831
850
854
853
840
842
877
871
872
846
856
889
881
861
853
877
867
856
518
1190
604
1078
812
814
849
829
818
805
820
836
836
827
823
848
847
852
848
838
855
869
869
561
1197
618
1232
880
813
837
858
859
849
840
869
868
615
1118
844
867
869
869
853
849
870
571
1154
837
851
851
843
829
835
857
858
857
832
852
868
866
847
528
1233
873
843
828
853
860
851
833
847
863
603
1116
832
849
848
850
835
532
1167
852
826
824
841
841
818
816
817
808
810
806
786
779
773
758
763
760
742
758
751
736
827
754
671
649
634
660
680
674
687
702
730
756
791
835
863
949
953
907
888
908
920
923
905
906
923
902
899
872
893
897
893
863
586
1201
662
1080
852
854
852
843
840
543
1198
643
1062
835
847
857
867
852
874
888
548
1254
878
875
587
1219
877
869
879
875
868
885
893
894
871
877
894
901
876
866
894
1788
887
870
1750
860
855
863
865
851
875
877
881
866
865
888
890
884
531
1252
886
865
543
1206
572
1159
692
986
838
860
878
851
863
885
886
876
908
913
913
890
915
921
922
892
912
912
913
888
892
902
899
879
885
896
897
878
885
916
901
844
836
863
872
866
868
883
884
873
855
862
541
1184
666
997
555
1110
737
732
859
675
1020
820
803
832
1132
932
865
883
899
901
889
913
920
920
893
897
920
918
906
891
897
902
906
886
880
911
922
921
918
955
945
952
944
932
956
964
893
898
895
881
885
903
905
901
884
908
901
892
876
901
900
895
877
901
895
885
1774
883
859
1719
1684
836
828
846
859
853
849
850
670
1083
857
845
873
873
872
853
882
891
892
877
877
530
1285
922
879
896
903
900
877
891
895
899
876
884
898
896
873
872
873
612
1131
837
850
858
857
853
882
891
879
888
913
917
913
902
924
934
919
897
921
915
891
892
910
915
882
896
906
907
888
901
904
895
879
881
898
903
901
884
905
904
905
889
893
917
920
893
908
910
910
888
888
905
898
876
875
898
899
896
875
888
899
902
880
898
911
913
899
886
909
911
908
882
888
899
901
886
874
893
887
885
870
885
595
1184
658
1074
864
864
860
858
879
884
880
873
898
908
902
887
908
902
898
919
921
914
896
913
920
916
889
918
909
895
873
894
882
859
844
637
1081
843
825
841
859
865
871
871
579
1243
896
873
565
1249
903
882
913
915
914
900
897
919
921
901
891
917
913
895
893
911
910
894
880
908
910
898
880
892
901
885
869
887
885
876
541
1210
556
1166
657
1018
838
833
823
822
833
637
1014
804
834
854
857
853
859
886
555
1289
962
916
896
896
879
900
913
917
892
894
909
905
898
885
903
901
897
883
898
897
893
879
892
893
877
867
574
1200
597
1172
640
1207
1729
1775
860
795
792
823
855
933
900
893
973
972
940
918
935
940
929
910
941
957
938
914
934
946
902
975
927
931
884
870
898
903
893
873
878
893
895
875
882
901
901
894
875
572
1230
900
855
601
1164
681
1057
847
861
859
841
829
837
826
815
819
834
838
848
848
883
533
1344
973
955
908
893
877
883
908
910
905
891
897
917
915
903
898
927
930
886
870
910
938
900
880
876
875
861
864
897
566
1233
883
869
596
1189
603
1120
827
837
842
843
846
872
879
872
894
912
928
908
931
943
946
950
957
1027
995
942
925
904
898
894
919
921
906
894
914
913
911
912
900
893
874
902
919
914
895
897
914
909
891
883
911
916
908
894
900
906
905
895
871
861
873
1730
1687
814
800
801
799
791
602
952
788
778
758
591
931
733
661
721
846
785
770
514
1030
767
731
715
721
738
760
498
1134
761
1091
858
883
901
913
901
904
926
930
919
905
925
930
912
867
860
891
883
861
868
881
884
580
1252
947
919
870
856
861
880
912
947
899
890
929
950
883
926
962
906
917
921
913
893
899
906
894
883
900
892
878
873
897
891
875
870
542
1198
601
1061
863
826
828
842
871
895
891
558
1229
921
910
900
910
931
931
924
913
938
941
929
918
930
913
904
873
879
900
894
873
882
891
885
862
547
1210
555
1190
576
1250
920
846
819
827
839
845
833
824
856
858
858
521
1268
937
909
839
824
1732
1826
879
850
824
827
868
858
866
880
898
928
918
908
957
969
952
919
990
980
963
945
975
967
954
939
965
926
879
875
912
901
887
866
894
889
873
865
887
560
1281
934
918
866
853
837
869
610
1205
580
1292
931
886
832
800
615
1010
879
854
789
822
819
811
799
788
793
770
680
840
706
701
658
650
648
658
671
686
692
694
724
737
770
804
815
821
859
790
1098
899
896
931
933
938
918
907
930
927
922
896
913
915
920
920
903
919
918
880
844
846
870
866
566
1168
679
1022
840
845
850
839
846
858
863
545
1274
936
903
876
868
855
879
885
871
896
905
885
896
903
902
883
886
919
922
928
905
879
882
882
871
[truncated: 81,488 more chars]
