# Supplementary material for: Comparison between Electrocardiographic and Earlobe Pulse Photoplethysmographic Detection for Evaluating Heart Rate Variability in Healthy Subjects in Short- and Long-Term Recordings
Source: Sensors (Basel). 2018 Mar 13;18(3):844. doi: 10.3390/s18030844 (PMC5877367; doi:10.3390/s18030844)
Supplement: Supplementary file 1 [file sensors-18-00844-s001.zip › DATA/24_hours/5/ppg_data.txt]

685
760
748
772
778
788
785
566
974
813
795
775
751
729
741
776
486
1015
747
755
738
734
747
745
733
551
923
742
733
737
737
740
580
857
713
708
744
738
724
703
743
738
700
707
496
918
721
714
715
753
727
746
733
721
709
711
705
740
753
748
742
740
720
534
888
750
753
730
722
722
700
709
713
702
701
503
911
719
698
701
687
683
701
708
687
724
739
725
709
716
735
714
612
835
727
710
729
732
734
718
724
740
724
717
727
728
717
711
709
467
981
796
749
728
736
711
482
920
702
741
720
709
701
691
686
683
717
562
898
727
710
732
735
720
693
741
738
719
544
899
728
709
695
482
923
691
702
701
457
1000
747
723
713
700
715
588
817
718
709
710
490
933
704
696
690
490
890
721
702
703
472
1023
763
721
723
766
735
741
730
738
746
711
727
742
750
762
813
799
767
754
770
803
797
760
748
493
1032
522
1007
739
716
716
724
704
474
920
766
732
732
721
726
575
867
713
754
781
774
742
477
1040
543
979
744
743
737
724
735
736
734
743
722
784
798
783
768
781
808
786
773
762
765
784
534
1024
643
883
729
721
729
729
769
485
1054
765
757
600
911
754
779
778
782
766
750
735
460
1086
793
749
469
978
603
897
766
747
739
734
720
525
891
714
703
701
683
699
705
706
711
689
700
746
778
752
735
729
723
711
727
712
708
717
709
716
717
727
712
711
723
714
565
839
693
698
695
456
931
743
724
707
705
692
610
731
690
700
750
740
739
724
730
731
730
717
722
700
682
768
730
721
732
732
715
562
876
734
728
721
724
744
502
1065
754
742
640
823
721
735
721
715
724
622
805
691
710
717
708
718
708
714
712
736
743
478
969
729
725
737
728
734
731
727
747
799
781
743
743
744
748
558
909
732
746
786
784
761
746
728
574
890
732
739
780
771
748
744
755
581
880
775
785
783
759
735
719
735
636
879
769
754
746
745
737
728
741
734
731
740
728
729
736
738
563
909
726
736
722
724
715
509
946
742
725
722
728
745
731
740
798
783
783
741
755
784
791
762
736
462
1078
800
754
508
940
724
724
773
755
731
735
727
577
882
746
780
762
756
737
735
743
736
721
740
734
742
737
729
566
910
786
743
746
725
723
766
759
538
938
721
703
715
708
719
704
708
781
769
742
742
741
525
890
725
729
765
747
749
733
728
726
716
723
728
715
785
762
528
949
743
701
707
705
706
488
993
587
896
716
706
705
702
700
694
703
741
735
747
738
735
471
939
703
709
711
709
703
467
983
608
876
722
702
695
689
683
698
732
749
742
731
725
725
708
716
725
726
720
697
715
730
721
716
707
708
536
898
702
722
713
710
710
678
711
699
715
766
743
747
555
873
705
712
707
709
707
704
702
706
719
706
667
817
757
737
753
713
774
773
763
572
915
736
738
771
775
775
767
757
463
1052
800
777
494
983
690
818
784
759
743
737
730
485
1028
776
736
728
720
713
708
705
723
713
719
710
729
717
733
553
1024
622
880
720
712
755
768
752
747
728
560
844
676
686
689
695
691
714
734
727
710
709
573
903
730
712
720
726
730
724
729
728
722
734
713
726
717
727
730
724
729
526
923
719
729
725
725
715
611
835
732
725
704
711
713
720
726
798
770
741
734
718
631
770
705
708
718
702
689
714
700
698
711
733
716
706
727
728
732
589
851
725
712
729
730
725
706
714
721
705
693
713
722
693
716
727
724
697
711
707
709
720
708
733
754
761
750
730
725
703
705
599
825
772
755
730
721
731
718
705
711
705
754
552
919
708
686
698
710
702
727
740
739
732
722
613
794
687
685
712
479
989
684
747
702
702
699
524
822
658
706
705
695
695
679
660
684
494
862
683
688
681
572
759
665
666
676
669
684
682
714
731
564
874
702
700
699
470
927
693
691
694
703
701
687
706
717
765
730
712
721
725
721
732
722
712
730
726
701
558
871
712
718
691
467
945
719
710
692
472
906
702
743
734
715
706
701
710
705
710
710
729
754
754
724
713
522
966
744
741
720
715
758
574
910
719
714
688
454
943
700
659
695
477
956
733
718
714
695
705
700
688
691
717
712
710
712
720
730
732
709
770
763
724
730
571
841
694
699
722
488
971
752
741
724
713
720
769
769
758
751
748
715
735
747
731
743
727
731
513
944
728
718
712
693
714
716
713
711
707
717
613
893
757
759
738
713
712
728
802
774
768
754
749
741
540
922
714
715
726
733
725
717
714
715
721
728
532
906
770
736
718
729
735
585
846
707
710
726
470
1042
580
925
732
719
712
724
758
749
745
728
746
734
727
732
755
724
706
725
731
732
726
703
722
723
544
896
717
712
717
451
963
718
695
726
711
700
700
701
726
789
758
555
928
708
715
756
758
732
668
765
701
723
698
558
820
709
688
714
495
718
930
694
693
447
871
627
594
555
518
523
554
589
568
526
546
582
562
569
583
543
580
576
540
554
417
676
577
417
664
570
441
632
565
498
599
556
535
560
639
519
1015
764
709
688
654
610
619
630
760
741
697
695
682
653
663
760
714
697
704
640
757
708
704
706
768
729
744
730
709
515
880
699
700
698
581
826
699
716
685
627
782
700
687
689
719
717
720
718
708
720
710
704
705
723
688
694
708
698
703
695
679
710
503
939
746
717
686
550
830
662
653
668
679
662
656
664
648
650
468
749
569
434
698
606
564
585
573
444
624
604
552
566
578
561
566
558
535
572
563
580
602
549
552
578
539
564
546
570
597
411
712
600
427
698
605
419
692
566
486
655
588
448
643
592
461
632
584
532
586
598
550
645
642
633
644
717
701
677
578
755
648
646
632
608
617
642
639
650
620
611
616
600
630
624
645
612
667
647
675
669
636
515
792
751
720
701
557
799
836
727
720
736
753
741
769
774
750
746
546
890
719
751
740
740
730
734
776
783
761
741
478
1070
567
968
728
742
729
745
727
654
792
723
738
705
474
983
709
710
724
717
717
662
759
728
714
706
535
915
744
743
767
805
790
759
733
654
818
751
765
767
766
763
592
927
830
783
773
754
756
477
1100
794
763
748
756
763
775
746
770
786
548
1049
686
978
817
813
795
797
799
823
821
805
780
820
802
815
803
802
795
801
807
516
1057
620
970
788
759
762
786
768
768
796
515
1035
681
853
774
763
739
743
758
598
887
715
748
751
737
725
708
720
700
713
710
724
745
756
757
754
731
724
746
738
745
744
751
765
735
743
730
722
576
852
732
741
701
517
936
730
715
768
725
739
731
728
739
737
763
582
926
738
743
762
783
801
486
1044
612
903
775
775
774
764
735
638
784
692
686
714
604
856
708
689
710
546
857
697
679
692
611
763
689
672
692
687
683
674
682
700
693
681
686
495
850
685
671
673
614
743
685
678
668
671
678
657
651
648
660
663
661
662
657
666
478
813
640
651
632
602
604
605
644
644
646
628
684
701
659
802
824
718
708
747
725
773
759
737
719
725
701
720
731
724
715
730
747
724
715
726
736
728
729
727
728
730
741
745
729
730
725
707
508
955
717
713
708
718
694
707
712
699
481
971
742
722
711
723
695
711
714
692
534
894
693
691
708
556
837
685
711
714
564
842
695
709
712
600
803
702
702
719
603
794
681
699
705
708
726
717
716
710
703
709
715
721
720
719
736
719
731
730
644
772
709
701
729
581
788
772
709
704
560
852
689
713
693
631
749
687
688
681
685
665
695
504
863
664
702
698
640
722
694
680
681
677
684
688
593
752
613
722
692
681
672
690
553
779
648
624
595
588
533
544
590
595
537
531
538
543
559
575
543
541
558
567
557
568
555
566
553
568
661
717
662
642
631
625
669
751
759
689
683
674
679
615
616
632
658
785
505
866
688
694
696
714
700
696
690
687
684
679
657
670
663
681
732
713
688
692
688
588
773
670
682
682
692
675
679
504
834
688
674
668
672
657
674
508
847
671
667
655
644
658
632
637
656
635
508
731
798
837
727
721
707
710
696
698
713
716
710
681
707
471
951
700
755
737
683
696
702
699
700
566
862
713
718
738
536
952
742
725
742
751
731
756
763
777
779
764
525
993
758
739
758
753
751
741
756
741
748
741
589
877
733
732
733
477
999
704
686
713
721
732
774
760
762
771
762
550
939
719
731
744
730
749
755
787
772
742
733
509
996
755
744
722
735
749
746
747
747
751
726
484
989
729
726
704
723
723
734
737
759
759
748
485
942
708
691
714
726
790
745
738
736
720
701
549
889
704
707
700
503
927
722
698
700
497
906
707
701
712
495
910
731
691
703
510
944
709
702
728
470
981
703
715
733
724
717
706
719
739
742
739
738
755
742
743
762
603
910
727
752
745
664
824
744
740
735
758
756
543
941
719
725
710
471
990
722
725
720
729
736
799
790
771
756
741
531
946
752
724
725
733
728
723
717
734
732
714
732
755
802
793
784
481
1001
774
740
721
716
714
706
698
682
467
918
680
649
660
660
661
653
470
753
565
401
636
558
549
543
552
562
538
551
546
594
603
681
790
797
730
700
573
808
661
627
581
533
583
642
659
731
808
736
715
697
701
693
690
701
695
687
684
674
689
724
737
693
681
683
688
681
677
644
715
685
746
725
530
912
700
709
713
461
992
757
747
732
719
716
476
914
737
712
713
722
723
715
713
714
655
769
715
715
722
728
700
708
713
720
709
711
725
715
723
692
699
587
865
731
718
736
781
769
596
901
731
772
789
776
764
745
748
725
737
770
780
777
765
740
493
942
730
763
667
773
727
644
811
720
726
726
732
735
779
764
748
731
751
792
776
557
940
742
725
724
716
724
734
734
776
765
745
744
734
690
775
744
730
713
469
948
716
701
716
705
706
649
772
699
710
746
746
730
706
714
704
701
672
686
707
683
701
704
679
712
712
723
726
488
966
708
680
698
721
709
693
715
713
717
715
716
716
711
727
734
739
703
756
736
732
491
979
737
728
720
720
705
721
716
726
718
723
724
717
712
712
680
695
705
688
489
929
750
674
680
494
837
650
620
613
590
550
550
602
623
588
626
673
745
527
901
665
718
814
783
731
555
870
719
714
720
466
956
762
734
722
692
717
752
735
746
731
743
578
870
722
727
738
734
743
718
728
732
718
725
604
869
752
732
724
731
718
703
733
732
733
736
731
726
701
744
731
716
721
731
749
732
514
930
699
726
743
738
713
722
733
727
741
740
716
736
747
731
736
573
932
747
745
744
740
747
755
746
727
748
744
576
881
730
729
716
489
927
719
699
708
501
919
771
753
735
712
717
708
703
716
718
724
721
708
736
707
704
713
691
716
729
706
696
692
699
453
915
668
664
655
636
616
628
591
538
571
614
659
888
798
746
738
731
778
793
767
749
732
491
943
768
754
731
725
701
702
702
685
486
902
691
690
688
692
746
696
697
691
701
691
695
690
687
684
693
676
526
755
617
603
544
527
557
595
606
649
849
528
946
707
695
696
462
944
697
692
696
522
842
689
700
703
737
744
730
725
725
550
869
692
722
712
547
891
717
713
736
466
1068
601
896
710
730
721
466
979
693
699
694
691
696
720
715
713
507
1012
747
720
750
761
758
722
743
741
721
717
569
931
757
730
740
731
737
732
710
721
704
695
690
704
682
507
897
682
672
679
673
653
676
666
666
663
678
667
671
678
693
705
701
707
711
697
561
807
684
680
676
703
729
702
690
700
695
691
679
524
813
646
654
668
663
652
649
642
641
629
462
707
581
424
625
534
534
539
552
546
649
741
562
903
697
678
687
673
694
670
678
690
686
696
679
538
863
725
713
711
482
932
690
707
711
507
930
708
702
649
733
694
679
650
713
686
682
684
506
879
673
716
739
509
903
697
697
686
565
841
683
679
677
683
668
685
692
689
692
698
708
475
940
692
705
715
490
933
695
700
684
576
766
680
695
690
680
673
688
701
720
730
708
721
711
688
708
699
708
578
814
698
688
678
699
709
691
665
677
677
705
679
607
754
682
669
683
672
690
686
587
788
664
667
688
694
683
691
512
864
679
678
680
674
677
673
672
682
699
693
663
639
669
741
766
715
547
854
701
689
691
697
694
690
705
696
702
680
762
715
715
716
689
689
692
685
697
691
692
604
838
708
694
682
697
702
710
697
690
691
693
714
695
708
706
719
717
466
980
738
715
720
715
721
717
725
715
493
971
717
703
686
530
897
711
688
702
591
826
711
685
688
704
710
726
718
714
721
712
716
691
723
737
733
705
467
954
695
682
717
461
946
728
734
723
662
739
692
649
749
531
882
677
722
713
570
846
689
687
693
661
729
697
687
647
715
703
698
583
770
696
686
689
683
685
613
703
684
674
612
643
714
682
670
585
695
676
477
833
539
1297
647
659
635
618
625
610
605
561
557
531
490
507
520
538
534
531
563
531
566
587
570
541
546
432
691
559
497
616
547
582
583
577
556
584
573
601
594
582
598
598
598
606
576
615
625
754
673
808
804
724
717
707
701
694
717
726
719
695
694
711
708
696
691
686
691
675
673
666
683
680
663
682
667
685
694
674
690
692
699
679
687
685
688
694
684
686
608
762
661
667
657
654
653
634
612
600
608
646
647
634
624
639
644
651
648
639
450
859
638
632
648
637
635
644
646
649
644
653
649
647
659
661
644
633
643
643
631
618
630
636
634
632
644
641
643
655
740
469
1046
718
687
689
711
688
687
689
682
470
889
679
685
692
706
755
735
751
728
545
978
746
734
716
718
712
740
768
764
732
723
732
750
727
729
733
531
935
731
735
718
723
720
734
725
720
709
724
707
713
715
712
586
822
692
689
544
821
685
698
710
597
832
694
674
673
666
679
664
565
753
661
659
667
675
679
682
547
808
561
758
655
633
630
617
603
565
612
623
717
839
771
705
599
799
746
745
699
488
899
677
704
710
719
713
697
698
708
513
863
682
699
697
546
794
663
656
657
658
662
661
642
645
652
676
675
682
660
647
632
625
621
630
635
638
654
669
651
467
861
649
628
617
623
701
818
781
715
720
733
723
713
705
703
715
696
697
707
699
696
689
723
718
716
698
693
567
843
711
702
763
507
957
727
706
700
501
891
667
710
707
538
842
649
691
692
677
664
702
694
713
722
763
759
727
723
721
728
720
723
726
711
740
714
721
727
503
942
736
723
708
729
717
709
712
716
714
714
701
704
702
461
972
764
736
704
697
715
687
708
712
710
697
729
720
716
704
727
712
724
716
469
950
721
705
706
469
942
731
775
744
717
700
719
713
701
716
721
735
710
721
729
731
731
720
714
735
724
733
706
722
725
717
732
724
722
728
727
720
703
716
726
724
718
724
720
448
1000
714
705
720
709
719
722
714
707
703
731
700
721
695
481
959
720
717
703
472
952
698
702
705
497
923
701
697
683
532
858
705
699
705
578
865
771
751
737
724
726
750
752
733
737
725
559
952
744
726
692
476
1002
698
696
716
695
695
684
690
682
469
947
760
749
723
718
696
705
738
751
745
738
725
726
719
718
714
619
802
705
687
695
699
698
694
698
722
744
704
724
713
719
572
827
699
709
703
521
846
698
704
718
524
966
741
734
726
719
726
726
736
714
722
698
727
707
712
717
700
717
718
701
694
701
712
717
721
768
743
678
808
738
711
721
487
933
717
714
710
460
976
706
709
715
712
744
746
728
730
724
722
602
808
778
765
760
757
742
614
847
738
714
699
467
960
716
700
707
705
705
712
742
727
718
714
707
696
699
714
692
701
687
703
490
933
694
691
679
483
857
689
675
685
683
683
674
668
665
682
687
683
499
850
695
693
707
618
770
708
708
709
568
904
757
723
701
464
1023
683
785
703
711
709
520
883
692
714
706
464
956
757
726
710
701
703
714
702
723
713
707
727
712
709
703
728
725
707
713
711
706
692
701
716
708
706
687
679
703
702
696
692
699
695
703
709
728
766
765
741
725
587
824
706
711
697
490
912
700
695
706
487
977
736
718
709
707
707
695
726
746
728
719
723
709
728
720
729
709
724
716
725
716
706
714
717
712
717
598
792
681
702
697
648
721
674
698
692
662
671
690
719
727
720
704
706
679
691
684
698
707
735
732
715
704
685
688
679
678
697
699
529
928
709
687
681
554
797
668
689
664
696
700
686
676
684
689
684
684
532
834
627
710
685
571
747
661
647
658
668
657
658
650
653
664
653
646
648
663
655
679
698
703
666
569
627
1505
647
645
636
651
696
681
666
657
658
663
655
646
669
643
654
656
656
675
661
505
812
666
642
622
625
596
600
563
617
761
522
908
691
688
701
550
916
710
693
668
563
771
668
701
676
686
678
659
703
737
726
714
722
711
697
703
712
704
697
704
714
708
704
463
953
706
696
707
708
674
689
703
686
484
924
738
728
698
694
699
700
699
706
485
936
695
705
734
710
706
727
727
735
728
720
743
721
729
742
751
675
812
724
754
746
728
721
748
740
737
736
733
739
720
708
720
719
727
700
702
713
713
720
706
700
493
944
712
706
699
495
922
720
698
727
470
1024
749
710
710
710
698
701
693
715
747
739
475
976
719
700
715
698
694
703
701
704
741
746
737
707
697
708
714
683
720
674
675
682
712
707
712
707
714
709
704
729
715
707
714
720
719
721
723
551
904
711
710
709
475
962
708
707
705
703
699
698
716
713
713
717
707
724
714
726
728
720
716
719
735
718
712
728
736
719
705
707
719
723
709
703
698
719
705
487
937
748
742
721
716
713
724
714
709
716
709
726
758
763
742
737
590
864
718
708
712
481
945
710
699
712
711
707
751
746
744
739
737
708
717
715
721
715
710
781
751
722
713
450
969
714
704
682
694
732
742
735
712
697
706
703
694
694
709
715
762
744
731
720
737
487
1003
746
704
701
690
710
704
687
704
698
702
630
776
708
727
708
504
994
740
722
711
735
764
744
735
738
718
729
760
761
484
995
742
717
712
717
716
518
1000
747
741
725
714
722
502
904
699
708
702
721
694
688
693
696
452
973
732
726
728
723
717
700
714
703
701
704
702
684
710
708
720
706
713
694
714
703
580
858
727
719
730
727
717
716
704
701
725
727
708
713
696
720
700
698
704
715
764
771
522
952
730
715
712
704
721
718
717
707
727
760
755
746
731
730
718
518
928
723
709
723
732
733
712
700
717
710
707
695
711
722
720
720
760
739
738
738
724
707
696
703
712
701
704
693
690
705
742
530
905
690
697
712
503
858
681
689
684
547
822
669
701
725
561
815
685
687
693
659
729
695
702
690
561
848
701
700
692
531
883
696
686
687
553
855
694
685
698
628
793
683
693
700
606
855
717
708
717
465
973
715
713
720
717
712
709
725
731
726
706
708
699
721
724
725
723
715
713
472
960
716
697
708
491
897
705
679
682
630
745
701
691
741
548
897
720
658
729
524
876
679
660
578
733
700
674
555
818
686
709
690
673
738
686
697
699
688
692
694
692
704
691
710
706
479
916
692
687
645
641
662
669
708
702
749
792
742
730
733
745
732
765
757
765
746
727
729
719
716
723
726
715
707
714
717
713
709
724
741
730
724
702
697
722
714
724
705
706
717
730
722
707
685
684
468
948
758
731
716
698
704
693
705
726
470
950
680
710
720
703
667
717
698
695
565
817
714
707
731
611
814
694
716
729
550
879
688
720
730
485
941
710
684
717
509
917
703
695
696
591
788
688
698
699
691
698
682
700
712
717
717
718
497
930
707
708
693
556
840
680
690
698
673
690
596
422
986
587
718
588
724
690
675
673
670
677
692
682
673
658
675
679
703
687
705
697
539
985
736
764
749
733
740
729
721
702
715
722
723
702
707
706
728
718
706
698
488
944
718
696
691
582
835
700
700
691
700
722
707
699
710
724
716
738
762
754
747
735
751
740
738
739
724
740
742
731
521
923
697
736
741
714
724
674
767
714
707
712
708
729
714
491
933
704
718
731
483
934
694
702
695
631
733
690
691
707
717
713
711
697
707
716
701
702
525
858
681
695
681
681
686
708
695
702
706
693
707
501
940
705
693
711
559
862
697
713
713
578
852
701
719
729
557
895
709
731
738
496
987
702
723
758
719
725
740
717
727
725
731
739
732
728
469
999
723
723
760
728
722
723
711
733
727
729
722
729
747
714
719
715
728
608
594
891
665
723
681
639
715
623
724
684
684
690
619
736
594
730
532
843
574
727
619
710
693
664
658
654
557
688
663
647
646
631
640
618
624
618
602
579
608
626
673
665
639
610
591
726
695
516
825
705
673
657
672
656
655
661
659
654
490
830
589
673
616
630
663
596
666
599
652
615
625
655
646
633
638
624
670
604
660
609
677
604
695
594
687
597
681
606
686
631
613
647
649
618
624
608
644
590
615
616
623
611
635
610
644
598
650
598
668
603
669
607
700
639
651
653
639
621
645
696
669
678
641
684
671
687
671
676
675
678
690
656
692
684
674
669
688
677
683
696
697
691
679
684
685
687
685
682
673
691
683
680
699
695
648
706
675
654
698
531
808
633
681
644
697
649
690
683
662
654
656
667
671
664
665
690
686
671
681
682
680
697
703
711
710
724
487
955
698
708
702
511
946
715
723
714
502
928
711
719
719
527
923
778
746
728
720
719
732
721
736
726
716
712
721
707
493
937
660
718
678
685
678
675
645
714
675
693
648
753
696
707
696
701
713
705
718
712
713
724
729
719
714
717
763
736
718
732
732
705
712
715
512
882
683
709
708
704
692
705
751
743
510
958
671
755
725
715
711
715
731
730
503
930
759
753
737
759
740
754
741
724
736
734
751
737
758
744
736
745
744
739
743
739
743
744
746
743
725
506
968
744
731
725
736
732
711
722
725
719
716
735
724
710
494
969
717
714
710
718
731
723
734
761
812
810
804
773
789
797
762
782
805
781
782
550
1045
788
772
756
771
751
755
753
752
757
764
771
742
510
1028
769
743
746
747
750
508
973
754
716
742
752
746
761
757
747
754
786
776
770
572
1043
790
777
779
789
774
786
784
804
757
783
790
798
799
791
792
789
791
799
796
787
787
794
781
790
792
796
771
763
783
624
915
762
732
761
766
751
566
961
763
743
764
764
768
587
961
764
777
767
769
749
780
761
770
757
748
752
755
768
772
751
760
758
756
748
770
723
756
752
755
738
740
541
954
750
741
761
752
794
542
1062
631
911
745
766
794
804
792
763
782
523
1031
778
766
784
759
757
753
751
541
959
750
741
752
750
737
550
940
743
752
770
787
750
780
785
787
800
790
784
781
778
776
795
783
514
1008
758
752
765
763
740
741
758
768
754
765
784
786
784
791
793
814
799
807
515
1074
554
1026
650
910
751
780
758
749
758
773
762
542
961
778
761
755
757
734
513
1035
759
754
734
742
755
791
795
790
794
784
794
784
795
813
814
799
811
803
811
788
776
781
502
1050
621
902
751
734
736
765
751
517
1019
819
793
758
771
763
772
767
760
758
778
763
758
767
761
764
781
781
770
611
902
753
777
770
777
775
787
779
497
1054
561
996
848
807
759
737
755
742
742
600
874
740
742
729
741
737
620
864
749
784
811
789
766
767
777
540
1029
783
762
778
760
785
785
773
772
743
594
944
761
749
746
774
753
755
744
766
783
786
782
794
812
824
800
817
844
849
827
823
821
802
828
828
823
815
819
831
802
786
807
811
809
831
828
797
782
754
764
797
770
777
770
774
777
503
1033
691
828
766
740
746
755
732
594
895
757
737
751
757
751
637
849
720
750
754
755
728
579
938
735
748
756
751
747
518
970
728
732
750
739
722
555
910
749
710
738
729
712
699
729
711
718
688
699
687
691
695
708
681
704
750
727
699
694
589
732
684
665
667
659
643
631
601
595
527
479
435
460
669
651
602
532
526
541
558
573
530
593
600
560
576
595
595
605
613
598
582
605
616
573
611
624
581
615
596
554
597
603
549
600
599
597
595
587
597
548
585
607
554
602
623
583
602
590
601
558
583
596
529
558
534
534
476
605
545
556
552
538
536
544
518
532
515
541
532
527
549
540
557
565
567
579
603
684
624
647
655
541
724
628
681
690
642
627
625
617
629
631
591
679
634
612
626
624
617
613
616
619
618
609
613
613
612
610
617
605
606
617
626
606
635
622
622
371
560
942
648
719
680
637
572
538
538
562
570
581
600
609
615
623
598
637
642
686
679
621
553
556
553
559
567
588
636
606
623
606
620
626
623
631
634
630
649
657
724
716
470
949
642
621
730
702
681
677
684
673
692
691
668
670
677
683
675
683
691
688
695
684
684
677
683
686
662
687
630
657
656
645
666
625
664
463
865
639
622
616
636
600
615
624
630
626
616
614
639
616
611
629
621
637
622
626
610
601
629
610
595
602
616
594
590
584
609
589
568
595
599
582
566
577
586
566
540
441
682
551
536
531
541
524
536
526
524
453
597
528
527
531
533
513
520
523
510
529
519
533
514
531
523
524
521
515
523
512
512
510
513
511
516
513
513
488
502
515
520
519
505
503
501
494
501
497
507
499
518
498
505
506
497
507
496
498
487
506
502
492
511
496
515
507
496
487
514
506
517
511
504
510
497
507
513
497
504
496
496
498
503
487
510
499
498
482
492
492
514
504
498
500
508
493
493
493
494
503
500
494
480
492
505
484
490
484
496
486
478
501
500
490
487
495
493
476
488
492
487
482
484
482
492
487
488
478
489
489
507
488
492
494
500
496
496
491
506
487
495
494
495
503
505
499
519
507
514
521
511
514
518
519
517
503
485
504
521
518
510
503
507
511
521
521
528
510
519
509
532
547
544
517
532
527
519
528
520
524
517
529
536
534
527
545
540
537
519
530
548
527
531
533
534
516
527
526
522
529
522
714
357
489
374
292
279
335
322
510
509
535
507
498
517
491
508
504
498
516
502
510
512
530
528
521
505
518
511
502
509
516
508
522
533
529
524
522
537
526
544
529
515
1958
1204
560
553
542
532
529
536
542
545
543
547
545
558
553
553
561
547
578
572
580
584
593
608
608
609
603
604
594
614
614
599
623
607
622
605
613
618
606
604
621
655
628
649
641
661
658
668
665
660
664
671
689
688
676
683
694
673
685
726
698
692
706
718
708
697
696
711
685
689
677
682
702
694
701
705
696
699
689
704
694
685
690
694
692
682
689
695
708
709
694
701
715
680
686
709
693
683
694
702
700
706
688
697
709
706
689
687
701
712
729
730
710
699
723
686
678
688
700
722
733
725
733
715
718
709
717
695
719
688
699
693
698
698
710
682
690
675
702
683
656
653
660
659
656
669
664
673
684
699
688
711
693
689
679
686
676
674
686
682
675
688
697
687
687
668
683
674
675
663
679
674
683
675
687
705
689
693
692
662
657
690
696
685
687
673
674
672
674
668
654
661
677
666
646
649
659
644
611
624
623
617
604
603
619
604
610
609
611
624
625
635
643
637
624
630
626
604
619
620
607
621
626
628
630
632
626
642
647
619
643
652
649
624
621
652
637
649
643
640
649
643
634
637
668
651
651
641
643
660
659
651
640
629
622
525
701
611
611
610
606
597
606
593
598
584
592
587
588
593
591
598
608
581
575
590
579
583
581
582
577
580
571
589
592
582
599
592
585
593
593
600
573
576
583
581
546
586
571
545
557
549
533
550
544
518
511
494
482
466
475
451
430
431
459
471
477
465
468
479
484
476
481
484
489
466
477
483
484
489
485
486
470
472
466
476
499
490
483
492
491
510
509
497
489
502
495
558
539
542
592
697
640
608
599
595
584
580
573
579
574
567
579
581
574
581
469
691
586
585
571
595
578
589
583
583
579
594
582
587
589
596
606
602
595
608
599
612
602
624
596
628
606
639
610
605
620
613
603
603
622
589
579
603
610
585
630
599
625
628
595
632
597
618
640
634
616
621
630
616
611
628
611
615
591
608
599
574
577
557
589
571
601
613
579
601
570
554
560
632
711
676
642
654
652
648
628
654
650
648
655
639
651
642
615
622
625
601
693
645
638
648
666
648
633
634
636
643
633
522
683
667
642
633
634
615
629
628
623
622
614
616
597
603
589
604
599
599
596
475
723
601
592
598
604
598
608
608
614
611
601
614
625
600
598
611
606
613
603
614
619
612
605
616
604
614
614
605
600
619
603
586
593
595
600
605
590
601
605
612
607
608
628
631
639
642
666
668
684
688
667
665
654
672
642
648
629
625
628
630
626
625
633
606
625
615
644
634
648
641
664
646
671
660
645
650
654
648
655
657
655
654
665
655
629
636
625
633
624
643
659
645
650
665
663
655
659
663
676
653
679
679
654
668
680
657
671
670
659
664
681
672
668
663
650
660
807
837
744
735
711
713
701
711
746
734
726
726
712
701
692
688
676
666
682
688
678
676
691
693
704
675
689
686
694
689
695
677
685
667
676
678
674
673
668
659
676
692
691
687
692
738
718
720
698
693
694
680
696
688
683
676
661
645
631
634
621
613
605
594
563
688
734
781
700
676
660
668
666
666
652
657
674
696
716
686
683
678
672
683
679
676
670
668
675
679
670
667
660
666
687
667
663
654
680
670
665
665
721
703
682
665
661
661
673
651
640
632
611
598
520
548
549
546
538
531
527
533
526
540
544
558
578
548
576
538
573
552
568
544
561
557
532
584
568
560
569
557
578
558
586
559
579
567
529
568
572
525
566
559
550
580
549
581
533
577
556
571
573
541
586
596
560
569
516
604
556
537
539
520
554
529
543
559
559
522
547
555
562
547
552
609
611
614
630
620
654
657
851
759
711
695
480
878
666
674
652
666
664
581
709
647
644
649
639
663
646
627
648
643
631
652
650
657
652
657
650
629
626
636
637
633
625
643
641
637
631
636
651
636
634
623
643
632
632
627
627
641
631
635
636
633
633
615
626
628
620
626
632
631
638
620
641
640
654
657
738
828
752
728
702
680
701
701
678
671
669
698
730
724
688
700
691
691
677
688
675
673
677
677
685
683
681
675
690
746
725
722
701
712
714
705
712
718
697
692
722
715
699
702
705
693
601
766
699
680
691
685
684
669
676
662
635
451
741
558
524
541
545
530
540
572
585
600
584
582
608
610
719
662
663
630
621
614
621
646
618
619
588
590
707
921
748
732
723
691
722
695
703
699
701
715
715
702
706
693
682
686
690
689
665
696
669
677
682
692
696
663
666
673
691
680
675
691
676
680
601
725
695
696
701
702
716
709
708
700
699
701
693
713
715
724
693
719
707
712
682
698
697
593
734
687
676
671
655
656
647
631
627
616
612
597
558
456
467
597
613
589
560
555
551
535
540
544
557
565
561
558
556
547
541
576
576
577
575
593
610
616
607
593
592
580
575
589
595
628
614
615
619
623
629
618
609
607
644
641
733
691
620
642
723
730
687
691
671
663
706
692
674
676
669
690
697
694
681
683
674
692
712
689
703
694
710
711
688
703
700
682
694
701
705
691
687
703
689
688
681
705
708
675
682
676
694
682
684
671
672
675
680
591
815
678
684
696
682
691
697
685
684
701
696
693
692
497
907
700
684
702
684
671
684
692
672
676
686
700
706
702
681
707
700
702
690
701
691
692
680
687
685
677
681
679
709
691
693
696
685
706
701
714
698
693
685
698
698
704
689
672
710
669
678
680
689
482
919
694
688
691
685
688
678
667
678
669
680
674
647
656
628
626
641
641
642
652
649
663
643
607
600
773
735
745
703
688
689
717
691
685
703
699
697
709
718
703
703
684
708
716
700
687
689
720
720
685
680
688
688
689
499
877
685
704
678
676
682
681
688
696
697
683
702
700
697
710
681
706
701
678
710
699
695
697
684
718
702
720
690
704
709
722
497
898
706
670
714
703
704
699
726
704
689
708
711
728
710
701
729
722
720
724
729
706
713
703
703
677
704
685
687
701
685
679
697
693
696
694
690
698
724
727
717
701
710
707
704
707
687
703
704
705
701
700
718
703
696
704
730
711
702
697
551
829
683
707
692
691
689
689
697
679
714
694
688
685
701
675
689
688
672
689
710
714
671
710
701
686
688
686
700
684
667
689
704
691
685
668
701
695
671
532
824
684
674
665
494
811
640
634
646
637
632
639
642
641
637
660
671
654
636
622
624
623
669
678
690
710
728
685
707
691
687
693
468
899
698
680
648
682
682
671
678
678
681
687
749
725
687
707
704
699
676
694
686
709
692
688
682
678
695
724
717
687
676
677
680
667
662
669
673
652
676
679
698
713
698
704
695
667
671
640
641
593
535
535
551
561
572
584
578
560
585
597
599
565
577
587
558
580
594
549
558
536
571
581
579
553
570
544
565
558
572
565
573
538
562
552
563
540
542
572
532
811
758
702
683
709
704
656
664
536
816
637
635
632
631
631
633
627
640
624
624
627
552
683
617
627
624
627
632
629
623
627
603
609
613
612
606
605
607
601
609
477
715
611
604
597
582
589
596
607
586
595
511
677
606
607
606
603
607
617
616
614
629
612
620
633
626
631
523
737
639
640
655
617
605
698
765
723
701
696
718
655
607
632
728
536
720
587
608
738
742
675
689
681
681
673
676
670
653
697
705
696
672
599
761
701
686
679
671
670
691
686
675
673
688
671
680
690
674
679
677
679
682
671
490
859
656
662
669
674
671
681
653
678
670
664
665
662
679
667
665
660
650
645
656
662
667
666
661
641
651
655
652
662
442
877
640
633
531
697
617
587
587
590
579
571
573
566
580
556
576
573
574
551
586
569
545
564
572
540
542
526
498
451
470
492
487
484
475
456
477
479
497
389
548
513
543
554
567
554
544
551
526
534
542
541
538
544
546
536
534
546
553
535
545
538
538
543
585
731
677
641
651
654
647
642
646
646
631
634
633
638
648
641
652
627
644
644
654
653
655
672
654
650
672
648
648
659
664
673
664
653
675
681
635
637
647
657
654
666
703
747
707
681
686
712
717
705
686
681
694
690
685
690
687
715
679
678
698
684
677
695
708
698
673
686
688
673
683
686
696
684
687
661
678
687
683
658
668
699
676
667
691
670
686
695
695
684
675
690
702
681
664
702
696
668
679
717
705
678
695
704
703
684
684
707
687
687
691
691
686
691
690
702
720
729
730
722
709
710
724
708
701
727
711
696
715
715
698
712
707
725
721
696
721
715
716
704
715
734
708
682
706
720
692
695
712
702
714
714
714
695
726
724
706
698
719
712
702
694
715
715
686
695
703
698
702
711
687
692
490
918
677
689
681
678
690
696
678
678
671
664
677
692
671
675
659
664
664
698
699
685
685
674
682
694
700
696
684
690
677
710
713
692
706
691
717
721
710
694
696
684
693
713
710
696
688
689
714
689
697
685
694
663
717
706
689
679
691
676
679
685
682
678
666
688
674
672
672
465
867
647
623
615
608
584
566
543
506
683
520
798
591
570
550
547
584
697
666
649
646
636
629
640
618
627
606
623
608
604
610
610
611
591
606
570
554
568
552
542
530
523
495
456
390
412
458
451
464
440
458
471
486
474
421
343
564
525
497
469
491
482
503
480
512
491
501
483
508
498
545
540
537
555
540
740
670
634
619
626
640
629
625
609
609
615
643
642
634
617
631
644
632
629
655
634
629
633
633
630
634
623
622
650
639
627
625
631
652
641
626
648
643
633
623
643
637
653
668
648
647
652
640
659
647
640
640
671
673
646
640
624
614
588
601
572
604
698
661
632
623
593
650
780
714
692
690
672
679
663
652
675
691
693
683
687
686
667
686
665
667
671
653
674
693
713
706
677
679
665
652
656
657
562
718
663
648
645
658
638
636
636
660
671
671
673
670
629
609
662
795
736
711
707
691
711
708
695
689
679
699
690
678
691
699
699
694
702
702
701
687
691
690
699
667
693
680
639
697
668
657
661
687
699
683
682
665
689
681
658
676
701
693
669
690
702
702
671
700
684
694
692
688
688
685
691
689
683
700
684
669
691
669
694
682
692
659
681
676
498
882
687
682
689
726
717
707
692
675
685
707
702
689
716
703
694
701
693
691
689
700
501
884
693
674
682
706
693
680
698
688
456
942
697
697
604
502
898
647
654
658
540
695
595
597
613
598
623
616
630
649
644
485
787
623
637
640
628
628
626
648
624
612
629
635
618
604
618
610
619
611
538
688
620
635
621
631
634
634
613
620
621
610
614
619
614
613
615
609
616
615
616
626
618
611
609
620
602
596
598
597
582
587
602
773
706
680
683
680
664
669
674
672
658
641
684
688
676
684
677
685
664
679
669
675
648
655
471
856
669
657
659
532
759
563
683
656
645
579
690
664
646
643
664
661
529
742
624
620
615
653
635
632
652
639
628
634
621
606
600
607
620
639
643
538
714
638
640
622
626
637
648
637
634
621
633
638
650
655
636
636
633
621
612
623
628
636
622
618
630
623
500
735
620
629
625
623
623
620
615
635
645
650
651
632
622
764
808
723
500
895
680
691
688
674
681
692
661
659
668
676
682
658
640
525
804
663
666
669
550
785
655
652
676
673
640
670
665
654
693
677
690
720
706
709
715
687
688
701
691
675
681
718
702
698
685
492
865
669
662
667
680
646
659
671
691
679
683
664
657
662
671
685
654
689
730
707
698
683
687
666
697
694
673
685
700
682
686
675
678
702
697
701
706
680
702
708
708
678
693
702
703
675
696
684
665
692
694
682
665
692
686
672
674
688
675
699
716
699
705
695
694
703
691
676
674
682
536
829
670
705
686
666
672
668
663
650
545
748
634
635
625
606
594
584
574
541
510
658
720
663
460
771
583
637
584
745
690
672
650
675
671
665
651
508
813
671
661
665
514
827
659
662
685
529
775
597
667
644
651
634
643
657
655
554
719
667
671
647
638
646
645
634
621
628
631
632
628
621
646
636
605
583
651
749
688
653
680
661
660
662
671
664
659
648
682
665
665
491
808
670
689
708
690
675
678
670
660
473
864
674
657
640
648
689
688
692
681
511
830
668
657
642
641
638
626
639
654
649
657
683
668
671
674
660
663
470
837
650
624
643
651
657
633
651
659
655
648
672
650
689
722
805
786
734
790
787
764
754
734
716
724
487
941
724
709
709
715
727
720
705
703
662
723
722
697
484
916
691
692
681
684
684
703
691
687
681
705
560
828
689
693
687
689
683
682
706
686
684
699
700
702
744
739
728
710
682
696
701
692
694
682
559
859
724
723
714
700
709
554
850
690
687
688
698
682
686
693
684
677
681
703
702
708
691
686
459
914
691
677
683
680
680
669
650
675
689
677
665
703
699
690
698
684
676
692
677
694
706
685
680
669
679
662
671
550
801
667
663
671
494
847
674
686
701
693
684
694
686
688
686
678
690
683
654
631
622
580
531
555
549
555
540
552
575
563
539
570
569
567
541
512
538
564
567
554
574
584
578
573
582
561
558
548
536
565
558
571
574
584
567
586
566
601
607
560
571
556
600
611
557
592
582
578
568
566
575
582
589
557
562
568
569
634
630
625
622
599
612
673
510
1066
764
657
621
586
619
618
585
591
588
612
571
672
545
696
615
594
607
615
604
601
614
618
514
747
614
634
614
612
598
595
625
654
645
644
633
632
612
615
613
606
582
420
717
563
505
460
467
479
474
463
458
467
474
482
498
484
498
505
509
528
508
527
508
531
380
627
314
704
517
516
486
509
504
498
501
493
489
477
490
469
481
493
489
487
483
476
482
484
482
478
480
388
577
497
483
477
490
484
487
491
485
473
490
503
486
534
530
528
544
553
562
557
566
576
700
666
620
613
634
631
613
623
630
627
630
608
498
552
859
629
628
633
621
632
630
628
608
614
646
650
640
629
620
636
631
614
630
636
617
418
789
615
615
609
629
630
614
595
611
606
611
602
608
614
627
619
617
614
613
611
615
605
602
586
615
587
595
601
594
600
604
613
619
632
615
618
603
623
614
620
630
615
608
619
627
628
628
634
636
633
611
625
618
601
611
589
576
581
577
614
690
658
679
676
672
660
651
660
655
618
605
620
638
672
643
619
591
577
621
731
703
655
608
630
652
715
662
643
674
658
657
673
665
653
650
666
668
661
668
653
671
675
664
676
685
665
673
646
655
690
679
674
669
666
668
669
684
668
678
660
674
663
665
674
668
660
662
652
642
651
644
649
651
655
640
650
665
658
648
659
654
662
663
718
706
689
671
670
660
652
650
652
652
666
701
653
640
649
659
647
660
651
666
677
670
670
676
666
658
673
673
672
665
671
659
671
677
670
683
679
673
671
685
672
665
722
708
711
697
695
683
689
666
688
683
683
677
692
684
681
689
680
701
743
730
736
719
784
785
772
766
759
496
1037
778
772
750
744
716
701
697
711
688
694
705
690
689
697
694
684
676
703
693
702
691
706
687
702
682
700
699
681
674
684
692
686
685
538
830
696
682
674
450
941
680
668
671
677
672
687
686
677
691
709
698
733
731
751
750
737
731
736
735
729
748
743
731
737
707
732
714
687
710
709
499
901
680
692
679
692
694
687
671
683
700
688
691
687
697
691
679
699
703
685
672
674
693
680
673
655
665
660
662
667
648
644
661
660
665
656
669
657
655
600
672
627
440
815
590
593
600
570
550
536
525
475
462
503
434
549
487
510
526
517
526
542
517
533
579
627
798
724
672
666
645
602
637
691
684
650
652
652
659
460
725
548
503
629
620
613
600
576
542
541
594
668
628
625
623
613
623
609
591
588
616
578
604
577
593
588
577
598
599
577
490
695
570
574
570
583
586
561
580
576
606
590
587
588
612
604
587
591
599
604
592
601
592
452
813
615
616
603
608
582
628
582
623
609
594
621
624
616
617
606
605
608
582
635
567
626
582
622
604
591
603
597
576
578
594
598
574
583
593
590
589
593
601
609
596
593
590
583
601
584
599
596
596
597
586
585
602
591
583
603
592
569
594
600
605
580
573
596
594
594
593
601
597
594
593
625
607
577
587
601
593
585
611
604
597
601
603
604
617
588
590
590
571
602
585
591
592
609
575
614
610
597
610
610
610
600
587
644
610
592
634
585
641
582
657
628
611
631
628
631
634
634
633
621
628
630
647
640
629
634
636
625
641
624
650
654
635
642
627
620
616
639
638
633
629
639
645
646
612
632
643
636
648
665
633
645
627
641
640
636
650
636
636
631
626
637
629
624
616
613
612
632
630
611
623
620
602
599
598
608
605
595
591
594
592
586
577
555
541
569
584
592
602
603
583
563
558
542
605
659
667
639
622
612
631
652
627
614
647
642
624
624
638
639
635
639
635
625
632
618
603
597
597
599
563
564
557
549
550
538
581
689
634
594
568
552
554
576
575
567
561
584
589
586
585
570
572
614
665
669
658
634
624
648
641
623
633
649
627
621
639
639
635
628
639
644
644
642
620
652
622
628
635
633
620
609
604
607
592
591
574
558
559
540
562
548
612
658
604
603
599
581
543
621
646
598
690
634
581
596
688
644
635
625
633
640
640
640
606
658
615
611
600
609
601
585
574
567
566
574
595
608
604
605
606
602
599
594
597
606
591
597
599
597
613
619
632
596
583
573
645
681
613
677
638
642
627
657
634
635
657
631
645
646
645
618
627
622
617
622
627
603
651
625
619
595
606
596
598
590
575
566
564
540
468
589
677
616
596
551
540
632
666
688
647
624
660
636
632
642
651
645
639
651
668
656
638
646
650
650
667
645
638
630
607
612
604
650
640
608
642
644
625
599
623
589
747
723
664
660
683
670
669
666
675
659
655
677
642
678
650
648
669
663
666
653
653
694
665
658
673
655
656
651
656
657
663
646
653
636
642
626
641
632
630
638
638
627
631
625
649
643
634
644
634
618
601
626
626
620
608
626
674
645
637
640
717
696
668
660
669
685
668
668
661
652
647
681
696
696
660
680
685
681
679
681
686
684
704
719
711
706
735
720
721
713
744
731
731
740
748
742
732
746
765
762
750
733
755
743
761
765
779
774
756
763
789
780
782
780
791
779
773
783
801
780
771
757
738
752
748
757
739
717
737
735
718
744
744
744
751
750
746
746
732
754
763
772
747
764
774
776
765
763
772
764
760
765
768
748
745
745
743
744
720
719
719
714
717
736
722
711
707
707
711
701
700
721
708
728
716
708
748
750
737
732
751
740
746
751
726
725
746
756
728
734
745
733
735
730
741
733
719
735
744
718
738
741
739
731
736
784
798
778
749
744
736
734
730
760
758
748
749
758
739
731
759
734
753
751
748
749
752
751
731
738
752
746
749
744
726
738
711
719
721
707
704
708
702
697
715
722
716
687
451
972
769
750
734
716
695
711
689
694
716
703
710
764
772
761
752
788
775
774
551
957
739
724
713
713
716
714
730
730
714
721
718
747
740
745
739
732
763
756
764
739
739
772
756
756
773
753
759
757
752
722
741
750
751
756
753
736
738
747
754
739
722
737
731
739
729
731
735
735
726
733
733
734
521
924
707
729
724
720
712
454
950
709
711
705
710
703
705
705
750
744
716
720
746
730
719
706
724
731
742
732
744
757
742
761
750
749
774
806
768
765
776
762
762
764
761
488
1004
557
947
726
736
752
734
733
722
724
533
931
731
715
732
740
741
733
721
741
730
719
714
702
727
717
699
716
732
715
726
721
731
735
736
743
735
736
736
735
726
724
723
752
743
739
724
740
730
722
716
725
723
722
720
710
470
966
709
703
714
735
719
714
727
749
795
793
770
781
772
767
802
815
810
799
793
778
758
758
767
776
764
763
605
896
752
757
751
754
749
760
759
765
754
734
747
757
768
758
754
768
758
752
757
770
573
903
747
755
741
735
741
747
726
589
880
722
742
732
731
737
493
972
818
767
756
746
749
751
739
768
798
798
784
529
1026
538
955
818
800
789
774
760
752
759
762
753
762
790
804
763
764
765
541
1014
782
774
757
714
740
743
742
743
742
745
738
723
731
748
737
738
750
752
771
728
746
767
746
745
756
759
739
530
960
751
737
726
730
753
740
740
546
934
740
742
734
744
751
752
773
486
999
581
898
725
737
730
747
754
750
757
536
936
731
736
746
739
743
757
750
747
758
755
786
755
748
757
772
766
764
764
765
758
513
996
747
752
742
741
727
749
737
531
923
723
732
720
741
734
576
893
783
769
732
736
742
742
741
740
759
737
744
748
766
776
772
755
473
1042
767
741
762
743
761
743
752
741
742
748
744
764
753
753
748
818
790
763
755
753
733
724
722
728
733
738
727
731
717
717
722
735
728
721
727
749
614
962
772
772
754
778
805
766
755
751
758
749
750
558
929
785
774
759
753
740
721
703
572
868
719
715
703
717
680
695
714
758
738
737
728
742
537
928
740
742
735
740
749
750
767
511
984
640
841
721
754
743
730
744
723
731
569
912
733
736
723
726
750
749
764
750
762
757
758
761
743
755
764
748
756
721
740
737
724
707
686
697
690
665
665
673
639
666
700
683
641
451
836
663
635
617
607
616
604
455
793
577
593
591
590
579
596
589
585
584
563
550
542
486
517
499
511
542
548
542
522
555
508
575
571
559
559
558
585
584
574
580
574
569
556
574
581
576
569
581
579
573
559
543
566
583
597
590
601
606
605
618
607
605
600
592
611
611
610
593
615
595
450
731
602
588
596
572
577
579
581
569
597
569
585
585
607
687
682
516
730
515
478
559
518
555
523
539
557
603
615
639
661
790
673
674
662
631
674
501
764
625
646
647
637
643
627
608
616
613
603
616
633
630
632
625
632
626
615
613
620
617
614
615
472
734
606
594
587
604
604
603
601
615
610
618
629
627
633
651
650
653
646
649
643
640
668
646
638
621
653
673
684
691
690
675
677
659
650
624
786
796
713
694
665
656
651
647
654
640
651
647
654
690
691
689
679
658
676
666
674
681
530
828
662
679
679
656
669
695
690
685
680
684
680
686
691
667
679
696
680
701
697
684
682
681
687
692
689
660
668
656
644
647
647
642
648
651
647
691
522
808
659
648
643
633
629
625
635
627
624
627
605
594
610
613
581
580
558
574
540
505
481
508
527
523
526
543
534
554
551
501
532
543
543
534
522
541
550
544
533
548
546
555
572
575
580
551
559
562
561
554
581
544
580
569
540
575
713
828
699
653
655
648
653
667
675
678
671
671
642
653
656
677
666
667
676
688
696
680
690
678
684
708
699
694
671
687
684
688
468
884
660
693
687
674
671
691
678
685
494
868
690
659
682
511
897
680
703
715
707
696
708
691
714
716
707
717
727
735
647
764
731
716
720
716
713
709
717
479
948
696
669
702
694
668
697
679
673
679
694
685
683
690
686
676
694
681
692
507
838
664
691
673
674
684
679
688
703
518
911
694
680
695
680
643
686
690
685
454
918
681
676
652
457
780
620
606
605
598
585
582
575
582
591
606
619
626
681
664
691
671
660
670
657
653
518
774
642
638
641
639
633
633
502
728
611
599
584
583
582
590
590
602
573
600
603
617
629
618
612
613
590
594
445
717
592
570
567
566
577
565
560
572
578
570
584
594
585
584
582
579
606
593
583
575
589
600
572
592
585
598
600
604
629
642
606
721
714
667
668
669
656
676
686
664
652
680
666
509
826
670
650
668
673
642
648
683
675
673
653
655
698
702
711
724
700
696
697
680
705
697
698
685
704
695
696
681
688
699
699
695
495
893
685
688
697
681
692
693
685
685
468
949
678
680
685
690
702
700
719
713
689
697
707
693
702
693
683
696
707
675
686
700
664
680
702
691
688
687
683
690
691
676
681
683
684
492
848
661
656
680
707
691
683
680
666
685
676
656
674
664
681
674
662
460
837
652
652
661
626
636
625
641
635
638
632
656
632
640
634
621
632
631
637
627
634
630
619
618
614
645
711
684
704
681
667
648
655
657
653
655
657
664
672
688
677
672
665
681
659
666
678
693
716
710
675
674
698
666
680
677
676
671
668
681
678
682
689
694
680
671
691
681
694
685
675
672
669
669
685
675
674
691
675
730
732
686
681
668
672
684
671
694
675
684
682
691
730
716
705
702
705
690
691
687
667
695
675
663
693
690
696
658
672
681
675
535
801
651
662
663
659
661
683
690
704
708
701
698
681
686
492
885
690
688
655
532
801
652
657
671
652
666
664
668
686
721
703
689
676
688
671
684
678
665
691
689
674
686
676
668
690
683
673
667
684
685
680
669
674
667
660
649
657
653
647
664
646
630
655
656
645
643
686
675
678
654
659
657
648
656
639
648
649
639
635
635
607
473
720
611
626
623
616
652
635
614
602
592
580
647
708
701
653
648
655
647
657
661
667
688
678
518
800
659
651
630
677
659
640
645
645
651
654
658
644
645
663
667
665
675
661
657
652
651
665
678
668
670
680
666
663
675
695
712
720
695
704
541
794
681
685
685
549
776
667
681
675
677
654
665
650
686
720
714
702
687
692
518
840
671
695
680
685
663
677
680
672
509
819
680
663
665
669
703
694
669
653
675
654
662
652
691
727
710
688
677
686
719
710
709
676
667
525
816
689
671
660
524
809
658
665
663
666
651
670
714
705
486
877
680
684
668
470
952
693
685
671
686
686
686
677
668
691
676
687
678
673
696
672
683
675
675
684
690
533
798
667
653
641
653
678
681
677
653
673
674
663
673
669
687
665
666
669
664
665
670
668
655
654
654
638
664
653
651
638
653
653
636
629
623
620
607
618
606
615
614
612
573
670
627
604
598
595
585
455
676
548
406
571
496
511
508
524
526
530
539
546
562
570
567
572
571
569
577
583
575
757
699
644
648
644
656
669
661
649
612
646
636
622
612
623
618
623
615
485
733
598
605
587
579
566
568
584
587
576
590
578
576
591
581
577
573
574
561
552
570
572
575
609
606
604
599
603
566
563
634
638
614
616
608
602
599
598
593
594
587
583
571
564
570
548
552
543
540
523
524
540
521
503
502
473
461
469
459
447
419
402
428
434
442
443
428
444
437
456
470
452
454
542
540
541
577
585
599
581
582
1166
592
584
592
605
603
598
607
614
612
603
596
600
607
605
618
614
628
615
616
618
613
625
617
629
617
623
625
624
638
623
621
637
627
608
621
631
637
551
713
617
589
588
594
585
577
577
567
570
580
583
604
600
572
577
588
581
583
572
591
596
603
570
582
592
609
577
602
611
635
639
622
629
620
614
614
620
615
627
656
663
622
617
616
598
595
603
623
617
608
616
610
626
621
632
612
643
626
648
682
652
626
647
646
624
613
622
638
639
686
666
670
635
654
639
633
625
635
630
633
642
657
653
639
644
643
633
648
637
629
627
623
628
601
644
647
628
636
623
637
621
606
608
624
612
614
628
613
603
611
612
621
636
644
633
619
632
637
636
640
636
637
639
658
699
690
680
676
656
655
651
629
645
650
642
676
650
659
657
645
647
630
635
628
618
646
643
632
648
690
691
687
681
674
665
688
659
680
670
683
688
480
864
669
655
661
666
664
668
689
689
650
678
676
679
668
672
673
663
672
664
671
670
675
493
832
651
659
664
651
639
657
661
650
647
649
661
481
869
720
689
653
445
844
634
643
616
611
619
630
609
642
681
680
673
487
825
650
651
648
651
654
651
638
669
642
657
666
657
645
669
678
666
672
674
678
685
685
694
680
667
678
676
672
658
679
673
677
663
668
653
682
679
665
651
656
656
663
466
860
664
661
659
662
667
667
659
672
661
661
672
666
668
679
680
662
680
662
670
634
677
675
673
682
692
693
686
695
709
702
716
728
725
720
751
550
899
698
706
693
700
677
675
678
656
646
659
653
659
661
632
652
678
698
697
678
426
908
659
671
660
661
655
690
664
486
837
666
650
638
654
646
637
641
637
639
619
586
590
546
504
517
521
529
528
527
516
514
494
557
514
473
344
482
775
524
516
513
504
524
535
481
575
543
539
536
537
545
537
543
528
560
561
527
542
535
572
532
559
568
549
572
566
570
572
566
547
514
540
543
511
549
546
523
562
574
563
591
578
645
739
676
651
470
797
604
588
813
732
678
698
691
685
668
676
654
647
656
533
794
638
660
662
663
661
704
695
664
645
680
650
455
847
660
653
640
636
638
651
639
643
685
676
665
462
842
650
649
643
657
584
670
614
688
642
600
660
654
645
674
643
653
661
664
669
654
638
651
637
631
628
668
658
672
670
541
788
641
646
639
643
659
645
443
851
656
661
647
614
623
613
659
655
671
656
671
496
808
603
672
792
708
683
681
703
691
670
687
699
666
687
683
687
670
683
684
437
913
690
663
689
667
665
661
678
648
499
828
704
708
686
677
673
664
669
673
486
837
656
671
676
511
889
677
667
670
458
863
665
651
653
546
760
651
648
659
646
654
666
673
659
666
684
673
665
680
697
693
682
669
694
667
662
670
665
644
654
652
643
647
658
645
646
663
690
696
657
669
661
666
659
663
503
879
712
691
680
674
673
670
669
677
450
921
705
717
696
680
684
683
670
675
667
658
665
697
703
725
711
520
886
697
690
692
686
676
682
676
670
457
882
657
663
659
529
845
707
693
692
692
680
690
684
707
710
710
710
706
707
713
717
714
703
706
709
716
464
941
719
690
691
696
683
674
701
699
672
689
692
678
687
681
696
530
838
683
683
681
471
906
733
708
705
696
682
682
682
673
682
707
733
718
707
700
686
479
871
674
677
688
460
939
709
706
684
688
687
683
691
732
751
747
734
730
549
895
731
730
717
705
727
545
864
694
724
709
699
683
701
686
700
700
696
710
707
693
701
708
523
913
705
710
703
709
721
722
710
723
728
727
729
717
697
709
716
705
690
475
908
714
682
689
677
670
653
667
694
692
689
686
674
661
683
703
684
685
690
694
709
463
946
754
734
708
700
695
508
867
683
684
686
679
689
711
723
708
689
704
701
707
711
695
708
695
727
704
700
709
461
956
699
695
671
709
692
558
823
710
711
717
708
703
707
717
710
709
717
706
718
708
704
713
718
708
697
734
708
714
700
709
712
712
711
716
481
947
714
708
697
703
712
700
724
724
720
711
718
711
700
711
722
700
698
550
856
688
695
715
703
718
746
738
726
716
711
542
873
702
697
706
696
692
701
702
695
683
728
715
719
710
706
706
723
714
725
715
705
697
701
708
710
703
697
698
743
740
724
707
701
704
695
675
690
693
690
731
724
697
683
680
688
663
678
655
675
723
709
686
693
670
666
556
788
685
658
673
562
840
695
691
680
446
883
658
653
654
461
922
684
661
669
661
661
669
672
677
468
971
724
702
682
688
670
486
836
657
682
701
711
714
709
698
695
693
687
548
824
691
692
698
475
913
685
703
688
693
703
722
707
699
669
713
705
708
702
700
708
531
873
715
706
696
689
682
693
691
678
437
928
677
681
698
715
707
697
711
691
681
694
687
688
678
685
681
680
677
671
512
839
683
676
708
724
703
677
700
708
698
680
693
694
671
721
713
696
681
689
694
699
683
695
688
684
696
689
681
692
467
922
690
680
676
474
899
693
675
665
533
840
735
717
694
453
932
683
683
692
688
733
733
719
718
698
707
713
710
718
714
699
497
905
702
684
693
690
689
684
702
755
742
747
516
932
724
699
684
703
704
708
704
715
756
758
479
984
720
721
744
750
720
719
706
670
685
704
691
735
582
861
705
696
690
445
905
678
695
723
712
694
698
691
673
686
701
695
691
695
687
715
743
737
737
712
695
708
693
701
703
694
494
923
690
701
713
715
754
614
863
717
734
717
713
703
740
724
715
729
738
470
990
751
733
730
727
728
717
703
730
725
725
721
727
740
729
730
718
729
720
736
731
740
590
849
721
706
713
715
709
716
712
703
692
699
572
836
695
718
754
743
720
592
833
706
699
702
692
704
712
720
720
723
746
602
879
731
749
769
770
775
765
767
770
755
472
1060
773
750
737
752
745
741
738
729
739
485
975
714
705
737
727
724
740
741
739
741
753
742
755
737
742
758
760
769
756
744
735
742
764
755
750
741
723
732
734
741
729
557
870
709
724
725
696
712
740
771
766
731
732
720
712
725
710
721
719
720
477
943
705
698
717
692
707
479
1021
527
919
708
687
693
688
693
714
722
713
692
709
517
859
692
682
677
481
879
730
714
689
672
670
667
677
666
467
946
697
687
695
675
679
659
652
661
659
712
711
704
702
670
682
669
659
659
443
883
713
702
693
673
678
676
663
664
477
845
650
660
699
533
806
673
650
673
544
759
676
673
679
618
742
662
683
684
589
765
666
677
696
571
876
714
687
678
674
722
728
733
702
690
689
686
687
691
688
681
560
815
680
688
705
461
921
695
684
692
699
703
705
693
704
701
712
722
735
727
725
720
725
735
520
923
731
722
704
702
704
703
689
709
721
711
470
991
749
728
710
704
708
713
724
731
782
771
740
751
732
744
478
1054
764
744
738
718
722
768
737
734
712
518
900
701
677
674
701
685
691
698
708
736
752
746
746
741
739
740
745
741
556
910
740
723
729
704
734
494
929
724
695
713
712
723
507
910
769
724
732
714
729
499
954
729
736
791
758
744
710
727
527
1025
590
930
714
711
727
733
727
723
723
790
781
767
751
745
748
787
773
763
502
935
698
709
717
756
738
715
695
702
684
690
682
683
702
711
724
712
708
712
698
692
710
710
695
722
701
688
702
678
686
686
693
689
685
711
483
961
708
702
678
671
674
593
744
722
704
691
691
692
680
684
682
676
673
691
713
733
705
688
687
680
679
671
661
671
661
668
668
774
686
676
682
665
667
641
648
655
649
689
582
792
677
672
657
665
660
655
654
672
658
653
681
718
726
494
918
698
672
676
676
685
698
693
699
697
747
741
730
567
891
779
770
755
746
712
720
723
700
708
700
700
699
495
878
689
685
682
673
682
698
733
709
694
695
687
682
684
673
711
480
951
694
680
695
679
678
674
660
660
699
707
483
889
672
665
659
647
643
663
657
677
506
864
702
686
674
665
673
678
655
672
436
942
719
702
689
693
692
461
891
691
669
686
687
692
719
726
701
700
702
493
889
694
705
699
709
718
714
710
738
746
742
753
765
769
769
791
802
794
763
774
770
751
767
753
749
541
958
757
717
705
707
722
726
697
705
721
723
776
781
752
734
740
724
728
755
779
760
765
736
742
727
745
738
742
725
725
722
730
734
520
934
733
721
730
718
727
711
704
703
700
715
715
729
462
960
778
741
738
732
716
786
777
775
741
733
756
739
738
785
786
776
759
732
712
724
531
946
713
687
682
662
653
714
694
671
644
687
663
645
663
647
656
649
681
681
681
667
654
646
637
522
772
635
627
622
630
584
570
538
459
964
613
557
514
496
521
519
438
613
539
549
550
534
596
584
575
493
629
582
466
704
602
623
604
587
579
586
593
607
592
583
563
582
603
574
579
564
567
557
557
568
555
569
543
585
610
618
795
740
722
701
692
688
655
585
627
690
707
488
805
638
650
618
704
693
691
670
657
646
646
637
619
634
670
690
665
657
656
649
672
674
716
694
672
673
659
660
665
655
654
687
711
700
693
668
680
674
674
718
703
688
679
688
690
678
693
729
719
708
687
674
713
711
699
704
683
665
663
674
664
678
680
497
938
703
679
698
673
662
668
661
668
736
712
713
698
705
499
873
689
690
655
669
688
693
688
704
738
734
731
717
716
722
714
731
707
724
718
717
719
716
726
709
713
719
708
694
705
719
706
733
720
700
709
725
714
538
860
691
684
706
476
915
689
684
735
719
716
705
719
723
742
732
738
718
722
721
745
738
730
736
727
736
718
727
725
731
714
716
709
716
720
722
718
692
723
711
714
707
713
760
744
734
724
711
701
715
539
856
690
715
720
716
713
703
698
683
521
891
703
694
685
510
905
723
701
715
719
719
714
712
704
704
724
717
710
698
717
719
717
702
717
695
701
696
713
707
698
677
688
694
686
694
700
686
700
757
723
707
700
700
725
717
704
533
859
697
698
684
495
881
670
660
677
577
751
654
673
680
722
729
702
714
706
570
842
709
726
714
725
516
904
749
742
735
740
730
739
727
729
724
720
718
742
743
733
728
742
716
728
727
717
707
727
727
714
716
717
536
869
714
708
698
559
845
690
701
683
575
785
700
693
694
738
724
724
702
695
539
828
678
682
690
534
869
696
675
676
564
753
652
654
649
636
694
672
672
662
642
649
655
669
669
633
631
628
726
667
645
658
641
660
654
659
604
601
574
522
456
709
689
693
663
616
649
603
526
923
682
674
665
682
663
674
727
712
688
692
691
692
684
689
693
692
695
686
704
691
699
709
716
698
698
722
697
688
686
667
694
698
702
679
671
688
702
690
691
691
695
697
695
674
667
685
694
714
702
711
684
682
681
675
684
680
682
692
664
688
682
685
678
682
684
678
670
680
687
697
675
680
674
663
663
644
671
661
654
654
662
663
643
644
640
642
646
653
635
672
659
636
636
630
626
617
626
620
601
593
585
575
564
524
513
529
552
431
670
615
422
917
665
617
613
600
596
601
661
739
724
688
680
674
705
696
702
690
700
707
697
694
687
684
693
711
708
687
701
724
705
696
682
705
706
705
705
516
895
703
688
703
708
706
685
672
688
683
623
737
678
674
684
682
695
713
716
682
717
723
704
709
720
722
713
723
714
712
480
920
715
689
673
685
683
686
694
689
668
679
698
693
688
692
690
700
727
729
711
708
706
702
698
707
678
728
703
701
705
702
733
713
719
747
731
739
496
955
716
715
719
716
726
695
716
715
701
703
735
704
711
514
911
717
698
705
720
721
694
699
717
693
675
686
696
675
682
680
692
682
680
667
674
691
699
710
762
731
742
729
732
716
711
706
722
696
715
504
925
707
700
707
745
726
720
734
712
531
869
671
705
733
514
865
686
667
655
676
679
673
697
693
690
676
686
719
722
693
482
956
718
708
721
488
960
715
702
700
508
867
683
707
685
681
674
661
689
682
706
718
699
707
683
684
693
680
676
663
675
692
684
679
684
666
667
703
614
446
908
551
720
635
618
623
617
635
626
641
641
640
637
644
640
655
520
782
635
625
623
614
579
535
497
397
632
535
496
502
522
527
537
538
560
503
586
550
552
561
563
562
565
567
557
596
566
594
600
587
582
584
599
578
554
584
569
594
752
679
833
743
713
694
708
709
687
680
693
689
678
681
691
670
674
679
721
716
694
693
681
656
663
653
660
654
679
695
682
644
708
668
660
656
660
673
641
667
655
644
665
667
668
667
639
645
668
666
679
668
739
707
630
721
698
688
650
657
656
669
703
707
705
698
678
669
650
665
666
690
688
663
655
492
820
633
617
618
597
578
543
510
403
647
534
514
523
512
532
535
561
574
579
601
618
616
635
664
611
635
610
654
616
607
614
607
637
581
609
610
637
631
640
629
605
605
602
612
603
612
627
626
610
615
629
617
624
626
646
655
639
628
720
841
739
743
720
708
716
725
718
738
742
727
737
723
532
958
744
739
738
734
729
730
713
728
725
716
717
716
718
493
926
703
689
685
687
692
687
691
701
711
714
723
732
712
707
707
707
684
721
711
698
694
704
693
703
543
860
694
705
692
695
693
757
742
716
711
703
680
683
675
672
701
743
476
961
693
698
703
501
870
694
678
690
688
673
689
699
685
685
681
657
657
665
680
690
689
695
675
704
701
704
703
700
693
721
689
693
696
690
713
714
696
697
683
696
697
715
704
699
688
690
692
689
684
691
683
692
688
689
692
682
689
687
696
687
691
692
738
737
733
714
695
702
713
697
688
688
686
716
723
723
718
700
698
703
700
713
715
705
693
693
701
697
680
513
859
680
724
722
533
868
699
685
679
668
686
686
672
684
687
733
719
522
871
688
672
667
649
643
651
635
651
646
649
514
688
634
604
597
594
597
591
621
625
627
626
636
631
638
638
645
643
642
651
649
657
669
645
663
484
864
675
661
646
629
645
666
689
704
712
709
680
720
713
721
703
704
705
692
686
715
695
690
703
701
699
705
704
716
699
704
710
711
686
695
716
715
681
694
715
711
701
710
702
694
698
707
702
683
704
699
703
694
718
714
708
708
718
711
712
725
724
703
696
725
715
701
700
721
703
526
888
701
698
716
700
721
698
722
715
723
707
720
724
722
715
724
724
504
932
703
700
725
519
917
680
688
723
697
707
703
723
728
720
740
756
760
752
758
773
778
752
774
780
781
741
751
770
764
747
732
758
766
765
741
762
772
777
750
745
759
756
750
751
754
752
779
744
749
759
748
740
737
752
762
746
737
748
735
727
728
739
752
750
732
738
744
749
724
730
736
741
735
724
721
747
731
762
742
794
769
743
733
736
739
757
780
782
753
748
740
737
742
750
745
738
738
728
732
779
759
739
715
762
764
759
752
740
727
749
727
793
778
777
767
753
733
780
806
779
760
758
764
751
784
798
769
761
736
745
738
783
764
758
754
723
723
759
758
761
751
723
736
771
760
748
725
733
741
785
754
752
732
722
713
720
718
725
730
710
719
719
720
700
719
705
712
714
702
714
706
721
715
703
723
731
706
715
708
716
518
922
743
723
708
685
691
683
707
722
745
757
729
736
753
760
754
752
730
719
724
724
724
712
731
711
719
710
690
723
491
897
713
709
714
551
856
695
682
693
706
682
713
722
710
726
761
749
739
732
733
738
777
785
765
764
784
788
790
779
743
754
758
750
761
759
769
783
774
785
779
574
983
778
771
769
785
779
774
771
761
758
776
768
767
758
772
551
945
748
732
726
736
739
735
732
742
744
742
751
764
761
744
756
752
763
744
764
753
759
744
749
769
766
769
759
763
771
767
745
568
974
773
757
757
747
746
550
908
728
738
725
725
738
728
721
747
734
753
789
791
759
766
757
778
794
781
772
745
747
744
750
745
741
746
745
748
797
786
755
746
771
554
1014
769
756
745
737
740
496
976
742
743
728
735
734
721
719
730
719
715
471
949
714
713
718
716
712
706
727
729
742
728
756
774
770
742
736
531
901
703
704
699
490
901
695
685
698
580
781
684
698
699
764
743
750
740
751
749
801
806
790
769
759
753
783
795
777
767
507
986
748
767
754
741
723
716
763
756
761
744
739
728
729
726
725
722
738
714
736
732
705
716
714
701
704
699
690
668
694
698
741
734
707
701
703
686
699
691
732
581
917
736
723
714
755
758
754
761
740
734
719
720
758
772
752
743
735
725
535
931
770
749
728
716
688
707
690
685
690
691
706
715
724
730
718
718
698
714
709
695
719
703
706
464
987
733
730
697
698
686
692
698
691
688
697
709
705
704
515
888
761
751
726
704
701
746
737
726
723
696
696
707
688
499
871
701
697
691
547
833
742
720
701
711
709
693
698
710
507
945
757
745
730
707
725
736
723
715
729
723
705
710
727
721
694
727
723
712
719
717
720
728
702
704
724
711
712
720
728
762
738
726
707
711
701
705
702
715
702
714
707
705
706
715
698
716
723
718
720
722
721
714
725
723
731
732
732
738
726
727
723
713
721
707
723
716
710
713
709
707
710
748
750
742
723
725
713
709
703
708
709
715
727
720
721
719
727
725
722
734
734
717
729
727
714
727
705
524
900
708
694
702
493
906
708
716
747
738
734
727
731
722
735
731
736
739
742
768
776
746
718
742
732
705
720
719
516
943
753
749
733
715
708
688
691
676
703
721
710
695
683
689
706
686
704
486
916
682
670
684
694
680
677
677
678
709
694
682
685
689
686
545
806
693
684
685
660
688
696
709
696
697
689
687
481
857
648
679
698
681
677
648
671
684
688
689
698
476
949
694
684
674
525
900
714
695
677
679
703
689
679
689
692
702
685
465
927
667
683
689
679
684
686
677
657
690
687
681
687
677
683
682
691
679
709
693
683
682
686
705
679
675
663
678
687
684
679
690
692
673
681
687
505
914
739
730
702
495
895
746
720
697
524
870
674
690
687
681
687
692
501
882
736
713
707
512
870
708
725
735
710
677
701
688
712
558
811
670
689
673
705
681
693
675
685
687
739
723
723
711
704
702
687
592
825
708
712
700
701
702
706
687
683
711
704
681
686
703
697
691
709
711
692
704
722
710
697
703
717
706
733
730
721
704
726
731
723
714
718
736
722
710
720
707
695
683
692
683
677
713
734
731
711
702
697
704
680
702
698
689
687
688
688
686
678
696
704
702
710
694
698
692
677
680
681
694
679
669
652
658
599
695
594
706
640
651
658
634
637
639
631
611
635
631
650
629
642
630
625
613
626
625
632
622
640
624
634
616
629
618
620
629
624
632
630
632
630
637
624
636
610
615
617
626
624
717
784
734
703
685
689
678
696
656
680
684
672
670
674
700
684
653
643
682
620
644
627
628
654
639
631
627
628
667
598
628
604
651
591
651
578
643
647
628
621
611
613
619
626
612
604
594
601
597
599
565
581
608
594
564
551
554
562
558
562
559
559
577
557
548
555
565
571
553
562
583
570
557
571
585
575
558
565
568
593
555
550
575
567
558
550
562
559
549
536
528
552
536
529
538
543
519
511
534
541
517
510
521
506
510
503
501
517
515
508
505
514
528
498
514
522
510
515
520
514
523
520
533
523
519
533
513
504
529
514
513
522
545
532
533
532
537
521
546
540
542
555
538
550
549
551
539
540
555
539
539
530
562
544
548
567
581
560
553
569
561
567
566
553
546
534
568
554
560
563
596
586
601
594
577
584
615
667
558
654
577
671
586
671
579
662
561
681
566
682
571
672
585
706
596
680
653
655
662
650
653
634
660
663
636
670
656
664
690
664
663
674
679
671
675
693
688
678
687
694
668
677
683
686
659
686
689
686
712
704
689
695
693
688
681
690
699
703
694
699
715
699
675
702
673
679
674
680
681
672
692
687
682
695
685
674
664
687
690
694
681
713
704
688
694
707
712
700
714
701
708
705
712
690
720
715
709
714
705
689
708
716
700
709
682
741
705
704
737
706
737
721
717
705
720
727
729
739
727
714
716
738
728
710
734
708
693
700
701
708
719
521
858
700
582
806
711
685
698
693
706
685
678
683
687
682
678
676
691
666
671
681
692
681
704
741
705
704
688
699
698
694
688
689
675
674
671
686
667
647
692
709
699
682
666
685
702
694
688
685
674
703
700
684
681
690
678
679
675
657
661
657
656
655
661
668
712
706
693
675
686
665
686
670
693
691
659
683
675
688
703
709
689
684
702
717
718
682
690
706
710
693
706
707
710
706
731
726
729
726
699
723
730
721
717
725
720
728
737
728
731
709
715
725
723
710
703
721
729
711
705
709
728
709
704
706
717
708
695
701
706
696
689
681
694
696
682
687
682
702
682
666
666
671
673
677
670
672
654
671
682
674
734
701
699
696
698
685
708
704
695
682
719
698
697
688
688
707
691
704
696
678
709
702
689
692
680
692
678
723
689
693
665
683
664
714
726
704
689
711
704
705
695
711
715
714
710
699
719
724
723
721
742
726
729
727
774
772
729
717
719
712
716
695
718
702
702
679
726
700
713
684
696
704
690
693
710
694
717
696
740
732
716
725
731
751
728
733
711
740
734
686
736
722
714
694
720
684
705
701
707
698
706
701
697
702
696
711
715
696
689
686
694
684
697
698
700
699
710
693
698
723
706
705
698
701
700
702
684
697
695
686
681
690
691
675
669
692
725
711
696
687
677
674
669
661
664
662
659
691
702
706
678
679
678
674
670
687
669
674
672
659
666
683
665
658
683
672
681
658
669
683
685
677
683
689
687
660
660
693
678
692
685
698
697
759
747
728
717
717
760
755
722
717
702
705
736
749
723
715
699
712
709
694
706
718
754
711
700
687
719
717
693
701
709
689
691
692
704
691
685
694
695
702
674
688
686
694
672
684
675
657
684
730
715
701
682
682
678
663
659
653
647
654
656
662
662
661
672
665
656
654
663
668
682
684
697
681
669
683
696
694
683
521
849
667
670
695
683
685
695
702
725
731
774
754
737
735
734
764
764
763
754
730
751
762
754
742
739
738
709
738
753
720
722
720
713
702
715
728
714
700
716
720
729
717
719
735
729
713
726
726
719
723
727
729
721
711
722
712
723
701
703
709
713
498
903
688
692
687
537
822
681
682
708
729
714
709
704
700
691
691
684
675
691
748
733
734
708
686
694
681
682
677
680
669
682
700
523
913
696
687
682
557
781
677
661
673
676
671
673
708
741
717
711
721
704
723
724
716
703
716
706
716
703
712
712
720
567
864
709
719
722
725
711
720
719
715
724
741
748
722
706
745
725
725
722
714
718
718
717
730
710
729
729
711
721
717
714
728
716
700
718
708
716
707
695
705
702
708
489
896
680
703
693
503
852
690
703
683
674
686
694
688
687
701
705
685
712
707
728
763
767
764
734
471
964
731
706
706
695
707
694
704
695
692
692
683
685
677
516
831
689
674
678
674
652
665
730
705
708
676
709
685
671
681
689
669
673
666
711
710
698
482
869
691
675
664
632
660
657
664
678
725
705
710
715
698
699
703
687
468
929
710
707
704
490
891
689
671
693
580
787
686
676
687
693
696
692
719
721
715
724
733
716
753
496
977
724
717
741
709
712
717
699
706
714
704
716
713
721
711
709
707
714
693
714
720
539
877
722
711
701
474
924
705
701
696
470
897
690
691
681
563
770
662
667
670
718
715
688
696
692
681
705
697
482
939
762
720
697
701
705
690
688
687
472
911
689
696
697
684
682
677
670
701
704
698
697
714
703
718
724
721
714
716
737
723
716
715
721
740
711
712
712
718
705
706
696
706
725
696
694
715
701
711
455
924
702
693
673
473
881
675
664
671
600
726
724
710
685
499
877
688
673
677
679
682
683
680
733
738
739
721
720
702
481
997
754
731
707
700
703
505
888
704
675
674
497
877
699
682
686
510
844
727
731
709
694
696
678
668
685
472
885
762
731
719
705
682
673
680
694
458
885
692
691
666
535
813
676
676
680
679
688
677
721
745
488
981
729
714
697
699
691
721
720
724
735
724
716
728
705
724
727
725
730
728
729
737
724
711
472
971
738
718
703
705
706
685
724
715
709
702
722
715
708
720
721
471
953
788
751
751
736
720
735
769
769
765
737
742
740
777
780
756
754
729
728
718
705
695
521
873
700
688
710
474
905
746
734
727
717
712
621
780
694
701
690
574
807
677
688
702
486
888
680
686
686
473
959
746
735
731
729
729
744
738
748
751
744
746
758
750
754
556
960
722
770
762
735
757
754
752
754
750
750
748
743
743
741
743
750
734
720
703
717
710
727
723
697
710
705
726
720
738
737
740
712
735
752
734
755
744
742
734
745
752
732
732
733
730
732
723
718
709
726
606
806
696
701
704
484
899
700
698
701
453
971
740
720
693
699
706
519
874
688
718
726
721
728
721
741
743
742
762
752
752
755
745
737
741
734
737
730
729
748
741
721
725
724
730
719
723
722
724
740
615
873
733
731
735
732
729
726
720
717
699
711
592
784
691
687
688
497
995
738
710
691
684
683
558
790
693
695
691
504
852
695
686
683
494
859
690
680
688
472
889
753
727
703
699
695
692
694
673
690
688
637
745
699
693
701
705
699
718
706
708
717
704
699
691
697
698
706
582
806
697
684
689
682
687
680
687
694
674
679
667
660
673
468
893
737
713
685
679
671
684
659
650
485
885
728
706
682
695
681
663
676
668
464
870
684
658
662
465
851
675
658
665
525
784
645
681
713
494
891
670
675
679
482
899
739
728
721
706
706
751
753
745
714
718
702
702
766
729
729
704
688
455
911
678
674
679
688
698
723
725
736
742
745
760
747
566
1064
817
787
483
1006
744
736
748
742
768
749
764
782
763
773
779
563
981
772
752
758
758
743
741
743
741
749
750
760
756
762
746
753
749
747
742
596
847
723
719
713
722
735
718
714
728
732
733
717
702
721
734
721
712
705
514
890
704
684
678
513
853
669
682
731
715
690
701
702
685
705
702
729
779
774
757
724
752
766
775
751
745
707
732
764
757
495
953
724
701
709
693
703
639
749
708
700
698
504
874
749
720
709
702
698
693
681
679
671
707
730
719
711
695
713
695
673
687
695
664
483
853
678
681
700
506
916
699
689
687
661
706
719
720
696
695
713
715
721
716
717
722
736
718
727
714
726
724
743
726
731
716
619
832
716
708
719
704
716
693
696
689
699
698
702
691
696
682
681
696
689
725
718
716
708
700
692
690
693
679
681
667
669
640
651
667
644
656
665
697
695
687
668
655
649
655
647
652
659
682
694
689
675
668
681
680
685
700
706
706
688
711
680
684
682
684
696
692
694
695
708
698
556
851
703
715
699
452
928
708
697
687
698
691
685
694
686
706
700
690
697
684
689
696
696
700
688
682
700
680
684
701
739
741
712
689
687
687
684
595
760
699
685
679
527
834
687
696
721
719
698
677
674
686
664
670
686
682
689
438
990
599
787
670
659
674
578
777
680
676
650
664
673
670
659
673
677
738
715
702
704
684
678
670
654
661
662
652
642
542
801
713
682
676
532
779
663
655
672
693
679
694
676
684
687
683
683
679
684
671
675
675
680
678
666
665
677
672
676
675
669
668
705
712
703
690
690
703
693
574
810
685
692
698
462
897
699
691
694
675
682
678
680
685
461
872
681
662
669
504
876
700
677
676
518
801
661
672
698
517
844
686
672
664
574
742
667
685
716
515
883
691
674
663
469
876
668
677
682
726
708
704
694
694
670
695
709
722
708
693
710
613
761
692
692
677
576
778
676
685
670
556
810
693
688
691
488
906
698
706
695
713
706
703
713
691
717
782
768
750
617
827
723
727
751
737
736
508
925
698
692
706
689
689
698
737
726
723
734
627
804
722
720
699
701
715
712
704
707
718
710
699
700
712
700
706
679
699
678
677
684
692
755
739
719
704
689
693
685
676
681
480
911
726
713
695
689
696
711
684
705
718
711
711
713
719
723
739
550
876
730
706
726
712
719
731
732
724
698
732
719
721
709
702
729
475
939
577
797
706
705
703
705
695
724
711
721
707
734
721
725
721
715
723
726
710
718
607
824
709
699
693
529
875
692
670
678
537
817
662
671
676
691
706
727
723
722
556
880
706
701
716
511
882
695
704
689
513
839
684
688
700
544
841
760
736
722
709
713
710
695
708
729
714
716
714
696
460
940
687
694
689
501
885
711
705
769
741
732
693
699
690
695
699
701
701
698
685
706
688
698
700
480
955
723
723
709
702
713
705
718
711
697
697
699
713
717
471
931
720
702
695
473
911
693
697
710
505
865
739
730
701
441
956
699
681
707
704
700
690
684
692
487
979
754
727
724
698
696
698
699
689
457
905
671
688
682
527
853
699
705
734
470
983
724
711
707
706
712
698
705
710
696
704
705
695
693
689
692
693
701
685
694
684
685
680
691
473
911
709
667
689
553
819
742
700
699
465
863
658
658
647
648
644
655
657
674
682
662
682
618
788
729
693
693
566
796
683
681
658
687
679
683
680
672
687
701
744
751
708
593
838
729
759
737
740
719
723
720
761
752
734
724
726
721
724
712
714
711
722
721
717
689
696
620
791
702
690
694
536
846
695
699
702
507
966
744
707
695
696
700
696
717
701
715
707
569
848
719
712
727
721
786
618
875
729
719
742
754
743
588
886
718
692
707
451
951
704
679
711
699
699
715
738
781
778
780
827
817
822
793
791
771
525
1009
767
752
756
746
763
759
760
554
913
745
743
743
743
741
635
879
784
752
767
785
778
778
770
766
766
767
778
789
774
783
775
753
541
978
765
748
739
745
734
727
729
725
729
731
737
789
781
759
751
739
712
727
723
711
702
654
771
725
778
768
758
743
491
975
743
737
715
715
723
456
983
673
840
736
726
726
703
721
728
720
730
733
731
612
835
718
721
713
722
726
725
720
728
737
729
624
846
735
729
727
730
738
741
725
736
736
728
744
736
734
742
727
739
728
497
948
725
715
721
713
722
666
774
724
727
720
791
758
660
790
721
709
743
766
741
737
735
725
712
703
544
870
712
696
749
733
718
710
693
703
693
686
701
718
698
705
736
510
955
707
698
684
694
697
687
685
700
691
695
715
708
698
697
706
690
695
688
474
996
640
783
694
683
683
598
754
698
737
730
723
703
701
683
693
686
689
689
701
741
743
722
712
707
695
693
706
709
698
695
472
914
704
677
697
488
901
744
706
702
685
684
703
696
673
514
861
689
751
749
724
718
704
700
693
700
684
681
690
698
507
872
699
701
708
468
996
672
756
702
698
706
551
827
688
695
703
494
951
748
735
730
722
720
603
815
720
719
711
472
953
717
703
705
696
700
704
709
708
722
714
714
730
712
724
717
646
786
705
713
719
468
950
719
723
709
721
713
717
717
714
726
733
544
919
728
712
725
720
700
707
722
720
712
724
731
741
774
772
773
752
735
551
1007
769
758
753
723
699
482
956
718
702
699
696
699
705
749
755
750
749
601
883
700
744
744
742
728
671
755
717
723
731
512
917
715
715
715
718
697
716
699
710
444
934
711
698
690
691
703
731
718
719
714
703
717
718
708
733
720
719
714
736
736
734
495
964
732
710
721
714
710
669
751
714
701
706
547
879
786
791
767
739
764
501
1098
809
768
713
812
755
756
758
757
762
501
995
734
777
729
733
734
741
728
737
736
717
724
727
718
737
738
753
778
499
1048
659
835
743
737
749
726
745
754
764
762
747
769
617
906
753
776
761
753
737
745
731
716
706
709
712
703
697
699
717
708
727
751
748
736
717
718
716
695
705
696
722
721
459
971
700
679
690
461
926
695
702
733
724
726
719
740
754
779
781
777
787
791
789
780
858
846
824
788
754
761
530
959
741
730
711
709
708
730
705
708
490
952
778
762
758
735
747
671
817
742
766
786
789
799
503
1099
860
842
539
1067
579
988
780
795
787
804
795
798
821
822
849
837
869
864
853
851
881
880
832
855
849
856
845
825
823
812
788
511
1080
618
930
779
757
774
758
769
668
898
766
769
761
764
775
640
953
770
796
804
792
812
811
792
532
1071
632
946
788
773
756
759
775
778
775
769
769
784
793
781
804
811
803
808
541
1044
793
796
793
796
774
793
818
837
867
872
824
848
886
885
886
866
860
856
870
877
897
864
844
834
912
889
849
830
825
828
831
821
839
853
848
859
832
856
859
849
849
838
856
852
838
846
839
813
798
518
1089
617
994
762
773
788
780
793
793
773
820
833
843
836
832
848
845
858
853
871
878
872
863
851
860
874
851
848
841
848
839
820
838
835
841
849
824
833
852
855
850
846
871
852
843
843
843
872
862
849
840
821
847
854
842
825
828
539
1109
566
1073
728
859
798
789
771
778
763
545
993
766
749
752
733
755
742
740
733
724
751
630
965
770
754
749
745
737
734
719
717
744
760
789
774
766
749
732
733
719
710
726
735
717
720
690
686
703
687
701
692
680
683
677
699
684
687
712
723
470
912
683
698
700
513
871
664
704
699
718
709
720
717
731
723
729
716
740
740
746
724
714
722
720
700
738
745
737
718
722
737
734
510
945
716
714
723
577
837
706
709
696
707
707
693
542
885
764
743
740
496
922
697
722
722
569
828
685
686
706
712
714
709
729
726
732
731
725
761
752
731
729
722
699
709
689
678
684
689
685
678
658
657
659
646
649
654
642
601
579
556
512
467
470
535
523
532
550
572
564
571
571
615
614
660
658
641
653
690
683
678
652
645
637
633
613
594
607
620
600
592
610
594
621
604
598
613
592
608
585
577
584
590
595
594
609
595
586
605
600
614
607
594
614
604
593
621
615
621
639
630
633
610
602
604
589
597
594
600
610
590
606
601
611
624
611
605
602
594
604
605
599
607
603
598
592
601
597
608
585
593
578
581
591
597
608
612
624
597
619
624
632
635
629
638
619
639
641
645
642
645
664
653
651
660
676
664
662
674
686
669
700
725
534
874
697
673
668
678
649
644
664
662
649
643
675
658
674
667
679
683
677
707
706
714
702
695
670
675
654
628
630
628
643
644
673
647
659
661
648
661
682
709
727
723
719
732
695
705
708
715
718
711
694
684
695
688
695
686
693
700
738
753
754
780
764
760
745
726
736
726
706
696
672
677
674
688
675
644
652
631
648
642
617
606
635
639
658
671
682
691
718
566
817
672
686
655
684
681
684
681
676
688
689
711
723
704
717
508
924
703
675
682
687
682
687
676
693
683
682
681
688
686
687
674
679
664
672
653
643
635
656
660
672
689
640
717
663
669
669
676
695
687
666
690
684
670
701
672
654
648
679
623
707
656
632
669
443
869
662
645
608
616
624
638
646
629
621
635
639
640
645
638
640
643
621
614
631
663
679
668
677
661
546
760
640
645
648
640
645
662
657
659
668
637
688
659
654
674
677
697
710
595
830
704
718
696
538
838
685
687
675
673
658
655
644
636
644
650
668
678
713
733
776
826
514
1103
542
1100
524
996
741
733
741
724
726
652
820
727
725
746
494
1048
634
928
774
745
764
754
734
750
756
744
740
716
540
915
738
716
738
484
985
734
715
727
714
735
773
786
790
786
793
771
787
674
884
783
782
788
766
776
536
1024
752
765
752
754
737
634
854
740
719
739
482
964
806
781
763
757
770
545
936
747
737
733
760
743
740
733
752
725
742
746
710
725
730
736
679
738
710
708
710
698
713
718
712
708
729
732
724
707
733
730
735
728
724
722
680
759
716
714
709
725
744
736
713
719
723
734
708
717
719
733
722
726
730
745
723
750
741
736
719
734
715
721
717
715
705
699
696
569
798
681
695
716
709
696
681
693
686
689
681
689
709
693
698
710
711
684
705
707
516
893
687
717
720
587
800
690
705
701
715
695
699
685
696
691
693
688
618
794
697
675
717
720
727
733
734
759
757
756
781
788
785
529
1051
774
757
762
777
768
764
761
776
771
766
761
761
780
769
770
756
764
767
757
775
759
742
537
951
717
716
701
622
750
651
662
694
660
641
643
628
616
600
580
589
591
579
573
585
572
560
582
582
588
589
588
593
638
623
618
618
621
638
618
633
623
638
636
618
611
614
642
638
628
623
631
628
613
628
630
635
630
650
638
649
646
656
660
661
669
684
675
663
666
654
654
665
673
672
660
558
757
665
666
677
648
673
662
673
686
687
683
678
675
683
681
675
695
712
656
739
677
681
673
664
662
646
650
662
646
647
656
656
651
645
643
648
633
634
639
631
631
638
634
629
641
636
614
628
645
615
622
624
625
620
623
470
797
626
619
628
641
626
626
628
638
645
652
644
640
653
647
661
563
749
661
669
681
664
664
674
669
681
691
702
685
669
650
682
686
670
689
675
671
686
687
703
701
701
688
722
725
733
725
725
763
754
599
874
746
752
769
753
748
758
757
744
765
759
766
749
752
750
729
722
735
744
741
739
508
945
727
720
715
476
965
734
716
722
732
732
734
772
764
747
740
701
727
754
736
735
499
903
711
685
681
640
712
667
676
685
703
730
714
715
725
720
700
704
536
852
680
677
681
693
687
709
750
750
729
722
709
710
734
750
748
735
735
716
739
755
764
737
723
725
705
703
692
706
708
703
717
470
970
720
713
703
476
949
707
714
709
489
911
720
706
698
562
829
745
731
708
503
874
696
689
680
682
694
684
690
685
674
686
688
643
733
683
679
687
682
664
668
584
764
686
663
674
670
669
680
629
784
712
686
674
684
681
676
533
833
719
727
702
563
823
677
673
671
677
686
706
686
676
689
690
696
634
739
693
694
697
707
716
690
476
895
680
681
680
677
690
695
683
701
694
722
740
485
979
723
698
704
473
939
743
726
719
469
936
703
674
684
671
690
674
666
680
690
666
736
556
873
713
709
699
613
780
684
709
710
708
711
715
714
726
734
740
729
751
770
767
739
732
766
786
772
764
755
739
778
761
734
725
721
715
727
726
691
684
687
588
770
662
666
678
713
714
688
530
835
693
682
682
696
678
689
494
882
686
695
698
710
696
735
726
718
707
721
733
712
712
721
711
707
537
874
705
692
700
690
700
694
693
697
682
696
688
674
686
688
688
708
704
691
739
470
1003
716
708
698
485
978
750
723
712
457
942
695
684
692
573
793
680
687
687
694
694
698
747
741
743
716
702
701
697
696
750
744
749
712
716
712
700
690
693
695
702
714
532
929
755
723
708
476
905
697
696
676
656
720
704
742
732
512
931
729
710
680
509
953
736
730
706
455
944
701
708
693
532
857
737
720
709
512
900
695
702
741
512
951
745
727
725
741
770
760
763
748
728
710
719
713
723
723
707
720
710
710
719
707
741
737
751
743
718
713
716
718
730
712
718
723
728
750
750
568
913
750
752
742
744
741
614
887
746
741
772
765
754
748
750
757
510
982
750
730
745
728
732
743
740
725
735
746
743
729
731
724
723
721
713
699
531
888
712
691
694
684
694
688
674
706
748
763
744
736
765
755
744
752
752
752
460
1023
738
746
751
731
716
744
713
706
692
698
707
727
708
711
731
732
725
716
721
734
732
726
719
722
734
743
719
730
473
965
726
714
704
501
917
707
697
696
657
732
758
750
743
495
932
709
705
709
531
859
696
694
687
680
678
701
750
733
719
719
719
695
697
693
692
683
488
886
686
683
685
676
679
667
678
731
712
698
686
514
840
672
657
656
646
662
674
712
702
709
666
686
673
674
684
643
666
662
664
669
664
665
703
683
686
665
678
677
670
675
681
624
746
668
693
688
701
700
708
439
937
696
686
706
573
817
685
694
690
696
686
681
449
916
681
669
682
671
675
668
662
669
668
675
657
712
713
703
701
680
696
710
710
548
863
688
732
705
591
818
721
707
708
699
696
690
697
705
703
700
701
475
920
718
702
693
671
709
709
711
695
703
700
720
484
989
747
729
723
704
702
699
692
689
692
690
691
691
685
756
737
717
707
712
701
682
699
677
669
680
682
663
683
680
670
688
712
714
705
694
702
681
678
663
694
686
717
707
712
705
696
478
926
699
682
692
708
682
711
691
690
715
707
703
533
904
717
720
716
554
897
696
720
730
593
829
739
725
722
606
823
718
705
711
712
715
705
707
718
708
714
705
466
963
730
719
707
503
898
699
709
703
617
785
676
701
692
709
746
736
732
703
698
698
691
457
893
677
685
717
599
833
708
710
700
671
717
674
707
712
703
706
701
711
706
704
694
698
454
938
756
731
719
715
711
706
686
699
563
851
692
709
711
705
695
691
699
699
686
716
713
539
874
706
709
701
708
719
708
705
709
717
723
726
716
727
717
740
728
738
732
739
757
756
755
739
473
1026
747
736
742
754
744
530
924
701
737
726
482
955
719
704
720
550
871
710
721
750
502
964
712
704
691
582
852
738
713
695
592
791
672
678
668
670
672
676
641
702
675
678
716
735
726
712
697
693
699
674
675
671
678
680
672
672
698
739
728
711
721
725
734
734
730
731
740
738
754
772
758
752
759
763
748
742
503
959
718
718
703
528
874
718
695
691
715
700
721
761
761
530
951
730
739
707
538
1018
773
741
728
699
729
731
727
707
746
742
735
731
734
721
740
722
743
756
731
751
730
761
757
754
753
754
767
742
758
752
738
745
733
733
726
732
727
718
483
950
738
708
716
558
860
716
699
701
705
760
752
725
710
700
688
688
689
690
709
692
690
552
867
675
677
710
684
679
689
686
683
693
707
693
548
806
695
689
674
688
692
689
450
900
687
689
678
690
485
938
720
718
703
692
681
666
716
688
682
678
671
683
686
672
690
687
740
738
739
714
722
717
710
706
709
702
571
875
714
717
712
702
728
723
726
718
721
739
739
743
760
738
749
745
759
760
507
973
716
737
732
724
725
708
705
705
565
808
695
705
711
750
747
733
712
717
700
713
703
564
844
687
685
694
686
695
692
462
979
748
738
721
701
702
706
717
713
504
901
710
708
706
524
891
718
706
704
606
822
711
729
724
582
847
727
713
710
585
867
719
701
716
614
798
716
731
708
705
705
696
713
707
701
703
714
698
700
687
697
702
508
896
751
738
729
467
929
687
667
668
664
670
659
669
673
667
647
661
655
657
664
664
675
713
703
690
689
672
661
643
671
662
645
642
648
707
691
632
713
668
660
657
657
670
644
642
649
633
636
662
649
646
651
653
449
828
657
637
641
655
649
651
655
666
663
702
703
689
690
672
664
663
653
648
651
654
655
664
657
648
658
666
672
685
683
674
673
679
677
675
448
902
678
671
651
651
663
673
629
719
676
679
723
707
706
705
549
824
696
676
686
692
679
681
548
808
684
673
671
695
722
700
694
677
683
684
683
668
661
661
585
759
659
678
666
647
680
675
731
713
702
698
716
706
692
712
692
695
697
710
713
704
690
685
680
691
685
694
700
679
692
678
685
670
681
660
673
670
656
675
623
779
715
685
681
672
667
659
652
650
671
454
869
659
667
695
687
658
675
692
678
676
689
688
717
715
729
746
747
543
938
747
733
713
459
959
722
712
720
477
920
699
695
689
688
684
681
679
686
684
689
687
585
787
678
676
682
675
680
668
612
741
674
674
699
734
710
708
712
696
684
687
677
670
662
665
675
728
729
716
698
488
886
681
677
680
668
661
668
434
956
718
692
678
501
844
675
673
660
674
681
670
574
812
703
685
677
675
682
668
463
875
673
663
668
676
679
663
660
664
691
711
696
517
848
686
661
669
670
664
674
498
917
698
702
673
598
762
676
667
692
683
644
708
667
682
686
682
690
683
677
706
704
700
699
700
703
695
692
692
691
691
581
790
694
689
677
686
680
688
502
837
681
668
666
658
658
647
652
663
655
452
908
697
682
677
673
683
668
669
673
673
682
691
629
733
686
748
735
506
895
691
675
685
701
688
675
692
685
681
681
707
507
959
715
705
707
487
917
691
675
690
689
691
686
684
694
691
699
691
506
885
708
702
695
691
680
698
695
710
698
697
711
489
925
699
713
698
572
815
695
691
700
695
690
690
699
716
686
700
718
490
956
718
725
714
492
966
727
680
716
537
922
707
695
718
551
868
712
690
701
699
697
696
700
695
712
763
748
746
734
717
703
698
693
685
687
680
667
670
673
655
655
657
685
720
713
551
829
703
687
691
691
698
708
698
706
693
709
718
480
939
684
713
725
476
912
707
694
683
670
681
682
692
705
695
684
679
704
695
690
699
692
706
706
685
558
820
696
706
702
687
684
690
498
879
691
677
689
689
673
672
528
913
730
721
707
574
799
700
682
684
679
679
684
614
761
693
686
735
722
719
695
692
677
672
672
670
660
661
661
498
884
709
689
687
655
690
673
660
666
663
664
665
672
662
658
503
805
649
651
644
637
625
623
622
623
621
617
612
608
618
627
634
624
614
618
625
635
617
632
629
630
615
619
617
624
620
619
624
628
616
623
622
636
641
612
645
639
646
639
632
626
641
637
635
629
632
634
629
627
640
643
600
668
653
655
658
656
660
671
663
667
672
591
746
668
671
657
668
679
656
649
669
667
528
808
689
674
684
690
695
688
581
836
705
701
686
708
717
726
714
730
722
735
720
709
733
727
733
715
496
964
748
710
705
526
877
725
715
712
554
918
732
730
719
528
878
707
701
698
697
701
709
701
694
696
675
683
514
860
684
688
685
692
674
669
678
671
671
660
667
662
662
652
513
800
668
670
667
661
660
670
652
666
665
493
805
683
653
651
653
656
647
652
644
659
579
729
663
652
641
648
640
657
671
674
654
668
686
691
686
697
711
688
683
695
699
695
700
708
665
701
699
449
928
679
677
699
714
711
713
720
731
730
717
744
748
746
725
740
737
738
734
587
875
730
728
739
516
902
704
716
711
646
750
704
701
700
704
713
725
473
954
695
712
695
616
787
688
698
687
707
696
693
514
844
661
672
673
663
665
672
660
653
668
534
802
661
675
673
678
687
661
663
669
686
477
895
711
673
678
678
651
648
545
734
644
639
625
636
643
623
647
658
646
637
635
647
634
668
651
661
656
662
685
664
680
696
686
456
888
676
674
667
677
668
675
516
865
687
697
703
709
704
718
729
708
760
780
775
745
741
655
874
774
732
714
460
918
694
674
678
685
684
706
682
710
717
756
739
737
745
756
736
749
800
795
492
985
715
712
728
500
980
727
734
738
763
768
757
765
791
783
795
562
1060
772
818
815
785
812
810
810
535
1124
810
775
767
773
776
737
768
768
757
772
789
789
516
1065
792
777
800
799
794
789
810
817
794
832
831
785
825
793
771
775
630
1008
796
799
806
808
792
812
809
796
813
801
818
825
781
830
831
804
574
983
746
752
750
759
751
758
775
780
759
769
770
781
767
790
765
753
782
776
767
774
762
756
757
775
770
753
770
576
953
753
785
773
750
750
768
740
731
532
1001
745
759
748
746
730
758
764
743
735
754
719
727
754
522
972
715
726
713
698
699
689
688
666
676
727
691
682
659
649
638
644
625
631
623
605
604
605
573
518
511
487
458
484
495
479
460
550
549
533
545
542
524
408
447
577
619
574
516
514
416
626
537
521
549
586
615
614
654
675
751
736
491
969
705
696
693
706
680
655
692
688
661
663
681
667
665
677
677
673
677
526
809
664
667
665
663
667
665
674
670
666
658
653
642
655
661
659
651
643
638
643
635
634
642
626
610
562
680
612
445
775
591
585
607
579
577
585
594
596
594
602
615
644
628
642
655
661
652
668
670
669
666
673
673
664
511
829
644
652
655
647
647
648
640
636
660
641
649
640
657
656
663
643
646
651
653
657
659
463
858
662
654
656
668
660
674
668
669
656
656
641
642
608
702
660
653
660
667
668
668
677
662
666
664
667
688
668
665
649
653
635
644
648
624
607
642
608
608
601
608
616
646
632
628
636
635
646
642
639
640
623
632
608
649
613
617
612
628
468
778
604
631
626
622
626
626
646
653
648
652
657
671
577
754
648
666
655
658
649
655
652
676
654
523
817
652
671
688
675
670
677
509
847
714
688
702
689
699
683
703
702
712
706
721
713
730
734
722
720
723
728
730
736
718
469
958
733
706
693
503
868
681
692
687
675
655
689
689
686
694
707
713
488
938
688
696
721
493
916
690
703
693
609
802
704
697
699
728
706
718
716
713
722
734
706
713
703
622
792
699
708
691
693
683
684
674
666
653
673
669
646
703
683
665
675
673
677
664
585
760
658
690
668
663
671
691
480
884
691
665
658
673
682
679
662
667
667
674
688
531
816
669
671
667
665
663
666
520
825
686
689
671
681
686
679
683
679
688
687
683
511
838
692
668
646
668
659
643
553
746
666
667
664
675
669
683
510
820
692
684
682
665
684
686
667
684
678
704
698
478
900
687
673
691
542
807
679
683
672
673
677
679
673
682
677
685
695
630
760
703
693
699
698
684
685
681
685
681
681
670
677
673
678
667
666
662
651
657
678
670
665
658
695
671
678
664
678
675
682
664
661
682
675
662
667
668
647
664
684
661
666
672
669
664
673
659
671
685
688
704
688
694
683
689
697
446
931
707
703
683
566
784
689
685
660
671
650
641
679
687
669
681
675
681
674
706
568
830
707
691
685
696
708
688
687
681
709
698
708
515
895
699
688
693
617
758
679
697
686
681
696
688
517
869
694
691
701
698
704
685
709
709
703
713
711
705
678
706
717
717
550
828
709
686
690
683
675
688
679
656
657
653
659
659
660
689
557
780
664
651
649
651
653
650
644
640
636
642
644
639
638
650
625
645
626
635
651
627
655
644
653
662
657
651
506
843
675
653
659
638
672
659
636
647
663
476
848
670
674
671
668
662
656
629
728
665
683
684
694
700
699
557
834
701
682
697
688
694
674
688
679
668
680
696
700
704
685
700
696
701
697
696
684
665
710
684
682
694
671
691
684
665
670
668
666
661
661
681
562
736
620
635
641
633
636
643
644
655
647
669
680
700
642
732
707
720
715
731
721
723
725
722
750
729
704
473
971
701
698
711
532
854
684
665
673
665
681
677
570
866
713
696
690
687
719
697
703
707
700
695
709
546
866
703
694
688
674
686
676
689
682
679
679
676
683
739
723
700
714
697
689
677
677
676
682
686
683
664
681
673
671
678
666
670
678
679
681
688
729
679
673
671
681
683
677
701
699
709
705
681
710
705
702
700
697
699
712
693
699
579
823
701
700
703
719
719
713
725
728
746
728
737
741
731
728
720
720
727
719
719
712
700
716
701
704
695
695
692
690
690
700
673
556
860
726
717
694
556
826
686
685
688
709
716
704
698
713
696
709
700
557
823
710
690
696
686
701
699
694
691
693
682
686
498
866
688
675
675
682
691
669
680
664
680
665
673
660
646
657
424
897
705
686
678
530
808
666
685
689
705
693
701
701
691
716
703
699
493
893
702
693
696
603
782
676
676
684
674
677
675
573
763
668
681
681
692
711
708
706
694
688
672
665
685
658
661
650
675
693
696
666
668
644
649
652
640
641
613
587
559
560
510
499
402
639
522
546
545
538
566
535
562
570
528
540
631
711
854
737
702
725
691
774
744
733
716
722
718
719
702
712
699
705
472
898
695
678
696
678
685
691
694
686
685
697
681
533
869
710
701
701
640
747
692
697
695
696
690
696
442
902
692
674
673
669
657
660
675
665
666
704
702
530
831
675
672
652
646
647
659
605
682
655
653
645
656
652
638
651
650
655
553
731
651
654
668
657
654
707
564
822
685
663
674
662
673
672
468
860
668
670
669
656
672
663
673
685
679
661
686
659
689
684
681
675
690
674
698
493
867
695
689
695
636
723
692
705
688
688
685
688
694
688
698
695
687
480
912
699
713
706
502
881
694
699
694
598
766
690
684
685
692
683
690
695
691
683
683
688
531
808
681
673
694
677
698
727
707
708
702
703
692
686
702
699
699
681
514
861
688
678
692
690
693
682
685
690
698
704
713
476
944
777
740
727
714
710
690
703
692
552
829
696
699
706
695
717
680
690
734
723
701
691
697
683
686
664
665
678
670
671
660
675
671
659
661
670
670
646
670
661
639
637
641
634
646
686
560
775
666
651
648
640
626
630
632
612
628
624
622
624
620
600
611
623
662
651
637
628
619
619
622
621
617
616
635
626
607
607
595
597
592
596
597
611
601
601
614
610
620
623
618
613
623
632
614
621
624
633
615
613
610
620
614
597
615
606
625
636
619
622
645
650
656
645
653
663
668
650
643
638
554
739
652
624
631
640
624
609
638
611
626
632
628
630
651
656
661
663
647
688
629
714
663
665
686
666
661
662
648
668
653
646
661
645
459
809
638
646
648
648
639
660
666
652
662
660
670
677
644
692
667
660
656
639
642
660
644
620
624
634
625
626
633
620
618
640
637
620
624
637
633
622
625
633
610
614
628
605
621
617
615
629
630
646
631
640
645
629
635
645
646
650
654
651
650
653
642
649
638
630
650
650
635
637
477
758
634
615
621
617
616
619
637
627
627
631
651
650
632
633
618
631
642
619
629
619
628
621
619
621
634
668
666
681
693
724
692
689
707
684
681
638
752
690
694
688
689
700
694
700
703
677
693
682
678
675
669
671
667
681
661
668
657
650
637
564
764
725
688
686
677
664
669
661
672
645
643
676
658
657
671
580
829
686
673
673
663
651
653
602
701
648
653
664
645
659
647
647
648
635
659
661
699
694
691
666
669
671
609
702
665
671
662
676
673
666
649
722
680
682
681
698
689
690
590
810
677
700
698
705
702
704
723
721
719
727
719
717
723
723
730
706
466
957
719
704
704
493
901
691
680
676
672
672
680
699
749
747
709
716
711
702
724
719
711
706
700
714
709
702
703
713
715
718
711
704
701
703
725
731
737
727
731
730
719
711
719
715
729
709
733
712
710
699
709
480
911
702
700
704
508
867
730
728
719
481
914
709
699
695
559
889
744
720
737
707
702
701
709
698
518
886
708
694
692
529
855
679
690
686
584
765
667
668
726
741
733
702
701
692
687
695
734
739
747
507
901
701
684
688
551
805
694
687
677
710
720
715
707
706
708
710
714
694
694
683
684
692
564
802
687
674
693
671
688
692
702
738
726
709
705
697
677
687
684
686
700
732
712
705
701
708
705
702
702
676
537
851
746
726
705
489
890
673
686
680
666
676
661
656
679
686
699
690
555
814
679
696
685
683
658
692
679
676
683
671
679
680
710
700
693
689
663
684
687
673
665
671
668
673
655
687
670
708
695
693
674
666
657
651
666
649
656
659
654
653
469
862
707
706
690
563
780
672
658
654
661
659
667
623
729
726
718
700
595
783
688
667
661
664
669
660
466
918
719
702
680
484
882
648
661
664
655
662
670
675
679
684
692
695
569
854
725
726
706
685
684
712
735
727
721
701
701
692
690
502
890
729
721
715
700
687
684
674
668
662
678
699
676
677
681
737
729
706
691
686
667
668
664
656
653
636
644
635
627
637
687
651
639
640
654
645
640
649
654
655
649
657
653
644
644
657
657
655
668
651
662
643
648
648
652
656
647
642
654
656
700
702
660
696
681
680
676
680
689
679
689
559
787
732
734
706
498
886
682
668
681
683
688
721
720
722
578
818
695
685
693
668
694
701
728
735
563
845
682
678
676
620
704
673
672
725
716
716
683
686
678
674
666
665
597
739
675
669
683
713
695
687
676
693
690
682
685
662
693
684
675
690
688
699
715
740
729
736
719
712
702
714
737
721
709
693
712
707
692
685
595
773
687
670
668
668
656
676
502
859
716
710
697
523
845
675
662
667
677
688
703
697
682
689
678
696
569
796
687
697
691
694
699
708
695
703
694
689
687
684
682
678
673
689
574
791
672
672
682
693
686
692
722
713
705
701
702
471
913
689
688
681
587
757
667
663
670
670
656
678
596
764
683
694
694
688
690
684
463
928
703
672
683
502
900
695
685
664
648
712
685
654
673
741
730
701
688
683
697
687
688
568
796
678
668
675
687
686
730
709
696
677
673
659
661
658
661
682
698
621
744
675
670
661
666
648
655
655
675
651
667
663
654
657
657
695
670
665
662
651
667
659
661
669
690
664
660
656
643
643
639
650
647
676
522
820
652
663
650
655
646
655
648
664
671
504
820
722
707
685
663
695
679
675
663
682
692
660
633
666
679
674
661
662
672
668
660
674
671
545
782
667
673
680
694
681
655
629
706
673
666
655
662
661
644
652
649
639
585
738
640
637
646
657
710
665
653
664
670
677
679
687
676
687
675
676
678
636
709
671
664
676
681
673
685
563
888
704
690
681
577
799
659
672
667
667
683
687
611
843
707
684
675
682
680
677
668
686
666
663
676
679
716
713
706
717
706
692
692
537
814
671
688
692
694
695
737
721
715
707
702
693
536
848
691
682
687
694
686
695
669
672
687
677
702
631
811
716
709
724
559
838
702
701
686
693
678
672
675
673
705
733
727
462
931
692
700
703
498
884
678
702
714
552
808
676
681
687
685
692
718
698
690
682
677
674
637
741
684
673
672
678
663
666
674
669
676
672
674
687
665
668
667
659
671
683
675
674
664
683
723
705
691
676
693
684
684
671
601
745
683
681
680
673
682
694
543
885
763
731
716
699
715
699
691
678
600
768
689
697
695
684
697
702
710
709
703
707
707
705
713
713
702
717
490
904
703
667
703
551
834
692
685
690
686
740
729
703
709
657
705
679
676
668
715
719
711
679
700
702
672
674
681
667
683
682
669
677
671
673
618
713
678
674
690
697
669
673
510
935
708
683
671
491
824
675
662
681
715
686
687
706
678
696
683
687
607
773
701
662
667
652
677
674
463
862
683
660
670
681
706
710
693
670
658
665
656
615
680
684
703
658
651
645
653
639
654
651
652
654
647
657
637
633
652
639
607
604
615
616
613
606
586
576
586
585
582
579
586
586
577
600
591
581
569
597
603
591
597
606
625
594
601
628
617
608
609
594
621
600
615
602
613
617
626
619
610
597
622
597
603
621
617
616
616
602
599
596
592
601
585
592
589
589
604
599
589
612
604
589
594
588
601
606
605
610
617
620
633
619
606
601
596
608
599
610
628
621
605
620
627
606
590
604
627
621
634
652
662
647
647
635
648
645
655
649
657
652
447
827
647
646
640
651
642
643
656
641
659
642
643
654
601
693
668
635
649
649
633
633
653
635
640
655
656
668
676
688
687
697
704
676
700
686
669
700
674
673
655
672
663
662
656
661
655
672
669
684
661
678
647
675
654
655
667
679
685
690
693
682
682
678
668
666
668
666
656
561
737
653
649
623
622
623
622
621
640
656
684
698
704
587
808
695
675
677
672
672
668
505
810
656
650
637
644
628
632
651
650
662
674
690
709
720
703
684
677
685
697
687
688
668
673
672
664
670
674
672
678
673
664
675
675
659
678
667
648
453
866
664
669
651
648
651
651
655
661
667
669
663
675
670
683
694
700
681
686
676
669
666
672
660
691
691
699
703
690
681
675
581
751
662
657
662
665
659
660
666
660
670
661
689
677
681
673
663
655
659
654
662
658
662
667
665
696
686
684
677
668
670
688
683
702
676
677
658
657
665
665
673
668
665
453
869
675
675
659
666
668
681
672
693
696
707
699
501
885
700
688
700
536
834
679
673
668
673
679
669
684
695
696
705
707
520
840
670
670
676
676
672
664
486
830
672
658
660
658
657
656
531
780
671
666
660
656
659
656
625
710
668
684
675
680
681
662
612
720
671
660
644
645
647
647
645
641
634
639
637
641
476
803
633
632
628
625
640
626
625
654
656
654
653
670
663
659
657
650
660
663
677
675
548
814
676
682
654
659
668
658
538
737
649
622
637
625
625
627
639
652
670
685
698
691
715
701
708
699
699
693
701
684
690
673
643
692
646
667
656
666
680
673
667
680
680
679
674
690
693
700
533
874
718
715
724
515
879
692
683
677
683
672
673
678
669
658
664
677
684
657
664
659
661
667
685
712
719
708
726
716
681
690
713
691
701
687
717
700
695
693
686
700
681
672
596
756
672
662
656
683
655
659
656
658
677
669
673
681
667
650
662
667
659
553
767
640
646
637
619
623
618
614
615
629
618
626
631
645
647
676
683
684
689
674
674
675
670
671
662
650
657
475
813
639
633
618
627
622
645
665
665
661
587
762
671
672
654
657
665
659
662
672
664
644
661
651
662
644
646
678
661
669
680
670
651
661
684
656
660
666
657
659
653
684
668
658
651
673
684
701
676
673
691
694
683
682
675
664
664
652
675
647
659
660
669
652
685
679
709
688
698
691
690
683
673
669
668
659
662
676
669
673
684
668
670
667
664
671
659
665
671
667
675
675
680
664
683
670
649
662
655
659
656
668
665
663
471
846
667
676
663
668
680
641
588
707
662
659
659
664
651
664
646
665
644
668
650
634
650
640
641
641
650
652
663
671
537
810
679
671
676
648
657
656
484
824
663
653
664
636
641
642
662
654
661
647
656
619
645
637
655
649
664
650
654
667
661
665
657
656
648
658
671
661
546
752
632
624
639
644
630
631
618
648
662
649
647
661
650
674
665
678
679
682
676
670
663
672
667
675
661
649
659
643
647
657
651
651
648
646
650
649
648
641
651
644
639
648
666
649
654
659
663
662
668
668
657
664
650
669
658
664
653
535
780
660
627
633
645
652
641
649
673
689
695
713
706
680
708
692
691
685
700
680
686
668
674
658
656
665
659
663
656
651
650
665
656
656
649
637
656
650
637
623
623
621
615
613
625
620
606
610
613
622
614
615
616
625
616
610
616
632
635
623
611
631
628
622
632
627
644
633
641
636
647
617
628
616
617
624
637
624
629
636
622
642
643
642
613
643
643
635
630
631
635
654
647
640
665
646
647
649
679
672
674
664
660
652
665
661
642
648
648
649
658
651
657
644
649
643
648
646
657
647
646
629
633
647
672
642
669
647
656
662
662
669
648
665
662
653
638
668
658
659
640
656
667
656
664
658
665
661
664
672
677
664
675
673
664
659
669
653
658
659
663
655
644
641
628
650
634
649
641
640
666
657
654
676
656
660
666
686
681
674
671
660
671
670
663
663
665
663
647
653
644
645
641
640
642
643
641
623
625
629
637
636
635
638
637
634
638
648
640
643
643
643
646
660
658
653
647
639
645
645
657
652
668
652
659
652
659
656
644
667
657
644
655
641
644
642
623
629
641
644
651
653
645
643
634
650
632
635
669
642
657
637
646
633
659
647
640
658
657
653
668
655
643
642
646
639
638
633
636
631
629
635
626
627
629
638
632
646
666
646
636
632
640
635
649
643
657
639
642
652
648
658
636
642
654
643
634
635
630
635
638
644
649
635
650
633
642
644
654
639
636
651
651
649
653
645
642
655
656
652
640
640
648
662
659
652
648
634
626
626
625
615
631
611
609
619
619
629
637
640
641
628
626
669
668
663
663
644
661
645
646
676
670
651
659
656
642
639
640
644
662
644
646
642
628
649
634
656
631
641
634
644
638
641
653
644
651
648
650
645
636
632
632
652
629
633
634
630
639
637
611
627
629
638
634
645
615
627
628
625
609
637
629
630
639
636
642
632
618
637
626
630
633
614
622
636
630
641
629
642
624
639
646
643
640
651
653
652
663
662
650
644
646
648
639
647
631
634
633
617
635
632
620
630
629
627
627
624
635
633
633
625
631
634
630
632
639
644
627
641
628
635
623
621
615
611
619
616
623
628
614
623
627
615
611
610
611
634
615
615
616
610
611
628
634
612
622
605
622
613
622
636
627
632
633
645
619
613
630
626
621
630
630
630
641
625
637
624
647
633
647
638
640
620
620
640
621
624
628
619
632
621
634
623
611
613
621
610
608
599
608
620
623
619
620
618
621
627
600
616
610
618
612
604
589
603
619
605
592
603
603
596
590
596
610
603
613
610
629
615
611
596
613
619
604
623
606
609
606
604
603
597
611
604
605
622
616
601
615
616
608
610
616
607
601
613
598
619
614
607
606
606
596
609
591
607
608
607
622
624
630
629
635
615
639
620
606
611
617
606
609
607
607
600
599
595
599
611
612
616
604
618
613
602
619
612
630
620
620
636
632
631
631
634
651
642
631
642
632
626
609
621
617
631
640
638
614
632
623
632
634
635
632
622
631
624
641
627
623
616
621
618
626
647
646
645
662
656
652
653
665
655
659
648
656
651
643
643
647
634
632
630
638
637
647
624
621
628
625
639
628
640
637
632
640
490
741
621
609
596
611
586
588
598
604
588
591
593
567
577
596
600
583
597
576
607
597
590
605
600
594
619
625
617
633
622
627
603
622
635
636
624
613
620
614
626
624
613
623
608
628
623
617
628
631
616
618
621
609
619
611
616
618
617
621
612
612
456
789
617
597
603
596
609
605
607
613
611
588
609
618
629
621
626
632
622
637
616
630
625
631
632
628
624
612
635
617
606
618
631
607
602
621
619
607
617
610
616
623
635
610
629
638
619
624
614
623
613
616
613
612
632
611
611
607
616
626
639
630
638
623
635
649
641
627
629
629
623
626
624
619
622
620
616
627
632
624
624
629
629
627
619
617
627
628
611
632
619
623
609
629
616
622
620
615
623
635
620
633
635
613
625
622
618
611
612
589
611
625
626
630
628
608
616
635
612
619
618
595
610
591
532
643
600
594
581
601
582
586
582
589
597
590
588
600
597
609
610
616
610
593
616
610
604
623
604
604
614
616
609
600
600
600
603
593
600
594
610
612
600
613
602
628
610
627
631
612
619
617
614
601
600
603
603
604
615
603
605
611
620
617
619
613
614
609
624
631
618
623
608
606
620
604
622
627
616
621
599
612
611
612
627
611
615
613
605
598
613
615
608
619
600
610
617
603
613
620
626
597
616
616
597
622
620
610
605
605
605
539
700
594
599
623
615
580
606
615
611
606
620
628
608
616
614
606
601
606
609
612
611
610
604
603
607
503
700
599
589
573
568
578
568
596
583
577
568
579
579
565
578
571
566
567
572
576
569
570
565
561
579
560
567
565
574
570
582
570
561
581
588
588
582
589
593
584
597
597
591
605
605
574
593
621
612
614
612
601
617
626
617
618
604
632
601
609
609
611
628
619
633
634
610
618
597
618
525
677
604
614
605
613
613
614
601
607
594
619
607
603
615
622
619
631
620
626
619
619
635
639
638
624
552
696
635
646
637
620
613
634
633
618
610
642
643
644
644
645
644
647
633
657
660
649
668
655
651
667
678
679
683
662
662
663
682
575
786
683
668
677
668
690
683
689
699
698
688
715
482
919
692
674
701
481
883
673
670
656
660
662
647
647
654
656
655
662
690
713
697
707
684
683
674
666
472
860
671
652
649
667
666
655
653
672
659
667
669
661
654
655
664
677
666
664
664
635
705
682
678
677
670
685
691
686
675
667
696
685
519
840
669
674
672
680
660
665
656
664
687
687
680
518
832
665
667
678
683
673
677
691
728
724
711
713
686
674
666
676
680
689
663
656
662
668
661
697
671
673
673
673
676
666
581
849
688
671
675
685
691
663
666
674
675
668
677
686
690
689
679
678
678
705
689
471
897
691
719
702
491
889
671
698
687
535
817
662
686
680
692
671
680
692
672
678
667
678
543
828
660
684
683
680
677
673
664
662
678
679
668
550
793
668
682
670
666
671
659
660
648
671
660
712
711
687
672
677
656
647
653
642
652
651
653
542
737
632
643
658
707
695
678
505
851
667
680
670
679
675
668
673
672
685
666
675
572
868
727
700
699
484
898
681
674
673
567
778
675
662
670
664
667
669
466
937
699
681
672
515
845
666
668
677
673
678
688
683
672
687
691
696
485
889
684
673
682
649
716
696
691
678
698
687
728
719
716
650
759
693
694
700
641
746
683
690
677
680
680
669
676
674
669
668
654
661
659
650
654
693
695
663
630
608
624
618
553
678
588
613
594
587
601
584
574
589
588
589
581
584
592
597
619
602
590
619
616
620
597
601
591
594
596
589
585
586
594
584
583
589
592
645
622
614
595
613
575
575
588
588
578
588
562
564
554
544
527
539
519
503
485
482
457
466
396
455
407
435
448
445
455
458
451
456
444
456
446
442
446
463
437
439
451
457
455
449
454
447
470
463
469
457
459
466
468
484
476
483
474
473
453
480
478
475
479
488
488
490
495
477
511
523
530
514
516
514
527
529
528
519
535
514
521
430
633
532
544
512
526
520
500
508
506
415
631
490
583
523
527
539
532
551
506
548
559
560
492
629
568
531
596
526
549
537
551
558
568
573
824
751
695
691
677
665
666
668
683
699
695
697
693
672
637
698
660
655
677
669
663
663
668
658
661
657
659
668
662
649
660
656
441
871
659
627
643
649
650
647
587
698
642
643
634
641
650
655
697
692
681
452
863
656
673
682
658
666
634
658
638
655
646
641
650
639
640
630
617
644
620
643
643
635
659
690
695
671
500
793
648
649
639
626
637
644
671
679
678
657
660
648
658
644
642
651
656
530
753
647
629
631
616
622
622
612
592
609
603
589
610
600
589
608
609
609
598
622
604
614
605
606
616
606
612
596
590
614
611
601
599
593
608
584
591
595
605
609
607
602
605
600
605
603
449
763
567
567
586
635
602
614
607
610
588
597
728
704
658
648
632
647
635
620
598
635
649
617
627
446
802
645
624
627
624
620
620
622
622
618
532
717
635
662
669
666
650
655
529
776
649
653
654
648
661
654
571
718
645
639
631
634
635
630
631
639
621
627
629
618
628
651
668
667
655
464
810
636
614
611
621
616
619
630
646
636
644
620
626
613
603
629
624
607
641
634
612
616
632
615
635
624
623
607
611
597
610
586
602
613
610
619
618
617
601
662
674
655
658
674
659
661
473
812
652
652
639
654
650
630
644
639
638
653
647
641
636
621
629
631
635
640
654
677
674
674
653
637
650
643
654
649
643
644
564
735
650
639
633
637
652
676
486
869
669
647
646
616
661
637
636
639
642
643
640
616
687
641
639
642
628
636
650
637
652
663
698
696
682
657
637
651
643
640
648
636
633
653
666
495
887
684
664
655
523
774
639
635
652
640
653
652
535
854
689
671
678
513
824
653
653
662
599
715
660
652
650
651
655
653
546
754
649
650
677
675
678
658
659
645
621
636
648
620
639
627
636
629
650
646
636
652
657
660
658
661
701
690
674
468
859
646
661
661
604
698
642
646
642
638
645
655
654
647
631
632
639
617
638
636
660
697
671
669
675
645
651
647
645
645
639
631
645
638
629
642
639
631
639
571
691
630
636
635
626
631
649
649
664
664
660
645
657
662
655
650
655
649
639
650
634
632
647
628
630
648
637
638
659
669
678
667
648
657
640
662
653
654
658
650
664
672
691
670
656
673
661
611
709
678
673
668
671
671
665
572
745
659
679
676
676
669
668
462
883
665
649
655
672
666
656
657
668
665
656
663
671
678
681
668
650
683
667
661
678
652
673
668
656
671
673
666
654
673
655
656
655
657
653
644
670
664
655
464
835
657
638
655
658
672
662
478
853
643
691
675
669
677
677
666
668
661
647
667
647
652
639
654
639
658
628
639
632
637
641
633
630
626
639
640
635
633
643
642
645
647
656
641
650
657
639
653
651
665
664
698
690
670
684
674
670
682
591
759
663
650
657
655
653
674
512
837
667
653
661
659
655
645
505
835
720
691
687
574
770
667
650
660
668
672
658
478
852
668
659
676
680
671
664
682
689
735
714
699
693
670
681
727
706
684
696
679
670
676
584
729
669
657
652
634
650
643
642
651
641
643
651
653
647
690
629
739
674
659
670
669
652
678
531
821
665
681
662
674
690
677
667
685
662
679
687
503
853
682
659
685
651
703
673
665
649
667
669
657
591
713
651
656
657
665
657
643
590
745
660
670
661
656
662
680
479
853
681
662
664
663
679
713
711
687
706
682
691
698
668
681
677
675
501
830
663
673
685
656
673
686
754
715
670
737
696
702
695
632
754
689
692
686
688
702
683
689
680
685
677
688
485
888
690
690
693
484
872
672
679
678
526
822
664
660
658
667
658
679
723
735
672
752
722
710
722
535
877
735
735
734
717
696
694
698
700
696
674
685
683
679
669
673
656
653
676
645
678
654
667
679
710
710
700
707
691
712
708
703
466
956
711
689
683
695
707
705
681
688
480
898
695
675
665
510
826
668
693
677
651
692
681
674
681
685
683
676
464
882
741
730
692
704
698
671
698
705
689
687
688
690
688
544
824
686
672
682
673
662
689
713
671
690
708
680
682
682
695
683
678
697
711
698
686
683
702
689
685
686
689
681
681
686
480
863
671
653
675
708
690
701
696
679
684
678
697
694
677
672
673
685
566
776
670
651
677
680
676
670
691
699
692
684
683
487
870
684
726
705
470
918
685
667
671
581
768
662
674
701
668
668
700
711
724
710
713
723
726
714
718
708
681
711
716
726
705
738
739
727
706
687
699
758
732
735
722
718
707
706
721
740
727
707
721
726
712
709
714
727
715
691
708
713
711
696
690
698
681
678
476
900
681
667
680
518
875
685
691
716
478
933
691
720
733
721
711
719
725
720
726
752
732
730
729
748
763
766
729
739
746
735
728
719
466
966
732
715
712
720
718
692
705
695
709
700
673
735
697
698
672
691
687
683
671
692
675
669
759
727
717
699
709
709
707
697
695
707
695
699
699
677
723
703
698
708
579
847
699
698
705
474
922
690
704
701
711
734
733
712
732
716
712
704
726
720
715
707
715
722
725
713
693
690
668
684
522
836
671
656
669
686
723
710
703
712
662
748
691
699
683
607
785
698
695
689
568
801
703
686
696
598
786
705
695
677
590
758
688
690
691
628
722
684
682
698
714
712
707
684
708
670
709
689
692
707
603
782
679
687
693
566
792
672
681
690
638
708
665
667
637
645
698
672
522
809
607
709
647
651
616
696
673
669
620
446
903
661
643
602
695
600
716
546
821
599
702
668
682
698
680
691
671
665
669
668
583
742
666
656
654
655
646
653
622
633
631
613
621
623
612
632
603
581
563
552
527
489
468
481
513
519
509
476
485
477
498
512
488
503
497
499
495
489
495
485
477
486
492
489
492
485
479
498
486
503
509
497
514
513
489
499
505
482
479
498
513
498
510
508
474
489
494
490
503
509
483
485
506
520
486
515
521
497
491
525
493
468
492
398
601
521
491
495
520
511
512
516
481
505
510
485
502
509
507
487
501
514
493
500
510
499
487
505
531
577
595
698
768
719
701
694
679
734
496
951
707
688
672
540
829
727
697
687
575
769
666
661
679
673
669
679
548
852
735
732
725
467
945
699
722
734
713
701
688
698
678
476
843
660
679
663
681
669
711
716
689
672
701
688
685
690
694
699
678
510
857
679
667
695
654
706
692
674
670
679
653
672
617
703
635
648
627
645
663
642
658
701
673
671
664
669
679
652
654
656
652
489
788
660
645
656
655
638
637
635
637
634
643
633
624
623
638
631
644
636
667
686
647
653
643
640
620
618
614
623
614
619
627
623
483
732
611
614
620
620
611
611
623
653
645
635
637
626
431
809
631
612
616
604
605
611
608
631
608
602
592
618
617
613
637
473
747
647
621
625
628
633
637
643
657
656
511
781
637
633
633
629
618
625
637
624
628
678
675
675
653
648
630
642
646
433
852
636
633
641
656
626
639
651
646
680
716
700
443
923
683
664
675
502
858
671
667
676
572
747
657
664
676
675
670
656
654
667
654
667
684
481
877
669
655
665
619
671
640
644
638
640
671
683
503
846
655
654
651
658
654
669
679
672
660
659
670
481
849
665
663
655
651
650
638
667
654
659
663
702
561
779
671
658
657
634
651
642
456
810
637
646
640
641
652
693
466
902
673
649
655
646
634
641
634
649
653
651
640
640
667
707
692
670
676
667
668
675
657
657
660
650
637
642
659
668
675
665
646
649
530
760
644
667
671
638
654
653
517
777
657
653
663
657
680
680
489
868
675
676
677
641
699
660
676
674
674
684
673
664
671
686
685
684
550
801
681
673
676
694
671
683
695
678
671
674
701
508
846
661
679
699
547
781
674
673
674
663
670
684
675
684
689
688
686
672
731
697
686
696
696
697
680
690
657
692
694
683
471
926
728
715
691
675
673
679
657
667
624
695
665
673
671
666
672
668
541
765
665
661
659
652
653
645
495
826
653
657
676
645
663
658
662
649
654
651
665
664
664
660
668
667
674
657
667
668
661
665
667
661
671
663
654
655
655
664
655
652
653
718
701
456
906
675
670
671
624
676
637
657
649
660
661
665
630
732
668
692
689
691
691
692
680
682
682
698
702
539
842
675
700
683
581
785
690
683
690
668
686
699
696
678
689
686
703
701
716
731
706
710
699
710
693
685
690
697
690
699
690
679
516
837
675
675
673
670
680
680
681
686
681
707
711
697
684
693
696
692
479
906
697
687
688
500
869
673
678
659
655
653
661
675
669
650
681
712
480
928
681
684
673
512
862
648
671
697
588
791
682
711
720
584
807
689
723
727
493
939
717
716
722
712
713
724
717
718
705
713
721
713
726
719
720
735
724
703
720
708
698
706
711
709
680
706
729
696
693
690
703
687
683
505
882
677
673
695
528
838
666
671
691
690
674
686
674
670
682
686
694
511
942
713
709
708
693
690
707
712
722
691
682
696
695
705
709
680
664
660
685
673
673
695
689
691
667
678
684
689
658
679
680
665
608
728
676
686
673
660
680
664
678
687
690
687
672
576
772
679
676
671
670
686
670
655
664
685
691
686
594
803
687
691
682
650
730
672
666
677
663
679
689
517
857
688
678
690
613
766
674
685
692
670
673
683
691
685
667
674
692
605
760
680
677
682
677
672
660
671
659
678
687
652
664
695
693
691
693
713
705
721
704
703
714
720
709
474
932
695
686
716
464
918
678
696
714
484
905
674
695
693
527
869
682
688
700
552
809
683
686
697
654
703
703
696
692
704
707
704
695
711
695
710
695
671
677
669
665
664
639
690
655
667
663
659
651
643
639
668
656
647
653
674
674
663
672
670
657
670
675
683
676
672
671
658
659
668
661
669
663
674
668
650
649
667
647
650
658
656
665
523
788
644
651
651
648
644
658
656
685
681
689
702
695
701
705
715
718
726
696
683
603
774
683
681
686
675
661
686
685
688
695
684
690
614
764
698
693
692
687
688
683
692
711
719
726
730
724
718
713
710
699
708
712
701
700
696
467
914
681
683
693
530
847
667
683
695
668
677
684
694
690
710
714
701
704
712
699
718
710
703
701
686
679
681
619
737
647
676
664
655
667
663
635
622
635
637
622
622
622
629
636
624
624
626
636
633
638
657
637
630
674
657
649
670
659
671
667
664
656
660
515
822
646
637
622
643
634
621
629
660
645
642
628
629
567
737
640
649
642
655
643
633
654
634
652
651
647
652
499
799
629
641
639
646
625
629
636
638
647
637
647
643
648
635
647
633
636
643
642
638
635
631
636
614
644
626
603
608
645
615
627
647
641
640
641
626
626
613
625
624
609
606
630
613
638
640
628
642
620
627
623
628
606
604
645
627
629
624
621
641
631
597
610
611
643
590
562
607
626
620
619
623
622
668
766
471
941
674
641
584
585
624
687
651
689
692
617
696
620
597
595
630
776
743
692
706
705
713
700
511
859
686
685
669
693
695
676
692
690
704
686
698
486
919
671
686
712
506
867
674
672
687
619
740
663
673
660
659
667
679
673
662
668
678
669
673
684
663
538
787
657
673
661
669
622
610
636
617
615
573
633
607
581
600
602
618
597
603
582
601
589
576
589
596
575
600
593
581
575
587
608
598
621
636
645
651
642
666
664
667
644
651
659
680
666
653
664
668
662
649
640
658
637
636
636
619
634
634
632
633
634
621
630
610
606
620
620
616
622
549
743
628
636
628
612
620
630
639
641
613
621
643
653
651
632
629
456
837
1289
643
624
609
625
623
631
638
643
623
612
520
758
620
591
614
627
634
635
640
655
642
645
618
661
648
622
643
650
656
634
635
646
573
732
621
643
652
653
633
639
645
652
648
643
649
662
639
631
635
653
646
638
630
665
654
632
639
658
659
645
627
642
656
645
650
639
656
647
573
702
645
647
614
631
650
638
641
643
642
649
659
649
636
652
646
619
628
635
627
621
625
624
632
620
613
611
619
628
625
587
639
601
425
797
544
601
616
613
592
583
571
571
635
708
685
666
557
699
591
576
534
512
468
448
461
482
398
574
488
489
476
473
468
478
473
490
476
475
470
481
483
475
460
465
483
479
472
465
478
477
472
481
472
478
474
471
473
481
465
476
477
479
462
484
474
470
482
477
480
481
485
463
459
404
532
474
473
479
476
471
473
488
480
490
479
483
490
485
501
504
500
479
483
498
495
504
500
490
503
515
506
532
501
529
551
564
613
675
792
674
658
653
668
672
647
650
651
649
449
753
657
646
656
636
638
636
634
629
629
595
684
681
680
668
644
655
648
652
648
648
638
637
652
645
637
636
640
631
627
629
608
585
669
643
645
643
673
676
644
651
648
641
647
634
634
617
626
616
620
616
615
615
616
611
602
587
488
668
581
407
710
533
404
602
503
495
462
444
463
429
486
451
453
454
449
475
470
485
479
511
420
553
509
464
477
483
470
414
531
503
482
463
480
471
471
502
488
470
471
496
483
463
457
483
490
480
502
496
481
513
500
480
505
518
475
399
635
506
506
517
459
463
542
528
513
468
747
773
717
644
643
654
608
590
646
713
677
663
657
652
657
477
814
660
626
637
635
639
623
622
627
635
463
794
642
624
698
667
652
645
526
735
640
635
618
629
634
643
649
628
639
523
713
624
639
624
627
612
619
622
630
654
450
869
646
645
642
638
665
643
640
637
640
645
625
632
634
635
641
620
639
554
698
642
635
636
623
612
616
621
602
632
609
621
615
433
775
605
610
611
601
596
607
607
587
590
572
585
587
596
582
560
543
536
523
490
472
485
484
485
492
486
485
407
551
505
498
498
489
495
508
514
508
511
505
513
519
526
538
531
528
530
557
577
589
589
577
576
558
433
699
602
589
591
569
558
558
544
568
586
580
592
592
594
602
581
574
592
590
590
576
590
591
587
604
598
589
589
567
577
566
574
581
577
594
604
613
592
594
592
591
570
596
575
582
605
586
582
592
610
592
588
610
602
583
574
581
580
570
559
576
577
569
582
567
562
560
563
559
567
560
570
564
537
561
571
547
550
549
556
542
534
537
520
531
521
531
562
568
613
611
606
595
585
528
514
523
525
495
491
515
503
506
496
495
493
494
504
504
510
502
500
494
495
498
494
481
530
515
539
547
569
561
545
547
544
532
531
536
543
524
526
515
511
503
565
557
568
573
562
576
572
572
583
582
582
565
559
550
584
574
551
573
571
578
571
559
558
562
568
548
566
552
555
563
554
436
644
593
466
754
609
601
589
577
576
566
616
600
598
602
604
615
624
610
628
641
620
613
591
587
601
606
592
585
574
590
598
601
603
609
639
635
643
635
631
642
650
631
653
654
683
639
640
663
645
628
624
630
643
637
644
655
616
634
625
629
536
701
620
619
640
676
667
640
648
637
631
638
658
664
668
674
677
689
639
626
646
631
652
651
646
651
650
706
688
682
652
624
633
634
617
627
632
648
646
645
643
659
635
650
687
664
644
633
636
645
649
631
649
654
620
470
802
647
617
625
636
633
669
640
610
601
622
622
628
639
628
630
622
618
605
585
583
557
650
674
684
623
626
643
690
771
714
704
660
610
595
598
571
652
804
693
690
677
680
680
685
671
554
807
675
650
674
678
724
708
691
673
686
675
666
460
875
658
645
644
651
656
658
691
671
663
662
652
554
743
644
650
639
654
649
643
589
669
637
624
647
631
627
608
601
580
571
552
527
464
515
526
510
538
556
576
573
583
612
683
463
786
600
578
600
584
563
568
542
553
534
532
553
532
532
547
538
529
536
537
518
549
559
557
591
612
609
611
590
595
594
602
569
583
601
614
587
588
570
548
608
606
606
588
577
565
567
586
572
569
569
569
557
559
563
559
556
570
533
605
557
557
545
559
568
556
552
542
572
566
572
588
587
600
599
605
597
597
603
594
566
582
578
551
554
565
551
565
566
558
558
563
563
557
581
439
701
590
556
568
554
453
666
590
457
739
593
580
601
619
626
622
610
607
605
624
623
641
633
641
634
644
653
659
496
784
637
632
629
622
648
663
650
611
603
616
603
608
465
776
618
609
595
600
604
598
603
609
618
622
657
637
671
667
718
749
704
677
667
673
583
730
641
634
634
639
647
634
635
632
610
620
639
643
542
705
608
618
612
612
618
634
632
644
648
660
670
684
667
698
708
665
653
631
637
623
649
676
669
639
629
620
626
624
616
626
643
659
689
680
633
643
640
640
638
648
644
656
648
649
631
655
640
652
671
699
675
647
637
650
663
665
649
636
663
650
662
671
687
676
534
753
645
634
638
642
664
656
645
655
660
649
676
650
681
690
604
749
642
650
629
652
646
641
642
633
649
510
792
639
637
653
637
646
646
627
632
647
495
827
677
671
651
642
628
626
621
666
663
649
656
653
666
708
604
783
720
690
660
640
664
624
464
863
671
659
666
644
643
642
630
639
650
652
644
648
661
643
670
651
656
658
655
643
631
618
632
636
649
633
645
651
473
884
634
608
626
631
637
624
638
647
655
547
750
661
662
664
664
664
703
496
901
658
662
668
664
667
669
671
691
738
829
797
800
732
726
689
824
760
753
749
762
760
747
724
733
737
747
734
612
859
739
728
728
738
726
729
721
717
748
733
658
799
714
719
714
501
929
719
698
703
715
710
711
751
760
732
735
575
910
733
723
713
735
738
725
717
734
728
741
634
821
735
736
742
717
723
738
738
732
739
729
730
726
728
713
721
732
727
664
787
726
745
735
726
721
708
713
713
714
702
699
713
700
708
701
700
677
699
450
990
701
697
664
680
676
645
668
669
672
677
682
669
688
698
712
710
728
732
737
746
734
732
723
512
978
785
750
738
727
708
494
940
772
746
726
713
706
723
754
745
722
726
738
719
725
713
707
757
755
751
728
720
701
698
703
703
540
824
682
675
674
547
861
711
700
689
683
701
708
684
691
469
904
688
715
725
701
700
699
710
702
704
704
702
697
702
685
703
693
686
700
702
691
687
714
698
682
689
646
780
750
729
713
710
751
740
722
731
714
720
480
936
702
705
696
704
712
751
729
727
707
710
483
922
686
678
681
675
720
734
730
715
709
703
742
757
749
719
709
697
725
721
730
703
712
722
717
711
706
703
706
706
705
714
704
712
577
860
710
699
698
707
702
702
693
701
684
714
705
690
694
705
695
709
704
765
745
707
600
829
694
703
698
458
951
703
697
697
712
705
691
706
707
715
733
714
723
748
725
735
726
734
733
736
739
717
733
561
903
729
708
735
736
717
719
704
718
719
726
496
924
715
713
714
723
721
727
730
732
732
727
527
936
741
733
719
737
734
620
829
732
716
720
727
730
718
724
722
726
733
515
959
716
717
741
717
715
526
881
721
704
716
728
711
703
710
710
700
693
649
773
709
689
731
722
715
725
716
727
739
728
621
818
730
720
726
728
744
722
732
722
722
723
482
970
707
719
717
719
711
615
817
699
704
730
723
741
733
735
722
749
734
565
896
725
720
719
731
746
687
771
709
721
724
724
724
706
721
699
722
719
705
718
729
717
725
495
961
720
710
717
715
712
669
740
710
719
723
493
964
760
742
726
714
766
753
735
723
713
714
701
694
705
700
697
697
745
551
891
696
679
698
692
703
702
702
707
715
724
714
709
719
730
724
732
737
726
723
740
480
979
721
729
739
735
733
484
951
711
725
716
727
730
610
811
728
721
714
733
739
726
732
734
725
729
650
805
723
758
728
738
732
735
758
744
729
739
491
987
745
729
732
731
729
725
732
745
738
742
720
729
627
846
728
731
744
732
724
732
735
725
738
736
491
964
731
708
719
739
724
642
786
732
726
717
717
726
743
736
730
731
743
713
722
748
731
723
523
972
729
715
723
729
716
706
705
712
732
718
547
885
717
713
725
721
717
720
728
726
721
719
714
726
730
733
742
532
925
741
744
723
727
716
732
739
734
728
724
722
752
750
745
743
729
753
609
899
730
739
740
732
733
654
808
727
730
755
731
744
732
737
723
726
733
746
739
717
722
715
731
727
735
718
743
723
730
703
728
721
732
727
719
733
736
725
723
715
715
531
893
704
679
690
472
916
684
675
682
486
923
716
703
698
690
695
704
719
709
729
730
728
741
752
734
726
656
843
734
738
750
744
734
721
732
749
729
730
731
723
744
742
746
731
738
548
937
737
737
767
757
751
512
995
737
737
739
738
747
741
761
746
763
764
769
773
786
772
498
1061
559
976
747
756
758
759
769
747
744
731
728
733
747
737
735
746
749
745
735
729
723
479
999
730
731
713
719
718
722
708
696
697
713
709
684
708
704
706
485
894
701
680
688
506
868
732
730
725
701
718
719
718
720
751
774
643
879
730
749
734
727
741
645
846
748
771
770
755
760
497
974
715
751
731
741
732
495
947
702
719
725
712
712
719
723
722
741
763
757
747
742
769
767
758
746
736
757
621
899
741
746
759
743
756
517
987
737
732
728
736
744
743
743
742
745
758
756
753
759
770
760
766
761
761
763
749
759
687
836
752
750
760
756
750
534
969
760
730
721
741
767
619
840
731
743
745
745
738
718
781
757
760
759
773
767
576
961
748
765
769
770
757
752
771
759
747
750
761
742
746
744
765
741
748
720
738
563
914
727
721
728
735
722
734
727
730
725
710
727
744
733
744
730
716
723
729
712
718
645
804
730
706
706
531
867
693
692
718
478
957
767
733
733
720
695
714
760
776
744
726
480
975
715
695
722
711
694
709
714
710
708
694
734
730
706
717
747
542
926
726
732
736
741
742
719
759
747
752
752
747
748
594
927
751
739
763
746
747
492
994
756
735
728
731
733
724
742
749
724
753
768
765
495
1007
729
771
737
745
752
746
744
755
749
735
748
752
750
747
744
740
744
737
740
472
978
723
722
712
708
710
661
752
746
744
727
730
719
705
709
742
708
722
720
727
728
741
732
738
739
735
722
707
496
933
728
720
719
723
739
720
729
710
722
731
616
858
723
731
721
734
725
730
741
723
724
727
528
892
714
704
706
699
712
711
717
700
751
737
612
795
694
697
685
532
846
689
688
677
549
837
754
740
720
723
716
719
727
760
760
749
739
730
736
727
727
744
733
495
1055
534
960
734
718
716
733
766
733
743
739
727
737
738
726
746
741
723
728
739
753
740
470
981
722
725
730
711
723
484
982
730
725
721
732
723
482
982
739
723
721
720
718
479
987
727
735
758
726
735
732
738
732
737
746
755
573
879
756
751
762
751
465
1021
627
849
733
727
723
726
730
739
735
723
729
738
494
998
755
735
725
764
749
741
746
746
744
755
758
763
747
755
568
950
747
738
744
749
747
738
738
751
753
739
728
749
472
1007
714
763
738
746
736
739
734
745
736
735
721
737
529
961
750
728
732
738
745
592
877
725
732
734
739
735
736
730
749
731
747
753
750
731
733
743
734
723
471
977
721
704
708
716
713
679
784
738
747
718
703
699
698
699
713
697
691
728
707
703
727
764
647
835
729
704
754
768
751
610
854
729
713
716
705
690
712
697
708
695
717
687
698
709
701
715
711
714
701
766
720
728
709
708
711
708
574
815
700
688
698
504
891
689
702
691
692
711
709
708
700
725
737
736
734
718
733
724
470
1012
642
801
732
749
732
744
725
646
827
735
729
734
746
751
619
843
707
734
739
717
708
722
709
717
718
706
509
894
713
709
692
710
691
702
720
746
750
751
497
989
725
734
758
728
728
732
720
741
741
719
715
726
603
792
722
719
714
717
719
715
725
716
736
722
665
761
704
718
727
720
719
726
711
725
719
728
554
887
721
722
723
705
717
708
724
726
764
755
739
734
746
727
742
732
718
478
946
710
693
732
713
703
655
748
692
703
711
478
935
711
714
704
696
702
723
708
722
719
714
476
972
713
728
742
732
736
732
742
741
733
720
725
742
733
737
734
741
728
737
726
734
731
738
728
727
732
723
733
729
727
722
702
718
728
718
722
715
727
717
515
933
721
711
710
717
702
717
714
710
727
723
737
738
723
740
786
763
755
513
956
716
713
712
705
714
690
712
743
724
727
739
726
722
719
728
726
736
626
841
730
727
728
710
726
742
731
728
720
721
516
936
712
713
717
728
718
717
727
740
733
725
517
986
770
742
738
734
734
715
727
723
717
724
714
718
718
719
739
715
721
520
888
716
698
711
700
724
698
706
717
708
710
722
721
724
769
754
504
952
727
720
717
714
719
671
749
724
715
730
476
954
712
705
713
713
711
706
716
717
712
706
707
713
704
707
710
697
796
720
720
710
467
926
685
708
704
695
710
691
685
697
695
706
703
716
725
715
723
737
734
743
721
719
731
721
721
705
729
507
923
723
717
711
717
717
722
730
729
714
718
531
903
729
722
703
723
716
717
727
734
740
731
612
845
727
731
728
727
737
732
725
714
731
727
477
980
720
728
717
708
732
482
943
713
712
708
702
703
707
718
712
716
728
539
902
713
712
705
692
714
723
719
707
723
723
720
716
702
741
763
608
898
722
722
697
722
718
708
721
763
758
728
727
724
714
702
711
542
871
707
700
695
481
909
694
701
694
697
752
753
734
729
728
717
713
717
733
722
733
721
730
743
742
733
728
735
581
890
729
727
737
718
728
728
720
728
715
718
547
875
714
719
699
708
712
713
723
712
717
722
738
725
732
729
732
594
855
729
728
738
725
729
729
730
716
718
707
659
789
710
707
726
721
731
721
712
729
738
717
728
731
719
728
719
605
838
718
698
717
715
710
733
714
715
707
708
710
711
704
708
713
709
717
712
713
699
712
708
707
714
717
704
718
706
714
700
710
713
701
700
702
695
718
704
709
696
698
710
713
701
697
696
705
709
702
701
701
713
691
479
907
693
687
697
682
702
744
735
723
709
725
707
709
707
711
701
699
712
716
702
709
695
705
683
705
692
704
700
719
688
708
694
702
689
473
946
747
716
723
708
715
694
701
723
738
720
715
725
732
749
742
730
739
752
745
754
730
734
609
865
737
732
734
733
737
718
756
744
738
687
505
1018
687
795
736
737
734
741
746
736
753
749
769
765
757
771
536
1009
763
744
759
751
749
740
747
755
741
742
741
741
728
740
728
740
739
735
739
735
736
741
747
735
741
738
532
950
720
727
731
730
741
724
724
736
737
734
515
938
718
725
724
730
728
734
727
741
708
730
543
911
735
724
741
726
710
724
737
731
723
723
543
901
733
723
724
723
719
717
711
726
712
707
720
725
728
725
743
739
752
743
748
764
740
749
530
928
735
710
706
724
720
709
716
705
705
722
714
790
747
752
755
727
736
721
745
748
742
732
738
757
754
753
794
796
779
766
740
556
913
740
734
732
740
740
750
743
746
736
743
745
742
739
731
748
738
743
643
833
719
740
740
725
722
733
736
730
718
730
736
740
755
747
743
469
1010
761
731
740
731
731
735
734
741
739
732
744
749
583
926
759
739
732
750
740
660
815
733
748
740
725
730
729
746
730
747
739
581
920
746
729
744
730
744
637
816
722
712
719
716
719
731
761
763
742
740
542
930
736
724
724
714
717
714
698
710
710
738
738
722
726
710
733
558
871
706
697
700
704
701
694
692
710
705
719
702
721
724
727
722
720
731
709
716
719
625
790
713
713
723
690
702
702
687
702
684
670
668
660
674
654
645
653
659
631
616
645
597
584
551
500
509
509
494
504
509
519
525
538
543
544
520
514
518
537
529
563
543
529
552
533
567
587
547
542
436
674
523
558
541
550
537
575
556
580
570
534
580
575
537
547
574
558
563
475
623
579
554
559
544
550
560
541
572
569
534
554
564
551
587
585
522
714
815
742
723
704
695
700
690
488
929
691
666
700
470
924
686
693
705
487
902
685
682
670
685
687
666
668
688
660
663
664
646
639
643
455
732
577
522
465
506
509
524
519
513
503
510
510
485
491
499
521
504
503
507
522
506
433
452
624
618
583
603
614
635
638
650
635
666
703
714
751
732
738
741
754
727
701
671
720
683
654
652
638
630
629
669
668
671
664
674
656
667
676
679
656
670
701
683
684
679
697
695
696
703
695
693
703
703
703
691
705
705
686
693
677
659
679
670
674
665
662
692
778
726
668
697
845
749
743
748
759
746
745
771
769
755
753
773
771
765
763
783
772
765
780
791
792
769
776
800
782
775
793
790
769
775
774
773
738
782
781
785
782
784
778
778
784
807
795
800
803
799
809
784
782
789
781
772
769
768
772
803
810
808
798
795
809
804
795
799
814
795
791
813
808
792
786
788
796
791
790
779
769
760
772
805
786
797
787
818
801
803
795
820
821
800
803
819
824
780
801
802
807
794
789
782
788
792
792
817
806
779
790
811
802
819
798
802
808
803
811
816
806
796
790
782
765
776
793
801
807
799
796
816
814
806
795
818
818
542
1078
802
775
757
767
776
790
771
790
816
806
804
793
809
812
826
819
808
803
812
771
768
788
808
813
793
816
801
807
797
807
827
802
788
801
800
780
773
778
795
791
807
809
811
793
782
801
576
1023
797
804
789
774
780
527
1058
829
811
786
778
781
790
798
819
796
794
811
822
814
801
519
1137
826
796
797
773
755
770
798
532
1090
796
792
796
803
792
794
806
510
1129
815
808
804
798
790
780
774
777
805
816
817
819
826
838
838
835
823
836
823
802
776
784
813
802
796
803
818
794
802
825
813
798
802
817
809
808
514
1116
812
762
772
784
780
792
790
609
1015
810
797
793
802
818
810
807
551
1120
578
1118
591
1041
790
768
797
816
809
794
791
820
820
823
790
825
820
820
804
773
789
779
797
790
806
799
802
791
810
814
804
795
790
820
808
808
787
787
785
774
765
789
812
808
800
805
808
806
808
791
799
809
505
1112
620
990
784
773
762
759
758
754
767
774
794
790
796
793
811
807
815
805
813
824
817
804
815
833
818
801
767
783
798
796
776
791
798
785
780
788
797
769
783
797
780
781
571
977
770
767
755
766
758
765
764
756
753
755
767
767
774
752
764
767
773
751
749
762
760
761
758
773
787
555
988
761
762
756
751
760
772
772
776
796
781
791
785
772
792
786
764
787
782
785
775
778
783
780
773
771
793
773
766
773
785
788
795
773
778
775
772
779
793
786
804
787
777
786
789
789
800
790
776
786
783
795
764
744
552
1029
762
747
787
798
777
666
895
782
776
779
773
790
794
799
784
790
815
810
795
628
994
801
798
791
798
786
558
1047
807
802
797
777
813
807
813
783
814
815
805
802
821
848
827
818
602
1061
794
790
827
806
799
800
807
551
1080
815
807
818
825
804
803
818
827
818
808
827
821
799
789
794
785
647
944
794
802
803
793
802
513
1124
584
1027
761
792
780
780
793
538
1080
794
786
798
801
814
805
791
573
1068
812
802
778
803
788
791
812
616
1024
789
824
805
806
808
829
817
582
1080
803
790
807
786
790
808
808
579
1047
792
791
790
791
759
515
1053
792
781
814
809
796
802
825
519
1128
587
1036
803
779
782
799
798
782
793
813
795
790
794
820
810
779
583
1021
780
761
791
815
795
556
1052
794
795
800
810
793
809
821
534
1105
649
1010
809
822
815
831
813
810
819
499
1154
849
819
582
1044
797
790
778
746
768
511
1065
744
790
781
786
769
781
796
793
785
778
817
811
807
803
809
815
679
932
780
793
772
776
786
582
1031
803
791
789
795
805
781
811
803
806
798
790
814
796
793
529
1107
607
1004
765
767
766
775
773
621
996
803
785
797
808
803
501
1125
563
1051
787
779
793
801
785
787
789
689
928
814
800
806
819
815
809
809
710
883
786
804
797
805
821
822
807
813
828
813
821
810
820
817
821
823
566
1070
805
774
781
770
781
804
790
797
788
795
805
813
789
804
822
826
613
1030
823
810
813
803
813
826
803
564
1081
820
815
815
794
799
799
814
803
796
809
801
816
804
792
792
779
688
839
777
787
783
762
800
770
782
776
797
803
800
786
625
960
800
792
800
781
788
583
971
767
760
757
768
775
777
777
772
794
783
801
803
799
814
808
813
815
818
808
499
1147
543
1070
776
786
803
785
788
806
810
535
1080
788
801
809
815
799
805
821
812
809
797
817
810
823
813
787
768
556
1015
802
795
807
796
791
792
796
808
814
796
797
792
786
808
795
793
815
819
812
799
784
540
1073
787
760
740
785
800
784
787
783
792
793
799
800
509
1090
693
885
775
803
803
793
785
517
1068
791
785
792
785
792
775
778
670
945
774
770
804
807
803
569
1013
781
779
780
799
794
523
1060
786
785
801
806
795
785
808
554
1076
809
821
814
812
781
795
806
800
790
810
808
814
807
797
789
816
578
1028
767
774
771
773
786
600
992
771
763
764
784
793
571
1024
802
817
789
782
787
497
1098
628
962
766
787
797
793
790
571
1036
809
795
808
817
801
777
799
801
808
782
783
779
796
800
567
1007
842
815
773
755
781
791
791
795
776
799
793
780
592
994
782
789
760
775
782
785
775
788
774
793
799
774
798
802
806
808
798
802
811
543
1120
587
1093
632
920
629
917
796
777
770
495
1076
780
752
754
782
769
770
755
763
793
795
808
798
793
818
812
813
805
811
795
797
793
536
1101
831
796
782
775
760
763
778
776
780
786
763
781
780
772
774
787
788
773
777
800
796
807
794
793
807
800
784
780
585
1008
793
790
795
779
768
619
934
787
793
813
783
776
579
1031
784
791
802
798
791
491
1108
612
952
761
781
790
785
787
585
1001
786
813
790
791
788
538
1078
787
771
791
787
789
795
803
661
942
781
780
801
787
781
610
966
806
838
805
778
790
536
1074
776
780
799
786
791
790
804
578
1028
780
800
791
783
780
498
1125
563
1023
769
808
788
785
766
789
807
815
824
817
821
818
827
824
790
787
653
942
790
799
836
817
798
798
788
637
997
814
821
817
808
821
806
800
561
1089
804
774
770
787
796
775
774
648
975
802
782
792
808
812
804
795
796
804
799
797
787
808
803
517
1117
588
1014
797
770
773
796
786
532
1052
784
777
790
784
788
788
805
559
1068
791
802
806
804
790
805
794
516
1126
556
1125
553
1030
759
784
802
796
787
800
793
807
784
787
786
785
812
799
544
1078
831
802
801
794
795
783
785
542
1035
835
805
777
764
782
797
797
789
785
807
800
784
795
819
509
1122
573
1050
798
782
792
780
793
788
785
632
956
775
797
781
783
806
537
1058
806
785
806
797
784
789
805
549
1041
796
813
808
805
801
789
819
824
800
806
807
800
795
784
804
818
514
1141
824
822
815
807
800
797
803
801
785
793
798
797
802
792
800
807
819
808
522
1089
617
1070
666
945
751
776
785
773
771
531
1057
795
768
772
786
799
808
783
544
1065
801
770
793
783
799
797
780
583
1009
804
778
787
812
803
806
792
789
808
802
815
795
775
782
568
1044
795
789
804
803
787
797
816
629
961
786
790
782
801
796
548
1043
804
783
790
792
797
797
782
629
955
793
794
798
787
808
798
805
803
801
813
824
801
798
812
504
1124
818
806
795
779
777
778
790
796
774
781
773
773
786
762
767
793
792
771
785
794
796
510
1068
768
789
780
770
776
780
771
780
769
774
793
793
802
786
641
945
774
776
766
785
792
593
959
763
797
796
783
775
594
990
784
773
783
800
789
532
1092
796
786
784
769
788
801
808
535
1072
791
790
797
790
792
813
812
807
802
660
982
824
821
794
808
807
804
797
786
816
810
815
810
798
811
793
787
763
775
804
795
789
778
788
801
775
780
779
786
791
801
641
916
795
798
795
782
787
581
1010
788
785
782
776
786
538
1054
777
757
785
786
773
774
782
786
787
773
776
790
790
782
785
782
787
790
831
799
790
776
776
786
801
808
799
784
798
801
794
789
792
811
804
806
790
552
1051
788
763
774
788
785
787
785
785
791
802
797
792
833
821
541
1097
618
1008
811
784
791
805
797
789
795
607
999
787
773
804
801
801
505
1098
657
974
820
804
801
770
766
528
1025
781
781
791
790
777
797
780
784
785
795
790
786
777
784
656
940
781
761
792
784
782
764
787
783
779
789
785
795
549
1084
802
795
808
815
801
808
802
802
835
520
1137
846
818
609
1032
815
824
809
810
816
796
808
809
797
795
801
825
822
812
810
828
817
822
847
834
520
1123
562
1044
795
798
774
796
783
795
790
609
956
782
768
812
780
771
527
1049
794
769
774
796
804
796
793
569
1034
781
786
795
807
807
801
820
506
1152
828
791
819
809
801
792
815
802
808
790
771
784
780
849
820
789
791
796
511
1103
572
1042
790
792
795
801
815
801
795
540
1063
806
775
790
791
805
786
788
536
1058
792
784
780
793
786
787
792
645
916
786
797
799
795
796
533
1062
794
789
815
811
827
824
814
789
817
579
1035
788
787
804
790
791
802
786
813
796
797
787
798
799
801
790
796
833
821
806
799
814
811
825
784
783
663
920
830
814
808
761
762
609
928
757
795
786
785
767
651
912
769
780
792
790
806
519
1112
615
1006
792
816
793
770
772
527
1156
811
757
765
777
788
774
775
486
1132
804
774
793
798
807
783
805
500
1117
566
1023
768
787
809
794
766
787
800
801
783
782
799
793
790
774
648
934
785
790
796
814
811
509
1092
697
906
801
780
777
795
794
529
1057
779
804
777
795
774
791
800
784
759
856
835
821
778
762
554
998
780
771
781
788
789
494
1090
632
932
763
770
782
796
772
591
979
780
789
788
778
794
545
1077
820
788
811
829
810
817
811
815
830
540
1120
553
1123
829
805
805
825
819
818
797
805
819
806
798
642
970
792
806
811
799
790
791
778
781
799
789
802
793
803
802
803
814
799
823
822
810
789
802
821
597
1048
806
817
812
804
788
770
790
628
942
772
794
800
794
784
512
1095
642
949
786
789
807
785
796
780
797
811
799
809
797
809
817
805
802
806
819
804
800
795
817
808
809
792
788
704
927
790
770
847
839
784
783
770
771
791
799
806
785
495
1114
584
1020
783
796
811
802
789
801
797
810
804
785
805
822
793
802
792
826
627
989
786
811
811
812
787
802
835
563
1065
785
807
811
796
788
783
817
806
799
619
1005
823
827
808
799
845
824
788
1651
832
795
618
965
795
788
774
773
782
599
988
783
791
798
808
786
499
1124
549
1081
698
877
782
780
793
796
800
511
1084
686
857
796
800
792
777
777
541
1136
540
1082
673
953
787
792
762
770
761
652
897
774
791
792
800
797
817
814
655
977
834
829
817
797
825
837
818
1652
832
800
621
967
788
781
780
773
791
518
1054
780
774
822
794
786
795
800
563
1071
804
789
828
807
799
809
812
812
811
583
1073
811
822
808
816
790
812
852
829
821
827
814
510
1165
843
826
512
1125
572
1095
598
1074
677
903
775
780
791
787
793
479
1094
595
951
759
791
813
798
784
778
826
643
980
780
837
808
791
786
785
795
795
804
799
782
804
812
804
513
1102
595
1003
777
781
798
797
794
787
771
787
794
791
783
776
779
797
799
799
791
788
813
805
798
517
1119
593
994
776
783
805
791
780
479
1113
574
991
773
765
789
776
768
519
1046
786
783
783
777
809
806
814
501
1124
833
810
813
822
816
833
818
802
797
835
815
815
802
625
966
808
813
809
800
779
768
826
819
819
814
800
796
809
804
800
803
702
909
794
810
806
786
816
494
1113
540
1099
612
996
780
773
766
786
782
539
1031
779
792
788
788
807
812
818
835
817
617
1036
823
803
777
800
799
788
772
540
1172
827
775
654
897
788
779
784
783
783
544
1083
799
771
796
814
790
812
785
547
1051
778
791
781
781
788
786
781
638
966
801
809
815
772
794
819
805
593
1060
803
807
808
793
805
818
815
798
800
558
1086
812
792
800
813
795
779
802
817
827
625
1000
794
804
803
786
780
500
1099
632
943
772
781
789
797
789
509
1106
623
977
786
784
790
797
798
803
806
843
817
799
803
815
815
810
804
800
609
1037
810
810
825
844
834
810
807
825
810
548
1096
600
1023
807
778
778
791
798
790
778
657
926
786
781
800
831
823
815
805
532
1124
533
1115
554
1115
578
1062
690
912
767
775
781
774
824
807
788
663
929
776
818
791
790
789
789
827
683
958
812
823
810
832
825
805
815
806
800
788
778
795
789
798
789
816
518
1103
630
972
798
789
785
792
810
490
1104
578
976
779
785
778
773
773
598
970
780
775
802
792
785
781
792
794
812
807
802
800
819
828
820
818
511
1150
855
816
557
1077
800
808
797
788
797
807
799
817
801
591
1017
783
766
791
789
785
782
782
794
804
807
827
800
813
835
812
814
1682
869
833
779
771
794
799
790
789
787
805
798
503
1083
643
933
773
782
780
804
796
568
1013
773
787
788
772
780
525
1050
768
761
769
768
791
773
777
796
779
805
779
791
806
811
796
800
782
807
825
817
814
809
822
532
1114
608
1009
791
786
791
777
805
487
1102
593
988
777
785
772
767
758
638
975
822
795
803
811
812
823
818
505
1192
850
826
812
811
809
796
799
793
805
786
842
834
822
504
1154
837
806
805
821
806
821
802
811
808
818
805
572
1075
796
800
789
780
781
802
809
541
1042
789
823
526
480
1261
872
806
795
779
1587
786
805
784
791
803
810
778
515
1090
571
1023
798
782
797
804
784
792
777
789
834
813
809
819
816
821
808
804
543
1089
800
773
781
803
779
773
764
841
831
776
767
771
804
781
789
774
785
801
781
780
773
767
773
777
765
770
516
1041
756
757
771
775
769
764
766
764
778
779
783
765
774
792
778
775
763
525
1066
784
784
789
784
780
780
782
788
789
780
778
774
792
797
793
786
781
800
810
795
786
811
807
814
826
793
815
815
802
790
818
801
828
810
805
820
797
802
783
793
783
819
822
825
797
801
508
1100
627
998
791
775
770
779
786
575
999
771
770
815
804
804
516
1137
803
788
794
772
786
800
795
773
788
814
798
804
804
805
819
821
815
807
782
793
803
790
798
793
817
498
1107
582
992
789
779
793
771
783
572
983
751
766
805
784
766
586
977
777
778
789
774
788
592
999
779
772
793
790
788
524
1065
768
780
812
792
791
798
796
594
1008
801
823
805
802
817
809
816
514
1120
596
1073
791
776
757
784
781
788
773
785
780
800
797
795
789
814
526
1146
850
815
625
1011
816
792
795
807
805
791
786
561
1033
775
770
784
772
780
772
786
783
795
829
824
825
828
821
838
820
545
1107
616
1057
837
834
789
792
798
802
784
780
803
801
788
781
799
795
561
1049
782
785
823
809
777
787
787
799
792
795
793
800
817
827
795
817
827
824
814
814
841
828
812
824
829
539
1088
593
987
810
805
811
761
784
609
984
775
776
792
790
776
574
1021
803
805
783
788
798
523
1064
798
784
777
777
774
808
792
590
983
782
790
787
779
783
554
1021
776
777
795
788
788
552
1052
827
811
837
811
774
773
834
578
1048
824
801
807
789
788
834
810
526
1102
848
833
819
836
836
805
773
773
787
793
782
779
792
792
517
1058
787
776
792
784
789
793
797
578
1022
787
778
791
802
796
786
787
796
806
826
811
806
816
836
807
816
811
826
825
825
817
801
798
808
795
792
796
800
806
806
798
803
599
1010
797
811
803
799
801
775
781
831
808
793
787
793
801
805
544
1039
808
807
787
791
791
817
795
798
790
773
801
794
799
792
503
1165
840
823
529
1095
591
1021
797
783
803
789
791
792
807
618
963
777
809
801
816
825
814
798
825
817
798
828
821
835
821
803
796
512
1100
581
1103
617
1077
793
767
765
801
793
783
754
785
785
783
788
796
773
786
597
970
761
768
754
728
758
800
765
765
752
749
740
741
751
747
740
725
720
734
522
968
735
728
696
549
939
677
647
628
619
612
608
615
607
603
594
600
597
593
588
587
579
581
584
578
599
590
584
575
593
585
497
663
582
541
620
566
576
585
557
568
572
566
569
575
570
579
557
559
564
473
644
568
564
550
574
567
556
568
552
562
573
570
573
582
578
605
595
609
448
763
553
407
845
618
582
586
598
629
589
744
647
688
662
598
604
592
690
662
636
631
626
615
629
631
637
622
643
644
648
658
638
643
641
640
629
629
624
628
640
635
670
654
668
654
645
658
635
643
636
636
631
623
629
633
632
628
636
624
636
629
638
629
627
628
644
651
639
645
637
647
637
637
627
640
633
639
640
636
637
637
635
644
633
644
647
644
634
642
649
637
642
637
460
776
639
622
636
618
624
615
697
752
731
714
656
627
610
583
645
730
679
640
634
624
617
614
617
626
621
613
618
632
623
612
609
605
606
619
618
611
609
618
618
615
645
754
747
724
740
714
732
720
718
731
710
715
699
496
849
641
612
596
584
571
752
669
634
632
610
618
617
626
620
605
599
615
618
609
605
617
593
614
626
621
617
626
616
704
761
776
696
729
697
714
723
710
698
688
689
706
694
695
668
647
635
640
651
641
638
632
618
622
621
617
604
605
617
605
610
605
591
606
607
613
588
607
607
601
608
606
617
607
606
615
596
603
598
605
600
605
590
608
600
614
603
602
605
612
624
622
621
614
632
629
642
636
632
623
637
637
637
641
632
632
646
662
651
642
644
639
655
670
649
659
660
657
672
651
663
677
680
676
673
659
653
648
640
640
626
640
646
615
623
617
616
651
619
641
651
644
641
647
668
650
646
640
639
650
639
637
646
630
643
635
644
639
631
636
629
639
638
624
641
624
636
626
616
628
626
619
615
631
633
629
629
628
625
634
630
638
633
642
629
629
626
616
623
612
614
614
619
617
602
618
606
599
613
598
608
613
603
616
601
615
614
609
616
611
623
624
626
606
612
610
610
624
630
645
635
636
631
636
628
629
631
634
611
625
627
629
618
615
610
609
613
626
621
625
626
610
616
612
610
605
595
594
586
582
583
603
600
592
602
605
605
610
615
628
609
607
611
606
603
608
617
606
630
608
637
628
628
628
638
637
637
452
804
645
630
618
621
611
628
619
635
632
635
636
620
613
610
605
610
615
628
633
639
653
669
670
678
637
639
643
642
655
669
667
653
666
668
668
678
665
668
653
644
638
639
641
647
658
646
638
653
663
655
656
671
661
672
676
670
663
664
655
657
652
641
647
654
648
631
633
632
638
666
690
690
700
660
658
643
645
636
704
762
788
752
739
707
710
708
716
692
666
661
647
631
603
595
595
650
761
669
622
805
724
703
710
699
729
717
715
694
706
720
701
720
710
677
695
688
677
677
664
642
611
593
629
737
676
663
641
629
627
623
610
625
625
630
628
629
627
635
670
781
792
758
715
717
731
723
719
715
687
692
695
677
658
651
624
595
570
524
646
750
651
622
626
638
632
623
620
636
634
631
646
635
643
647
641
651
628
629
804
764
750
716
709
705
682
702
678
689
690
685
691
700
740
709
727
719
704
702
693
687
682
629
624
611
660
776
710
667
662
653
652
649
647
639
644
661
656
648
642
645
656
647
648
634
636
640
706
779
816
749
731
717
713
718
729
716
710
710
703
698
688
680
683
687
655
642
665
667
656
656
659
649
653
660
668
661
654
662
652
640
670
646
654
643
640
659
655
647
645
647
650
638
644
636
641
646
645
648
628
654
639
647
636
636
652
652
638
651
645
635
634
629
638
635
655
642
654
647
636
628
629
631
623
621
630
641
640
647
646
634
622
626
624
638
618
624
623
633
613
625
634
631
641
647
649
639
648
664
635
636
637
645
641
645
639
648
630
624
634
634
625
626
624
621
620
621
615
616
627
622
620
632
627
627
635
629
608
622
607
614
611
599
603
608
605
596
605
594
600
599
615
601
612
593
589
597
581
598
586
593
608
611
599
615
621
623
613
625
631
627
629
641
625
634
626
635
634
626
633
641
622
638
631
631
643
637
634
624
632
620
630
621
636
629
624
621
611
636
626
627
630
622
629
634
622
625
626
637
622
628
632
626
631
619
612
700
805
698
706
681
678
677
684
698
685
690
726
721
694
692
695
686
689
687
681
671
686
676
665
622
613
607
764
664
652
639
633
632
630
643
633
640
620
623
627
632
643
640
637
629
637
619
624
660
757
737
688
691
677
692
704
676
679
687
689
678
673
678
681
676
694
681
686
699
700
698
680
693
712
698
697
672
686
699
695
691
685
703
687
674
687
685
679
676
654
622
609
585
537
537
534
545
556
552
563
546
558
558
590
578
587
572
583
559
568
562
583
583
566
587
614
594
600
625
595
588
585
589
580
600
597
591
613
601
607
619
592
580
588
580
595
619
619
608
591
592
593
600
592
597
578
585
570
585
575
576
580
572
597
594
586
573
580
569
579
570
561
576
605
592
591
571
588
560
581
575
578
575
568
563
596
581
570
575
561
566
577
584
582
582
560
589
600
594
590
599
587
582
589
600
593
596
588
579
586
587
597
586
573
576
561
558
557
565
586
592
593
591
575
564
596
596
597
614
620
620
613
624
618
611
608
615
616
622
615
605
612
609
595
590
598
586
594
613
624
616
610
608
624
614
637
612
625
601
604
604
614
634
644
647
649
640
618
612
596
610
596
610
605
614
600
602
619
617
613
603
623
635
631
602
601
606
599
608
603
594
610
605
635
632
624
595
619
605
591
607
584
604
615
615
603
600
608
621
611
622
620
597
589
597
599
585
606
599
598
600
618
583
600
596
604
590
591
593
582
601
601
589
594
614
601
602
592
592
597
585
574
590
576
570
582
575
582
565
554
577
570
560
562
559
564
552
543
540
555
562
568
570
584
574
572
559
584
582
572
565
575
602
596
612
602
621
621
617
618
594
609
609
600
604
603
600
608
615
587
586
575
551
542
547
545
563
561
567
550
554
543
533
548
549
539
513
534
505
513
500
523
517
506
517
1028
520
515
510
514
512
497
488
506
506
524
510
510
507
517
509
523
516
540
557
575
609
593
565
563
578
591
567
558
566
553
551
564
572
562
551
553
550
544
553
543
540
512
528
515
548
536
534
521
530
529
529
522
536
537
546
543
531
527
538
528
537
519
520
503
533
533
518
531
515
523
517
516
522
500
511
524
505
526
528
521
520
522
522
526
530
545
538
520
532
542
568
561
562
563
579
582
588
587
586
577
551
578
568
575
576
592
581
577
586
576
557
583
589
573
586
565
567
570
581
580
580
578
559
588
569
584
581
600
601
604
604
614
608
603
594
589
598
587
552
573
589
576
465
660
588
571
596
580
581
564
551
574
584
602
592
577
587
587
580
575
582
589
582
580
572
583
596
590
577
579
565
547
557
557
581
573
586
571
567
575
585
560
546
558
557
553
573
554
540
432
644
547
514
531
538
545
545
531
541
538
543
557
553
552
565
553
557
542
553
557
551
544
556
554
439
635
554
443
626
554
536
541
536
533
527
554
559
536
549
562
551
562
583
565
571
565
590
561
556
553
561
565
562
554
565
582
582
583
590
579
562
564
582
554
576
553
549
564
577
576
567
569
576
578
558
569
566
556
571
579
564
583
560
564
572
573
563
548
554
573
571
573
565
576
564
554
554
560
551
573
587
573
565
562
560
562
536
542
534
574
565
549
531
544
553
540
529
542
538
563
557
561
576
566
565
573
592
591
579
680
734
663
708
682
633
636
597
547
714
773
727
701
707
710
723
715
722
722
700
642
738
697
678
679
697
674
648
644
634
638
612
579
579
543
499
517
523
523
527
535
524
524
531
530
516
528
539
539
520
522
539
541
522
539
541
539
556
537
529
523
544
542
551
548
536
557
554
549
550
528
544
545
553
509
529
564
541
523
539
540
524
523
539
520
525
516
528
533
532
530
506
530
521
519
504
535
508
509
507
525
523
525
540
525
517
531
533
518
530
534
516
522
526
512
530
505
522
529
530
523
545
547
525
525
524
532
547
542
557
526
552
545
536
545
551
564
554
573
580
583
560
539
556
550
546
551
564
536
554
563
539
544
534
521
514
544
548
521
535
542
517
532
526
520
502
521
525
523
520
500
515
520
516
512
532
497
516
529
506
509
516
511
528
546
517
523
528
548
536
532
542
555
568
539
570
558
550
547
547
541
540
524
597
637
613
603
705
751
699
671
641
608
640
717
686
652
660
664
635
635
635
645
634
637
654
636
641
645
668
644
649
662
654
633
655
656
665
714
709
697
694
696
697
683
708
702
682
699
693
698
680
689
688
683
656
670
634
633
603
582
508
639
747
672
634
623
601
597
611
595
584
598
587
597
583
576
578
599
581
599
580
577
570
568
561
577
551
569
633
637
609
598
589
611
599
595
608
599
610
637
629
597
613
613
617
629
637
656
681
628
579
683
631
636
621
634
629
626
637
604
597
583
564
535
519
500
464
471
489
491
497
509
489
497
489
505
513
492
513
414
588
496
496
492
494
504
497
485
486
502
498
499
502
489
500
489
481
485
483
489
406
560
497
494
483
484
464
481
487
481
489
478
510
482
481
475
488
524
673
652
618
614
609
594
607
598
602
609
596
586
584
589
586
601
547
648
562
630
525
644
606
592
578
563
548
533
530
496
459
469
966
494
483
471
470
485
490
502
517
508
498
504
548
653
597
600
620
623
616
621
640
654
611
626
607
663
648
644
615
598
599
583
554
555
550
565
574
555
568
561
533
517
634
663
629
606
534
515
525
547
541
535
538
558
561
590
617
617
598
587
587
571
580
627
627
614
604
603
631
714
726
661
638
537
686
791
680
639
683
694
676
674
696
718
707
674
609
599
590
556
681
690
617
620
605
577
587
580
599
592
587
599
604
582
583
592
605
602
585
612
586
618
741
622
747
672
663
670
674
668
675
688
674
643
659
650
655
660
656
662
644
660
680
686
678
658
616
620
701
657
637
633
633
626
586
594
581
568
562
492
514
515
525
536
530
538
518
537
549
556
561
548
573
555
583
555
589
624
591
597
606
598
598
602
598
622
592
589
596
594
605
592
596
597
600
619
611
635
619
614
603
629
621
600
609
612
604
588
584
587
589
600
602
600
609
811
750
681
683
688
690
671
631
678
705
684
673
640
699
657
612
636
724
669
655
654
558
703
663
652
626
631
615
609
597
586
608
671
622
641
613
586
571
578
608
715
683
681
665
602
676
584
676
626
615
607
582
574
569
565
527
521
526
514
575
647
589
596
597
570
572
597
739
665
625
599
667
704
644
635
670
680
672
617
570
597
662
624
597
587
597
735
671
661
652
673
664
653
637
654
650
655
650
654
661
647
650
666
656
598
693
649
650
591
668
617
614
615
601
601
598
611
591
597
592
583
600
614
605
595
606
624
602
577
586
606
601
583
601
606
611
589
610
610
616
577
575
613
602
605
583
599
604
595
595
593
612
614
588
590
629
603
589
599
615
602
590
574
591
623
596
586
590
612
601
601
603
597
589
596
589
584
611
600
602
579
585
580
588
583
583
603
593
587
579
595
597
593
577
591
586
580
578
579
581
555
578
575
565
586
586
561
562
567
558
542
542
529
532
548
559
545
545
557
566
557
548
558
585
583
571
554
591
583
557
591
612
591
599
593
587
594
607
591
587
591
607
597
582
594
599
598
591
590
608
621
611
591
605
595
594
576
616
592
591
576
590
598
606
593
610
612
605
601
604
611
606
598
625
619
617
606
619
613
590
589
604
590
577
591
604
596
594
594
591
589
581
585
595
587
593
576
588
560
584
572
577
582
566
559
594
579
563
567
567
575
567
558
563
583
574
571
561
562
578
576
586
573
588
586
587
593
595
584
611
605
595
586
599
599
610
608
596
582
589
604
606
583
589
613
598
601
603
614
599
615
604
602
584
596
611
597
598
589
609
610
593
599
599
599
604
597
604
594
588
597
629
610
595
604
596
604
594
578
601
599
578
596
575
601
615
592
594
604
614
598
600
615
603
601
619
596
601
622
618
622
617
610
622
631
628
618
644
652
608
610
647
631
617
625
621
635
619
615
610
611
602
594
608
613
615
610
592
611
621
614
624
617
610
644
627
617
627
645
637
636
629
652
631
642
640
647
658
639
657
637
656
642
641
636
651
635
622
636
646
627
628
627
647
670
655
640
660
647
642
628
650
639
629
624
636
637
631
636
638
626
616
626
642
645
619
621
636
641
612
620
631
620
616
628
649
620
630
634
614
653
648
631
634
629
629
633
618
623
629
631
621
631
634
640
658
643
656
654
653
656
650
651
656
641
647
647
648
649
642
642
657
654
642
648
649
645
640
643
656
654
640
644
652
662
628
649
634
640
635
652
643
649
639
628
628
626
642
627
634
616
624
624
621
610
629
617
621
631
630
620
615
629
623
623
620
621
620
633
621
633
635
622
631
627
636
633
615
632
624
617
632
629
616
607
628
625
631
620
627
622
624
634
626
625
637
644
637
622
624
631
630
625
644
628
626
641
632
631
642
648
625
636
646
645
629
636
641
631
613
624
631
622
637
620
639
616
625
630
629
631
626
634
630
631
635
627
641
635
638
621
631
638
619
624
612
630
631
611
635
633
629
634
643
654
641
641
654
636
647
652
658
649
660
658
659
654
650
650
654
651
659
650
655
654
647
663
638
657
641
639
648
646
650
648
657
658
663
661
646
654
648
657
643
637
651
644
643
642
657
638
650
649
656
648
651
652
652
652
642
647
656
649
661
652
647
653
638
649
647
631
633
653
644
648
660
641
656
664
650
646
631
640
629
625
625
641
642
638
651
641
645
658
664
652
685
665
660
646
680
657
676
671
661
671
652
663
667
653
648
648
648
653
653
645
650
644
641
638
632
627
631
631
617
627
630
635
620
608
613
615
618
602
621
621
600
627
618
630
612
619
634
621
627
634
626
626
634
626
630
626
640
640
628
619
624
647
635
632
630
630
637
624
625
641
645
634
632
627
644
643
633
641
636
623
647
649
645
643
645
652
649
643
642
657
652
646
654
653
650
652
637
633
647
647
642
638
634
633
644
654
647
638
642
635
632
634
636
634
626
634
654
635
631
633
641
642
637
639
665
641
635
638
642
651
652
645
658
655
647
640
670
662
656
663
665
659
670
652
673
664
673
672
645
663
648
651
659
650
654
667
688
653
656
658
647
652
651
649
639
635
638
657
648
665
667
680
664
661
654
652
667
651
646
642
641
649
649
652
656
641
638
640
653
648
647
661
658
675
656
657
656
663
651
673
656
658
659
657
661
661
649
651
648
657
640
649
645
644
648
650
642
652
638
656
648
655
653
639
636
640
653
658
654
658
657
648
646
651
659
652
646
652
650
657
645
632
645
648
635
652
658
655
641
647
663
646
659
654
670
654
670
665
660
668
679
673
667
659
667
674
684
675
676
680
672
682
664
662
672
661
662
659
671
651
652
661
651
671
672
672
663
662
677
682
671
688
654
673
676
671
685
679
691
669
676
674
675
667
667
649
671
668
668
664
665
666
675
660
667
662
689
671
662
667
668
661
655
648
661
646
649
655
658
662
632
658
649
630
642
651
637
625
639
643
631
627
639
628
626
631
643
620
637
627
633
630
649
633
620
639
638
635
643
629
632
636
649
641
651
664
652
640
662
649
650
645
640
660
647
644
658
644
654
643
643
653
632
648
657
639
629
647
632
651
641
648
645
640
626
625
639
642
641
642
635
637
658
636
653
663
650
646
659
653
658
659
675
665
671
673
667
656
662
673
673
668
664
664
674
671
669
665
662
666
682
677
654
665
671
674
670
685
679
677
682
679
662
656
665
674
677
651
655
657
636
652
670
641
644
664
662
666
652
655
664
672
653
662
654
658
655
636
656
639
644
619
631
620
608
614
604
583
599
598
602
587
599
615
615
612
600
614
618
613
616
598
625
612
596
610
589
596
607
605
597
605
573
577
604
605
590
607
610
584
613
600
607
605
612
614
617
588
611
635
631
618
630
639
638
626
611
643
636
605
623
648
630
602
626
635
614
618
630
626
623
619
628
651
610
616
647
643
625
618
639
598
616
624
614
602
610
618
587
609
600
601
610
623
599
600
611
593
610
614
629
603
593
614
606
599
580
598
599
592
600
604
605
619
626
614
623
607
596
628
641
629
631
626
624
627
594
619
625
624
627
605
614
627
642
638
641
637
646
637
630
654
658
652
646
647
657
654
661
655
670
664
658
663
671
688
670
671
679
688
676
673
654
670
666
665
662
650
662
654
652
664
663
668
674
659
667
668
657
661
643
657
658
662
653
664
670
669
688
688
702
687
665
671
683
684
689
669
673
687
679
668
667
653
670
666
661
653
662
671
679
653
660
652
633
648
644
630
640
635
638
632
631
630
624
637
649
641
645
648
669
633
638
653
639
649
641
651
650
648
670
658
654
665
676
671
669
668
672
664
669
660
683
657
672
667
661
664
669
666
657
670
656
667
656
653
668
659
649
657
664
642
646
646
636
624
628
641
630
633
618
637
624
620
632
640
630
632
641
632
632
620
648
627
623
634
628
620
631
640
623
625
624
628
634
615
613
613
620
619
610
600
613
607
609
600
612
596
615
599
583
576
588
577
599
587
583
572
586
582
560
576
590
568
579
577
571
576
574
571
563
570
588
576
562
580
566
574
568
581
600
600
591
589
598
597
585
577
602
580
576
564
451
705
557
570
569
570
573
577
578
575
593
591
577
584
581
579
575
588
584
586
598
588
584
571
581
588
581
575
574
574
563
603
588
568
575
586
578
584
601
567
582
614
591
586
577
598
593
584
587
571
594
596
571
582
610
590
586
599
598
603
604
596
597
603
607
596
582
607
585
580
578
594
592
572
567
597
592
599
589
580
589
572
568
470
677
567
578
590
581
575
599
570
570
591
604
585
568
593
602
587
581
597
588
591
591
589
604
600
579
587
606
602
589
582
608
613
586
603
578
590
599
580
595
594
595
589
589
591
593
598
594
593
592
589
596
578
587
590
594
581
583
589
531
567
594
585
580
561
546
527
606
660
608
614
602
597
588
542
541
529
529
583
616
577
554
540
589
645
630
640
624
603
576
574
655
594
591
592
566
556
676
663
647
609
580
569
546
545
537
592
645
597
604
568
552
583
676
651
628
637
589
625
674
628
627
653
622
615
634
618
607
615
624
631
635
611
633
617
625
633
629
622
639
630
618
619
631
617
606
601
610
596
562
655
609
593
601
578
569
567
548
540
526
506
453
382
526
540
503
489
517
511
503
515
511
512
521
510
527
529
511
516
541
540
547
533
545
522
552
550
585
596
598
580
587
603
657
734
710
651
663
600
568
566
570
540
474
417
453
587
565
531
540
539
520
532
536
546
537
532
535
542
560
539
546
525
545
523
508
507
541
513
541
515
523
533
529
521
513
520
518
526
544
535
541
551
549
537
580
585
556
559
555
554
573
568
558
564
584
671
757
698
650
643
593
584
568
621
664
624
631
600
576
570
591
707
659
648
641
650
609
659
604
634
626
632
625
606
620
617
595
593
581
589
579
571
573
567
578
570
584
585
544
553
568
585
579
582
595
587
591
597
572
599
615
612
610
601
602
601
603
594
596
602
594
584
585
587
597
588
589
577
581
582
585
580
582
593
587
587
552
586
581
554
567
666
594
589
582
570
565
554
602
580
692
655
642
643
638
593
555
537
535
611
627
607
615
608
561
554
552
591
668
658
649
644
601
614
686
633
628
638
655
644
635
629
626
654
648
634
645
651
626
631
578
668
634
610
609
628
614
595
597
578
588
575
563
569
545
525
531
486
465
456
494
477
485
491
467
491
462
476
469
484
475
483
481
462
460
474
488
478
489
480
486
489
489
495
490
485
492
499
492
492
494
510
501
520
531
512
505
513
515
528
511
519
531
532
523
531
518
537
524
531
523
529
520
522
511
514
501
510
507
513
527
505
501
505
499
500
504
508
496
503
479
504
504
507
513
517
511
497
513
511
498
505
505
502
506
487
496
500
500
501
495
499
495
498
503
499
514
496
508
502
503
506
499
514
507
499
514
510
525
541
545
535
527
531
532
529
535
524
536
534
524
535
540
538
529
529
523
527
536
534
525
534
536
534
525
527
536
522
520
531
536
523
499
510
511
503
495
512
516
519
517
521
507
523
537
527
537
555
543
552
545
539
569
556
587
575
553
568
577
542
563
567
559
554
559
548
552
552
552
605
585
606
593
599
623
601
588
569
644
764
679
657
671
649
616
580
554
513
468
487
488
480
492
490
516
514
489
508
507
519
514
531
530
514
538
536
489
522
554
525
527
539
527
553
567
519
673
751
685
671
641
646
623
640
597
592
549
500
659
656
629
638
602
583
582
599
698
642
638
670
644
621
656
646
626
613
629
630
605
604
610
604
614
599
613
595
615
598
609
618
608
611
611
588
597
607
583
569
550
534
543
502
491
501
497
490
498
504
512
509
505
498
504
511
496
502
471
490
496
493
485
483
497
494
493
498
501
502
505
495
502
526
495
519
506
515
523
528
517
516
508
511
525
518
535
560
535
543
521
530
517
530
507
534
517
512
512
511
509
514
511
517
510
495
503
495
502
508
512
524
508
524
500
509
515
515
515
522
515
518
559
549
549
551
548
531
536
530
534
531
530
518
537
539
517
525
528
532
538
520
540
514
535
525
528
517
522
505
507
525
506
523
507
509
517
500
518
503
508
518
501
519
525
516
504
506
505
506
511
531
510
535
519
527
531
524
535
532
548
537
549
538
542
544
533
542
539
540
528
524
544
523
543
524
527
517
507
522
530
515
527
523
512
499
517
514
510
501
506
487
493
512
508
514
486
492
512
510
516
530
502
525
539
561
540
554
564
551
561
547
542
551
554
551
533
539
533
535
553
549
553
540
546
550
545
575
586
572
574
583
579
584
571
578
575
560
568
561
559
562
571
553
563
573
556
558
558
555
560
550
549
547
551
560
539
547
548
546
542
541
523
545
553
548
529
520
541
537
530
536
522
512
528
531
511
526
536
520
521
531
528
533
533
523
544
541
550
546
548
546
549
562
587
571
571
576
565
582
581
571
573
578
561
570
556
559
551
565
547
551
545
534
524
534
527
525
528
527
551
546
548
534
521
533
522
528
519
530
532
515
519
528
527
522
520
529
535
531
549
541
589
592
581
562
590
582
588
583
587
584
596
586
593
589
595
586
588
601
612
586
577
569
568
560
587
580
598
587
597
577
580
553
561
551
547
542
535
548
552
530
547
559
542
544
553
547
564
563
569
560
556
555
552
575
579
573
587
551
549
563
560
540
576
569
553
553
554
555
547
551
564
553
565
554
550
554
557
558
550
575
564
554
549
554
550
538
540
543
551
543
555
528
532
538
535
545
532
546
543
530
537
538
526
534
517
531
527
534
532
545
546
527
518
532
521
546
541
558
535
532
533
529
531
536
545
535
534
537
536
539
536
536
537
545
534
533
529
529
544
529
531
520
557
538
525
535
530
521
534
527
521
536
520
529
523
522
509
521
534
525
528
517
513
516
519
512
533
513
516
529
509
522
538
517
517
516
527
520
508
518
522
537
520
514
517
515
522
517
507
510
518
536
524
540
525
529
544
533
517
526
537
527
544
545
525
523
526
540
527
532
530
511
526
529
533
530
526
518
524
535
534
538
507
533
528
531
540
529
536
540
529
526
539
543
527
534
534
532
520
528
532
542
536
536
537
536
539
528
557
552
546
534
543
531
535
516
531
540
536
514
513
527
518
522
526
531
513
499
515
523
521
526
521
507
514
517
514
509
524
522
505
512
522
494
517
501
510
498
502
512
519
511
499
499
506
514
488
515
510
519
504
512
504
507
516
507
520
519
511
512
514
507
510
501
507
516
499
510
503
516
504
503
509
505
515
503
501
495
491
489
503
495
498
500
504
476
492
491
507
503
487
498
504
499
481
492
503
502
490
499
505
516
506
509
498
494
500
482
522
515
521
519
504
511
510
508
511
506
511
520
523
503
498
510
518
501
502
523
510
510
510
504
497
509
484
503
505
502
485
497
498
516
509
499
500
490
499
516
520
501
509
499
493
483
493
506
492
499
501
486
498
492
490
501
492
492
472
493
486
474
478
473
472
477
477
471
474
481
488
480
461
485
480
473
475
486
486
482
469
487
486
487
502
483
486
482
491
494
486
493
478
516
506
501
521
512
509
516
519
519
516
504
498
511
521
502
509
503
508
514
507
492
500
493
511
500
489
482
482
504
494
486
497
502
489
484
485
493
504
482
490
497
490
495
484
479
507
488
478
478
478
488
473
484
474
493
473
464
478
496
469
480
477
477
474
479
492
480
485
470
487
469
480
484
484
475
472
484
492
491
476
481
505
496
490
498
502
505
505
506
505
513
492
518
491
504
496
504
486
513
504
504
501
505
505
490
502
493
507
498
497
499
494
512
491
497
502
490
495
495
497
513
502
488
497
485
486
507
504
498
499
517
512
506
527
540
544
530
541
536
536
521
521
524
517
510
526
503
509
505
521
522
496
493
490
505
515
518
497
504
499
510
485
511
501
509
511
497
500
497
503
494
487
502
494
497
482
503
502
486
503
509
502
492
500
504
501
507
520
529
518
528
533
545
541
524
538
532
537
543
530
534
542
528
523
538
532
521
516
523
504
499
505
501
502
498
499
514
511
512
524
507
508
513
504
494
518
530
528
517
531
535
529
531
541
534
571
544
552
550
555
525
536
542
527
539
527
525
528
528
523
537
537
539
531
524
542
551
539
525
523
522
514
524
522
533
512
505
516
514
516
509
511
505
509
515
511
514
498
518
511
512
515
522
527
517
516
525
524
529
532
508
512
524
525
507
520
498
522
527
515
521
523
520
520
525
520
511
508
524
507
531
529
512
531
531
524
514
536
529
534
522
526
512
503
507
479
501
492
492
504
493
507
503
486
477
480
505
498
491
498
499
501
501
490
495
492
483
487
493
488
477
499
496
513
518
523
512
502
519
514
511
516
515
517
522
516
511
520
517
514
511
528
528
514
543
513
523
512
539
537
525
520
521
541
539
546
547
516
546
529
529
529
523
525
537
526
534
541
528
535
539
412
644
539
529
531
519
520
515
518
533
543
533
543
528
536
546
528
520
513
455
610
536
534
517
527
521
555
554
548
544
535
532
536
543
540
524
518
526
523
519
520
524
530
511
533
510
508
495
518
523
527
518
502
529
524
528
524
513
516
539
546
541
550
542
548
540
553
549
565
562
564
570
572
559
567
573
586
565
564
566
560
566
589
577
559
570
572
569
574
569
557
569
560
563
558
561
548
553
552
556
545
547
551
552
566
550
551
552
564
561
579
559
554
565
564
573
570
561
559
579
591
560
558
561
566
575
571
588
558
565
564
574
556
553
561
548
562
558
550
564
565
563
555
591
592
583
586
576
567
575
576
573
551
547
563
546
559
563
560
554
555
561
554
556
568
552
552
558
551
557
546
547
546
539
549
556
543
537
529
539
511
521
523
534
525
518
531
515
523
529
514
534
522
516
517
516
497
522
505
509
505
507
513
514
520
510
502
505
527
537
533
526
521
525
525
522
509
508
523
517
511
507
513
506
534
527
514
527
521
527
535
533
508
510
510
516
524
520
513
524
524
525
521
524
526
510
527
522
518
506
513
519
524
521
526
535
533
518
521
515
521
519
520
526
546
554
552
535
545
532
540
538
543
533
527
517
523
523
521
522
524
516
520
529
521
526
518
535
535
531
517
536
539
533
537
525
534
532
534
523
544
529
529
530
550
563
560
559
564
557
562
547
540
542
536
525
532
531
535
526
528
528
517
524
520
520
524
525
530
534
538
530
526
511
521
528
520
524
530
515
529
524
516
529
533
563
541
522
533
544
525
533
546
520
542
540
551
550
542
534
549
536
541
540
552
537
545
565
544
553
540
540
526
538
539
562
543
524
551
544
556
558
554
557
577
566
573
573
567
565
552
559
567
565
560
552
570
574
572
598
587
590
572
606
582
581
580
563
572
573
556
569
556
564
567
547
548
578
578
569
554
570
555
540
539
536
534
552
549
555
563
554
568
560
563
551
549
561
555
548
553
557
531
551
544
543
557
547
545
550
546
560
567
552
562
548
545
554
549
533
543
548
556
529
528
537
541
538
536
528
528
529
516
528
522
522
529
537
537
536
512
544
546
541
554
550
553
569
554
567
560
573
588
567
565
562
551
550
546
548
551
536
536
536
549
522
524
525
526
523
537
539
545
536
535
531
530
530
535
534
536
539
541
532
528
531
525
516
529
523
526
534
523
531
541
533
526
511
531
538
536
528
530
522
520
540
533
535
541
527
526
550
534
539
538
538
534
526
524
524
515
514
515
524
500
504
497
510
489
497
511
506
492
500
504
507
525
499
511
516
505
519
522
524
537
531
517
522
519
522
531
518
523
533
525
509
512
522
519
512
517
415
596
527
512
504
508
516
496
498
506
509
515
511
524
538
521
359
692
529
450
585
543
526
516
523
520
507
510
511
518
508
508
512
505
497
504
511
522
493
492
496
504
496
496
500
497
510
505
507
505
511
514
501
537
527
508
499
516
524
510
533
525
528
544
543
526
529
528
529
529
531
533
540
530
534
530
542
540
556
540
541
539
544
530
526
529
534
519
522
540
531
539
528
549
550
548
526
545
537
547
545
536
518
515
523
532
542
540
525
526
524
524
533
544
538
536
545
534
541
552
541
536
549
535
536
535
551
552
555
545
525
537
529
538
538
525
537
541
541
526
532
547
535
522
543
552
545
549
549
539
535
548
542
557
547
545
531
541
528
542
541
548
559
535
542
541
539
550
544
544
531
539
526
526
524
537
537
512
515
519
517
517
494
505
518
508
498
500
517
520
519
508
523
526
505
510
512
521
516
518
513
498
513
512
514
514
505
522
508
505
516
503
514
512
516
505
500
513
503
521
523
514
504
488
497
511
507
506
501
498
509
501
507
504
516
510
508
514
495
499
527
502
524
527
512
523
517
509
496
507
505
514
518
505
521
513
516
506
510
501
496
496
498
510
526
514
504
523
516
523
503
522
517
506
510
508
492
499
496
510
506
507
503
502
483
497
511
496
499
501
499
495
513
487
493
493
492
495
495
502
497
515
511
501
384
621
515
517
513
513
510
532
518
512
512
518
510
523
514
526
521
529
517
525
511
510
516
497
503
497
491
501
524
519
517
521
513
517
515
500
498
507
508
509
509
508
513
499
526
516
527
516
534
525
528
531
517
532
537
511
532
539
531
507
517
522
523
513
522
518
525
514
509
498
512
525
502
514
505
502
300
720
507
500
503
497
486
501
499
502
508
501
508
506
516
499
500
517
507
512
525
512
514
393
615
503
504
507
508
508
503
501
510
492
486
475
489
494
482
481
491
487
500
426
567
505
497
498
505
481
492
496
491
480
494
491
485
485
482
483
481
487
501
498
487
501
1001
492
506
509
498
494
398
580
484
490
494
496
500
500
503
502
492
480
506
499
505
514
509
526
501
488
507
509
507
502
506
520
511
514
520
540
536
539
557
545
558
557
542
546
538
520
527
530
539
533
541
533
524
533
515
512
518
502
517
503
497
492
508
505
525
524
502
495
502
504
513
509
502
500
508
513
499
505
506
501
498
512
521
523
526
513
497
507
504
509
505
509
506
506
493
517
513
493
503
503
486
495
501
508
500
507
498
507
495
471
470
477
477
483
470
467
495
477
479
471
474
475
469
473
470
466
470
465
478
484
493
477
480
484
484
478
475
478
474
481
473
477
481
464
471
469
457
468
470
474
477
473
476
483
467
473
485
479
474
509
487
482
501
491
470
477
479
499
492
498
505
512
519
509
495
485
490
498
501
499
497
495
484
483
486
490
511
508
511
503
494
493
498
512
519
510
508
513
495
517
516
515
511
530
543
526
531
532
528
534
542
518
497
501
517
515
493
502
494
493
496
499
504
512
523
507
506
513
514
511
495
508
527
515
523
517
514
507
510
498
499
503
493
497
492
490
508
499
502
497
479
508
496
495
496
488
481
486
477
473
307
418
272
496
470
476
496
497
488
480
462
477
481
508
479
491
496
516
504
503
489
497
506
496
492
501
501
504
473
499
494
500
502
475
488
492
494
479
480
496
514
482
487
507
522
542
526
514
517
507
502
509
499
504
485
509
500
490
514
514
509
519
519
508
506
504
520
522
528
532
517
537
529
536
523
516
517
534
520
547
537
527
521
529
525
523
527
522
516
522
521
516
533
523
530
511
520
544
530
538
540
539
548
549
525
520
508
531
521
532
513
399
611
531
520
507
506
499
494
497
516
509
498
505
488
494
493
496
512
513
507
517
520
522
520
500
521
517
519
510
513
507
508
518
502
483
490
510
508
512
517
511
511
513
494
507
513
519
501
514
511
492
496
493
503
510
495
499
506
490
482
490
478
498
484
483
477
484
488
474
477
493
474
489
477
472
458
466
463
459
469
460
465
461
459
456
457
459
467
456
459
462
468
468
463
440
441
453
449
458
457
463
446
456
448
451
459
441
453
440
462
463
458
456
440
454
447
439
444
451
453
446
438
447
440
442
451
465
449
443
438
431
435
453
444
426
443
434
427
446
441
446
440
450
435
433
436
450
438
447
443
435
445
452
441
443
454
445
441
442
438
438
435
444
442
438
453
438
433
429
431
442
430
437
438
444
444
437
445
439
439
426
427
442
433
428
431
434
433
431
449
440
435
439
436
436
435
426
446
437
433
416
437
435
427
438
419
424
453
441
432
425
420
439
431
444
441
443
434
429
434
445
445
430
426
431
429
441
437
428
436
423
448
441
432
424
427
431
444
435
428
438
436
418
441
426
429
436
442
428
433
445
439
435
438
432
448
444
440
445
444
428
432
440
429
460
443
448
465
456
441
437
442
435
461
472
452
454
449
440
450
444
454
439
449
453
447
427
444
441
454
473
436
455
456
458
453
454
446
456
453
464
462
456
460
461
474
474
489
482
480
501
486
497
469
490
482
485
487
478
487
488
487
489
512
488
499
505
504
506
502
501
511
514
519
505
495
510
497
500
518
536
520
526
514
520
531
543
527
522
532
521
523
522
522
532
534
546
521
527
536
559
584
635
586
575
549
568
577
559
570
576
569
572
573
593
588
576
596
582
586
570
571
590
575
557
557
562
555
554
553
564
573
560
570
587
560
554
577
572
572
563
573
577
566
557
577
590
571
571
581
585
579
564
585
585
584
556
583
575
559
574
562
574
563
571
579
573
566
553
569
557
559
558
570
575
566
557
563
562
550
556
552
561
560
556
560
560
555
544
552
554
541
558
555
545
553
552
547
572
547
543
563
563
565
530
551
564
565
553
564
582
563
554
561
554
537
551
524
549
530
541
545
542
541
519
552
530
532
542
543
554
537
538
548
553
550
550
564
540
555
563
559
547
540
559
553
545
552
545
540
547
550
537
550
538
539
560
547
549
542
538
548
540
562
535
534
540
524
523
535
549
537
519
534
541
545
524
533
516
523
517
533
527
536
517
524
516
526
527
541
535
538
531
539
547
540
540
527
534
544
537
540
546
536
561
541
517
545
549
545
541
541
538
547
536
546
537
530
545
535
540
522
538
541
543
555
543
567
562
569
569
572
572
578
574
575
577
418
730
557
554
534
565
541
558
530
477
615
551
543
548
553
564
564
575
579
571
578
577
562
568
575
568
563
567
564
553
560
560
527
540
558
566
555
564
575
562
572
572
574
583
587
592
592
593
584
576
608
589
582
581
583
593
592
579
574
588
588
579
572
569
563
574
575
572
572
576
589
474
711
594
589
590
564
588
592
593
585
589
577
587
596
582
574
581
590
585
581
580
572
563
555
576
573
566
565
557
549
549
558
556
547
554
563
546
556
549
556
569
557
543
550
564
560
548
551
557
563
564
555
548
553
542
550
543
557
568
561
563
554
553
558
550
558
545
558
550
544
560
547
560
564
564
560
551
542
562
558
553
558
563
558
481
629
556
554
547
547
543
553
541
542
544
535
538
540
534
543
533
531
544
546
544
538
534
542
537
539
539
548
536
536
536
539
535
547
540
545
556
543
552
549
560
548
559
567
560
552
569
585
558
562
449
678
563
550
561
550
558
564
557
555
563
568
545
578
594
593
581
582
600
583
569
579
585
594
582
568
583
586
575
574
587
599
603
585
605
597
589
591
584
582
582
572
598
594
574
566
590
580
561
578
586
581
584
573
575
577
586
582
600
565
581
564
581
577
577
588
587
577
589
589
594
588
573
586
593
566
575
572
570
564
577
572
561
569
571
565
569
566
554
566
560
551
559
543
553
572
1134
565
562
564
571
567
560
562
558
524
588
537
394
713
561
519
538
540
545
527
518
523
446
609
533
521
540
533
533
546
507
539
515
533
529
538
542
541
527
557
556
555
571
571
556
563
576
582
570
569
438
738
559
574
580
564
586
579
587
588
568
593
582
568
563
594
569
573
570
577
579
590
578
582
604
610
591
605
618
605
611
615
623
603
586
590
627
613
597
597
590
589
603
600
591
589
596
604
578
442
775
620
613
618
591
625
620
610
600
617
614
594
598
616
599
574
606
591
606
597
620
601
594
595
606
597
586
597
594
584
575
604
602
586
454
748
592
589
590
592
584
579
584
580
582
586
568
593
589
584
579
594
591
568
570
582
577
579
575
464
681
576
564
575
560
567
563
576
566
568
563
585
577
573
573
567
426
720
574
584
587
575
584
578
583
581
580
579
573
573
572
559
571
581
587
584
582
579
575
587
572
575
573
565
572
568
578
567
559
560
560
566
567
561
584
574
564
576
480
673
579
581
575
573
581
558
585
589
591
575
595
594
612
590
605
594
601
602
620
604
599
613
619
618
601
607
595
597
579
591
589
608
646
630
608
610
608
596
606
590
598
597
614
628
632
609
599
591
586
591
618
570
455
704
590
582
615
587
586
604
589
585
598
584
594
602
612
611
607
633
592
608
593
602
615
603
584
597
609
607
615
644
642
624
456
734
592
640
632
619
596
604
607
587
609
596
582
574
583
590
593
572
577
608
595
610
620
634
601
603
584
583
589
601
583
577
579
588
606
581
608
641
630
615
620
619
602
597
596
620
598
594
599
604
612
604
602
612
622
640
467
809
619
608
629
648
627
620
605
607
604
606
610
454
741
593
597
596
592
590
586
608
647
622
591
628
597
610
580
622
624
634
582
655
501
718
614
613
613
623
613
605
603
601
603
613
616
609
608
662
651
612
647
605
633
602
600
591
605
602
622
634
621
618
603
603
580
601
592
612
621
617
601
609
610
614
508
722
613
634
622
624
630
625
634
632
626
630
625
634
610
611
602
644
457
808
617
631
641
447
784
603
597
596
610
603
598
611
599
607
613
597
614
596
613
596
588
593
577
595
598
655
634
614
612
597
613
593
485
683
593
593
596
589
614
626
606
635
620
610
601
636
634
615
598
604
621
614
598
596
607
617
621
645
640
633
612
606
628
618
597
602
447
760
600
597
603
599
587
586
596
589
605
612
588
608
616
602
612
605
620
611
610
641
642
631
627
606
627
627
598
610
606
608
597
606
495
696
593
603
591
583
589
593
513
658
596
606
611
615
588
628
458
765
616
613
623
628
624
634
656
637
622
625
656
619
597
631
632
626
584
632
623
603
601
613
623
609
595
616
596
602
605
601
594
602
597
595
617
639
640
641
627
629
632
626
649
659
639
635
620
619
603
614
610
613
650
643
625
605
618
612
602
591
583
570
579
593
576
596
585
588
593
601
603
592
602
589
588
579
483
713
637
612
579
629
591
562
403
834
553
626
595
457
725
592
586
570
583
569
577
572
559
565
557
535
524
516
489
491
475
449
445
460
471
464
468
480
478
464
468
464
471
462
453
437
464
467
465
456
463
455
495
465
465
466
466
473
458
461
470
471
481
463
470
487
494
471
490
513
501
479
491
477
480
490
497
475
502
504
514
506
502
502
518
515
513
503
513
514
521
514
509
507
508
521
404
606
532
376
613
511
427
572
496
507
493
497
507
483
500
500
489
473
485
493
482
486
491
505
515
503
494
508
526
505
517
505
504
519
525
517
519
537
607
607
605
588
605
622
602
600
585
557
572
566
577
561
549
568
558
551
571
559
540
528
558
572
678
639
586
511
498
505
508
501
485
491
493
486
491
493
517
536
538
533
528
560
531
501
606
608
585
517
495
489
492
490
503
481
495
513
501
486
510
499
486
499
486
490
523
523
533
541
551
559
565
550
530
531
548
578
580
580
571
563
554
552
532
515
541
548
541
541
520
510
609
651
575
547
506
477
483
498
503
500
493
500
474
480
482
506
514
530
538
534
528
533
535
519
512
506
481
503
520
521
543
538
542
535
522
532
497
481
520
524
543
403
644
520
364
641
520
385
585
516
510
507
497
498
487
520
504
519
530
530
556
562
579
588
541
488
484
480
464
484
469
462
466
466
462
456
457
464
460
447
479
488
511
514
506
486
484
489
482
500
496
490
490
483
490
494
493
493
487
487
482
483
492
504
496
489
488
481
503
506
509
516
513
512
513
505
508
500
524
537
521
541
529
531
530
515
497
498
513
513
528
519
526
510
525
527
511
511
495
417
596
503
521
530
537
544
563
527
438
594
532
545
551
545
542
537
536
515
519
524
516
517
521
449
622
540
524
541
539
538
527
521
507
494
530
526
534
541
538
546
551
535
528
526
528
498
576
600
600
580
593
569
513
503
517
511
523
533
538
543
579
584
589
572
566
579
570
564
549
561
550
561
553
544
541
544
543
522
526
551
546
546
553
559
540
544
550
545
523
574
580
588
564
567
574
575
552
577
550
529
535
516
554
546
554
549
548
540
518
518
497
519
528
529
536
546
537
546
533
515
498
483
507
515
526
521
520
518
511
525
522
533
528
527
524
509
501
501
524
517
535
546
545
546
564
553
549
535
535
536
531
522
535
556
550
543
547
540
550
544
547
549
550
528
540
552
567
563
572
577
584
565
569
545
559
588
569
570
573
559
559
543
536
554
546
539
553
546
553
534
537
514
533
544
540
572
571
604
639
603
559
523
495
492
511
492
502
498
485
477
435
524
496
506
498
488
488
494
497
490
499
530
538
555
557
562
560
564
543
555
552
546
535
541
539
548
528
519
526
526
519
519
530
535
533
533
535
540
539
549
537
533
544
540
543
554
559
547
555
572
549
552
555
561
553
541
536
531
533
557
533
544
554
551
551
547
547
545
535
543
538
520
514
535
541
519
534
523
517
517
524
521
383
620
520
394
585
513
467
556
523
521
520
525
521
513
545
563
556
559
555
532
552
556
571
567
458
678
580
554
554
554
560
537
551
563
555
545
552
539
536
529
533
521
538
538
516
530
537
517
522
523
515
556
532
550
546
547
543
539
527
524
548
544
539
539
532
528
512
513
526
504
517
517
534
509
499
374
601
497
487
475
483
494
489
496
495
492
488
484
377
571
474
478
498
480
490
467
490
470
489
486
499
468
496
499
484
483
473
471
494
480
489
482
502
497
460
547
503
530
515
520
529
533
541
549
540
546
568
566
569
560
552
548
542
548
550
535
549
537
542
567
521
523
511
526
519
506
530
534
540
555
534
529
522
520
528
525
544
556
565
544
545
536
531
541
544
549
542
569
565
565
560
544
536
544
528
541
552
534
554
552
557
552
534
532
529
535
537
541
556
582
561
563
561
547
543
560
564
562
552
561
549
566
560
581
567
574
551
546
544
536
549
555
536
532
598
546
546
556
539
544
552
551
551
538
535
533
549
546
667
568
553
543
570
696
667
621
631
649
644
643
658
605
585
568
707
635
611
615
594
580
573
560
559
567
556
549
544
553
584
544
529
628
630
500
731
590
580
582
584
569
582
573
562
567
575
579
581
442
730
584
585
591
588
577
592
575
584
569
507
645
571
565
565
570
585
590
601
589
613
614
621
618
592
604
580
607
590
607
646
541
651
542
637
532
641
529
637
601
582
586
549
615
558
643
535
636
603
586
543
620
559
638
594
593
582
588
593
589
595
596
515
652
578
550
542
531
505
498
510
497
439
459
495
487
473
488
498
489
480
446
507
475
489
505
486
487
491
491
490
484
490
507
498
516
518
523
512
502
522
505
512
524
515
515
513
516
516
529
527
516
527
424
597
554
449
589
534
551
593
672
624
606
786
668
657
658
636
612
625
643
432
809
630
633
662
499
789
635
615
633
655
648
658
640
647
619
638
673
654
628
659
652
621
650
663
634
651
633
639
633
636
612
633
622
621
618
616
612
610
603
603
612
611
608
611
638
617
626
613
611
604
602
619
500
718
608
608
623
634
600
599
584
600
599
597
601
608
609
614
596
600
528
620
596
616
562
626
545
615
596
541
607
573
639
593
596
608
604
592
594
565
606
565
635
574
619
606
583
595
590
618
624
617
610
651
587
639
510
751
572
644
611
629
620
618
453
796
568
618
646
590
642
567
647
598
641
614
626
657
636
623
629
622
620
612
622
470
794
627
647
633
620
634
618
613
605
624
609
605
612
629
630
615
617
633
625
618
535
705
612
604
603
617
617
603
601
602
617
621
612
624
626
610
612
602
614
467
796
588
643
600
608
607
613
612
605
607
614
622
621
630
656
644
648
630
627
655
491
791
630
625
625
645
657
651
633
645
646
641
638
649
641
632
646
678
659
629
650
645
632
624
641
620
616
625
647
631
635
639
661
653
630
643
650
630
615
646
619
621
617
634
630
625
616
631
616
621
608
666
464
824
636
619
630
673
636
638
642
646
629
635
634
637
599
621
640
642
485
764
649
579
628
612
601
616
615
610
614
613
618
617
614
614
631
610
605
609
615
616
609
602
624
623
625
619
636
511
727
602
607
644
626
614
605
628
623
599
614
655
640
633
620
633
626
625
636
664
638
612
641
644
640
463
784
624
625
627
616
613
631
617
623
623
637
628
629
622
649
676
678
505
762
613
627
630
637
674
670
653
647
631
647
634
629
629
651
631
623
507
727
636
627
638
630
640
652
622
632
625
618
634
493
745
635
635
614
631
643
654
662
662
652
651
663
663
646
651
654
685
664
645
495
832
660
643
646
462
848
657
642
645
651
643
649
652
656
450
831
649
654
630
452
810
642
652
622
534
707
610
624
619
613
645
657
651
637
638
628
632
630
639
636
630
655
665
659
652
653
658
659
651
661
652
651
659
667
678
653
653
642
649
645
651
655
457
835
629
640
647
485
784
647
647
677
453
864
644
632
633
475
830
595
685
566
691
583
712
583
686
657
652
655
659
668
529
791
653
663
676
655
654
664
699
685
669
674
673
672
657
681
662
462
838
650
656
668
657
655
643
631
625
469
866
627
636
664
642
625
625
627
639
650
635
632
637
655
659
647
633
650
645
642
647
626
704
654
648
654
658
642
662
652
673
681
654
653
662
659
650
668
670
529
757
652
635
624
647
656
645
655
660
654
633
648
673
660
638
645
658
646
641
649
637
637
526
737
578
659
598
630
609
589
610
592
593
579
609
586
571
584
592
599
609
589
604
604
599
590
608
613
613
615
601
620
463
804
623
653
639
639
620
627
658
641
647
661
644
647
639
648
649
625
655
651
633
643
682
667
641
672
669
663
660
644
663
635
619
655
676
671
648
652
678
654
643
669
664
655
659
653
667
638
647
639
643
638
643
643
622
650
640
634
628
641
628
629
620
626
482
791
648
623
629
639
627
635
632
636
645
639
637
490
817
638
651
666
658
646
651
676
658
637
661
652
647
661
642
650
642
639
636
646
643
638
639
636
628
632
627
623
636
624
637
619
629
629
634
516
730
618
642
642
617
631
627
626
638
636
631
644
649
634
613
630
643
633
585
656
644
611
600
619
634
631
615
623
635
633
626
612
609
622
649
633
618
648
641
616
623
517
743
608
633
636
613
619
629
628
598
612
614
627
610
637
397
866
620
615
617
629
614
629
620
593
597
614
605
590
591
599
573
596
600
623
464
782
558
627
609
581
594
597
606
609
599
586
624
618
607
614
605
617
568
452
825
563
643
575
631
571
637
488
718
613
601
612
605
598
599
602
589
582
461
750
590
587
595
577
591
572
555
541
536
518
483
497
507
515
506
508
497
510
520
509
509
541
545
529
511
525
508
512
514
529
514
527
502
507
497
517
497
497
493
512
504
504
503
510
509
508
506
515
514
520
527
527
541
530
544
543
536
539
549
541
594
583
562
570
570
558
553
554
565
541
551
554
549
547
557
544
562
550
567
550
548
557
550
542
562
560
562
548
546
543
543
543
544
537
516
537
531
535
529
548
526
519
511
475
607
543
524
560
585
541
522
548
552
549
554
547
540
553
533
539
530
546
545
543
539
546
554
552
544
552
547
540
552
546
549
544
556
544
563
742
651
463
763
508
704
610
592
550
528
481
461
470
477
447
522
490
484
486
484
486
361
612
479
498
491
503
489
496
495
508
511
496
511
493
507
503
496
499
490
493
512
515
493
525
515
498
506
513
498
518
518
492
502
517
502
516
526
495
523
544
501
518
524
526
521
519
522
523
526
521
497
516
515
530
517
505
552
536
540
544
540
541
553
509
528
543
535
541
549
514
539
559
513
538
562
528
533
529
551
543
553
556
539
542
537
536
553
533
564
548
511
515
528
523
549
533
531
563
535
532
544
544
531
544
524
523
530
549
531
546
541
515
538
549
509
533
543
536
526
528
519
527
537
540
534
529
541
516
548
530
522
536
518
522
534
543
511
539
550
511
519
544
542
526
543
538
520
521
537
522
527
539
548
547
542
509
524
513
536
549
538
535
546
529
533
528
518
535
536
542
523
529
524
530
532
538
535
530
533
551
549
547
548
555
562
525
554
544
575
557
528
527
548
533
541
539
561
537
546
534
556
549
538
525
532
526
562
543
542
537
572
532
557
526
562
537
533
524
548
546
544
544
545
543
547
532
564
550
566
551
558
550
554
570
556
552
559
564
573
550
551
572
569
575
554
560
532
553
578
563
572
539
560
557
556
553
546
551
535
547
543
551
533
533
537
531
549
534
539
536
540
537
534
546
545
541
549
551
538
557
539
543
532
534
551
546
529
541
558
546
544
544
530
555
557
556
540
544
568
535
544
536
550
530
538
541
534
528
525
537
539
529
544
563
552
560
570
552
554
560
556
566
571
576
584
585
577
572
567
574
555
553
558
593
569
569
566
572
567
556
558
551
559
544
540
545
550
534
559
544
557
548
555
556
547
575
564
556
566
592
600
583
593
594
600
581
563
561
581
598
572
567
571
573
562
563
583
581
569
567
565
549
560
578
580
550
544
556
568
547
555
564
592
609
587
603
583
579
577
574
575
582
565
563
578
583
588
582
566
574
592
575
567
579
601
602
585
601
593
579
574
565
582
564
556
566
572
555
567
574
569
578
554
554
555
583
570
590
577
592
592
583
597
604
611
589
601
604
617
608
600
599
620
602
613
614
622
602
607
597
604
610
585
595
618
610
603
606
607
605
611
615
611
603
616
608
611
598
608
593
615
598
587
589
597
598
589
599
597
600
604
605
619
597
593
605
595
590
602
593
588
599
604
595
589
611
595
590
592
598
600
588
565
590
591
585
588
600
593
578
592
581
585
584
583
584
580
582
594
580
583
578
570
564
573
580
574
580
595
584
595
593
580
567
561
596
593
606
582
582
583
573
562
556
582
609
584
578
582
582
590
583
599
597
597
598
622
598
583
587
578
575
578
581
601
597
609
594
595
592
584
597
594
595
578
584
597
584
605
587
605
586
607
612
605
586
604
582
563
566
568
573
567
598
596
586
589
592
586
596
622
618
594
616
633
601
593
585
600
598
602
593
587
609
616
435
734
594
590
587
572
585
568
593
606
610
601
599
635
643
775
794
768
755
710
755
776
758
737
736
726
704
743
751
724
718
723
689
695
707
702
683
673
694
679
673
676
690
672
680
688
681
685
677
693
692
677
676
688
693
679
690
681
699
725
721
716
707
696
695
684
691
669
675
656
674
676
673
644
684
686
668
669
684
678
664
679
689
681
663
682
660
683
680
684
682
688
689
676
678
687
683
684
671
691
684
680
687
666
672
660
669
668
664
660
672
673
670
659
672
666
666
662
653
666
654
658
688
680
664
678
684
679
663
686
695
688
670
678
701
697
666
686
700
701
676
689
696
690
659
662
672
670
652
679
679
718
701
699
687
675
690
697
704
687
686
683
680
687
706
693
684
694
681
687
676
686
682
684
674
673
673
679
673
672
672
673
673
671
679
676
677
670
672
672
711
699
696
673
684
695
689
670
664
689
688
671
682
688
685
681
687
697
666
680
695
693
697
692
541
832
668
684
565
780
661
675
662
658
484
860
671
661
685
676
654
682
667
665
675
683
677
677
686
698
687
694
700
696
674
673
695
677
662
674
690
685
667
684
679
681
527
792
662
661
669
519
813
653
657
661
543
754
645
657
667
692
678
673
660
676
679
674
669
685
662
669
667
685
667
670
684
690
673
662
684
671
697
678
676
689
671
677
681
689
677
683
677
676
696
671
661
670
683
699
699
701
695
688
683
692
672
681
688
683
680
683
685
680
668
694
693
681
668
681
673
687
668
654
654
666
673
675
676
664
669
669
662
647
656
655
667
652
670
709
695
683
697
687
681
689
685
710
704
680
685
686
691
682
693
704
699
685
686
688
688
692
679
684
686
667
665
690
668
648
648
657
659
520
777
633
630
653
658
612
648
645
632
633
625
623
641
631
606
607
615
613
601
588
616
626
612
624
608
600
615
615
606
611
617
615
624
624
637
617
626
652
580
668
581
636
604
627
670
580
605
660
618
584
621
603
596
598
604
609
604
597
599
484
753
605
601
614
616
605
607
602
618
621
621
621
628
645
603
651
626
617
634
627
611
645
632
630
605
600
651
597
653
566
647
609
589
592
599
578
582
582
583
557
582
583
589
556
575
585
573
567
565
579
576
577
573
578
580
573
572
580
588
584
581
585
612
597
587
579
592
580
563
578
567
624
599
583
596
591
462
700
567
585
568
571
579
578
574
569
578
587
587
578
569
586
580
578
582
573
586
585
578
578
579
588
584
583
595
579
575
552
530
517
504
502
549
616
570
570
531
520
546
542
546
555
561
554
536
596
530
678
630
609
607
610
610
604
608
593
606
624
643
650
646
629
627
612
615
638
657
659
672
656
623
655
652
638
646
645
628
621
652
639
627
639
643
654
630
638
646
651
639
656
659
643
651
661
651
654
642
646
641
647
632
648
630
638
684
656
656
672
673
651
644
634
635
647
671
649
661
658
610
645
635
624
651
652
643
626
664
607
660
641
620
652
660
618
687
624
618
659
654
653
638
632
646
657
642
628
632
631
649
637
621
634
643
647
639
627
623
613
634
623
611
637
644
632
614
656
633
644
654
630
667
651
646
637
649
650
657
653
658
641
638
621
651
681
666
649
639
632
630
612
630
633
627
632
615
609
630
607
658
671
665
644
645
631
631
647
635
636
623
630
629
623
627
633
654
649
643
631
623
634
622
637
623
625
653
681
665
651
652
648
647
632
648
666
693
664
672
644
659
651
636
647
637
636
635
642
637
656
498
910
676
675
660
670
653
670
668
654
657
666
659
661
666
672
678
687
664
698
686
682
660
688
703
690
663
699
691
692
675
685
680
682
660
669
686
686
677
683
694
697
692
692
683
683
680
534
828
677
687
662
471
871
685
665
669
663
662
653
660
662
675
680
678
753
736
712
694
506
863
664
695
697
678
683
694
674
664
664
652
680
683
727
727
721
514
864
680
678
670
478
854
679
642
649
664
655
666
698
701
690
699
710
712
709
689
684
713
697
686
684
703
690
683
692
710
680
708
687
692
673
697
696
682
685
670
666
678
682
517
837
672
672
689
677
688
691
674
672
680
678
736
720
695
690
703
689
653
669
657
641
640
651
648
642
651
643
628
645
499
787
620
627
644
631
671
663
651
656
660
614
661
643
652
629
666
651
493
796
627
624
654
638
628
643
626
638
628
643
634
539
734
656
643
642
660
650
669
680
688
509
875
680
673
684
677
672
673
706
694
690
683
657
688
697
682
664
520
836
688
668
679
678
660
655
682
663
667
661
675
674
667
664
661
677
677
683
680
683
682
665
678
704
692
677
676
695
682
677
665
701
687
672
679
683
689
667
686
688
693
686
671
704
687
686
689
707
689
693
682
687
685
693
668
670
667
684
677
674
668
672
687
669
675
670
728
713
686
716
684
696
695
710
707
679
690
513
868
686
688
704
690
698
699
666
666
699
687
670
701
677
676
676
694
688
682
653
690
706
695
665
683
670
687
666
684
675
677
673
684
672
669
666
674
667
656
657
678
681
667
695
704
696
668
668
683
675
691
685
680
671
672
665
682
689
674
681
690
674
697
694
679
690
693
693
685
672
686
688
670
688
667
664
646
657
656
676
717
696
668
664
662
665
664
663
652
534
755
632
641
626
647
619
623
628
640
637
624
619
615
635
614
610
610
613
427
766
610
621
623
631
642
660
646
638
629
629
606
635
628
625
624
621
651
642
636
636
637
631
623
625
652
632
628
646
656
660
651
661
657
661
659
669
672
671
680
668
679
659
664
688
683
668
648
702
684
666
664
646
658
684
678
657
662
664
659
670
643
667
665
651
660
668
693
704
695
717
723
704
711
696
704
704
698
700
695
675
697
670
645
663
676
481
814
631
660
671
660
652
645
648
657
650
642
643
645
654
644
654
648
652
634
641
510
758
643
634
638
670
663
634
634
634
648
634
650
671
648
637
641
667
654
621
645
668
642
634
645
674
528
782
643
675
658
649
639
672
661
658
641
654
650
651
650
657
673
712
689
687
671
657
693
701
692
679
672
677
658
654
652
678
679
468
831
649
656
672
658
674
672
664
656
663
693
674
669
662
670
667
659
667
678
697
674
675
665
696
666
668
663
505
800
651
646
653
650
659
652
638
643
668
706
698
682
686
668
666
661
660
660
676
656
678
490
916
699
671
667
664
653
656
664
654
528
844
696
668
677
660
672
669
666
671
458
818
648
644
633
643
642
650
626
640
679
654
650
479
843
644
658
676
487
813
640
669
677
507
783
643
637
678
524
795
641
650
668
661
662
653
675
682
670
684
686
698
699
689
699
709
691
684
687
683
675
712
694
690
684
687
685
700
678
693
703
708
681
698
702
686
687
692
689
681
670
676
683
678
666
669
667
653
672
687
701
681
651
667
658
652
644
645
526
762
612
600
635
619
611
589
605
605
615
516
730
625
635
612
628
628
616
606
606
647
517
798
653
643
659
650
631
644
628
617
696
613
680
620
679
647
634
676
673
682
696
684
663
688
724
698
677
678
675
667
675
498
820
667
654
648
676
680
655
653
652
673
690
715
699
685
695
708
690
680
702
689
686
678
691
669
681
670
674
675
674
673
665
665
683
674
674
670
687
675
681
688
701
678
698
711
706
707
700
700
700
684
708
704
671
645
684
663
656
636
627
617
618
613
615
605
624
610
608
600
603
618
619
608
615
610
610
621
602
606
606
613
615
611
620
623
617
601
603
599
610
608
581
584
580
599
606
540
501
624
618
627
604
604
594
595
624
598
602
587
583
580
588
574
576
585
573
571
575
576
563
563
570
574
582
525
490
605
622
610
596
601
588
595
588
569
594
591
581
582
586
580
533
590
641
635
645
628
641
627
621
625
597
600
594
593
593
609
577
525
511
557
626
637
613
610
603
597
594
609
609
617
593
597
596
573
578
584
587
592
592
591
595
598
610
597
605
602
606
622
608
625
646
636
637
625
634
650
634
643
669
637
599
691
658
666
665
655
675
685
670
661
648
661
682
675
647
697
701
692
671
668
675
673
664
653
663
655
655
666
666
683
661
657
657
663
660
665
667
663
647
657
648
644
649
555
725
674
677
688
678
690
687
675
699
689
685
685
706
722
687
688
699
690
682
677
695
693
684
647
712
649
719
611
734
617
717
623
730
642
706
623
723
643
715
627
699
646
735
670
674
670
659
683
673
666
664
677
675
663
657
684
658
662
658
668
658
646
656
677
690
665
676
654
669
682
665
667
661
668
647
651
675
685
669
651
657
672
672
671
652
650
654
664
642
657
655
640
661
650
687
667
679
624
694
675
680
664
601
696
656
644
608
696
666
670
635
701
642
672
617
701
657
628
699
631
702
627
690
655
687
630
679
665
667
656
655
652
655
654
668
645
607
689
610
713
659
658
656
673
659
654
650
671
663
649
633
666
689
606
710
666
669
667
661
672
669
652
644
691
637
720
619
690
666
650
649
651
671
660
652
663
658
655
666
682
662
652
661
668
648
636
633
654
648
633
631
694
669
650
641
630
652
644
634
641
615
654
633
628
622
634
632
620
666
613
694
602
683
606
687
608
669
651
639
596
685
614
682
583
697
601
701
603
706
618
680
605
704
616
640
652
713
572
722
597
717
586
721
593
717
607
732
606
716
608
712
604
721
599
706
591
725
605
643
639
718
608
703
597
729
590
706
594
708
585
688
636
653
654
630
639
648
661
646
637
607
491
809
632
607
699
603
673
645
648
642
635
645
649
631
626
626
633
624
627
617
643
619
621
605
637
623
603
606
606
622
603
588
604
615
594
590
614
589
585
593
606
592
593
598
606
598
585
589
621
597
595
600
605
591
600
592
600
573
599
614
602
603
592
606
599
594
599
588
588
593
587
607
575
588
577
583
582
574
574
598
581
578
584
599
583
588
599
605
589
582
597
599
586
588
608
588
594
603
602
594
590
605
612
617
606
615
615
610
633
574
671
576
653
566
673
572
678
584
673
566
683
564
683
579
687
575
670
590
678
582
676
595
686
642
640
594
688
595
681
579
694
574
677
572
689
569
669
572
682
596
646
627
650
585
676
630
632
642
646
631
630
627
637
647
594
647
641
641
590
673
595
688
583
674
600
686
608
688
604
681
589
691
635
660
625
671
647
645
651
652
651
641
662
668
647
659
674
671
599
698
590
685
582
696
617
680
586
698
596
673
591
699
596
692
598
696
630
689
631
685
631
686
670
664
664
657
668
648
666
655
679
650
665
667
666
613
713
611
689
593
697
603
699
608
664
700
599
691
609
699
607
687
614
699
591
686
597
698
592
689
599
683
599
676
605
650
609
684
655
615
677
604
683
604
672
644
621
639
651
659
623
625
634
639
632
643
633
630
635
628
633
621
618
612
633
625
642
645
618
631
641
635
613
631
632
617
628
641
625
631
644
632
617
628
634
625
604
628
631
630
610
614
610
619
626
601
604
622
620
606
601
602
606
604
598
612
607
596
592
605
601
616
609
609
620
610
604
607
630
599
589
627
605
581
589
596
586
603
599
622
589
596
604
608
585
591
604
577
607
601
606
574
606
602
586
586
590
609
597
589
611
617
599
602
625
617
614
585
659
572
666
572
691
590
655
604
672
631
619
621
614
614
621
618
630
619
616
615
622
649
621
642
644
595
640
603
658
581
668
605
677
583
686
569
691
586
684
578
653
573
690
594
668
576
673
592
679
590
690
614
661
632
630
635
662
665
661
641
684
661
641
656
646
637
633
645
613
682
558
692
591
676
616
671
611
685
652
639
641
604
686
591
687
586
689
596
701
599
688
620
660
651
622
640
641
664
591
688
594
667
593
691
591
669
588
700
598
673
586
676
573
698
657
631
639
627
650
629
630
674
649
637
647
645
647
635
633
629
635
634
618
621
635
625
615
646
651
598
656
621
619
615
608
675
578
657
631
640
623
637
629
627
614
640
646
636
620
682
601
674
595
674
597
663
638
643
620
626
597
692
587
704
587
675
587
679
590
681
582
693
594
670
591
674
640
644
653
629
627
654
639
643
635
682
667
655
634
649
628
618
645
640
650
629
654
662
641
634
651
648
632
648
640
659
621
674
616
684
653
651
667
648
650
663
673
643
646
650
639
621
637
651
645
625
631
621
636
619
636
617
620
615
616
595
624
618
604
615
620
605
601
618
612
598
616
600
600
604
601
613
598
610
589
590
617
599
587
596
616
610
590
627
609
594
609
604
624
592
597
604
597
585
589
605
594
590
605
581
584
593
586
579
580
588
590
583
556
563
559
566
559
575
575
561
558
558
577
562
551
553
563
552
564
540
568
558
564
559
557
560
560
557
557
550
562
564
562
541
553
568
543
554
548
558
547
554
588
585
557
562
567
573
573
582
591
599
587
592
597
597
580
580
582
568
574
588
575
569
581
594
592
577
581
591
591
591
587
606
590
599
608
615
595
609
613
592
606
613
601
587
601
609
599
597
605
600
590
602
613
588
592
602
606
605
612
605
597
596
602
620
609
610
607
604
598
616
613
611
608
607
600
602
617
599
604
615
607
600
612
616
608
597
617
615
606
619
626
621
595
622
625
600
616
624
606
614
613
605
610
621
611
606
611
621
596
589
610
604
610
619
608
584
615
598
601
595
599
601
594
612
611
612
610
636
638
629
626
641
640
628
643
649
639
631
656
638
645
648
656
651
657
651
669
662
644
640
655
653
633
670
667
655
646
660
643
641
631
645
633
620
646
633
640
650
631
628
620
643
630
630
674
653
649
639
671
671
651
653
657
646
642
667
667
646
651
677
660
648
676
675
655
659
673
671
646
664
676
663
657
660
639
658
689
689
671
677
682
680
673
675
669
658
654
654
652
649
646
639
631
630
624
624
623
607
620
635
617
637
661
628
614
636
628
616
616
506
691
620
598
608
458
741
596
590
600
592
597
588
577
590
588
597
592
593
576
597
593
601
608
601
584
603
597
582
580
598
604
618
632
636
654
670
657
653
662
663
667
659
661
642
676
656
631
649
641
644
647
641
653
652
642
644
644
642
657
669
650
652
665
666
653
648
651
660
666
650
659
668
661
652
665
673
662
660
662
654
660
647
641
646
644
646
640
641
631
636
638
630
635
639
638
632
624
633
630
632
619
629
624
644
631
627
640
629
633
628
628
630
619
621
628
632
625
623
641
618
617
643
636
633
631
642
643
651
624
650
638
672
668
667
660
650
671
663
654
660
658
643
647
653
659
664
673
664
650
654
675
652
656
665
654
664
665
664
668
664
657
654
671
656
626
613
596
586
624
702
653
648
612
603
592
576
605
608
613
595
604
578
588
592
594
596
588
579
586
583
574
561
583
583
573
580
588
576
578
585
585
588
587
590
593
592
586
600
586
591
609
605
591
619
701
623
623
637
642
679
657
645
657
652
657
659
650
662
648
643
643
675
651
661
647
678
667
651
640
663
638
665
656
648
658
658
670
642
665
660
658
654
658
674
643
667
666
665
657
662
677
661
661
687
677
677
668
657
667
659
666
665
697
671
660
662
678
678
676
671
696
659
653
677
668
660
663
672
655
673
649
652
678
662
671
685
648
648
659
652
643
660
640
650
647
659
662
640
637
657
640
658
699
683
663
673
684
682
658
671
660
663
668
671
657
649
673
635
660
626
672
600
670
600
669
596
685
642
631
647
636
642
648
633
637
605
674
609
685
633
661
647
651
649
660
638
667
653
654
658
648
655
645
666
677
671
686
671
672
670
694
660
663
660
664
655
653
658
643
656
648
644
622
625
631
638
648
632
656
661
662
654
641
604
686
631
635
627
533
685
572
700
645
638
634
631
624
626
634
630
627
619
619
608
605
589
570
566
541
554
505
486
517
522
528
530
534
527
533
525
538
522
572
568
552
520
537
540
550
524
529
508
553
533
558
533
531
525
529
530
538
531
536
542
556
554
535
565
537
555
537
524
527
549
548
540
523
576
579
575
561
557
558
594
591
576
654
607
601
578
600
601
585
606
609
601
590
590
594
582
604
601
577
575
586
601
611
617
687
656
624
699
685
620
678
653
660
654
642
663
660
645
661
662
654
658
672
673
653
654
670
660
658
663
662
661
654
654
649
663
668
642
657
658
670
654
671
656
658
645
655
658
657
665
661
657
664
670
650
644
676
668
655
658
665
469
876
664
664
652
641
639
645
628
645
615
700
660
618
686
655
637
645
639
620
643
666
641
646
664
662
644
665
675
666
650
676
664
658
653
645
652
658
652
653
656
680
664
676
672
667
658
671
648
644
661
646
648
636
652
618
640
658
637
643
660
633
640
641
666
598
685
614
696
650
666
663
676
655
663
673
671
676
679
695
683
684
683
689
669
687
693
687
674
670
679
660
670
674
664
666
652
662
660
656
650
650
679
667
642
674
617
694
631
695
640
657
637
693
636
668
703
684
665
671
694
680
664
675
673
673
688
676
686
684
671
667
669
668
674
668
666
659
683
667
668
680
680
665
678
684
670
661
693
680
659
686
691
670
677
677
676
675
700
678
678
685
689
680
698
692
663
687
688
674
666
696
693
664
683
710
684
670
697
694
661
695
687
672
670
694
678
670
697
670
668
692
695
680
688
687
683
687
662
670
675
669
674
653
661
688
676
673
665
688
666
670
686
673
656
673
653
651
675
672
674
676
661
679
684
681
653
670
667
665
697
663
646
684
681
660
678
678
666
666
673
652
659
664
652
659
677
672
661
661
661
662
670
679
677
647
655
665
683
672
677
679
659
669
668
653
669
673
673
656
688
674
668
674
662
672
681
683
696
670
691
699
684
678
640
748
691
685
716
691
675
700
697
685
667
695
687
661
682
688
667
674
679
685
656
690
690
675
677
678
678
662
691
686
665
681
695
683
674
696
687
680
684
687
700
666
691
679
682
701
689
679
701
699
669
679
693
696
673
681
685
663
689
673
686
684
683
686
672
690
687
670
687
686
686
670
687
701
670
678
678
675
668
670
678
654
673
675
687
679
675
669
648
668
673
657
654
656
658
638
654
660
661
645
671
668
657
651
653
660
658
653
657
662
648
641
644
639
663
635
654
670
634
662
671
670
643
653
664
650
635
652
663
641
642
628
655
669
606
681
638
649
627
650
658
651
638
656
673
663
638
663
653
638
653
640
648
652
671
661
647
620
711
676
625
680
663
628
690
659
593
685
588
682
586
675
641
595
603
635
615
629
633
627
623
634
647
616
639
658
631
593
689
589
675
602
688
578
687
614
676
594
685
590
676
583
686
585
673
598
690
657
619
629
661
641
641
627
646
651
585
698
582
699
592
687
606
681
638
590
664
615
678
646
655
644
624
640
662
653
642
662
661
651
661
650
627
651
642
636
623
619
629
622
614
645
638
621
587
665
632
631
628
638
630
624
649
656
645
617
658
680
672
654
659
677
658
656
677
665
645
657
670
653
646
676
682
655
653
667
660
662
659
665
668
659
666
670
660
661
683
673
657
667
685
652
661
665
650
642
649
681
653
647
658
681
661
655
654
654
666
648
667
665
657
659
686
668
662
680
682
659
668
689
664
661
683
652
672
685
670
678
676
658
668
680
686
680
652
652
664
657
656
638
655
673
683
667
676
656
645
657
672
655
653
660
648
651
669
695
666
669
685
675
659
664
670
639
647
655
659
644
648
641
668
674
671
659
648
634
688
654
652
649
646
645
654
651
672
655
640
656
643
638
633
649
627
641
655
676
665
644
633
658
663
652
575
674
648
632
573
676
636
628
584
662
656
644
644
635
674
608
658
615
688
604
675
671
658
643
644
654
644
635
660
669
675
652
672
660
632
664
665
658
607
678
610
672
619
677
679
654
654
649
661
653
644
643
655
641
661
667
660
655
652
681
667
649
658
663
672
651
421
880
649
630
647
624
663
661
653
588
695
662
639
604
674
641
627
607
651
646
629
624
637
642
629
634
643
643
635
643
640
658
652
645
659
660
639
651
652
639
634
641
666
592
678
653
631
604
634
638
624
636
619
633
629
630
625
615
620
614
616
616
637
602
628
634
623
611
632
635
620
624
620
634
623
635
642
629
632
634
628
644
614
624
619
620
606
612
628
621
623
613
627
624
607
618
623
634
569
644
638
623
622
624
627
619
618
639
645
618
631
629
634
605
634
643
636
627
643
651
616
626
647
654
585
662
589
682
592
657
628
646
630
634
645
659
642
643
663
647
619
645
656
663
628
647
668
656
646
640
646
626
626
646
656
592
687
644
639
629
642
651
654
635
659
655
618
640
647
630
635
634
644
613
623
636
623
652
643
649
658
641
623
651
640
635
638
652
641
639
640
623
637
648
649
636
648
646
628
650
652
667
660
646
647
631
644
655
663
633
600
688
623
668
598
688
663
657
657
640
660
664
648
654
648
659
641
655
610
692
615
683
647
636
598
700
590
677
605
693
655
640
651
648
657
616
714
588
704
594
693
591
698
662
634
651
653
651
625
643
645
631
653
611
680
622
686
647
651
676
666
639
640
647
665
642
657
662
640
666
650
639
653
675
617
690
601
690
599
684
631
686
621
695
656
661
642
645
648
630
652
657
628
645
614
696
591
695
656
619
638
643
649
604
670
657
606
695
582
704
656
652
653
643
637
649
650
624
635
632
626
624
633
623
629
626
638
629
633
626
628
600
623
611
584
649
613
616
608
688
625
610
624
642
609
622
653
635
603
627
633
620
610
631
645
613
617
626
629
605
617
641
609
625
640
623
610
616
625
631
634
596
667
610
624
631
640
610
630
628
614
618
632
644
561
657
583
653
577
660
631
600
628
629
630
617
637
640
638
630
628
646
629
633
633
640
619
606
626
598
613
635
612
598
619
610
603
601
624
611
610
624
624
602
606
624
624
593
606
613
635
599
614
635
631
613
626
642
621
617
641
638
620
625
635
605
617
623
626
597
612
644
619
612
624
622
610
608
627
632
584
615
633
624
604
617
632
602
618
629
634
624
631
637
635
620
639
638
620
640
645
654
623
637
655
634
632
664
653
643
640
644
646
636
641
656
639
636
661
639
658
646
618
667
649
631
655
661
660
645
662
647
635
644
662
667
682
674
648
654
665
661
643
649
652
655
650
646
657
651
654
673
667
648
657
664
649
615
700
663
639
657
669
662
653
646
680
643
669
693
669
655
684
695
662
657
662
650
667
654
645
638
648
639
646
682
680
667
647
669
689
681
666
664
653
656
654
657
643
644
655
662
648
636
642
405
865
617
652
655
634
669
655
624
665
657
646
636
660
670
650
656
669
668
666
665
672
682
660
682
685
678
673
696
704
689
666
664
668
668
669
685
687
668
656
662
673
670
657
658
675
674
666
700
734
708
703
685
692
665
632
633
659
663
643
632
638
627
629
701
648
619
638
644
662
618
630
643
655
631
635
674
645
629
643
655
645
633
626
646
642
644
648
635
643
647
634
625
638
630
629
628
644
630
618
631
631
633
623
629
615
619
642
657
632
627
639
615
635
631
623
608
620
606
606
592
587
567
547
542
540
535
516
508
471
468
494
496
491
500
493
513
504
492
533
500
532
560
512
530
535
543
515
522
545
505
525
551
511
528
528
564
517
503
520
504
516
526
512
495
501
504
520
533
525
544
546
527
523
539
516
545
541
554
526
533
556
552
605
627
631
610
611
604
627
602
587
620
612
616
621
628
633
618
609
605
595
612
605
605
620
626
624
630
639
658
630
628
636
630
616
598
600
612
614
607
613
621
620
623
611
608
613
606
609
609
593
606
598
605
617
606
610
632
645
629
643
634
661
633
653
637
632
643
637
627
628
626
637
639
625
632
650
640
622
632
654
638
641
632
655
661
648
635
607
643
633
635
628
620
611
610
606
614
614
615
624
622
624
613
614
625
618
595
618
614
610
618
621
624
625
640
611
614
630
613
631
620
608
594
595
618
617
588
595
613
603
605
579
598
606
589
606
604
606
618
602
615
600
595
590
589
589
595
578
592
589
600
591
602
598
618
599
614
615
626
612
594
619
602
614
606
617
599
602
598
590
588
601
610
604
582
595
592
597
582
580
576
589
585
575
579
587
596
591
588
584
571
579
580
564
570
540
563
570
582
564
559
553
550
556
555
564
570
555
573
559
564
571
567
576
577
586
588
594
609
585
579
592
598
591
580
596
597
588
588
597
616
610
613
628
621
607
616
643
636
631
628
641
662
643
644
628
646
650
636
611
612
624
625
623
611
609
625
615
611
614
605
620
619
601
606
605
604
608
612
609
618
611
619
611
622
623
623
621
612
614
619
616
609
608
610
613
618
616
626
632
648
640
645
621
610
626
613
616
629
603
625
636
630
615
624
606
616
622
607
612
628
618
617
627
624
619
626
596
604
603
604
608
605
599
588
587
606
624
611
605
606
620
637
639
622
630
612
608
622
616
615
602
610
610
618
621
628
617
618
605
615
615
621
607
603
630
625
610
613
615
608
604
620
621
611
603
606
621
608
597
601
609
616
616
600
612
625
644
616
632
614
638
622
624
628
620
614
629
624
624
612
621
616
601
596
616
611
602
589
598
593
586
594
599
609
596
577
595
576
562
563
566
584
596
574
568
581
579
575
577
568
575
577
571
585
578
590
572
583
602
591
596
596
596
588
580
600
607
602
602
605
606
603
594
607
608
613
632
616
609
606
620
611
595
592
604
604
608
615
607
617
611
601
612
597
603
614
598
600
619
597
599
604
603
586
605
599
594
619
622
639
637
639
619
632
633
616
606
610
615
633
644
632
640
632
634
612
606
625
621
607
623
639
646
632
640
623
633
644
631
631
657
643
627
613
623
632
630
626
625
643
635
632
631
614
610
625
626
632
614
612
605
622
614
616
621
621
615
617
614
599
596
596
601
600
613
597
608
596
603
595
618
596
609
615
645
642
641
622
633
621
613
612
617
607
590
594
609
595
597
603
600
602
616
608
605
613
609
617
624
605
600
611
620
611
618
615
599
605
616
610
607
605
615
603
604
611
625
617
604
622
631
630
624
647
457
774
621
594
614
618
622
619
633
627
625
622
620
627
633
630
638
629
636
638
630
653
654
627
620
625
624
613
612
611
620
625
617
617
624
630
608
593
613
618
633
631
612
614
611
597
592
594
599
603
616
600
604
608
596
587
587
595
600
586
602
598
598
583
595
608
590
576
594
603
585
571
590
585
599
589
583
591
599
587
597
594
604
584
580
582
592
578
594
592
578
568
576
572
583
577
586
582
583
582
583
583
566
578
573
595
594
618
594
600
607
597
625
592
608
617
606
614
606
597
596
606
601
603
612
594
612
614
458
736
603
592
578
589
592
593
581
583
588
604
600
604
579
597
612
592
602
620
600
618
606
617
623
626
609
623
631
468
778
633
612
605
623
623
640
593
648
647
634
636
636
633
631
625
638
631
624
634
629
633
630
627
612
607
628
608
618
623
623
626
627
635
635
645
631
631
642
642
631
658
665
661
663
662
635
650
644
646
639
632
620
608
615
624
621
622
616
616
622
616
621
626
628
633
620
621
625
646
622
626
598
635
627
614
601
616
591
606
603
597
609
611
618
613
618
616
628
624
616
635
620
621
619
619
609
622
609
624
615
627
616
607
609
594
608
606
603
593
599
607
598
614
620
623
607
623
627
625
620
626
625
628
624
633
628
624
620
613
626
616
603
614
610
610
614
632
625
631
627
628
629
626
606
633
629
626
626
623
628
629
633
620
630
623
605
626
612
608
621
596
597
581
603
614
604
597
607
600
611
603
609
598
602
606
599
601
610
590
586
595
585
603
605
594
588
583
582
594
577
581
591
590
591
586
588
579
582
592
586
587
588
591
580
585
595
593
566
588
593
589
593
589
592
594
600
604
596
604
592
593
596
597
595
609
580
581
577
592
587
585
591
592
586
587
592
589
589
585
588
588
589
589
610
622
603
598
615
608
602
610
616
607
601
598
619
581
623
611
606
604
616
610
601
605
616
622
643
606
641
641
625
614
627
497
753
636
637
627
643
635
643
645
612
627
622
623
633
628
603
604
606
619
588
621
613
608
609
625
615
641
613
630
634
642
478
784
664
640
626
643
634
638
651
655
640
478
798
639
643
627
639
628
634
635
631
623
455
826
662
644
646
663
651
663
503
778
648
636
646
628
644
652
657
660
659
649
654
632
641
629
631
628
629
607
619
624
620
621
608
610
637
615
638
626
624
618
626
612
615
625
626
602
606
600
615
610
508
706
615
588
585
590
584
579
580
560
564
582
567
548
569
582
568
572
563
559
576
566
571
593
566
569
542
550
558
553
557
570
559
565
554
571
565
576
560
555
573
569
564
571
576
580
567
564
547
556
553
561
558
568
568
580
586
595
566
581
602
566
581
580
595
593
577
577
590
583
582
575
612
598
590
583
589
593
605
579
595
592
601
609
584
600
606
603
605
594
591
605
619
603
613
614
621
619
615
623
617
604
609
587
585
586
594
596
594
599
602
602
597
580
587
590
595
595
570
575
579
560
572
584
570
571
576
569
582
579
584
582
577
593
574
596
572
563
568
563
548
556
575
735
655
579
712
652
648
631
654
665
660
648
652
641
677
665
656
649
652
654
648
675
694
693
686
675
693
684
666
673
676
682
664
664
680
660
648
663
662
673
676
680
663
676
691
666
673
659
688
671
671
666
665
678
687
651
656
657
666
683
670
691
684
673
663
683
667
665
655
657
653
673
693
623
681
629
706
610
670
647
682
645
637
663
657
644
652
663
650
648
669
683
661
663
662
663
645
673
672
658
650
661
668
657
667
673
661
668
657
652
655
653
652
681
664
670
650
651
664
647
675
612
703
626
722
644
673
719
659
691
691
678
672
702
694
700
712
728
701
680
695
692
697
688
691
700
723
699
705
717
702
696
690
701
697
694
688
703
685
684
697
680
675
670
680
661
640
652
643
701
590
697
592
676
593
691
663
623
681
646
657
638
674
681
670
666
667
663
657
669
673
668
671
701
675
669
679
673
668
655
654
658
652
650
662
660
650
656
636
651
653
645
661
707
685
667
666
651
650
638
665
667
657
642
692
643
644
606
700
602
678
625
676
654
661
650
669
652
651
650
676
663
664
659
670
657
649
656
669
682
658
655
674
669
670
671
665
663
670
665
673
688
687
670
672
752
721
705
693
705
709
695
705
709
694
727
728
721
711
695
728
703
679
725
715
706
680
678
676
681
680
670
690
695
673
679
676
665
657
673
680
658
656
662
664
634
663
668
673
701
681
652
666
666
665
664
662
661
653
674
658
639
635
650
636
672
670
659
639
644
644
645
630
632
637
634
654
461
817
643
655
667
666
658
664
662
662
648
666
668
671
651
700
714
706
689
686
692
670
676
662
662
696
709
690
684
674
673
661
683
683
663
683
690
673
673
666
670
662
662
649
657
659
661
646
669
650
661
643
664
671
672
667
656
659
657
643
651
657
653
658
644
709
702
681
683
655
669
656
667
667
679
672
671
674
688
693
707
691
676
478
835
662
655
646
628
630
627
646
634
668
663
661
657
653
648
650
643
640
653
654
488
813
640
688
678
673
662
667
660
662
651
649
644
668
670
650
650
638
640
641
642
634
634
661
629
666
668
654
642
626
630
637
676
663
643
651
660
645
641
653
636
641
638
644
641
642
443
826
638
630
630
629
630
622
631
637
638
612
651
652
648
639
646
656
657
699
692
462
854
642
660
661
657
634
647
636
658
649
671
710
702
690
676
680
679
666
691
688
678
679
689
672
684
676
684
692
659
704
691
690
694
695
670
662
675
680
664
665
671
684
674
671
659
658
668
651
651
639
635
650
641
642
644
631
679
687
687
649
640
641
629
636
635
632
628
626
636
637
635
635
674
672
657
644
673
670
655
647
651
660
645
640
653
662
647
654
713
705
673
460
840
651
647
653
644
642
648
642
644
637
659
701
675
638
627
635
616
605
603
627
605
640
585
628
564
640
546
649
546
623
597
616
608
626
654
657
650
661
673
677
511
822
666
665
659
657
637
658
666
657
650
650
666
656
652
637
647
642
633
654
659
662
655
656
673
668
654
653
677
678
662
658
681
672
660
643
676
679
643
643
689
663
633
648
663
672
663
672
681
662
653
658
661
693
667
667
678
664
673
667
684
661
674
662
658
671
666
667
651
661
663
652
654
659
658
673
669
660
647
643
675
650
643
664
654
651
657
658
672
662
669
670
665
667
554
507
435
521
639
644
672
650
645
641
620
632
620
613
616
632
626
615
631
632
628
630
617
628
598
608
607
613
602
632
625
624
611
626
642
634
623
633
643
627
638
644
645
634
645
651
664
631
626
662
656
629
636
690
664
652
656
656
644
640
651
641
655
655
664
652
649
650
654
654
474
840
664
659
658
658
662
645
631
646
634
639
654
649
646
655
653
658
641
634
640
632
635
633
634
638
626
638
643
646
655
652
656
636
653
641
656
658
653
645
649
642
638
640
638
632
649
646
645
646
641
641
651
638
470
820
648
641
639
636
639
651
463
797
640
651
630
645
634
648
637
644
656
648
631
641
638
646
635
657
656
657
651
671
655
663
663
659
662
661
660
636
643
648
646
644
634
489
822
645
645
646
651
671
638
482
837
666
655
659
656
669
637
656
662
651
641
639
646
648
664
649
646
649
653
650
663
660
664
653
663
682
680
679
681
676
680
654
694
667
674
657
663
662
644
630
655
660
648
635
650
643
645
651
671
652
663
675
675
673
558
778
663
660
664
665
650
650
656
664
668
663
655
672
657
665
666
664
655
642
659
654
653
640
633
631
644
648
642
664
661
671
664
658
662
659
676
673
681
676
683
668
506
830
673
678
663
658
659
658
669
659
657
664
652
660
661
658
665
653
657
666
653
668
657
666
649
660
489
796
645
644
637
636
621
635
624
640
633
641
626
636
647
653
642
654
664
679
683
676
681
685
684
685
685
687
691
460
898
670
665
664
538
768
657
661
666
671
645
654
647
658
662
671
648
668
629
671
643
657
632
651
651
640
664
672
690
677
679
687
695
691
695
690
712
713
697
698
701
699
688
683
701
673
677
670
674
678
693
689
681
683
686
693
670
679
662
684
642
652
672
660
657
656
665
650
645
658
641
646
648
638
643
664
651
652
627
639
653
639
643
644
655
631
622
627
617
623
630
625
628
623
620
617
627
637
621
639
643
630
630
635
638
641
647
637
651
653
655
644
654
647
649
650
635
638
655
654
654
648
646
647
635
640
635
650
640
646
657
676
662
651
659
651
642
640
657
645
643
628
634
641
634
626
643
650
647
643
651
630
640
657
653
666
672
668
678
679
532
839
677
661
657
653
660
653
656
667
682
682
667
506
810
698
662
678
675
662
662
647
667
655
653
631
624
621
621
608
601
596
597
592
583
589
588
586
589
594
589
595
597
621
624
618
629
620
608
627
617
633
633
643
643
664
650
662
640
651
664
670
641
648
659
661
653
644
636
649
658
652
626
649
626
624
632
644
644
650
650
652
648
652
659
666
663
654
650
662
655
648
655
647
650
636
619
633
1250
610
615
621
640
644
640
623
625
656
649
650
644
656
656
652
650
647
644
661
656
654
648
643
635
626
655
655
654
631
633
649
636
647
641
652
662
658
648
661
646
648
651
652
649
649
667
661
655
666
666
659
673
655
665
655
642
644
636
640
623
624
622
625
605
622
604
617
615
616
609
602
617
604
485
638
689
603
601
608
615
638
631
634
629
632
620
634
634
634
621
622
615
630
615
624
630
617
642
627
639
636
628
637
649
646
653
650
656
647
646
658
672
659
651
655
682
661
659
636
656
648
625
645
624
627
635
641
650
643
640
648
651
660
647
663
662
659
668
662
671
671
659
656
667
663
662
662
655
665
676
661
663
655
656
657
656
654
648
654
653
652
646
641
628
642
646
638
631
662
639
623
641
638
630
620
649
643
641
656
641
652
643
660
646
655
642
662
659
663
657
659
663
660
649
647
648
656
651
646
649
660
643
639
652
650
646
652
657
647
634
632
642
641
642
650
648
647
637
647
655
639
636
642
660
662
650
640
649
648
638
629
649
635
628
645
637
629
639
636
632
636
627
624
617
624
623
630
635
627
635
647
654
645
661
667
670
663
500
804
664
653
661
658
653
653
657
659
662
653
649
627
630
646
642
653
659
668
690
679
701
704
698
713
692
704
685
702
694
683
681
673
678
668
687
701
686
696
687
693
687
690
688
688
657
679
684
674
661
670
690
684
680
677
664
665
669
675
672
655
652
664
655
646
664
640
647
652
652
658
658
664
667
657
676
658
660
635
654
634
653
639
644
647
645
649
672
672
664
673
687
678
689
671
674
668
660
667
665
662
652
645
662
660
648
655
651
658
652
663
655
657
655
661
658
661
661
650
463
840
643
632
642
626
624
640
612
624
627
633
635
634
633
623
628
634
639
622
628
632
632
636
642
642
643
644
643
632
654
651
657
642
635
646
650
653
640
649
648
653
643
640
655
658
653
641
657
645
634
651
674
652
657
656
648
663
660
656
678
678
663
694
674
703
693
689
675
681
685
685
669
682
692
483
846
671
666
663
659
649
649
650
631
649
649
643
648
658
659
661
671
679
675
669
531
809
665
672
667
668
669
673
654
667
652
664
647
658
657
647
642
659
664
651
672
523
780
651
650
638
644
638
647
633
638
646
642
639
647
642
666
657
665
669
648
660
660
652
638
659
645
647
663
659
659
660
667
534
506
725
906
641
655
662
654
656
652
650
632
643
646
636
642
626
634
620
628
622
649
638
645
655
644
639
653
650
653
651
638
640
635
650
629
636
638
635
631
620
635
638
650
646
632
619
616
623
629
620
614
624
635
624
613
623
490
737
609
614
603
613
606
611
610
603
612
616
626
435
837
650
648
644
639
658
649
651
660
642
653
637
664
652
656
650
649
632
659
637
662
633
404
861
644
511
767
664
636
650
647
659
643
646
626
624
640
631
635
623
621
637
621
616
617
613
616
623
630
623
628
627
632
613
634
637
636
626
628
632
635
636
652
639
652
654
637
653
660
655
666
687
677
661
668
664
661
654
666
659
656
657
664
635
641
637
634
635
622
640
606
605
605
605
613
620
610
604
605
593
602
604
610
594
518
701
600
588
602
595
604
600
593
587
590
592
601
603
605
596
602
600
597
616
602
603
604
482
699
592
583
600
585
586
603
624
594
601
612
613
624
615
614
615
626
630
633
622
625
642
643
642
632
640
636
644
648
646
644
636
649
655
666
654
641
668
658
664
678
672
672
678
660
665
665
673
662
660
668
674
660
652
648
436
853
636
666
649
638
650
649
657
646
662
661
659
653
658
669
661
646
650
641
645
650
637
646
658
645
641
641
635
642
623
630
626
633
630
639
643
629
633
636
636
633
642
642
632
638
633
645
639
632
630
650
639
657
641
643
628
643
641
644
643
621
631
641
653
652
642
652
652
653
654
641
652
515
766
644
632
645
629
629
625
625
624
646
648
647
638
648
638
639
638
659
646
649
643
659
638
639
637
641
629
640
646
625
620
634
628
620
630
624
616
609
629
623
621
631
625
634
629
630
637
614
645
628
641
645
637
679
672
667
667
670
672
667
669
649
652
645
658
644
484
794
655
640
656
648
649
650
657
653
652
655
636
657
646
661
646
635
657
658
646
648
648
654
663
658
639
680
653
476
842
642
649
653
659
657
667
655
642
659
659
662
663
664
667
676
665
678
667
650
671
654
672
659
679
482
843
661
646
648
640
636
655
650
662
657
633
634
636
647
627
633
621
630
631
631
631
643
650
647
658
662
688
669
665
664
649
661
662
666
669
667
672
645
667
653
667
659
655
661
674
667
673
687
672
677
667
666
649
658
474
839
664
651
647
657
640
638
647
656
659
661
652
659
658
666
653
658
645
661
652
655
655
645
656
644
642
654
645
657
664
664
671
694
695
695
698
686
693
690
686
684
680
681
472
867
668
666
665
652
661
660
668
677
689
685
679
685
691
687
681
680
677
685
684
673
674
521
824
664
660
655
658
638
640
650
628
633
611
616
619
612
618
609
621
611
614
608
603
615
609
612
614
614
603
614
622
633
636
624
633
636
642
646
649
646
663
657
656
657
672
637
637
651
649
656
646
661
661
665
665
669
673
655
482
812
671
659
668
633
643
648
641
633
631
640
631
646
640
642
647
652
646
645
645
646
667
661
666
655
646
663
678
661
651
654
660
645
665
655
652
655
648
664
674
665
667
666
678
669
671
669
668
666
655
664
664
665
660
653
657
654
661
671
684
736
731
744
750
725
731
739
760
722
730
699
706
712
702
713
706
699
706
680
709
679
693
672
673
677
665
671
682
662
669
660
657
660
670
653
645
650
641
625
623
620
612
590
591
602
603
582
573
579
581
578
577
572
582
569
562
558
571
564
582
577
556
581
583
580
592
592
558
597
607
602
609
613
621
622
618
632
630
625
632
634
621
637
621
631
629
633
613
641
618
628
635
628
626
629
632
643
640
641
649
637
660
658
652
646
658
657
640
656
660
646
624
637
649
635
646
629
618
633
631
658
646
649
661
653
648
632
645
649
647
653
654
660
656
672
662
653
654
653
647
634
639
638
628
639
629
619
610
626
620
617
642
638
631
619
620
632
641
630
633
620
628
627
620
616
643
626
629
639
641
635
615
633
619
609
611
616
619
602
583
607
604
620
610
603
635
629
637
645
636
645
656
659
652
664
664
675
675
679
679
678
688
674
662
668
663
652
668
656
665
668
669
661
668
674
670
685
670
679
679
691
681
697
688
692
717
698
724
726
707
725
702
707
723
697
709
685
687
717
684
690
694
684
673
674
681
672
675
662
676
679
668
676
679
687
663
634
649
661
644
631
647
648
627
631
615
629
601
614
611
617
599
610
600
617
607
596
626
610
617
623
644
624
632
635
635
637
648
641
643
645
648
636
620
619
624
608
621
625
617
632
609
628
618
618
622
626
619
630
619
632
616
605
623
620
625
626
614
630
633
631
624
636
616
620
618
630
641
641
642
647
666
649
649
648
653
661
663
663
662
662
662
651
662
646
644
652
646
659
648
650
634
645
639
626
629
622
614
619
608
592
618
616
601
604
606
590
590
585
592
579
601
584
591
598
603
607
590
609
599
602
611
611
607
609
613
594
628
604
618
600
607
603
597
605
594
611
593
587
591
608
606
596
602
595
605
596
588
601
590
592
610
602
603
607
609
606
598
601
606
608
597
625
613
603
623
611
614
619
623
634
630
621
511
737
629
624
618
614
618
629
630
632
643
655
645
662
665
661
657
667
665
664
667
669
669
673
664
663
672
500
825
660
654
643
638
634
639
652
652
640
644
648
645
639
645
652
643
653
642
654
661
656
656
661
657
650
653
653
655
647
657
663
654
653
664
659
473
833
655
644
645
634
640
642
622
646
612
636
623
626
631
643
644
649
631
644
654
661
651
631
627
661
641
638
635
646
635
627
625
630
616
627
624
636
625
618
623
626
630
614
614
610
608
621
627
618
617
627
625
622
607
625
616
635
623
625
627
625
628
636
654
632
634
641
615
633
648
478
770
638
628
615
625
616
607
637
625
628
637
636
632
612
627
626
629
619
633
623
614
620
611
607
607
606
611
466
754
608
607
615
611
615
602
638
603
614
637
633
605
626
605
620
613
614
626
634
639
638
639
634
639
624
624
651
618
634
633
627
621
627
645
610
643
640
646
640
621
640
625
627
638
630
635
644
629
642
657
657
649
638
657
658
633
635
646
639
636
637
642
623
634
647
652
651
661
658
655
658
673
643
663
644
646
639
639
637
637
643
646
659
640
653
639
637
632
637
648
638
635
638
630
633
638
635
622
642
633
639
633
627
632
624
634
623
634
628
632
641
647
649
637
649
659
657
663
658
656
640
650
655
653
641
644
655
661
653
656
663
655
644
641
612
647
629
626
623
628
625
614
613
626
618
619
635
643
621
634
629
617
630
633
618
627
629
632
632
650
659
637
652
670
689
679
699
694
671
663
692
682
663
657
661
658
656
657
666
674
644
645
654
655
651
658
656
676
677
676
672
675
678
675
671
672
663
677
673
654
659
656
648
642
652
649
654
671
659
650
656
641
651
647
637
632
632
639
652
654
636
640
642
646
632
651
633
660
655
653
651
659
656
647
651
648
640
658
663
645
646
648
646
539
738
630
633
631
631
646
628
643
638
630
636
624
625
638
626
634
641
635
643
654
653
676
671
665
660
653
677
670
673
667
689
678
679
679
678
669
661
667
664
668
669
652
652
660
669
642
670
639
647
655
636
650
641
640
639
654
638
626
657
638
634
617
626
608
626
619
609
623
632
635
623
620
643
634
621
622
616
605
617
633
630
638
622
618
617
621
622
626
626
628
617
615
625
626
626
623
626
616
620
635
628
626
623
637
626
607
617
629
638
609
614
629
614
619
620
623
611
614
619
616
626
626
614
610
616
620
640
617
612
631
616
610
613
613
622
632
633
630
640
658
637
644
655
627
635
636
635
629
631
627
631
646
609
640
625
638
632
638
624
639
624
624
645
633
622
633
635
619
643
614
631
625
636
629
611
608
614
617
605
632
632
631
628
634
649
647
649
642
649
627
631
634
643
659
652
657
641
643
652
652
656
653
643
639
632
642
629
639
632
636
633
635
652
643
635
649
635
635
636
631
632
641
627
630
635
631
639
633
632
629
627
630
630
635
627
636
632
645
634
631
635
643
633
646
623
644
638
642
646
631
634
624
634
626
612
645
643
645
632
647
649
655
646
671
660
664
663
664
671
664
673
667
670
657
657
685
658
666
660
649
667
648
668
663
663
655
665
654
652
665
659
651
649
647
633
648
647
636
644
646
641
634
634
644
623
640
640
636
630
630
631
624
610
637
638
636
623
630
605
622
598
617
607
613
628
611
604
621
623
636
622
644
646
642
656
655
652
668
677
678
666
654
678
657
678
658
681
676
661
670
664
656
672
675
686
689
678
662
690
680
652
673
664
677
666
678
672
669
684
689
690
662
668
671
663
667
667
669
666
671
661
669
664
672
654
652
654
647
642
639
657
651
658
657
648
654
647
667
650
659
666
650
651
637
648
648
632
638
641
641
650
641
654
638
645
636
641
628
624
637
641
649
645
642
626
641
639
639
633
634
624
640
625
615
627
642
625
615
640
621
632
646
646
639
640
621
628
652
644
645
640
630
641
646
645
653
655
644
651
655
649
651
667
659
649
642
654
660
651
664
646
651
633
652
649
663
658
643
646
644
644
1274
642
620
639
644
641
636
642
635
624
640
644
634
637
630
632
633
646
642
637
643
640
650
641
640
644
652
645
662
651
638
632
634
636
636
639
642
634
620
617
628
628
639
634
632
656
642
650
653
642
639
635
637
632
617
636
633
644
637
642
640
645
661
658
658
651
641
632
648
658
649
644
645
639
636
639
655
635
648
649
629
632
639
634
634
633
633
664
645
662
670
645
645
662
673
652
653
649
636
650
654
635
643
644
655
657
658
668
681
663
677
667
667
666
665
661
668
647
656
657
676
650
667
653
662
655
670
665
663
655
661
654
653
651
659
659
661
660
639
648
638
655
651
653
662
659
666
652
669
667
679
680
679
669
672
675
668
669
665
669
664
668
662
650
672
647
651
627
640
643
651
654
646
647
643
661
643
646
661
637
657
659
645
647
661
646
650
658
644
658
663
672
674
675
672
661
646
649
662
662
660
656
664
655
656
649
641
639
653
651
634
631
649
631
639
613
633
622
629
625
609
619
622
620
609
617
602
632
624
630
624
629
637
653
653
654
657
644
664
680
678
674
661
669
677
654
668
662
666
667
650
664
653
658
651
663
650
649
639
652
649
652
643
638
641
640
649
643
662
649
659
669
654
650
664
663
660
623
663
637
627
644
646
648
642
662
657
664
662
659
650
663
657
662
663
648
660
645
661
654
641
644
647
641
633
647
649
639
653
627
631
632
628
631
641
639
644
641
632
647
639
626
624
633
615
615
627
625
627
617
621
607
603
617
611
607
631
620
623
637
619
620
632
628
629
634
633
626
630
628
641
642
637
635
635
641
636
623
633
634
632
646
642
635
639
653
638
631
648
640
656
654
653
652
651
640
657
652
642
636
640
638
644
648
637
639
655
665
654
661
665
660
659
650
657
657
637
651
638
657
640
639
635
641
647
646
660
673
675
679
692
698
702
713
717
704
694
696
697
684
690
675
681
689
672
679
667
690
671
667
665
660
662
673
673
666
661
664
650
667
655
660
660
660
654
653
664
647
646
654
645
655
662
641
641
619
587
546
558
555
566
632
687
710
640
624
616
671
696
740
695
691
684
668
661
672
672
673
673
680
676
680
662
665
656
684
651
677
679
667
644
675
678
656
679
684
696
683
691
703
704
666
713
704
725
711
714
723
701
703
715
705
694
709
696
695
689
686
694
680
686
662
665
692
683
677
728
716
688
700
700
682
577
792
689
669
674
687
679
666
673
676
658
662
674
662
659
651
663
665
653
646
655
675
675
659
663
658
648
654
658
656
664
654
659
666
689
688
669
663
665
648
663
641
650
654
643
658
646
651
659
640
642
682
683
660
663
675
668
644
643
655
671
660
656
649
647
641
669
667
644
654
651
652
652
654
648
669
650
659
672
675
709
704
695
686
670
697
695
697
688
707
705
689
721
706
696
686
711
708
689
684
685
678
680
676
691
670
679
688
681
677
678
681
681
679
689
674
673
686
689
686
678
711
697
686
705
721
715
688
688
709
683
684
677
703
685
684
683
685
686
680
675
672
684
675
669
679
673
669
671
674
665
662
663
598
718
660
660
648
650
657
648
660
645
654
649
660
644
655
661
646
647
668
676
648
645
659
671
665
642
638
656
647
652
643
625
649
641
646
643
633
637
642
625
632
631
624
631
635
630
626
628
631
650
632
648
672
665
664
660
657
649
655
660
663
652
662
650
679
673
667
675
674
665
671
657
660
692
682
673
653
660
659
657
660
665
679
707
695
683
683
682
690
696
693
691
679
710
680
693
685
688
701
680
669
673
662
647
658
643
644
643
633
622
625
656
677
676
655
657
640
649
627
636
637
638
632
639
640
634
648
622
629
640
643
641
640
638
651
643
635
624
642
631
655
688
683
646
673
653
644
664
648
647
646
637
650
688
685
676
671
663
673
656
655
666
667
669
677
678
669
662
660
659
657
654
637
663
687
691
675
679
670
670
666
652
656
674
670
669
673
659
671
673
658
674
654
670
674
654
663
662
653
654
646
649
641
654
645
676
685
688
675
676
678
680
670
659
669
637
660
655
659
652
652
659
678
691
683
691
689
673
674
687
659
665
666
681
677
659
661
663
664
664
656
662
654
644
650
659
673
702
693
689
670
668
673
662
676
662
651
656
670
658
659
666
656
649
668
659
636
643
654
656
654
641
678
674
669
662
668
674
671
668
670
662
656
669
647
659
670
704
689
683
680
686
670
676
672
677
666
666
672
668
669
668
652
649
647
645
635
638
671
677
681
678
656
664
662
663
657
644
650
655
666
648
654
648
652
648
626
637
632
650
648
683
680
666
666
658
638
652
649
660
640
642
653
634
651
642
650
661
647
672
653
659
645
657
666
668
656
659
656
640
655
660
667
661
691
695
674
657
665
652
653
657
659
654
639
643
634
658
642
642
628
642
673
680
657
656
655
651
649
646
643
643
654
639
635
656
645
654
635
655
641
634
639
646
639
653
644
647
655
644
643
638
626
628
636
619
650
638
638
658
669
682
661
647
645
644
657
645
639
628
639
647
639
623
649
628
643
667
691
675
664
665
659
641
646
653
643
639
648
654
668
683
686
684
673
671
663
659
639
643
647
653
644
621
648
639
677
686
663
672
661
650
642
647
643
648
646
643
640
643
649
636
646
638
635
633
631
640
642
644
646
635
637
635
641
632
642
636
630
624
639
691
672
660
646
652
628
651
644
645
647
644
654
645
630
637
656
640
649
638
640
637
638
638
636
636
642
651
646
638
658
658
674
663
648
659
654
664
656
666
667
652
667
663
662
661
653
654
664
652
657
660
655
661
652
662
670
692
676
676
680
678
665
650
656
647
643
659
655
668
693
693
679
671
667
649
650
659
668
665
640
652
659
660
657
667
672
663
655
663
648
674
677
675
664
673
666
652
662
657
655
657
655
715
698
687
670
669
662
643
638
638
642
636
651
639
629
682
676
663
664
668
666
647
648
642
650
641
648
640
637
653
634
649
636
644
630
654
682
671
668
671
650
649
653
652
640
656
652
639
634
632
636
667
674
666
668
665
662
651
660
635
650
659
662
653
665
661
658
662
654
656
646
642
655
647
649
644
650
656
649
686
682
672
662
644
654
641
643
635
640
633
623
639
642
638
633
639
628
646
650
648
650
650
651
653
642
656
650
656
660
670
654
649
645
652
661
684
672
685
671
670
660
642
653
644
653
653
646
655
647
666
659
683
685
683
650
673
645
645
648
669
662
652
645
656
648
646
662
649
633
639
637
641
665
691
681
674
664
648
642
651
648
644
639
638
640
662
680
668
666
659
656
653
656
669
650
643
654
646
643
644
654
656
653
654
650
659
655
657
644
667
648
656
638
712
688
665
674
671
670
672
651
657
662
657
642
641
645
665
639
640
644
656
683
675
665
660
653
650
664
673
667
656
659
660
669
640
664
642
647
648
638
647
657
650
649
642
659
639
653
656
677
561
771
661
661
665
651
676
684
663
668
661
668
665
667
651
670
659
652
677
673
659
665
652
649
660
657
658
664
650
652
643
666
677
650
647
641
642
663
634
645
637
633
628
620
633
634
632
630
637
645
660
645
645
654
656
631
632
632
625
623
629
632
626
649
639
655
642
660
682
695
672
670
677
655
658
643
665
660
661
643
659
655
654
652
654
655
663
644
686
698
682
676
663
658
662
671
671
655
652
668
664
666
663
683
698
690
683
705
698
695
694
683
672
674
672
665
662
686
687
723
711
696
705
686
681
662
666
660
661
668
651
665
661
653
688
691
672
664
657
653
660
664
666
656
646
658
656
641
665
667
658
648
672
665
653
664
649
667
662
650
659
673
678
685
662
652
654
640
654
637
630
643
677
666
662
658
668
678
665
673
653
662
666
657
649
656
668
647
649
651
644
645
656
650
651
649
649
647
648
644
696
689
671
674
670
669
652
655
655
654
654
641
684
695
689
672
667
663
675
657
672
669
661
663
676
668
665
668
662
662
653
672
667
659
674
669
666
660
662
659
679
670
645
648
660
661
663
662
665
664
652
656
662
658
659
663
655
662
658
678
726
690
693
692
658
680
669
657
663
663
656
654
661
670
660
656
677
722
701
697
709
706
700
701
715
704
700
696
698
683
677
687
701
681
666
673
689
682
682
680
675
677
681
686
675
685
679
698
726
717
701
687
687
671
660
671
650
658
659
665
697
681
669
676
655
658
641
642
642
649
649
652
630
640
652
648
655
651
652
646
637
625
641
629
629
624
627
624
632
661
650
647
653
650
656
651
654
652
645
661
657
648
649
646
670
673
663
660
650
671
659
651
648
665
674
678
661
660
652
663
670
667
674
661
677
714
696
700
678
693
693
683
675
672
679
662
680
680
673
690
661
688
661
672
672
676
702
700
693
683
667
660
667
652
648
640
634
649
655
660
707
698
687
690
675
680
668
677
674
664
676
657
660
660
664
672
660
652
655
681
659
653
660
655
653
658
654
667
655
650
653
653
662
689
696
681
663
669
481
864
655
655
676
666
659
655
655
657
663
676
672
697
689
686
669
701
701
697
689
698
704
693
722
732
708
712
698
702
727
715
742
719
709
711
733
723
715
730
704
705
694
713
693
688
694
689
691
698
483
876
689
671
666
676
665
662
659
658
708
711
705
700
695
694
702
677
700
692
697
693
681
692
744
730
725
701
706
711
692
690
678
672
665
669
670
657
698
702
698
696
689
672
669
683
678
683
676
693
681
667
676
662
665
689
693
679
680
684
671
663
688
512
825
655
678
678
671
677
668
686
676
679
677
681
681
664
695
699
686
695
672
703
696
691
675
682
682
676
654
670
694
692
702
705
701
709
709
696
709
701
697
689
681
676
686
683
691
678
682
679
682
736
725
703
544
866
678
676
681
675
675
656
687
686
671
686
674
674
658
679
678
682
665
655
657
641
667
652
642
656
637
653
647
637
654
658
645
684
686
671
663
652
628
643
626
640
635
631
626
499
712
600
588
577
560
543
528
522
500
488
498
483
504
509
494
495
499
514
497
530
566
564
525
516
522
509
553
570
538
526
548
577
558
551
568
595
558
645
599
617
593
604
641
622
700
648
844
749
715
703
695
692
694
686
682
694
705
690
684
684
676
687
682
685
682
676
667
665
675
722
693
691
694
687
676
668
663
680
666
684
705
686
673
677
675
682
489
836
657
667
669
659
645
636
635
634
676
693
666
506
801
657
643
637
642
630
641
464
822
638
646
644
649
655
655
661
669
660
659
666
675
718
704
688
703
696
718
687
714
717
711
698
691
696
694
703
697
697
691
681
514
855
686
687
666
533
862
708
701
701
690
693
699
691
691
495
890
692
693
696
486
907
673
689
676
493
835
683
674
726
701
709
695
699
705
702
691
686
662
683
657
653
661
658
644
642
663
644
655
658
661
678
669
676
659
664
665
654
646
658
642
630
633
636
637
643
656
644
649
641
647
652
652
654
678
689
699
711
697
699
715
722
723
720
722
708
694
543
856
692
698
684
665
658
674
651
655
666
667
668
503
787
662
655
644
649
645
648
628
638
624
631
595
569
658
611
607
627
616
576
562
616
632
703
734
725
676
671
626
579
575
633
714
535
893
672
664
664
668
645
660
663
647
665
655
643
649
632
633
490
771
627
663
655
648
630
632
623
581
623
577
597
596
602
611
598
610
614
620
624
619
623
623
606
613
610
614
443
760
613
620
604
609
615
626
619
629
630
632
652
663
507
790
648
641
642
630
638
634
628
643
625
643
598
685
659
659
677
661
654
632
623
604
592
647
607
610
761
760
697
673
660
609
592
572
594
708
680
655
609
613
584
514
675
592
589
624
686
683
687
685
660
672
668
659
657
643
643
693
637
679
628
668
664
673
659
664
641
648
627
604
617
622
618
620
641
620
627
618
616
615
615
613
623
621
649
639
658
651
650
657
669
671
660
664
673
664
656
661
659
634
628
639
640
624
635
651
643
649
658
653
652
664
637
639
646
640
646
656
651
650
647
667
657
654
647
649
653
641
532
759
634
638
619
627
622
624
621
627
624
625
634
635
616
642
628
614
617
611
601
595
599
615
593
591
596
594
609
600
611
619
570
567
649
616
620
610
588
573
564
486
501
512
452
587
535
571
556
547
555
535
565
533
554
551
543
532
546
534
435
655
566
504
596
539
536
532
546
567
543
546
533
576
564
565
548
660
760
856
767
738
733
716
714
705
711
692
682
691
688
721
718
500
899
688
684
685
702
686
675
687
675
697
672
692
680
676
693
672
698
704
701
683
703
705
710
700
700
703
719
721
721
717
707
715
710
757
757
741
724
733
718
745
745
740
737
706
711
698
698
703
684
500
886
679
687
677
524
832
670
668
686
666
678
686
671
675
673
680
668
529
870
690
673
661
659
659
667
655
655
668
697
682
689
691
677
665
681
657
671
659
667
658
666
665
661
676
669
670
680
682
688
684
681
501
858
674
691
676
665
678
673
665
678
678
695
729
711
693
692
697
708
499
872
687
677
666
656
668
631
646
639
642
653
663
649
644
671
660
663
649
642
662
655
654
662
669
666
669
514
787
634
656
641
641
640
641
637
626
632
638
620
626
503
801
599
557
551
568
611
606
611
590
564
634
610
588
589
587
574
603
603
612
610
606
599
605
606
605
606
605
606
598
617
631
639
600
644
590
621
621
601
615
618
606
592
597
597
606
606
596
628
608
596
599
599
577
582
600
585
605
606
602
596
603
601
621
581
621
598
605
616
609
619
612
618
589
593
592
589
598
589
586
596
611
594
605
614
617
627
607
592
610
598
597
584
586
587
583
601
604
587
599
583
574
576
571
572
559
569
574
580
575
574
556
552
552
554
543
563
559
560
571
571
600
644
619
619
615
637
607
608
652
645
620
553
529
534
525
525
525
527
551
563
547
575
552
582
592
610
591
621
582
612
607
589
590
605
597
609
596
617
607
592
575
593
632
637
620
604
608
613
599
620
634
633
633
616
592
605
594
606
610
636
612
608
611
615
615
625
653
643
623
621
623
620
604
603
590
594
593
606
591
597
592
587
605
591
590
588
589
579
601
600
597
605
594
602
610
621
622
622
632
619
595
611
608
596
600
600
595
606
597
591
602
611
620
612
594
608
610
604
596
609
603
592
584
601
598
603
596
601
601
610
604
615
620
613
608
615
611
598
581
601
597
583
579
600
577
586
621
595
584
596
595
598
592
596
594
610
594
621
611
616
618
619
608
607
599
609
599
593
597
587
584
584
578
591
567
573
580
572
572
579
578
607
592
592
585
598
598
574
596
585
586
588
591
568
589
569
585
600
602
616
606
596
597
592
599
602
608
601
624
617
611
615
624
624
616
624
620
636
619
632
630
615
624
619
612
623
615
623
617
614
612
623
632
615
623
635
624
632
626
633
636
643
640
640
617
609
602
604
604
591
596
578
563
568
572
589
582
579
572
585
581
578
575
550
576
588
587
572
561
572
559
576
576
557
588
573
570
582
606
602
604
607
591
591
596
594
603
610
612
595
594
599
587
578
603
589
605
590
601
590
584
591
602
608
617
627
641
622
621
615
641
624
630
619
617
624
619
632
616
621
605
623
604
593
570
593
593
602
604
595
598
596
614
615
600
597
601
606
610
599
606
597
608
619
615
613
617
614
612
610
619
616
595
603
584
586
589
595
584
584
598
605
618
612
588
602
616
608
593
607
600
578
579
573
583
590
583
578
597
605
591
582
571
603
606
601
591
598
611
595
596
582
583
588
594
583
581
584
579
581
574
573
577
582
583
575
561
577
576
585
583
585
579
595
584
587
585
578
574
592
591
574
588
569
575
576
560
562
563
570
562
577
556
561
570
572
562
567
572
579
575
573
568
581
580
554
575
579
591
596
591
593
596
597
586
602
596
586
594
589
601
601
580
598
595
627
603
604
599
600
597
595
579
598
601
585
590
599
591
606
608
603
617
596
610
631
633
653
646
643
640
644
652
639
629
631
652
632
651
630
633
654
646
632
623
620
634
629
614
636
637
625
628
621
629
623
626
622
608
604
610
600
596
606
591
588
605
615
638
632
629
617
638
633
636
645
631
635
622
626
621
627
630
630
626
633
638
630
638
643
633
627
635
621
614
624
616
618
622
598
602
601
621
612
619
600
614
616
614
598
617
587
602
592
593
595
604
591
582
575
580
579
581
572
579
582
571
583
580
590
605
593
604
579
599
595
616
603
595
607
612
586
596
585
573
604
596
603
599
598
591
605
595
606
588
606
597
596
597
589
593
579
590
575
602
601
601
601
602
595
622
631
613
617
605
596
579
599
599
588
587
578
588
593
573
591
567
578
586
588
587
592
586
588
598
607
600
603
586
595
597
598
592
599
594
590
581
596
585
592
598
594
590
605
599
609
606
599
602
614
608
598
610
607
607
603
599
605
599
606
602
587
604
613
622
619
627
611
620
636
625
629
628
629
610
607
596
594
588
586
590
588
588
614
603
588
582
568
591
587
592
588
594
589
591
600
589
596
604
603
602
612
601
600
598
605
580
587
589
588
575
589
597
589
590
592
604
593
588
589
564
591
579
594
600
586
587
588
586
571
573
575
560
561
546
560
562
432
676
569
432
658
572
503
623
569
563
573
574
600
628
636
630
663
637
644
672
648
637
640
635
645
647
624
620
632
626
609
611
605
610
610
618
630
621
632
624
632
628
632
628
630
627
638
633
630
441
810
620
620
618
622
620
636
621
619
645
636
649
650
655
656
659
652
641
655
633
642
661
646
644
656
663
662
652
674
669
685
652
676
662
684
662
653
665
635
657
655
651
661
648
655
639
475
776
618
629
622
636
638
628
645
662
645
655
654
660
499
783
650
646
648
645
644
624
632
630
653
657
660
667
659
646
654
654
648
633
612
623
628
611
619
618
594
601
606
612
618
612
609
608
614
623
599
608
609
602
610
596
613
613
621
612
615
610
605
623
624
611
622
617
626
633
627
631
631
631
618
624
612
597
620
606
621
609
619
618
605
621
614
611
614
631
614
629
618
615
628
619
594
618
618
607
612
601
609
606
587
600
616
606
608
620
599
612
613
594
591
592
590
581
594
586
578
590
598
595
594
598
594
608
583
590
615
611
596
587
600
589
600
588
601
583
570
573
579
577
586
591
592
585
575
577
571
594
607
607
592
595
602
608
606
611
617
623
626
631
625
621
635
617
617
609
622
621
605
588
596
614
587
600
576
585
602
607
629
618
636
648
661
656
650
659
649
643
460
800
635
622
604
620
620
620
642
629
630
636
621
637
626
643
635
637
645
640
635
623
630
463
757
629
604
610
612
604
622
622
636
629
634
638
657
670
656
662
669
666
648
640
632
652
656
648
635
644
656
635
653
650
630
641
634
631
637
635
632
650
639
638
652
638
634
650
646
637
651
638
629
638
621
643
628
634
637
633
625
614
628
620
624
620
603
607
623
628
620
625
619
623
641
631
631
619
619
617
630
625
618
634
627
617
619
611
608
599
593
600
596
602
610
609
616
623
623
605
623
619
609
625
614
611
602
618
627
632
625
628
634
639
640
644
645
632
642
647
640
616
644
616
622
610
613
624
638
630
626
646
645
648
646
638
640
636
637
642
453
817
638
630
614
624
625
630
642
635
634
641
648
651
640
646
643
654
653
635
644
629
637
624
612
611
607
614
611
618
621
620
605
622
602
628
627
631
658
645
650
657
646
656
662
658
664
642
642
623
635
628
620
637
607
618
605
618
607
603
594
619
610
609
624
615
606
622
614
612
605
605
630
609
609
610
607
610
615
606
600
588
590
589
589
578
582
601
566
587
588
606
601
587
594
615
617
621
629
650
668
651
652
630
648
637
618
626
626
638
639
628
644
636
636
654
661
667
672
658
662
659
663
642
647
626
618
613
623
626
608
632
602
622
636
619
615
614
612
599
589
593
623
591
601
592
605
600
601
609
603
610
620
616
628
628
638
664
676
692
686
661
670
678
679
699
692
686
500
861
680
681
680
680
671
681
678
671
656
669
688
697
703
707
729
732
573
821
669
675
664
670
667
668
525
788
646
647
663
663
671
695
566
844
685
733
723
479
902
674
664
677
677
663
671
675
683
691
695
696
474
930
686
685
700
476
866
669
658
667
654
656
671
532
831
678
694
697
702
704
698
702
710
734
716
702
690
687
672
657
664
513
822
660
646
656
677
652
662
602
704
647
648
655
662
669
683
678
685
684
695
687
699
684
687
557
771
665
666
662
665
652
661
653
651
657
664
636
642
647
648
648
672
687
704
701
700
708
697
712
743
724
709
702
689
672
655
643
638
628
635
649
620
627
626
640
660
669
680
680
669
648
656
639
658
662
666
669
670
517
779
645
629
630
628
658
665
669
673
677
677
692
677
678
679
670
643
663
654
632
646
638
652
670
678
677
692
695
682
677
676
677
686
681
679
681
671
670
669
656
665
670
680
673
686
683
668
670
662
666
662
663
659
666
656
650
647
653
657
643
643
639
633
623
651
646
660
657
642
635
455
821
653
639
646
638
636
666
657
657
665
662
668
652
672
677
649
658
643
644
642
648
627
628
611
543
728
649
638
641
630
634
649
651
641
657
662
661
661
663
659
687
679
674
662
657
663
661
637
647
653
651
630
629
647
637
636
626
585
660
622
623
604
620
619
638
642
639
624
629
638
649
627
626
632
656
647
639
466
812
658
631
630
610
617
631
628
625
618
616
614
610
611
608
593
590
581
600
613
615
629
642
628
620
618
630
628
620
619
588
618
615
631
631
633
651
645
643
643
641
645
628
465
791
633
631
632
637
630
642
651
665
670
657
637
632
651
654
657
662
648
658
645
649
575
697
640
658
650
639
646
650
669
666
667
479
848
642
672
674
663
663
675
674
680
679
699
696
587
766
685
657
653
656
655
653
659
644
647
642
650
637
632
637
646
635
628
647
645
651
644
665
662
701
701
695
709
705
479
898
653
660
651
643
640
647
471
795
623
613
619
624
614
643
657
638
654
663
656
682
695
687
684
692
685
546
802
658
675
662
658
680
660
463
864
658
644
644
633
654
641
486
783
641
609
597
590
622
675
681
680
685
687
689
687
696
687
528
840
677
671
658
649
656
639
651
663
644
632
620
643
650
674
618
681
667
657
655
657
655
666
640
663
652
663
655
671
651
671
676
674
656
656
645
644
666
645
646
658
659
453
872
662
660
657
670
656
671
687
705
706
719
719
714
736
733
718
728
704
727
639
781
686
682
679
675
680
667
673
673
640
651
654
652
645
634
653
650
653
648
660
664
649
643
514
766
628
632
610
616
607
604
596
597
590
600
622
593
608
594
607
609
608
607
623
615
617
616
626
611
618
611
606
619
592
609
613
608
601
595
603
597
604
590
573
603
598
615
592
596
612
628
618
613
617
618
618
613
604
609
617
605
609
626
637
627
637
638
641
637
629
635
643
618
626
617
606
600
612
591
595
589
602
590
602
571
577
558
581
563
556
557
563
570
399
677
548
427
665
555
454
625
548
544
537
546
539
534
516
525
553
566
563
549
567
553
543
569
568
561
551
551
440
671
566
434
698
568
387
713
565
563
576
569
562
589
584
598
621
623
650
634
651
659
654
648
666
671
472
821
659
648
655
648
638
634
653
667
652
680
694
681
693
685
658
675
697
705
700
698
696
689
669
676
691
483
872
670
647
639
668
669
663
665
686
689
687
693
689
692
698
555
822
662
661
655
681
671
682
605
753
671
671
671
678
681
668
699
703
709
710
750
566
873
693
683
665
680
677
649
465
845
663
646
646
644
641
644
640
652
671
564
789
677
663
649
674
661
659
663
651
636
639
648
667
684
690
674
690
688
686
676
681
664
656
660
663
679
672
677
677
667
663
653
659
672
659
649
654
645
657
655
659
649
647
644
640
640
639
635
621
621
629
634
658
645
632
640
656
648
652
649
462
840
636
615
616
607
617
625
611
609
626
621
639
655
655
646
634
631
649
639
643
649
636
564
726
660
642
647
640
641
636
657
666
657
662
662
647
548
778
670
680
664
651
669
644
672
646
639
451
831
657
643
634
633
638
656
657
667
659
678
688
690
698
694
693
691
675
671
670
664
659
672
659
645
648
657
661
652
647
646
648
443
821
645
626
631
633
623
637
645
630
652
657
643
665
628
683
671
662
667
667
654
665
660
639
656
662
655
657
650
653
653
651
666
678
663
658
645
637
641
554
724
627
647
631
648
643
639
640
631
628
641
638
634
647
619
628
632
639
614
485
737
622
628
603
615
620
625
616
635
637
622
632
629
640
651
647
645
644
629
645
665
665
452
837
651
634
621
653
638
633
640
657
648
656
672
685
684
712
706
716
708
515
903
690
693
674
679
660
668
659
673
660
670
676
669
641
615
563
686
623
622
624
616
628
621
629
614
620
616
630
637
636
681
684
570
827
718
733
735
484
965
714
698
718
476
955
699
688
688
526
841
675
673
683
694
727
715
708
725
734
752
757
751
744
754
743
731
727
694
718
713
719
738
711
709
709
707
728
707
497
890
681
665
647
665
651
643
637
640
643
436
826
638
636
626
619
627
623
626
626
628
629
633
616
587
610
620
624
602
611
597
589
602
582
596
602
602
594
601
619
612
620
626
628
629
643
643
634
639
635
645
647
642
629
446
810
633
617
613
625
629
605
613
612
612
605
622
622
599
605
616
621
625
635
619
617
636
645
646
637
630
622
644
632
637
634
431
823
643
626
635
633
615
618
605
610
629
621
640
652
657
680
690
443
891
668
673
651
648
657
649
484
830
646
679
677
669
671
686
695
711
705
707
692
500
870
684
676
661
666
641
668
636
663
630
650
656
652
656
644
505
789
650
638
644
641
641
651
653
664
669
650
679
687
709
695
561
822
685
696
689
689
671
670
674
684
691
678
698
522
853
676
648
655
642
659
652
628
637
637
652
645
640
649
666
673
692
696
467
916
690
680
667
623
719
666
669
671
660
653
648
652
634
634
625
625
611
460
740
605
589
599
596
581
599
608
603
615
626
661
736
598
658
608
471
749
619
624
641
646
648
647
633
630
641
645
632
622
615
620
623
578
669
631
610
615
615
607
610
601
621
611
614
618
610
598
613
602
589
577
592
592
591
585
588
581
584
567
573
587
577
580
579
573
577
562
554
448
679
560
457
673
557
481
610
535
547
564
556
538
560
552
559
567
563
582
564
578
578
577
596
629
709
651
574
545
547
549
551
537
543
554
566
561
478
645
595
557
661
635
629
619
618
621
623
617
613
593
584
599
595
600
590
577
589
583
609
609
616
624
612
638
631
646
657
657
660
670
638
647
650
665
635
628
626
517
734
625
613
634
609
617
611
602
607
608
615
623
638
629
634
623
629
615
632
617
622
609
631
614
633
619
603
609
607
616
627
613
625
617
625
619
639
634
637
636
652
635
646
644
643
637
658
653
645
642
633
636
632
633
630
619
625
623
621
623
615
600
599
594
583
582
609
605
594
590
590
595
599
589
589
573
581
590
575
555
584
575
574
442
709
568
463
652
560
553
569
584
591
579
580
595
584
596
586
594
600
604
579
579
600
604
578
572
581
586
601
602
582
574
593
593
588
582
595
605
595
601
588
598
606
610
605
629
617
628
631
641
640
648
620
634
630
623
625
610
611
611
583
594
602
606
614
591
600
591
614
611
591
600
613
625
629
610
624
640
636
635
635
659
643
633
635
643
626
647
656
655
642
642
649
647
661
653
647
654
643
655
478
805
641
610
619
623
635
626
645
635
632
656
643
660
665
664
664
650
669
655
454
817
648
638
634
637
643
634
629
622
618
631
611
620
619
630
611
621
614
622
614
613
621
625
611
619
610
614
617
613
629
623
607
607
610
619
637
653
650
642
640
648
636
644
624
635
630
635
640
635
630
624
628
610
649
643
630
643
617
634
632
646
633
632
640
621
634
632
625
618
633
652
660
743
607
868
700
688
682
693
673
680
515
829
674
676
670
652
673
674
670
671
682
679
691
675
684
688
696
677
681
691
686
691
689
682
690
700
693
693
692
709
694
704
510
863
689
683
688
711
703
697
693
684
686
706
710
708
693
723
723
707
702
720
703
460
925
699
691
717
583
812
698
695
714
607
802
698
702
703
725
730
732
715
723
713
719
711
731
733
728
723
717
712
732
721
729
716
717
728
705
707
719
709
711
705
696
704
610
780
722
712
710
693
713
727
706
709
709
710
730
720
718
701
699
687
685
697
691
687
700
692
693
700
688
683
692
682
688
684
683
701
519
859
691
687
708
697
705
705
703
726
719
707
718
532
870
702
704
724
585
922
719
706
753
741
736
735
748
731
725
724
708
718
726
477
951
710
699
704
569
849
750
719
719
516
926
707
702
704
584
843
718
727
723
713
730
740
724
741
632
803
716
729
713
584
818
718
699
509
811
726
703
488
937
764
737
732
729
711
712
714
719
508
931
736
708
704
542
845
722
702
704
711
694
689
684
687
704
697
702
519
875
694
703
686
695
697
708
759
757
542
918
727
708
718
535
889
709
697
711
536
962
738
752
760
745
749
736
736
713
728
737
663
793
713
711
712
581
866
706
708
709
596
797
694
686
719
716
746
739
740
732
514
926
713
703
713
508
905
707
707
738
469
1025
748
728
743
726
740
579
871
715
716
712
545
869
704
694
708
567
950
744
723
717
731
720
726
726
727
724
728
728
732
718
729
729
737
727
735
722
736
729
731
730
705
726
776
760
758
733
729
722
716
704
702
708
714
717
704
719
718
757
741
741
740
735
713
718
691
496
919
715
745
736
727
711
717
706
709
506
926
696
705
704
594
808
702
707
684
697
690
698
758
744
681
780
725
721
724
589
842
709
707
705
626
780
753
732
726
476
944
709
695
692
494
891
685
680
697
610
850
752
738
717
485
955
754
734
731
740
738
730
725
740
731
709
732
716
783
776
753
512
977
741
728
789
760
745
619
843
710
708
700
613
758
674
695
675
656
665
661
678
659
682
684
669
650
680
685
674
660
663
658
699
710
691
692
681
679
673
640
707
685
683
681
659
666
676
670
671
661
680
672
651
651
666
649
647
643
639
646
623
635
648
683
665
658
656
635
622
488
755
616
613
598
617
617
616
626
618
615
635
637
627
645
631
624
623
630
629
617
625
622
623
625
619
629
623
609
606
637
616
606
624
614
608
627
609
608
608
594
602
604
614
616
617
601
610
492
715
609
597
597
595
598
603
600
608
597
604
605
599
596
605
591
611
589
608
596
618
608
597
608
622
615
606
599
633
607
604
620
609
607
605
613
624
605
621
628
612
613
619
623
634
626
634
637
628
644
627
636
643
631
648
461
807
634
626
619
617
613
607
609
621
625
627
634
636
665
660
665
678
666
664
649
656
647
633
643
621
646
653
639
622
641
645
639
642
637
639
656
665
648
668
678
681
692
675
682
610
751
676
685
673
659
667
678
675
667
671
568
783
662
666
661
659
667
664
662
679
674
524
800
660
659
651
651
666
641
648
648
646
643
655
658
643
671
662
658
664
658
668
663
668
675
660
655
667
653
519
792
653
627
643
656
643
648
637
660
655
645
655
672
680
673
681
666
687
676
668
653
660
660
666
667
670
661
651
661
665
659
678
683
643
709
681
677
681
666
666
681
661
668
662
657
655
658
667
658
664
502
830
611
585
670
664
618
583
603
601
591
610
619
625
649
693
712
722
703
741
787
836
500
966
722
703
711
558
894
771
733
717
501
901
695
672
673
655
661
670
606
772
669
661
659
649
651
638
636
647
709
689
677
662
668
678
673
660
665
665
674
685
657
679
707
665
671
671
679
691
680
673
686
698
704
709
681
694
691
706
699
705
705
711
693
699
712
706
716
703
711
711
708
717
711
728
730
525
940
724
737
751
518
966
746
751
754
754
755
764
778
768
783
766
772
786
787
806
780
791
796
777
767
756
770
772
588
955
769
765
756
756
755
749
755
749
751
757
755
767
769
756
759
765
760
780
767
755
753
759
743
744
748
752
754
762
753
721
735
745
741
484
988
752
740
729
491
969
744
720
738
507
955
734
730
730
550
899
739
729
728
718
724
735
739
790
545
992
740
748
803
778
740
735
740
748
745
738
750
752
754
740
742
752
761
742
746
753
750
739
750
752
754
578
899
731
725
744
573
879
723
710
715
722
755
756
751
753
562
934
734
745
737
561
907
725
727
748
597
899
775
780
759
788
808
794
798
802
778
781
824
801
568
1001
767
739
741
748
736
744
742
730
752
759
728
751
750
737
743
748
739
750
742
748
743
752
738
490
1000
801
771
739
757
781
772
761
755
764
767
522
977
739
735
736
515
961
772
763
729
763
778
779
774
766
788
768
769
776
759
768
771
754
739
757
799
793
791
770
528
976
742
729
727
489
961
773
758
760
749
758
755
752
751
756
747
756
756
748
739
748
800
807
785
769
760
756
745
737
731
730
493
993
777
760
741
734
727
717
712
720
505
915
725
715
710
719
724
735
769
779
760
768
760
743
742
750
734
753
732
743
748
722
745
747
743
480
981
740
721
724
507
959
777
754
743
751
742
732
744
759
741
751
754
747
754
752
741
734
727
725
515
938
716
702
714
720
793
753
741
735
543
932
725
722
713
626
784
715
724
785
544
999
759
725
730
756
776
763
740
742
746
735
755
782
761
748
751
524
943
716
721
731
568
954
751
730
729
732
722
726
702
715
532
883
709
709
717
625
787
710
706
710
721
716
715
725
733
731
731
736
734
725
720
719
724
528
961
757
739
734
701
731
703
720
713
550
862
714
716
729
720
719
734
753
741
555
932
732
737
747
747
745
740
729
752
741
727
728
719
717
496
941
777
757
723
722
711
718
711
695
724
723
706
706
707
706
720
714
708
720
706
725
724
471
976
725
711
708
481
945
784
748
752
738
747
733
737
762
729
738
735
754
762
753
738
582
863
731
729
734
514
989
789
772
751
742
726
740
720
713
719
725
726
743
739
729
754
795
776
766
753
743
780
785
768
767
759
736
745
552
919
727
725
703
582
866
769
760
734
735
739
721
721
701
575
876
709
728
717
725
713
732
705
720
736
720
721
723
739
731
753
728
734
720
724
724
738
745
733
712
718
739
748
745
600
968
758
731
754
760
762
743
742
746
731
726
740
718
735
730
736
731
740
733
727
725
722
741
735
734
731
714
731
726
511
942
729
710
702
698
717
711
737
713
712
712
717
700
688
692
689
693
670
682
679
672
657
657
660
663
689
665
670
665
662
671
687
695
694
699
740
763
751
751
733
736
719
708
714
730
726
712
739
705
707
704
709
524
865
698
679
682
692
714
729
575
854
709
700
711
708
693
695
697
702
685
681
675
692
690
690
672
665
659
637
636
626
612
635
622
633
613
624
621
605
620
612
610
627
613
632
625
621
607
622
626
618
484
751
603
603
602
623
600
613
600
604
613
589
605
606
606
621
614
615
620
619
620
643
645
628
625
654
640
632
624
626
647
644
625
636
622
633
635
624
630
634
624
622
650
630
628
636
642
638
638
634
637
646
628
640
633
658
639
630
650
637
644
645
650
644
654
651
650
669
651
659
648
642
655
652
645
656
665
652
671
666
672
668
674
678
661
657
659
662
660
661
487
788
657
514
763
649
639
643
635
643
648
652
658
664
658
671
668
673
667
668
485
839
652
648
654
643
643
632
644
636
634
634
630
648
652
635
649
651
652
654
653
646
650
666
543
768
653
650
655
476
841
651
648
656
635
650
654
657
657
660
660
665
664
670
653
671
650
639
663
667
682
675
673
657
652
657
671
662
671
656
665
663
666
684
677
679
692
696
683
682
683
692
704
696
694
692
701
695
692
682
673
688
685
691
675
685
668
678
683
465
888
677
656
664
661
672
668
662
667
675
675
670
670
670
686
674
681
674
525
820
664
671
656
660
663
658
665
675
668
655
677
674
669
657
665
680
659
665
675
671
661
658
660
663
673
665
646
653
655
664
654
655
650
652
658
643
656
646
655
658
663
669
665
662
666
676
678
676
685
693
671
670
677
675
663
693
515
836
680
676
679
672
682
668
653
684
660
664
652
709
711
724
710
741
743
737
724
731
713
712
713
714
714
706
700
704
699
713
701
711
722
707
721
507
921
718
698
686
683
688
677
677
680
694
667
671
675
675
668
674
675
682
694
681
696
695
690
701
690
692
693
683
700
690
699
692
686
682
700
697
688
552
831
699
680
684
669
706
703
687
692
699
696
699
688
701
680
694
693
687
684
681
667
672
684
676
672
682
680
662
680
665
683
668
661
680
664
662
670
671
670
663
666
663
659
675
674
672
674
676
662
674
671
662
670
667
681
672
686
683
682
695
677
673
683
678
505
830
675
670
671
662
656
669
663
647
654
677
662
661
660
665
656
655
652
652
661
661
657
654
648
645
655
670
656
654
645
656
670
663
665
661
663
675
670
647
652
642
637
660
640
637
629
634
648
623
634
643
651
641
647
637
624
638
645
659
649
624
644
668
646
632
630
643
648
627
632
648
644
634
631
632
642
645
617
624
653
641
653
644
646
661
649
672
664
660
665
651
667
656
659
667
666
657
654
655
642
657
634
657
632
645
630
629
622
623
624
623
426
794
620
617
625
607
624
609
617
616
633
621
618
618
615
629
617
637
629
625
632
646
622
633
643
635
644
649
646
653
639
668
661
656
644
654
670
672
658
667
651
661
662
648
660
665
666
654
661
670
661
664
662
677
681
682
688
685
681
692
688
681
697
698
682
682
696
696
688
691
682
693
683
681
672
679
680
669
679
662
667
473
843
667
650
655
651
643
654
652
636
625
641
615
623
618
637
621
634
619
630
626
639
641
630
636
647
639
635
649
639
642
640
638
642
648
658
667
660
656
673
657
675
694
683
671
679
702
675
683
671
694
709
690
691
681
700
695
697
704
690
709
699
476
888
683
677
678
678
670
669
672
672
689
682
672
697
691
693
693
691
709
698
526
832
673
683
674
672
660
667
653
675
665
678
693
672
688
708
698
707
690
691
700
698
687
707
695
684
694
691
697
685
686
668
682
681
687
672
676
512
850
676
660
660
660
657
669
664
679
666
662
678
670
665
657
673
660
654
655
664
672
667
666
663
666
668
432
543
407
357
348
516
630
630
646
637
621
633
639
627
618
632
626
623
632
635
618
620
620
625
618
622
633
632
626
620
622
614
607
615
614
613
600
622
615
606
614
636
635
631
634
626
619
654
625
634
638
642
638
624
641
630
620
627
643
640
642
632
633
643
629
625
624
627
617
622
629
613
627
610
615
617
627
611
622
613
626
615
617
599
607
591
566
539
699
631
610
594
577
645
617
487
874
692
682
626
584
565
588
688
623
616
591
653
611
764
710
686
686
688
695
680
680
678
698
706
682
696
694
680
469
875
673
677
662
638
635
638
622
628
626
625
632
639
639
644
628
625
617
635
615
613
624
628
632
625
652
633
624
616
644
643
640
625
660
650
636
641
661
663
635
633
634
647
636
639
667
663
649
658
662
652
679
670
661
649
675
667
671
665
654
668
698
687
655
685
705
665
675
696
708
672
692
702
698
688
709
721
724
716
721
737
751
742
746
749
755
746
746
748
739
743
749
755
754
754
758
746
754
758
770
759
735
742
756
760
757
752
768
770
755
772
778
782
749
760
769
775
770
764
761
775
773
765
759
781
773
761
766
764
763
755
767
763
771
771
778
773
776
769
777
786
773
763
772
775
743
757
789
768
781
772
753
781
775
763
755
770
804
767
791
776
783
766
761
773
775
764
775
773
793
778
775
773
778
770
753
785
773
753
754
767
755
758
749
791
786
760
746
771
766
764
764
781
784
783
779
786
775
773
768
769
766
753
753
786
766
765
761
774
773
779
768
794
776
761
764
775
776
771
779
780
756
730
752
751
742
758
776
768
764
757
773
785
763
761
785
790
774
771
557
1021
760
770
782
778
779
783
779
786
780
806
796
808
805
794
815
804
788
773
798
801
796
789
799
803
783
769
778
792
542
1010
778
765
772
772
768
784
785
780
780
790
803
771
799
800
794
792
793
801
548
1038
758
763
760
749
750
765
771
767
776
800
805
795
798
805
812
800
801
801
544
1067
794
770
789
793
779
778
791
782
789
774
792
800
799
806
800
818
808
806
799
824
821
797
814
820
847
899
869
852
806
797
535
1067
793
778
774
572
996
792
796
791
528
1074
785
788
808
787
795
811
798
822
842
839
828
820
836
818
789
542
1034
747
753
764
586
868
740
719
692
702
699
772
736
697
651
627
621
617
484
769
625
449
820
628
611
624
610
625
641
645
667
670
655
670
657
669
679
666
670
675
669
671
663
650
648
658
654
650
639
657
662
654
641
656
657
668
651
673
666
674
648
661
680
666
672
673
684
672
675
666
668
666
669
671
664
666
675
672
666
665
661
657
655
664
651
652
657
648
642
662
651
656
635
649
648
650
623
624
649
625
628
618
626
627
630
629
615
621
615
617
615
620
614
611
611
608
616
622
618
608
628
622
648
662
655
652
655
670
666
659
651
654
639
646
655
632
657
650
651
659
657
663
663
667
666
659
668
668
672
678
691
699
694
690
703
692
697
690
659
688
678
692
651
660
666
669
653
668
669
674
659
654
663
669
661
674
680
676
674
652
676
649
592
752
675
658
641
615
624
713
651
841
737
702
697
649
615
614
605
540
570
589
713
869
785
740
735
748
775
769
742
754
785
771
524
1003
768
750
743
505
1009
751
751
743
517
1025
766
740
750
777
778
751
743
772
785
758
770
777
773
753
762
594
933
745
772
772
588
938
740
758
755
530
981
790
752
751
530
990
768
743
752
530
1025
772
759
809
787
783
784
818
822
797
808
827
822
565
1048
814
787
791
799
812
565
1014
772
790
788
782
789
795
795
783
807
833
534
1115
822
822
820
818
834
837
813
828
846
840
827
817
845
843
816
819
839
832
801
844
852
830
814
835
826
813
809
852
843
809
821
850
852
813
823
821
810
829
820
798
812
803
792
802
812
801
798
799
800
798
812
779
785
795
805
785
787
802
615
976
796
780
773
786
802
793
785
787
800
798
796
801
814
814
794
811
814
832
816
820
828
831
655
989
805
799
814
804
807
830
802
796
811
814
803
791
818
808
793
795
822
816
804
805
823
818
798
802
813
820
790
802
811
811
797
812
819
814
543
1088
880
816
775
787
787
784
779
782
782
763
808
793
768
789
807
802
783
788
795
806
786
786
791
812
786
802
814
808
813
804
806
818
825
801
808
822
821
805
813
833
815
804
813
816
812
801
825
816
803
821
801
825
799
803
834
814
804
809
826
806
814
826
834
823
816
825
818
802
814
826
809
535
1095
823
797
780
788
823
817
816
806
826
817
806
811
821
829
803
813
812
829
799
818
824
820
586
1028
821
791
782
786
809
790
780
802
783
773
787
803
776
520
1068
874
830
796
773
808
823
835
834
815
822
623
1007
781
846
848
858
827
831
810
823
855
847
818
791
599
1013
816
795
807
825
805
814
820
823
822
823
526
1099
801
808
814
788
788
801
798
777
785
795
522
1120
866
826
782
774
878
855
823
528
1164
664
1086
790
792
818
811
799
581
1049
813
796
814
817
805
806
823
833
799
817
841
838
652
1002
835
819
820
834
825
648
965
800
807
789
804
801
798
794
808
811
783
793
797
794
783
787
811
810
802
794
814
808
805
823
827
808
816
817
804
796
789
521
1102
795
794
805
792
792
628
948
779
789
786
548
1771
821
780
802
798
793
831
801
817
830
826
833
845
848
858
851
826
840
857
545
1109
820
814
822
792
789
792
790
781
800
797
788
794
802
807
789
793
823
808
805
833
833
827
550
1082
797
816
797
808
801
756
849
806
819
827
898
863
818
819
816
807
804
803
804
813
814
785
798
791
597
980
793
848
834
811
812
623
950
734
721
717
708
696
710
717
734
753
517
990
765
767
755
582
927
751
749
749
733
730
742
737
720
737
734
722
737
730
735
732
747
746
740
741
752
725
731
734
731
699
759
757
743
746
761
744
737
598
875
741
747
754
758
765
769
752
760
784
775
771
519
1031
764
771
772
522
994
757
760
754
588
899
766
740
758
715
812
771
790
817
831
831
814
812
815
769
780
770
781
794
769
776
656
927
766
785
798
802
795
782
793
804
814
793
819
831
821
821
817
818
824
822
806
816
814
814
818
836
825
801
778
745
741
742
751
749
743
758
730
721
738
748
772
772
758
759
762
745
732
679
810
736
721
733
744
736
742
601
915
758
750
768
602
934
760
774
782
497
1053
782
782
786
795
800
812
813
803
841
851
833
832
576
1263
931
881
875
850
833
886
862
815
587
1144
695
938
806
809
791
802
810
830
810
823
844
865
843
847
843
850
851
856
864
857
860
860
842
837
839
690
999
833
842
847
844
832
840
846
740
920
815
851
836
824
847
806
811
811
828
826
807
822
531
1126
826
819
824
813
818
836
817
585
1076
913
869
832
814
833
840
821
803
870
824
832
838
838
832
821
819
837
844
826
835
839
834
838
610
1050
819
813
818
829
803
577
1024
801
789
784
807
824
793
800
815
831
809
634
1031
838
837
820
833
837
532
1142
655
972
798
801
826
813
798
686
953
809
800
826
824
823
744
884
806
799
843
820
809
628
1027
824
808
804
831
804
626
996
819
799
803
821
818
784
817
831
811
818
829
822
824
813
820
812
831
807
828
837
821
797
833
829
811
801
802
807
782
788
797
747
813
791
798
796
567
1026
830
870
837
815
830
876
861
627
1077
875
852
848
847
803
854
857
540
1133
734
969
863
811
794
796
819
758
887
811
854
830
833
843
859
828
834
839
841
718
950
800
831
546
1100
819
810
792
801
802
840
805
804
834
822
815
823
575
1102
821
812
818
818
794
633
968
790
767
788
520
1045
776
772
782
795
788
782
809
796
807
806
814
848
824
821
839
531
1130
826
817
824
807
805
828
830
688
954
813
814
802
799
827
739
895
808
827
838
837
822
611
1054
846
819
819
832
830
560
1101
823
803
798
818
815
603
1031
834
828
812
817
832
723
906
823
837
837
806
822
683
969
804
811
820
795
798
806
807
789
788
811
552
1073
806
797
804
810
809
815
815
824
820
826
566
1109
839
828
837
839
822
832
827
691
952
801
832
822
804
818
814
844
816
831
854
849
845
548
1152
701
955
830
846
845
819
831
520
1152
669
976
810
793
806
836
811
816
817
815
830
837
833
820
755
927
825
823
837
833
827
542
1113
829
808
829
814
809
821
825
826
815
817
844
832
815
845
858
843
835
850
868
833
836
795
899
813
817
842
828
810
693
933
800
785
810
822
781
807
810
802
801
815
811
822
813
822
812
553
1092
831
810
843
847
842
829
831
840
823
818
832
852
853
837
857
864
850
841
849
885
854
845
854
619
1053
875
867
843
834
842
829
815
793
803
807
808
813
582
1072
822
802
831
812
802
755
879
815
822
819
812
841
818
829
835
851
837
825
823
834
833
825
819
833
829
805
828
806
820
796
800
647
997
805
810
816
811
829
829
826
830
821
842
826
838
838
852
851
846
841
855
852
843
846
769
925
846
836
825
839
830
562
1102
826
809
803
802
825
662
1005
823
818
819
834
843
593
1075
821
845
842
848
848
863
846
679
997
851
841
840
826
855
847
837
827
844
827
836
857
824
824
670
984
843
818
816
826
826
792
844
820
836
798
808
828
822
815
803
821
826
713
913
804
818
827
818
811
826
814
816
830
813
818
802
824
829
820
519
1119
830
814
802
816
806
530
1067
790
808
788
797
779
796
799
813
810
811
820
830
824
822
825
683
953
802
793
820
802
812
794
817
810
806
789
802
810
808
805
806
568
1080
817
799
808
816
818
822
809
816
813
813
818
825
818
843
810
814
828
769
880
804
823
827
808
799
822
811
800
803
809
809
817
797
813
831
783
841
804
825
822
821
812
811
827
813
815
806
807
818
841
825
830
820
816
815
815
813
825
804
804
820
821
830
802
643
1006
825
799
797
800
804
792
798
812
812
829
800
791
820
829
824
816
827
832
823
813
508
1137
771
853
791
792
834
812
808
804
804
800
797
803
817
823
814
817
815
819
845
821
818
810
502
1099
783
802
813
791
782
788
818
813
799
832
830
821
850
858
847
508
1179
611
1070
815
835
837
829
813
643
1026
820
786
812
826
810
814
835
836
832
837
508
1145
701
971
807
812
830
826
814
809
832
831
817
802
499
1136
754
887
800
819
834
809
809
814
810
817
821
804
793
865
833
826
823
832
833
818
816
825
814
804
600
1008
801
793
792
516
1104
809
790
786
775
790
811
801
800
528
1099
821
807
786
801
837
810
803
810
826
826
818
815
837
828
833
530
1134
829
804
802
816
828
828
824
823
829
844
838
815
566
1129
847
829
824
833
836
523
1119
817
721
898
810
818
525
1141
796
827
852
840
822
829
852
636
1081
844
838
864
853
845
849
855
615
1076
832
835
843
836
828
525
1164
772
893
828
830
839
844
844
616
1074
815
836
840
843
829
581
1080
831
807
826
829
837
746
883
824
837
829
823
831
835
859
823
821
836
838
843
633
1058
833
830
808
820
857
668
995
823
823
837
822
824
667
976
831
819
831
829
847
802
836
848
856
834
834
852
643
1052
833
837
836
832
837
615
1030
813
816
818
789
808
815
801
797
826
816
811
801
823
833
829
817
814
814
824
809
797
800
823
818
810
536
1111
822
812
810
816
842
744
902
806
835
828
824
825
672
1034
842
825
845
845
845
544
1149
813
843
826
815
809
830
827
801
817
812
829
813
780
858
827
809
814
821
828
817
808
810
828
837
727
903
806
843
805
802
807
823
805
803
812
825
831
826
813
827
830
650
1025
819
844
844
832
824
638
1035
821
814
846
833
830
612
1065
822
822
839
839
847
605
1069
838
835
806
822
802
814
806
790
789
807
609
998
810
794
792
802
810
817
816
812
810
814
820
814
820
818
825
519
1134
814
811
818
803
806
512
1138
833
789
812
821
805
791
819
822
806
809
816
848
810
845
823
828
837
827
811
826
827
807
824
828
822
814
825
821
826
813
815
828
822
820
827
827
520
1113
823
805
812
809
801
818
810
810
798
831
546
1090
800
812
822
792
796
805
805
801
804
819
840
836
820
815
835
511
1141
819
841
830
806
807
824
816
804
806
820
837
836
709
888
823
822
812
494
1123
803
813
785
794
813
520
1096
852
817
804
767
797
791
804
806
798
805
801
802
802
794
790
796
793
808
792
793
792
807
797
787
789
815
807
815
797
816
819
804
808
816
808
805
801
812
825
805
573
1058
815
797
790
808
806
807
804
809
819
806
799
825
818
833
818
651
1006
826
814
830
821
837
742
925
827
835
823
826
825
821
818
817
829
827
830
811
829
847
832
815
817
629
1043
829
817
831
823
804
704
942
828
800
802
811
799
794
814
816
796
799
820
812
813
811
823
817
808
809
822
834
810
821
823
824
828
814
822
820
819
808
822
806
508
1121
832
854
821
801
799
524
1137
798
900
827
801
850
852
850
548
1146
675
1023
849
841
849
833
826
853
857
833
831
850
833
829
837
834
546
1139
811
929
824
789
780
505
1095
786
790
776
796
795
649
942
800
796
809
830
822
824
822
832
817
803
624
969
784
794
792
504
1137
714
967
780
782
799
521
1151
649
1052
834
829
833
845
851
518
1176
573
1110
859
823
825
817
827
822
825
721
906
815
865
863
842
848
817
785
829
866
839
803
802
688
915
804
823
820
815
798
822
815
810
813
806
804
797
784
800
786
762
849
788
787
797
601
1031
796
810
803
812
817
815
830
561
1100
806
809
827
813
819
844
846
824
828
837
847
844
826
839
830
824
820
833
824
819
832
843
837
812
808
813
821
777
796
819
513
1121
814
794
792
795
812
547
1099
896
838
819
802
839
833
813
842
853
840
847
841
880
856
848
846
750
946
820
852
845
831
819
527
1141
702
924
810
815
803
807
818
820
819
812
820
811
827
820
836
836
827
834
841
569
1119
825
814
832
828
823
485
1159
616
1169
608
1100
817
832
845
828
838
846
840
612
1067
840
822
846
838
826
551
1120
829
823
804
813
838
528
1119
844
836
836
831
832
867
870
566
1138
752
951
819
812
825
842
823
653
972
856
868
855
824
830
544
1158
675
1013
838
819
821
811
838
618
1023
824
812
813
834
833
594
1087
841
832
835
844
830
537
1153
741
915
802
836
829
825
815
605
1053
833
815
834
851
837
569
1113
825
822
803
809
823
826
803
811
832
826
818
816
558
1100
819
804
816
834
803
725
855
771
793
780
587
961
770
784
791
532
1043
793
781
774
506
1058
786
766
792
785
785
786
802
778
796
805
815
789
812
830
829
656
1014
813
836
840
823
812
577
1073
835
818
822
830
810
645
1097
860
824
807
791
808
517
1125
826
809
829
834
834
831
831
582
1109
842
841
861
843
840
865
850
837
832
793
891
821
851
845
819
829
598
1060
810
820
822
812
800
748
902
827
807
814
833
816
807
807
828
827
816
821
833
837
828
849
853
836
829
837
594
1108
817
843
842
840
835
519
1147
624
1022
815
806
820
803
820
838
816
818
833
833
821
828
842
835
826
844
835
830
828
663
1019
836
801
832
835
829
715
892
813
813
786
815
831
816
825
815
824
841
816
806
821
817
798
792
806
811
785
793
793
807
793
796
803
824
801
796
812
833
838
811
812
832
833
837
821
832
848
824
823
818
837
808
512
1133
827
807
781
788
811
534
1147
698
1023
811
800
811
802
803
797
818
816
835
844
700
979
841
833
849
849
825
631
1039
838
816
821
826
827
608
1023
828
818
799
815
820
824
825
822
832
832
835
826
842
836
835
830
831
832
828
821
833
842
820
818
522
1118
794
804
807
799
799
598
1009
811
800
804
804
802
799
814
822
816
822
831
826
802
829
837
823
831
847
858
833
828
838
528
1122
820
822
827
825
819
831
821
815
813
832
836
828
680
967
829
836
821
827
833
811
826
833
815
829
842
827
705
920
837
819
831
825
828
820
836
831
832
822
502
1142
776
860
817
814
809
807
839
808
792
813
815
805
804
832
822
800
812
837
826
808
810
825
537
1102
810
801
805
812
795
590
1027
812
785
788
814
801
797
815
819
824
806
814
815
823
817
830
722
930
811
811
836
822
810
788
809
805
802
783
818
813
811
783
792
630
994
812
783
798
812
794
797
820
805
793
787
810
819
819
804
818
809
819
795
806
812
600
1013
803
810
805
798
785
798
806
798
804
818
812
786
796
826
801
801
824
811
826
787
809
826
812
800
809
823
809
802
816
807
631
971
805
810
811
488
1131
821
855
769
784
787
580
1094
858
818
792
829
841
699
974
814
822
825
822
824
822
855
827
831
836
846
832
730
915
889
879
855
840
857
842
801
817
870
832
803
795
719
876
803
802
805
517
1102
798
786
800
809
794
798
803
803
812
797
814
826
816
800
822
538
1098
816
819
821
820
809
803
809
809
790
797
581
1046
812
807
818
822
805
799
818
824
816
812
819
830
831
824
832
837
846
825
823
843
841
813
823
827
835
809
806
817
809
516
1096
859
802
773
764
772
795
792
789
548
1040
801
784
783
506
1108
816
792
794
809
805
602
1004
809
798
804
806
796
814
818
803
797
814
812
804
813
807
820
800
794
806
814
825
570
1037
808
797
777
505
1116
796
784
791
781
788
746
824
784
811
798
561
1031
811
803
803
795
802
812
810
795
516
1105
828
864
841
792
814
523
1172
617
1062
835
808
814
827
826
824
818
835
834
839
826
835
843
853
834
825
833
847
827
812
829
814
821
814
497
1134
763
870
785
813
795
535
1074
808
789
811
815
828
800
818
828
818
814
823
829
822
823
820
845
848
832
823
831
841
812
581
1068
811
793
811
808
820
824
820
837
800
802
811
811
822
810
827
814
813
816
821
807
828
821
815
821
824
820
808
542
1094
812
791
795
812
804
793
805
796
792
816
808
810
812
808
808
810
803
805
815
819
587
999
804
794
790
532
1095
813
790
792
794
785
784
789
791
795
791
705
890
796
791
535
1074
793
797
801
799
801
787
785
797
793
709
873
796
802
819
515
1105
814
805
790
798
801
675
898
784
803
785
516
1056
802
783
803
799
806
804
788
800
796
805
807
795
812
805
812
814
808
801
808
821
815
801
807
820
796
800
776
775
525
1027
765
767
746
665
879
766
670
892
668
904
779
804
817
815
828
826
832
852
851
844
521
1193
611
1086
823
805
832
841
862
849
828
570
1078
820
794
809
825
783
801
812
804
811
811
831
839
840
832
841
855
828
847
843
835
834
833
858
838
690
949
799
809
855
838
831
580
1088
764
875
816
808
814
625
1003
814
722
875
844
812
808
814
837
828
822
851
824
820
824
851
846
817
538
1108
816
798
796
792
834
526
1137
763
895
797
791
814
817
788
802
824
840
819
820
822
835
825
827
826
829
855
817
826
828
831
811
494
1184
599
967
842
802
813
726
842
825
816
806
808
820
806
810
802
815
836
831
822
828
839
825
521
1134
836
808
743
864
813
574
975
826
792
786
529
1077
802
794
790
813
610
993
790
820
811
809
808
809
834
821
817
838
825
830
818
826
570
1083
811
810
814
818
797
810
829
820
814
805
814
847
818
819
832
517
1105
839
818
807
804
804
835
813
786
810
829
517
1111
813
828
825
815
817
635
996
792
798
820
818
814
825
824
823
816
830
854
825
830
831
840
824
824
843
865
840
818
832
834
805
821
830
829
806
840
744
901
803
819
832
825
819
820
815
824
799
837
535
1114
842
822
820
800
812
573
1027
807
817
814
799
820
822
818
821
803
825
820
804
824
822
818
559
1056
797
782
771
550
1060
808
757
786
512
1064
786
770
782
520
1140
821
811
822
800
816
534
1077
813
822
836
820
812
823
816
814
801
833
505
1128
835
819
804
807
813
554
1057
777
800
807
782
788
802
808
797
497
1107
801
789
790
782
859
581
1123
850
819
828
815
815
523
1104
806
797
803
815
794
798
810
811
837
845
850
853
828
848
874
856
838
859
849
578
1080
876
858
833
836
833
561
1031
840
813
793
799
813
820
803
811
825
822
811
828
852
839
820
746
923
838
830
836
836
821
819
826
842
839
814
866
816
814
828
826
843
826
500
1155
779
874
799
812
806
535
1090
826
813
783
806
804
811
812
812
812
820
827
814
810
837
832
655
959
823
807
801
810
825
815
813
819
831
808
824
812
825
856
830
835
840
816
833
829
833
814
775
875
819
806
817
820
804
801
836
875
845
836
837
845
835
817
827
838
807
562
1097
851
830
815
836
832
507
1137
790
871
809
793
817
806
800
815
821
807
812
843
763
894
822
845
824
830
845
779
872
815
826
824
815
791
820
824
827
808
813
835
804
819
815
827
507
1141
848
812
806
799
804
538
1096
805
794
819
794
796
812
823
825
827
837
658
1021
820
807
864
892
862
849
856
743
929
796
795
804
812
812
816
816
828
820
817
810
842
814
824
828
847
834
823
829
833
835
819
516
1126
838
801
802
823
834
562
1012
774
783
783
564
962
789
796
784
754
772
741
756
741
622
832
692
704
719
655
615
606
599
588
593
600
486
663
595
602
575
579
581
579
585
593
479
713
601
597
604
618
621
625
647
632
640
667
679
682
660
663
676
664
650
667
648
632
665
670
659
642
666
663
671
652
656
668
671
653
647
655
666
656
643
646
655
659
646
652
654
655
642
651
647
664
665
670
657
665
661
667
657
654
656
675
662
664
663
673
645
669
696
659
665
655
675
675
672
654
677
662
658
658
661
642
642
636
656
640
641
641
641
642
632
657
684
694
497
920
689
688
686
662
684
690
650
676
666
666
644
663
668
658
657
658
645
631
636
642
641
630
629
640
623
656
670
657
668
702
701
691
671
686
664
668
666
671
652
664
646
644
643
634
651
647
632
621
633
639
633
633
621
635
628
635
639
652
656
648
650
653
666
661
653
643
662
647
637
639
659
646
636
637
640
644
651
642
647
668
661
678
675
682
686
679
677
693
696
709
701
702
714
716
714
733
726
727
725
725
730
739
735
722
717
717
732
724
719
725
725
722
721
728
727
721
722
715
711
689
710
696
701
679
672
687
683
686
676
667
660
672
649
651
644
645
648
652
628
628
634
649
635
653
629
639
635
654
649
659
649
641
643
645
631
654
644
654
662
664
658
644
657
664
675
674
660
652
671
673
663
652
661
653
636
664
641
656
646
655
645
653
653
662
646
654
651
666
652
646
651
657
655
639
655
658
646
660
661
658
650
667
660
657
673
660
664
662
656
671
650
647
647
664
667
654
665
670
681
670
669
671
659
658
656
595
706
647
461
822
634
636
629
619
616
619
612
613
614
622
613
618
596
604
616
610
602
603
586
597
597
586
591
601
574
442
751
593
425
777
594
604
624
622
608
616
617
639
648
666
661
666
692
714
744
756
744
746
776
770
764
754
770
512
1013
756
746
743
727
739
745
748
753
761
767
767
765
762
766
760
759
770
765
767
766
753
750
741
744
763
761
760
756
763
750
768
770
760
777
767
766
754
742
747
753
760
739
748
755
747
746
764
762
780
762
756
772
756
767
767
753
769
754
747
773
773
761
770
748
536
960
754
740
754
737
711
703
693
680
680
666
674
667
665
690
675
678
681
687
690
713
723
749
732
750
751
753
766
765
522
1004
769
757
752
531
1004
761
753
756
570
944
757
763
786
763
775
778
804
805
794
794
786
760
772
770
766
766
757
761
761
771
770
766
767
757
759
577
925
759
739
729
743
744
720
740
739
736
752
753
761
768
770
770
777
776
763
757
760
763
754
743
737
752
741
759
749
766
748
757
747
749
751
757
753
534
947
747
744
739
727
739
727
726
726
719
743
733
538
933
741
726
738
725
727
734
731
732
723
730
723
704
711
701
721
702
701
709
705
714
717
716
714
699
701
704
697
710
714
710
718
724
733
729
740
727
748
740
533
966
743
749
736
576
902
741
748
741
605
870
736
726
746
753
755
760
758
758
547
971
751
753
759
517
971
732
742
726
570
886
726
714
709
709
724
722
743
746
735
754
739
501
990
749
749
737
567
891
729
731
733
726
724
713
730
734
722
739
746
736
734
741
732
737
727
728
738
731
732
560
871
726
723
720
716
722
708
733
726
730
725
725
719
746
724
719
716
718
718
712
706
706
720
727
707
698
725
713
717
714
691
702
702
714
694
710
710
704
709
708
719
715
721
704
705
712
722
728
719
717
722
724
719
724
723
730
708
721
719
707
718
715
717
720
723
720
715
704
721
730
731
711
730
724
721
708
722
728
720
716
545
881
815
768
763
758
765
760
769
775
765
763
765
757
751
745
752
747
743
735
737
745
743
738
733
745
752
815
805
778
769
769
772
760
752
768
759
767
755
768
772
780
774
772
767
787
773
777
782
766
764
757
759
758
831
821
793
797
794
781
778
782
782
780
752
561
956
820
803
791
781
788
768
763
768
778
774
549
985
782
778
772
762
775
774
762
782
776
763
771
787
803
784
780
553
989
763
768
741
756
761
764
751
738
521
957
742
779
785
769
752
765
767
760
770
774
767
764
788
803
787
517
1046
763
772
767
762
738
743
752
763
795
806
504
1060
783
773
775
770
769
505
1000
756
735
753
744
743
754
745
748
753
748
768
759
772
763
786
766
766
775
753
770
761
766
758
742
760
750
756
757
743
761
748
763
759
755
768
760
766
751
750
765
750
754
740
504
1007
816
775
781
778
764
766
765
774
761
768
609
921
763
751
756
502
988
742
754
746
515
965
810
789
786
780
782
779
773
770
789
810
795
774
786
792
784
762
773
507
1007
809
795
797
804
776
573
949
764
749
740
509
961
732
724
707
742
733
721
778
786
787
801
785
783
783
790
780
820
805
799
792
780
766
793
831
810
801
786
793
789
774
765
767
753
759
809
811
807
619
971
770
767
756
768
766
748
758
743
740
746
733
744
759
503
1075
794
786
771
781
770
548
973
759
747
762
770
761
758
755
764
771
766
771
776
777
774
777
766
773
754
808
815
802
791
771
767
772
813
809
790
787
782
789
770
769
774
783
776
762
776
777
780
757
770
786
771
768
747
753
807
829
816
788
806
776
780
780
767
792
766
558
973
762
755
743
516
950
742
755
794
791
791
774
780
782
787
778
552
1000
778
764
764
748
750
768
766
753
757
763
770
752
764
753
769
766
772
813
809
773
533
1007
802
793
783
765
775
781
754
751
742
755
771
772
747
777
775
522
1041
771
766
780
767
764
759
771
762
758
773
573
947
771
767
756
750
752
751
757
758
760
763
770
750
757
776
777
790
762
764
758
753
747
733
732
741
797
533
971
765
736
733
532
937
720
717
714
734
714
744
751
764
766
791
805
823
818
819
823
521
1094
888
857
833
817
791
789
776
539
1025
789
767
771
765
786
773
785
767
778
786
786
766
779
789
792
791
779
781
775
773
774
783
775
772
766
768
787
784
778
782
784
783
785
782
789
786
774
784
784
783
767
758
788
785
773
784
777
845
817
819
791
770
825
610
1029
810
786
782
777
828
572
1033
794
786
792
801
778
531
1039
772
773
756
769
766
763
827
832
816
824
828
808
508
1086
805
770
774
816
835
809
787
512
1050
767
738
789
795
790
781
786
817
783
796
809
817
796
814
811
823
828
797
806
794
795
554
984
830
823
815
791
777
517
1046
768
748
761
760
757
747
754
761
769
771
833
820
780
796
860
813
804
792
785
604
940
780
774
765
762
780
779
769
762
763
781
782
770
768
788
785
778
763
773
781
777
758
775
772
773
767
561
962
779
762
750
758
768
769
771
764
765
769
787
842
817
783
781
541
1107
816
757
757
831
796
794
781
772
772
785
768
774
502
1028
769
747
739
814
813
804
785
785
796
789
786
787
780
773
802
790
771
553
1090
831
804
782
785
787
775
783
766
781
776
766
773
769
773
842
824
826
812
803
562
998
768
773
824
801
782
562
978
763
769
762
755
748
755
812
819
812
812
805
810
817
803
777
778
782
787
788
802
515
469
452
1042
846
783
773
780
778
763
792
787
793
767
785
783
779
793
791
532
1044
857
818
800
761
779
588
979
845
793
772
773
796
826
804
798
784
846
836
830
826
828
610
974
843
838
824
809
803
785
800
837
810
806
808
795
783
778
634
907
760
754
762
829
818
799
795
796
785
767
778
786
756
769
766
784
773
754
763
761
758
745
756
777
751
752
763
757
765
685
836
749
504
986
749
737
725
498
976
804
780
770
776
753
750
756
748
755
756
750
754
753
762
761
539
987
830
801
796
739
744
814
784
775
775
754
543
951
731
717
716
617
827
723
769
792
781
768
761
766
779
779
786
787
785
771
771
773
533
968
743
792
800
799
773
616
889
751
745
749
750
758
752
773
771
768
829
831
817
820
776
787
767
773
773
765
770
776
770
503
1008
767
735
739
752
745
748
739
797
789
781
777
767
776
776
765
761
757
564
952
748
743
744
481
991
817
776
773
768
752
772
747
744
756
783
775
772
773
776
764
782
770
777
766
753
737
737
615
870
729
733
798
781
770
765
775
768
763
760
528
1004
774
772
750
753
754
744
747
756
774
815
802
785
801
795
776
771
756
755
776
797
791
779
773
770
768
769
750
759
745
729
735
728
743
744
745
738
743
744
738
761
742
757
753
744
768
751
750
755
758
535
955
821
798
789
764
773
752
763
769
747
813
814
791
643
921
759
757
745
790
791
779
779
775
764
775
781
766
772
750
823
816
811
803
783
795
791
767
759
769
761
759
795
809
790
799
791
504
1035
763
757
745
806
802
788
780
780
769
773
775
764
775
781
771
777
777
778
762
641
889
756
750
757
749
757
748
754
751
743
747
749
766
762
759
757
758
749
748
767
751
751
749
743
733
731
746
750
755
744
782
804
797
792
775
780
750
770
761
763
777
794
781
768
763
772
772
752
766
755
803
800
804
802
784
610
948
776
753
749
760
756
741
807
810
801
784
786
777
791
775
769
766
771
514
1120
820
787
781
763
756
757
755
528
952
745
722
735
733
731
733
741
752
736
729
761
821
800
796
780
524
1030
771
750
748
744
747
791
800
771
785
772
760
760
765
746
764
756
757
765
752
762
739
760
600
885
791
811
780
777
766
641
887
742
731
741
545
913
729
736
729
584
928
768
775
766
754
769
768
763
777
777
796
655
910
781
749
757
756
808
811
789
788
785
783
761
749
735
743
743
741
734
751
744
759
748
746
767
771
749
759
832
647
944
784
766
779
769
770
749
755
760
742
739
745
719
736
743
738
734
742
765
806
806
797
791
591
973
773
767
771
750
755
797
795
808
796
790
784
799
786
781
775
760
774
763
758
757
826
819
553
1047
795
783
606
908
746
734
742
508
944
735
788
785
764
762
761
756
769
758
782
549
1022
790
769
774
770
756
748
748
759
816
803
806
790
572
991
763
771
762
749
802
684
893
785
768
787
778
770
755
770
785
779
769
767
753
755
759
748
807
813
525
1041
756
750
756
746
746
519
957
725
719
733
551
866
703
696
678
700
701
686
588
769
688
707
708
714
713
792
781
772
763
783
776
787
770
512
1078
745
871
770
738
756
750
736
748
740
733
494
972
743
696
727
529
903
692
705
729
733
735
713
696
662
686
644
627
611
623
627
632
636
622
651
649
648
640
649
660
652
646
647
641
646
648
656
643
658
653
666
648
668
666
656
660
654
663
661
656
660
668
652
647
653
647
640
654
652
651
645
644
639
654
641
645
645
643
661
645
663
651
660
661
659
665
670
668
662
657
647
652
644
649
641
651
641
636
640
636
626
646
635
634
625
625
652
628
626
647
638
638
649
635
636
624
648
658
650
659
649
647
644
669
658
654
635
644
637
629
640
637
641
614
621
630
624
600
604
604
613
613
607
601
610
608
606
599
605
600
599
571
598
591
583
589
589
612
596
587
595
599
611
601
602
599
619
596
617
625
636
640
633
643
646
644
650
642
655
666
652
652
654
653
656
657
650
627
655
635
651
655
665
652
670
658
672
660
674
651
661
646
678
664
670
680
660
672
663
662
681
671
681
670
684
669
647
678
666
645
648
648
655
652
657
662
661
639
649
671
650
639
623
634
629
629
649
626
615
593
643
682
736
517
803
729
675
636
611
606
556
525
540
554
452
651
589
604
536
466
672
665
861
784
750
740
720
651
693
709
710
679
678
658
655
650
653
646
645
647
634
638
655
654
648
639
635
634
615
626
769
619
845
630
813
698
696
712
703
681
695
712
713
692
708
721
730
730
737
755
751
773
765
776
797
780
774
791
797
774
765
797
790
783
767
764
785
542
1026
789
777
781
770
782
777
782
765
781
783
780
771
773
797
788
772
773
793
798
780
776
789
798
783
774
796
793
790
780
787
810
805
797
792
795
809
801
794
819
807
799
794
792
779
791
768
780
794
771
752
773
787
747
773
761
776
764
790
787
811
804
820
827
839
836
829
841
852
832
838
838
831
827
801
798
781
793
799
809
779
807
822
821
812
815
828
813
805
807
805
814
807
787
799
817
794
789
771
799
799
796
788
796
800
799
784
797
820
802
794
797
814
808
795
813
822
819
781
808
818
790
811
801
805
804
800
800
797
799
786
801
813
794
781
806
809
811
799
788
522
1092
797
788
809
798
790
799
813
790
791
798
813
819
789
805
813
799
793
812
811
809
791
799
810
810
794
810
831
807
796
813
820
823
807
795
827
816
798
812
821
805
793
815
807
813
552
1065
797
772
774
787
806
798
795
805
798
629
956
787
795
804
789
799
798
782
809
809
820
810
808
825
811
821
818
827
819
802
808
815
813
798
801
812
814
791
795
806
808
779
793
809
792
793
791
806
809
787
778
793
813
804
800
801
811
795
778
792
820
804
765
790
802
793
784
781
795
784
773
787
806
805
790
548
1034
781
760
775
600
942
780
768
783
618
914
757
774
771
765
772
790
803
785
792
796
795
784
798
543
1062
776
788
807
798
780
791
798
786
781
793
806
781
776
537
1026
784
773
775
589
990
761
773
793
572
985
748
779
780
585
943
762
763
771
776
784
790
783
786
796
793
796
803
814
813
804
797
808
804
794
777
798
794
793
786
789
791
780
783
553
1007
762
770
765
769
756
760
736
720
735
729
728
735
738
742
581
1033
797
785
784
544
1046
790
701
823
818
813
800
816
832
842
829
599
1072
832
831
837
839
786
804
817
799
801
822
837
840
813
824
845
844
832
831
840
827
835
837
824
824
818
841
840
824
834
841
821
836
855
833
836
848
844
828
840
841
820
831
822
821
837
839
824
801
826
818
808
814
823
829
813
825
814
806
814
817
814
809
808
804
811
820
824
821
821
823
814
834
811
806
808
813
815
807
814
826
815
821
819
817
823
804
812
818
812
810
814
838
820
819
806
831
821
814
823
809
820
803
814
820
807
809
822
816
799
799
530
1094
796
796
791
782
797
825
808
802
819
833
823
803
820
842
538
1102
789
806
830
814
798
819
812
782
798
551
1051
777
799
807
779
774
780
790
793
779
795
798
820
810
804
811
835
813
824
825
829
819
829
844
833
821
816
833
836
818
600
1095
834
830
826
848
851
521
1134
831
800
811
822
827
827
817
828
820
829
820
814
816
830
830
806
815
836
825
581
1041
820
790
803
822
815
802
810
810
800
784
821
815
807
804
808
833
805
800
802
818
811
802
819
835
797
532
1094
809
791
784
796
808
783
787
783
790
791
791
794
796
813
796
799
818
802
796
804
813
815
802
810
827
813
786
804
825
798
804
818
812
802
817
831
582
1043
799
813
620
999
766
811
792
780
784
804
804
795
784
804
812
796
803
820
831
815
798
801
818
812
791
813
821
821
802
518
1099
805
777
781
798
803
804
800
804
822
820
797
808
821
817
818
799
829
827
808
811
535
1109
819
785
796
801
806
793
795
803
825
810
669
927
801
805
793
505
1105
808
776
791
803
800
776
792
804
806
794
529
1087
806
638
902
827
806
798
788
803
824
800
801
799
816
808
799
604
1011
793
804
793
503
1102
815
785
782
813
803
783
786
813
791
797
572
1010
805
814
781
776
793
803
804
799
798
821
807
792
796
825
817
829
812
804
837
813
807
792
803
803
808
529
1065
790
784
755
510
1074
801
764
771
518
1071
801
766
768
515
1078
803
760
778
809
792
768
782
799
805
805
799
813
813
819
795
808
838
813
820
796
816
825
811
786
798
577
1041
795
781
784
492
1093
790
766
799
792
778
769
782
785
520
1082
863
827
782
770
759
808
795
786
499
1095
805
785
787
775
794
798
793
799
789
809
814
776
814
818
817
803
810
809
817
797
798
803
809
808
794
813
823
814
800
814
819
821
800
520
1129
811
787
789
799
808
796
801
797
519
1090
799
780
795
794
805
790
794
797
831
793
814
845
824
823
812
822
847
839
830
828
555
1118
824
811
835
810
805
816
821
814
793
793
620
1035
802
786
807
816
809
789
812
825
850
832
816
836
847
848
838
840
864
663
1045
838
844
836
847
821
817
841
829
823
828
843
841
821
835
818
826
815
555
1099
822
810
804
811
827
826
799
786
520
1094
772
797
777
575
966
787
775
780
785
792
823
810
804
584
1054
829
826
830
866
858
547
1154
708
976
828
835
851
855
845
593
1075
821
809
808
813
836
815
825
820
818
818
680
998
815
842
838
826
828
853
844
852
845
858
572
1164
850
862
874
872
857
852
880
890
876
862
868
530
1230
573
1150
841
830
814
817
843
824
818
819
846
846
840
820
826
847
847
827
834
840
846
634
1031
821
838
835
823
843
843
854
834
833
847
857
840
839
833
852
866
854
842
859
690
1025
829
845
857
841
845
662
1009
822
827
807
816
847
823
800
820
841
830
820
817
850
852
821
826
835
845
818
838
811
841
824
809
802
834
838
818
819
828
828
818
577
1084
817
790
794
494
1130
822
793
797
816
831
815
812
817
843
833
823
827
834
851
830
824
852
661
1015
818
809
834
825
816
804
811
828
822
813
808
827
833
830
822
577
1101
827
811
826
834
828
815
836
817
822
819
649
962
802
806
793
549
1093
806
776
774
531
1086
790
778
787
503
1094
796
794
819
819
806
801
837
827
817
802
837
857
851
838
833
594
1115
836
820
830
840
829
818
827
823
814
792
540
1099
825
785
794
825
817
801
820
818
835
831
801
804
840
829
830
813
830
852
835
828
511
1127
817
804
795
813
818
641
979
791
824
830
808
816
838
829
830
833
825
840
846
831
813
836
838
844
824
826
839
833
824
696
925
801
820
823
808
813
830
835
822
818
844
830
842
819
839
850
624
1038
825
826
835
826
812
817
820
811
807
790
845
826
813
807
818
828
835
832
824
824
846
832
828
826
833
841
836
828
820
837
650
986
806
821
828
809
798
827
819
818
799
804
825
818
819
829
814
828
838
835
814
846
847
839
824
827
834
526
1126
826
820
827
797
797
807
839
817
813
818
547
1131
838
814
824
852
853
596
1081
811
843
827
821
811
823
834
837
828
833
507
1163
839
815
840
847
829
822
831
845
849
847
838
862
868
845
663
1017
849
825
813
841
850
828
811
826
838
827
815
820
827
822
833
823
825
842
825
820
815
857
730
935
828
859
857
842
817
854
853
829
826
829
840
854
841
814
832
853
835
827
827
829
846
850
835
832
858
846
840
826
839
838
841
828
831
845
841
822
824
810
836
840
817
823
827
836
821
823
821
849
837
581
1074
820
824
826
799
807
826
825
604
1033
814
819
833
817
823
796
824
822
827
807
816
845
846
826
807
832
864
836
819
826
543
1136
821
796
829
834
825
799
806
826
834
812
538
616
1302
848
799
809
813
801
793
818
810
819
804
828
842
833
806
663
1001
830
821
815
839
845
823
813
820
831
841
813
820
836
815
810
577
1053
825
825
815
830
842
608
1059
817
805
850
844
822
825
845
822
830
816
821
846
844
855
823
550
1125
869
827
822
833
828
725
931
805
853
846
830
826
823
831
837
824
828
525
1154
841
819
820
851
844
838
827
844
843
841
822
836
665
1030
841
837
849
863
861
555
1158
855
824
820
827
845
503
1171
700
945
794
825
841
819
818
843
840
825
826
842
555
1161
844
838
843
548
1137
804
815
822
795
783
793
797
786
750
780
762
751
775
756
753
745
770
761
766
772
772
792
778
671
904
804
823
843
795
887
849
853
853
839
851
871
887
556
1235
906
877
1746
890
873
1710
889
862
870
832
910
882
886
855
876
924
900
893
882
915
909
880
823
883
866
873
865
878
880
867
855
876
560
1237
845
890
646
1092
801
815
810
841
861
646
1080
866
858
866
853
875
883
869
547
1250
919
882
1796
893
855
844
863
633
1129
858
878
857
854
839
848
859
628
1098
838
927
880
806
821
524
1167
684
969
834
838
828
824
835
685
1039
855
844
873
881
882
860
885
908
879
534
1263
911
832
573
1065
821
830
834
844
846
547
1157
726
970
839
827
824
855
846
596
1089
850
864
852
835
835
513
1249
892
840
623
1127
866
836
857
860
870
878
868
880
887
873
857
688
1094
878
864
878
876
871
861
881
885
873
597
1179
680
1064
835
833
891
862
836
851
849
688
1021
827
861
854
848
834
1734
902
860
631
1098
862
851
837
838
849
517
1192
567
1175
640
1121
852
880
852
844
869
862
857
851
849
851
854
858
836
832
823
812
807
840
855
849
843
842
859
617
1083
830
832
850
826
845
528
1168
616
1034
787
802
814
813
814
810
836
841
850
841
854
887
633
1186
680
1102
895
898
882
824
834
843
842
562
1197
576
1230
878
863
625
1081
848
858
850
842
862
858
622
1092
835
848
842
855
1748
876
849
832
829
851
848
858
836
850
648
1070
838
795
804
833
831
830
834
859
858
853
837
866
518
1239
886
858
613
1117
835
818
839
836
845
531
1189
588
1164
853
869
851
871
853
858
855
865
844
679
1011
824
916
852
849
802
532
1105
803
807
842
814
815
694
935
812
801
818
841
824
828
828
834
842
854
835
847
635
1102
844
840
846
854
851
1544
874
947
839
867
856
857
836
649
1066
833
849
825
858
843
598
1096
841
856
844
844
836
507
1223
876
817
848
851
859
844
844
856
856
670
1018
840
861
855
821
843
634
1071
860
846
806
804
802
813
818
839
829
837
622
1057
848
839
837
854
850
530
1192
618
1095
842
836
833
854
845
507
1182
608
1061
808
800
806
829
815
820
819
823
851
849
834
830
618
1096
881
864
865
874
841
852
854
608
1084
825
813
796
810
810
830
844
847
838
821
547
1147
779
895
833
856
847
829
825
605
1109
855
855
870
855
875
859
845
617
1103
833
834
847
842
845
510
1218
881
845
817
842
839
828
825
838
842
834
813
843
851
853
837
839
863
866
842
839
875
864
882
843
876
523
1215
874
838
869
874
853
834
858
858
847
510
1196
877
838
843
798
860
840
847
839
839
628
1059
839
827
835
830
826
617
1123
862
857
863
844
830
791
815
880
850
817
823
831
705
944
835
862
827
832
847
562
1129
831
840
841
847
813
823
836
830
835
823
829
847
851
836
831
858
851
836
831
869
852
551
1183
588
1151
764
947
823
847
847
848
828
542
1163
658
1062
837
854
847
848
827
490
1240
894
819
725
986
830
823
832
876
851
836
822
839
846
849
833
830
553
1168
649
1005
856
833
797
865
840
658
1003
805
823
839
811
832
632
1028
832
836
818
816
841
659
1002
829
855
846
863
826
526
1184
582
1159
694
962
828
833
820
820
833
683
964
799
858
868
830
842
552
1142
859
830
844
825
826
817
845
607
1061
841
846
846
829
832
579
1109
867
845
836
836
826
534
1157
847
825
819
802
817
816
836
825
826
842
837
834
819
840
674
1006
857
842
847
838
859
523
1208
544
1219
867
808
844
828
825
814
822
559
1113
855
834
839
846
839
828
840
848
839
842
833
839
838
832
642
1003
818
815
807
774
774
882
854
566
1121
827
837
833
824
605
1046
843
826
824
828
829
839
835
812
817
798
506
1268
865
846
534
1167
633
1085
847
833
778
877
843
542
1136
733
959
835
613
1040
836
836
521
1153
673
1026
829
813
820
834
825
637
984
811
824
820
816
827
694
973
822
840
832
836
832
586
1065
838
526
1143
814
859
829
818
807
814
821
831
819
503
1198
559
1160
636
1079
768
806
874
836
829
499
1182
574
1105
751
858
834
833
829
788
873
753
903
835
844
849
842
831
528
1209
552
1157
661
1089
848
837
789
883
839
511
1116
851
820
819
805
809
816
818
820
811
812
831
843
650
1036
849
551
1154
839
859
841
821
729
885
789
897
837
784
790
833
832
829
807
836
497
1172
624
1013
789
799
804
791
810
797
810
797
805
819
813
817
826
848
842
593
1079
851
836
837
829
846
541
1159
761
914
854
859
840
835
842
538
1143
706
981
824
781
860
844
834
625
976
871
824
816
796
839
828
831
822
853
856
833
826
521
1186
566
1150
657
938
886
841
830
794
859
539
1136
708
950
820
834
820
822
836
649
1027
835
856
844
550
1131
827
856
593
1090
824
828
823
808
803
695
933
826
800
823
811
818
826
829
839
838
838
825
836
856
828
838
842
841
534
1154
680
966
871
833
775
816
845
718
921
821
844
839
831
826
577
1100
823
824
832
834
846
515
1201
863
834
817
830
837
839
815
825
856
644
1027
833
855
849
840
856
858
858
746
946
835
848
842
835
844
518
1221
870
826
847
835
841
819
820
821
828
823
829
838
842
849
833
840
565
1135
856
836
845
839
852
820
827
592
1130
825
831
838
853
835
816
835
839
864
867
851
869
854
846
1754
878
814
1751
1659
1704
843
845
1390
1084
816
783
826
807
824
818
807
851
836
844
836
858
492
1207
883
853
685
1036
847
831
823
911
879
804
805
820
835
835
821
844
509
1187
588
1076
821
804
808
822
826
575
1075
804
816
837
820
820
600
1094
849
833
823
857
848
1699
919
848
630
981
882
828
833
782
824
746
958
820
824
855
835
831
582
1088
841
852
841
847
863
847
847
698
980
838
858
835
839
875
1726
845
883
708
948
835
859
838
850
833
522
1180
595
1124
831
858
819
829
820
834
832
587
1102
838
844
835
832
846
853
839
560
1186
569
1158
631
991
889
849
841
804
834
610
1066
831
823
831
824
822
541
1130
842
843
837
827
867
839
828
564
1120
833
833
834
816
842
831
823
831
836
842
845
837
1737
877
838
1717
849
857
838
829
858
835
836
503
1224
868
842
562
1126
853
858
837
821
846
840
837
534
1142
708
979
824
817
827
822
823
634
1038
842
847
838
834
838
548
1146
700
996
837
805
824
862
836
564
1088
827
837
843
817
811
534
1166
638
1077
850
842
826
828
834
525
1164
642
1062
831
825
788
846
825
631
995
812
831
831
818
828
619
1051
848
839
835
842
845
1733
889
851
1675
887
824
785
821
825
530
1164
595
1083
827
805
783
857
821
635
1016
842
850
823
849
855
848
861
572
1130
742
934
813
888
872
794
794
610
1031
813
811
823
822
821
611
1015
805
829
829
813
824
808
813
807
810
811
521
1111
811
800
805
809
807
580
1070
793
797
815
792
805
793
825
837
837
832
769
875
616
1004
804
879
842
833
756
683
1067
838
762
808
894
851
545
1085
882
838
831
770
831
893
848
762
826
877
845
769
667
1079
843
839
768
818
913
541
1071
889
837
822
761
878
568
1104
751
806
886
837
836
771
818
890
841
837
791
827
664
1034
836
818
810
837
814
730
923
863
803
797
491
1083
796
791
796
788
795
814
792
812
803
811
568
1055
788
802
818
810
816
794
811
827
820
802
545
1099
796
806
792
806
811
674
960
797
810
848
822
803
717
887
803
807
814
496
1144
673
920
793
815
810
771
783
815
799
811
810
791
847
824
813
780
875
620
1041
852
799
868
855
852
1681
1745
1596
873
836
843
765
887
517
1173
555
1049
889
835
753
1742
843
752
811
900
833
777
838
560
1074
812
830
810
794
807
805
814
814
809
818
546
1129
860
809
844
840
828
795
826
691
955
804
823
832
804
844
620
1032
805
842
755
491
1222
837
751
808
858
819
827
766
804
876
835
831
794
1722
836
759
861
825
818
762
846
749
836
782
792
815
518
1160
688
912
709
694
694
721
699
709
712
707
729
716
736
733
473
1013
739
728
741
727
708
728
576
863
721
723
731
739
724
744
755
741
743
761
753
753
764
761
737
784
749
757
743
755
746
749
681
820
743
756
747
744
749
749
675
801
735
736
758
759
763
750
746
749
749
748
748
748
748
754
740
760
742
755
747
749
763
742
768
757
743
733
737
769
748
749
737
761
742
730
721
710
710
703
714
711
715
706
704
703
726
703
566
897
712
731
724
727
721
729
728
739
734
728
738
746
732
730
730
737
722
741
742
739
738
737
479
995
723
721
719
709
717
735
712
717
716
725
721
728
720
727
730
633
846
718
730
724
731
716
725
726
727
713
702
714
737
719
714
710
727
729
718
549
876
721
733
711
714
705
711
709
696
708
699
711
693
700
709
700
714
729
709
722
710
720
722
704
719
727
712
717
724
725
725
709
724
715
723
723
717
727
723
717
727
734
726
720
728
724
476
998
718
665
670
723
720
730
729
728
736
730
737
737
689
784
743
741
731
728
740
729
730
729
732
733
734
728
718
722
733
716
725
719
728
720
728
734
720
747
709
730
728
725
730
720
732
728
710
722
722
717
725
736
722
726
732
727
725
713
726
714
727
718
719
724
712
713
707
715
723
728
720
719
701
717
722
702
701
712
734
719
716
709
716
712
706
712
705
729
721
714
706
710
731
707
716
717
716
740
727
716
720
719
721
710
716
723
729
713
727
719
716
729
726
723
729
715
722
711
724
713
718
711
682
752
707
711
704
721
726
723
722
718
708
726
705
715
709
720
722
708
710
719
707
723
717
714
708
716
714
706
562
856
687
714
723
694
708
710
718
725
703
724
534
894
712
713
726
688
728
715
727
709
734
712
715
724
732
745
732
516
946
728
718
722
711
714
713
715
721
706
698
721
703
720
729
738
724
742
722
607
861
728
744
728
734
730
725
734
726
721
731
727
732
590
892
729
742
732
742
730
738
735
744
732
587
910
740
746
747
740
744
730
738
735
748
739
735
730
748
749
770
759
756
522
1011
763
751
760
764
753
754
761
757
755
774
755
703
804
761
771
767
763
763
754
514
996
755
745
727
743
747
751
504
986
739
737
753
747
759
748
765
757
740
757
777
648
871
757
763
756
745
738
738
505
983
739
722
740
732
750
734
631
864
740
751
742
744
732
737
717
770
750
756
746
751
755
749
734
737
737
735
744
729
736
736
734
720
730
722
738
741
723
728
752
734
739
727
734
740
663
808
726
731
753
726
727
734
758
742
750
485
1006
733
719
742
740
739
736
666
826
739
747
713
743
758
739
739
742
754
471
1025
739
730
724
735
740
731
659
812
723
754
760
744
745
741
752
731
744
753
735
733
743
742
738
731
760
570
937
747
734
738
736
734
730
748
737
754
748
742
745
732
748
748
749
752
761
748
748
757
744
740
748
747
458
1012
735
728
721
718
732
706
714
735
717
499
980
719
720
722
730
721
724
749
739
757
472
1033
752
750
761
678
812
748
758
751
740
766
764
633
859
735
759
743
744
738
754
617
847
736
723
722
721
729
738
714
723
735
671
781
728
737
728
709
719
735
731
722
739
724
718
716
703
704
710
694
691
670
680
672
678
668
678
697
704
682
710
710
715
717
719
709
709
718
716
723
713
712
712
686
682
690
698
716
707
699
703
709
725
734
738
729
739
733
727
720
737
738
740
744
738
725
740
714
744
732
728
713
729
732
724
712
703
715
713
716
723
710
705
725
721
704
709
702
693
712
715
719
713
722
715
716
718
727
734
733
745
743
755
718
729
725
717
720
724
711
737
731
726
725
724
729
709
729
729
728
724
726
734
580
876
728
712
737
713
719
701
706
710
728
723
724
730
615
866
723
733
731
724
721
706
707
689
675
668
683
688
691
716
706
729
756
769
767
770
795
800
783
695
867
777
796
788
692
836
767
770
762
758
755
761
767
754
754
766
770
595
920
761
762
747
739
741
745
753
747
756
744
742
752
743
749
746
741
757
742
734
744
734
740
742
740
730
757
753
688
819
757
768
765
753
753
760
748
751
755
751
745
711
796
760
750
754
767
753
746
616
876
751
750
745
735
731
751
542
956
744
739
755
738
748
743
745
750
741
750
764
685
821
769
752
742
753
763
755
481
1017
740
743
747
705
792
753
749
742
758
754
761
546
963
754
747
747
754
761
749
742
737
767
757
755
562
956
757
767
768
702
799
752
761
762
758
748
763
495
1018
748
750
761
683
821
755
756
744
740
746
750
630
872
743
756
738
750
749
742
759
752
755
748
764
645
882
752
760
753
744
762
750
747
765
756
749
750
582
940
752
758
751
692
808
759
741
757
750
748
743
482
1010
732
747
754
749
749
747
745
739
746
750
746
606
877
742
745
747
745
742
749
748
742
739
730
744
735
735
734
746
743
736
735
735
752
756
748
745
744
750
751
754
601
903
743
741
740
748
762
745
752
743
729
730
744
746
746
755
745
746
747
763
761
557
955
752
758
758
691
820
752
746
754
733
747
746
507
976
742
733
737
741
734
731
734
743
754
740
743
751
757
767
755
757
756
762
754
497
1021
750
778
748
617
875
743
761
738
723
752
759
764
744
756
745
745
703
801
748
747
752
766
758
776
480
1075
759
764
752
540
972
749
752
750
744
755
755
750
742
747
747
750
567
924
744
747
756
748
743
737
745
749
747
742
755
607
898
742
758
755
750
748
736
759
754
748
755
746
612
892
752
737
748
749
724
737
505
952
736
721
740
730
722
731
734
731
751
728
743
732
747
742
761
751
758
771
748
648
882
761
744
754
754
727
748
741
750
755
748
751
626
862
753
750
745
749
750
754
753
753
758
763
750
653
832
747
741
747
744
754
757
759
773
765
769
775
570
958
757
752
752
658
832
742
750
752
757
752
761
744
738
751
753
753
712
794
745
758
745
735
737
734
618
861
741
743
734
717
736
750
512
963
733
733
737
741
738
746
750
742
742
744
743
628
874
737
738
738
733
744
745
747
731
749
744
749
601
911
750
761
755
600
907
746
750
762
662
864
745
750
773
676
856
758
754
758
694
805
770
772
757
760
751
758
754
746
736
751
744
493
1012
736
734
747
646
835
731
748
739
743
734
751
503
989
730
729
739
740
731
737
721
737
726
756
738
617
845
736
740
728
740
736
730
736
741
737
731
738
612
888
742
764
743
658
853
757
756
760
710
795
758
768
772
674
851
770
768
759
600
924
758
766
775
569
952
742
734
740
634
867
739
747
758
749
771
756
763
764
766
760
767
753
768
744
743
742
748
751
763
766
763
760
760
760
768
752
522
989
753
754
753
593
893
739
757
735
745
759
746
747
741
738
746
748
496
1020
758
756
744
610
846
730
737
738
743
750
742
758
752
758
761
787
757
774
768
743
770
577
928
733
733
752
683
810
743
744
766
737
741
754
744
751
752
757
759
765
759
756
760
752
571
942
739
711
742
733
736
733
739
748
745
734
732
564
933
752
754
749
661
824
746
740
738
722
739
736
744
733
744
740
742
686
816
741
755
742
752
739
745
736
743
756
749
747
615
888
752
762
751
571
925
743
766
746
584
903
746
758
762
676
809
743
743
745
739
739
746
747
752
747
739
753
556
929
748
726
752
689
801
764
745
746
740
724
737
760
750
755
759
764
606
893
741
748
733
748
731
739
724
726
743
746
741
661
835
752
764
773
638
881
770
776
777
555
974
757
756
757
570
931
751
746
745
619
893
750
763
763
614
881
742
753
752
643
865
754
749
755
701
802
761
754
750
725
818
764
763
767
625
910
759
768
755
586
930
751
755
756
684
818
725
748
746
741
741
736
745
751
749
760
749
570
956
746
748
744
666
794
733
746
745
743
745
751
756
752
767
763
761
525
983
753
737
739
666
814
742
768
765
750
750
751
765
766
753
749
764
489
1009
738
733
746
640
836
735
729
733
732
729
740
554
918
729
742
741
742
740
729
733
740
739
728
758
680
828
745
747
752
760
745
760
756
743
761
755
754
590
921
748
742
750
675
833
742
747
736
743
734
737
737
733
753
743
747
614
887
742
743
749
744
719
737
745
753
748
742
755
551
951
739
736
735
743
750
727
736
725
714
734
725
698
784
762
777
770
653
912
770
779
785
497
1055
750
756
755
752
756
748
750
763
560
942
733
530
962
551
914
730
724
728
718
732
725
728
741
739
734
703
762
738
718
473
1007
724
731
730
699
767
739
741
744
738
742
752
532
950
737
730
751
656
818
736
734
756
733
746
751
750
750
761
774
761
542
953
760
750
737
666
804
744
735
741
760
736
745
501
968
731
731
752
659
830
740
750
739
728
747
738
740
749
749
744
752
589
912
750
730
739
743
747
748
746
744
748
741
749
615
845
728
730
724
708
739
738
561
912
732
746
750
749
755
746
760
769
762
767
771
762
773
780
771
782
766
782
634
918
777
780
768
518
1035
760
756
774
485
1030
745
745
764
489
1028
751
734
753
515
1002
749
739
762
556
943
739
753
764
634
875
743
763
760
581
933
766
769
753
539
993
750
766
778
489
1040
764
761
759
769
773
781
768
773
497
1078
784
777
779
786
767
777
761
765
770
769
774
766
769
767
777
773
747
774
767
780
731
778
765
766
768
763
751
749
757
767
747
738
744
751
758
750
743
774
752
768
758
746
765
771
762
769
756
760
538
981
777
744
764
645
874
747
754
747
769
763
746
744
744
766
750
756
751
755
754
777
767
490
1048
761
751
755
484
1015
741
732
742
603
899
735
750
737
668
832
742
743
752
709
814
756
768
784
585
962
749
756
765
549
963
737
740
743
609
872
723
706
722
714
717
734
622
869
739
757
752
632
887
766
778
777
515
1017
768
738
762
531
988
754
750
755
597
898
742
744
745
664
831
764
752
743
766
750
750
746
754
756
746
756
743
755
763
760
740
641
865
727
739
740
743
759
734
749
764
745
612
888
509
1000
739
748
734
665
811
709
743
729
730
733
736
597
884
732
720
736
744
721
729
731
761
757
759
761
585
959
750
768
748
579
945
762
754
754
601
922
752
742
752
655
842
734
738
758
755
746
739
757
738
758
756
757
749
753
769
741
755
608
904
747
758
740
742
730
723
719
736
738
736
739
676
798
759
736
732
753
756
741
496
1004
751
746
756
604
892
757
744
727
729
733
738
736
741
733
737
755
529
974
765
743
745
647
835
754
753
734
741
755
747
753
759
768
766
768
763
776
796
785
781
468
1064
760
755
769
748
757
755
743
747
570
950
744
745
745
586
906
766
756
740
618
885
748
735
728
704
807
746
749
755
718
841
769
759
762
558
1025
796
783
756
495
1064
752
738
733
481
1033
742
734
754
543
980
749
744
751
561
961
762
745
761
537
950
737
756
753
556
933
746
767
763
537
957
750
751
765
497
1019
761
755
772
765
751
777
768
771
489
1055
759
755
760
745
766
778
767
773
507
1029
761
757
757
502
1005
754
746
739
552
957
750
758
759
520
1009
767
755
772
477
1048
773
766
755
766
760
764
767
780
776
772
760
752
750
768
739
755
779
764
780
760
572
985
753
773
763
480
1059
759
767
745
755
776
777
776
775
767
784
781
786
760
765
777
509
1035
774
764
775
770
768
761
763
763
764
738
749
741
760
554
964
751
765
767
546
961
768
751
761
531
988
761
769
769
481
1047
758
782
773
763
760
790
778
791
778
766
803
777
775
765
769
769
761
770
498
1048
765
756
739
528
994
766
761
755
548
969
747
749
747
562
968
751
745
758
514
997
759
750
768
506
993
753
752
751
507
994
752
741
744
517
993
748
745
773
499
1010
756
766
774
781
765
776
782
770
473
1033
751
752
755
754
761
754
752
764
494
1021
752
765
763
475
1057
753
748
752
761
758
768
770
771
500
1031
758
764
755
770
753
749
754
752
500
1030
749
736
761
485
996
747
729
752
513
984
748
743
757
514
1012
763
774
765
758
756
771
783
770
793
789
764
761
784
775
764
757
771
747
766
762
675
845
756
745
738
613
918
771
760
739
523
990
761
736
745
508
992
731
746
746
548
968
747
740
755
519
981
753
759
757
492
1037
756
741
760
751
744
765
764
772
483
1040
750
752
772
762
745
754
751
751
492
1046
749
759
750
748
762
784
760
779
486
1071
775
776
758
762
770
639
896
753
755
770
501
1035
745
767
761
787
774
769
773
767
777
792
793
792
789
784
777
523
1042
768
762
758
467
1058
748
748
754
766
759
746
748
765
776
764
661
859
769
760
784
496
1040
765
761
767
775
774
774
769
778
768
784
638
904
763
767
787
472
1081
768
767
779
778
757
512
1013
765
757
762
762
756
740
743
748
518
988
750
747
769
498
1012
754
757
774
761
778
765
788
788
775
772
772
797
782
786
769
650
927
767
748
762
499
1038
770
776
763
780
767
757
765
762
764
770
762
764
773
772
759
751
785
776
773
774
777
788
788
791
776
776
778
787
773
796
714
832
774
763
748
572
961
754
747
739
564
947
755
749
756
538
975
743
734
749
549
954
726
731
747
553
950
743
745
742
540
957
751
739
737
534
960
750
750
748
531
943
734
743
739
558
905
735
738
731
687
756
705
685
688
686
681
675
670
678
666
665
653
658
642
657
649
649
657
644
638
646
644
648
636
648
628
642
640
641
635
652
631
650
641
644
646
667
659
682
678
706
690
692
710
703
707
713
716
714
715
729
730
734
727
726
728
739
725
744
568
905
748
693
729
726
725
723
717
705
695
700
697
678
684
681
694
699
696
705
700
711
714
718
661
752
697
700
704
694
696
689
709
725
712
733
714
722
721
730
711
767
742
726
725
727
729
734
729
746
736
678
777
570
890
751
716
723
726
724
728
735
733
721
739
727
594
875
745
737
734
727
747
743
731
742
738
738
765
765
747
747
751
754
510
989
758
743
741
518
975
730
738
742
559
907
730
705
707
699
707
709
512
891
725
720
727
725
724
743
746
763
736
745
741
501
976
745
740
743
547
939
736
734
735
628
836
729
732
755
740
744
733
751
745
745
747
760
743
744
757
741
755
759
732
760
761
544
957
755
742
538
954
714
741
772
552
909
697
728
976
825
802
794
795
798
793
801
776
796
608
999
790
795
806
806
788
652
924
775
783
788
800
795
691
880
782
793
814
804
801
617
990
790
801
811
821
798
511
1076
808
776
738
706
699
709
719
735
603
852
746
751
737
620
872
752
743
742
555
933
754
735
747
550
940
723
739
748
545
936
738
727
736
576
886
726
738
742
629
864
743
748
752
592
878
747
748
747
572
926
735
748
739
570
924
735
742
736
571
909
732
748
744
575
906
752
749
750
583
909
753
729
752
570
938
756
740
738
536
955
754
734
744
537
949
741
741
740
551
941
737
750
745
573
904
754
753
749
552
939
740
744
753
529
967
760
752
751
549
937
749
739
740
595
887
746
737
743
566
951
766
756
763
510
1030
768
754
750
475
1030
755
746
762
757
764
763
760
757
504
1003
751
753
761
517
982
748
755
752
481
1001
750
746
757
488
999
747
750
748
517
974
737
734
736
564
945
745
751
752
539
952
761
743
763
504
990
741
764
758
491
1017
757
755
775
769
759
769
782
773
768
769
773
776
779
784
769
791
793
774
773
777
784
781
772
754
778
619
927
769
753
753
566
899
707
704
694
700
697
693
695
720
736
727
752
764
772
772
494
1071
792
776
798
785
804
815
823
763
851
820
814
807
806
812
519
1111
726
873
794
802
808
787
805
592
1001
803
774
786
795
796
787
781
796
805
800
811
795
805
801
811
811
797
798
791
782
785
799
793
785
520
1059
798
775
772
777
783
600
934
772
772
778
487
1035
758
776
787
769
780
797
794
801
786
791
659
955
804
782
781
788
786
762
768
751
489
999
741
714
710
697
693
685
705
686
711
694
698
707
730
721
740
727
739
701
712
699
682
685
669
673
659
677
679
679
681
691
700
720
725
716
627
858
737
736
739
759
756
756
772
781
786
782
796
787
794
671
899
786
796
771
781
789
789
784
792
803
786
729
854
801
808
802
799
796
807
799
815
798
803
561
1044
803
786
809
803
800
629
947
792
790
790
789
781
792
806
822
810
826
548
1061
625
975
795
777
779
777
789
801
794
777
781
813
763
815
796
793
803
801
794
801
798
799
790
793
581
1033
788
784
777
790
782
786
777
792
803
786
788
810
818
806
800
807
823
817
812
830
817
813
810
800
774
846
803
806
794
815
796
808
820
807
825
811
820
796
697
911
807
776
783
795
789
780
794
803
803
816
524
1081
774
783
781
768
786
777
806
783
799
808
815
819
625
970
798
805
807
810
792
667
891
775
791
794
793
796
790
800
799
803
812
501
1090
785
774
791
765
772
565
967
752
748
782
775
789
786
787
798
800
777
782
796
780
792
784
494
1092
778
786
779
780
793
497
1100
687
883
793
796
787
814
811
666
934
793
800
810
793
809
689
913
802
812
804
814
810
570
1027
791
789
797
803
801
595
1019
808
793
801
821
828
593
1056
787
792
805
790
778
793
799
781
801
777
503
1080
789
776
794
790
805
785
779
801
804
809
813
817
489
1133
570
1021
769
776
809
791
784
812
793
814
802
801
825
815
569
1076
808
814
819
804
791
499
1094
747
823
796
787
791
790
792
808
781
775
768
723
727
718
728
713
694
703
503
881
713
673
629
736
651
668
649
617
609
656
660
810
753
771
719
679
659
651
666
668
683
697
707
714
727
728
738
744
751
759
762
763
786
676
869
768
782
774
778
780
791
775
788
782
789
529
1031
769
773
773
762
765
623
896
756
769
768
500
1044
761
748
761
767
765
768
767
771
774
783
545
1008
760
770
782
777
772
759
779
773
788
770
771
783
783
768
783
666
891
773
776
787
525
1013
781
764
785
771
797
788
795
786
788
792
778
784
799
800
801
534
1071
798
788
780
783
793
600
936
764
778
778
514
1034
771
769
775
509
1013
765
763
767
506
1035
778
765
776
782
792
794
802
804
806
791
735
871
789
814
803
801
784
807
771
788
788
781
773
785
780
770
763
762
768
769
505
1008
749
734
717
710
712
693
695
693
684
689
690
680
662
676
684
674
676
657
653
667
655
659
657
663
656
655
677
670
714
709
733
745
671
867
804
791
789
813
806
807
805
813
824
814
497
1106
706
896
803
794
796
798
791
788
785
796
798
791
486
1086
772
760
805
768
773
531
1041
865
1053
887
805
749
763
770
773
790
781
805
786
787
796
790
789
795
650
920
763
747
769
564
943
743
722
773
613
1032
768
755
763
504
1005
872
926
962
881
875
871
836
869
871
869
850
868
867
864
840
855
860
846
836
588
1117
865
857
832
849
835
861
838
842
847
850
842
508
1193
864
839
541
1140
572
1128
617
1011
828
832
821
809
808
827
816
610
999
835
836
817
826
834
832
818
642
1009
823
812
838
857
846
829
830
860
845
561
1144
644
1107
852
821
832
825
833
823
815
840
845
814
837
608
1104
843
797
820
888
843
793
817
819
831
622
1029
840
839
831
821
836
835
844
532
1122
605
1039
791
800
817
811
813
517
1103
748
868
787
800
818
804
817
597
1035
812
811
807
812
839
832
835
589
1107
829
819
811
828
837
829
817
830
852
585
1103
830
845
839
839
814
853
847
826
840
546
1160
582
1106
711
924
816
819
839
831
832
813
812
621
1031
836
820
816
811
847
833
822
623
1023
823
840
815
827
844
819
849
528
1136
639
990
816
807
837
550
1114
807
830
520
1129
627
981
810
808
796
800
817
573
1071
825
792
840
826
832
819
830
553
1111
809
823
827
824
832
820
839
824
835
615
1042
829
837
843
832
851
844
828
513
1183
839
825
814
812
832
585
1055
803
814
827
816
826
814
825
820
818
839
829
500
1173
832
826
829
833
829
846
825
838
835
838
848
563
1113
827
810
813
815
823
830
823
512
1137
583
1056
812
806
800
798
828
517
1145
594
1059
834
812
800
837
816
822
826
658
1005
828
811
827
840
829
825
818
639
1042
805
822
836
820
826
819
835
665
1002
808
825
847
829
845
836
849
519
1168
575
1098
732
931
814
835
828
811
832
831
828
605
1042
818
809
820
820
818
512
1154
604
1024
805
805
838
840
826
815
841
605
1070
823
836
830
837
815
833
844
559
1104
814
828
832
822
816
823
811
555
1109
813
821
828
816
822
827
830
532
1130
586
1084
837
813
837
848
837
842
842
866
853
848
824
551
1146
633
1036
807
819
814
797
826
528
1106
738
868
816
794
811
793
798
670
961
799
817
835
824
828
822
823
834
848
820
818
846
830
820
809
828
686
983
804
826
827
814
816
528
1142
665
973
790
827
830
810
814
534
1131
840
807
818
841
834
834
829
831
839
649
1015
806
838
826
809
830
505
1143
630
1008
813
819
819
815
789
565
1081
820
798
805
826
828
816
833
831
832
802
827
841
830
821
497
1181
853
803
838
833
833
816
814
831
827
814
806
826
820
797
824
815
816
828
822
846
825
836
832
842
840
843
843
842
822
838
841
838
813
825
840
842
832
827
840
837
844
821
861
584
1103
817
828
831
828
827
834
821
820
814
836
834
824
818
840
538
1140
817
814
839
823
835
770
876
825
825
841
827
847
845
847
824
829
839
840
827
813
842
820
822
827
838
515
1154
626
1000
824
806
800
815
835
555
1068
813
816
825
820
822
819
813
820
815
817
838
824
823
813
571
1080
830
815
828
833
822
509
1121
821
793
814
806
818
832
816
626
1017
834
836
834
832
625
1070
842
832
832
816
833
821
838
830
826
834
860
864
864
864
870
863
868
516
1188
860
835
686
1003
830
818
828
829
839
824
818
811
838
823
827
825
830
838
824
833
837
849
847
825
820
845
838
844
826
823
831
829
820
835
844
843
650
1014
818
826
830
815
829
511
1138
648
971
799
799
798
804
800
830
822
819
810
836
843
827
536
1131
690
989
813
832
861
841
849
838
836
847
859
600
1092
850
829
832
833
817
856
834
565
1103
823
819
820
809
832
829
839
567
1092
825
805
820
807
831
819
799
814
820
814
806
832
825
823
673
993
822
822
834
829
835
839
834
638
1023
821
834
825
827
848
831
840
818
836
840
837
829
816
856
512
1152
578
1060
820
809
809
803
827
500
1099
788
801
799
803
809
489
1119
678
957
794
826
820
804
809
649
1002
828
808
813
836
836
510
1138
628
1038
822
810
829
840
839
822
816
836
826
815
821
830
825
835
517
1142
630
1041
818
821
844
836
802
501
1128
624
999
806
808
815
808
800
600
1022
818
795
798
822
820
564
1089
837
817
819
818
828
832
824
633
1019
811
814
827
828
834
829
837
830
830
833
825
824
832
842
821
826
828
845
826
839
822
840
837
820
842
821
839
835
853
824
827
849
511
1162
559
1098
818
802
826
824
818
808
793
691
952
813
808
826
837
841
517
1150
642
1020
826
808
836
839
837
481
1171
824
800
809
825
820
827
802
520
1136
826
814
802
821
822
822
824
622
1002
825
818
822
824
848
840
856
841
830
852
860
861
837
838
850
841
836
870
604
1106
844
838
837
837
835
834
818
537
1130
805
807
810
810
837
806
814
594
1077
841
827
832
841
846
843
844
564
1145
669
1004
842
826
833
819
824
833
822
824
837
833
829
833
855
834
847
818
840
834
569
1101
836
827
843
824
823
562
1121
838
801
822
830
829
819
825
547
1116
818
811
818
816
810
810
804
669
976
811
812
838
815
804
550
1086
830
828
804
817
813
526
1103
795
801
817
806
816
790
819
821
842
827
822
841
518
1174
575
1079
851
821
816
824
821
826
801
582
1056
832
803
808
817
820
584
1079
913
887
816
820
873
854
847
805
800
916
897
868
844
869
872
879
844
853
876
859
1716
885
848
840
838
838
838
846
862
874
840
885
847
858
876
857
862
842
540
1171
567
1103
883
860
849
848
843
843
846
824
848
536
1166
846
822
842
844
847
859
844
842
826
842
837
630
1078
854
851
858
850
835
852
847
838
820
837
837
842
856
838
843
833
839
838
825
895
881
883
845
861
860
884
864
553
1178
876
847
858
863
838
865
1712
876
840
1669
847
832
821
821
837
841
852
818
843
850
829
831
850
854
859
857
537
1179
878
829
826
841
835
821
818
827
826
521
1140
588
1122
842
823
835
831
836
821
837
517
1188
863
847
680
1020
841
827
846
834
831
838
834
830
836
845
837
860
847
856
839
839
587
1138
849
832
831
821
841
850
834
843
838
589
1069
851
856
839
850
860
849
834
604
1107
856
823
825
846
828
834
839
542
1153
656
1063
863
839
834
827
832
828
610
1048
803
836
870
860
834
850
542
1181
578
1174
878
831
663
998
842
849
832
840
816
834
819
825
823
840
825
824
842
848
603
1119
867
877
856
834
858
845
858
852
847
527
1199
869
827
534
1179
858
829
867
826
840
836
829
838
828
533
1138
657
1032
811
810
823
815
803
593
1025
799
800
836
828
828
563
1062
807
791
828
829
850
818
841
864
840
810
818
810
583
1072
830
813
828
817
835
527
1116
837
812
825
813
804
825
832
813
809
816
831
830
814
805
827
828
841
810
817
830
818
602
1019
809
803
823
814
795
618
1021
810
812
810
838
830
609
1013
803
821
821
822
804
602
1040
814
798
823
835
821
545
1099
813
789
809
818
813
811
801
806
834
826
811
824
600
1089
822
820
832
833
816
517
1160
621
1027
819
817
801
789
818
829
804
830
844
835
824
819
554
1157
671
1025
822
850
862
837
850
850
845
514
1213
890
856
848
847
856
848
853
855
856
861
859
860
847
875
858
613
1113
850
851
863
819
830
854
848
836
840
833
842
855
829
849
860
850
846
850
506
1216
888
834
565
1143
614
1078
846
836
830
829
834
825
820
608
1021
840
819
818
817
834
557
1074
829
829
836
831
847
828
845
588
1107
839
843
839
834
827
830
826
592
1087
814
877
871
859
867
875
864
846
856
524
1228
870
839
547
1194
860
839
841
839
826
827
833
839
826
534
1129
865
844
821
837
850
862
855
841
862
510
1219
889
878
856
849
680
1053
863
846
829
847
849
837
829
640
1036
812
814
821
829
825
586
1136
897
861
840
872
869
862
862
842
846
848
832
838
856
848
833
819
853
840
840
832
867
858
873
850
851
848
871
849
857
860
848
546
1130
835
832
831
830
839
821
815
610
1047
835
800
832
861
847
787
780
788
802
810
800
810
819
592
1057
816
829
549
1102
818
811
813
812
813
656
974
815
801
807
829
826
815
811
834
839
818
811
834
653
1018
832
838
828
836
835
519
1145
827
815
809
810
835
821
818
679
964
816
821
818
806
826
823
801
820
819
814
818
827
838
823
835
813
832
825
823
677
986
825
811
816
827
831
574
1066
818
827
840
830
817
604
1049
828
804
837
833
829
612
1045
813
818
830
833
829
821
831
821
843
836
829
815
610
1077
841
831
830
853
847
849
837
839
586
1108
850
811
823
842
540
1114
807
807
809
807
809
824
817
813
812
843
823
827
826
838
840
838
830
831
844
839
833
520
1131
827
817
820
808
815
819
810
828
835
828
826
833
825
848
605
1052
823
827
850
827
828
532
1134
830
807
811
815
818
803
815
834
815
823
826
834
844
848
669
990
836
831
821
826
838
593
1062
818
830
826
817
814
582
1068
827
802
813
837
814
615
1013
822
814
807
818
821
826
816
840
817
836
839
837
606
1065
824
830
819
822
835
587
1090
818
825
827
840
831
542
1121
818
802
804
824
824
835
822
815
820
825
824
827
818
825
827
820
834
825
841
833
821
819
843
836
824
821
817
818
592
1048
600
1033
806
798
809
806
807
827
822
825
802
815
837
853
836
821
842
824
832
520
1135
834
813
827
819
825
831
830
660
985
839
820
807
813
823
614
1025
806
832
833
826
814
574
1065
829
816
813
825
824
601
1029
821
826
826
824
851
818
592
1060
811
810
815
816
812
820
829
839
819
840
840
564
1112
842
818
827
831
835
842
851
516
1166
621
1014
805
810
833
812
803
665
958
802
803
810
829
818
814
827
807
848
838
830
815
618
1049
844
823
826
843
819
548
1111
817
802
803
804
818
823
815
802
804
827
600
1015
571
1042
807
796
791
807
813
803
803
804
818
810
695
935
810
801
788
810
813
810
798
781
822
798
794
797
819
809
802
793
826
836
804
800
847
815
812
813
804
820
821
799
816
814
816
808
507
1170
622
994
825
812
807
802
706
905
797
799
796
798
803
798
805
793
813
797
804
790
807
787
801
780
784
788
779
786
781
793
538
1060
785
798
775
517
1045
783
769
779
511
1030
774
766
765
535
996
767
770
757
580
947
764
764
775
562
965
760
757
770
558
958
741
684
770
737
673
707
723
710
696
713
686
696
695
686
684
691
678
741
698
697
686
685
638
742
726
730
726
737
760
530
1017
767
767
772
536
1058
789
781
798
782
795
821
823
825
809
849
858
839
830
849
688
932
770
801
799
783
783
787
788
796
504
1088
796
771
771
803
799
788
787
801
778
784
794
806
795
819
783
809
802
791
498
1100
796
781
779
771
796
783
676
878
771
778
783
761
770
532
1007
763
754
776
621
923
749
766
770
772
751
778
779
798
623
1053
829
825
839
822
828
543
1100
822
814
810
815
794
651
951
796
770
787
535
1072
798
795
800
806
818
781
800
818
837
810
816
805
811
820
799
821
802
794
799
825
815
815
813
803
811
809
813
802
807
816
809
823
502
1166
618
975
730
824
788
801
788
791
818
790
801
789
823
809
828
806
831
837
820
825
830
828
816
808
807
817
820
803
799
584
1048
827
805
804
807
801
789
795
792
780
782
765
782
767
629
888
753
735
773
775
766
757
773
794
782
792
822
793
816
842
824
822
857
844
830
865
595
1091
817
827
812
819
794
584
1042
835
822
795
836
829
593
954
860
808
805
789
777
813
808
813
810
826
827
837
838
845
852
848
825
719
952
832
815
806
833
842
694
936
790
806
816
818
803
820
813
841
820
825
841
845
551
1124
852
831
822
812
830
818
824
810
811
831
814
807
663
973
806
804
804
791
803
801
812
820
828
833
685
995
837
846
843
843
831
522
1204
856
826
819
821
826
804
806
533
1125
842
816
832
820
839
826
835
638
1024
833
839
819
840
874
848
819
813
879
844
859
841
853
822
522
1159
670
1011
825
855
820
815
807
620
1024
824
816
804
809
819
719
930
812
846
824
819
825
650
979
813
793
801
823
827
814
823
844
846
833
843
823
579
1109
827
811
836
824
815
507
1152
608
1036
799
795
810
809
811
815
844
829
848
866
835
842
522
1222
869
837
524
1224
896
845
1719
873
842
653
1002
830
820
807
804
822
646
1002
808
824
837
816
829
615
1048
815
837
824
836
821
571
1102
815
814
818
802
807
645
980
797
791
827
809
829
668
963
811
821
824
861
851
529
1174
579
1126
690
987
794
541
1115
851
814
806
846
692
964
824
815
819
827
833
575
1104
827
811
817
829
828
527
1123
830
808
788
776
890
871
828
601
1017
907
871
806
806
830
588
1095
822
809
831
823
822
563
1086
828
804
811
824
812
733
877
812
825
827
803
830
676
987
816
813
825
838
828
618
1018
816
818
832
808
832
644
1018
802
822
843
816
813
758
872
820
813
792
504
1106
783
789
780
799
804
557
1054
795
809
803
813
801
790
831
820
821
812
578
1082
842
832
826
826
870
836
839
826
849
842
830
844
495
1162
604
1051
822
821
831
815
810
785
841
793
787
795
532
1071
805
775
763
510
1098
801
789
791
808
798
654
939
817
816
810
804
813
817
826
821
828
827
625
1057
829
816
818
836
825
575
1081
826
817
808
810
788
816
820
812
795
799
558
1109
815
803
814
831
812
505
1141
654
1145
687
939
800
812
810
793
788
826
809
814
804
804
526
1133
787
851
799
827
828
817
821
809
852
824
806
824
839
839
568
1078
828
812
835
820
806
663
986
821
795
812
817
799
804
801
812
816
798
556
1068
808
797
779
805
816
818
808
788
818
830
518
1144
707
1089
824
811
797
795
836
535
1090
810
799
802
813
790
536
1083
807
795
800
789
808
805
800
800
823
824
544
1181
615
1149
696
963
791
801
809
813
801
793
806
821
824
800
789
830
811
822
820
510
1127
853
823
798
821
842
830
827
818
840
835
829
815
841
831
832
805
818
837
825
816
822
826
823
817
812
825
728
916
816
798
825
805
809
812
806
818
817
825
819
817
840
840
837
824
847
851
844
846
831
847
842
841
673
983
830
832
809
803
827
822
833
807
815
819
534
1088
807
796
804
821
819
803
825
828
828
813
513
1147
766
902
807
828
849
830
832
581
1095
847
823
823
833
825
814
816
820
840
825
839
825
855
848
766
888
841
835
848
830
818
587
1121
845
807
837
845
830
830
815
830
831
827
823
809
515
1137
822
799
795
818
809
528
1136
689
1084
844
815
874
875
867
836
836
534
1201
878
837
863
854
856
847
841
843
880
848
865
561
1192
878
843
795
940
841
827
855
856
832
515
1162
588
1125
831
803
830
811
814
806
830
781
885
888
873
887
886
878
850
868
564
1127
561
1104
885
886
853
842
833
836
866
540
1130
833
859
844
848
857
848
845
829
852
733
1000
856
841
860
869
864
830
856
533
1171
593
1115
824
853
836
815
843
850
838
520
1206
870
843
842
832
842
865
860
848
871
886
833
526
1210
886
839
666
1024
840
823
838
849
830
537
1141
720
910
796
808
847
870
874
879
864
571
1153
723
990
847
845
861
855
855
832
836
595
1092
826
812
835
831
836
828
825
765
968
860
829
840
872
879
859
851
861
874
619
1066
841
909
875
849
846
846
871
848
839
666
1024
866
848
842
861
862
850
851
684
1025
848
844
849
847
843
515
1170
582
1139
665
997
827
814
824
817
800
686
970
815
800
856
843
847
852
841
684
1060
876
844
873
868
867
844
835
521
1200
877
824
797
861
868
855
858
820
872
885
859
532
1210
882
856
677
1068
871
854
829
863
867
847
830
555
1206
569
1177
546
1183
565
1065
877
836
847
832
816
838
846
600
1091
843
848
831
842
853
831
851
869
844
634
1078
855
847
830
803
826
636
978
800
819
817
831
830
609
1063
832
825
834
849
858
857
836
830
864
836
863
850
837
855
854
832
840
848
832
831
832
828
848
836
834
819
843
851
849
829
612
1048
825
818
811
804
830
668
1001
798
819
841
830
807
733
889
818
831
810
820
838
833
831
826
820
844
831
836
814
823
846
841
828
833
819
632
1048
821
817
837
838
840
630
1012
819
826
836
823
823
621
1078
841
828
823
853
848
506
1178
585
1104
842
832
823
820
855
853
839
544
1182
930
848
601
1003
815
807
813
806
822
811
834
814
821
835
819
827
677
955
824
823
833
822
822
639
1044
818
811
832
839
833
600
1044
822
823
809
815
833
652
1013
828
802
832
832
812
634
972
818
814
804
828
802
835
834
837
830
815
840
855
568
1142
716
943
848
827
819
842
839
515
1129
646
986
820
803
804
802
820
812
814
807
820
816
819
830
818
829
842
838
824
834
842
786
890
821
850
844
837
819
614
1032
831
815
811
824
846
674
962
802
811
828
816
811
806
845
846
838
836
838
876
571
1171
641
1021
837
827
817
835
835
538
1116
814
800
839
833
839
811
826
717
972
833
822
857
850
831
543
1130
815
818
819
824
825
829
832
756
898
839
843
827
846
853
584
1109
834
850
862
847
830
829
854
537
1174
623
1040
833
840
826
819
840
612
1058
829
830
828
844
833
561
1117
926
866
830
809
838
835
835
836
823
846
853
852
837
837
577
1133
831
816
827
837
819
815
781
819
828
815
829
820
763
927
843
832
836
848
843
569
1091
839
823
832
820
828
841
835
690
981
842
844
839
834
832
561
1128
853
835
818
824
849
829
816
830
826
856
858
848
830
859
527
1192
591
1086
839
817
815
833
831
828
827
804
824
810
829
819
679
971
843
825
816
835
836
757
913
818
850
853
833
825
548
1146
686
999
808
820
834
824
807
586
1043
838
826
814
812
819
824
821
824
846
847
834
828
742
928
826
816
811
836
839
768
864
805
826
827
811
805
807
825
840
841
820
659
1023
846
824
837
861
859
542
1170
617
1060
825
836
817
849
824
568
1078
808
828
834
806
804
750
864
800
811
804
509
1150
702
931
803
840
839
821
828
578
1118
841
814
817
850
847
832
810
633
1045
840
824
816
854
851
546
1144
777
857
836
828
807
824
828
795
869
801
838
842
827
838
595
1087
841
847
823
829
844
545
1105
814
830
829
835
816
588
1066
829
830
826
843
840
588
1083
824
850
843
825
828
582
1080
845
820
812
833
853
581
1095
820
845
859
858
814
520
1176
637
1048
828
823
846
844
829
569
1072
836
823
809
839
825
595
1060
817
817
835
838
810
632
998
823
815
814
824
829
641
1015
823
803
834
827
833
631
1021
818
825
811
819
857
626
1048
824
815
847
834
819
595
1045
818
834
812
828
848
643
1023
811
843
868
859
848
834
866
613
1092
849
843
858
839
825
1666
609
1035
810
829
831
815
817
694
947
839
810
809
799
841
818
844
817
832
834
847
827
712
963
824
819
816
845
840
635
1024
822
819
841
828
810
612
1057
824
818
805
841
826
690
964
807
839
862
831
820
563
1093
824
809
816
833
846
561
1104
858
823
822
825
813
508
1241
911
859
834
822
803
800
826
814
820
811
798
817
821
824
524
1131
823
915
854
799
796
483
1125
814
895
842
796
873
866
846
860
872
596
1098
842
865
855
864
836
1678
1676
830
825
836
841
832
533
1168
646
1067
832
817
847
845
855
510
1221
871
847
704
949
839
823
824
828
807
765
937
916
862
845
861
859
832
858
862
868
854
815
823
901
872
557
1171
639
1094
857
834
826
837
841
509
1182
589
1150
695
977
824
855
852
850
828
554
1139
865
826
828
840
841
832
836
655
1041
834
837
826
855
843
583
1112
840
893
845
820
820
566
1213
895
838
795
804
809
812
808
728
903
822
832
810
813
840
837
831
825
830
834
844
827
822
837
855
850
830
559
1118
842
810
809
833
835
841
839
843
836
834
835
826
581
1108
815
810
836
838
831
822
837
858
843
855
834
879
533
1181
632
1057
848
828
834
829
844
553
1135
825
826
827
842
834
826
849
860
846
863
851
855
881
876
856
855
596
1150
856
844
829
864
850
846
820
577
1111
839
825
825
846
833
641
1028
812
836
845
822
825
649
1017
845
826
834
834
842
654
990
803
838
839
840
817
647
1027
845
825
823
840
852
572
1141
827
845
840
824
834
858
858
546
1146
778
886
859
847
832
823
845
627
1036
807
828
856
841
822
587
1076
820
811
804
806
833
834
821
820
840
844
830
822
819
843
832
824
813
715
958
832
820
811
826
830
823
823
813
813
826
536
1110
803
810
822
824
805
810
823
829
833
825
515
1178
589
1102
824
825
846
856
849
540
1139
745
914
822
828
815
839
832
831
822
852
849
847
836
836
862
857
850
864
841
858
878
536
1172
603
1093
828
817
836
815
834
640
969
818
810
809
800
816
822
830
829
813
838
729
972
811
831
852
817
824
741
903
821
807
815
832
820
813
813
803
834
828
839
809
818
840
843
852
827
834
856
847
829
831
831
858
637
1048
839
835
856
836
828
556
1124
841
826
806
823
851
837
831
731
930
844
827
816
828
841
689
988
810
816
850
835
844
578
1088
854
843
857
843
834
560
1133
853
826
833
831
849
844
846
737
918
839
850
830
829
855
537
1172
623
1024
831
821
820
804
821
842
832
816
831
825
846
831
841
825
850
830
845
848
825
856
867
853
831
841
862
852
585
1102
826
827
822
815
811
780
896
835
832
830
842
855
653
1003
829
833
825
834
842
661
1013
824
820
855
829
838
680
961
827
823
827
825
838
839
843
843
831
844
870
868
857
834
868
861
847
835
841
866
852
565
1110
830
834
822
834
809
653
994
815
809
795
499
1145
741
876
793
819
835
836
823
819
853
832
833
823
517
1162
653
980
822
814
840
833
821
684
946
825
822
833
819
838
686
980
817
812
828
833
813
818
814
831
833
831
802
813
843
823
812
822
849
654
1016
797
823
842
841
830
806
824
826
817
828
810
839
810
821
823
804
839
834
819
816
826
851
840
815
817
828
830
816
825
576
1083
828
801
817
837
826
820
803
822
824
830
523
1131
824
822
816
827
816
841
841
803
847
815
840
840
839
821
592
1088
848
831
816
821
847
595
1066
829
824
823
813
832
641
1031
824
804
841
819
821
805
821
837
836
816
518
1166
730
933
798
829
849
839
811
646
1001
816
811
796
824
826
827
818
821
840
840
613
1078
833
851
859
844
833
518
1144
789
867
817
817
844
823
823
819
831
826
822
840
819
838
838
834
842
831
843
836
831
699
954
828
822
822
817
816
823
830
818
831
818
827
821
817
846
833
832
838
699
936
811
829
820
804
797
825
837
834
819
829
848
845
846
845
859
859
855
510
1210
856
831
634
1039
828
824
828
834
831
614
1035
828
828
823
834
837
652
995
828
836
820
821
798
839
825
813
803
810
813
828
813
817
841
831
835
658
987
824
803
819
816
796
829
823
808
809
806
833
822
815
814
828
826
833
824
829
842
819
825
811
825
826
803
822
794
805
807
824
805
556
1077
801
789
794
499
1121
787
783
796
795
788
635
940
762
804
798
532
988
792
771
794
572
970
694
835
775
509
1035
690
830
786
783
785
786
790
789
520
1059
796
758
781
540
1055
790
789
765
601
802
670
652
657
663
674
642
645
689
718
702
708
697
695
712
722
712
735
739
703
708
702
718
714
705
713
706
710
705
708
698
700
714
713
699
697
696
700
716
703
706
696
705
713
706
715
706
691
692
685
701
691
698
705
699
691
701
704
693
694
713
703
699
715
701
715
694
709
702
696
687
684
696
689
690
691
683
704
690
688
701
713
704
695
693
696
703
685
692
687
686
680
689
698
693
679
664
695
677
670
681
684
687
684
685
676
683
679
682
688
682
686
683
695
678
683
672
674
678
671
681
683
678
677
673
693
686
694
676
686
694
703
708
686
685
693
687
691
684
685
664
685
675
674
668
673
673
668
671
669
683
680
676
679
680
670
674
671
689
682
667
669
681
684
685
671
684
692
669
668
695
677
687
672
673
678
675
680
753
890
812
494
1108
750
737
775
737
743
731
735
735
727
735
742
752
733
738
752
744
748
755
749
737
725
720
725
804
673
718
723
812
691
722
722
815
673
811
665
536
1049
683
735
721
742
839
683
744
725
730
729
822
683
808
684
730
741
743
831
677
751
738
467
1161
741
673
635
628
625
705
829
694
679
843
828
811
532
1099
782
729
737
774
774
766
755
766
772
760
765
760
762
783
783
777
778
767
767
805
773
764
763
769
790
771
757
754
756
788
772
762
764
756
766
786
783
769
763
760
774
499
1097
779
751
762
767
781
765
492
1056
777
770
760
761
754
767
784
788
776
800
781
789
803
785
804
788
787
818
865
753
782
757
793
783
518
1093
778
829
711
767
766
767
765
790
783
755
766
803
789
821
814
801
593
1113
830
820
762
533
1190
644
984
726
856
822
833
836
827
765
871
832
844
848
832
841
839
834
813
777
785
806
801
805
803
638
985
796
794
778
558
1019
791
766
795
564
992
763
772
815
559
1022
762
793
815
520
1093
778
786
792
546
1038
771
789
799
590
955
776
780
776
770
761
778
783
789
798
789
796
564
1052
801
790
775
585
1016
783
770
777
661
944
777
794
780
718
819
771
762
768
774
781
784
554
1089
789
783
780
612
1003
781
779
804
578
1079
748
838
751
569
1093
727
839
805
793
731
768
763
769
771
770
773
786
767
774
790
788
638
902
764
770
772
760
763
854
699
747
759
824
681
833
687
815
679
751
732
837
706
755
749
771
773
789
783
771
778
792
777
785
766
775
788
521
1042
769
759
750
790
769
760
488
1063
783
780
763
763
765
761
763
781
775
786
801
634
995
806
797
810
522
1038
845
818
805
512
1045
849
814
804
524
1034
850
795
772
598
995
788
797
773
566
1058
844
812
798
766
787
796
810
828
512
1128
811
840
817
807
749
773
786
800
555
1052
822
848
819
801
747
769
793
800
600
975
821
763
789
768
791
790
798
788
790
793
797
804
793
785
813
800
511
1114
846
806
748
696
894
773
779
799
777
775
769
785
787
782
779
778
592
1008
786
781
760
689
871
771
768
779
781
775
771
501
1088
864
796
792
534
947
848
730
770
767
758
758
590
983
769
765
779
690
887
838
732
831
590
1023
792
793
740
779
783
783
771
758
782
820
816
780
783
786
809
790
561
1040
862
802
802
538
991
838
781
788
601
880
831
788
761
673
880
706
846
801
604
918
833
802
787
563
954
835
804
782
543
1002
743
832
798
503
1014
817
775
776
606
857
835
766
786
720
751
788
786
772
766
790
789
497
1081
841
794
791
578
906
824
791
788
661
805
758
775
752
755
757
765
661
905
773
773
779
774
777
769
761
777
773
776
756
630
925
781
772
749
756
756
769
490
1130
789
719
740
772
758
761
758
752
761
788
785
780
782
792
791
808
537
1043
845
786
790
575
934
826
731
747
737
757
741
684
857
691
765
810
781
695
749
770
861
732
776
779
820
853
809
794
738
858
754
849
535
973
862
799
785
611
872
862
794
709
746
836
712
738
741
752
773
733
737
734
720
738
713
733
723
814
693
650
717
668
491
721
630
593
639
620
609
621
628
637
624
634
656
667
683
688
695
719
729
746
757
753
765
778
767
794
790
766
788
536
1059
723
688
833
597
883
730
748
817
696
1326
839
773
716
705
723
763
819
839
845
932
989
854
806
777
766
777
792
831
832
567
1006
752
768
776
643
905
758
778
796
686
868
764
792
790
801
815
775
795
786
642
934
759
788
797
592
960
770
762
776
609
959
768
778
783
574
1004
772
764
766
609
958
781
772
778
620
933
763
759
770
768
777
779
781
773
784
788
790
777
773
787
774
775
769
770
766
784
778
671
856
765
767
793
775
762
777
770
758
748
846
1062
1034
937
928
915
897
868
851
849
1747
936
847
1606
740
744
757
763
756
796
811
827
513
1152
812
833
829
832
827
814
833
652
998
814
826
811
809
819
822
819
822
815
821
836
820
838
833
840
833
816
828
818
821
831
823
824
812
824
809
814
818
808
643
972
792
804
797
533
1063
794
791
773
517
1076
743
778
808
763
721
778
785
793
605
948
1128
882
787
740
729
739
703
763
787
796
784
510
1079
754
742
775
641
893
765
770
779
645
916
759
761
775
778
763
773
762
788
780
777
799
781
793
809
796
806
507
1068
889
1061
878
802
774
595
868
744
696
693
631
1130
781
700
755
785
799
753
590
1070
1000
826
756
1494
769
745
761
743
728
733
746
756
753
795
773
564
999
772
771
776
553
1014
772
774
760
609
936
763
751
764
770
765
748
747
760
745
757
748
572
942
775
752
759
770
764
790
771
773
770
773
771
772
769
758
763
772
584
957
755
756
757
752
752
752
748
773
756
760
740
762
748
744
753
758
761
743
748
765
746
746
741
755
759
743
743
749
762
760
751
752
764
749
747
746
759
756
744
744
755
761
748
772
761
756
763
751
745
748
756
761
759
764
771
756
764
777
787
653
898
765
767
780
773
784
767
768
753
756
898
1043
904
810
742
738
704
650
616
623
627
640
628
669
658
682
721
983
1161
1010
941
948
959
910
869
815
790
781
780
785
790
583
986
789
799
798
578
1012
785
782
784
562
1009
782
778
799
512
1072
787
803
793
497
1085
783
776
791
789
798
776
801
807
499
1097
792
796
811
803
793
780
791
790
546
1041
774
782
769
616
921
771
770
773
770
778
774
791
809
627
1007
801
826
815
815
807
810
809
794
804
783
792
793
796
803
808
805
811
801
813
797
798
812
819
810
799
803
789
797
518
1055
780
779
781
593
966
773
773
768
600
949
789
780
784
628
933
782
790
787
599
959
788
796
799
580
999
774
776
783
537
1029
781
789
790
507
1053
786
781
783
502
1059
770
771
776
524
1040
772
767
770
538
1014
784
780
794
568
1016
774
785
778
553
999
779
773
761
601
952
775
764
775
609
959
800
785
783
533
1042
791
798
793
519
1043
779
782
782
539
1012
774
765
784
550
988
783
773
783
559
998
787
769
756
615
930
749
757
759
722
824
779
765
765
695
870
778
767
782
615
953
783
765
769
628
912
767
767
761
655
881
772
769
766
675
876
788
776
786
616
941
786
776
783
548
1010
780
773
790
528
1016
770
756
763
613
913
768
766
750
704
843
776
780
769
774
781
793
784
785
786
789
784
780
779
651
905
779
779
783
547
1003
777
761
767
569
971
758
752
757
642
873
763
758
765
675
867
782
764
766
653
889
778
769
770
592
988
787
779
786
520
1053
786
788
787
518
1042
783
773
778
547
1019
773
764
789
557
984
773
762
791
556
1001
781
763
773
551
1000
783
752
771
593
928
760
759
756
763
762
773
783
775
771
770
784
783
796
779
795
797
784
803
621
953
781
764
776
567
993
781
773
769
553
991
775
784
783
535
1013
782
776
774
574
975
757
769
776
627
886
754
763
775
696
861
792
787
795
533
1063
792
778
813
498
1052
722
767
748
563
798
688
663
725
762
740
742
694
709
714
532
919
737
720
731
714
684
668
701
697
726
731
696
679
696
707
707
710
836
779
762
764
738
742
697
810
814
735
633
844
622
433
733
613
553
771
747
733
749
753
741
751
763
755
771
767
764
755
751
778
768
768
741
778
766
644
849
716
741
761
752
760
742
654
850
737
739
755
755
757
771
611
908
740
753
780
762
758
773
762
825
698
1065
773
756
826
709
676
1076
964
817
749
719
744
772
756
743
743
735
744
760
743
756
748
762
761
762
766
776
754
763
762
553
976
759
764
771
767
750
765
762
767
753
761
757
549
963
762
766
751
753
748
757
753
760
750
748
753
639
860
759
758
749
767
755
753
766
752
767
775
754
629
900
773
755
754
775
764
763
771
762
749
768
757
594
951
770
766
763
655
859
767
767
763
764
760
739
746
770
738
761
753
756
757
747
745
762
747
765
761
599
909
751
736
755
747
743
746
499
1003
799
1044
870
918
907
884
851
928
873
871
800
549
1221
871
778
902
844
843
832
843
835
836
838
845
842
858
844
851
842
1723
853
845
764
907
862
858
855
775
929
845
848
1634
922
858
840
854
864
845
813
527
1132
826
816
815
828
804
504
1152
636
1081
871
752
868
829
875
855
841
580
1176
637
1068
862
851
843
863
875
870
859
858
856
867
866
577
1140
707
991
828
753
914
855
839
840
846
599
1120
838
840
847
856
862
867
848
860
891
867
862
858
854
530
1197
862
768
909
849
818
800
800
598
1020
797
818
821
816
817
751
896
825
823
821
831
828
641
1022
809
822
833
814
843
505
1139
674
977
825
821
810
821
825
589
1072
816
807
811
834
817
554
1096
823
810
809
813
835
522
1143
717
910
824
807
804
811
812
682
971
793
813
837
809
835
643
969
810
802
807
831
828
760
887
812
821
824
817
806
573
1111
827
801
815
824
838
834
819
630
1012
839
817
829
840
834
839
827
826
832
844
843
842
822
823
569
1105
826
817
827
831
826
810
810
649
994
821
813
819
823
813
631
997
796
818
807
796
791
743
885
798
803
819
815
797
817
807
810
793
811
549
1084
796
807
817
810
794
613
1020
814
811
826
817
827
578
1055
822
825
836
816
818
546
1118
825
822
824
814
823
814
822
633
1022
831
816
829
830
827
498
1189
557
1138
688
986
881
829
800
766
855
577
1041
790
810
834
823
806
557
1068
823
814
823
819
820
540
1109
812
796
832
811
809
805
824
754
874
801
831
830
827
819
570
1100
822
799
814
806
819
802
813
821
822
801
805
807
563
1104
821
798
837
820
811
805
815
827
821
833
809
827
818
815
819
824
838
833
838
824
812
560
1115
821
806
819
838
832
818
813
834
829
835
817
820
818
837
553
1084
810
805
834
814
814
592
1027
812
795
811
805
811
694
936
793
809
829
820
813
639
1004
824
814
809
814
806
666
980
826
809
828
813
812
608
1030
805
825
803
801
819
677
937
800
822
817
824
799
657
959
811
806
817
844
816
624
989
815
798
797
823
809
813
814
812
811
804
824
816
843
830
813
815
844
826
831
648
1031
833
834
833
849
834
829
822
717
953
833
828
841
840
825
524
1160
680
972
811
819
826
835
831
506
1165
563
1082
816
824
828
817
837
818
819
825
828
807
827
817
820
834
567
1077
805
789
797
800
805
785
785
785
789
806
529
1110
915
835
822
838
838
837
836
620
977
905
834
835
815
815
588
1031
798
723
777
545
1125
754
786
771
796
816
520
1173
568
1085
804
803
731
818
800
521
1188
815
733
793
779
882
736
818
871
815
731
808
870
738
890
586
949
831
809
798
798
813
815
798
790
783
800
755
870
774
793
822
795
813
800
795
779
773
776
859
834
856
806
810
588
1012
794
786
780
531
1073
774
758
776
507
1047
760
763
772
501
1079
840
826
758
876
727
782
891
720
783
797
869
739
798
566
1145
755
867
736
901
752
479
1228
867
815
563
988
760
810
781
785
882
615
994
722
899
746
877
724
890
730
883
740
803
545
1174
586
999
860
809
796
735
761
865
717
772
596
1072
706
869
692
1657
735
784
858
713
863
710
883
719
857
725
866
732
806
855
757
796
793
595
1101
797
786
778
812
790
689
892
780
792
791
503
1111
816
792
801
796
798
820
805
803
813
819
810
798
534
1190
556
1164
575
1031
805
863
805
728
758
780
891
728
892
721
810
884
745
900
744
812
924
766
887
580
1048
891
833
825
833
826
860
850
578
1050
886
847
838
836
774
542
1199
860
849
612
1065
843
814
798
789
882
853
844
521
1171
586
1117
871
845
802
798
780
814
827
825
814
815
820
818
816
820
577
1045
830
803
811
795
816
570
1068
811
793
814
814
792
578
1031
798
795
790
796
789
803
812
796
811
800
515
1130
753
862
813
811
810
791
808
675
957
815
805
822
831
815
540
1117
821
815
806
818
826
828
804
612
1029
824
815
817
820
826
548
1085
805
807
802
820
821
812
811
793
818
818
802
815
590
1036
811
822
791
814
831
626
1015
809
831
836
837
817
510
1146
627
1026
806
832
826
808
793
545
1095
815
796
786
814
804
521
1125
709
895
807
818
805
828
827
592
1039
818
824
843
839
842
839
852
514
1164
546
1136
678
994
825
825
850
817
813
807
821
726
933
814
817
821
821
819
526
1133
679
971
821
803
816
826
810
542
1086
817
817
829
831
832
840
844
584
1108
836
849
844
844
834
854
838
837
825
575
1138
707
941
817
835
837
825
828
503
1145
580
1061
809
812
793
800
818
559
1083
816
817
805
819
788
521
1120
698
935
802
825
819
825
824
533
1125
725
929
825
838
827
820
819
509
1151
615
1027
833
818
816
833
828
836
832
681
980
834
825
827
834
810
505
1172
562
1088
822
806
819
813
813
831
814
796
808
796
794
774
551
980
766
751
751
596
929
741
736
741
727
733
744
729
747
746
813
830
810
814
517
1156
591
1069
823
817
819
815
814
504
1197
835
843
578
1104
826
853
840
829
739
500
1245
887
738
706
885
903
727
883
709
905
729
902
734
917
762
903
792
826
831
903
850
522
1140
608
1135
627
973
788
786
793
791
790
683
909
786
795
806
806
790
790
808
799
799
798
519
1117
808
796
803
803
822
801
795
791
810
801
789
792
622
983
793
782
791
811
802
809
796
812
811
811
802
809
820
821
830
810
841
840
825
539
1110
828
806
814
815
835
821
801
661
978
812
815
824
811
842
543
1121
819
814
846
831
806
810
844
625
996
810
810
818
817
812
629
997
800
813
813
816
813
517
1093
813
806
809
803
826
815
826
639
999
830
813
837
833
802
521
1140
647
971
804
807
814
795
792
710
901
809
812
805
822
807
812
804
798
839
805
798
795
643
1017
811
808
810
822
811
531
1101
837
806
807
806
823
814
800
820
826
820
806
823
817
809
553
1086
830
810
809
823
817
550
1113
885
850
815
814
842
868
832
850
850
523
1207
874
850
529
1151
560
1122
652
1040
838
820
818
762
873
747
877
746
879
825
828
820
776
863
574
1089
839
826
817
821
803
799
818
628
1015
799
806
865
827
811
517
1091
813
884
832
790
818
803
805
820
812
840
831
845
829
844
601
1118
851
828
843
859
847
848
824
855
850
554
1156
649
1006
822
807
818
832
808
813
806
830
828
812
817
838
833
836
510
1142
660
1001
824
806
822
821
816
506
1145
607
1000
788
790
807
802
808
580
1024
814
798
807
806
806
561
1080
818
888
867
821
805
800
795
805
811
799
808
812
808
819
803
813
836
825
815
794
791
792
832
813
813
797
671
949
810
785
807
818
809
665
950
821
817
816
829
831
530
1128
707
938
813
811
811
824
832
508
1138
587
1052
832
809
796
802
814
526
1112
771
960
859
809
795
879
857
835
802
600
1125
623
1112
736
975
838
834
828
836
833
828
831
521
1171
871
848
834
836
833
811
821
836
831
827
813
841
834
820
817
826
839
825
522
1120
767
870
873
856
824
837
842
837
834
548
1126
685
1007
825
907
878
842
809
798
903
881
833
841
842
609
1059
818
820
833
835
811
512
1155
573
1080
813
816
814
806
804
835
816
696
899
807
820
842
830
822
838
820
704
948
892
884
852
841
858
848
843
838
851
526
1179
557
1179
885
831
607
1062
856
842
828
809
822
829
830
617
1008
836
850
846
818
834
828
841
591
1058
815
803
804
825
809
556
1178
541
1178
861
837
712
949
830
819
825
848
819
840
824
769
890
829
851
840
853
858
837
837
1671
903
872
865
831
1699
1765
872
843
833
830
1724
869
843
1691
1744
851
832
1668
819
835
846
826
824
830
828
506
1157
570
1134
574
1098
762
876
812
805
802
842
817
521
1125
581
1116
662
961
800
846
839
821
808
814
819
827
834
810
826
825
839
811
559
1089
816
824
866
849
808
813
868
859
812
815
805
803
836
806
842
825
568
1123
734
927
812
830
842
835
847
837
859
558
1133
740
911
830
821
837
818
813
523
1148
579
1076
831
812
815
796
803
528
1119
815
895
852
828
823
804
817
571
1095
817
806
836
830
834
815
822
538
1125
670
975
806
835
846
834
822
825
837
733
930
823
829
842
829
814
850
835
742
903
829
837
830
800
808
533
1114
746
888
823
822
811
806
813
572
1081
826
795
846
821
827
822
823
688
969
816
811
843
831
812
503
1158
556
1146
621
1123
658
930
782
790
808
802
805
796
795
812
814
802
792
824
822
836
837
840
845
839
844
828
844
580
1117
743
911
822
837
833
836
831
847
838
547
1107
814
838
824
815
827
842
837
518
1150
615
1019
822
817
814
828
837
502
1170
569
1109
770
872
805
816
821
832
812
557
1111
843
825
838
837
830
842
843
856
861
861
850
549
1149
621
1049
821
816
854
827
831
812
830
595
1065
820
821
850
831
827
818
856
637
1019
829
841
844
844
828
847
869
542
1152
606
1077
821
823
821
820
837
837
827
571
1071
824
821
818
849
824
494
1149
642
1002
810
797
808
821
806
589
1026
813
811
831
834
819
511
1149
590
1086
821
837
849
834
832
829
837
547
1128
759
873
835
830
818
817
836
522
1147
622
1021
830
804
816
820
826
546
1107
798
845
838
832
825
826
814
509
1149
579
1083
845
824
818
845
830
842
816
563
1108
814
839
811
831
825
826
820
526
1139
648
988
813
802
827
819
830
502
1147
595
1044
817
810
824
838
823
819
828
822
834
835
832
822
845
844
629
1038
819
824
834
831
827
1676
838
815
817
857
819
832
820
524
1091
823
816
794
805
818
819
821
826
837
843
830
814
846
841
840
842
672
1017
825
825
822
828
842
843
839
687
968
832
836
814
810
825
554
1090
817
808
833
832
825
517
1146
687
962
822
827
827
802
813
530
1121
800
790
810
820
809
808
806
817
796
808
806
834
824
842
589
1077
852
827
842
826
847
856
846
850
838
589
1126
761
922
842
835
842
832
821
846
832
687
971
843
849
848
823
850
848
832
663
993
829
822
818
824
826
529
1119
815
822
839
836
819
843
838
552
1162
690
1118
758
877
829
835
823
827
814
845
839
592
1057
834
820
827
823
824
534
1153
634
1021
817
833
830
818
821
505
1151
599
1050
818
896
871
802
833
891
875
840
833
549
1214
878
852
526
1203
872
836
554
1159
622
1054
821
824
823
825
839
483
1189
881
828
731
920
834
814
824
836
826
531
1120
736
1048
871
844
860
837
840
826
844
564
1132
844
830
856
873
866
845
859
851
850
840
822
935
898
855
830
798
924
868
865
862
875
873
862
846
532
1195
884
846
769
916
839
838
828
844
830
846
833
656
1025
924
889
874
854
844
814
855
526
1213
831
801
859
861
800
800
791
693
913
801
811
813
812
817
758
881
820
833
836
835
843
518
1173
560
1118
776
886
817
821
821
804
813
585
1056
795
819
826
828
806
579
1027
841
924
874
830
820
830
817
825
853
848
844
831
839
870
848
835
530
1190
570
1099
827
849
826
820
817
833
833
596
1048
833
819
842
811
831
551
1114
835
815
832
844
830
832
820
593
1085
834
827
846
853
838
834
831
620
1096
839
821
839
849
835
825
833
711
945
824
812
843
834
837
551
1123
836
822
805
821
844
827
827
612
1068
834
829
812
827
837
563
1129
814
829
847
829
821
829
836
628
1051
843
828
841
848
852
837
855
680
1004
831
819
849
845
844
831
853
647
1041
828
841
857
843
842
831
839
636
1040
800
827
825
824
812
588
1051
821
807
818
812
834
643
1008
819
832
843
848
813
520
1167
577
1103
919
863
814
804
819
828
820
696
958
827
840
846
827
842
854
857
674
1034
841
830
841
839
838
824
830
826
848
838
838
835
829
845
585
1109
830
834
842
846
830
856
859
636
1068
853
847
846
852
832
855
868
557
1124
843
818
856
850
828
848
852
845
853
561
1146
755
903
828
834
848
823
824
533
1164
627
1026
808
819
816
820
822
638
1035
822
815
838
844
852
849
843
623
1107
844
845
854
872
863
842
841
860
850
601
1107
820
832
838
829
826
855
843
650
1036
829
856
835
824
828
1691
848
809
810
823
820
827
828
522
1127
741
901
810
818
846
837
829
521
1174
619
1073
820
848
854
852
822
839
838
701
951
826
832
848
832
809
527
1152
678
980
811
824
841
812
813
625
1020
824
799
832
833
822
532
1122
831
815
810
827
849
833
836
588
1087
843
827
825
834
834
494
1173
595
1071
831
808
819
822
811
580
1053
831
819
833
833
829
555
1112
842
831
843
848
843
834
866
656
1033
846
847
875
855
813
1686
1665
821
820
811
820
817
823
828
833
818
812
831
824
819
828
671
1011
841
817
837
846
825
514
1145
676
964
808
795
828
818
809
628
1007
812
795
809
813
818
809
812
820
839
809
510
1209
884
848
585
1025
817
789
805
780
799
810
800
792
807
804
795
802
826
827
821
815
811
832
824
816
809
829
621
1032
804
793
837
814
803
799
791
813
809
800
515
1094
806
798
781
779
810
797
809
798
808
799
792
775
784
496
1107
795
762
789
795
766
772
800
770
514
1100
843
842
839
826
754
856
738
884
760
845
542
1087
812
828
824
819
778
791
819
818
899
693
642
1105
822
800
813
804
802
805
820
805
815
793
516
1135
824
819
826
824
829
823
810
801
813
811
804
804
516
1115
818
780
785
809
816
806
810
814
824
802
501
1118
829
788
795
795
799
519
1059
786
794
791
782
774
766
813
788
748
767
852
753
806
748
836
809
795
786
793
809
797
798
802
812
801
785
796
802
794
804
779
800
716
640
819
742
753
801
669
800
661
782
730
684
654
616
606
600
601
605
602
623
607
519
685
615
609
608
609
617
614
604
621
620
643
650
658
691
699
714
729
762
763
783
534
1014
718
720
688
667
660
673
675
671
758
773
785
747
604
877
772
802
1013
986
911
886
841
843
843
1716
859
835
828
841
833
823
819
547
1110
821
812
810
807
842
617
1031
817
808
825
829
812
684
939
808
815
822
805
828
822
820
812
828
836
820
815
824
827
816
813
808
599
1038
800
812
800
799
799
790
817
811
785
797
807
808
804
798
793
809
806
790
803
801
807
805
807
803
801
830
814
811
805
833
820
800
809
814
832
510
1124
805
802
809
814
787
629
955
803
789
776
523
1086
808
773
781
508
1084
804
849
826
798
814
675
902
861
802
789
789
803
819
819
803
792
805
828
813
799
810
822
598
1041
804
800
810
831
806
779
801
804
794
803
655
958
788
809
796
800
813
805
805
814
818
801
817
803
808
811
817
631
958
808
815
799
797
817
809
808
801
786
786
827
814
795
799
825
812
811
814
805
825
823
824
813
811
819
637
982
786
798
813
810
791
801
808
794
801
804
820
836
833
812
854
553
1119
844
818
836
822
819
813
838
817
810
792
798
853
585
1051
827
835
818
820
784
791
848
843
814
811
478
1141
686
876
859
815
812
794
797
826
825
836
814
807
656
955
790
788
804
814
806
794
805
815
829
821
542
1128
828
826
799
827
844
518
1117
837
827
823
823
824
815
822
828
823
821
833
849
842
825
519
1176
558
1178
570
1141
647
1013
800
801
818
810
802
813
826
845
821
820
823
826
583
1097
820
832
831
819
820
571
1084
802
798
794
782
808
787
798
797
826
829
840
858
875
879
850
831
840
1722
856
835
857
854
850
830
837
856
825
529
1137
810
813
806
803
809
839
838
821
814
825
853
839
832
826
527
1146
832
805
827
837
817
821
806
827
826
830
806
832
843
834
686
937
824
811
824
808
810
828
814
807
798
817
602
1033
809
811
833
821
824
812
800
833
821
812
797
811
832
817
821
816
824
847
851
842
824
801
840
835
812
822
812
836
822
814
810
813
842
831
825
805
589
1043
823
799
800
814
833
826
816
814
828
825
837
811
818
834
839
826
815
514
1143
838
811
811
832
820
818
799
814
825
824
826
812
514
1139
807
800
793
805
827
812
808
801
821
827
812
808
820
827
826
803
821
821
807
824
807
829
820
824
641
980
802
809
814
797
818
849
833
810
812
805
693
958
818
808
802
819
821
821
814
812
841
828
819
818
834
842
823
808
820
834
830
823
818
810
833
827
821
826
823
838
841
835
813
689
971
823
828
822
832
838
656
977
797
829
829
813
804
805
818
810
798
791
550
1099
910
850
817
815
826
553
1099
894
850
811
794
801
833
841
813
810
817
833
841
679
986
828
824
841
825
813
616
1031
815
802
819
825
808
814
818
826
840
805
808
801
834
829
837
835
819
855
841
572
1141
838
840
853
847
836
844
840
1666
1656
830
805
809
844
810
509
1140
799
800
812
822
814
837
839
705
945
817
832
829
828
831
563
1097
823
818
806
815
835
562
1071
792
810
840
829
812
633
996
804
806
834
822
851
581
1110
828
828
832
843
838
1676
846
909
642
1023
813
900
841
801
794
604
1012
788
810
828
814
815
811
815
827
839
816
800
837
832
820
822
812
840
842
826
823
823
838
827
814
817
836
819
809
839
843
842
838
819
825
835
828
831
805
840
842
657
995
808
827
824
831
802
642
990
823
802
794
821
826
801
808
805
801
814
834
818
812
799
791
788
802
807
793
797
588
986
777
757
763
622
903
756
757
750
747
756
812
797
796
689
886
797
803
807
818
820
818
861
844
867
871
854
853
868
888
874
863
526
1192
577
1107
856
833
851
826
816
829
818
601
1065
825
836
846
850
846
863
877
547
1199
875
872
535
1220
882
879
1683
891
853
1654
831
888
838
809
803
538
1076
813
809
819
811
840
672
992
826
822
852
841
836
527
1153
830
827
817
842
844
819
826
527
1147
844
815
828
822
842
847
840
543
1112
844
823
834
825
851
840
844
517
1170
585
1121
836
813
850
843
821
824
830
554
1126
833
813
848
849
828
831
845
521
1165
596
1079
848
820
844
836
835
524
1172
578
1082
837
818
813
836
823
575
1087
833
842
846
849
830
511
1167
593
1093
816
835
845
830
830
521
1138
801
810
810
807
837
828
822
800
808
822
827
814
486
1168
596
1041
802
801
823
815
818
799
805
830
838
837
833
845
568
1124
840
851
850
831
827
854
840
626
1050
829
824
833
828
833
553
1138
820
819
851
838
827
826
835
639
1018
829
830
854
834
828
529
1139
840
818
826
829
838
843
824
547
1149
836
818
824
838
854
830
835
534
1150
633
1028
809
798
817
825
823
805
813
828
824
839
831
842
625
1088
840
822
850
845
839
844
847
618
1108
838
839
866
854
851
845
865
530
1160
637
1007
835
822
822
826
824
646
1035
844
816
824
847
840
544
1138
920
843
814
810
837
838
829
675
957
807
826
821
807
817
838
826
834
824
832
833
834
831
838
862
846
841
845
863
848
834
849
841
603
1105
832
843
867
843
828
1677
1655
820
819
838
838
834
520
1137
717
1037
855
803
820
827
821
675
971
829
829
830
818
823
842
826
842
805
833
848
829
830
836
671
993
836
836
825
836
849
515
1163
577
1095
836
828
812
822
825
817
816
810
823
828
826
827
833
866
561
1142
849
847
879
855
853
830
846
840
849
833
821
851
850
852
840
863
863
863
550
1174
598
1120
864
824
861
859
842
847
839
864
847
582
1118
830
840
851
847
838
846
851
509
1165
569
1104
832
814
837
834
826
811
828
806
841
818
818
819
826
831
597
1068
821
820
859
845
829
525
1141
718
929
815
824
837
820
832
570
1066
811
798
810
823
832
666
981
823
836
855
848
834
531
1170
632
1058
829
830
857
836
827
531
1142
849
822
816
833
827
809
811
832
825
832
823
818
840
840
704
958
827
834
820
817
817
634
1059
834
809
840
826
808
614
1019
819
815
822
823
842
672
998
837
831
872
849
830
828
869
835
844
839
874
861
841
840
533
1160
682
988
814
841
842
844
823
584
1086
842
832
831
821
845
535
1143
678
978
837
823
813
840
834
635
1039
809
836
814
839
805
611
1052
819
828
817
827
843
575
1097
825
837
844
844
833
549
1123
837
820
816
834
842
837
812
826
853
855
833
817
852
845
550
1114
817
834
843
817
813
494
1148
680
917
781
788
806
787
770
778
767
769
662
836
752
788
793
645
871
767
762
706
695
687
685
702
700
706
744
752
771
536
1016
764
782
767
522
1018
778
786
804
520
1061
781
801
815
837
831
568
1124
838
837
807
812
810
536
1088
795
809
810
831
832
550
1123
853
862
853
832
860
854
853
840
823
836
830
827
806
802
525
1076
806
788
818
812
815
805
833
826
808
810
630
1014
821
809
827
828
832
817
809
814
824
823
569
1078
817
816
803
803
819
819
831
836
804
847
608
1085
855
835
884
961
975
901
840
848
840
1704
855
867
853
845
842
850
854
526
1163
669
1008
829
839
825
858
854
530
1162
671
994
843
832
834
843
847
529
1153
821
827
865
842
830
848
863
841
850
604
1151
854
841
857
887
869
850
850
866
867
856
849
672
1048
856
840
834
851
852
513
1181
563
1116
846
813
823
826
828
837
823
816
841
840
837
823
838
848
529
1163
648
1035
821
820
830
830
833
668
990
823
807
815
836
826
830
819
819
857
840
834
842
588
1130
861
838
844
872
852
841
846
859
862
668
992
850
831
824
828
837
579
1078
801
820
835
818
814
804
840
830
834
834
843
863
525
1209
571
1149
841
830
830
836
870
852
826
518
1178
587
1099
808
813
842
829
809
601
1061
818
804
801
813
850
833
832
815
847
842
853
825
555
1134
849
832
831
812
869
865
843
532
1156
697
955
816
806
838
827
833
606
1084
920
863
836
806
820
621
1078
839
824
848
853
845
524
1180
578
1112
828
806
829
833
818
534
1135
914
843
821
799
800
500
1166
631
1035
824
811
821
808
840
632
1040
814
822
851
844
833
566
1077
816
825
810
817
827
601
1067
823
814
833
844
840
570
1107
844
833
825
816
843
626
1081
848
831
840
859
853
847
851
874
851
864
851
842
854
847
548
1143
822
827
833
824
829
834
825
834
825
817
844
847
848
829
857
851
853
832
838
833
834
543
1124
817
810
827
801
821
513
1161
609
1026
819
798
796
811
844
828
824
816
814
848
862
838
623
1049
839
844
833
848
857
521
1189
556
1130
839
825
814
818
860
847
823
604
1031
831
820
821
826
834
835
825
814
825
841
841
850
566
1106
849
847
832
837
866
839
869
540
1168
660
1028
822
829
829
843
849
532
1136
826
827
799
821
834
836
814
816
836
839
844
827
836
859
563
1143
839
841
845
853
852
825
839
535
1166
648
1013
841
816
818
815
829
839
830
837
824
827
848
843
626
1073
826
859
833
858
841
537
1181
641
1008
825
826
830
821
819
843
834
841
820
847
842
833
614
1076
823
835
843
837
823
580
1128
848
815
816
834
858
833
811
841
839
842
847
817
846
858
605
1064
819
855
845
833
836
574
1111
834
828
836
852
854
846
837
849
868
875
855
849
861
873
875
842
1726
875
832
837
864
857
838
823
835
853
569
1096
812
836
835
819
817
595
1057
827
807
831
830
832
808
813
841
838
816
835
830
843
822
813
823
829
834
827
819
823
844
841
829
809
840
842
829
821
838
883
853
850
549
1142
840
802
807
807
819
845
841
829
816
850
868
861
855
847
882
888
885
873
534
1241
903
853
1714
866
834
858
850
844
825
827
1684
1662
807
830
846
830
816
596
1074
844
820
812
846
831
613
1086
823
815
867
850
842
840
849
850
839
826
848
854
839
838
518
1191
595
1094
812
819
859
846
820
524
1148
848
814
815
799
820
832
830
837
830
846
871
862
892
861
878
888
882
863
895
903
905
888
1805
937
865
894
903
848
814
526
1154
729
925
835
840
831
827
826
639
1067
849
822
851
834
865
851
851
887
865
866
853
865
862
869
853
861
548
1189
591
1126
822
845
833
820
806
837
833
834
813
820
842
839
838
833
646
1046
857
832
832
861
841
529
1169
627
1022
796
814
847
830
818
673
954
819
808
826
833
839
833
838
836
845
861
852
865
518
1189
589
1090
826
804
845
825
826
570
1103
833
816
810
828
872
842
818
825
839
839
857
835
830
863
600
1093
835
837
865
851
840
843
874
844
845
830
857
862
846
857
1705
847
838
838
832
879
860
851
849
858
612
1106
853
846
862
874
858
862
850
550
1175
650
1054
837
831
829
818
821
842
847
837
822
830
871
862
557
1155
842
829
850
845
835
840
861
519
1169
611
1056
840
819
830
833
835
562
1107
826
828
834
831
820
502
1179
605
1074
810
849
839
839
839
514
1170
594
1056
800
808
836
815
810
827
822
832
814
818
840
843
837
829
830
862
854
841
832
526
1159
683
969
817
834
838
829
828
558
1107
836
802
816
828
826
519
1153
832
815
822
828
816
847
849
645
1019
811
843
846
839
838
538
1171
668
988
842
834
834
818
844
531
1150
814
829
844
838
827
816
856
648
1045
822
841
852
854
849
829
837
869
849
863
860
874
867
878
856
870
877
874
610
1122
851
837
834
843
870
851
844
621
1043
832
823
815
812
825
823
818
815
812
867
852
839
681
973
837
841
842
853
838
578
1136
833
842
845
848
841
843
852
615
1075
829
827
864
854
843
511
1174
603
1047
800
836
839
826
813
809
842
831
839
827
834
860
604
1100
845
844
862
853
849
832
865
628
1073
834
819
860
849
853
526
1173
652
998
809
817
828
835
825
721
925
818
821
829
832
830
689
1028
851
838
843
856
847
863
829
832
872
846
840
843
869
836
561
1118
839
824
826
823
826
637
1009
809
807
798
821
822
807
814
836
834
829
655
972
825
838
851
821
812
678
943
816
799
805
534
1099
871
823
808
813
859
631
1068
919
848
813
844
845
533
1166
638
1055
835
822
828
860
843
859
848
665
1013
832
819
854
847
830
532
1142
824
816
814
837
824
834
821
815
847
844
832
840
849
836
834
835
827
858
839
821
822
602
1095
829
805
842
837
829
587
1061
829
812
815
817
830
833
837
832
834
851
838
832
825
840
869
844
849
842
853
528
1197
560
1136
854
824
805
808
823
827
821
820
814
835
818
833
810
823
836
842
841
834
869
857
831
556
1110
830
816
819
830
817
603
1014
801
815
827
828
812
826
835
839
833
827
851
873
615
1104
839
831
844
855
833
518
1220
866
841
845
859
862
858
846
841
870
874
861
865
882
881
861
855
888
885
873
859
851
890
1730
869
834
845
829
816
812
827
831
838
834
821
843
843
845
834
852
868
841
843
832
847
516
1162
711
935
824
815
814
828
845
835
820
832
825
846
847
850
632
1065
849
850
864
842
878
859
845
600
1071
839
827
812
845
843
571
1091
814
824
855
829
818
591
1080
839
805
821
831
836
629
1045
831
855
857
843
819
519
1189
605
1077
821
845
870
847
826
858
845
846
848
838
874
837
839
834
539
1146
729
918
822
853
843
837
817
592
1099
846
836
819
846
848
547
1116
829
844
836
835
826
526
1177
647
1015
816
843
852
846
834
550
1123
850
821
823
861
843
845
835
568
1141
851
819
849
851
849
849
842
531
1166
660
988
831
818
822
811
815
826
818
817
811
866
858
838
571
1127
841
832
825
838
846
848
837
660
993
844
835
822
835
854
556
1119
824
824
856
840
835
534
1149
854
828
822
837
852
835
825
576
1135
851
833
831
838
851
833
837
824
828
847
847
834
839
828
842
826
815
827
836
843
814
816
828
846
840
848
842
826
564
1142
842
835
868
849
826
843
839
573
1077
822
833
835
820
805
824
831
825
824
829
837
845
844
842
832
866
857
861
853
666
1048
862
845
858
855
835
526
1151
699
944
837
817
825
849
823
855
822
812
854
833
827
817
849
842
829
829
846
857
843
560
1123
827
813
822
834
861
829
820
812
864
838
832
821
586
1104
850
834
821
840
851
558
1139
833
821
826
822
831
820
837
850
821
822
838
830
822
815
832
859
836
832
818
568
1116
838
837
825
829
840
545
1139
825
841
849
830
817
840
837
818
823
828
836
848
543
1120
845
817
805
815
820
599
1066
820
811
808
826
830
808
802
821
820
826
822
818
844
834
842
831
829
694
1000
840
853
839
852
845
575
1096
825
820
843
815
811
663
980
813
787
789
521
1105
814
809
807
815
811
811
813
813
841
839
821
825
844
844
828
845
804
846
832
832
817
832
836
853
832
826
857
849
844
834
833
571
1163
837
814
845
857
836
822
824
846
832
831
825
830
523
1138
845
824
828
844
833
836
823
825
837
842
829
835
846
855
541
1180
656
1117
835
800
813
851
837
826
818
844
860
847
838
835
848
861
547
1162
650
1172
616
1123
885
866
827
794
796
802
824
817
798
832
824
825
811
808
828
841
817
818
823
850
852
840
817
835
526
1166
729
929
828
826
819
824
830
834
836
822
809
851
844
827
699
961
847
836
843
830
832
689
1010
816
815
819
821
827
809
821
841
840
836
819
848
850
857
833
813
842
846
836
636
1021
821
837
820
813
829
699
957
808
836
837
837
844
585
1104
841
824
833
821
863
538
1173
660
986
831
820
817
812
827
823
826
816
814
834
835
848
828
839
883
872
870
858
864
874
875
525
1205
875
841
852
838
849
855
858
828
855
845
833
825
839
858
844
834
820
832
847
857
835
816
836
593
1099
840
816
840
817
822
648
972
813
822
823
825
833
851
845
838
836
868
853
876
843
842
718
1022
848
836
845
867
865
847
847
850
853
846
833
841
856
855
561
1143
839
833
825
819
854
826
839
818
855
832
836
831
842
838
842
838
830
833
860
847
857
530
1170
656
1026
817
826
857
851
831
527
1145
692
950
791
822
823
822
797
804
839
828
836
823
816
867
842
834
829
842
854
834
818
821
843
842
840
829
820
856
651
1035
831
847
840
848
820
570
1129
843
829
812
859
841
542
1149
834
840
847
843
827
852
842
571
1111
848
829
831
809
833
631
1066
836
823
858
859
847
520
1175
684
993
822
794
822
835
850
834
817
855
842
841
843
846
570
1125
860
837
846
867
853
854
830
575
1148
843
826
829
848
831
838
827
672
1013
832
828
830
841
852
555
1133
861
829
824
826
839
860
851
706
958
824
865
846
845
826
538
1128
848
823
834
843
848
842
831
724
969
841
836
839
860
850
522
1165
668
987
840
816
808
840
833
700
952
825
838
858
823
815
628
1062
833
829
836
827
846
579
1113
835
821
820
813
818
709
967
828
826
827
870
857
538
1185
618
1056
841
841
828
826
854
553
1150
822
830
840
831
823
804
850
841
842
828
856
862
862
841
636
1076
857
841
838
839
826
557
1153
854
825
826
822
827
840
841
602
1098
838
844
847
845
867
853
862
692
1029
849
848
860
854
876
846
872
524
1219
897
887
597
1121
849
843
836
852
841
871
847
571
1134
845
818
817
827
819
529
1161
704
947
814
829
848
834
827
577
1119
831
823
842
853
845
832
830
555
1151
675
1006
822
839
828
829
828
578
1101
828
816
867
846
831
832
835
860
839
837
831
862
857
841
677
1004
833
837
830
839
857
592
1117
815
817
843
827
845
585
1077
824
804
811
801
829
844
843
832
836
860
855
849
644
1021
821
834
816
830
838
680
1014
837
835
866
877
868
857
848
579
1188
641
1086
851
852
881
861
841
863
880
565
1162
683
990
832
827
829
842
830
573
1072
834
823
821
820
836
617
1046
818
829
843
825
824
819
829
829
834
826
824
861
620
1043
822
844
839
837
824
577
1092
829
803
814
825
826
816
816
815
836
836
823
816
799
825
815
825
817
816
822
827
820
820
508
1166
735
893
791
817
809
808
781
790
824
804
790
787
800
802
800
797
794
807
821
803
793
793
794
805
814
801
801
807
812
811
502
1101
785
784
795
799
774
780
797
762
594
964
787
755
776
674
911
766
774
784
701
863
804
774
788
634
940
796
788
783
597
945
786
772
760
667
883
770
792
742
774
785
801
798
798
652
919
796
857
719
768
768
795
787
786
779
764
782
808
791
785
788
779
802
799
789
748
784
801
781
787
762
765
796
770
793
775
787
488
1118
767
779
780
788
773
769
762
886
706
864
692
762
881
710
864
716
759
761
870
723
880
703
781
825
758
787
767
763
801
783
779
749
776
808
525
1133
714
764
787
771
773
757
770
779
784
764
774
777
871
545
1067
702
871
717
607
950
761
872
710
850
697
878
719
882
530
1054
767
881
721
573
1162
801
728
745
810
813
792
780
785
606
1035
792
774
777
653
968
778
775
780
827
786
794
778
780
896
721
913
727
892
741
814
784
823
796
527
1189
647
974
704
781
894
721
838
752
921
752
509
1187
670
1000
795
738
773
765
891
728
477
1173
650
948
697
850
697
738
750
872
709
875
708
782
818
826
890
721
856
788
872
764
537
1109
803
777
797
524
1070
779
797
808
530
1047
774
764
768
778
782
809
799
790
812
786
787
788
807
806
822
810
790
823
531
1087
796
793
782
564
1033
774
786
789
568
1003
774
800
780
677
873
767
807
778
799
774
786
805
798
790
777
804
807
801
702
889
802
797
790
770
766
865
735
765
767
862
733
624
942
768
860
720
781
783
797
778
774
799
787
785
596
1018
784
780
778
892
713
878
702
767
888
710
874
564
946
806
776
786
781
785
763
820
776
780
772
769
490
1181
729
786
759
762
862
691
859
684
759
863
609
967
720
772
774
776
805
790
806
790
820
796
803
805
801
658
917
790
793
791
632
960
781
808
818
523
1072
777
810
830
826
813
824
831
865
850
872
559
1156
848
847
851
847
852
863
841
576
1114
830
829
840
833
822
653
1040
829
823
819
843
812
829
808
849
853
835
634
1012
840
818
805
516
1119
781
778
756
568
1054
736
771
778
622
975
785
771
787
633
1041
702
784
771
558
1018
759
767
794
609
933
770
770
786
616
907
760
783
794
675
873
754
797
771
763
769
768
880
703
775
783
814
768
771
771
775
809
543
1103
799
842
718
624
912
745
771
791
785
768
778
798
877
534
974
775
816
783
556
1043
834
716
751
737
776
830
683
762
763
819
697
726
752
842
526
954
737
743
760
843
696
751
759
791
788
546
1106
799
859
826
839
842
556
1156
849
834
852
786
876
813
817
821
828
842
836
817
523
1182
710
953
816
832
845
857
838
511
1188
622
1071
831
829
826
828
858
574
1128
835
829
866
836
836
834
865
555
1170
683
966
852
853
857
846
847
528
1192
585
1088
814
832
846
832
834
566
1120
836
843
818
830
858
517
1193
557
1164
709
1124
840
823
853
863
852
835
834
577
1124
838
815
827
852
827
829
823
825
857
848
858
831
844
861
578
1148
840
866
859
856
846
834
841
530
1155
750
885
840
835
830
807
833
715
967
829
834
838
849
824
556
1135
833
826
842
824
828
574
1101
810
828
848
839
826
656
992
843
826
824
823
813
830
833
815
830
843
840
831
819
839
845
842
834
834
832
848
823
819
818
816
505
1144
820
809
817
810
822
501
1128
805
888
841
795
795
544
1135
890
858
851
827
871
887
859
827
836
826
835
833
849
866
851
846
572
1125
832
825
816
837
832
555
1124
823
828
824
819
813
555
1097
821
804
818
837
812
802
798
810
826
827
718
930
805
824
808
793
824
806
813
725
753
753
789
785
760
775
797
905
776
839
866
844
851
831
775
534
1200
615
1014
866
832
851
833
830
602
1083
839
848
841
833
883
863
864
637
1053
853
853
853
865
859
885
870
527
1233
866
863
677
1066
859
849
859
871
881
860
870
516
1218
859
856
848
832
872
860
849
843
831
528
1182
619
1022
880
847
835
849
845
553
1140
823
826
822
742
890
746
926
678
930
870
850
861
844
789
564
1201
611
1037
825
849
810
788
787
787
816
797
812
810
807
821
836
818
819
512
1175
681
960
812
825
815
822
806
807
799
817
805
818
541
1096
830
891
851
820
809
606
1028
817
815
812
827
836
612
1056
826
838
828
830
830
636
1018
827
816
816
819
824
699
967
837
807
815
851
841
684
950
814
817
801
813
827
820
814
811
813
827
816
808
808
803
830
818
819
812
803
823
817
804
822
808
806
811
793
607
1004
800
795
816
504
1145
810
799
814
810
822
542
1111
791
806
835
805
802
796
797
826
809
802
660
973
815
816
799
484
1177
645
957
774
770
808
538
871
693
708
679
692
735
673
673
674
667
679
645
672
712
680
653
657
638
690
681
657
635
688
665
655
637
651
599
577
440
587
587
561
532
445
636
555
596
527
512
437
437
444
498
456
566
516
515
516
520
529
523
524
527
513
566
553
548
558
431
669
565
547
545
558
562
449
671
556
558
564
548
542
514
590
543
556
552
562
557
551
571
564
570
582
591
598
592
576
586
606
600
676
775
713
715
537
821
619
413
647
602
605
583
559
558
569
578
534
572
603
597
578
592
595
591
461
727
585
600
615
586
556
551
567
580
450
679
562
572
585
569
564
559
569
568
557
557
567
558
425
957
798
722
644
750
702
710
644
743
706
711
730
716
717
725
725
721
733
740
757
742
744
470
1028
758
736
752
738
755
748
762
770
774
778
790
797
787
606
980
780
777
768
482
1056
768
786
759
763
757
768
762
754
541
990
754
745
679
796
763
758
744
773
748
745
743
578
896
731
720
728
718
710
701
675
660
662
637
614
610
570
524
540
542
566
556
547
559
558
561
571
478
637
561
547
556
550
565
392
654
576
632
589
593
587
573
591
677
644
820
789
767
730
535
768
620
497
637
588
584
554
562
565
573
579
618
689
652
606
607
620
649
617
624
629
624
631
613
614
642
612
607
619
609
622
615
613
631
643
654
745
709
678
649
621
627
604
616
589
605
585
572
453
719
595
593
611
595
600
585
592
594
588
572
590
584
608
588
528
645
609
595
615
608
602
591
586
608
591
609
593
423
777
613
416
751
589
511
658
580
582
565
569
574
581
572
578
438
709
603
580
606
586
590
590
584
585
570
558
561
567
583
555
548
554
551
547
392
696
566
555
546
536
543
539
541
548
557
559
568
575
557
574
555
396
688
569
556
543
540
547
537
531
524
551
551
541
539
524
528
545
531
528
522
528
545
539
543
522
539
543
533
537
530
546
538
547
565
554
392
706
574
558
558
558
547
555
551
556
471
629
552
556
548
543
554
418
676
574
569
570
574
564
571
579
567
464
670
595
591
594
594
590
572
568
579
575
565
556
582
584
588
601
603
611
614
615
602
607
604
604
600
444
738
614
587
597
580
589
583
574
575
595
586
606
475
671
596
613
607
601
588
605
600
586
603
592
590
599
607
613
473
746
609
593
592
598
600
601
606
607
588
599
596
615
617
607
614
609
607
426
762
607
498
1079
762
689
645
597
599
587
607
584
726
848
670
914
855
800
755
742
690
676
797
834
880
779
731
728
889
817
820
801
797
824
817
805
795
800
822
823
824
787
800
835
816
785
799
845
818
791
786
814
843
804
754
781
843
812
772
780
806
848
814
761
780
560
1071
788
777
784
827
753
767
734
870
719
819
787
794
830
795
760
778
834
808
778
792
826
823
808
762
788
836
819
776
552
1051
838
793
740
764
828
800
754
783
778
829
803
767
789
798
839
804
777
804
854
806
782
789
839
819
823
763
787
847
809
801
792
828
827
823
774
786
850
809
795
758
795
857
817
773
785
795
850
812
778
789
850
810
824
755
790
851
811
790
796
800
826
823
793
560
1062
858
808
751
788
865
812
764
796
863
827
825
771
850
575
1093
802
802
832
813
789
775
868
836
808
789
762
795
794
565
1049
800
801
808
535
1084
803
794
808
553
1048
792
806
795
562
1053
785
795
808
575
1024
799
782
783
788
801
790
807
801
788
809
812
821
801
801
826
792
800
806
796
784
793
800
803
800
790
803
812
819
811
789
809
826
821
813
791
805
826
812
799
801
809
814
814
529
1077
828
796
796
566
1022
810
785
792
770
776
808
798
808
784
789
812
805
808
793
801
813
811
807
582
1032
796
798
774
769
821
793
774
779
787
805
808
548
1035
783
786
798
747
768
799
778
781
767
782
796
568
1017
775
797
812
794
787
782
801
806
800
783
786
803
803
812
786
804
815
808
809
796
822
800
822
797
796
815
584
1044
797
807
819
593
1026
787
808
800
804
781
778
816
807
818
805
801
829
827
799
804
828
837
834
816
824
833
820
809
532
1136
836
798
816
599
1055
813
795
793
792
804
805
796
790
811
800
808
805
823
820
818
821
829
821
833
826
816
564
1140
824
798
838
531
1099
799
792
829
828
828
810
818
835
826
830
817
819
839
844
870
850
843
854
877
866
858
847
865
862
846
842
858
853
836
832
844
844
835
829
826
848
826
823
813
826
822
821
544
1121
831
825
801
530
1168
842
777
815
873
852
833
845
802
845
865
528
1155
825
873
838
774
804
829
805
809
560
1068
801
805
820
588
1017
796
806
812
570
1061
813
813
811
549
1061
799
812
804
573
1040
797
807
807
591
994
794
797
801
791
818
814
810
814
826
826
833
830
810
560
1123
840
791
825
841
822
800
805
816
825
829
810
822
833
829
826
829
833
843
828
827
828
848
833
857
841
827
829
853
851
808
832
842
843
816
816
834
841
834
812
823
833
846
826
512
1127
819
801
791
638
1006
810
808
800
821
820
820
819
812
807
828
829
818
822
559
1128
830
820
821
837
840
850
827
825
845
836
825
826
829
831
834
843
831
858
849
846
828
832
829
833
832
838
838
824
830
819
842
837
826
828
816
818
848
833
838
826
833
839
845
831
832
841
824
825
506
1120
817
811
811
557
1074
799
800
802
596
1037
812
805
813
592
1041
820
808
813
549
1124
827
873
788
813
879
829
835
820
824
850
836
844
834
825
842
851
842
830
839
829
846
834
823
845
835
834
805
809
826
819
529
1119
806
823
824
536
1086
813
805
811
571
1001
814
796
795
791
805
819
829
820
806
822
835
831
822
817
842
847
854
843
820
847
864
854
837
831
860
867
834
848
843
852
849
828
835
859
827
857
838
853
850
851
841
820
856
857
836
829
829
834
845
864
849
840
850
858
844
844
833
839
853
850
860
836
853
850
849
843
835
849
851
849
838
817
852
844
847
833
810
854
852
837
823
819
559
1149
840
821
823
845
837
842
825
831
843
839
840
839
830
841
839
842
824
842
844
860
852
831
862
855
862
842
848
872
856
855
840
858
866
868
852
836
833
505
1210
880
829
833
805
799
568
1093
813
821
823
825
815
814
833
836
838
828
848
860
846
862
852
844
865
868
872
855
840
846
858
863
865
853
860
870
866
583
1134
852
838
895
829
820
816
815
827
833
835
566
1133
838
824
832
849
834
839
823
815
850
848
834
843
844
852
860
828
834
844
849
824
593
1081
811
817
836
824
801
811
832
840
818
832
817
832
859
851
838
815
846
844
851
836
833
842
844
832
820
833
840
839
834
828
826
841
851
850
834
830
849
829
826
811
831
820
817
819
812
823
833
826
520
1138
817
810
806
817
811
814
813
821
519
1136
812
819
836
816
822
813
846
850
843
828
834
842
851
834
832
849
857
859
861
832
523
1206
616
1104
812
822
819
816
829
812
823
837
822
813
810
849
832
851
832
828
854
858
850
823
835
842
860
850
841
556
1161
848
835
837
829
844
853
852
835
851
853
538
1179
831
843
853
837
838
508
1166
842
820
815
813
835
563
1143
824
822
834
849
841
625
1042
837
837
839
827
825
841
853
851
820
848
866
859
858
842
842
533
1232
902
822
855
858
855
837
814
807
814
816
832
810
824
844
855
839
841
848
853
859
837
858
860
870
857
847
838
865
841
862
836
585
1129
849
835
827
828
828
844
823
824
847
848
857
842
848
866
871
856
836
834
870
857
860
841
859
871
867
848
823
857
840
837
865
855
847
824
577
1082
818
817
835
831
822
811
835
840
846
816
840
856
850
850
828
845
857
847
854
833
842
857
848
847
835
847
854
851
844
843
841
858
847
846
837
844
863
859
850
837
850
840
847
832
814
828
857
855
835
830
823
852
843
825
818
842
844
845
827
822
844
852
832
834
833
833
831
825
827
850
843
849
827
830
850
843
829
823
511
1190
809
795
796
808
807
822
824
823
813
831
841
832
844
834
841
867
874
873
850
856
866
887
866
866
880
872
867
852
846
867
867
866
848
566
1162
846
828
832
846
850
581
1089
822
823
844
809
827
835
845
840
812
837
837
856
835
838
852
856
862
842
830
836
863
841
828
841
842
835
830
831
841
838
846
829
826
853
835
849
833
828
860
865
841
851
847
866
854
835
854
855
864
865
824
848
852
860
854
839
856
854
823
835
837
847
841
845
845
829
852
841
844
827
832
863
863
828
831
859
851
844
830
838
852
855
835
826
848
850
841
823
838
848
841
822
824
847
843
838
798
590
1102
820
811
807
527
1151
828
811
815
807
836
829
821
828
523
1148
827
819
812
828
829
839
820
820
827
847
818
831
839
840
850
824
833
856
839
846
836
837
844
845
823
837
837
836
811
808
837
833
827
819
827
834
826
809
819
834
811
822
533
1129
828
798
794
563
1074
804
789
800
632
996
810
800
806
549
1134
834
867
864
826
830
824
809
834
832
833
837
829
829
862
854
856
840
844
853
846
843
851
854
846
847
831
844
856
844
836
840
862
860
863
861
855
868
862
641
1122
858
862
868
843
845
591
1158
839
827
860
844
838
610
1105
829
861
849
848
835
877
870
871
872
855
875
874
873
859
888
869
868
861
863
879
875
862
847
853
863
858
855
869
613
1099
835
816
866
841
840
822
849
864
862
855
848
873
868
871
858
860
886
871
883
883
851
895
898
874
852
866
869
880
842
846
857
865
858
845
857
867
866
865
835
858
886
884
551
1203
851
841
852
820
834
842
845
848
821
838
843
847
530
1176
840
848
850
836
860
856
855
624
1078
838
837
841
828
837
857
853
853
850
853
880
873
578
1156
848
858
860
847
861
561
1197
871
847
870
887
892
882
904
890
883
875
890
545
1298
918
884
906
900
875
834
642
1036
827
827
841
849
833
819
838
854
847
852
530
1177
837
827
838
850
848
858
846
844
845
848
858
856
852
883
848
866
858
851
875
876
872
852
843
846
883
857
855
873
887
861
555
1185
870
833
845
843
842
825
841
858
858
859
891
911
920
918
913
936
951
939
924
923
697
1165
920
939
928
909
890
899
904
886
886
881
615
1163
865
858
885
884
858
851
885
537
1237
864
851
870
875
884
863
876
874
864
845
845
882
881
878
864
882
889
870
1774
880
861
842
873
867
851
840
861
866
605
1093
846
827
837
819
858
854
857
840
875
876
888
866
879
894
898
896
576
1276
952
930
892
904
905
858
849
855
881
865
850
853
863
852
865
509
1196
581
1141
840
819
857
857
860
511
1196
829
827
851
824
838
871
864
868
849
861
877
893
843
829
871
868
567
1185
865
857
868
857
876
877
880
871
861
589
1166
855
856
871
871
860
825
847
623
1089
841
827
842
852
846
622
1082
835
841
846
843
875
615
1105
834
831
862
840
861
567
1154
860
852
847
855
865
875
890
535
1218
599
1157
862
847
860
867
874
855
850
546
1197
644
1063
846
849
839
835
838
657
1074
838
827
843
858
851
553
1173
865
851
864
851
866
870
860
865
849
877
858
876
838
863
871
869
529
1202
592
1123
829
812
842
850
842
522
1165
826
825
817
828
834
830
849
836
872
858
868
863
863
894
884
890
888
919
909
892
880
887
903
893
887
869
607
1255
923
881
1691
648
999
800
826
820
814
817
832
838
848
838
847
866
870
863
851
877
890
893
876
883
886
896
541
1232
872
859
855
839
849
874
881
865
847
859
872
855
866
861
891
866
868
854
879
881
595
1134
844
850
852
840
846
534
1184
832
825
850
844
844
833
846
644
1084
834
829
851
857
860
842
871
868
869
847
876
882
866
860
852
881
680
1068
829
871
858
855
820
554
1129
840
820
825
837
832
551
1133
810
846
868
874
863
884
897
896
890
611
1225
907
888
908
904
880
890
881
891
889
861
870
890
896
532
1231
874
855
855
838
853
858
849
833
849
874
868
856
854
864
872
853
858
872
600
1154
856
854
873
849
857
865
869
860
857
867
884
878
876
864
893
881
894
866
901
880
556
1228
875
866
878
882
882
867
856
892
884
884
870
887
894
892
893
571
1291
920
883
887
867
1745
1785
1664
1620
1656
1652
1698
1731
1777
1807
1796
931
928
914
884
909
913
912
884
904
892
896
870
1804
933
873
862
881
1767
891
854
873
848
895
872
871
883
855
1768
867
847
908
864
880
839
869
895
868
873
848
535
1232
891
855
905
893
880
826
829
864
837
672
1025
822
839
842
831
815
859
845
851
839
838
877
875
880
891
664
1099
874
860
864
869
878
874
873
1792
890
863
622
1070
850
844
841
845
858
602
1131
854
866
861
849
846
872
864
609
1114
852
858
852
845
839
527
1219
857
842
845
870
852
861
880
900
878
855
861
891
882
888
856
879
887
891
863
863
881
892
537
1254
884
862
853
841
853
878
854
865
861
862
861
625
1120
853
861
858
850
856
532
1218
857
838
863
870
854
866
876
870
881
529
1253
916
872
1758
842
842
847
837
837
867
871
864
854
632
1126
879
858
874
893
899
890
869
880
892
898
886
1842
932
896
878
893
889
826
525
1149
834
830
832
827
850
828
810
805
785
793
550
1026
753
774
766
756
753
722
740
747
723
721
766
755
681
621
623
603
630
659
673
668
697
715
751
804
802
893
968
926
896
885
924
968
969
947
969
970
956
930
956
941
930
904
940
931
915
908
927
929
909
905
946
924
890
902
924
925
899
918
917
916
908
897
915
912
888
892
910
895
887
872
905
897
536
1222
558
1193
625
1061
876
863
831
862
891
867
864
683
1049
852
884
850
885
885
905
861
540
1270
888
819
864
863
856
829
849
857
863
542
1171
844
838
836
828
858
867
867
846
854
659
1145
882
875
918
906
874
865
895
894
858
862
890
589
1166
854
850
868
832
838
873
870
638
1045
840
844
862
849
828
605
1143
863
825
841
878
854
535
1226
950
883
832
834
856
857
857
826
852
560
1186
838
839
878
857
848
833
852
581
1164
842
827
855
854
837
848
846
858
856
835
847
884
868
875
852
849
884
885
860
864
877
863
855
512
1215
607
1081
822
803
852
825
822
808
816
854
847
825
822
853
857
846
856
843
855
864
872
549
1188
626
1245
876
813
848
856
857
846
840
874
863
607
1109
838
874
864
862
852
845
869
574
1152
835
847
852
850
833
839
850
865
865
830
862
864
875
860
522
1218
879
841
820
852
858
849
829
835
862
606
1113
830
859
842
855
832
527
1166
850
839
821
840
846
819
814
804
801
808
810
781
775
776
763
765
753
745
764
743
742
828
744
689
649
632
659
694
676
687
708
726
756
793
839
846
950
951
920
889
919
912
925
909
906
932
904
903
865
900
882
884
871
590
1185
670
1071
847
845
856
846
849
555
1196
643
1059
842
850
868
866
842
872
896
556
1248
886
859
582
1217
889
877
885
881
869
886
887
882
886
878
897
912
884
867
909
1780
881
863
1749
855
855
869
865
848
878
895
872
865
862
884
890
884
530
1245
880
858
543
1202
569
1159
695
993
839
862
875
847
859
881
895
875
911
922
924
887
910
924
920
886
909
913
906
899
895
897
910
882
870
895
903
869
887
921
903
854
839
868
882
867
870
881
880
881
861
867
540
1182
677
1002
550
1121
740
732
859
663
1024
830
800
828
1137
927
867
886
898
897
892
902
913
923
882
892
925
924
905
890
909
909
892
880
875
908
913
924
917
949
948
940
941
943
953
964
886
902
905
879
887
903
899
902
885
901
899
890
874
894
899
894
870
904
894
895
1771
874
867
1710
1678
828
816
849
862
855
848
851
674
1086
848
842
883
866
863
862
882
889
883
872
872
529
1286
911
868
888
893
904
885
899
898
889
878
869
895
913
861
891
870
617
1134
828
858
870
865
840
874
879
870
886
917
928
927
910
920
935
926
894
923
927
892
890
918
908
871
891
911
910
887
889
908
892
883
885
901
886
900
876
906
908
908
898
901
906
914
882
902
908
913
896
895
910
902
868
880
899
892
896
861
891
897
898
883
897
911
912
907
885
911
922
920
885
898
906
905
878
869
894
888
890
870
888
600
1187
647
1083
855
858
860
853
885
881
882
875
917
910
892
897
913
907
899
922
932
907
896
903
914
912
876
913
919
892
864
891
875
859
836
628
1078
840
839
859
856
869
864
878
573
1234
903
878
568
1255
905
886
919
914
915
897
886
929
916
897
887
916
908
890
897
930
903
886
865
912
910
903
877
891
888
879
869
895
896
890
536
1214
555
1163
665
1026
843
825
823
824
835
635
1009
804
831
853
868
851
855
883
547
1299
964
922
902
903
883
893
914
914
900
896
907
902
895
880
910
905
910
892
894
896
900
885
895
896
870
855
583
1198
595
1171
646
1214
1733
1774
867
811
783
837
861
927
896
906
972
977
942
926
931
951
928
910
942
961
931
912
928
938
906
976
929
943
881
867
890
911
898
881
882
903
895
875
885
907
908
898
870
586
1229
893
861
589
1165
680
1053
859
861
877
847
834
837
831
827
807
826
846
840
851
875
536
1338
979
977
918
888
870
881
915
907
906
891
902
919
915
904
908
924
931
899
875
908
929
887
880
870
870
863
875
894
570
1229
884
875
588
1184
608
1123
826
842
839
840
834
875
871
879
890
913
935
907
925
947
952
947
958
1023
1001
952
929
893
892
900
933
922
897
895
918
921
911
922
904
886
866
918
914
922
893
899
909
905
887
877
917
921
910
887
898
905
904
885
870
859
881
1735
1694
819
792
797
811
790
602
943
792
788
755
605
929
726
665
721
848
788
777
522
1030
770
733
714
722
739
756
509
1123
757
1086
862
881
900
912
893
904
931
938
924
905
922
938
930
875
853
881
876
851
859
877
888
577
1256
949
926
875
858
856
884
913
938
908
885
934
928
900
928
957
910
934
918
913
901
894
893
886
888
907
880
888
875
893
888
864
858
545
1190
599
1068
866
833
832
847
862
907
887
569
1226
918
913
894
911
926
935
915
917
935
943
933
929
937
911
900
874
883
900
894
881
897
904
884
851
546
1218
564
1178
569
1258
917
840
821
825
831
849
833
839
871
845
858
523
1280
943
910
832
830
1724
1830
880
855
823
828
880
859
869
881
899
918
927
907
955
967
956
920
997
988
973
941
967
964
953
940
969
921
883
879
914
898
889
863
905
883
876
855
881
552
1279
933
920
864
865
840
872
618
1206
578
1295
917
895
829
803
615
1019
877
857
806
825
825
807
787
794
793
766
683
845
709
701
657
667
652
668
671
685
706
705
716
727
764
803
811
821
858
784
1089
904
891
928
937
947
917
905
924
924
923
901
915
908
917
922
909
923
910
884
858
835
871
863
578
1151
687
1028
837
855
852
845
836
862
858
538
1281
943
912
876
874
858
886
889
857
918
906
883
892
899
909
898
896
918
915
926
901
868
895
[truncated: 81,501 more chars]
