# Supplementary material for: Comparison between Electrocardiographic and Earlobe Pulse Photoplethysmographic Detection for Evaluating Heart Rate Variability in Healthy Subjects in Short- and Long-Term Recordings
Source: Sensors (Basel). 2018 Mar 13;18(3):844. doi: 10.3390/s18030844 (PMC5877367; doi:10.3390/s18030844)
Supplement: Supplementary file 1 [file sensors-18-00844-s001.zip › DATA/24_hours/6/hrv_data.txt]

778
791
764
780
782
779
742
696
727
710
677
687
705
711
719
671
693
695
690
660
660
674
681
660
643
655
643
644
627
640
642
630
654
656
657
644
651
657
666
659
635
639
626
616
603
591
616
670
733
756
760
740
708
669
666
664
665
675
649
658
662
684
708
709
709
721
745
726
683
676
687
694
660
630
623
631
633
614
632
636
642
629
625
625
625
595
611
605
578
591
581
572
570
565
553
543
552
549
552
559
584
647
734
759
758
740
686
690
686
691
686
677
654
616
632
614
623
643
614
608
632
637
653
658
646
643
627
619
586
582
592
596
616
664
665
667
638
646
637
631
610
616
603
590
581
571
554
554
542
534
539
535
537
537
545
555
563
568
590
575
585
597
601
599
592
580
577
567
563
557
552
550
546
538
531
539
535
565
625
621
635
620
614
604
606
604
599
591
586
569
568
558
549
549
550
558
558
562
566
567
572
568
567
569
571
560
568
577
590
598
588
589
589
599
599
593
583
581
572
566
561
564
562
570
581
590
592
596
592
591
586
574
567
569
567
589
624
645
607
596
607
582
591
588
586
583
583
578
569
574
571
590
620
652
675
709
735
717
683
668
647
635
602
592
583
572
573
582
585
589
592
587
586
609
635
636
650
679
704
695
686
652
644
630
583
563
570
602
605
614
622
608
627
625
615
615
609
601
577
583
575
565
558
545
547
541
548
562
563
602
645
671
665
676
683
676
653
653
651
645
633
610
602
597
600
605
602
608
613
620
622
611
614
620
616
599
599
589
585
569
572
567
557
570
559
570
580
614
637
629
627
625
620
599
595
581
572
560
555
552
555
564
578
591
619
641
665
665
661
648
634
621
600
597
587
586
578
578
577
588
592
580
590
591
599
586
589
574
576
583
584
582
583
586
573
579
573
564
569
562
545
544
539
516
541
534
536
537
545
544
555
545
550
545
539
540
538
535
545
537
552
557
568
569
580
579
584
581
576
573
569
559
558
555
556
562
573
578
572
602
588
608
637
630
630
639
632
622
619
614
597
606
600
607
608
619
617
606
605
609
603
604
604
614
612
611
604
595
596
598
595
596
604
619
615
623
631
630
638
616
626
626
621
628
631
620
607
607
621
630
642
633
632
630
639
634
633
645
649
657
671
668
654
643
625
611
604
601
613
617
630
636
638
632
628
613
605
594
577
579
576
562
556
560
579
596
623
633
617
626
630
627
616
608
598
598
594
590
584
596
617
660
696
685
701
703
695
668
659
650
641
623
613
597
590
591
585
601
608
641
662
676
690
702
675
670
659
641
627
616
584
602
590
588
591
588
612
636
659
638
649
657
685
685
681
661
644
615
609
577
592
591
623
604
624
638
660
695
717
689
692
679
661
640
658
655
664
655
616
627
641
659
628
667
654
648
632
621
600
587
595
593
612
627
648
679
721
733
688
709
707
702
653
666
659
686
718
749
717
740
711
702
687
693
671
664
687
701
724
690
726
733
751
716
708
715
731
724
676
668
689
693
706
681
656
645
651
660
663
675
687
675
666
640
625
614
607
612
616
607
617
627
679
681
707
739
740
688
691
689
683
662
639
654
641
635
650
677
695
707
679
702
700
718
723
710
680
706
718
714
682
706
704
722
741
744
704
732
716
679
702
703
721
729
729
689
691
674
682
662
650
673
681
704
691
716
728
741
698
708
703
710
698
691
651
673
683
715
745
734
773
799
808
768
789
775
758
708
719
716
736
764
736
768
776
770
746
732
752
755
762
743
720
746
746
749
719
703
712
704
655
654
657
661
698
727
728
731
723
669
669
663
665
685
711
732
701
664
685
698
717
738
680
689
699
693
665
647
655
642
649
636
643
662
669
666
685
685
680
663
681
662
629
639
629
628
628
607
647
658
694
708
695
744
765
769
709
712
706
713
714
674
710
718
736
719
708
728
740
720
708
715
703
666
688
699
696
705
705
691
649
675
670
685
658
672
677
695
665
660
670
666
653
630
645
647
662
654
642
666
673
677
657
668
678
684
675
646
671
667
676
660
668
693
707
700
678
698
694
685
645
659
651
638
633
637
629
611
629
624
638
630
611
630
629
638
626
618
635
636
639
622
651
669
687
674
659
671
665
651
629
638
623
614
624
635
619
631
644
658
666
644
677
674
671
643
651
653
663
660
653
692
707
716
710
738
741
703
700
713
704
683
671
692
688
684
662
684
693
715
708
726
738
714
706
715
710
675
666
677
679
672
670
708
711
712
674
691
696
698
672
696
696
698
663
682
679
676
656
657
684
706
727
706
750
761
762
714
726
717
702
663
671
668
673
666
666
692
701
727
688
715
711
712
674
658
658
666
690
692
697
736
751
733
732
742
726
692
674
686
686
691
663
698
710
735
717
706
719
707
673
664
680
686
702
685
720
732
748
747
719
744
734
696
673
689
699
711
698
703
716
707
672
667
662
657
644
624
634
635
632
623
648
654
670
647
679
692
715
693
728
740
738
725
691
714
716
731
731
700
725
740
751
749
703
700
700
702
713
718
703
745
761
775
738
756
749
749
734
687
715
716
733
726
719
746
760
754
717
748
754
739
680
701
716
752
789
743
760
769
778
747
714
729
730
738
705
737
754
765
761
719
744
742
748
711
733
750
759
744
708
731
736
743
738
706
729
734
720
676
706
714
724
708
710
732
728
715
676
699
692
698
667
665
682
693
716
724
689
717
730
737
709
678
701
689
702
679
726
753
778
749
742
764
756
707
720
710
695
666
695
708
735
762
723
759
763
765
719
731
727
734
701
729
717
678
666
681
683
685
686
670
634
648
630
631
637
617
591
636
647
659
687
697
702
695
679
662
665
642
671
696
743
715
713
710
719
716
694
692
668
664
657
645
642
641
639
625
614
642
674
742
755
743
767
789
786
763
727
696
687
688
687
688
692
666
688
691
691
655
689
691
690
683
670
664
666
656
659
639
653
662
655
702
732
760
771
757
698
701
690
680
676
657
647
673
688
713
691
656
661
646
643
636
631
649
655
673
664
676
687
691
662
660
667
667
655
655
673
697
723
702
745
755
788
761
737
756
752
719
711
727
739
709
725
760
742
715
747
740
708
730
738
699
713
730
733
720
749
760
745
742
791
789
746
778
781
749
731
757
776
743
739
761
775
736
755
765
762
726
740
744
742
707
723
730
737
722
747
727
733
738
750
717
730
739
726
722
740
704
718
726
742
710
714
726
747
721
712
736
750
754
731
752
757
718
709
720
732
719
721
748
786
767
769
743
742
759
773
793
786
722
737
742
722
737
760
797
816
796
746
776
778
739
731
761
751
782
822
788
799
817
815
767
792
778
769
743
761
770
773
756
796
782
768
799
810
813
765
784
781
763
740
778
798
779
757
794
799
775
780
795
799
776
761
780
796
779
773
813
833
786
793
799
772
756
767
771
741
764
781
777
723
746
717
713
708
701
718
733
765
749
767
796
796
761
753
758
733
707
733
748
792
757
811
818
787
828
840
784
807
801
798
787
791
747
779
789
767
778
804
816
771
801
799
792
746
766
764
759
757
803
835
761
799
815
820
778
782
784
782
751
750
757
775
795
790
790
828
837
810
799
818
822
801
780
791
792
755
787
790
816
766
798
806
792
787
796
779
739
773
777
738
787
765
774
803
809
781
794
796
799
757
782
778
760
766
785
818
769
804
733
772
778
781
772
763
753
746
694
714
725
694
735
705
780
820
847
824
786
760
749
740
672
717
684
707
747
768
789
745
755
733
767
770
783
764
720
738
751
800
764
829
855
855
795
823
811
765
777
773
801
777
809
852
860
827
851
871
874
862
819
857
861
867
832
870
866
877
869
811
843
833
807
804
829
850
814
831
847
858
815
829
826
825
781
806
817
852
807
840
846
855
819
857
846
825
787
801
800
788
776
807
831
809
809
823
827
795
786
790
790
754
759
767
780
757
759
794
818
778
811
816
800
772
809
810
799
769
804
807
782
766
817
835
834
801
842
855
826
799
822
832
802
782
808
810
765
790
793
789
762
764
773
738
757
763
783
743
761
787
806
766
783
798
801
759
785
799
781
754
784
787
751
765
790
809
769
792
790
770
741
760
764
759
733
754
760
758
745
796
816
793
779
812
825
778
787
799
798
772
807
815
767
778
798
799
780
822
848
793
798
814
825
780
800
804
801
771
814
835
783
781
811
813
773
804
814
791
795
845
850
806
826
830
814
790
811
809
766
782
781
788
752
784
797
776
768
797
811
774
780
790
808
770
794
814
848
790
822
835
840
790
821
816
779
754
777
796
790
821
870
871
823
858
853
812
816
827
843
811
860
890
858
854
862
859
812
845
869
865
831
886
903
884
842
876
876
822
810
831
847
821
849
860
855
803
835
837
825
791
829
832
805
826
835
847
811
844
838
807
779
806
809
791
789
820
830
793
838
855
854
808
837
827
775
794
797
759
785
810
829
759
804
815
814
780
807
813
794
775
806
804
798
776
823
828
823
787
813
829
800
791
816
845
808
829
849
854
817
844
836
795
806
815
828
799
834
854
850
826
851
852
810
834
836
797
819
808
770
796
806
789
803
855
811
773
800
800
767
762
783
798
760
781
784
763
756
773
787
750
767
772
803
753
765
764
780
750
785
803
824
792
843
848
803
829
839
817
785
802
806
780
776
799
806
768
780
816
826
792
820
827
805
804
814
792
764
775
777
764
756
787
805
789
820
840
782
780
805
799
774
808
828
777
783
763
731
728
746
708
721
750
781
766
732
762
781
816
808
769
783
780
749
755
799
850
810
836
855
847
834
862
858
808
837
832
798
820
824
815
803
836
852
812
843
837
794
819
818
803
798
820
843
809
852
831
773
741
733
757
897
835
887
941
960
915
942
915
843
843
838
830
800
834
849
861
825
861
854
826
828
851
868
809
835
837
820
785
816
816
808
784
814
834
840
804
817
818
818
792
821
830
839
796
831
837
832
800
831
834
813
810
823
830
792
808
812
819
760
772
773
804
769
780
799
814
775
804
815
787
803
823
831
800
825
831
793
806
814
827
785
826
823
812
788
825
848
826
845
858
843
814
837
832
794
790
816
837
811
806
837
827
796
819
823
817
775
792
794
805
775
820
836
832
804
844
850
825
808
823
825
783
785
811
833
819
810
850
869
845
806
837
842
815
785
820
828
846
793
825
834
839
755
702
699
690
701
703
706
697
680
698
699
722
737
713
748
755
763
763
732
759
754
748
725
757
789
809
809
793
836
855
847
792
813
806
781
752
791
822
801
787
838
866
819
792
818
813
772
776
796
812
778
807
826
839
789
830
836
837
803
850
860
832
815
841
863
841
821
855
871
838
830
840
849
808
805
813
821
786
818
850
845
821
866
860
821
840
842
840
798
826
841
822
809
844
856
819
818
839
855
831
851
856
837
823
849
857
814
820
839
842
803
826
841
861
819
851
847
846
805
837
833
810
791
818
838
811
796
823
829
790
805
804
788
763
790
801
787
789
811
826
780
789
794
797
753
773
803
814
773
797
803
786
778
810
828
826
807
837
833
796
794
815
820
780
795
817
833
791
825
846
841
807
835
841
796
790
804
825
798
813
832
835
804
834
847
824
811
842
846
808
812
842
857
800
788
796
796
774
809
835
866
823
837
843
823
783
805
813
801
784
824
831
790
821
832
804
797
821
847
843
806
828
834
793
785
808
821
784
809
837
852
811
842
848
813
790
806
813
776
797
809
827
804
868
869
821
813
830
831
789
819
829
823
798
855
879
852
810
833
834
803
797
807
809
779
818
827
837
795
831
838
814
786
812
819
781
776
793
799
765
794
839
807
773
805
813
764
761
782
763
731
744
712
685
712
713
744
728
755
787
811
771
796
806
785
750
774
781
766
749
810
889
891
841
859
859
829
809
831
832
794
800
819
831
799
840
860
798
792
807
792
768
800
831
823
803
862
895
825
845
872
830
801
826
840
803
805
832
854
792
823
848
838
808
832
830
779
788
800
804
767
795
836
864
812
846
860
842
808
842
851
845
806
824
840
849
818
843
879
903
859
843
849
850
806
800
838
863
854
822
863
874
866
828
858
874
876
833
855
852
846
807
837
855
818
828
869
885
829
862
866
850
815
843
857
819
813
842
865
844
808
844
853
811
807
830
833
815
818
845
862
842
838
855
864
826
846
856
859
818
814
835
852
855
817
850
872
876
832
840
845
837
783
818
837
807
810
836
838
800
825
826
818
794
818
821
805
793
811
821
801
782
808
820
796
729
731
724
740
765
741
785
808
784
799
806
809
772
787
800
766
788
801
814
774
803
816
848
800
793
805
811
779
809
824
833
780
801
808
795
755
782
794
762
776
796
817
777
786
793
795
757
786
816
767
778
799
839
792
813
839
833
801
838
787
774
749
731
720
729
718
753
798
777
786
829
867
803
809
829
835
786
798
825
851
794
792
817
816
777
815
812
761
771
788
808
775
794
818
841
817
818
833
847
808
837
841
813
803
828
852
850
845
868
862
828
853
856
813
833
844
844
807
845
869
845
838
841
843
807
836
851
821
844
866
900
870
896
907
897
834
848
838
809
807
844
881
852
880
903
905
857
890
885
860
881
898
909
865
892
896
890
848
870
894
860
884
909
908
862
870
814
788
821
857
830
806
842
849
805
840
846
812
820
823
807
772
789
824
801
796
822
858
819
839
857
864
818
844
840
795
806
814
815
793
825
841
827
814
842
844
792
817
816
803
782
816
833
793
819
832
816
785
802
802
757
779
795
763
766
792
804
760
789
799
781
767
792
792
756
788
796
766
740
742
758
731
749
764
737
777
815
782
752
772
794
799
778
823
855
850
808
832
831
804
783
806
843
826
826
856
855
810
839
854
802
807
824
842
796
837
868
854
833
864
858
819
849
852
798
816
840
823
786
828
854
835
826
862
872
826
848
854
833
816
831
838
798
835
850
880
849
889
914
907
861
879
878
868
831
872
894
876
853
894
912
862
865
873
875
824
854
874
847
839
889
900
867
833
860
866
834
824
846
871
826
827
845
861
818
842
865
857
811
833
837
825
790
825
847
817
812
835
842
801
832
851
857
818
832
836
822
789
827
842
847
810
848
859
850
811
842
838
806
793
816
829
808
832
853
829
768
732
725
761
803
864
799
838
865
852
838
877
908
892
843
858
864
843
814
858
873
876
848
884
879
862
848
856
853
817
842
843
837
820
854
862
826
847
858
837
831
835
823
786
814
825
799
841
873
856
845
872
877
831
870
871
836
823
834
844
806
842
861
848
834
860
875
822
847
850
826
792
808
813
833
841
870
865
822
872
874
828
862
869
823
819
822
835
795
830
836
831
806
837
842
797
821
838
824
796
823
839
798
823
822
805
793
819
836
822
863
878
861
831
862
863
823
834
841
861
813
851
856
780
761
763
759
765
721
711
730
724
719
714
705
701
717
727
745
741
735
714
711
705
699
694
683
670
654
641
647
653
647
636
634
634
640
662
684
701
699
692
689
674
660
662
670
686
710
704
752
787
800
768
809
813
805
748
763
783
812
776
814
867
882
814
821
817
819
790
829
845
826
785
818
863
846
809
826
834
853
794
807
850
877
839
822
863
871
879
821
843
854
854
820
850
879
877
824
858
874
828
834
841
838
814
827
848
865
829
845
861
885
854
849
862
864
825
830
789
746
748
736
741
795
840
901
919
880
842
855
859
825
813
843
856
831
840
871
899
858
855
865
876
826
846
849
830
827
841
858
833
865
879
839
857
868
864
813
838
851
836
806
835
860
861
823
845
860
833
827
854
871
824
828
833
847
851
853
873
868
843
881
886
857
866
883
890
850
854
877
889
842
859
887
891
850
859
872
877
829
849
860
857
795
804
825
835
820
811
849
874
858
849
856
862
822
828
845
856
827
824
850
861
826
825
839
851
832
843
868
891
864
864
881
894
858
857
890
889
859
878
895
905
870
888
911
906
857
891
889
868
813
846
872
867
859
895
906
862
908
914
879
864
882
876
832
870
880
856
831
848
872
848
857
880
875
821
855
875
866
835
874
855
817
827
827
792
760
764
784
829
805
850
877
868
817
822
827
781
768
774
797
795
817
868
820
826
805
753
775
794
836
812
816
845
869
857
842
864
870
855
828
863
865
851
828
884
904
914
883
894
885
825
843
872
889
850
895
941
977
945
969
970
944
899
895
895
867
902
928
925
859
887
917
919
876
917
914
876
871
897
906
853
882
909
928
874
901
920
893
869
911
934
895
913
923
905
873
902
933
915
889
925
921
918
933
940
950
898
912
907
865
834
863
889
871
854
880
891
834
847
855
861
821
815
831
841
812
838
863
836
817
866
874
869
831
849
846
821
846
861
861
819
856
887
872
838
877
866
802
823
841
839
812
847
869
873
845
883
907
903
864
889
894
874
860
894
917
915
818
815
834
796
787
787
779
827
885
834
814
850
879
830
868
900
912
874
873
877
878
841
875
880
879
875
911
893
851
885
885
848
863
878
875
837
886
899
865
843
873
872
831
852
866
854
838
887
894
855
876
867
806
812
844
881
896
858
906
913
861
894
893
868
866
912
912
828
755
759
749
772
825
866
824
830
832
790
801
819
841
861
834
840
831
822
778
764
744
701
688
674
670
671
668
658
669
672
673
675
672
668
662
654
650
628
639
641
648
647
664
684
717
738
714
743
763
778
749
760
801
831
862
855
825
838
860
812
772
781
814
860
867
796
807
817
846
857
802
796
807
803
796
755
756
797
850
899
885
842
848
854
831
787
822
875
919
880
852
864
860
845
791
812
847
878
823
778
744
738
730
709
706
709
728
719
690
690
667
675
649
631
628
648
627
623
614
614
622
628
633
636
633
628
621
608
607
611
612
613
607
614
626
641
657
678
680
674
679
687
744
826
810
805
787
798
800
798
791
789
778
785
779
770
790
802
787
814
823
825
818
810
785
756
760
777
798
800
791
783
741
773
776
798
791
775
724
723
725
736
758
775
794
793
764
729
737
726
727
729
713
733
755
775
788
786
769
751
747
725
714
699
691
652
654
669
688
728
758
766
745
764
757
773
786
738
768
762
776
802
764
794
795
803
805
746
754
760
754
756
737
721
731
725
731
726
691
682
706
733
768
757
792
804
826
787
729
731
714
700
679
646
671
704
801
834
788
812
856
868
852
824
799
761
706
696
675
673
671
665
675
752
808
839
823
824
815
800
721
769
777
774
782
775
749
764
743
744
738
740
707
728
727
753
777
755
791
788
790
771
734
749
746
747
736
731
742
756
764
766
741
734
730
733
714
699
676
645
655
657
656
741
796
826
825
785
784
767
760
746
701
704
685
666
666
661
666
707
727
737
708
735
727
717
683
701
685
680
671
649
670
676
692
683
705
708
718
718
683
705
697
694
678
654
669
664
647
625
666
696
743
742
715
744
748
745
719
740
730
718
687
712
708
723
696
713
695
684
702
734
717
702
693
669
678
679
684
685
678
667
690
700
715
722
709
758
783
799
809
777
792
786
787
761
755
766
770
794
769
770
808
820
816
779
779
759
753
746
718
749
750
779
752
761
765
759
748
708
707
674
642
615
613
632
615
604
600
596
595
597
658
639
634
636
620
634
612
587
604
584
577
575
572
569
552
547
544
538
540
552
584
591
580
585
598
607
608
599
598
607
621
628
617
643
673
720
756
731
745
752
753
745
747
734
717
710
695
691
694
677
667
696
678
675
694
709
693
712
715
726
701
693
655
644
639
639
650
644
660
674
723
707
745
777
735
728
731
741
731
708
739
764
759
781
820
848
851
881
893
872
855
872
884
826
822
809
811
742
744
745
729
702
725
779
762
839
855
822
857
869
818
822
844
895
848
898
906
893
837
866
864
866
823
847
852
852
812
831
795
807
811
784
804
828
838
792
808
813
826
788
799
812
834
795
817
820
831
791
812
804
760
781
767
790
767
834
885
853
829
841
837
795
801
792
787
772
807
838
810
819
837
870
831
865
870
841
817
845
875
832
864
884
854
829
864
884
836
844
859
876
830
865
885
883
842
889
923
854
866
900
884
856
872
836
804
797
758
741
717
747
802
793
859
878
846
877
874
844
831
850
857
833
865
875
888
837
887
897
921
908
890
930
956
982
943
944
919
870
856
871
893
855
889
908
887
880
907
925
882
878
902
901
856
875
909
920
868
883
900
922
894
881
905
926
882
907
931
953
900
931
943
911
882
903
902
879
875
911
933
892
890
911
916
871
893
904
879
864
917
948
926
927
950
936
892
912
916
881
890
920
936
874
899
909
859
872
884
887
843
883
912
893
866
891
903
855
884
900
889
844
881
901
911
858
895
915
882
918
933
906
892
910
901
853
892
896
870
875
900
912
871
905
919
883
863
889
890
851
857
867
853
836
882
885
855
812
793
748
712
691
694
715
752
752
790
839
810
825
860
856
829
858
862
801
823
821
779
796
825
838
788
836
884
879
841
876
889
847
885
894
858
845
863
843
816
841
863
829
852
888
881
854
898
914
874
890
899
868
846
872
891
841
879
894
862
863
876
869
849
868
884
840
859
874
856
830
867
886
854
884
881
856
824
845
841
796
842
865
835
856
870
832
832
849
837
793
828
842
821
819
850
844
809
833
839
803
813
853
881
848
877
892
879
851
874
889
845
867
881
883
851
888
924
901
891
910
911
857
885
883
873
862
900
933
899
904
895
876
865
885
913
877
892
901
880
851
890
899
854
867
894
889
851
885
884
847
853
877
891
844
879
897
898
864
894
907
883
850
881
906
886
857
899
914
865
881
892
870
845
880
884
840
860
874
877
827
870
879
865
805
766
733
728
729
759
789
802
829
838
838
838
833
857
882
868
821
832
843
792
766
739
727
752
826
868
848
881
905
916
860
886
892
884
842
875
885
879
841
882
904
867
890
901
899
840
868
874
850
818
855
857
805
807
834
850
829
854
893
942
947
958
971
950
904
912
944
933
887
911
915
857
888
897
896
861
913
927
906
897
910
899
840
870
880
871
847
898
914
867
876
913
923
875
884
882
860
833
880
908
896
859
889
904
888
864
900
909
875
855
885
905
912
869
906
910
883
855
894
906
859
873
900
917
879
932
982
964
985
1007
1011
982
987
941
881
907
924
906
857
911
933
917
913
932
936
886
917
910
863
880
908
896
848
878
875
811
830
860
891
874
898
929
899
843
863
871
820
822
865
899
866
829
867
881
867
817
848
873
853
825
863
876
858
852
889
888
854
860
875
908
842
873
882
860
820
853
879
880
837
878
915
937
899
936
951
949
910
928
939
919
894
906
899
847
880
900
856
859
881
891
849
865
861
852
815
864
909
933
900
940
916
873
883
890
881
840
873
888
852
869
860
850
815
857
872
858
869
909
933
877
910
928
904
855
884
888
841
841
868
882
835
853
882
889
848
897
902
865
866
885
891
833
876
886
854
835
865
891
867
911
939
956
912
934
933
911
865
901
919
885
884
917
922
877
907
915
888
865
880
881
837
844
875
901
849
868
888
883
853
877
896
896
857
880
884
812
771
769
727
721
766
836
791
824
847
865
864
828
868
877
857
821
857
890
889
847
900
917
912
863
897
908
885
864
889
887
846
884
899
891
875
906
916
881
859
864
876
829
846
887
915
887
889
912
927
867
865
885
886
842
857
873
890
866
894
907
900
855
884
886
889
834
837
843
858
870
848
891
909
913
862
884
892
850
822
834
855
875
839
871
893
888
845
857
866
873
823
857
881
868
830
872
867
839
858
875
875
839
876
894
878
849
881
899
861
873
889
886
836
874
877
868
829
868
878
846
850
880
886
853
866
879
883
842
869
886
887
848
870
887
855
844
873
909
884
855
875
882
836
858
863
854
811
849
859
836
829
867
875
846
836
869
866
822
833
845
837
815
849
859
846
821
868
877
875
835
863
865
834
820
845
865
837
874
901
884
858
886
899
847
862
881
916
871
898
921
909
867
912
922
866
897
902
918
880
919
953
970
938
966
956
916
861
895
908
910
882
909
927
911
858
887
898
869
844
882
908
914
869
871
893
899
852
889
918
914
870
910
911
874
891
906
889
849
869
880
861
844
891
916
931
898
921
936
909
874
909
933
911
908
931
965
919
919
920
886
864
913
954
935
912
931
928
866
885
902
884
851
889
911
891
873
928
942
908
913
942
962
920
943
945
919
883
938
964
931
971
996
981
954
977
991
1015
948
959
967
923
859
890
884
833
858
862
829
854
884
911
850
883
890
872
848
853
852
811
814
855
877
838
874
853
773
749
728
714
723
757
736
763
814
873
859
831
847
846
832
811
847
852
850
811
825
839
843
807
827
847
855
795
816
814
823
784
816
843
843
788
808
826
823
762
781
806
790
781
831
853
830
795
825
834
796
780
809
827
788
794
812
829
782
791
789
731
750
757
750
729
765
785
777
767
801
823
806
778
817
838
839
789
810
824
819
778
796
801
807
753
768
785
818
792
763
779
798
813
772
830
885
876
814
808
797
777
725
719
729
741
746
763
803
845
823
807
814
840
751
716
714
716
690
697
713
735
738
731
745
775
759
726
738
745
761
746
784
777
750
716
736
742
754
730
757
780
783
750
763
772
774
736
742
753
758
731
755
776
746
718
717
685
676
668
668
666
703
741
794
771
789
793
808
797
786
824
810
788
826
848
836
810
838
858
802
805
825
857
823
827
845
853
794
839
862
819
805
844
864
837
818
850
871
826
845
846
844
819
850
857
842
796
819
830
813
784
810
833
826
799
840
852
821
803
822
833
809
800
836
857
856
823
862
870
824
822
844
852
830
820
845
863
839
820
853
872
834
825
857
877
828
832
860
887
845
872
896
804
791
807
865
911
990
962
900
840
832
827
796
776
794
825
873
840
868
888
887
838
852
854
827
786
814
821
792
758
789
793
767
829
743
788
864
895
882
838
787
767
765
724
742
739
774
762
756
803
849
859
799
826
833
839
778
810
826
845
802
852
864
826
836
852
859
805
825
839
840
802
837
851
840
808
840
851
816
840
858
861
806
840
856
857
810
851
879
881
835
868
877
871
831
868
879
867
816
845
849
845
810
855
868
883
846
883
901
882
852
868
864
818
808
838
865
844
866
889
878
837
873
887
879
835
864
865
876
829
855
877
889
844
873
891
891
833
871
880
868
828
877
894
883
850
893
897
861
856
883
894
843
876
890
870
838
871
887
858
851
868
875
842
857
840
794
778
804
833
816
848
877
880
832
865
860
818
828
847
850
806
832
820
783
806
809
787
767
809
838
818
779
802
798
771
747
760
778
807
777
819
847
827
792
819
819
791
760
774
800
824
797
829
851
855
820
836
849
845
812
832
856
868
842
848
870
887
845
850
865
869
822
849
892
938
891
932
939
931
878
908
898
876
841
869
872
846
834
865
900
896
846
874
888
852
838
860
864
848
836
842
798
726
692
679
696
724
695
679
690
688
661
664
662
652
661
679
695
707
726
734
743
710
725
723
723
729
691
680
677
672
683
684
685
736
794
838
791
826
842
842
788
774
772
805
791
844
880
865
867
881
873
819
797
755
798
839
810
793
838
872
856
810
863
896
853
821
857
862
850
837
880
897
873
879
874
887
837
868
876
884
839
876
894
896
847
862
864
871
831
863
879
892
852
876
875
869
831
859
871
881
846
897
907
875
867
881
878
839
850
866
861
819
849
858
857
822
878
908
896
860
888
894
846
850
849
847
848
814
831
820
828
822
805
779
815
824
783
786
777
779
750
801
830
845
786
820
825
804
755
787
823
865
833
868
858
867
824
849
843
819
851
867
874
847
865
882
847
835
844
860
825
852
857
858
812
840
864
834
853
874
855
815
845
845
821
792
810
773
731
699
689
723
778
842
797
831
855
863
809
824
819
787
775
805
836
808
841
858
849
821
856
862
823
840
839
852
801
818
845
870
824
862
882
864
834
867
887
884
853
896
902
902
858
890
892
851
870
877
881
838
861
875
848
903
947
945
899
915
876
825
852
863
861
818
863
889
873
828
853
858
833
807
849
855
842
835
867
886
839
861
896
907
854
847
876
886
845
861
893
900
863
880
900
924
894
868
894
890
835
836
846
857
843
822
859
874
891
858
879
892
884
849
865
874
885
864
853
869
875
846
840
867
876
831
840
849
857
834
848
881
850
823
854
867
823
844
874
883
843
886
903
875
845
864
871
827
829
852
864
826
851
864
867
840
881
889
851
873
897
912
869
899
909
886
869
885
898
858
861
877
888
838
873
892
887
857
883
884
830
810
830
852
827
850
870
888
849
883
897
850
850
864
861
816
837
830
825
791
821
835
825
804
844
875
869
833
865
866
811
812
823
853
804
828
854
893
851
878
886
852
851
864
875
829
857
872
853
817
851
863
839
842
859
871
823
859
860
855
811
844
866
826
804
798
773
739
689
696
725
759
759
753
813
867
874
832
856
877
863
824
864
862
826
847
886
920
887
906
920
917
865
900
918
875
831
871
898
863
833
871
891
871
860
899
926
884
898
919
915
883
890
917
925
887
903
916
921
858
910
927
898
847
888
902
876
866
896
922
882
889
890
884
846
870
871
863
788
757
780
813
861
843
844
890
920
882
916
916
927
888
894
890
873
843
875
889
890
841
874
881
881
852
886
905
889
869
896
925
915
867
844
842
848
801
830
833
813
825
847
846
806
845
857
859
814
851
846
845
810
848
870
877
830
870
902
902
870
890
890
855
854
868
856
819
854
867
870
839
881
894
881
836
857
859
825
825
848
875
857
876
887
874
832
872
876
844
863
876
887
851
870
891
906
868
902
895
880
841
871
883
832
803
801
780
745
726
713
736
782
857
879
832
866
888
849
835
845
850
841
832
875
899
860
867
874
881
866
853
889
914
892
867
897
920
864
871
893
890
839
863
888
896
867
922
945
909
888
908
908
868
845
877
915
916
883
904
910
902
860
885
882
893
845
774
767
754
789
856
806
858
871
806
762
702
698
685
680
663
649
640
638
640
654
663
667
676
716
738
760
779
737
722
719
728
730
695
705
706
721
710
693
717
726
748
736
760
761
754
720
709
711
711
697
700
694
683
682
679
691
709
688
709
738
759
783
761
764
814
863
884
840
808
826
841
851
838
843
860
885
896
844
860
869
864
819
823
837
844
810
831
843
830
801
802
793
769
733
747
749
787
841
837
865
860
851
790
791
803
829
850
840
891
924
915
857
870
862
858
810
833
848
868
844
837
870
884
872
826
846
845
857
814
836
851
864
847
820
828
841
832
797
827
849
864
821
873
885
881
828
855
852
846
821
859
896
891
835
854
867
846
843
865
883
858
853
862
868
827
840
848
828
806
850
863
855
845
868
871
835
845
856
858
823
858
858
848
819
860
872
845
846
855
876
831
838
847
834
811
848
853
809
827
842
835
801
835
830
821
795
827
843
802
780
795
820
780
755
767
749
731
749
768
786
790
754
784
817
835
805
783
812
826
830
798
844
852
864
811
849
857
856
807
848
863
849
823
877
893
888
835
872
866
857
829
862
880
847
843
867
876
840
852
871
878
849
883
884
851
840
873
885
848
845
873
877
846
873
892
890
839
863
857
835
836
856
866
829
862
862
820
841
855
863
821
855
862
852
813
860
864
824
830
859
862
816
827
839
822
794
827
845
811
829
838
850
801
833
845
820
840
863
874
838
861
862
855
826
872
886
884
849
886
891
886
843
886
903
881
846
879
907
877
888
913
939
885
903
898
875
842
857
871
837
877
901
864
891
905
880
860
868
885
841
868
876
852
847
868
867
842
876
869
839
862
876
866
840
862
873
861
855
874
892
869
867
887
881
841
879
886
842
850
864
858
818
847
856
829
834
853
858
836
885
898
858
837
865
873
850
860
873
895
887
872
898
911
868
893
918
940
916
926
919
879
881
905
890
890
927
973
1001
966
995
988
958
948
953
927
900
960
964
879
814
787
778
755
755
746
738
750
734
708
707
691
692
671
664
623
652
641
619
611
603
600
596
593
590
589
590
601
605
608
606
619
633
644
642
662
687
750
752
762
803
802
779
824
835
787
836
862
813
824
873
851
840
881
851
839
868
851
814
886
908
855
890
934
892
898
931
946
889
920
943
978
928
954
980
990
967
1005
1032
1040
982
1027
1026
987
952
983
1013
1042
999
1025
985
991
1015
1015
970
971
976
960
963
982
929
916
948
960
916
955
949
905
923
938
932
892
923
917
898
881
914
943
971
981
989
974
965
948
881
905
924
952
931
953
966
951
926
965
931
908
931
972
949
962
983
1004
1005
1003
962
961
991
957
907
956
1045
1057
1014
1041
1029
1001
970
967
952
908
930
990
998
1000
1084
1059
1026
1005
985
919
901
919
891
943
1008
1063
1027
1060
1051
1009
954
930
844
834
842
848
812
792
781
765
787
803
864
858
844
873
878
846
840
859
865
826
851
874
874
827
860
864
838
815
865
890
876
845
889
913
892
882
912
927
929
898
928
926
932
905
896
908
909
850
889
916
878
944
957
956
886
902
900
868
887
914
936
915
936
929
879
883
891
876
855
895
911
870
910
931
896
811
846
867
873
849
907
956
960
913
945
945
854
795
814
771
727
748
825
835
823
872
895
870
874
897
915
879
899
909
930
912
890
919
915
907
851
858
831
838
808
791
801
821
783
770
788
794
752
771
789
771
755
799
836
802
767
798
816
821
774
803
836
875
821
843
843
840
798
810
831
862
819
849
843
844
804
839
833
784
794
806
808
776
816
846
836
803
834
834
795
772
788
798
762
779
796
847
812
813
847
851
785
780
742
710
693
679
700
719
766
731
763
814
836
771
797
802
780
767
807
825
799
772
807
843
830
802
857
894
834
802
808
819
792
832
891
939
900
934
935
932
879
886
892
874
853
875
890
843
892
918
917
860
890
900
862
889
900
897
865
916
947
939
892
897
902
859
904
918
879
905
932
919
876
930
924
865
884
894
864
834
872
899
874
903
915
900
880
901
908
852
885
878
831
845
870
875
836
881
903
865
891
904
876
847
873
881
834
868
878
837
850
866
865
845
897
914
872
883
883
868
834
867
896
876
844
876
884
845
876
865
830
836
847
855
816
869
876
872
850
864
861
806
823
837
807
783
815
836
821
832
839
861
827
845
838
793
776
782
772
731
758
809
791
734
801
836
801
816
829
792
769
807
818
791
804
825
832
803
824
826
807
784
815
828
781
758
763
749
709
728
748
766
732
743
765
742
712
733
734
698
711
706
705
699
741
756
739
740
714
755
727
705
731
751
737
737
779
796
760
737
758
787
794
768
807
824
764
750
778
801
765
795
838
859
801
832
831
790
789
843
886
827
819
845
858
811
843
862
858
821
850
840
812
841
861
867
821
844
852
842
845
864
866
821
852
871
837
867
890
907
857
863
876
861
833
885
873
847
875
889
868
857
871
866
819
855
868
826
839
842
819
846
869
891
864
885
905
919
870
899
887
851
867
872
832
827
857
865
829
874
865
826
852
873
843
845
868
881
829
861
870
839
859
871
865
835
867
876
866
832
867
876
838
843
848
855
810
851
854
818
837
862
855
823
866
869
813
848
850
811
821
833
820
802
847
857
827
863
871
860
833
871
877
829
850
854
811
832
823
769
753
748
772
758
745
826
875
866
808
845
872
869
824
845
870
892
869
887
899
895
903
936
952
902
914
935
904
891
918
929
870
882
868
818
839
846
816
846
854
828
827
867
878
857
874
877
869
825
855
867
827
830
848
880
844
852
875
877
829
867
880
848
831
867
882
854
832
861
877
852
823
862
886
858
825
866
881
840
873
891
891
842
877
874
832
844
870
881
840
871
877
834
857
882
899
853
868
892
876
843
863
868
838
860
868
858
824
867
895
884
851
891
904
896
859
899
903
861
849
870
873
825
854
863
867
817
841
843
802
808
833
845
819
848
853
805
826
833
791
783
802
810
779
813
830
811
842
856
842
817
849
851
797
826
847
850
817
864
887
870
850
886
886
836
847
852
849
813
856
894
872
859
890
902
864
868
874
863
826
867
874
842
845
861
855
821
852
880
885
830
843
851
838
815
859
878
854
862
886
902
846
868
867
831
838
860
868
827
866
877
867
831
872
876
825
846
863
874
848
899
916
888
884
895
879
829
856
880
857
860
892
901
861
852
869
845
826
868
843
808
842
857
849
830
872
891
845
838
848
854
803
814
826
827
804
832
852
847
825
858
865
801
745
732
706
748
737
761
821
770
807
812
841
804
828
829
802
773
792
790
790
757
744
746
767
756
749
791
836
806
788
832
840
783
786
797
813
784
739
762
785
803
767
795
822
833
782
806
799
778
761
781
786
792
795
846
858
829
795
819
838
840
808
856
828
801
819
813
812
781
808
808
811
778
819
831
791
738
761
800
868
802
802
818
858
817
831
847
836
806
829
829
798
795
803
830
785
818
819
817
826
843
860
810
830
841
815
785
816
829
796
813
839
849
803
840
852
827
798
825
839
823
826
849
861
823
833
841
844
808
845
871
886
849
869
888
873
844
869
861
829
822
828
847
857
884
882
823
835
841
793
754
757
713
710
750
823
784
822
839
861
808
829
827
816
800
821
848
844
807
843
860
838
830
854
866
831
855
858
830
802
826
849
822
835
855
874
840
892
886
859
847
864
870
837
863
876
851
844
852
850
809
833
844
824
804
834
847
800
829
811
756
759
790
842
796
824
849
854
787
806
831
858
827
839
829
827
796
836
860
875
831
870
866
833
829
842
844
808
846
885
898
853
877
860
825
813
839
871
829
847
859
865
822
852
845
807
840
870
889
850
874
876
881
852
854
860
854
820
878
909
930
918
957
956
899
821
829
844
818
840
913
948
908
950
948
886
823
846
833
795
826
837
824
826
849
860
805
837
832
812
792
822
835
806
810
828
805
802
817
825
795
821
827
809
793
799
795
751
783
804
783
800
817
849
800
804
796
761
743
789
799
770
769
796
813
771
807
814
788
766
765
764
708
701
693
692
746
810
770
803
842
871
812
823
847
862
793
814
836
840
799
855
854
829
820
838
865
809
845
853
831
808
851
849
824
836
863
874
844
853
854
840
826
866
866
837
869
877
845
856
862
820
844
846
811
840
855
859
837
855
865
848
864
887
885
829
837
843
823
802
832
860
831
844
798
734
661
684
662
663
651
651
652
671
685
654
684
658
657
651
641
616
603
598
596
588
585
575
572
576
577
577
553
579
566
565
568
570
588
586
585
602
609
612
614
596
604
601
601
601
596
598
588
586
578
589
593
619
627
641
665
699
685
681
681
667
647
653
646
637
626
623
618
614
602
606
618
632
651
642
660
661
659
643
642
633
619
621
628
644
666
674
693
707
709
717
685
675
660
632
615
601
598
602
628
686
729
771
785
761
751
699
676
647
638
647
651
675
669
681
695
713
723
716
703
691
698
693
669
676
676
674
676
663
669
684
725
748
760
718
671
691
709
711
696
685
637
641
629
640
656
690
696
740
802
813
782
771
748
704
677
664
648
654
673
667
687
700
705
689
691
700
706
686
686
697
735
761
728
665
696
680
670
675
673
671
666
652
634
620
624
615
623
651
652
663
675
668
656
640
622
612
589
592
605
644
678
712
745
737
740
755
737
703
697
713
744
798
797
770
733
741
725
714
694
674
673
701
774
836
871
831
844
852
830
823
820
779
703
689
661
661
668
674
679
716
721
750
769
770
736
703
681
661
653
624
632
635
640
660
675
682
658
688
672
665
722
750
776
797
748
682
634
674
658
651
661
635
648
640
620
627
633
620
619
597
600
585
576
572
566
576
582
596
638
662
660
697
744
734
707
720
709
690
662
665
663
667
648
642
657
700
716
709
709
709
673
658
643
637
614
603
594
582
595
597
636
691
716
716
681
687
696
685
671
677
677
647
634
608
614
610
643
712
761
771
762
777
794
800
793
788
783
766
728
688
682
685
689
702
731
774
790
779
788
788
757
710
699
692
679
681
689
655
676
683
725
735
723
710
646
652
625
631
640
674
679
714
779
836
854
859
827
808
814
811
818
825
827
805
803
805
817
805
807
788
756
750
773
835
845
863
891
918
872
875
889
887
891
869
884
894
894
910
876
849
839
811
791
731
748
741
762
773
774
776
768
713
711
690
724
773
801
800
802
798
722
703
684
669
663
666
658
648
627
619
602
607
584
587
597
614
609
591
594
686
685
706
691
685
691
669
677
664
650
627
625
602
602
595
589
610
590
586
577
568
564
560
556
541
540
541
526
526
526
525
529
547
578
606
602
628
620
625
644
664
586
562
642
664
659
638
638
636
625
611
600
585
574
568
560
556
552
547
548
545
541
534
530
527
530
528
530
537
542
547
553
554
558
554
560
561
566
562
565
562
552
543
532
537
538
527
525
515
521
511
528
524
528
535
531
537
544
540
530
543
541
532
526
526
530
536
543
550
555
566
583
577
598
618
640
624
623
623
616
613
604
609
619
628
622
595
607
610
647
667
650
653
642
592
633
608
588
588
590
596
577
588
606
621
635
626
629
651
672
695
664
683
705
712
707
740
761
730
728
742
738
703
715
730
769
725
740
747
760
727
740
784
860
892
867
881
909
904
881
891
895
892
862
894
909
896
894
894
862
853
857
821
757
792
848
832
820
862
876
800
785
772
772
717
756
802
839
809
840
843
792
806
812
812
754
759
769
770
766
800
814
775
817
821
808
789
788
796
764
783
811
830
764
797
800
797
752
775
771
774
732
770
775
798
754
778
779
773
729
752
764
783
748
764
756
696
656
652
672
650
626
632
652
731
771
730
700
689
707
698
705
723
760
758
776
777
770
730
751
764
766
732
722
744
778
774
731
767
787
795
770
712
713
701
718
707
710
747
801
845
794
804
797
782
731
740
740
770
759
726
754
759
777
761
774
784
802
796
805
812
811
799
750
786
791
817
796
822
828
840
785
792
779
760
734
743
753
772
762
793
786
745
730
728
725
694
686
699
716
706
686
710
730
732
698
695
686
668
628
652
658
679
691
665
690
704
738
740
720
734
740
752
713
736
738
735
672
706
710
738
718
756
768
770
718
720
710
719
719
693
722
741
775
749
762
768
738
719
731
738
723
710
730
747
760
723
747
736
701
696
711
732
705
733
742
761
720
736
737
739
704
714
707
722
689
713
749
814
788
818
829
795
800
794
773
768
737
692
707
725
780
782
751
731
733
700
728
738
774
793
780
815
814
790
822
826
802
778
760
696
729
744
795
815
782
760
749
728
705
669
706
787
911
856
840
862
876
880
894
868
865
855
848
837
807
790
770
717
668
710
729
852
857
796
762
752
786
800
804
781
719
715
715
717
727
720
744
769
763
752
747
752
746
780
795
753
740
766
742
754
778
810
826
814
785
744
699
660
657
657
785
898
845
849
840
848
866
864
861
842
807
755
719
679
667
717
779
880
873
837
840
849
853
822
769
754
797
874
872
788
826
873
884
883
875
876
870
833
788
795
815
829
832
823
763
763
766
776
803
811
813
784
741
761
778
798
830
783
806
813
816
788
731
750
765
797
747
775
772
757
733
748
751
729
753
768
797
799
759
781
782
821
847
835
777
812
821
839
793
793
816
838
840
770
792
794
791
772
717
732
743
763
764
723
733
759
799
805
816
817
812
756
737
734
747
717
754
777
818
834
839
736
734
726
735
760
749
693
698
722
775
816
811
785
799
817
801
770
698
655
624
689
729
821
794
807
777
778
781
782
702
685
681
680
711
740
739
714
714
733
750
756
736
708
722
733
743
764
788
794
798
783
745
776
778
807
823
821
807
800
803
815
813
767
785
783
818
801
778
819
835
847
824
832
823
815
780
788
798
797
802
832
840
788
798
828
845
823
806
801
804
807
806
833
854
870
871
853
856
853
859
829
836
831
830
800
810
806
817
811
796
795
789
759
767
769
790
796
756
781
761
756
729
774
765
770
739
722
741
775
788
747
784
799
807
750
766
745
708
696
729
777
793
814
834
800
807
810
812
751
734
727
711
700
679
708
727
756
752
791
801
822
759
787
783
797
763
786
778
799
789
811
819
821
781
789
770
773
739
772
783
801
769
805
791
807
737
745
743
754
709
739
752
789
761
789
803
818
779
810
816
837
844
799
819
830
853
827
830
826
825
801
802
805
829
824
831
842
852
823
835
837
821
806
784
774
772
743
769
778
822
834
831
824
810
745
762
761
741
731
784
832
853
828
856
846
828
765
785
779
794
756
776
738
791
806
841
815
824
836
844
828
780
786
780
792
803
763
803
810
822
769
807
849
866
889
889
882
853
808
809
809
812
777
824
830
857
865
847
874
873
861
841
842
827
802
779
804
832
809
795
822
845
860
787
815
830
836
787
810
829
850
810
858
867
862
825
850
853
863
851
861
864
854
832
861
875
878
840
856
850
853
803
830
838
844
807
833
848
838
798
829
825
811
739
757
770
803
767
813
822
820
767
782
785
769
747
779
814
828
756
691
711
716
719
726
701
690
662
638
631
629
643
664
677
681
673
709
734
755
735
727
771
797
817
801
741
759
761
735
779
790
804
796
765
783
778
791
786
768
783
795
782
787
785
793
749
702
723
752
803
758
766
759
755
739
732
729
764
782
769
787
806
835
834
828
834
822
823
820
806
816
831
841
817
833
837
811
801
815
805
762
715
735
755
803
730
759
784
820
814
758
741
731
719
725
737
742
711
740
779
841
827
820
851
849
827
722
686
692
679
658
670
674
666
669
634
643
658
639
627
599
591
582
582
574
569
565
562
573
565
555
551
549
553
577
629
672
740
806
836
829
756
709
757
733
700
656
630
635
658
685
683
682
688
705
705
699
722
732
753
749
767
815
828
786
760
784
794
759
747
770
785
812
807
806
797
801
771
752
709
714
733
773
823
811
806
789
788
781
761
718
672
651
662
701
809
858
830
815
836
842
840
809
807
813
818
808
764
802
832
859
824
831
835
833
812
801
802
812
818
819
798
811
824
810
786
762
730
752
729
762
779
796
789
794
841
841
837
766
702
688
728
728
732
726
739
753
750
699
664
685
682
701
705
688
683
685
660
665
655
642
634
632
646
646
694
753
761
738
694
716
732
761
767
773
750
731
692
698
693
675
762
849
892
829
822
827
816
821
816
808
778
701
678
714
737
778
755
735
694
670
665
692
694
722
705
685
695
685
682
672
656
631
651
633
634
642
664
676
666
681
685
692
692
682
661
629
627
615
607
617
632
647
761
774
813
825
842
851
847
837
807
807
800
744
731
688
687
681
689
716
753
767
754
753
741
715
692
670
656
628
629
655
731
859
846
814
829
821
817
797
788
755
700
681
661
654
648
639
698
760
875
835
840
819
809
791
760
748
734
726
701
686
704
743
783
805
822
812
807
754
764
754
767
768
760
743
777
802
833
855
855
837
794
809
809
804
793
787
772
772
750
732
697
719
718
739
768
777
778
758
699
699
705
738
780
794
813
814
768
795
783
735
700
677
710
728
748
756
782
811
814
791
770
714
710
706
721
767
823
852
825
836
850
847
834
812
802
776
774
727
777
806
823
836
778
776
722
725
727
717
744
791
779
769
769
719
742
742
774
795
780
796
795
795
778
723
741
748
755
758
766
741
730
745
768
778
786
743
740
650
663
675
679
718
715
697
706
742
774
751
766
767
771
737
757
744
735
729
685
712
718
760
816
806
850
864
871
851
784
775
741
729
716
706
708
681
699
712
750
762
721
663
674
664
664
675
648
665
659
646
629
650
650
679
712
714
698
686
699
727
757
774
783
790
785
753
742
765
797
796
828
841
839
858
833
812
777
724
732
795
858
823
865
860
872
865
859
863
869
875
850
810
807
793
799
778
788
807
851
872
862
854
817
797
800
812
814
803
790
780
802
805
775
791
789
782
772
748
712
688
699
712
759
766
727
761
756
766
760
706
692
694
703
712
713
690
708
719
722
721
651
686
661
662
653
647
667
687
700
719
714
694
711
712
736
768
778
786
754
707
728
715
740
778
764
738
720
679
660
668
695
764
807
787
841
860
856
844
835
844
835
830
740
768
769
804
826
763
815
857
854
823
855
863
803
795
781
771
739
697
732
759
844
878
841
860
863
866
835
781
743
713
744
773
790
792
786
741
702
711
718
756
811
801
842
836
815
792
820
840
839
826
771
792
800
812
754
781
788
756
747
809
849
809
792
786
706
710
699
788
860
870
859
853
845
811
804
801
796
842
855
856
844
854
861
871
856
777
774
770
774
766
731
696
710
740
743
724
737
715
698
683
700
702
661
691
682
659
671
652
640
644
641
610
587
603
577
570
583
571
576
578
566
600
618
683
674
679
703
723
726
725
728
718
717
715
732
766
799
827
833
787
789
741
764
794
806
778
748
697
688
683
704
787
859
884
881
889
919
915
900
865
866
870
860
847
801
775
796
794
792
775
743
718
693
702
705
689
697
734
712
697
717
770
810
801
778
707
711
692
687
689
775
894
857
860
815
829
853
833
830
832
797
702
741
772
857
841
852
858
827
816
792
766
730
734
746
733
743
758
767
783
778
775
769
745
704
714
705
718
740
742
746
744
739
733
695
712
702
710
718
750
785
810
743
747
732
739
730
665
684
680
702
700
716
721
698
659
647
657
678
765
835
894
913
907
881
850
805
743
696
662
634
610
600
578
574
572
556
559
556
552
574
575
587
589
601
620
642
651
667
678
691
685
716
751
779
765
763
772
774
755
720
648
654
625
601
616
628
608
630
662
703
732
739
744
738
711
679
659
646
636
649
688
720
731
750
762
758
749
727
693
664
660
652
665
742
780
804
809
812
820
771
776
763
752
743
742
751
757
770
783
790
781
779
767
755
757
742
735
727
732
719
708
698
707
671
660
647
650
650
659
680
714
715
719
739
741
746
741
710
708
700
701
711
707
704
727
759
790
832
840
832
831
818
760
742
715
692
713
744
754
734
748
741
710
697
676
702
748
710
675
669
647
628
623
608
616
608
605
619
630
671
698
678
712
733
733
740
729
717
676
670
647
639
628
621
613
619
604
621
651
713
731
740
734
719
733
729
709
681
652
646
625
626
633
636
648
663
659
642
663
654
644
628
632
635
626
619
628
623
635
617
638
636
638
641
634
618
611
602
598
597
594
592
586
605
628
665
674
658
696
744
746
763
773
779
732
700
674
654
628
620
634
635
628
658
661
646
716
746
718
740
761
746
716
701
679
664
656
633
628
624
614
623
671
731
791
840
828
846
823
835
837
818
769
683
694
694
714
726
697
687
684
657
662
661
684
737
759
760
747
736
706
662
669
670
657
628
655
663
685
689
678
660
651
635
622
602
572
589
568
559
568
553
588
601
642
649
669
661
649
667
661
651
626
635
635
638
632
629
625
626
634
654
676
704
689
685
708
692
647
666
656
668
668
660
658
611
639
645
669
668
659
659
661
643
638
667
690
693
710
707
693
689
680
670
642
634
634
656
671
713
731
699
723
749
758
752
718
693
677
650
631
608
623
608
649
717
733
749
752
764
751
720
696
681
659
661
650
626
612
607
595
576
589
596
612
627
590
622
615
623
577
616
601
606
609
599
569
601
607
628
652
662
654
651
628
627
627
610
581
600
608
629
617
640
651
634
647
638
627
626
595
609
594
589
612
604
607
600
601
597
606
602
596
599
607
616
624
649
684
682
720
752
760
727
698
695
696
713
712
697
680
677
685
667
631
642
622
642
683
726
766
790
756
761
764
750
725
703
621
630
612
595
596
618
649
698
724
721
719
741
727
709
687
668
642
657
615
657
669
669
682
700
689
673
661
647
606
613
609
623
640
667
684
704
690
681
703
714
697
728
745
726
738
753
772
776
749
729
723
745
747
796
821
812
795
812
813
789
792
785
764
757
773
777
753
762
770
733
750
702
687
685
651
650
660
657
651
659
667
644
673
686
693
695
719
711
691
711
693
666
670
661
662
675
676
684
680
693
708
701
710
709
675
627
688
688
705
716
712
707
708
714
716
715
733
740
731
736
740
730
729
729
709
690
674
639
640
636
670
727
781
746
759
776
747
748
737
729
690
649
623
591
586
579
614
709
758
759
778
775
790
793
797
784
763
737
727
708
699
727
750
780
791
801
795
768
781
781
765
757
771
782
768
765
759
716
725
736
756
741
759
779
739
754
746
740
714
724
731
736
719
731
736
718
716
723
736
733
733
739
728
708
699
636
621
612
615
602
616
631
623
642
667
692
645
653
653
652
651
650
639
634
629
604
621
641
716
783
772
817
836
852
820
842
838
778
786
788
804
746
762
750
747
710
729
770
823
820
746
757
785
795
771
777
775
786
748
779
795
806
758
785
790
772
764
771
769
709
736
758
782
756
690
702
667
682
662
661
668
667
703
728
776
721
741
748
693
696
669
618
613
632
658
766
860
802
840
852
783
792
778
720
714
713
723
735
699
734
741
734
751
788
793
750
773
731
701
708
708
682
713
753
723
725
760
786
749
781
792
754
740
752
736
696
743
752
719
730
767
772
717
763
767
730
737
758
741
710
753
751
708
776
800
773
760
764
749
692
719
732
761
741
803
813
729
719
703
685
687
738
777
810
749
793
798
813
761
793
787
795
750
785
790
780
748
777
792
784
767
782
783
720
740
737
749
720
725
761
739
762
793
805
783
714
736
723
742
763
750
701
755
772
798
823
755
803
804
780
717
741
738
765
729
808
829
775
784
800
797
756
782
765
726
705
680
665
687
717
741
694
687
717
732
747
698
741
743
748
680
705
717
720
677
731
763
790
722
768
752
697
691
701
707
673
712
765
786
569
836
733
726
706
743
774
770
705
736
739
707
690
722
752
751
730
776
788
747
685
721
701
669
657
618
618
603
593
581
585
568
565
573
582
576
583
619
661
710
690
728
734
697
697
692
660
642
623
597
597
595
597
606
596
618
635
694
676
721
757
765
744
758
719
669
676
638
630
687
719
724
749
749
724
709
682
659
635
609
580
569
568
559
555
571
593
599
626
700
764
740
737
712
709
675
681
670
647
646
631
624
609
596
600
582
569
567
565
567
570
584
604
617
625
623
613
625
637
627
615
613
605
601
579
584
578
568
575
577
593
598
611
615
599
603
572
623
604
595
591
574
592
593
603
599
592
586
567
560
565
574
595
616
649
649
660
660
633
626
615
600
586
587
583
580
606
639
671
746
765
742
756
740
710
686
654
649
619
596
590
592
567
581
599
650
629
648
693
661
631
659
649
618
612
604
611
611
599
612
607
610
597
603
608
611
594
598
607
603
590
625
646
664
741
771
767
784
708
720
718
675
700
698
666
693
696
673
671
667
654
649
688
696
677
707
716
723
691
700
666
638
651
646
659
628
638
651
654
625
628
621
622
606
596
588
581
573
561
550
555
551
561
561
612
751
797
752
782
775
757
786
791
770
723
679
658
626
635
628
632
627
646
657
668
662
689
705
721
706
729
731
704
707
690
661
645
642
599
607
608
614
619
659
681
697
728
762
770
732
730
711
704
694
709
744
777
743
759
768
739
734
742
718
713
730
748
731
714
737
789
771
724
726
721
696
678
704
738
765
761
786
779
774
755
766
768
767
753
760
778
797
803
774
768
769
763
754
756
789
815
835
833
841
848
822
793
779
763
723
702
711
717
737
741
768
781
778
765
768
764
740
736
736
749
749
758
770
770
758
768
764
755
733
728
724
714
701
722
736
769
771
752
759
762
742
699
688
671
633
613
613
600
594
610
634
698
731
737
769
756
733
730
714
671
656
654
678
703
687
716
725
729
714
725
728
710
683
688
692
675
656
670
690
697
704
733
761
718
712
682
691
672
669
654
644
623
610
612
588
595
600
604
613
602
624
632
654
649
646
642
622
630
625
626
619
603
595
577
577
587
578
610
625
621
677
773
828
803
794
772
783
783
771
753
740
704
661
662
692
685
738
794
789
767
754
758
761
743
746
752
745
737
707
695
673
657
648
667
697
718
699
705
702
701
708
722
720
706
716
717
725
715
733
752
729
745
752
739
718
707
706
711
663
680
689
694
691
673
646
656
653
694
726
729
702
719
732
756
738
761
776
786
764
779
790
767
783
786
791
772
786
778
745
750
738
706
691
668
686
711
720
726
725
741
755
759
725
718
698
672
634
643
640
648
644
614
655
671
661
649
661
660
640
640
635
642
635
642
653
666
667
697
712
733
712
717
696
679
688
694
687
677
671
640
644
644
673
692
737
800
778
777
782
764
746
761
721
693
723
728
695
669
655
637
650
695
784
811
770
795
832
811
789
784
774
739
691
662
627
621
624
627
628
625
613
584
599
584
590
611
648
685
703
722
748
739
747
754
744
727
701
684
691
696
736
760
754
771
799
797
764
719
703
683
669
661
647
648
652
669
683
708
722
732
716
709
706
704
710
707
684
683
676
673
671
676
684
716
735
768
770
773
767
761
734
716
717
719
723
717
712
691
693
698
724
744
746
756
757
739
718
713
698
682
676
681
697
717
729
712
716
720
718
684
688
694
705
709
691
701
708
711
712
691
689
684
683
661
670
675
695
715
700
703
704
697
671
669
636
607
605
603
612
639
698
737
765
769
776
744
743
738
713
695
670
646
619
615
618
616
636
643
662
682
682
681
699
704
717
703
668
663
633
638
649
627
628
650
686
740
717
744
740
738
693
698
692
663
651
662
676
682
654
669
667
677
660
675
677
689
665
682
685
698
692
707
708
715
674
693
683
696
678
691
690
687
662
667
665
651
633
623
638
635
636
629
640
637
646
633
648
652
669
667
626
657
654
658
665
653
619
643
653
697
713
729
721
679
667
658
648
638
619
637
638
670
721
751
751
717
715
693
655
606
653
624
608
609
611
616
629
629
635
642
645
635
627
620
616
608
598
591
583
577
577
583
580
551
551
522
579
619
749
836
840
901
894
874
839
794
824
830
789
763
789
836
837
780
738
754
757
758
779
733
733
771
772
728
801
798
788
777
781
714
713
700
696
719
741
773
734
714
753
742
753
748
731
735
808
756
738
717
690
658
634
593
571
554
557
534
523
520
511
514
507
516
521
523
518
540
573
600
621
605
634
650
758
754
769
778
788
785
764
725
729
717
679
657
655
649
639
638
641
623
612
610
597
585
575
572
562
560
553
551
563
565
582
598
573
596
609
618
596
610
644
651
656
633
671
685
674
694
719
721
673
692
691
695
668
704
689
648
662
647
630
610
600
594
558
557
562
591
632
735
791
764
773
760
717
732
712
693
659
672
657
666
644
622
663
688
701
709
672
687
665
650
612
610
588
575
554
546
542
529
524
525
521
529
540
566
612
590
615
625
623
605
617
624
615
600
601
596
607
593
591
605
620
645
634
653
665
676
650
666
657
643
623
623
630
650
651
692
743
774
753
764
759
723
683
665
636
634
607
599
612
670
727
730
742
752
728
697
674
658
627
624
610
608
610
609
600
588
602
621
634
631
659
650
649
651
648
637
635
620
624
622
617
632
666
686
691
730
758
745
729
728
721
693
685
689
701
695
743
763
734
746
743
721
671
667
652
630
602
617
629
684
701
718
718
701
674
665
656
638
634
630
630
622
636
647
673
692
695
717
736
702
707
704
684
666
666
662
661
668
700
705
737
726
702
716
698
667
672
667
661
648
622
640
654
680
666
652
666
629
635
619
601
605
609
588
606
610
600
613
672
731
740
735
759
738
688
635
590
593
624
614
743
831
821
879
874
834
864
871
880
844
851
765
787
730
718
731
717
653
662
667
671
698
713
725
706
724
706
674
681
696
703
683
715
733
723
737
706
663
652
623
602
579
574
554
540
533
529
525
523
529
525
540
559
592
593
592
611
631
622
603
614
617
600
598
593
593
605
597
612
624
626
608
634
635
635
623
627
621
618
606
605
599
601
593
598
598
576
579
575
568
565
550
567
572
580
584
598
617
625
613
614
620
593
597
595
579
587
596
587
618
629
651
653
675
691
659
671
674
678
674
649
639
625
607
599
600
609
639
629
668
694
717
705
713
675
677
675
675
655
631
624
618
615
608
596
609
611
616
623
622
624
627
601
603
620
639
655
638
649
655
662
654
641
620
595
608
589
575
567
562
564
560
575
584
593
583
591
595
601
606
623
642
672
662
671
613
672
693
688
683
664
658
644
629
629
618
607
597
591
568
575
566
575
582
612
661
712
712
754
791
773
777
765
749
728
654
658
641
647
662
645
641
603
604
591
592
587
583
592
604
623
616
626
620
644
634
628
623
613
603
606
615
637
644
630
632
618
643
648
643
637
633
601
598
606
607
609
613
642
671
731
758
728
743
739
710
676
639
649
643
655
671
670
650
706
740
749
711
713
737
734
691
662
652
665
661
685
684
674
663
704
698
702
666
684
732
711
782
745
778
782
771
735
714
686
684
689
691
691
754
800
755
719
728
713
703
690
675
658
687
686
707
674
654
670
678
697
724
748
736
732
718
669
659
655
676
688
677
665
693
733
748
731
718
699
703
700
682
673
663
666
645
672
697
722
702
705
716
722
762
758
716
710
731
743
752
752
745
728
693
692
703
745
805
750
768
796
749
762
768
804
807
800
780
753
697
666
706
786
885
835
859
886
853
822
849
867
879
875
839
854
860
873
857
850
861
877
891
844
841
819
780
800
835
826
816
842
870
830
821
835
841
831
791
809
804
793
820
849
870
814
841
832
835
830
793
814
826
833
804
818
827
843
852
827
820
840
847
851
788
783
749
733
748
779
761
744
790
818
826
791
819
832
822
806
792
791
802
812
790
768
765
777
792
750
788
774
767
732
715
739
748
751
711
743
746
737
736
740
687
703
701
743
768
780
775
725
726
736
778
821
849
817
845
858
862
848
813
822
826
837
782
803
807
810
813
817
797
732
741
740
778
774
797
768
815
834
838
837
814
794
812
818
818
779
807
824
831
784
773
721
707
711
726
742
712
767
799
823
782
790
810
821
793
746
762
708
746
808
833
771
786
790
767
757
728
707
752
799
875
874
821
859
867
863
839
813
795
732
733
747
768
789
761
809
833
843
837
836
788
802
800
806
805
760
796
814
837
805
782
757
735
739
755
718
694
713
738
766
725
762
786
781
761
803
835
843
814
826
834
836
847
821
834
838
843
843
810
833
849
859
824
853
853
851
813
837
828
841
812
843
853
861
817
837
825
811
774
780
801
820
771
810
824
829
778
803
797
802
748
789
798
821
779
810
825
824
765
804
816
820
762
801
842
861
808
826
827
800
809
822
819
791
819
815
800
827
827
829
807
831
828
800
814
808
837
790
837
853
860
817
843
843
819
812
819
823
783
760
756
745
755
789
722
749
760
744
740
743
753
725
703
721
727
746
702
726
760
809
805
826
828
853
808
800
792
787
755
738
794
762
780
793
823
832
755
766
728
735
727
769
785
795
715
733
744
756
763
756
744
728
698
753
845
931
874
824
828
836
839
831
823
792
713
678
664
673
672
717
796
899
918
877
876
888
890
854
832
826
841
790
815
749
793
824
854
864
794
833
836
850
833
787
832
846
858
790
825
836
846
795
832
847
854
811
826
820
831
781
806
765
785
807
851
854
791
801
817
796
736
788
852
901
878
840
871
878
832
849
841
816
788
786
754
771
811
868
862
867
848
861
854
788
805
808
827
809
839
841
855
804
829
845
853
856
849
800
816
819
839
821
850
865
867
822
825
835
840
837
788
795
803
820
828
805
850
864
871
826
859
858
849
793
813
814
825
779
806
815
834
804
833
828
811
758
781
791
815
775
805
821
841
835
827
832
818
751
774
780
822
849
838
841
847
805
824
820
809
754
770
774
797
772
826
851
831
839
820
738
748
715
724
774
770
774
786
810
741
774
795
790
732
762
780
801
780
796
835
852
840
858
851
815
800
816
833
848
797
833
860
869
825
855
862
842
805
815
812
791
780
794
817
828
784
819
840
845
827
809
773
776
807
839
822
781
781
771
764
714
749
790
868
895
898
824
854
837
820
761
792
796
801
762
807
814
821
761
800
821
782
772
795
808
755
762
782
791
747
782
779
799
756
792
798
746
764
716
704
756
781
793
785
738
772
787
747
739
741
733
726
695
746
800
816
821
872
869
874
871
856
857
850
830
783
823
838
848
813
831
772
837
843
855
805
826
837
786
794
813
846
811
854
868
858
864
875
878
814
839
817
810
835
807
836
845
844
842
835
789
730
736
756
773
772
770
765
824
831
824
836
822
778
771
746
761
773
738
712
738
815
884
879
895
898
883
856
865
871
854
791
784
818
891
910
878
899
899
889
863
860
875
888
860
871
895
912
905
853
854
840
849
858
866
811
829
839
854
798
822
854
879
871
848
872
881
826
829
760
756
764
778
796
770
759
827
875
824
803
858
885
888
813
837
840
839
776
827
842
873
853
777
726
766
775
837
823
805
797
797
774
717
696
712
730
744
762
738
734
763
786
813
820
814
773
748
711
691
695
728
752
758
720
758
762
783
807
759
791
802
827
861
815
850
849
853
782
799
792
798
762
810
828
799
800
846
863
830
807
804
800
751
758
783
736
818
864
875
879
819
840
826
804
813
822
835
831
765
773
784
755
769
793
803
812
805
793
756
679
683
687
702
739
777
770
824
877
861
874
879
850
865
848
819
769
773
774
725
799
873
813
851
869
866
855
837
782
775
754
768
830
855
854
883
904
903
868
877
868
850
813
821
823
821
792
826
817
809
845
854
807
814
815
818
765
807
822
828
771
782
752
758
742
784
810
809
794
763
686
654
681
672
782
839
860
854
855
850
801
786
743
741
743
760
731
771
804
825
773
769
772
721
708
692
717
718
750
758
772
782
768
767
752
742
740
723
697
690
748
817
858
792
807
820
814
792
740
740
721
731
764
747
770
801
848
859
819
841
831
818
764
788
793
815
802
833
835
837
824
753
778
798
836
781
824
839
810
800
812
811
794
731
763
794
831
781
807
821
823
773
759
761
774
782
758
795
814
822
757
798
800
795
732
768
780
783
734
707
681
698
690
710
744
749
726
776
799
820
747
774
755
711
700
718
718
719
762
790
789
761
799
814
796
727
752
741
769
778
740
807
839
864
860
806
827
827
796
765
784
806
816
762
790
801
788
766
790
688
652
621
645
668
701
728
723
712
745
773
776
723
697
682
655
640
642
660
673
647
693
709
728
698
740
765
788
792
723
738
743
752
729
722
755
821
845
799
845
833
741
757
754
701
730
729
797
743
812
845
790
828
798
731
767
790
778
833
917
951
958
910
931
921
864
860
850
850
800
806
811
831
839
796
823
821
828
824
781
810
791
755
801
828
852
792
830
829
776
798
804
804
749
784
774
759
736
792
817
798
790
817
822
788
811
821
826
776
808
804
792
797
829
842
797
838
851
829
797
829
856
812
857
857
837
816
845
840
794
823
828
837
810
851
848
775
803
770
754
745
707
750
803
781
846
830
769
751
737
761
722
772
812
770
846
791
823
815
791
822
789
824
818
790
812
797
813
820
808
803
820
787
829
841
831
830
843
810
826
823
823
800
825
768
818
809
817
846
814
832
830
797
810
803
808
744
784
796
825
791
846
847
750
771
738
731
709
659
678
690
724
766
767
783
808
828
821
772
796
787
778
766
814
847
836
881
883
866
836
839
848
798
833
839
796
791
806
813
764
816
831
812
814
826
840
786
829
833
804
818
836
853
813
866
869
799
824
820
784
786
800
832
801
830
847
849
799
840
850
828
793
799
803
741
783
777
768
797
847
852
800
836
839
836
774
805
766
795
788
769
818
793
847
831
822
811
759
781
793
817
796
812
842
797
822
838
775
813
839
826
751
787
762
793
814
868
824
861
870
890
813
834
846
854
850
801
842
842
855
814
860
892
898
857
891
891
868
829
852
848
796
840
837
811
767
793
807
741
789
807
798
756
791
809
761
795
795
800
760
803
823
817
807
833
847
803
835
837
790
817
816
776
800
799
771
745
767
787
758
715
773
782
802
749
749
766
769
715
757
778
790
739
795
815
818
740
784
793
781
746
776
808
793
779
813
839
784
819
820
823
777
810
825
769
818
830
777
819
818
791
802
792
712
746
766
724
773
803
774
821
830
825
810
837
820
817
772
720
717
790
773
803
887
898
848
869
825
796
814
840
768
799
785
741
679
712
717
765
734
802
847
849
793
802
723
755
762
755
788
831
786
851
865
860
801
815
800
735
760
760
787
739
786
818
819
767
797
802
766
752
774
782
744
737
778
814
815
758
799
822
820
761
794
822
859
825
851
854
804
766
779
787
739
781
805
814
785
835
839
769
816
796
751
753
757
763
718
776
826
835
832
858
840
793
816
809
789
738
744
754
742
769
804
801
794
838
804
798
804
774
728
756
747
750
701
748
770
768
717
727
682
718
716
691
739
758
761
730
752
743
698
704
704
700
683
735
767
755
763
774
784
739
761
748
746
713
775
823
839
801
845
857
776
694
691
721
722
757
800
758
825
847
850
792
805
797
747
782
757
709
754
740
706
732
719
701
666
726
731
760
730
769
785
746
774
774
752
704
730
740
764
730
784
821
822
735
757
744
742
740
683
715
714
736
703
753
782
813
772
752
758
756
717
777
797
837
813
816
831
830
767
789
794
794
741
791
792
793
801
837
841
782
823
818
717
722
722
780
764
845
888
858
876
882
871
813
837
827
764
804
852
847
816
847
847
787
786
780
748
741
765
799
769
838
854
872
829
853
842
777
800
777
752
723
750
783
757
785
791
783
730
757
767
780
766
817
836
806
835
831
816
755
775
786
771
783
837
843
807
853
845
782
814
792
722
737
751
806
775
847
870
805
829
846
795
811
814
797
740
773
807
832
789
832
835
840
816
827
833
774
804
802
799
763
798
819
768
816
817
825
785
815
828
784
828
829
824
789
821
827
799
819
812
793
747
771
774
733
789
823
825
790
830
843
776
789
800
812
758
792
797
817
792
851
859
831
853
850
824
822
829
823
783
810
822
813
803
810
826
797
800
789
757
727
748
769
750
809
841
859
807
852
862
862
813
826
831
806
834
836
824
815
849
846
837
866
867
814
841
844
839
775
772
797
895
873
893
935
923
882
892
829
847
830
803
778
811
851
795
746
774
770
798
820
779
801
813
816
763
807
802
795
761
775
772
719
745
742
811
851
787
822
832
819
781
779
757
752
706
759
788
830
770
812
854
854
837
773
763
758
692
670
701
726
787
795
794
832
833
787
793
745
718
718
734
741
777
811
755
763
770
706
709
704
667
642
630
684
726
816
740
723
779
769
723
712
732
744
712
710
735
782
741
758
797
811
808
815
735
732
739
750
777
714
752
756
795
828
801
835
833
819
783
745
749
777
766
734
772
820
825
779
800
793
767
723
747
750
738
731
764
774
755
770
768
785
768
760
780
797
746
738
750
792
809
755
796
797
799
757
804
814
810
760
807
825
838
782
811
809
808
739
773
756
744
714
755
790
770
802
816
812
759
781
756
700
707
703
740
724
804
811
822
773
804
806
752
768
755
750
707
741
748
775
728
761
758
721
667
710
737
776
724
745
764
776
713
736
750
763
730
787
826
777
809
830
806
773
799
816
779
791
816
828
788
828
826
784
789
801
803
766
816
812
768
783
801
817
762
795
798
813
771
799
797
757
786
799
810
765
789
784
743
746
752
765
704
699
731
742
669
632
647
669
682
707
733
743
722
735
731
689
662
665
657
641
636
643
657
689
733
766
765
739
757
775
788
772
762
796
826
802
781
816
839
839
806
809
789
782
729
767
794
856
812
795
814
843
852
817
826
816
809
785
791
829
842
843
830
859
862
829
793
789
794
745
782
796
825
789
832
853
839
805
822
808
757
774
773
716
768
801
828
788
830
825
771
746
765
768
742
756
798
829
766
726
776
800
792
737
767
772
795
765
737
762
781
803
760
750
752
768
752
704
726
749
771
732
760
787
817
736
691
649
624
640
624
601
601
606
586
569
585
567
553
541
547
536
528
521
520
514
516
504
506
504
506
514
515
525
537
544
549
549
547
549
556
556
565
559
558
550
566
576
593
589
626
639
670
637
664
667
662
621
604
566
591
587
589
580
570
569
562
557
567
585
601
601
612
622
624
614
607
601
582
564
565
580
597
618
664
698
750
777
783
761
763
753
719
683
664
645
628
616
599
624
659
690
741
830
789
760
780
785
762
763
751
659
667
644
631
622
626
637
646
640
653
695
731
710
704
717
724
698
676
676
669
671
650
657
664
644
700
696
703
651
683
699
688
644
651
647
628
617
602
640
629
623
604
625
619
597
627
621
626
613
622
618
622
613
614
609
601
604
603
591
611
620
667
724
760
767
747
729
741
745
741
739
737
728
705
669
722
792
788
768
762
774
782
753
757
739
659
656
623
636
634
703
711
814
834
838
807
756
732
696
666
624
612
591
583
557
575
570
575
575
582
597
607
618
599
583
606
679
697
695
665
646
611
635
622
621
624
620
619
613
601
581
578
582
591
604
612
616
610
605
601
594
587
577
598
656
764
733
702
712
734
745
743
721
689
680
681
669
652
635
623
603
597
588
574
566
591
627
682
768
812
819
819
782
796
811
798
770
761
753
734
669
674
643
617
602
609
594
591
584
572
567
572
576
587
603
587
596
596
604
628
622
652
682
674
664
661
666
653
609
625
629
627
618
611
627
650
646
660
684
727
727
718
693
647
622
624
613
612
624
632
668
692
693
699
686
617
649
633
609
598
642
650
671
667
629
625
619
608
606
595
580
575
576
553
579
579
589
606
588
609
626
638
630
605
630
632
622
624
617
596
618
623
633
639
635
638
636
613
628
634
694
789
776
753
749
769
740
746
749
731
715
712
692
703
723
704
683
696
711
700
684
724
758
755
766
749
740
736
736
736
692
661
670
682
706
715
720
704
665
670
679
680
674
661
666
676
667
654
666
670
651
638
656
665
670
655
662
669
671
674
662
641
620
604
605
635
685
717
719
730
741
695
663
651
622
585
574
580
556
574
590
623
687
695
685
677
659
633
618
582
565
570
579
611
692
723
696
698
706
711
704
695
658
600
595
576
573
558
571
560
570
589
589
590
585
574
574
576
574
564
554
544
544
543
532
555
586
666
701
679
674
673
656
595
646
638
640
630
613
600
598
589
586
575
565
575
577
585
559
581
584
570
575
594
599
615
616
612
601
594
576
562
540
544
534
536
568
593
589
596
599
588
593
602
616
610
591
565
597
576
554
578
642
660
668
682
746
759
783
750
778
774
771
786
771
735
654
684
699
759
788
791
722
758
722
661
682
669
663
665
655
644
664
633
621
644
637
646
648
609
625
639
644
590
667
633
641
654
673
660
703
701
699
657
670
652
631
638
627
633
635
646
643
622
615
628
642
680
678
641
661
680
657
679
683
685
667
631
630
638
648
665
641
594
614
649
647
647
644
652
655
666
672
655
640
657
649
645
601
596
628
609
601
592
608
614
616
610
614
618
622
607
606
607
615
592
599
603
614
604
619
653
703
695
695
704
679
615
590
585
582
578
609
680
771
729
721
727
717
761
762
762
720
707
722
716
722
700
762
775
781
752
798
819
825
781
840
856
806
795
825
804
778
835
839
790
835
849
803
784
817
812
776
825
838
802
807
841
859
815
871
867
820
871
875
828
847
859
835
841
856
841
806
854
846
796
864
872
822
865
869
849
818
835
835
775
820
818
792
789
822
827
780
830
833
772
796
804
771
763
803
842
801
807
823
834
785
821
848
870
810
853
864
840
813
855
875
882
823
861
843
800
796
827
821
805
860
868
832
845
866
859
799
827
839
819
806
841
850
818
841
855
808
808
833
823
781
824
812
770
824
830
776
822
830
773
823
845
828
810
846
849
789
838
836
788
817
840
843
801
859
871
855
843
887
895
824
853
854
852
797
852
875
850
827
865
884
821
804
818
827
780
795
836
864
809
840
857
849
799
830
834
791
768
802
825
785
831
872
842
801
841
837
782
815
835
820
778
828
837
786
829
830
808
790
817
830
789
849
853
801
832
843
828
795
845
864
825
853
876
835
833
865
871
804
836
852
825
804
863
872
817
866
875
809
848
861
832
803
832
846
800
835
852
838
817
858
852
808
848
848
799
818
836
797
765
800
831
816
803
852
844
768
775
762
758
728
746
795
827
824
787
828
852
837
788
825
829
809
768
833
873
887
841
889
901
829
828
847
852
800
838
869
891
835
876
889
837
839
857
857
810
824
852
861
807
850
869
817
804
841
836
785
809
825
833
781
811
852
852
797
847
854
821
779
824
854
848
794
846
870
883
817
870
885
871
811
850
855
799
839
855
798
846
855
803
795
846
857
793
813
835
799
781
837
900
938
876
911
916
869
825
852
858
796
826
831
853
813
818
847
861
821
804
832
834
817
780
825
838
841
798
838
858
851
803
854
868
851
802
846
859
860
804
859
870
830
740
786
797
827
853
834
808
843
863
863
815
859
855
790
775
755
702
742
726
728
775
833
852
801
815
846
840
839
808
839
864
883
862
827
846
833
772
794
827
858
872
814
861
868
872
815
848
838
787
756
793
804
813
806
880
932
957
900
916
908
878
809
851
853
876
829
892
895
866
859
881
870
816
850
846
812
774
808
836
863
821
874
881
864
807
844
842
834
778
821
818
789
785
835
860
821
844
873
869
810
859
849
770
803
813
830
780
813
839
847
821
843
865
860
808
839
838
784
806
824
832
794
839
846
853
817
853
856
795
797
819
837
833
801
865
883
886
822
862
850
801
801
820
828
793
834
856
846
795
845
851
832
798
834
842
801
776
817
830
812
806
834
840
796
840
839
809
807
839
848
799
849
855
835
796
833
843
800
787
829
841
787
794
834
843
798
831
836
827
773
808
840
818
774
798
789
738
658
660
643
616
609
623
626
628
617
641
654
660
642
666
700
710
717
683
719
722
730
704
707
748
769
753
736
782
785
739
769
788
796
721
744
769
801
767
790
819
816
753
795
795
785
755
831
880
839
882
923
933
888
901
903
878
815
841
860
854
822
885
900
842
871
877
825
858
886
894
842
893
911
900
854
881
888
832
828
852
874
856
866
905
915
866
866
882
898
829
860
868
874
819
863
883
890
866
894
813
813
806
802
756
804
846
847
834
887
905
856
878
862
849
814
844
854
851
820
873
878
861
815
850
853
826
798
838
863
816
803
814
820
787
826
829
828
801
836
837
772
776
800
817
785
839
839
790
806
846
847
798
823
825
788
774
816
828
783
832
863
865
808
843
858
849
801
840
858
822
799
831
846
812
840
880
890
822
842
839
807
778
817
834
784
793
834
825
779
820
831
816
780
811
822
794
791
827
827
779
794
815
825
803
850
878
895
847
874
878
846
823
862
873
853
815
869
870
823
856
873
841
814
848
838
768
710
738
746
733
739
802
803
819
867
899
916
867
893
874
869
813
848
862
866
818
859
869
831
850
857
864
810
850
863
844
810
846
846
851
790
822
826
820
797
836
843
817
810
845
838
793
834
833
831
789
826
832
813
829
848
852
801
834
828
806
783
813
832
793
799
832
854
805
841
835
812
785
804
790
743
758
781
807
774
811
834
832
781
816
814
819
775
805
819
833
790
827
845
830
785
822
817
805
778
819
822
812
776
813
820
803
783
811
813
783
804
816
794
748
772
766
729
748
774
807
768
819
843
838
790
847
856
854
817
866
904
914
879
908
904
873
844
866
869
830
812
840
847
799
830
839
806
819
841
830
788
823
840
812
818
852
859
807
831
848
840
792
830
823
751
782
707
682
646
651
644
651
627
623
645
672
713
718
684
719
737
745
700
715
738
757
755
700
747
737
751
693
705
718
725
684
726
746
781
743
809
816
821
752
790
791
805
758
814
820
814
796
814
809
784
768
798
807
770
782
818
834
778
764
798
808
768
783
791
770
734
775
794
811
767
809
815
781
779
799
740
668
638
678
692
811
971
946
934
940
948
911
931
912
886
838
840
840
828
797
834
832
836
815
846
856
834
842
850
852
808
842
841
838
809
831
826
798
839
844
800
836
844
832
798
827
827
774
827
834
814
774
825
859
828
831
867
866
824
836
841
850
801
850
844
803
784
814
835
797
853
867
831
831
859
844
792
836
835
801
820
852
830
814
858
861
810
846
852
799
830
838
840
802
845
859
809
841
851
826
802
829
840
772
813
833
825
803
840
816
764
790
802
770
770
809
836
803
812
832
844
816
863
868
848
812
839
841
791
834
855
867
815
864
873
829
856
859
842
799
827
849
818
853
882
887
828
869
858
788
819
827
809
789
831
855
807
843
866
861
812
848
845
795
811
855
880
839
876
903
885
841
871
866
809
819
834
844
799
850
868
831
839
865
858
815
855
846
799
838
843
798
810
849
863
820
878
880
829
854
851
812
812
825
780
814
851
859
829
867
872
818
854
856
812
814
844
855
805
842
844
821
821
854
849
809
847
846
799
838
836
810
833
861
867
816
860
859
803
836
837
813
784
820
831
793
840
862
826
842
857
850
801
819
822
783
800
827
844
797
829
809
732
708
675
661
631
624
623
623
630
623
607
622
631
643
648
636
674
682
716
693
739
752
763
723
754
759
750
714
765
771
734
758
787
791
760
803
802
757
772
794
800
756
810
809
748
770
801
801
769
815
829
763
793
803
799
747
780
781
766
750
770
792
776
820
821
806
773
796
799
736
759
774
763
702
732
729
694
698
720
735
739
692
703
711
710
688
702
721
731
712
723
758
779
740
742
758
746
695
720
730
740
708
750
766
771
731
767
768
744
714
745
746
726
704
739
760
760
747
782
781
757
778
783
787
728
739
741
749
715
753
772
759
737
753
736
689
715
719
726
692
720
717
748
722
741
757
765
721
725
740
750
716
699
736
754
774
742
777
786
787
726
747
759
765
726
734
757
765
758
732
758
763
756
715
739
734
740
688
700
680
709
687
736
780
811
757
801
792
769
716
734
698
681
669
714
731
742
739
793
811
756
775
780
783
726
757
747
737
700
733
742
764
718
751
764
727
750
772
780
726
755
740
718
693
733
747
756
744
791
811
768
798
806
804
746
764
761
729
725
764
799
778
810
847
845
781
800
784
731
756
756
743
739
773
801
767
810
826
793
772
784
774
729
754
766
772
787
844
859
800
829
814
777
778
797
810
762
817
821
793
793
793
725
713
706
700
684
718
689
735
756
775
733
765
759
726
707
748
779
778
755
809
850
817
801
821
808
741
753
758
782
765
825
852
817
844
846
827
787
801
787
735
742
753
799
775
828
836
815
802
824
819
774
770
774
786
732
774
787
796
802
848
866
805
838
821
762
769
782
791
749
795
810
789
728
691
720
768
830
866
811
843
835
810
780
799
804
804
783
817
820
808
811
816
795
774
801
790
743
732
761
808
847
824
809
836
845
835
798
827
836
836
791
839
853
835
813
838
834
786
811
823
822
779
812
820
774
796
815
815
749
779
793
820
795
827
843
835
764
764
779
790
746
764
787
795
759
804
837
816
780
810
816
765
769
776
797
756
787
803
825
781
814
816
811
756
775
794
796
777
805
830
830
799
825
827
807
777
805
824
795
824
849
859
793
824
842
857
820
833
848
854
801
833
830
831
797
830
830
795
785
808
822
797
804
818
820
765
771
786
797
777
787
829
835
792
801
818
806
759
767
778
757
709
683
670
644
649
684
733
762
723
750
767
717
719
721
732
697
696
681
681
661
680
644
642
681
748
821
839
764
784
823
849
847
784
798
802
807
784
808
841
873
832
836
850
867
837
819
825
841
832
781
825
852
859
805
849
845
790
800
818
839
802
801
834
868
835
828
847
848
792
818
812
785
729
757
782
861
833
902
915
857
889
879
780
736
730
733
754
716
800
850
867
827
881
884
830
821
845
859
825
822
846
860
823
860
884
887
837
837
849
858
818
847
863
876
828
865
859
806
822
834
842
801
846
875
895
851
877
878
880
829
838
837
838
801
841
891
912
868
916
917
855
827
833
834
789
843
873
901
860
891
917
909
857
877
870
821
798
821
839
846
810
840
868
851
815
849
859
844
813
850
865
825
834
860
869
830
841
846
848
813
829
853
872
838
853
865
860
801
839
831
808
755
798
815
820
811
862
878
833
813
830
822
767
791
790
794
758
807
824
808
780
820
819
772
808
827
805
779
819
829
780
735
698
693
664
640
647
633
621
608
608
606
601
594
591
579
583
575
579
589
576
578
577
573
568
557
564
567
571
570
579
589
616
642
642
693
736
759
707
695
704
712
701
700
666
666
670
691
669
661
653
645
599
637
625
596
604
597
584
581
569
558
554
552
549
543
542
552
549
544
547
548
548
544
559
583
614
624
624
614
597
607
615
604
617
622
617
597
602
598
593
583
578
593
588
589
584
586
576
568
570
571
580
591
606
597
626
649
675
660
666
679
690
683
663
652
644
627
617
605
606
598
591
594
604
613
638
664
676
697
682
655
635
619
609
596
578
565
549
540
531
519
520
533
566
659
716
697
713
713
704
705
687
680
675
650
649
646
637
616
616
617
621
601
609
620
630
626
652
710
751
743
724
701
659
645
646
679
730
726
755
808
796
794
779
785
784
774
756
756
755
756
727
721
730
742
720
705
698
692
670
671
671
660
640
640
619
610
595
589
604
624
655
667
664
678
695
665
644
634
617
605
609
631
684
737
753
756
758
759
746
743
727
709
676
688
688
702
691
703
710
700
696
687
658
626
620
616
598
591
583
581
575
569
578
601
618
622
633
634
619
605
596
583
584
576
567
570
589
616
634
666
685
678
688
690
660
642
648
646
652
635
617
613
599
575
590
591
625
592
719
671
685
641
676
728
761
794
787
773
786
783
820
844
882
896
834
821
833
865
836
837
868
889
835
849
861
883
871
867
875
882
854
826
857
813
839
872
888
882
834
850
859
868
873
881
824
815
785
789
810
832
805
839
860
845
837
798
796
755
783
784
798
814
837
848
850
834
846
853
854
862
849
865
880
859
827
835
798
810
821
833
845
848
837
816
799
779
751
714
697
722
838
911
932
976
906
932
927
878
885
884
882
845
858
866
883
835
833
838
844
848
844
804
783
779
771
737
715
721
792
862
759
757
782
722
732
711
787
803
804
866
914
927
893
884
836
847
844
825
823
851
881
907
877
883
898
915
899
865
887
893
887
845
884
903
897
900
913
902
861
881
882
878
867
887
907
894
887
892
889
852
858
873
888
883
873
895
907
883
840
857
866
864
834
860
879
881
851
881
896
893
840
833
839
866
859
895
892
890
862
890
880
870
849
868
885
861
864
860
858
777
797
793
779
768
741
783
797
826
785
824
826
797
783
806
818
773
778
792
820
793
813
834
840
821
840
852
818
822
823
828
804
842
862
870
856
874
839
792
820
846
848
806
831
845
797
825
854
872
830
862
857
807
753
696
769
749
709
720
712
692
672
650
635
618
598
590
570
568
560
557
555
558
557
565
577
579
595
613
626
649
648
677
725
733
719
711
695
684
660
649
647
656
667
677
683
692
693
720
740
725
750
745
734
731
713
687
655
661
667
669
678
716
777
793
781
771
789
767
758
753
710
653
613
643
612
591
653
719
830
812
807
774
757
763
772
759
761
753
781
762
787
779
803
822
815
812
815
824
844
855
852
840
840
841
843
842
816
829
836
834
814
830
834
799
799
803
784
739
768
792
815
791
830
826
827
799
807
809
790
792
806
823
811
808
806
784
783
736
706
750
707
673
717
741
792
773
753
780
777
781
783
779
766
746
774
797
841
828
818
785
776
773
767
742
758
771
790
781
786
790
790
765
768
762
736
695
678
679
691
727
698
733
775
804
779
786
796
802
784
792
785
785
776
772
787
795
807
816
811
813
817
809
794
790
776
756
766
774
794
801
787
800
806
800
785
778
772
763
751
756
757
766
749
769
770
770
756
767
762
745
719
726
723
728
685
710
708
720
713
739
761
784
782
745
766
753
766
732
741
753
769
705
737
737
754
746
679
695
687
689
684
682
673
657
645
642
649
664
632
657
668
695
720
721
672
698
697
697
691
653
667
658
661
659
628
636
637
657
684
702
699
680
638
630
660
719
813
790
789
782
785
775
780
790
773
776
783
793
775
782
797
833
847
835
841
831
819
810
769
726
728
744
752
759
750
747
733
680
721
768
822
837
826
795
792
807
816
809
804
807
804
796
781
798
803
794
808
819
811
795
788
797
798
795
783
795
799
795
755
779
780
789
778
785
773
794
794
799
758
725
747
765
794
791
738
751
743
736
691
721
715
690
703
731
769
784
778
711
723
711
702
664
696
718
757
816
803
784
803
809
814
793
795
785
784
782
770
757
737
714
722
705
683
713
736
776
802
781
789
782
781
768
761
747
758
776
791
776
778
793
808
827
810
814
819
810
791
787
795
798
783
779
799
817
826
807
816
823
819
798
807
799
793
776
800
816
836
830
836
849
854
830
841
834
827
804
813
816
811
813
813
825
832
854
849
844
815
816
804
804
776
805
818
751
745
761
742
700
726
731
729
693
711
713
728
691
715
684
640
699
714
716
718
707
667
676
677
685
709
718
717
686
658
658
646
672
655
665
649
653
630
617
606
605
603
584
590
580
568
548
543
547
540
531
537
538
526
533
535
541
530
545
548
547
547
540
548
561
567
590
627
640
698
689
641
668
647
633
611
595
590
584
584
590
593
580
569
560
558
551
551
558
571
556
569
569
561
576
571
562
575
570
555
572
569
549
554
554
551
534
562
565
597
659
679
691
700
704
667
637
662
677
674
661
643
650
690
759
802
759
794
828
839
810
763
745
728
722
680
732
779
761
779
790
734
677
675
632
616
593
578
582
561
559
558
555
559
560
571
585
608
579
630
627
629
615
592
610
607
604
583
595
592
591
570
593
584
615
627
645
642
674
671
650
671
675
679
662
649
624
616
619
615
637
684
700
745
766
734
692
676
659
644
666
670
667
663
683
688
680
698
713
713
694
704
709
726
710
735
753
728
767
759
734
674
663
647
608
608
588
569
555
549
535
567
552
556
552
561
561
568
566
563
541
557
546
545
561
574
600
633
671
643
684
713
727
716
653
679
682
669
668
738
770
729
758
823
807
768
773
721
702
699
712
704
636
670
667
714
743
727
660
629
670
691
744
798
799
769
710
647
680
702
779
812
749
760
754
758
667
695
732
689
739
734
752
743
739
709
681
701
742
808
856
808
810
846
840
840
818
796
688
710
706
759
844
881
830
823
823
791
786
798
802
819
825
822
832
830
846
842
825
813
828
837
853
808
823
823
802
802
824
875
820
817
759
762
734
701
691
679
660
662
682
730
752
775
737
782
813
820
781
793
792
794
751
750
780
829
824
805
831
838
830
811
799
774
751
701
720
735
813
857
797
819
831
839
771
760
720
651
741
705
674
650
647
634
608
609
597
585
571
576
561
566
559
554
561
570
576
592
586
616
641
606
663
735
778
760
811
819
814
779
789
764
750
696
727
747
749
736
776
797
766
767
742
707
694
686
651
655
628
627
595
603
588
594
576
572
553
588
576
575
573
577
573
577
574
578
574
581
592
585
596
602
606
591
596
588
569
572
558
557
549
549
558
568
559
600
641
659
641
650
640
602
618
589
579
573
564
555
552
565
564
583
622
659
634
610
628
619
608
606
605
586
590
590
563
560
609
597
586
597
612
612
600
569
562
585
564
556
566
555
573
587
624
655
650
629
660
666
671
644
675
699
698
656
688
663
645
640
685
723
750
687
706
693
653
618
615
619
631
663
711
676
669
654
647
638
634
609
595
592
589
595
614
618
696
745
730
734
727
713
736
697
690
723
765
756
721
767
770
728
769
780
744
782
747
720
732
734
739
700
670
648
680
687
710
724
714
695
673
647
615
605
593
608
646
649
740
770
760
718
705
723
725
721
674
651
678
690
730
772
747
696
682
699
699
698
698
684
665
658
645
629
626
628
652
702
760
752
710
678
702
696
699
675
658
683
705
738
752
751
702
666
657
673
693
726
727
709
692
670
667
665
685
691
708
697
675
651
654
644
632
605
621
618
633
666
684
682
705
727
755
713
702
693
705
705
703
704
664
655
665
723
716
719
722
721
695
669
659
637
625
616
603
594
582
580
589
588
600
623
676
759
768
737
758
796
785
784
793
759
757
746
738
706
660
633
618
632
648
703
697
719
796
773
744
753
768
783
800
796
768
750
747
708
693
729
774
798
767
783
791
801
809
783
784
792
793
786
777
748
699
704
766
767
746
779
788
794
738
718
702
718
725
739
712
680
668
690
696
711
713
695
690
659
649
623
612
610
622
649
690
745
760
718
684
653
656
665
676
699
706
706
682
674
652
651
638
656
678
696
716
708
668
648
649
651
661
700
732
691
670
676
701
717
721
707
691
678
664
640
624
626
627
621
629
648
674
645
659
671
691
709
687
680
695
700
713
704
666
654
670
684
698
709
685
658
643
653
656
670
678
688
647
642
639
629
622
616
618
612
615
622
642
660
678
691
683
649
628
614
628
636
668
686
668
661
681
691
682
689
698
705
681
671
664
642
645
650
664
662
645
641
660
682
715
741
721
685
660
668
682
696
720
715
702
679
663
643
626
617
634
653
695
760
733
711
711
692
679
659
632
615
616
646
690
775
779
756
721
745
737
718
693
677
668
657
656
648
638
630
630
637
661
697
741
767
725
701
696
706
697
694
679
683
661
664
678
697
718
737
747
708
671
652
647
659
673
676
693
706
706
697
691
682
685
669
649
657
649
639
645
623
640
657
662
664
642
631
641
618
628
625
642
639
654
696
742
778
793
775
758
748
739
744
741
731
780
828
859
824
822
839
834
787
778
779
784
733
722
703
703
760
757
762
804
833
809
765
777
773
768
727
752
778
802
760
771
799
791
758
777
783
759
705
725
741
770
755
755
799
840
860
808
841
844
829
791
828
839
857
803
838
830
810
792
784
798
751
775
765
775
735
726
756
826
883
844
829
842
831
816
748
760
730
719
712
744
764
722
741
776
797
822
777
784
783
771
741
718
736
763
809
784
714
725
727
708
687
637
656
615
609
646
679
739
700
711
723
707
714
702
688
670
646
605
600
604
619
645
679
673
657
698
732
766
732
708
727
732
748
735
775
786
811
762
730
741
756
776
743
760
766
796
775
804
808
775
732
752
743
703
691
697
729
767
808
753
788
799
811
755
779
773
768
747
766
786
771
782
780
789
778
755
691
667
677
682
714
774
772
728
734
733
741
755
775
776
722
714
682
658
634
630
639
663
672
745
783
686
671
713
692
657
647
655
635
624
619
620
582
609
602
606
605
606
606
596
631
677
675
744
773
735
756
778
734
743
736
724
701
675
695
723
753
759
722
745
766
774
755
725
695
636
642
626
633
646
700
739
712
755
710
784
781
761
735
731
727
716
671
681
669
669
666
696
678
691
747
796
811
756
772
758
750
683
682
692
715
747
717
757
773
752
734
755
757
732
681
666
657
679
697
712
690
670
693
687
689
665
642
629
632
631
630
621
616
636
655
657
658
658
657
643
665
668
655
633
644
663
674
683
670
613
625
651
681
730
754
714
710
728
749
746
746
745
708
666
647
640
612
620
616
630
613
619
626
624
617
607
594
593
586
572
575
569
561
558
547
546
546
547
557
559
567
608
602
619
678
742
744
733
755
751
745
751
747
756
754
734
679
689
691
701
674
737
779
791
795
803
805
786
781
765
703
719
701
692
719
746
750
765
775
761
710
721
723
701
668
678
682
686
723
744
771
764
733
734
753
704
694
653
656
676
711
733
747
796
845
831
848
841
807
783
799
806
797
797
829
862
854
832
831
794
745
744
742
749
745
774
798
757
795
783
723
732
692
668
672
675
723
756
769
810
857
856
806
832
817
803
735
757
772
836
817
858
866
852
828
833
819
803
754
787
812
843
817
849
866
871
806
816
794
758
717
710
704
678
690
708
737
702
742
714
676
678
660
671
673
669
664
657
621
630
623
639
690
702
663
701
720
729
678
692
726
739
716
758
741
703
708
721
735
761
764
751
789
812
828
811
778
792
754
722
727
698
734
752
768
774
735
774
769
785
775
746
785
805
829
805
819
831
849
837
787
810
792
800
757
762
745
708
673
658
653
624
642
654
702
674
707
714
675
686
682
683
649
660
668
679
678
679
699
734
747
719
748
760
727
702
714
717
698
702
726
765
755
749
776
788
749
737
729
740
710
714
724
737
727
730
744
743
730
736
727
713
694
691
688
688
668
696
710
725
707
718
712
701
676
680
667
639
633
638
653
681
676
697
706
672
671
663
670
650
648
637
648
658
663
643
659
681
728
759
742
776
777
769
728
733
723
741
747
710
742
760
793
762
750
767
767
746
713
724
739
752
725
724
743
755
721
721
723
726
699
677
686
694
706
681
681
698
739
749
711
717
708
702
675
681
699
712
711
720
746
751
735
697
709
699
689
666
686
704
712
693
704
702
693
673
694
688
678
668
660
667
689
672
694
691
666
639
638
658
680
707
695
720
730
735
726
690
694
703
684
706
690
676
695
705
670
685
696
705
667
672
668
675
667
653
659
675
686
677
700
699
702
682
693
677
658
649
651
664
671
662
691
701
717
706
730
727
705
683
675
667
662
648
668
671
682
668
686
682
681
658
654
651
640
634
629
615
619
626
638
641
646
656
665
645
660
661
668
653
668
671
701
717
689
706
718
724
654
658
658
699
743
731
742
736
705
719
699
682
658
665
661
665
649
607
640
641
640
673
683
670
701
720
746
746
762
763
751
693
691
699
704
718
715
759
762
768
759
733
689
681
681
664
675
685
691
679
657
658
639
620
595
585
563
558
562
548
549
551
542
547
549
548
546
543
546
548
555
554
563
578
604
619
608
615
620
633
635
610
606
607
612
606
590
588
587
575
557
574
595
573
609
624
700
737
751
718
735
702
714
724
743
746
703
680
680
652
664
653
678
702
713
716
692
669
671
670
666
628
649
655
701
719
718
695
684
698
701
687
683
645
643
622
630
616
622
631
632
652
709
787
793
790
766
690
652
654
640
666
685
657
648
677
693
680
709
691
682
662
635
644
653
635
646
638
657
661
649
649
638
610
582
588
580
574
569
590
636
727
771
716
713
716
697
672
652
639
607
593
580
581
570
618
699
738
734
697
721
711
741
758
745
721
663
647
622
615
602
598
593
592
613
618
651
636
653
670
687
687
668
650
641
631
623
624
615
605
606
635
664
688
715
666
668
671
624
604
590
567
580
566
552
575
564
568
584
589
594
581
608
597
596
592
595
621
648
657
701
736
748
747
684
652
641
667
645
731
733
745
750
736
705
678
680
692
696
675
692
671
677
696
640
673
674
675
618
663
629
627
621
602
633
629
643
643
619
636
658
691
719
711
724
728
734
728
708
665
660
667
680
670
713
731
751
764
737
750
741
738
753
716
763
779
796
783
742
678
697
692
704
673
710
699
711
713
710
738
715
635
605
629
605
600
617
582
621
630
638
659
629
644
625
626
621
603
597
609
617
636
674
676
648
700
710
750
745
712
706
676
663
654
615
634
636
625
683
698
738
755
745
732
698
666
640
611
585
590
585
589
611
614
634
639
703
746
751
741
726
685
629
619
621
632
668
714
738
714
706
695
697
682
672
653
635
620
607
597
597
601
571
574
594
621
648
708
723
752
755
700
710
706
699
684
656
621
636
622
602
631
633
646
653
617
638
620
662
668
656
634
654
660
673
679
659
647
663
655
661
639
624
633
628
617
635
636
631
621
606
584
585
585
581
589
596
595
590
586
578
597
594
615
633
646
644
642
624
616
589
580
582
588
627
656
674
721
742
736
674
683
660
651
629
636
652
670
711
737
713
703
685
674
663
649
625
612
595
591
563
571
586
607
657
685
712
728
719
651
648
638
642
655
655
663
647
625
648
653
671
634
637
652
674
702
714
667
638
654
644
643
625
614
592
617
630
634
632
690
720
704
677
712
711
699
680
662
644
635
617
629
628
648
653
655
694
720
736
740
739
732
724
721
711
689
696
665
655
698
700
714
672
648
684
684
702
680
652
678
687
694
686
644
651
669
686
687
653
682
684
686
657
687
680
687
689
655
668
663
640
612
618
613
611
607
611
599
630
626
635
619
619
623
625
614
603
625
616
623
647
655
668
671
673
646
668
670
681
684
669
700
698
692
686
664
648
626
604
620
624
643
659
675
683
667
654
662
653
614
603
620
615
619
627
598
593
606
610
622
607
612
632
644
656
655
627
662
644
631
598
604
595
581
587
607
610
613
643
663
658
620
645
626
624
617
592
607
609
621
632
614
643
653
666
661
630
641
641
654
675
682
676
636
617
638
656
686
727
725
665
690
674
675
644
623
642
650
665
677
645
661
669
697
700
655
658
665
659
628
613
619
618
637
666
670
656
656
676
683
683
677
642
636
642
639
646
653
632
663
665
654
668
684
681
686
659
659
669
664
666
633
666
679
681
691
656
632
647
615
611
626
636
642
620
657
663
661
660
616
616
591
584
580
566
550
570
558
561
574
579
591
596
590
570
581
568
565
571
557
559
577
587
611
686
740
748
708
708
712
697
650
639
652
629
626
640
647
639
638
628
593
608
592
584
580
585
593
626
662
699
729
719
691
709
684
639
609
617
614
648
687
677
710
759
779
740
750
756
746
734
680
677
670
675
662
635
660
663
677
692
687
665
696
693
691
670
646
673
687
701
711
670
684
676
688
698
702
679
705
705
708
721
709
703
692
675
639
663
658
645
630
652
650
624
621
637
626
603
623
617
623
603
610
617
614
601
597
610
608
597
592
608
610
622
610
608
626
628
630
605
618
614
601
589
595
596
606
603
610
635
654
634
636
657
649
627
644
644
625
603
598
597
603
605
593
589
604
611
615
600
618
626
613
612
627
628
623
606
621
612
597
588
597
576
584
567
571
594
598
608
594
600
607
610
597
597
605
603
591
596
611
611
603
622
630
621
618
639
634
615
606
628
635
656
637
644
651
656
644
625
646
645
633
621
647
658
674
676
646
635
657
658
661
631
654
647
658
653
637
660
670
682
690
663
666
665
666
645
625
643
649
668
678
660
633
649
642
644
623
620
648
661
694
662
645
656
649
632
600
590
595
605
617
605
603
627
633
631
608
606
619
613
588
595
574
576
571
568
562
574
576
574
571
581
581
585
571
584
600
611
629
645
615
593
589
589
602
609
617
620
628
611
602
604
600
603
610
617
627
634
623
606
605
602
604
598
598
611
608
618
618
589
599
594
592
594
592
574
584
582
583
585
586
576
576
580
586
589
586
580
591
595
602
595
587
574
580
573
572
560
560
577
583
571
586
592
597
586
590
595
598
588
584
592
588
594
574
582
588
594
589
579
598
607
615
608
605
619
614
622
632
621
596
583
592
585
591
592
580
579
590
592
600
591
599
599
596
582
583
597
596
602
605
600
585
580
576
576
573
563
567
584
592
585
589
593
585
586
594
600
609
594
586
607
595
588
605
610
615
606
614
624
636
636
661
662
674
666
649
634
604
590
606
614
636
664
642
647
682
696
688
645
644
648
612
630
618
617
616
606
569
587
556
569
557
583
590
580
593
624
627
625
635
621
623
620
591
593
583
576
590
586
576
573
576
588
599
593
586
609
617
620
644
668
663
634
651
644
619
610
624
626
610
600
624
611
606
602
592
580
567
571
577
579
586
577
607
609
639
624
644
655
644
631
601
610
599
603
582
580
590
591
592
579
598
596
582
585
604
599
593
583
574
574
574
604
610
622
647
617
595
609
595
604
622
632
623
630
609
598
605
593
599
589
577
565
580
582
578
583
593
580
584
569
570
546
567
571
557
556
547
540
538
530
521
515
509
505
500
496
492
487
482
481
477
478
481
491
497
507
515
508
518
520
513
524
527
528
531
534
530
532
535
532
531
537
531
534
535
533
533
513
526
531
537
564
601
603
614
629
635
629
623
603
600
570
557
556
558
566
569
580
576
578
577
579
590
590
576
575
571
564
557
558
563
569
566
570
581
589
573
580
581
583
577
560
552
556
551
547
553
559
555
571
586
606
629
614
627
628
626
619
602
582
574
563
545
537
538
544
546
559
580
601
595
609
617
620
607
589
584
576
561
551
542
546
540
551
561
563
568
576
589
583
574
580
585
589
573
577
579
579
574
580
582
583
580
574
573
576
576
562
559
556
561
558
556
568
580
577
581
588
584
583
564
567
560
557
547
545
552
545
545
536
535
533
535
541
536
541
546
546
549
538
536
536
530
532
530
525
539
538
555
591
619
651
675
672
637
613
599
578
562
548
537
528
519
519
512
511
508
506
504
508
505
506
520
532
519
532
527
528
515
523
513
513
509
512
507
505
504
510
512
525
533
533
544
545
544
539
539
540
536
531
526
523
525
524
527
530
538
549
561
555
561
557
558
560
543
538
524
518
506
506
501
502
504
516
517
521
522
516
523
527
528
527
520
519
516
507
507
496
496
502
496
496
501
498
502
496
505
501
500
501
489
496
492
488
487
489
485
477
491
489
488
491
494
487
502
494
499
497
503
482
528
538
562
583
599
595
590
611
615
606
587
598
572
568
557
551
560
560
561
559
537
546
538
528
513
521
515
517
515
511
516
525
532
543
546
552
556
547
548
546
541
546
544
545
537
537
542
544
550
538
538
535
532
522
527
521
518
525
514
517
521
524
519
517
517
510
500
496
481
475
495
489
471
480
479
482
490
508
566
649
642
676
659
626
622
639
654
646
621
638
621
632
639
615
597
611
593
598
563
568
568
558
554
549
536
530
538
536
545
545
574
600
622
647
623
626
632
635
623
614
619
617
616
590
592
604
613
625
640
610
615
621
619
620
624
607
625
630
627
620
601
581
584
580
585
590
587
580
600
588
592
598
591
572
579
593
597
603
605
613
598
611
601
600
603
602
582
577
581
579
572
557
552
566
568
577
582
565
580
568
556
541
549
551
557
565
556
547
558
554
542
541
545
569
580
612
628
600
616
630
634
640
607
606
616
616
622
622
628
619
619
617
630
628
632
604
604
613
612
608
595
590
603
604
607
609
604
589
604
602
607
617
615
587
602
601
597
585
571
584
579
584
594
585
589
596
594
605
602
576
591
577
568
564
562
553
553
558
559
564
560
567
565
565
564
565
535
545
536
528
523
522
518
516
515
499
517
512
515
525
528
541
549
563
562
581
578
568
564
561
551
549
546
540
537
526
529
511
514
520
522
524
538
554
602
619
596
598
611
630
628
638
633
622
612
596
584
563
558
555
556
568
580
604
612
606
595
602
602
597
580
568
580
595
630
638
646
675
681
656
637
648
646
657
660
615
614
621
626
643
644
619
635
636
633
623
607
615
614
622
619
615
637
658
670
639
656
653
615
631
623
625
624
618
588
593
584
583
583
589
571
585
599
614
612
602
621
621
594
606
599
591
588
579
572
560
554
550
543
537
528
526
520
521
523
536
547
548
546
549
557
575
585
592
597
598
590
584
574
566
554
526
545
535
533
533
540
551
563
575
574
574
579
568
555
558
552
551
557
561
569
570
571
569
557
558
559
561
563
563
562
562
562
556
556
539
541
539
537
528
528
529
530
537
550
554
559
544
554
552
556
555
551
539
537
533
531
514
528
525
524
535
543
554
565
568
577
578
566
565
538
535
536
533
535
544
566
564
577
588
604
614
623
621
621
627
623
628
625
619
597
603
603
607
612
623
628
634
641
650
655
658
654
657
657
647
634
624
627
628
628
618
611
623
622
628
608
614
613
616
610
604
610
606
611
596
600
598
604
612
593
602
610
608
603
587
589
584
585
578
577
586
590
597
595
584
591
585
585
574
584
584
590
599
588
601
606
603
597
592
600
599
601
597
574
582
575
573
576
569
580
584
593
581
586
591
588
590
586
586
584
582
565
564
560
553
547
541
538
539
541
548
544
547
550
557
556
545
548
547
549
554
546
543
543
546
549
552
549
551
558
567
575
587
580
588
594
583
581
567
559
561
562
567
562
568
580
584
604
607
597
606
609
600
591
583
589
588
590
597
597
598
616
618
617
616
612
623
636
629
610
612
617
612
606
586
597
601
601
584
588
596
603
611
618
604
618
614
607
586
588
586
587
584
565
578
564
567
550
555
551
541
540
535
542
540
539
542
530
539
544
523
524
524
521
512
512
510
514
514
518
521
515
518
519
526
523
529
530
530
525
534
537
549
541
545
563
571
573
577
580
559
561
573
565
569
558
551
560
565
566
556
568
587
603
611
598
615
610
597
595
604
584
572
583
592
592
608
596
593
570
561
560
557
551
551
548
542
541
530
537
530
522
521
521
516
517
521
516
521
528
537
531
533
544
549
551
557
559
554
575
584
595
600
582
590
594
590
587
583
563
556
563
558
562
561
558
553
561
564
568
569
556
548
540
536
535
538
537
538
538
530
539
524
527
527
529
533
533
541
533
539
529
533
543
536
528
535
531
516
532
532
533
522
530
537
523
550
553
569
592
595
581
558
561
564
557
550
564
569
576
586
586
588
565
564
566
566
559
563
562
555
550
549
546
549
546
543
533
530
526
525
524
523
523
522
520
517
519
510
509
506
503
501
505
509
509
513
512
519
519
512
513
513
512
516
512
510
509
508
515
505
523
518
519
524
523
520
523
517
516
513
505
510
514
524
538
546
564
601
633
632
598
587
580
586
598
591
581
554
555
557
528
521
522
507
509
504
501
504
509
511
507
504
506
506
515
503
520
543
561
568
575
572
567
558
550
543
534
528
524
509
519
515
522
540
554
559
570
552
556
555
559
558
558
540
552
538
535
533
534
521
540
537
548
541
558
558
563
560
561
536
550
540
527
517
528
525
526
532
532
536
523
517
518
519
523
517
518
534
539
529
547
532
540
544
542
538
540
537
531
522
501
516
505
502
507
529
560
596
564
559
565
567
567
582
581
566
552
573
572
580
564
567
569
580
577
568
614
619
642
652
644
632
601
582
560
583
571
571
565
602
597
587
621
647
683
687
678
643
655
639
621
593
578
574
561
554
537
532
543
544
537
545
554
574
578
600
593
584
595
605
611
642
657
660
640
659
644
637
644
627
618
614
603
586
573
571
580
620
667
703
735
749
703
705
686
686
659
623
598
580
575
579
596
634
658
638
649
675
654
647
650
638
624
611
622
614
613
611
618
611
595
599
617
628
617
601
618
618
619
614
600
581
563
531
516
514
511
499
500
524
555
614
653
673
692
685
649
622
621
604
602
589
600
593
593
598
588
584
590
582
572
576
579
584
580
580
591
592
601
589
598
595
598
579
581
587
584
589
583
601
596
590
565
573
564
554
556
540
543
541
539
541
536
546
546
545
542
542
535
521
534
532
532
528
542
550
560
570
568
571
584
573
567
556
564
556
552
558
561
568
555
546
547
540
533
533
529
538
533
548
561
580
593
573
578
582
577
565
564
558
555
534
532
528
525
522
530
533
530
552
565
578
588
577
576
572
555
552
545
538
532
527
533
528
537
526
537
545
552
553
552
561
565
557
541
541
539
532
527
522
524
515
513
511
507
505
503
500
504
494
502
500
496
492
491
504
495
500
505
512
525
519
521
530
531
532
536
530
535
535
529
526
517
522
515
515
524
512
524
523
532
532
533
534
532
526
529
528
529
528
525
519
509
514
515
505
505
498
500
502
496
521
561
671
652
626
598
583
584
569
561
544
528
520
528
521
524
518
539
543
548
547
548
543
525
549
538
538
545
555
562
558
562
555
549
550
546
537
547
542
535
538
538
535
539
539
547
545
554
535
533
553
546
542
544
526
536
530
526
530
527
525
513
523
521
519
522
531
543
538
565
570
567
570
584
591
576
587
577
567
563
546
532
543
529
526
521
513
501
513
516
515
509
503
509
506
500
500
499
493
497
493
495
491
492
514
525
534
543
551
556
545
539
542
533
531
518
515
498
499
509
491
490
481
483
486
488
485
488
503
509
524
551
571
600
613
587
574
552
561
544
552
551
561
569
560
560
556
554
565
591
640
678
646
635
620
616
614
608
594
572
583
573
559
565
569
583
601
626
625
611
596
591
585
575
573
571
576
585
590
595
615
637
638
638
635
640
614
612
608
610
601
602
611
615
600
592
595
609
608
605
608
612
611
599
605
606
597
590
588
584
592
588
598
604
609
604
621
609
611
603
593
592
604
606
605
622
599
611
605
603
602
605
594
594
586
586
578
570
559
562
553
573
593
624
614
622
619
621
618
608
594
590
601
609
616
622
644
645
627
620
597
586
589
577
593
612
631
675
635
643
642
626
608
600
588
584
589
614
658
673
708
743
761
760
713
708
708
691
674
674
677
682
664
672
671
666
662
648
635
631
623
629
636
628
641
639
644
647
642
639
643
643
623
624
622
614
637
641
659
643
635
627
635
644
636
620
621
614
623
638
649
647
634
628
623
635
631
623
630
634
646
630
616
616
623
618
621
636
658
658
647
641
648
646
622
626
620
621
620
625
631
645
649
634
632
629
631
607
610
605
606
610
621
622
653
634
634
631
641
627
624
621
637
623
610
598
591
587
597
602
617
613
624
631
635
627
627
624
622
626
626
627
640
642
655
655
667
657
664
671
653
653
640
654
649
645
647
665
664
664
667
663
664
652
657
650
651
641
631
632
633
628
627
622
612
603
593
590
589
593
607
610
618
619
622
623
625
617
610
615
615
610
607
623
613
612
610
605
609
605
597
600
596
589
591
589
601
617
625
629
636
639
639
629
622
621
618
617
610
626
650
640
618
610
608
603
604
604
614
618
633
621
620
624
608
617
620
627
636
640
643
631
618
622
634
641
645
641
643
644
630
620
627
639
659
672
682
671
657
646
637
627
618
611
609
618
614
606
603
613
628
647
659
661
664
640
628
631
635
635
637
648
637
643
649
661
664
657
659
664
658
653
650
653
648
646
662
682
707
705
680
678
661
664
663
666
678
700
709
678
683
674
673
667
673
669
655
656
652
650
640
647
648
651
652
645
631
626
630
631
637
644
661
657
665
665
664
668
654
660
661
664
645
659
677
688
675
673
670
664
644
639
645
634
624
630
646
658
668
673
652
653
657
665
669
665
664
662
663
659
649
654
650
642
626
617
621
630
640
650
658
653
652
654
653
639
642
644
648
658
680
688
692
680
680
683
674
662
666
668
663
663
667
668
676
665
670
671
654
651
647
654
659
651
664
670
675
666
655
649
647
636
644
641
656
654
662
656
665
672
659
662
658
657
657
666
656
661
656
667
663
681
671
681
675
685
670
677
673
684
689
690
694
702
709
692
676
678
668
665
652
628
625
611
641
635
651
678
677
661
642
634
627
630
619
633
639
658
661
670
684
663
652
666
689
698
686
690
704
714
680
664
659
660
666
656
653
653
687
708
738
743
718
709
708
712
715
709
681
680
669
686
681
694
699
691
692
674
664
654
646
648
644
642
645
648
656
658
654
645
646
650
656
655
658
671
690
678
654
654
645
659
665
639
642
629
633
632
636
630
649
669
675
662
661
667
675
691
681
665
667
643
640
644
662
688
701
705
701
671
650
642
643
665
702
698
677
671
687
692
683
661
650
628
603
594
594
597
602
600
621
645
659
662
657
655
651
637
638
639
629
623
618
603
612
601
602
601
602
596
600
605
614
642
648
657
647
635
621
629
635
620
631
623
628
623
652
668
698
695
712
715
732
711
702
651
655
646
644
673
699
672
672
665
662
681
671
694
683
677
659
637
633
623
627
621
628
639
638
632
629
641
660
668
662
663
649
636
632
615
617
625
638
643
645
682
714
706
721
713
703
676
666
665
666
660
653
667
675
683
683
689
688
683
690
696
682
696
676
688
680
673
686
688
662
662
652
641
648
652
673
668
678
692
674
691
676
648
638
629
599
591
579
592
614
660
719
709
723
716
673
669
668
710
722
755
731
744
744
741
732
705
676
659
633
618
616
619
639
675
744
789
746
717
727
708
705
693
682
699
689
716
738
745
751
714
723
720
712
690
677
673
679
683
681
703
728
739
712
728
738
742
737
732
724
708
678
677
690
710
743
763
758
745
747
744
727
695
697
707
736
732
721
734
755
767
742
737
738
732
711
697
699
711
725
716
726
743
760
747
741
738
726
698
696
700
704
696
707
705
692
694
679
707
701
694
663
663
642
635
638
643
629
625
607
616
629
632
648
652
643
638
627
604
602
588
595
603
609
637
657
648
652
674
685
671
655
657
640
650
658
662
692
700
700
697
679
674
677
687
700
701
695
678
677
714
743
744
718
708
700
709
716
716
692
665
655
667
702
718
696
695
699
697
686
681
681
689
710
701
724
751
768
731
729
729
734
722
722
691
693
702
725
751
758
745
735
722
712
704
683
683
671
686
697
745
756
753
739
739
767
778
749
710
676
649
629
611
602
614
663
738
785
734
715
729
702
713
727
715
722
734
742
749
730
693
681
674
669
691
700
748
765
767
757
721
718
713
716
731
732
728
711
722
720
719
707
698
676
669
671
679
670
667
672
688
704
703
725
720
716
719
706
685
686
697
713
737
767
784
772
750
709
697
672
661
677
704
718
716
732
765
770
748
747
713
712
710
706
691
676
684
697
707
731
760
753
752
717
707
698
686
675
657
671
673
688
723
751
774
746
727
720
718
711
706
710
720
730
729
748
745
747
729
736
725
734
710
712
715
744
751
724
723
720
728
733
725
739
743
749
737
745
747
750
728
726
718
702
675
662
646
651
661
685
727
759
733
671
675
664
644
639
615
627
634
652
636
622
618
600
605
594
602
629
659
681
717
771
771
754
750
736
705
709
735
770
811
808
784
780
792
789
786
771
741
737
754
763
785
794
742
762
787
799
806
808
797
778
780
794
780
761
766
791
806
800
765
771
783
790
779
751
726
736
728
739
767
785
747
730
736
748
760
796
770
773
776
786
796
780
742
714
707
687
668
660
655
646
641
630
625
608
612
620
625
615
604
607
609
624
633
671
737
776
802
793
749
722
702
685
705
715
719
713
756
812
790
762
759
777
776
775
764
734
693
676
675
701
720
777
857
852
840
864
829
853
833
783
780
766
756
748
763
769
790
772
785
780
786
752
746
750
757
762
755
786
818
823
784
782
767
750
769
776
800
778
807
795
800
777
791
782
781
760
761
775
782
796
787
802
803
807
788
780
779
777
759
749
770
777
759
765
774
791
784
762
771
769
769
744
760
764
769
750
771
786
795
770
786
778
768
737
752
748
753
754
781
797
790
773
788
771
743
750
760
763
747
766
773
784
765
781
771
754
748
752
752
718
729
741
751
763
777
789
794
770
773
761
743
742
756
765
754
771
794
734
689
689
663
662
650
661
686
748
757
724
745
753
744
724
724
723
729
712
744
767
810
773
793
800
791
761
775
776
756
748
764
773
759
790
803
776
785
775
759
754
769
781
762
782
791
793
773
794
795
773
791
793
769
778
782
777
756
776
782
761
781
785
769
775
788
781
762
775
779
762
776
777
773
759
776
791
778
788
798
785
765
776
784
767
774
772
778
765
788
797
778
781
785
775
756
761
758
739
758
762
758
768
793
795
778
797
801
767
768
783
791
772
786
803
770
785
768
761
788
801
777
790
801
791
776
788
791
770
791
799
780
776
791
796
784
794
799
790
798
797
791
773
780
789
775
798
811
799
786
792
783
778
791
795
774
791
791
781
772
781
780
759
760
768
766
753
767
767
769
782
783
774
794
805
784
806
796
771
787
789
783
779
797
806
784
793
793
767
779
779
789
784
815
827
791
801
805
784
787
800
796
781
787
798
777
770
792
804
781
804
808
780
787
786
787
771
789
783
772
799
826
821
810
825
811
796
809
817
782
794
799
803
791
810
821
797
815
802
784
790
814
833
805
812
818
790
809
808
795
791
794
802
800
821
825
794
818
829
810
812
815
802
781
791
784
774
791
798
767
736
706
731
738
717
705
764
734
754
765
773
745
758
764
767
749
754
753
748
727
732
753
768
757
762
781
803
784
801
830
779
792
802
788
760
769
790
807
791
809
818
816
795
819
818
801
800
811
825
811
810
817
828
798
810
818
814
803
823
818
792
811
811
820
797
810
816
792
765
735
710
722
735
756
799
841
809
823
834
827
800
806
812
808
795
819
833
819
833
836
843
833
833
828
780
796
793
778
754
767
771
783
796
816
758
730
708
685
691
720
712
693
769
724
673
672
651
652
620
628
619
598
595
585
576
569
563
565
569
576
592
608
625
640
648
631
640
648
651
693
768
800
763
701
728
742
748
723
766
792
742
766
784
821
818
769
751
764
722
732
759
790
780
826
870
864
825
825
812
759
768
788
781
787
837
857
818
840
838
809
781
772
716
716
738
733
704
700
694
686
679
685
703
730
768
742
784
815
791
738
756
778
783
767
802
825
810
805
820
809
771
800
800
781
749
780
801
816
785
810
805
772
759
788
797
795
770
797
791
749
776
781
756
777
819
825
797
828
810
776
800
802
762
788
790
765
754
772
782
744
752
767
774
740
780
803
794
781
781
728
736
721
712
701
717
733
743
739
729
748
768
740
773
786
783
751
739
763
776
763
746
795
777
806
777
784
809
767
792
800
766
786
792
773
777
783
765
785
802
808
797
823
820
788
803
816
793
774
788
787
765
816
839
806
822
840
815
795
811
778
766
794
825
777
775
811
829
791
819
831
780
803
807
764
776
802
799
788
805
819
809
760
766
790
804
791
821
837
791
811
806
772
778
790
789
775
817
840
811
843
858
808
816
808
767
773
781
767
771
812
821
855
873
846
841
853
834
811
828
810
792
829
842
809
846
853
810
799
806
767
811
845
837
808
835
796
801
829
839
793
802
786
792
788
767
773
803
795
774
766
746
750
747
716
680
688
702
753
783
727
734
770
813
829
766
752
772
761
756
809
782
762
806
815
797
733
703
707
707
685
667
662
649
639
620
643
661
662
663
683
720
757
792
749
727
738
721
684
699
730
780
792
762
765
806
794
764
729
685
700
691
690
740
804
855
837
857
873
860
787
808
825
844
833
837
862
874
836
862
895
890
864
855
864
861
822
834
844
873
826
850
861
857
816
831
835
847
806
833
850
820
796
830
830
788
806
821
813
776
804
802
781
774
812
836
811
795
837
845
826
798
827
825
798
783
799
809
808
779
810
815
804
795
819
822
787
801
798
792
765
806
806
801
795
812
825
797
812
819
810
778
792
800
772
798
809
803
785
801
793
754
774
783
764
776
789
792
770
793
795
770
786
786
760
776
793
805
779
798
798
770
784
802
814
780
808
806
788
769
789
801
784
800
817
794
758
779
774
718
717
729
760
730
751
793
805
753
764
768
758
764
795
811
813
785
809
803
763
761
776
792
786
777
808
815
787
807
812
790
768
788
801
775
779
802
810
780
789
800
800
762
777
791
781
761
789
804
782
778
799
803
773
779
782
770
752
778
790
767
791
815
813
779
799
764
730
706
674
663
657
653
678
728
736
763
803
805
747
745
751
772
743
728
739
758
747
782
815
833
778
786
792
781
755
775
797
750
759
759
743
733
751
757
730
708
727
749
729
730
760
762
722
727
740
751
710
723
731
723
709
724
735
724
715
706
755
821
836
827
813
810
771
689
667
673
691
693
702
744
843
850
848
815
731
735
737
745
735
709
675
681
719
695
758
757
803
807
814
807
749
716
750
798
824
832
772
804
810
810
808
760
727
752
744
765
743
699
708
755
716
747
777
730
765
771
733
709
661
701
718
750
767
773
738
754
772
785
780
750
685
678
695
710
701
666
753
795
869
837
839
782
755
759
718
744
752
762
744
763
798
804
803
823
799
765
781
753
718
753
771
740
732
769
786
762
763
800
804
773
762
773
766
735
753
764
749
720
754
771
757
782
813
819
791
789
789
729
714
726
727
711
757
800
816
769
798
794
738
756
769
744
726
724
806
870
850
823
764
768
782
776
743
788
798
767
798
811
828
777
796
804
801
767
797
803
754
757
782
790
766
766
798
803
759
782
784
746
744
779
801
771
792
817
807
769
793
793
756
772
769
724
740
762
774
743
789
804
771
767
784
788
752
778
772
743
738
755
766
775
734
750
769
755
739
775
786
758
772
792
794
759
775
776
728
720
734
702
687
722
716
749
790
814
767
792
795
744
742
764
769
717
689
717
763
767
738
778
786
756
778
806
812
761
777
798
800
762
793
757
781
801
782
773
789
826
853
850
800
796
796
774
784
744
733
732
765
792
777
809
821
824
776
740
758
758
721
750
758
795
811
763
793
809
797
739
726
705
820
814
800
796
812
823
825
780
807
813
821
823
826
792
815
814
816
795
772
777
780
751
728
763
762
738
745
773
822
794
805
827
829
778
794
783
749
723
694
687
721
808
847
835
818
773
798
801
800
796
745
757
758
777
798
796
753
743
739
759
715
756
801
771
790
806
800
752
754
759
741
700
715
759
768
808
823
779
756
782
783
735
713
683
704
743
771
787
771
740
725
714
731
748
754
772
770
765
729
753
711
748
746
739
731
771
810
818
812
781
731
688
703
764
790
823
828
817
759
783
791
793
742
779
802
812
760
783
711
693
718
751
787
775
754
749
799
811
790
780
692
709
652
694
737
802
802
772
740
732
737
695
693
688
741
827
826
797
769
797
799
761
752
739
765
782
818
753
797
787
809
802
727
770
804
843
865
864
839
752
763
787
803
823
778
778
804
759
723
748
764
788
800
801
759
752
754
772
781
793
754
760
774
797
788
822
852
833
777
815
814
748
775
771
793
741
768
770
794
794
812
809
740
733
743
744
760
748
791
830
853
851
803
839
786
820
814
819
803
796
795
813
820
783
754
784
789
786
792
794
773
804
816
753
806
805
812
808
797
740
765
774
791
790
752
791
809
808
758
780
810
827
767
785
796
790
744
750
762
740
755
786
806
782
777
779
798
812
810
762
749
742
694
676
683
667
689
784
881
867
849
812
810
811
804
797
756
753
755
768
790
764
728
750
769
797
807
807
756
762
776
791
786
772
767
704
708
725
787
840
844
835
791
774
790
802
789
707
678
685
729
792
842
828
850
860
794
818
807
803
791
804
803
801
760
755
785
767
731
735
752
787
803
804
798
745
749
722
747
771
802
777
721
767
715
703
755
781
795
729
772
803
732
744
753
790
820
822
811
805
785
760
693
709
697
769
847
821
816
839
861
830
790
819
832
820
794
818
817
825
820
764
811
825
823
826
776
811
817
821
789
780
801
809
786
772
804
801
766
759
791
793
769
783
804
816
767
802
817
809
770
795
805
796
764
810
826
823
754
781
789
800
804
793
730
729
723
745
786
761
769
790
800
804
775
749
774
781
793
755
774
771
765
736
714
754
770
783
760
740
772
766
739
724
756
772
764
758
802
809
786
787
817
811
768
792
800
800
756
797
792
764
749
763
762
726
752
767
754
743
765
771
731
751
770
771
734
779
734
735
763
762
759
737
705
717
733
736
710
760
803
785
807
831
781
776
805
788
762
801
811
773
804
811
784
783
808
823
774
807
819
784
779
808
797
771
811
839
795
799
821
819
772
794
801
771
753
793
819
780
778
827
835
779
806
813
773
763
788
787
756
788
795
763
745
780
789
753
759
775
787
741
756
764
755
733
769
771
736
743
771
730
702
685
748
788
828
785
795
793
793
752
764
774
781
746
784
810
786
769
797
802
758
779
794
790
745
769
774
743
749
774
782
759
791
812
791
750
782
796
776
744
771
789
763
747
780
802
758
755
783
779
749
768
791
797
757
785
782
759
751
777
787
753
752
785
791
757
772
778
753
732
752
756
731
737
758
784
752
784
795
762
746
786
806
781
784
827
836
802
789
822
832
830
780
808
814
801
781
816
830
793
793
815
753
712
692
659
657
666
680
710
685
733
770
783
761
724
737
689
714
729
727
767
783
769
794
795
751
736
728
721
701
734
755
734
775
811
792
777
799
789
745
770
764
733
726
746
782
753
767
782
740
764
769
730
730
744
757
717
714
735
715
723
746
729
734
762
741
749
772
777
726
713
710
727
702
723
752
769
748
790
799
755
767
770
729
741
744
749
709
726
723
732
698
733
737
707
700
718
729
692
701
728
715
690
713
710
702
702
714
738
730
688
719
747
731
721
746
769
763
739
759
760
740
718
738
749
718
727
748
785
752
768
782
763
735
764
764
748
717
744
747
742
723
755
772
756
723
742
747
708
704
721
732
718
724
747
739
704
704
742
776
767
714
719
765
799
740
729
742
749
686
691
697
720
763
775
722
754
781
783
717
677
689
709
742
717
767
807
797
745
784
784
728
747
754
708
712
730
725
693
701
709
682
685
703
719
688
685
713
708
681
678
695
686
664
673
700
695
672
694
701
695
661
683
688
682
659
666
673
668
659
670
690
665
676
683
698
690
705
731
737
704
705
721
737
704
707
711
722
689
716
745
726
718
737
754
723
737
753
749
714
714
718
723
705
739
770
758
771
792
790
732
731
735
711
698
729
765
746
742
751
733
699
711
730
748
732
766
776
751
742
751
731
692
698
704
668
680
690
689
670
658
647
658
697
719
682
707
741
766
728
716
706
705
691
731
777
812
810
777
791
787
773
740
759
756
732
715
723
728
719
766
792
795
755
775
768
736
734
752
773
744
776
773
738
754
749
730
712
734
723
693
714
746
734
722
736
752
725
728
736
723
713
741
743
718
718
735
733
713
730
742
739
737
748
739
707
716
739
742
704
708
738
780
787
802
810
821
793
807
810
779
772
785
779
744
758
777
785
761
801
814
785
776
787
775
743
761
760
733
724
749
751
727
753
762
737
740
761
757
725
725
729
723
711
723
709
673
711
732
681
652
656
662
665
656
631
638
650
662
642
641
660
673
668
700
720
728
689
713
732
746
704
732
750
712
718
739
758
706
716
737
747
729
755
761
742
755
759
729
707
731
744
732
765
787
784
745
776
772
738
763
781
762
773
789
799
764
782
783
767
733
752
744
699
731
747
715
741
777
765
658
625
649
688
694
724
695
689
714
720
690
674
694
714
725
676
676
685
699
692
679
709
725
741
708
708
735
744
719
699
709
719
695
707
709
724
696
708
714
725
693
707
716
716
700
717
723
729
693
698
702
721
695
708
722
733
708
716
711
675
660
669
684
697
675
692
718
732
701
731
734
707
698
714
685
670
672
690
690
699
734
748
723
726
746
753
703
687
706
712
687
670
685
690
675
652
668
683
692
662
664
671
666
647
638
648
658
685
659
689
711
709
687
685
683
689
665
670
676
678
658
662
673
687
681
682
698
714
685
687
683
658
645
645
653
654
655
689
692
670
667
675
688
672
673
683
673
648
624
622
627
618
644
681
699
679
707
684
656
654
633
620
608
601
595
587
585
595
623
635
654
677
668
670
683
679
663
680
692
666
675
692
685
687
701
698
683
700
700
679
691
701
698
679
675
656
640
636
638
638
636
650
673
655
662
665
656
643
640
640
633
646
651
642
643
652
645
650
648
653
672
664
670
680
681
663
676
676
649
647
649
654
652
674
696
690
705
713
706
702
717
722
703
698
683
663
672
678
686
697
728
748
712
691
664
644
651
650
658
671
694
669
646
649
668
673
665
686
713
692
699
717
718
713
728
748
731
738
768
779
732
711
699
682
672
693
713
731
731
772
772
741
742
737
738
709
714
716
702
691
709
743
718
727
743
740
719
724
718
707
695
696
688
698
676
673
678
686
672
686
696
719
702
704
724
731
703
695
699
690
670
682
695
683
697
708
707
699
701
721
703
691
697
708
690
688
691
672
676
677
698
704
733
743
725
707
713
710
703
719
729
729
738
759
769
726
713
690
684
676
688
708
719
716
720
719
710
711
712
685
639
632
631
629
617
622
626
625
622
624
610
612
620
624
632
645
651
656
652
649
651
633
642
657
682
668
675
684
678
659
662
670
647
646
650
656
659
651
670
683
676
667
668
651
641
656
689
700
687
700
713
691
680
700
697
681
661
667
696
709
701
722
725
690
671
680
696
694
681
669
676
687
673
661
655
659
671
662
685
694
695
678
682
702
712
725
683
653
634
707
732
740
743
751
732
688
668
678
694
709
693
678
694
722
734
732
712
679
659
653
681
700
743
756
755
739
719
669
666
666
674
661
638
650
676
699
683
706
726
742
715
703
701
686
661
670
685
691
699
722
733
718
720
702
680
667
668
658
647
662
654
658
660
671
660
672
678
679
668
647
651
654
660
668
668
684
687
690
689
675
671
667
668
649
648
654
673
682
678
702
697
695
693
701
693
676
678
685
692
682
683
682
682
684
687
690
680
671
671
664
663
656
663
664
673
660
662
667
662
651
657
657
666
674
681
692
686
679
684
704
686
660
658
664
678
673
688
683
666
656
657
670
691
675
676
668
655
649
656
655
659
651
647
635
619
608
603
628
663
696
690
688
720
727
731
708
721
714
708
684
692
699
706
706
714
720
739
734
740
748
734
705
705
696
701
690
685
701
721
712
728
732
731
711
701
692
681
660
670
681
678
675
696
723
709
702
719
719
705
679
687
683
684
669
676
687
697
694
715
708
696
681
689
684
657
637
633
652
658
649
669
698
710
694
716
734
729
700
694
703
692
692
709
706
689
705
706
715
697
709
712
720
705
723
744
763
752
733
743
764
750
735
732
727
728
704
722
724
729
712
732
747
738
702
705
703
700
692
709
716
699
710
718
688
691
695
681
681
687
695
677
685
689
708
708
682
707
707
707
687
695
702
707
695
706
723
734
713
695
706
720
723
697
701
714
705
679
674
682
690
675
686
691
717
712
730
746
757
724
703
715
718
727
729
736
760
753
737
739
746
747
735
728
732
735
721
718
721
723
698
665
668
672
658
653
684
691
681
693
692
687
667
653
654
665
656
654
662
675
680
667
665
676
677
680
684
706
722
717
691
686
687
680
667
668
676
678
672
662
667
682
663
640
627
640
660
639
646
658
665
657
648
651
650
644
642
658
674
701
708
721
709
698
666
656
657
651
637
643
667
664
663
674
683
666
663
668
657
647
641
654
683
701
697
712
714
724
699
697
685
681
659
671
682
682
663
663
677
688
673
651
652
645
624
608
598
590
599
612
643
660
667
659
654
636
616
617
614
620
626
628
625
634
650
663
668
660
660
658
661
658
648
669
668
684
673
677
676
679
677
673
671
683
674
652
660
663
662
664
666
685
707
689
689
693
692
672
670
659
666
655
656
665
670
669
677
679
699
672
679
666
658
651
633
632
634
641
640
663
694
694
671
669
673
668
655
644
665
673
683
665
669
673
659
647
647
636
634
652
638
656
673
671
667
675
688
676
663
674
679
674
657
663
655
661
653
671
688
682
679
680
684
683
670
625
608
619
633
634
635
659
701
709
687
694
711
692
671
662
669
673
661
674
683
705
685
671
681
682
674
655
640
646
653
636
637
636
643
637
635
650
645
644
639
652
638
629
609
613
624
629
629
630
644
641
638
643
646
636
644
648
659
649
649
657
662
661
649
660
655
646
633
630
638
642
632
641
640
646
634
633
632
634
638
618
624
624
624
615
612
623
616
612
613
609
615
618
621
619
637
651
647
641
644
636
633
637
640
638
654
668
656
657
649
634
619
618
609
597
600
598
603
611
631
630
633
646
645
642
635
638
630
616
617
623
625
614
594
599
599
592
601
618
644
633
638
635
632
629
619
612
615
632
629
635
634
626
633
637
644
648
651
659
683
701
719
721
698
703
712
714
712
693
700
700
680
663
684
696
707
688
692
686
677
684
695
707
708
725
747
750
745
731
731
732
745
715
718
714
710
704
694
722
756
772
748
752
741
734
694
685
699
719
723
701
711
726
731
711
705
704
703
685
689
684
666
667
682
677
674
684
690
699
677
672
664
662
657
659
657
643
640
651
665
662
668
683
695
679
670
675
664
655
659
657
662
646
668
686
688
677
674
666
663
645
646
653
660
652
653
665
668
656
669
674
663
665
676
659
666
663
651
668
668
665
697
699
708
704
694
680
684
653
660
685
703
694
690
700
679
674
690
686
675
667
660
659
652
652
649
649
655
642
644
637
649
643
630
624
636
653
657
652
664
667
644
656
665
653
638
632
617
599
581
564
561
591
649
680
724
720
668
672
714
754
714
699
717
726
691
709
715
716
706
692
704
710
711
721
728
710
713
719
711
699
702
716
739
733
708
723
726
721
705
718
732
719
701
702
700
698
690
712
725
711
697
719
737
698
679
678
675
655
652
669
698
697
690
700
709
679
669
657
659
634
643
649
654
639
623
647
668
663
638
644
645
630
620
628
646
656
650
665
686
711
684
678
684
674
651
647
641
661
661
652
654
663
665
649
650
664
680
665
651
641
643
644
631
638
664
689
686
658
672
695
668
656
660
661
657
658
671
697
682
665
671
676
640
631
644
650
665
674
683
691
670
661
662
665
661
650
656
672
696
690
693
697
701
683
689
688
675
676
686
695
702
701
709
710
709
690
689
679
672
663
668
678
697
683
697
704
711
702
697
702
698
680
695
696
698
688
692
689
684
665
660
659
662
661
658
668
674
671
666
672
672
668
667
678
690
683
696
709
721
710
683
685
686
683
677
681
685
683
681
692
697
689
683
689
689
675
662
662
659
650
645
656
664
673
671
693
681
686
652
621
617
611
604
595
585
581
600
632
647
628
651
660
665
648
653
656
641
624
604
602
621
666
687
685
733
786
773
747
743
743
726
698
704
731
741
731
736
726
700
695
685
668
651
654
656
687
695
712
733
739
720
712
704
693
662
654
675
696
703
708
733
766
738
716
711
698
668
663
681
682
697
703
701
696
720
730
719
689
690
683
684
680
697
737
750
744
754
742
708
693
701
694
681
693
696
698
693
697
706
706
705
687
685
682
682
683
689
681
682
689
646
617
620
616
620
611
619
626
642
643
645
656
672
654
650
656
663
651
647
665
676
684
675
688
697
691
673
668
661
657
646
657
677
697
684
679
700
708
697
696
714
717
691
698
714
716
699
687
694
697
677
669
690
698
687
682
689
701
691
648
614
613
611
605
604
617
637
629
661
683
687
674
693
711
695
682
700
702
692
678
685
698
703
688
704
736
760
759
764
761
760
719
704
717
695
679
702
732
730
712
726
732
738
722
739
731
732
710
710
717
730
721
728
730
741
729
707
731
751
754
735
712
728
732
710
710
731
744
723
706
722
735
722
717
729
719
675
625
599
623
608
623
621
632
641
639
629
634
644
648
649
646
648
628
622
618
620
629
641
640
645
661
675
681
669
674
675
678
666
659
665
669
667
662
664
673
679
670
675
686
694
677
670
673
687
690
678
678
682
686
674
682
687
693
686
686
704
704
708
691
693
692
688
673
687
703
724
732
757
764
748
728
729
731
699
689
691
682
676
672
674
693
696
687
702
713
712
685
683
680
678
666
678
691
698
686
698
708
716
708
699
699
700
671
677
677
677
667
674
684
702
741
732
721
715
732
709
692
685
685
681
671
673
674
680
671
683
709
706
684
680
686
674
654
654
662
672
669
679
690
685
677
684
682
669
670
669
673
650
653
656
654
638
646
640
639
641
657
649
654
646
647
648
640
631
620
622
638
633
640
679
686
696
670
681
673
678
659
681
682
685
670
681
705
695
687
683
705
712
698
678
697
704
707
692
698
700
706
661
619
629
618
602
610
596
619
633
624
594
612
599
590
572
560
553
551
541
537
536
524
526
526
529
541
557
566
582
615
640
657
648
641
659
663
675
653
666
686
713
687
721
739
738
713
732
736
689
680
701
709
671
672
691
705
676
713
727
726
696
708
716
711
684
690
679
649
667
669
653
682
710
699
707
736
740
715
728
725
686
679
700
720
688
720
760
741
711
716
713
690
684
725
747
757
722
750
748
735
697
712
719
724
682
704
739
758
726
728
734
745
703
704
706
700
674
655
685
687
679
657
673
687
688
648
653
661
662
644
642
664
667
682
663
686
684
681
651
665
671
667
641
651
665
671
666
660
680
690
663
660
679
680
675
653
681
693
700
663
664
664
631
616
624
651
641
651
684
701
690
699
692
656
663
670
650
651
673
689
669
687
687
666
682
687
668
673
684
681
665
676
682
692
684
702
707
703
682
667
676
663
646
656
660
669
641
643
659
657
670
702
683
664
645
655
655
654
645
676
693
685
685
704
706
684
687
679
677
652
662
676
679
665
683
701
706
685
703
721
697
689
695
688
666
669
676
663
660
680
688
674
676
693
680
668
666
676
680
671
684
705
684
673
661
649
631
662
688
670
674
650
642
657
674
675
703
717
713
710
738
745
731
687
672
670
688
715
680
701
731
765
721
731
741
748
712
705
704
703
674
681
690
686
668
698
709
722
705
701
720
729
704
688
694
709
692
700
705
686
675
694
705
693
676
695
691
670
667
676
689
681
695
712
697
671
689
690
682
663
682
695
704
702
719
730
711
685
699
702
673
677
701
713
700
711
730
733
697
688
685
678
662
679
696
707
671
692
678
678
655
659
661
662
649
665
677
695
717
728
745
743
704
703
706
684
662
681
695
717
687
682
669
660
650
668
665
660
657
676
681
679
677
699
697
678
661
658
675
693
680
694
716
723
714
704
716
719
712
686
689
684
660
653
669
696
699
689
717
726
695
686
694
705
679
682
704
721
705
699
714
722
692
674
682
705
691
690
692
693
671
685
704
723
696
718
729
736
701
696
697
692
675
668
690
715
750
749
768
761
736
707
711
709
691
689
709
724
707
706
732
738
708
692
699
689
681
680
694
703
707
716
742
762
762
736
747
748
693
689
690
680
669
684
727
764
741
764
772
739
726
736
725
702
695
711
711
690
695
717
725
710
714
722
713
690
686
696
701
697
695
714
724
708
692
704
712
705
694
712
718
719
690
696
704
713
686
672
685
688
683
689
705
714
690
697
702
706
682
678
692
700
680
683
701
698
690
689
710
720
705
709
719
659
654
644
628
616
620
631
648
681
705
734
722
709
723
719
692
679
687
702
694
690
712
728
719
733
740
713
715
722
731
705
710
718
704
738
772
754
772
796
796
743
751
748
684
638
645
666
675
705
696
729
734
716
727
730
693
706
698
675
688
688
683
692
692
685
671
673
673
652
675
678
665
680
696
698
705
702
677
667
672
681
644
657
669
667
671
705
710
693
714
709
673
691
682
670
676
675
673
707
707
676
677
670
647
649
664
678
669
685
697
685
656
664
657
650
656
685
713
680
659
659
631
632
645
642
658
675
674
658
680
679
662
649
663
667
678
658
649
671
693
712
736
698
709
714
711
684
686
710
707
681
708
735
749
720
700
715
718
718
675
676
670
644
638
656
691
737
710
733
751
773
767
722
735
737
738
700
703
737
769
760
733
762
776
755
717
730
722
704
695
726
731
739
710
697
705
703
703
686
705
717
735
719
708
720
725
723
706
710
715
732
719
701
711
719
708
685
706
751
803
795
802
821
804
782
769
729
695
675
646
628
642
654
635
630
616
614
610
606
599
596
587
582
589
593
602
614
612
618
620
628
648
657
640
631
617
611
615
632
631
642
662
702
720
710
723
705
684
677
690
698
733
750
729
748
754
769
769
738
756
750
752
710
709
739
757
746
713
744
769
776
763
778
779
785
778
754
776
775
765
728
731
738
738
719
719
723
749
719
730
731
687
630
625
610
607
615
636
656
664
647
641
638
635
631
618
608
591
583
575
575
566
576
579
570
568
563
587
622
639
648
651
606
615
599
615
631
636
650
635
602
591
589
582
565
569
577
604
634
650
660
668
648
630
620
626
630
599
610
607
605
583
593
592
603
614
628
627
583
602
596
603
614
617
615
613
614
602
596
570
561
563
564
578
614
621
631
639
598
597
586
591
598
604
613
628
628
587
589
593
596
606
609
603
576
582
576
587
566
578
578
589
581
585
582
587
564
580
580
578
584
589
586
579
551
554
554
561
564
582
596
595
611
619
621
599
582
579
584
590
604
636
638
645
636
603
591
588
598
610
632
615
618
642
666
639
622
637
651
671
646
638
656
665
654
633
645
661
658
633
635
649
649
640
642
675
672
662
642
661
663
671
649
649
660
671
661
647
664
672
664
644
656
659
651
624
645
652
650
638
648
674
695
671
681
698
692
655
667
671
661
649
657
660
652
629
633
647
662
647
649
657
664
642
638
635
641
637
644
633
623
652
662
639
646
661
677
650
646
659
667
672
655
679
723
741
707
705
707
698
674
685
695
675
675
685
677
669
683
715
731
700
684
700
704
685
681
699
724
712
713
735
737
702
715
721
713
691
703
707
696
689
712
727
720
713
730
736
706
687
697
703
696
681
703
713
725
702
724
729
736
725
699
710
709
713
690
694
712
742
742
726
718
670
656
668
673
655
655
683
697
695
686
704
709
718
686
697
705
683
711
736
712
700
713
712
722
698
709
722
722
690
699
730
759
762
735
754
754
745
715
721
734
743
713
730
725
706
692
717
721
709
671
688
662
692
714
667
662
694
732
730
726
744
772
770
724
714
703
687
687
713
750
727
735
755
767
729
741
745
738
715
727
742
731
716
747
755
727
721
717
726
715
697
720
727
721
723
758
787
749
779
778
766
732
753
745
724
717
737
744
723
698
676
661
645
658
645
666
677
699
677
688
695
693
664
640
647
648
639
632
649
672
707
701
746
786
785
751
748
750
751
710
714
728
732
715
730
766
783
774
743
762
766
768
733
748
763
768
728
743
761
781
752
750
751
752
720
690
663
678
704
719
727
738
753
747
709
732
740
748
740
700
712
714
714
724
689
719
729
738
708
676
684
629
628
604
592
602
621
660
675
679
689
666
667
659
642
601
597
601
614
607
615
637
653
641
626
643
642
638
614
610
615
618
628
608
606
609
603
586
579
573
577
578
579
573
564
557
553
550
547
545
542
544
554
565
565
575
576
572
564
558
558
553
549
551
555
548
560
579
591
596
610
613
607
623
611
613
604
589
588
600
593
600
625
642
638
632
640
641
626
643
662
678
664
685
691
679
686
678
654
650
667
666
666
693
693
677
687
684
695
667
675
687
700
690
712
736
730
693
708
705
675
688
692
709
709
701
724
732
705
701
698
676
674
683
699
716
708
737
743
766
733
727
727
741
726
701
730
731
750
725
727
747
751
752
728
746
755
749
729
720
737
745
723
669
683
693
721
703
721
735
756
725
706
711
712
681
667
688
692
714
697
695
729
755
795
759
765
771
768
748
743
758
766
778
750
761
755
727
733
736
742
719
718
729
722
691
665
681
649
655
651
633
619
639
663
717
710
706
722
700
672
684
656
644
639
622
608
610
631
659
661
708
713
743
767
771
745
759
759
751
734
732
747
765
776
737
743
748
750
721
727
729
722
696
704
701
681
676
695
691
719
736
720
730
733
718
690
645
665
675
662
641
676
714
719
780
797
776
732
756
752
758
719
732
741
729
728
753
761
726
768
758
748
719
743
743
742
709
737
740
733
701
730
740
694
715
728
703
707
738
742
705
714
716
710
702
739
760
734
745
757
729
727
743
738
705
716
736
706
689
711
693
708
716
692
707
712
725
696
723
736
720
728
725
709
710
720
715
692
712
733
723
732
747
762
757
725
747
748
760
727
753
756
751
725
761
786
758
725
739
738
686
673
684
700
705
692
738
776
771
742
755
758
742
730
736
721
680
695
719
774
787
823
829
833
800
810
817
816
784
754
766
755
727
725
747
749
758
745
786
793
779
767
779
789
754
759
761
770
747
778
795
773
795
794
790
745
774
778
764
755
774
776
742
735
738
718
664
646
678
739
745
717
688
698
736
759
725
734
743
750
721
744
754
734
722
739
744
715
714
716
724
700
704
722
734
710
732
752
756
725
738
739
735
711
732
741
714
727
745
722
703
723
713
702
712
731
716
723
735
743
719
746
745
723
717
734
735
701
703
719
710
678
668
677
666
655
650
646
672
697
683
681
704
710
683
664
668
659
650
658
681
695
680
698
705
701
695
714
708
706
701
713
722
714
699
709
694
684
670
675
687
695
673
689
691
677
665
683
697
722
709
717
742
701
674
664
664
652
643
619
623
640
641
648
680
713
690
696
710
694
659
667
685
676
700
720
706
741
752
723
733
735
734
699
696
703
704
698
707
754
785
778
786
786
778
738
731
728
731
694
717
720
720
746
778
742
753
759
732
729
737
740
720
710
719
735
743
728
743
748
748
740
750
757
727
730
748
758
729
723
725
735
727
736
741
748
738
755
779
760
755
762
763
712
690
680
658
646
639
656
667
671
702
710
704
702
701
684
684
702
696
707
727
719
736
743
730
726
727
707
732
739
712
718
718
717
706
716
722
714
687
688
685
682
681
696
716
696
713
728
730
700
705
703
707
683
693
702
699
696
713
729
711
724
716
702
684
691
693
688
689
700
718
707
713
711
687
687
680
651
634
642
691
727
696
696
701
690
693
709
705
719
724
705
697
706
719
728
710
683
693
684
691
743
762
750
752
764
741
732
714
703
702
721
721
760
765
790
797
777
766
738
703
692
706
722
753
791
784
740
743
711
691
730
740
702
675
658
678
699
709
683
703
737
738
733
742
715
698
684
685
652
642
675
714
746
736
776
792
774
734
746
725
725
738
747
721
709
717
720
695
700
712
722
710
716
708
698
687
688
686
671
670
673
682
674
687
703
692
688
696
710
692
676
689
696
693
674
686
699
689
671
671
659
653
636
636
636
627
630
640
632
616
634
650
634
631
637
632
624
627
617
615
628
624
611
608
618
617
613
613
614
612
601
599
597
597
599
593
588
587
584
587
593
590
584
596
595
589
591
597
594
587
588
593
593
587
597
607
601
599
606
602
593
589
574
560
544
540
540
546
553
553
560
574
584
585
607
604
607
633
630
619
624
633
634
631
647
662
652
642
648
650
634
635
628
622
617
636
640
656
659
659
653
669
688
696
732
736
714
701
705
690
704
716
719
710
709
715
741
768
770
774
782
764
704
675
664
653
657
675
700
709
734
757
763
746
753
747
725
703
690
688
695
673
661
682
716
752
761
776
779
748
750
747
723
732
746
743
730
739
727
701
715
716
720
710
744
750
756
747
729
734
740
737
705
713
710
687
693
712
722
717
718
744
713
673
640
659
683
690
732
717
675
689
666
661
667
656
666
691
721
702
722
720
720
707
699
703
697
701
673
676
679
685
679
669
638
626
591
599
591
586
583
578
579
588
590
591
583
585
592
596
598
579
601
593
597
597
590
607
592
584
646
606
669
666
658
645
609
625
610
591
584
570
563
555
554
557
563
570
571
570
586
588
612
631
631
620
663
664
688
689
652
683
700
707
698
695
718
700
673
717
722
739
700
703
714
674
702
719
709
721
745
718
662
665
670
692
651
675
701
719
701
753
766
712
665
659
621
604
596
582
606
609
648
673
688
706
677
704
698
716
733
729
726
714
692
683
650
639
633
643
666
704
729
698
699
706
703
657
693
675
666
687
679
755
764
775
711
730
701
688
637
667
660
686
731
741
748
724
662
686
672
688
701
697
692
698
701
702
677
656
665
648
641
653
651
652
638
646
621
615
630
652
668
638
663
660
657
651
623
606
579
614
618
627
634
640
659
656
643
629
640
610
634
647
645
637
617
612
623
626
619
628
618
585
588
584
593
597
603
610
586
591
575
581
571
555
553
564
567
574
579
571
590
607
629
669
684
681
681
633
648
649
656
644
623
663
699
783
764
737
755
748
752
694
650
640
660
645
665
674
670
699
724
755
698
708
722
738
750
753
699
673
697
647
725
708
734
727
705
697
665
650
649
669
686
694
735
756
776
770
751
725
731
744
761
778
772
775
759
743
735
728
717
719
710
727
713
730
714
712
714
725
705
713
721
713
724
742
747
709
675
674
665
678
659
654
640
666
706
717
714
735
739
748
736
738
755
758
756
733
730
737
736
744
744
773
774
792
783
760
766
763
755
739
757
768
789
764
775
791
801
772
767
760
753
716
707
715
717
736
727
734
765
783
769
769
777
773
756
763
762
754
723
720
727
750
755
759
781
791
773
760
753
740
713
714
710
719
724
730
757
773
764
771
778
794
778
742
737
742
753
733
747
762
781
774
768
783
785
780
766
769
766
752
743
763
785
796
788
791
790
784
760
753
764
779
764
757
763
767
743
733
727
714
704
701
705
725
738
742
747
750
755
758
744
754
754
748
740
745
744
706
706
691
633
658
684
683
670
698
682
677
657
634
605
605
594
573
573
554
540
537
529
524
516
510
507
500
496
491
489
480
485
481
480
478
476
478
476
482
487
488
511
522
541
548
565
569
586
595
590
599
591
573
562
563
565
581
597
603
608
581
583
583
588
595
599
580
573
569
570
564
562
548
557
554
560
560
552
521
548
541
549
553
561
556
547
552
547
548
542
529
538
525
522
517
517
519
503
512
525
549
605
590
576
581
548
566
555
553
562
566
564
563
570
568
562
568
566
573
573
568
568
575
584
597
638
654
692
707
716
656
699
674
648
620
582
559
574
560
568
573
551
533
535
526
519
523
534
565
629
657
644
651
662
684
720
737
722
695
674
647
628
595
589
577
577
591
625
646
645
627
613
595
591
584
580
590
595
592
577
591
584
583
588
593
598
593
577
589
586
577
589
627
656
676
654
646
673
691
714
670
644
661
642
631
629
647
673
686
664
659
655
640
617
624
613
590
589
586
600
592
607
637
666
703
664
645
656
712
769
832
822
767
723
725
742
745
732
709
683
697
766
834
849
805
787
789
803
803
780
715
728
776
827
845
831
830
761
780
788
750
761
784
795
782
762
731
736
758
779
781
771
744
713
691
690
695
699
683
714
725
737
733
714
682
674
626
619
614
612
640
712
750
711
744
729
697
657
649
615
621
667
736
722
708
760
760
745
782
761
755
769
750
737
763
764
730
724
743
746
737
717
689
650
624
616
606
603
619
651
684
664
639
632
632
663
685
662
649
668
665
676
686
647
634
643
658
656
650
652
685
725
706
676
679
690
678
642
629
631
654
661
661
684
698
691
700
697
673
694
680
654
678
718
715
680
662
693
686
704
746
771
721
722
723
704
678
660
677
685
683
713
757
785
781
745
722
735
739
735
727
699
725
735
750
721
718
736
743
701
696
712
698
681
659
675
653
646
681
692
681
665
705
670
645
637
633
662
667
670
667
655
634
622
615
603
601
627
682
769
793
766
781
787
792
788
743
707
723
729
771
811
780
809
848
862
822
805
806
802
779
721
713
747
782
818
781
794
804
810
801
766
776
779
758
728
754
750
727
710
687
677
716
774
786
770
723
718
701
687
664
651
639
633
632
631
661
684
701
670
661
652
691
668
684
675
694
689
712
741
737
744
774
783
779
785
749
731
752
767
795
789
773
798
805
781
742
769
773
735
758
781
752
753
750
776
796
782
762
774
754
745
765
774
752
782
797
766
782
748
781
801
791
766
733
734
714
694
698
682
689
713
737
719
758
775
775
716
697
682
652
654
699
705
732
791
827
830
816
818
807
810
772
745
720
722
727
712
707
743
774
796
773
757
773
763
756
726
708
707
698
681
663
663
702
710
736
756
718
684
664
648
654
676
744
803
850
815
800
800
801
760
744
749
722
718
724
743
749
739
714
711
679
668
671
691
723
708
739
763
770
746
709
733
761
786
752
770
753
782
799
784
757
788
800
789
773
792
808
816
776
768
791
815
828
804
790
801
807
783
765
784
782
775
737
762
766
788
766
738
761
779
780
792
771
766
786
790
790
763
762
774
781
774
748
762
790
799
793
755
760
762
764
755
742
770
788
792
785
783
797
797
760
720
716
684
702
750
734
744
768
793
745
776
797
830
777
784
783
775
744
773
795
805
779
826
846
851
811
800
801
805
780
759
793
813
822
790
812
828
837
802
806
803
808
770
788
793
798
763
789
792
754
728
742
736
707
687
671
701
719
744
755
740
780
816
820
830
813
839
842
822
781
796
796
755
768
786
777
750
775
787
810
763
745
740
708
701
731
765
806
830
824
855
839
775
802
797
796
765
775
779
776
753
793
821
828
795
808
796
822
796
778
784
763
777
782
758
723
743
766
751
779
790
784
763
772
773
717
697
697
688
675
704
732
761
751
735
766
769
773
740
731
726
715
687
691
701
720
690
722
758
783
789
744
756
755
760
748
710
753
784
793
798
808
810
799
758
775
762
731
687
699
706
709
771
795
731
754
753
748
719
678
703
697
723
723
687
701
717
737
746
692
703
720
739
728
786
788
773
757
759
767
749
726
694
680
704
744
778
811
753
714
724
750
759
734
700
728
765
765
791
836
809
833
842
811
831
818
813
836
825
861
858
885
864
848
852
777
789
798
777
821
855
880
857
868
871
851
823
783
800
797
772
780
816
832
806
796
823
823
795
809
818
808
761
764
770
788
755
781
795
807
766
780
768
737
707
716
723
714
716
763
754
738
765
794
796
764
791
800
825
777
808
819
826
782
797
814
811
792
820
812
816
836
858
863
811
801
814
838
854
821
831
848
861
821
838
830
786
806
802
799
756
778
798
814
794
802
798
802
788
760
774
778
790
752
783
790
809
773
794
799
810
811
761
787
799
818
829
788
807
815
835
832
795
822
815
759
701
669
679
708
688
700
710
701
692
688
668
688
713
753
745
720
705
705
703
686
721
755
732
734
769
783
783
737
743
748
765
775
783
802
761
780
776
772
758
745
771
796
787
760
766
778
757
734
752
761
755
729
732
734
748
765
722
720
755
777
774
741
727
750
752
726
686
725
744
781
789
727
711
703
699
714
709
709
776
811
787
760
770
781
760
722
733
729
720
705
694
709
725
725
691
700
699
693
643
605
596
611
603
609
608
595
586
590
587
582
573
589
590
601
615
637
656
674
676
652
681
668
663
664
644
707
729
695
736
734
745
689
721
732
746
752
693
736
741
765
728
780
777
798
749
754
751
745
691
695
713
746
740
687
672
681
658
615
586
583
571
549
534
532
526
523
514
508
507
503
497
497
499
492
489
481
490
492
486
481
480
480
483
480
473
476
475
478
472
477
484
487
484
501
504
511
522
529
522
519
533
528
528
516
538
536
528
546
554
555
545
554
545
519
525
528
526
530
532
522
534
547
551
557
553
543
548
552
553
546
553
555
557
548
530
541
538
536
548
589
613
652
677
708
692
661
665
664
663
659
651
645
625
638
658
678
699
715
681
670
688
725
745
721
707
694
669
627
602
593
584
587
597
597
622
637
642
643
627
621
630
632
629
593
592
607
625
660
696
687
721
745
756
743
723
707
641
630
616
608
602
617
629
644
640
626
627
615
602
614
614
620
613
682
719
763
778
752
740
715
689
649
636
640
647
667
649
691
765
781
749
745
745
725
717
669
647
620
598
581
579
571
580
593
635
652
736
695
714
742
742
751
751
744
723
716
646
609
591
575
560
544
536
547
537
718
700
759
741
723
721
731
722
704
671
628
607
626
648
665
656
717
686
729
752
748
736
679
678
730
737
731
771
802
798
807
812
833
836
788
791
798
798
760
779
785
786
764
760
777
794
800
791
791
795
793
790
754
752
739
759
747
734
731
755
732
707
727
694
760
846
820
821
780
787
793
790
791
786
771
727
712
645
672
704
798
815
764
782
789
792
777
758
740
707
648
627
610
635
649
697
737
721
743
729
696
648
646
635
623
604
582
585
575
583
577
617
639
687
685
665
695
693
662
613
630
601
597
594
572
586
586
589
610
594
648
667
701
697
700
705
702
679
699
703
720
695
712
715
710
639
643
638
655
689
609
694
678
654
631
634
625
602
586
585
571
553
546
548
543
541
542
537
540
544
551
555
548
543
539
541
540
544
541
551
555
572
567
587
597
594
595
584
579
578
569
561
559
555
551
552
549
560
579
625
684
678
683
677
674
646
642
634
624
609
592
555
566
560
548
540
541
547
565
595
624
608
625
635
630
634
612
591
591
593
591
598
583
589
611
636
661
647
655
674
682
669
636
601
588
576
575
580
553
566
566
574
598
594
621
660
692
717
702
692
681
670
647
602
590
611
589
577
573
584
606
628
644
637
624
610
615
610
619
629
640
658
686
701
699
683
681
665
648
618
591
579
566
556
526
529
535
554
568
707
765
761
695
711
692
659
637
620
606
581
558
540
523
529
525
534
529
545
565
570
573
592
599
586
584
578
570
566
559
551
552
545
544
538
531
525
524
525
517
519
522
535
538
533
548
564
589
588
600
599
599
588
553
554
536
534
548
572
696
452
1033
854
824
815
784
789
726
680
665
667
661
684
696
694
709
720
717
689
723
662
669
663
627
610
613
623
620
647
666
643
668
696
716
711
706
712
709
710
687
687
684
679
657
658
665
674
656
633
618
601
573
563
553
540
525
526
516
504
506
499
495
488
484
484
480
478
473
471
468
469
469
469
470
474
474
477
481
468
477
486
491
495
493
497
515
521
528
528
530
550
571
585
590
574
562
573
555
549
535
519
518
512
506
500
495
492
491
488
488
485
483
482
481
477
473
474
472
466
466
468
466
463
465
470
471
471
472
477
479
483
483
485
486
489
487
484
488
480
473
468
472
469
463
470
481
494
520
546
545
546
561
553
550
548
538
539
547
549
546
538
539
534
531
522
514
510
500
496
500
500
509
514
522
539
559
577
579
595
593
570
559
556
551
549
541
546
551
557
550
547
535
530
523
516
505
502
502
502
503
502
513
519
525
545
551
573
583
597
582
583
583
580
554
559
558
585
592
613
611
626
602
616
611
614
620
628
627
621
620
610
587
583
591
605
606
641
663
679
676
683
684
670
627
628
614
613
592
605
650
705
670
680
690
693
667
665
656
620
623
617
609
590
608
599
611
606
612
595
586
581
572
581
586
573
583
592
595
577
576
573
569
560
551
549
550
554
550
554
567
579
579
574
575
580
582
572
580
588
593
593
588
597
609
629
607
605
607
612
605
590
589
600
600
597
619
639
657
639
626
627
621
596
596
579
572
561
565
561
562
571
585
602
607
601
609
614
615
591
582
582
606
641
642
652
674
687
672
642
638
627
625
614
607
606
616
617
616
612
628
630
602
599
589
611
651
673
668
633
618
592
575
556
546
535
543
550
551
545
530
535
531
520
522
511
515
531
541
570
601
606
666
666
658
647
653
669
657
639
637
632
626
608
592
579
573
559
577
562
574
610
674
720
702
706
714
701
693
686
666
618
601
591
590
580
563
554
556
556
578
562
557
592
604
612
607
598
584
574
563
548
546
549
566
596
607
629
668
685
665
652
657
641
619
603
592
580
564
551
553
541
542
544
561
568
584
578
588
590
588
583
585
574
567
563
553
540
538
540
540
533
536
559
576
608
620
685
711
731
694
702
706
696
671
636
619
601
576
580
575
564
560
562
552
569
561
581
619
642
630
619
632
634
625
607
607
597
588
572
575
574
574
568
569
576
576
573
556
588
453
707
581
581
579
575
583
585
584
569
572
573
568
570
574
572
563
570
573
575
563
573
555
558
559
540
539
533
530
526
510
534
535
525
534
536
556
543
548
550
552
544
544
552
549
526
529
525
519
512
513
508
502
499
494
494
489
492
489
499
506
517
524
525
545
557
563
554
569
593
583
569
566
565
560
552
541
544
538
541
544
548
551
552
553
562
568
575
579
568
564
565
564
556
554
566
574
581
565
586
592
609
600
596
603
599
590
571
562
552
553
554
545
544
541
543
540
542
538
538
545
551
560
557
562
584
631
662
638
647
654
642
618
620
610
605
592
589
600
607
601
586
589
591
596
578
585
603
620
607
611
611
594
597
585
570
569
573
574
583
581
585
589
590
582
577
575
571
560
553
566
568
579
576
601
619
626
612
620
604
602
597
593
580
579
572
570
562
561
561
552
532
530
569
600
675
750
760
799
763
787
775
790
787
771
775
772
716
677
654
644
624
607
603
603
617
603
613
631
645
653
636
650
665
661
636
653
657
654
630
652
649
634
606
598
589
565
571
570
564
562
571
560
556
566
562
569
555
568
565
567
555
558
556
546
544
536
528
531
531
534
531
547
550
561
560
570
577
580
573
575
576
577
575
568
577
588
600
606
622
647
652
651
655
645
630
611
601
587
585
579
586
590
608
600
606
600
595
609
603
598
589
584
582
576
567
562
553
546
542
546
550
555
556
566
567
577
566
566
560
566
563
568
571
580
591
587
587
590
596
585
582
576
568
564
554
550
553
550
554
559
564
562
575
587
581
565
563
551
544
537
533
533
528
516
535
538
537
546
562
580
590
584
589
596
590
573
565
560
555
553
542
543
545
552
550
554
569
587
590
596
610
613
604
598
590
576
561
556
563
571
581
593
625
659
656
653
665
672
657
638
623
608
597
592
556
555
564
553
551
553
555
551
550
535
609
600
607
602
594
588
579
570
559
560
564
572
582
578
595
613
619
602
606
598
601
582
579
615
631
651
641
659
682
690
670
671
658
630
621
614
602
589
586
586
599
605
603
615
633
644
625
630
628
614
596
592
590
596
591
598
605
614
606
605
612
619
603
599
593
587
576
572
570
583
593
593
601
608
603
601
608
611
604
593
589
587
573
568
564
572
576
575
579
581
579
574
575
583
575
568
557
553
540
559
558
585
619
647
688
696
673
658
632
595
593
572
562
556
564
575
585
593
618
641
645
646
658
656
641
630
624
621
609
611
616
620
607
596
598
600
601
593
592
596
588
589
595
600
595
592
595
591
590
587
588
584
575
580
578
580
570
574
573
541
562
548
550
547
540
538
539
546
551
550
558
563
563
562
551
548
547
539
545
538
539
546
551
539
546
548
550
553
555
557
565
570
568
550
548
546
541
535
536
544
540
552
550
553
562
562
557
549
543
538
536
527
529
530
543
562
591
630
643
639
626
629
625
620
603
591
586
580
576
564
565
571
592
618
616
616
621
625
621
602
602
600
599
592
586
587
593
583
567
580
591
621
670
664
666
688
691
664
659
655
642
629
611
605
605
611
620
618
642
669
700
706
698
702
696
663
657
638
620
601
597
620
659
706
749
732
738
737
732
712
708
664
647
621
608
607
622
647
652
616
618
614
603
609
625
625
624
601
608
612
607
597
598
598
600
598
610
612
614
606
587
574
590
579
583
580
584
577
578
569
569
568
575
581
575
570
572
577
583
573
586
593
603
600
600
605
608
614
606
623
649
647
632
641
638
624
618
604
610
612
608
606
595
596
596
591
582
581
581
581
575
567
560
565
563
560
575
600
645
646
675
695
663
634
624
604
587
574
564
560
562
554
552
553
524
516
559
586
553
567
571
610
814
787
839
808
727
739
713
689
702
699
683
653
652
651
628
662
686
711
708
741
744
716
752
762
768
736
744
761
771
741
750
758
731
729
742
724
703
733
737
714
744
764
728
755
785
788
748
787
783
737
765
765
756
743
775
776
735
770
783
760
749
774
783
754
761
778
789
746
774
772
750
747
762
770
728
753
745
716
735
755
764
719
755
772
765
720
758
749
712
725
757
749
719
718
767
762
738
720
743
749
747
716
755
757
741
738
765
777
739
761
773
772
744
792
808
799
762
792
797
759
757
778
794
760
782
801
807
764
808
816
806
753
793
778
760
729
770
784
771
755
790
790
749
775
776
732
746
750
723
714
756
765
732
779
791
749
777
786
747
738
760
755
716
763
767
738
738
759
765
731
765
773
737
738
765
777
747
740
767
778
784
749
786
790
782
738
762
764
741
711
746
761
737
732
778
788
744
760
774
764
721
754
712
684
699
647
658
619
635
661
703
682
698
740
761
726
717
731
743
735
695
723
735
762
734
738
760
778
771
731
762
755
743
712
754
772
790
767
786
795
816
764
776
770
759
706
736
735
758
725
788
799
815
776
809
800
778
759
769
767
733
752
757
773
740
758
772
777
737
758
772
778
742
768
791
794
749
775
779
784
754
779
785
750
731
770
763
725
738
756
759
744
699
736
736
751
721
749
753
760
737
759
763
757
721
750
758
743
719
748
746
752
710
750
753
758
711
734
738
752
723
756
759
764
728
749
757
747
706
738
746
742
718
770
771
779
733
768
760
758
733
772
781
791
747
784
783
748
714
750
755
763
733
759
757
727
707
686
712
729
741
755
722
710
722
729
704
735
737
746
746
727
756
754
757
729
745
745
743
736
719
752
749
733
736
760
769
759
733
748
734
710
713
741
762
779
738
781
771
763
728
760
751
745
708
749
735
725
700
738
745
746
714
744
738
724
704
730
728
734
687
715
716
727
702
712
731
748
753
698
730
727
721
684
715
727
753
730
745
756
766
738
724
739
740
718
722
757
758
760
707
740
741
741
697
719
703
672
663
682
700
714
701
753
749
730
714
726
714
687
692
699
703
680
701
710
716
681
716
715
705
682
705
679
689
704
724
710
685
715
711
727
691
702
718
730
710
723
756
764
733
733
742
722
700
700
714
724
700
730
751
786
747
761
768
762
728
721
733
736
720
710
715
698
657
664
668
693
709
682
728
743
744
715
720
726
725
699
693
720
730
738
720
761
772
775
742
764
767
772
735
763
755
744
716
746
753
750
717
747
733
692
699
695
666
650
660
666
677
669
714
733
746
711
741
753
757
728
732
748
742
709
721
733
733
733
710
740
728
696
710
724
726
686
712
722
733
717
682
709
686
672
657
679
695
684
634
656
633
602
590
596
577
554
538
544
535
541
542
556
564
566
570
563
582
595
603
586
575
591
616
627
669
687
678
664
647
641
660
662
669
647
672
691
719
699
699
714
720
688
662
687
704
725
678
723
715
678
667
688
688
666
666
704
706
688
665
681
679
655
669
690
676
644
669
691
697
669
678
692
689
653
683
680
656
667
692
719
688
645
651
661
659
649
642
680
713
733
707
734
731
733
704
736
752
751
709
711
713
695
666
697
702
697
666
697
696
700
683
707
713
692
669
692
684
661
655
672
680
675
646
679
690
682
654
690
683
644
646
663
664
641
672
678
650
638
654
661
662
637
656
674
695
685
669
693
693
680
659
679
679
683
657
681
692
709
687
691
701
696
669
664
685
683
667
665
707
733
745
718
733
740
726
679
695
685
677
661
669
690
719
699
715
732
732
699
738
744
740
713
729
720
675
659
681
701
702
721
786
785
740
772
765
744
750
770
770
731
740
745
740
722
762
772
792
748
781
754
694
716
649
635
593
582
580
574
588
580
604
636
620
651
709
719
662
658
660
633
623
625
617
595
578
572
588
646
681
743
756
761
811
812
809
762
778
779
774
748
784
798
799
772
805
806
771
782
771
767
718
748
757
787
789
783
819
857
835
788
798
784
786
741
769
760
730
713
730
747
705
704
720
728
687
684
692
693
696
655
685
677
675
658
705
701
713
695
731
740
696
690
695
688
678
656
685
701
704
673
713
709
687
698
700
700
674
679
678
673
647
668
677
684
653
689
682
656
625
648
633
622
606
622
638
660
643
684
691
708
670
685
679
690
692
668
627
631
617
637
626
658
682
725
733
707
657
658
608
604
580
586
607
606
610
639
662
656
676
683
670
636
648
647
646
661
655
620
615
614
625
641
629
640
679
707
740
695
705
707
708
669
654
663
669
693
663
685
718
740
693
680
691
689
701
668
672
698
713
713
692
716
723
739
696
704
728
741
703
697
714
720
680
682
715
748
777
733
771
781
754
711
732
716
708
676
686
698
729
744
721
723
748
758
722
706
719
715
676
672
700
717
716
711
745
774
758
735
739
738
726
690
702
699
688
664
683
704
725
684
677
709
728
705
674
702
702
711
670
657
674
676
703
693
675
665
667
664
672
638
642
637
624
687
713
742
776
798
756
740
726
721
702
660
676
694
724
715
689
715
733
770
776
720
743
721
688
649
661
657
641
636
649
662
648
627
651
662
662
659
680
658
652
670
674
649
638
674
677
663
694
683
651
672
670
678
663
684
645
678
696
703
658
662
674
685
692
650
666
674
703
711
702
680
680
681
674
652
681
693
730
712
756
768
774
704
724
705
677
639
636
650
647
641
671
688
677
664
693
714
725
696
704
707
699
662
673
679
688
678
671
695
711
738
691
725
733
747
721
699
715
732
751
688
690
684
699
719
686
713
729
754
731
722
726
724
668
684
678
687
713
697
746
760
780
735
770
757
734
668
684
681
698
681
678
753
804
826
765
773
761
745
699
717
716
741
778
780
757
773
766
718
730
733
725
692
704
725
734
697
686
700
698
676
669
694
701
708
680
726
751
767
752
747
755
738
684
714
713
727
698
732
736
723
682
698
698
683
652
672
662
656
645
673
685
646
675
689
704
710
683
665
694
706
729
707
691
728
750
768
718
720
725
722
673
651
672
684
720
705
761
780
762
742
759
761
716
733
750
750
698
704
711
742
719
704
705
751
766
720
753
759
748
692
662
683
629
627
599
587
570
597
569
560
559
550
546
546
538
536
534
528
534
532
533
536
532
543
543
549
555
559
559
556
555
540
544
542
548
559
573
588
603
615
639
648
655
653
646
617
620
619
626
628
632
619
615
618
621
630
618
622
637
645
647
633
645
636
634
639
621
624
626
627
629
620
618
614
616
621
626
612
615
621
618
612
607
604
595
589
587
590
603
614
634
627
656
665
678
658
646
649
658
671
682
653
658
662
655
664
639
640
661
660
649
656
672
698
687
688
694
684
653
636
643
650
671
651
675
697
728
731
699
707
698
696
654
662
665
673
659
650
661
669
672
653
677
669
680
647
653
656
659
626
630
634
629
647
639
670
685
696
682
684
692
675
679
648
663
673
696
690
699
722
736
715
696
692
680
668
647
649
649
652
658
694
707
703
680
682
685
678
646
666
682
704
682
681
691
677
633
646
650
641
624
637
638
626
627
625
630
611
631
638
648
658
631
666
679
687
657
705
694
690
643
655
660
663
637
639
648
661
642
638
659
667
663
690
692
711
689
688
697
696
681
655
657
657
651
646
668
706
728
714
709
727
735
690
700
695
693
669
669
679
697
695
707
742
763
723
727
729
727
692
699
700
707
678
680
702
722
704
713
713
719
686
661
669
663
658
633
661
691
747
747
732
749
747
687
705
684
658
628
650
633
632
639
662
638
635
650
661
671
658
648
657
656
664
644
658
683
714
710
699
704
688
703
696
706
669
675
687
699
694
672
694
701
699
674
712
735
744
735
690
694
702
705
696
681
720
746
755
704
732
742
740
687
711
721
729
701
726
734
715
687
715
721
726
695
719
725
731
685
714
708
708
660
665
676
699
704
708
756
778
750
745
736
713
654
656
658
657
644
684
738
765
724
747
741
697
682
686
653
659
685
699
713
759
726
767
761
724
714
748
747
682
717
708
669
634
638
648
672
701
652
684
668
642
629
604
587
591
597
607
626
612
608
620
639
663
690
692
667
616
604
594
576
584
590
589
564
553
590
551
546
559
530
533
538
527
502
513
500
500
470
468
474
460
455
454
451
449
446
443
435
437
433
429
431
429
423
425
421
421
420
419
419
418
419
419
418
421
418
422
423
424
427
430
428
433
436
438
440
442
444
441
443
442
438
440
441
441
442
444
449
451
453
459
463
466
468
468
462
463
463
462
464
463
461
460
458
454
459
460
459
457
459
462
460
458
460
460
455
455
452
452
451
448
445
442
440
439
436
436
436
433
431
435
438
446
463
473
500
539
564
554
536
527
514
503
491
478
474
469
463
456
453
449
454
455
461
472
501
563
592
573
576
585
575
556
546
536
536
536
531
528
524
521
516
507
512
519
548
643
696
691
694
727
707
690
698
704
659
624
596
596
589
597
606
597
587
600
613
637
652
639
610
607
610
624
627
641
663
691
703
677
654
659
658
641
635
603
584
593
605
679
784
740
741
713
702
699
697
666
630
616
608
604
608
605
604
596
611
620
645
670
683
669
651
640
630
633
629
621
614
616
611
628
633
646
705
744
737
716
703
691
657
623
609
612
611
609
611
601
603
606
580
598
618
632
647
617
636
644
663
659
646
635
622
610
597
574
570
558
571
563
577
615
667
704
680
708
737
729
683
657
630
618
592
591
600
609
629
629
623
631
662
664
657
641
629
614
602
594
577
572
570
586
603
609
614
606
608
606
591
593
597
587
574
590
629
665
674
654
668
680
688
675
642
636
639
631
633
636
645
644
620
623
626
635
611
603
609
608
620
614
601
606
617
615
605
614
620
623
615
609
595
587
587
604
631
675
680
697
715
694
688
679
662
645
628
605
582
575
585
610
672
746
746
729
728
740
742
727
709
664
599
601
594
593
588
587
593
610
633
659
644
629
613
628
637
631
632
634
626
605
587
589
590
584
573
569
571
586
611
617
639
657
671
651
646
640
631
614
611
607
601
595
578
577
578
594
613
642
665
690
693
680
656
656
650
640
623
613
608
608
599
607
609
612
610
612
602
587
583
580
582
581
581
565
557
552
550
555
566
592
599
621
643
635
632
621
610
586
577
561
549
547
543
540
537
530
526
521
525
518
529
554
661
694
676
675
678
674
679
656
655
612
595
585
579
565
562
555
540
536
530
524
528
540
561
572
576
572
587
602
587
593
590
581
572
574
588
591
594
596
588
588
579
576
580
592
597
592
584
580
570
556
551
549
556
571
577
588
600
594
597
585
577
571
565
568
582
594
605
598
605
620
607
592
602
605
598
588
571
565
551
545
558
587
592
624
699
732
713
720
706
694
683
650
617
601
590
565
552
551
550
553
574
618
658
707
716
711
703
683
660
646
628
618
598
590
585
592
591
601
612
616
620
620
625
620
615
601
600
599
593
589
576
579
586
582
576
567
562
545
541
544
558
567
567
573
573
572
557
561
554
553
560
562
564
561
559
552
548
536
527
523
518
512
508
503
510
515
518
526
562
610
631
648
649
628
596
594
586
576
571
556
546
536
526
519
519
516
521
519
517
516
513
512
515
517
516
517
520
536
546
553
545
547
533
528
524
518
513
510
503
503
505
510
526
546
604
660
680
651
640
608
606
596
587
575
574
592
590
588
591
561
555
569
573
583
602
600
601
601
599
597
589
588
582
577
580
590
611
611
605
592
582
567
561
559
558
560
563
554
551
556
576
591
598
593
577
555
559
565
563
580
611
622
619
610
601
601
583
581
573
567
569
572
574
571
572
549
553
537
544
557
573
586
589
587
578
572
569
557
556
553
545
553
584
605
617
620
617
614
599
569
568
548
547
535
547
545
538
563
571
581
588
597
603
587
581
576
578
574
564
548
538
532
532
528
526
524
520
506
515
513
551
695
683
686
695
668
679
681
679
678
673
655
605
574
573
568
587
581
587
605
614
635
657
637
629
617
614
611
599
591
596
602
605
620
638
632
632
626
608
591
581
577
599
643
659
637
674
711
731
726
715
710
692
665
655
652
658
676
687
695
703
708
697
681
676
654
652
645
635
619
611
611
621
630
621
602
583
568
559
553
554
546
545
536
542
539
539
538
534
530
530
546
574
581
593
599
590
592
581
612
585
552
559
583
573
564
566
546
562
554
558
553
540
550
546
538
534
546
539
543
548
532
540
531
530
507
513
519
527
525
565
631
690
662
692
707
705
679
701
700
692
696
706
707
698
690
692
680
648
647
634
642
633
670
693
708
698
719
721
701
694
699
699
667
681
676
664
654
678
675
670
676
688
692
663
677
672
668
654
688
711
706
675
698
681
657
668
673
686
680
719
721
732
686
714
718
701
707
725
739
707
726
711
659
630
604
600
601
591
582
578
594
598
609
601
608
626
632
625
608
634
641
658
665
643
677
687
684
649
686
694
715
685
711
737
765
728
740
749
762
713
749
761
781
738
760
780
807
806
841
835
798
748
768
772
777
754
786
805
761
796
809
774
768
777
777
740
763
768
735
757
781
800
769
787
795
777
765
781
783
740
757
769
769
751
797
822
816
787
804
794
745
768
768
737
740
784
808
797
784
802
801
746
768
760
751
735
750
762
740
760
781
785
736
758
749
703
712
711
711
686
707
732
749
704
677
684
665
667
685
698
696
737
774
788
753
762
762
765
740
773
797
803
788
810
815
769
770
770
763
727
742
748
755
759
795
804
765
784
785
754
748
754
752
726
740
756
776
748
767
768
745
739
749
761
726
728
735
731
702
735
757
774
743
784
791
773
758
774
776
740
765
765
744
711
740
738
716
720
734
759
767
732
765
767
775
756
785
790
773
744
771
777
787
741
764
768
771
745
770
776
770
748
771
770
731
730
744
735
709
724
741
765
737
754
770
770
739
754
762
747
713
730
729
696
722
731
706
696
705
684
664
665
690
699
705
687
718
742
751
738
760
779
791
742
748
747
732
708
734
777
828
789
803
798
738
726
726
718
688
724
754
762
749
794
802
759
770
768
750
698
706
713
716
725
794
813
751
760
772
805
747
771
784
793
726
742
746
724
710
753
781
757
725
749
780
782
739
771
768
754
732
762
796
813
769
782
771
720
701
724
748
759
739
771
802
811
758
762
758
740
716
743
746
742
723
758
754
700
701
689
696
717
697
661
690
686
686
682
645
616
600
589
633
644
664
653
643
663
685
702
686
689
708
712
669
689
658
677
682
675
651
658
631
635
647
675
699
726
753
769
763
707
711
707
703
706
706
702
667
694
712
739
747
700
725
739
744
703
681
691
709
730
702
703
712
719
676
671
680
679
691
654
695
717
727
696
687
707
696
670
668
685
695
700
680
707
719
718
686
719
713
703
676
693
686
693
658
657
677
661
647
633
671
699
734
684
697
726
728
717
674
687
689
708
706
697
736
780
784
753
748
741
703
699
707
708
739
723
753
769
773
754
748
763
766
731
751
752
757
716
729
739
779
763
738
750
745
716
682
710
731
745
729
731
750
770
771
751
761
759
748
724
743
753
755
722
732
761
778
714
729
758
770
759
745
763
755
747
718
721
733
720
672
698
710
738
692
716
708
707
659
683
702
709
683
671
702
714
715
689
728
720
687
680
700
711
733
687
728
719
704
670
692
721
753
731
758
771
793
768
743
745
722
687
707
729
763
730
775
783
786
759
784
776
751
722
741
740
764
749
722
757
766
759
721
761
785
796
779
767
784
787
750
735
745
742
717
724
747
777
760
763
770
770
714
733
727
744
713
761
763
745
730
752
755
711
746
748
710
689
713
726
718
680
706
729
751
717
753
767
749
723
737
737
704
729
733
696
673
691
719
738
735
764
795
812
764
774
755
713
679
692
704
708
711
742
710
717
747
762
714
736
759
757
682
674
687
709
710
721
761
834
840
802
829
810
752
744
742
737
711
742
777
797
777
812
803
775
758
761
746
707
715
730
735
733
779
795
761
772
778
773
741
757
752
733
726
748
780
772
733
770
776
742
733
758
766
712
701
710
726
721
736
777
806
757
733
750
752
704
717
726
734
698
714
736
752
713
741
744
735
708
719
720
691
679
724
742
734
710
735
749
693
681
685
677
654
662
672
668
660
681
657
676
697
720
676
683
689
687
656
678
697
720
691
724
743
741
707
736
740
711
662
682
692
696
673
701
733
764
724
752
740
699
672
651
666
690
706
728
670
685
706
718
697
720
733
760
714
744
774
784
742
728
749
762
779
737
771
779
801
770
770
779
780
762
743
759
770
732
709
746
775
785
744
771
779
753
729
762
777
769
751
766
792
772
803
793
751
759
754
737
715
756
779
773
745
798
783
743
719
721
726
748
712
739
747
712
721
740
760
722
730
740
748
716
706
729
750
765
721
737
735
756
703
688
705
717
719
698
737
767
771
735
766
763
732
706
729
720
737
716
742
724
704
698
713
712
681
703
721
751
719
732
739
736
701
716
732
745
716
740
759
745
744
740
744
696
719
716
707
681
704
716
739
722
747
764
737
736
733
727
694
698
694
705
679
698
732
744
707
739
716
669
654
635
638
648
670
655
644
678
686
682
635
645
649
667
641
638
663
691
653
677
691
727
694
692
707
713
673
659
678
690
683
677
725
761
767
716
735
746
760
756
744
668
666
669
683
712
718
807
838
826
807
826
831
797
776
767
754
774
748
785
788
764
752
779
776
732
747
748
738
701
671
703
719
728
697
715
743
761
729
771
791
797
740
741
757
766
758
741
762
764
781
748
773
785
789
761
748
758
764
746
756
771
810
806
803
815
813
767
784
778
764
748
759
773
749
737
754
723
686
710
733
798
760
792
789
778
743
766
761
732
719
735
744
742
714
758
775
733
740
752
757
718
727
742
757
719
728
742
732
711
700
680
656
637
631
700
689
692
694
662
661
668
685
725
769
782
760
741
756
767
766
771
737
770
778
781
745
705
732
728
735
725
752
770
759
737
756
748
749
696
709
731
741
741
751
783
803
779
752
782
777
754
720
737
753
725
726
755
778
737
717
736
747
724
699
722
729
709
677
704
708
686
686
724
757
777
748
774
766
731
719
724
744
713
723
748
757
727
748
757
749
715
717
704
711
682
688
722
756
728
712
725
738
710
703
719
737
767
743
773
801
786
738
761
757
723
708
717
723
704
732
773
791
761
764
775
770
735
745
775
734
715
725
728
700
710
729
759
734
728
744
752
723
703
689
681
661
655
662
668
661
683
706
696
658
669
687
728
752
716
735
743
736
697
708
719
713
695
717
763
795
763
758
771
751
751
751
741
731
684
709
738
745
706
695
734
746
760
726
740
731
708
695
692
668
638
645
673
685
660
673
703
679
657
670
664
657
650
661
690
710
687
706
733
755
723
703
729
728
750
702
712
741
775
738
740
766
756
705
715
711
705
667
676
716
751
725
730
766
799
764
771
784
793
739
727
716
703
670
674
705
761
770
807
830
834
781
777
759
693
668
671
692
722
715
797
859
827
779
797
793
755
753
760
751
719
749
768
779
754
768
738
727
751
717
721
712
727
751
722
757
774
782
737
759
764
736
700
735
765
771
734
757
771
775
743
762
770
770
737
755
759
717
717
724
738
695
706
717
732
685
706
720
705
678
705
734
764
731
749
744
738
691
715
718
740
718
750
783
826
787
811
806
763
719
744
754
742
747
799
844
800
824
828
750
734
735
742
700
729
752
764
726
769
788
750
726
730
738
708
716
742
743
713
727
735
727
693
710
717
710
684
710
721
712
683
706
719
719
693
717
715
681
679
715
736
722
691
704
688
662
674
690
689
673
669
693
705
683
667
696
717
754
720
745
761
744
683
682
667
667
658
668
697
698
729
786
808
752
762
757
709
681
686
687
670
690
743
799
794
778
803
801
756
772
783
778
741
765
776
777
775
798
799
771
771
774
751
742
740
742
711
738
711
698
728
703
700
724
735
704
703
714
718
721
700
722
739
749
726
744
772
785
743
752
758
738
731
765
812
811
820
837
833
789
804
810
784
755
768
757
722
735
742
748
721
759
772
741
707
740
759
739
725
737
750
756
713
750
757
746
719
759
761
748
716
726
733
703
704
731
734
695
733
743
754
743
766
733
675
659
657
673
693
678
681
700
696
692
735
702
702
726
736
717
703
719
738
772
728
732
754
764
737
741
766
794
759
762
762
731
699
708
735
785
784
776
812
823
795
783
782
770
714
720
734
736
710
723
758
753
731
751
768
727
703
702
716
719
712
729
753
734
728
750
732
696
675
684
689
665
642
664
672
707
717
699
736
732
722
676
705
718
739
698
729
740
733
696
715
739
757
714
739
744
749
707
731
749
769
723
728
740
743
700
707
738
756
713
712
726
734
700
704
733
713
656
629
627
646
685
659
656
622
633
656
650
645
618
600
607
597
599
600
587
607
612
605
625
625
603
602
610
608
587
598
586
585
577
585
591
595
593
620
633
650
640
613
632
638
651
634
639
651
672
665
651
699
712
717
683
708
717
740
699
707
724
751
700
704
727
744
709
752
778
770
752
781
806
787
781
786
796
771
801
804
807
770
791
796
775
760
788
799
758
787
792
757
765
785
799
761
793
800
770
761
781
801
759
787
812
813
771
807
812
755
753
763
756
743
786
802
783
771
803
815
781
800
800
776
782
805
806
772
800
805
796
779
806
820
778
784
802
820
777
783
804
811
766
797
836
854
824
824
787
760
797
804
775
785
818
828
800
825
824
787
816
817
784
789
806
814
778
805
812
810
767
806
836
836
791
813
815
808
762
791
794
778
758
798
831
834
817
831
833
791
806
808
785
786
809
814
776
810
820
808
780
805
812
770
778
792
809
776
791
807
827
790
809
810
817
780
804
807
779
739
745
716
705
713
711
750
773
805
770
784
796
793
752
782
779
792
767
807
825
841
801
824
830
816
774
799
812
790
782
801
818
778
793
804
801
775
800
800
770
769
792
801
770
785
801
812
782
806
824
799
772
789
798
766
793
812
829
791
829
840
840
791
821
821
783
782
795
802
777
816
832
802
806
816
800
766
799
793
777
774
803
815
783
807
814
802
793
805
797
776
817
825
800
814
826
845
807
828
824
788
800
799
790
774
803
801
769
809
789
794
753
764
775
785
755
783
785
783
755
769
763
729
738
746
736
722
745
751
733
726
737
737
705
717
715
724
695
708
726
753
736
753
770
771
730
748
756
749
718
734
762
710
685
680
657
659
684
709
695
735
759
744
713
728
741
756
727
764
776
766
745
789
804
798
774
797
798
763
777
784
789
752
797
788
750
754
777
795
756
788
795
772
770
786
801
772
801
796
765
780
784
779
762
788
801
787
774
793
798
777
801
813
816
787
801
794
745
748
755
776
759
807
846
912
859
824
785
701
668
698
653
653
620
609
592
570
569
556
540
534
520
517
503
501
496
492
490
481
480
474
471
467
459
458
454
455
455
453
452
453
454
457
463
475
485
488
496
499
506
505
507
509
508
506
510
512
517
520
519
518
513
510
517
522
533
540
552
553
560
558
554
544
534
525
523
514
510
504
515
538
576
590
590
592
588
584
575
570
564
547
544
543
544
552
559
537
558
548
552
547
563
553
577
603
602
603
615
604
618
624
616
596
570
537
537
523
522
529
541
568
631
752
764
790
819
846
773
781
709
697
722
777
817
798
857
936
853
852
822
779
743
716
760
850
918
891
851
837
778
761
761
783
743
766
760
755
787
773
815
825
808
783
762
716
703
739
759
754
736
713
744
750
779
787
794
759
722
687
689
684
694
813
753
769
800
834
845
778
790
806
768
763
787
796
762
803
806
757
799
816
773
815
835
773
770
777
778
777
736
774
807
760
801
828
847
807
835
846
838
795
821
828
801
798
818
848
787
813
774
819
821
774
784
801
801
775
800
757
791
757
767
773
776
780
761
711
709
709
701
705
772
801
791
778
757
744
751
777
771
766
747
724
740
751
758
770
765
739
699
700
653
662
676
677
686
648
741
767
775
766
762
760
692
721
708
653
707
754
786
787
789
796
784
719
740
676
673
697
748
752
785
779
735
777
764
732
708
715
745
743
765
784
760
706
707
712
697
688
721
690
726
718
743
745
702
767
783
796
798
772
765
776
780
802
817
819
751
758
766
759
744
734
776
804
818
828
815
764
753
736
732
787
816
806
776
757
782
784
745
740
783
780
751
752
772
752
775
783
800
800
788
731
751
750
758
710
745
758
764
793
770
774
802
814
789
794
806
806
761
770
765
735
744
743
783
746
745
782
786
778
757
765
699
685
695
727
709
751
761
793
796
735
746
767
804
757
748
767
773
735
756
764
769
766
716
745
669
662
666
669
709
751
792
792
725
722
715
742
767
780
801
797
713
720
720
685
748
827
820
801
817
841
819
816
815
834
780
790
721
766
771
790
759
736
698
737
748
689
721
731
686
724
714
711
667
686
696
697
722
727
725
716
699
705
720
671
698
723
746
766
720
722
656
660
650
621
712
726
809
851
836
845
844
833
780
781
774
765
742
768
795
813
858
862
821
829
828
796
733
760
765
769
758
712
714
693
678
661
694
685
731
732
765
769
768
686
714
705
734
751
784
789
775
728
759
766
782
754
732
771
768
796
802
775
740
768
785
745
779
792
794
776
817
837
762
777
782
766
754
766
796
791
809
821
779
821
825
803
759
725
764
759
789
746
754
785
798
813
795
805
803
796
768
779
794
749
792
819
842
834
821
807
725
776
746
720
765
801
818
779
806
787
813
796
737
769
765
787
729
767
781
757
760
772
784
792
779
719
741
739
757
756
768
759
753
665
621
637
643
681
715
773
784
799
708
711
714
700
705
729
748
689
717
714
744
761
767
771
696
738
757
777
794
773
747
734
736
762
793
793
789
774
737
733
724
753
778
791
806
742
788
787
787
777
717
748
706
703
731
745
751
714
676
687
678
724
683
734
777
805
802
773
756
746
759
761
781
795
739
715
755
793
836
850
845
860
801
743
739
757
742
798
813
813
801
794
793
795
785
760
773
764
765
749
771
725
780
793
803
809
809
788
737
725
702
696
702
751
723
774
783
787
733
739
743
755
756
665
687
685
763
813
825
812
810
738
758
757
778
791
791
727
747
756
694
756
798
818
829
832
821
810
786
775
760
752
734
720
691
746
804
831
736
743
757
764
745
743
728
706
658
680
660
672
630
663
686
739
778
769
768
696
705
690
711
756
785
783
731
742
769
791
766
753
789
808
769
773
768
786
791
755
759
743
792
812
831
796
778
754
802
817
819
829
779
781
765
752
771
767
785
761
794
798
826
808
785
801
763
748
743
733
729
758
780
796
799
787
743
751
715
706
739
716
764
831
845
876
802
814
740
770
757
777
778
784
777
777
775
719
716
749
772
736
793
796
804
810
817
778
801
785
783
799
818
839
817
832
830
762
778
782
740
772
794
795
749
779
793
799
758
771
790
808
805
792
739
732
758
748
686
726
754
782
783
770
737
722
685
648
641
634
650
714
741
801
812
798
796
790
783
769
763
738
729
715
754
766
702
738
759
801
715
717
705
738
768
781
714
754
767
787
790
742
741
745
750
724
697
724
723
731
791
812
784
732
685
715
713
733
765
776
712
681
676
707
752
802
835
837
798
775
722
754
739
767
795
817
788
766
739
748
716
706
740
801
833
800
790
783
754
743
725
727
712
700
707
743
753
747
714
724
729
748
728
719
724
736
713
749
766
781
730
712
731
741
755
784
745
755
756
796
798
780
780
762
770
753
780
801
795
800
784
774
701
699
674
713
743
754
755
785
790
769
731
735
753
762
747
749
762
777
760
766
785
795
766
767
765
766
744
796
806
826
835
807
825
834
820
795
798
808
761
788
786
778
748
778
792
760
758
799
806
809
795
767
776
766
732
723
718
732
762
748
795
809
836
812
814
811
813
777
787
794
770
785
815
821
785
818
821
817
752
747
770
782
788
748
796
808
798
776
795
814
809
762
800
799
776
743
760
765
768
750
794
789
785
762
787
789
794
777
776
765
748
737
773
781
780
762
800
812
799
790
819
831
782
805
806
800
763
802
815
814
792
818
823
799
781
824
811
788
766
796
819
791
811
818
812
781
820
836
813
786
816
821
790
796
811
776
745
732
739
725
699
697
711
761
765
764
794
811
787
771
786
769
787
773
801
792
795
804
744
778
791
809
814
813
809
802
760
793
800
731
715
732
771
778
827
849
856
782
802
805
811
801
776
801
818
753
783
795
805
798
789
745
765
759
755
754
735
738
747
769
683
663
666
684
692
783
840
856
786
762
771
786
801
802
805
795
748
761
764
777
740
758
803
844
869
896
831
836
821
828
823
827
805
795
806
812
770
763
750
771
795
806
756
724
771
787
798
769
743
771
779
764
785
816
839
826
827
812
774
736
767
795
851
881
815
822
830
849
844
828
747
779
777
774
779
759
793
787
771
811
776
793
827
788
824
821
797
790
804
763
774
798
816
829
771
789
785
778
778
773
722
710
711
719
743
800
807
830
799
800
807
804
804
738
764
768
810
840
849
817
806
806
805
810
786
768
782
783
788
773
756
745
764
785
805
722
759
759
780
785
715
742
738
747
774
793
801
789
760
724
702
650
634
674
736
763
787
790
770
686
708
677
680
676
677
654
671
682
632
637
648
653
652
607
647
663
685
690
695
674
677
632
614
600
632
657
702
720
730
730
714
715
671
660
624
626
623
618
642
682
727
728
737
721
712
672
665
615
635
648
690
740
770
772
763
714
677
689
701
724
755
773
767
702
716
711
741
786
791
728
737
754
743
693
748
764
809
765
811
815
798
765
743
741
729
747
775
791
810
770
826
827
818
784
819
778
779
779
765
800
774
812
849
873
840
832
842
836
831
815
802
730
761
756
781
807
824
839
828
763
729
736
726
716
716
705
767
798
761
803
823
848
860
792
817
829
813
794
770
780
731
778
804
809
813
763
736
748
722
738
774
787
786
822
802
758
810
749
728
778
769
801
820
824
790
813
795
798
795
791
778
813
804
812
828
818
749
784
784
754
727
769
769
783
785
766
755
742
742
702
676
648
654
754
802
836
855
831
806
804
768
741
715
661
656
677
724
774
798
727
702
712
697
700
680
715
736
783
774
779
784
778
774
761
764
780
803
802
812
807
738
772
756
725
717
727
766
809
811
761
773
788
799
802
802
799
782
742
747
739
743
762
779
788
790
801
812
799
789
760
710
741
743
782
832
866
888
851
819
719
741
710
748
819
863
940
927
924
922
859
863
866
843
793
759
777
836
879
916
830
865
875
882
841
853
786
788
825
821
822
815
752
783
810
838
835
828
777
775
780
803
803
778
793
799
817
803
786
795
813
770
749
761
764
771
748
740
773
792
817
777
796
816
825
825
789
791
774
776
727
739
765
802
846
873
855
865
852
820
847
839
848
848
832
780
822
773
810
814
826
831
840
845
837
822
809
755
747
737
773
813
784
853
882
895
900
840
841
818
840
801
830
822
800
770
785
803
808
798
775
752
745
748
755
745
782
807
827
841
850
843
809
785
795
796
778
798
812
820
834
841
837
801
809
810
808
803
807
785
822
847
826
851
856
825
791
816
832
830
774
786
808
822
827
821
835
834
781
832
846
857
818
834
828
822
822
779
784
755
762
773
765
817
855
897
912
881
878
876
841
792
832
825
809
850
859
877
866
824
855
852
846
826
851
813
832
835
840
825
827
838
852
831
793
820
822
821
821
795
829
846
858
823
841
856
829
807
824
815
830
788
801
821
831
823
779
803
809
808
813
775
785
786
787
779
774
803
831
837
811
821
782
817
832
833
794
820
831
811
799
774
733
729
698
731
810
823
769
817
838
836
803
829
832
796
808
826
791
821
827
841
779
801
823
828
771
797
797
775
724
737
760
790
833
819
831
832
823
799
797
814
819
824
835
817
795
814
840
870
839
816
829
800
833
861
882
898
848
849
847
833
827
798
833
801
846
863
883
849
811
768
728
749
756
766
756
729
713
741
733
701
727
745
769
773
723
746
740
736
733
685
686
660
672
715
755
814
809
788
753
721
728
744
738
728
756
737
761
788
792
762
783
801
787
793
783
752
729
747
756
782
766
771
789
815
823
777
794
795
770
731
707
748
766
760
785
842
846
789
752
763
764
774
780
791
789
768
790
807
824
822
739
754
763
784
801
819
787
807
786
813
772
810
812
762
771
753
781
777
781
784
779
767
733
694
686
704
733
784
830
824
762
780
802
806
819
812
745
769
778
809
794
791
834
876
858
767
782
785
800
808
813
806
819
856
846
840
773
812
831
841
848
850
801
807
803
806
819
814
809
763
773
742
793
847
886
945
929
833
746
737
745
784
807
823
840
853
783
776
812
819
840
837
811
823
778
777
800
811
832
795
840
849
827
827
839
852
866
753
758
795
845
900
966
947
933
905
890
895
877
835
831
836
841
840
760
782
765
776
791
806
811
816
785
788
776
781
772
757
746
787
820
837
857
838
778
779
811
827
834
843
755
787
795
817
855
816
855
867
874
870
790
805
813
839
856
874
854
793
790
770
789
814
849
798
801
793
836
845
794
822
828
761
800
804
821
811
811
792
761
742
751
745
778
810
795
779
789
795
732
764
775
801
804
780
786
774
761
767
733
740
760
799
829
846
882
883
905
834
819
802
772
736
771
793
819
826
837
866
916
856
791
799
825
840
793
777
813
782
836
822
808
849
850
857
865
855
837
774
771
766
793
792
828
800
772
819
847
856
809
824
851
875
817
828
826
841
848
858
830
868
870
846
838
823
814
807
816
792
778
792
781
784
766
768
755
783
835
797
812
824
841
835
794
761
770
778
765
827
879
962
921
913
912
891
841
822
840
851
853
833
841
845
865
874
845
841
838
852
859
801
820
837
845
801
798
815
839
812
839
849
862
820
842
852
824
800
819
809
791
833
821
806
844
863
853
824
848
834
794
748
733
727
751
802
781
799
838
863
828
848
845
789
809
819
817
798
824
835
805
825
835
838
826
825
825
819
800
815
826
837
821
844
854
853
822
844
846
825
800
810
793
772
805
832
824
825
859
885
827
843
841
855
820
841
837
812
805
832
853
829
853
861
849
841
847
846
815
864
873
863
838
849
849
823
828
838
842
806
850
861
823
838
826
801
784
792
763
721
697
698
680
668
651
638
627
623
615
605
596
584
586
582
571
565
561
552
555
544
538
531
531
528
522
527
525
531
531
541
559
559
560
564
565
568
574
581
582
583
581
575
568
573
568
560
562
568
581
625
691
764
772
757
764
766
755
754
737
730
678
648
653
668
700
710
718
785
830
806
812
814
803
789
781
723
685
664
683
719
811
847
846
820
829
825
803
794
764
751
732
696
698
700
713
690
665
678
668
662
641
647
634
616
613
607
610
624
634
647
620
604
638
638
628
626
616
609
635
640
651
661
677
688
692
679
693
687
685
678
636
658
672
696
700
704
676
661
666
652
645
669
670
684
678
648
651
651
652
655
665
662
653
631
645
626
635
648
664
733
754
720
752
728
710
704
683
671
653
664
645
665
679
679
642
622
641
613
653
674
678
662
629
622
605
599
629
655
697
727
698
706
732
780
814
840
813
821
812
818
820
811
839
859
867
843
858
849
805
807
801
724
742
807
848
844
852
839
797
818
809
781
778
776
788
767
772
774
758
742
763
733
754
768
773
701
704
702
717
698
720
785
822
768
754
779
784
740
725
736
747
715
752
801
848
863
812
866
879
831
776
794
806
788
785
828
852
841
828
835
840
792
812
821
837
799
814
806
772
801
826
843
806
830
819
787
796
794
759
791
803
827
798
795
786
752
732
707
726
756
759
757
704
668
647
641
656
660
669
664
648
638
633
627
646
652
665
652
629
620
612
630
643
671
690
698
672
647
631
624
620
614
639
675
708
733
767
776
803
782
758
723
684
677
707
761
806
750
729
706
724
721
682
684
696
671
651
629
656
667
672
692
697
654
634
623
622
611
621
645
696
703
694
662
648
661
668
669
673
659
629
616
609
606
622
665
702
723
702
717
739
721
683
649
639
633
664
702
766
793
793
732
701
667
658
652
638
657
729
770
735
730
725
730
759
762
777
731
695
668
660
693
718
744
767
749
718
679
673
647
658
664
692
714
734
732
684
651
623
615
628
643
691
721
718
758
769
754
728
706
684
675
677
685
696
690
673
658
666
713
733
733
709
686
664
635
628
611
607
601
609
655
660
714
771
772
784
743
728
719
740
741
752
724
712
717
732
750
744
720
728
742
717
705
714
737
765
788
756
767
784
792
756
753
756
765
770
763
735
687
671
693
726
760
775
753
706
675
662
644
641
634
639
696
760
800
801
795
748
725
702
674
670
677
705
726
704
716
724
709
694
704
742
765
733
727
738
734
705
689
693
729
772
779
760
747
758
766
777
778
753
731
713
696
707
736
752
738
723
745
723
702
680
664
690
708
723
734
726
688
663
643
616
610
632
673
738
761
750
726
709
675
658
638
617
619
619
645
677
713
708
705
711
690
705
722
754
778
761
739
724
691
658
637
623
618
618
629
710
791
834
822
807
798
788
782
775
707
687
713
727
700
711
756
799
792
785
752
748
765
759
746
716
700
676
682
744
825
841
790
770
798
805
809
778
744
764
772
790
748
752
737
762
788
789
744
736
764
786
818
807
774
790
805
824
816
772
771
750
743
771
793
760
738
755
772
803
823
794
769
783
795
812
790
768
795
815
831
783
772
754
741
750
750
712
691
732
772
818
784
770
802
814
813
774
774
790
811
822
793
772
787
806
837
861
830
824
824
770
757
752
716
655
671
692
722
709
719
706
685
674
690
689
688
648
686
698
687
671
658
624
613
595
581
600
590
605
598
592
640
634
655
660
662
673
679
686
676
675
717
756
753
726
743
744
784
796
779
740
763
796
821
820
838
869
894
895
891
866
880
901
917
908
892
870
906
914
908
913
903
870
865
822
720
690
654
628
635
638
654
648
672
672
677
670
637
615
599
582
576
566
569
587
610
625
677
727
734
706
716
701
678
646
630
621
609
610
610
609
618
626
629
645
683
657
660
648
641
658
685
682
656
632
626
615
592
591
580
569
558
556
557
546
561
569
559
612
674
722
681
697
692
674
641
611
600
581
578
564
573
566
560
579
573
574
573
594
601
607
589
585
579
572
583
570
570
564
539
570
563
583
603
592
617
631
628
686
660
656
642
610
604
620
620
623
626
617
595
608
639
700
747
752
783
767
763
773
787
778
792
795
822
856
889
888
861
817
817
811
777
777
750
721
711
731
695
663
659
662
653
634
615
617
615
610
607
657
662
618
618
648
652
641
619
612
597
581
572
554
525
519
510
528
545
590
686
670
639
646
662
703
674
659
679
680
657
601
623
612
623
618
601
603
598
600
591
600
616
623
595
598
611
630
637
634
646
663
660
658
680
704
727
727
692
684
667
641
619
610
602
570
589
571
592
590
613
617
602
596
571
594
594
590
587
583
559
597
622
646
662
655
661
676
681
668
631
619
604
576
567
582
591
616
600
624
631
670
689
685
711
732
706
697
707
718
689
661
672
709
744
715
736
688
642
656
686
703
722
682
688
688
653
657
640
636
634
643
637
617
627
635
649
634
630
640
639
626
646
647
642
674
683
672
663
659
657
630
644
643
644
624
615
614
604
614
624
639
641
674
689
668
660
653
624
625
621
616
628
645
654
684
693
678
674
666
638
635
628
615
619
610
622
667
741
736
748
736
710
707
682
688
671
627
633
633
618
626
624
620
613
603
590
568
578
593
588
647
663
689
725
692
688
671
642
620
603
579
572
566
583
634
641
682
717
719
712
712
691
668
666
649
627
622
603
589
587
596
609
620
656
678
689
698
683
652
657
648
638
616
608
615
632
642
659
694
723
685
683
681
660
646
636
655
668
642
653
667
668
663
634
634
636
633
638
641
631
654
688
727
699
707
713
684
692
689
673
672
669
673
656
633
617
603
597
576
581
588
615
629
649
667
673
687
653
631
632
605
612
608
592
615
625
642
626
627
640
653
639
625
631
632
633
629
635
643
636
661
674
691
682
694
712
694
691
673
650
644
633
635
660
663
693
705
722
689
667
658
657
646
621
610
618
637
650
658
695
718
730
687
676
663
648
622
609
595
584
600
605
594
622
655
715
732
695
702
713
707
692
650
637
629
625
620
614
614
638
644
652
611
620
661
682
727
709
641
641
589
599
576
569
567
580
616
649
625
658
678
697
685
665
667
665
679
667
659
670
697
709
718
729
724
722
704
699
718
741
710
705
707
704
689
650
656
679
724
726
722
751
751
744
737
736
735
718
681
692
719
752
741
739
736
741
737
741
740
734
709
708
699
647
598
599
626
590
579
552
573
553
576
602
625
680
678
677
644
646
661
668
680
672
695
701
713
714
750
746
770
788
777
784
803
800
776
815
795
778
769
743
766
758
737
779
746
759
799
773
797
838
808
842
892
831
880
882
826
870
843
812
834
776
788
795
768
804
829
806
820
823
791
804
806
789
753
761
733
776
784
758
786
799
768
763
777
747
760
781
755
742
785
769
766
799
832
807
843
856
837
829
849
829
823
843
877
838
877
846
814
827
820
789
824
837
794
818
822
834
801
845
838
830
796
829
835
790
813
830
776
794
785
754
757
733
779
794
763
803
815
776
781
806
777
778
808
780
786
816
778
807
826
808
786
831
843
802
852
856
819
838
840
782
800
825
800
816
854
868
853
864
828
842
847
813
848
862
898
918
949
911
791
816
833
798
829
855
821
847
827
780
769
758
785
815
823
825
862
889
841
848
843
805
794
827
863
818
845
864
839
837
839
836
810
841
865
824
861
880
891
853
856
852
841
872
929
846
870
914
950
985
956
838
842
870
863
892
948
919
887
909
957
870
881
885
887
903
874
803
827
840
845
801
836
814
772
784
773
814
837
815
848
851
815
810
840
813
788
815
825
789
841
829
799
847
869
836
869
871
823
842
856
822
857
878
879
868
899
972
937
924
833
809
837
866
842
912
1029
947
969
958
873
894
901
869
873
906
859
895
914
908
981
956
840
839
833
798
842
860
823
856
841
788
759
779
805
824
806
850
879
922
917
900
869
827
855
857
842
841
866
884
849
871
809
745
742
785
828
855
880
876
914
885
802
833
861
880
866
861
868
895
907
868
848
819
783
779
770
803
835
866
843
870
884
875
816
849
855
849
826
859
887
881
871
863
870
841
869
870
843
835
857
881
868
869
885
875
858
882
891
852
864
872
883
843
870
893
872
890
841
783
800
777
777
809
834
791
828
853
851
819
850
875
887
844
872
873
854
832
842
860
824
854
875
838
820
834
830
805
829
835
801
842
860
848
817
843
873
851
902
919
851
870
875
852
902
907
878
880
883
850
860
864
832
842
858
867
825
870
886
841
867
881
848
839
860
847
815
857
858
827
861
876
825
854
856
804
830
828
803
773
799
837
805
845
870
872
833
862
868
832
837
833
820
793
829
834
831
795
826
829
796
818
822
805
838
839
799
818
815
817
786
819
821
799
819
833
828
814
848
863
836
865
863
832
836
853
829
815
842
863
818
854
853
777
783
762
770
817
772
820
850
827
832
861
875
836
870
889
862
873
889
854
852
886
853
870
912
878
864
889
896
848
877
871
846
882
843
875
883
847
880
899
860
857
868
841
847
859
886
860
889
881
805
834
840
853
833
872
895
871
889
898
863
878
880
863
848
875
888
846
871
874
821
835
815
768
750
748
766
794
788
776
808
784
789
815
779
797
806
821
810
794
822
821
781
813
827
828
788
825
849
796
817
831
841
801
841
859
837
820
841
858
834
824
847
852
808
852
854
838
799
837
851
818
839
862
879
833
865
880
860
834
843
847
803
842
850
827
826
843
828
788
828
836
799
826
841
821
799
822
835
799
819
833
833
789
838
846
843
826
851
867
834
849
850
838
814
849
853
821
829
838
840
798
833
843
809
795
817
841
822
832
846
876
834
869
890
861
857
866
855
835
870
878
844
860
871
875
834
867
883
864
881
883
852
826
858
874
838
862
852
827
816
834
821
751
777
797
800
785
839
862
847
850
861
868
826
847
865
834
821
854
861
823
857
875
864
853
872
885
848
872
888
874
827
858
864
827
852
852
834
837
865
871
812
829
806
774
796
792
814
850
871
835
864
866
857
831
883
909
888
875
890
903
844
850
864
867
829
861
867
844
844
860
869
833
862
857
825
860
856
808
837
843
847
813
858
875
839
859
873
848
826
854
876
843
862
893
861
840
872
876
838
873
878
840
871
885
830
853
860
829
870
866
855
868
881
867
835
848
862
830
877
903
909
971
930
857
889
891
829
836
855
839
818
821
797
821
840
850
816
860
875
838
858
858
853
825
842
864
829
857
854
824
826
854
848
807
846
853
824
848
851
853
816
863
876
840
862
887
895
850
875
894
854
869
883
844
858
849
823
825
857
874
836
873
877
844
853
862
853
797
830
843
810
820
833
770
714
791
817
996
957
953
949
952
948
945
944
915
855
811
798
811
869
928
940
938
937
935
933
901
875
859
822
778
746
772
791
804
783
824
855
840
812
844
857
852
814
825
833
811
830
841
858
857
856
874
880
837
862
848
840
818
850
866
842
876
909
965
932
916
882
862
838
851
860
846
863
863
871
829
855
876
877
833
849
866
826
826
829
818
793
831
844
803
844
839
807
828
830
801
785
814
827
803
853
883
899
892
891
878
841
852
869
829
854
869
826
854
861
803
781
772
749
747
736
742
762
777
753
779
801
799
766
800
819
762
778
813
845
817
837
844
844
805
829
834
844
808
857
864
854
829
861
877
843
871
894
925
856
872
886
863
845
876
901
924
908
901
878
848
873
891
858
895
920
978
957
953
891
802
849
884
920
938
1019
1022
952
913
895
888
853
895
915
950
983
1001
922
797
815
821
849
810
839
875
896
905
881
898
901
878
857
876
878
862
850
872
902
866
870
859
809
784
815
819
797
795
858
905
918
850
862
883
878
828
854
854
825
831
861
842
791
839
866
875
852
883
908
887
844
850
872
883
849
877
875
844
839
860
860
812
841
857
864
854
887
913
965
922
902
872
833
809
839
854
810
833
845
845
809
835
845
810
823
845
848
809
831
851
861
799
829
843
819
800
850
881
851
838
877
899
881
897
925
986
939
934
913
900
832
868
890
920
917
974
956
866
869
862
834
817
862
897
860
868
883
853
805
842
848
814
832
845
847
810
837
856
847
831
883
916
918
882
910
922
888
877
868
817
823
877
926
894
893
913
904
837
851
873
869
834
885
896
889
856
885
914
923
956
980
930
861
879
909
924
925
968
984
922
868
906
912
881
875
890
910
891
906
872
846
875
876
853
849
863
837
782
804
813
754
732
771
828
848
804
812
811
778
770
773
758
790
821
809
807
836
847
813
824
851
866
821
840
859
860
802
841
864
848
810
853
888
849
852
856
843
807
841
867
849
822
813
830
768
790
806
768
767
809
765
799
834
852
891
854
858
856
849
808
856
883
815
821
869
863
855
821
803
759
793
805
827
796
823
850
858
845
846
849
869
874
823
852
848
811
804
839
835
779
803
846
852
810
840
852
867
836
883
893
873
807
848
820
749
800
825
852
835
783
791
814
798
767
780
738
767
754
752
752
743
711
685
683
670
675
691
716
734
722
723
728
735
734
697
704
741
787
858
833
850
864
831
833
841
838
835
823
837
840
847
809
819
827
843
828
817
842
843
837
800
827
841
859
850
800
824
831
840
821
796
801
784
760
752
799
800
813
855
870
865
785
778
805
833
843
822
795
796
827
853
888
877
896
914
994
982
941
937
894
903
861
885
914
1015
971
906
900
907
909
846
870
877
827
797
833
789
848
877
844
872
896
908
872
880
895
911
928
865
888
897
895
862
895
906
918
870
889
880
877
841
853
880
903
879
880
887
888
861
863
877
888
876
858
867
877
893
835
865
874
877
845
864
868
878
825
854
856
849
808
840
868
873
841
864
862
858
811
852
861
863
811
847
865
888
823
766
812
824
810
771
741
733
820
787
808
771
791
806
798
813
809
827
819
752
768
698
740
700
701
702
674
665
658
641
620
612
602
594
582
573
570
562
548
537
540
535
531
527
524
522
523
507
518
512
525
542
596
640
668
649
668
640
720
732
730
716
561
890
724
702
682
670
674
680
677
664
640
651
655
674
638
672
692
695
697
660
642
633
630
642
643
647
637
637
637
644
644
647
642
622
622
630
640
669
678
703
718
725
702
712
714
706
696
681
659
666
660
659
696
729
761
782
768
746
746
727
712
682
661
641
619
630
623
623
618
614
595
588
585
603
617
646
662
662
656
630
634
633
632
633
660
674
676
671
657
631
648
667
707
726
739
814
789
765
765
776
757
730
734
710
653
656
628
660
680
646
675
677
647
660
656
625
628
606
596
586
555
551
575
649
787
811
791
760
778
786
774
761
744
685
687
693
678
682
675
663
611
590
585
595
581
574
625
628
635
638
610
586
581
561
542
544
543
530
518
534
537
543
553
560
575
591
596
592
611
606
593
583
566
563
575
571
615
636
701
706
668
682
650
670
654
641
636
633
620
601
602
596
591
585
570
557
565
571
585
597
669
745
773
748
753
756
734
726
687
654
673
660
655
635
629
642
648
615
646
698
728
738
731
740
735
701
663
652
637
633
615
625
622
635
623
627
600
605
560
608
614
632
640
652
656
657
630
630
615
599
594
584
575
571
567
577
583
601
635
627
633
627
635
608
620
616
603
609
614
602
635
621
638
660
664
662
658
620
634
642
596
666
676
701
718
740
739
704
703
706
694
651
642
632
623
621
599
612
603
612
606
615
628
642
642
632
594
600
596
579
553
575
640
608
649
656
654
637
613
583
558
536
553
521
531
526
534
535
529
546
561
562
562
576
569
593
584
578
589
581
589
608
605
709
782
777
740
753
733
731
723
707
634
620
603
588
584
608
621
643
619
642
637
624
632
616
623
621
597
607
609
598
584
588
602
625
637
629
672
682
680
687
679
695
655
664
667
666
665
663
650
633
637
664
669
711
720
744
771
748
744
708
674
651
643
641
641
662
668
638
669
700
721
713
663
649
632
627
607
605
501
712
654
656
665
683
696
688
658
692
681
672
662
632
616
627
630
649
650
682
697
717
720
720
713
693
654
649
629
608
601
595
645
703
750
761
759
760
753
746
721
721
721
733
727
753
751
760
762
745
738
729
724
684
660
642
628
626
643
683
724
704
685
707
731
688
689
698
715
705
688
644
614
620
606
583
603
612
658
698
726
681
719
725
761
717
733
728
713
693
665
634
625
615
603
599
578
568
584
613
619
626
671
683
671
685
703
705
690
665
625
647
628
630
604
574
627
659
664
691
721
662
727
725
721
693
715
720
687
725
721
699
721
725
739
694
743
742
731
800
786
769
780
762
793
805
805
806
814
786
780
811
766
788
798
767
769
802
789
763
807
752
737
757
747
728
685
701
701
672
670
666
661
635
608
575
617
591
577
591
591
602
597
607
592
581
605
646
629
665
703
687
757
778
692
737
772
763
743
787
818
796
775
758
775
484
984
724
715
681
630
592
587
570
557
545
542
532
526
524
517
523
530
533
522
540
546
545
541
556
558
564
549
559
565
565
560
561
563
560
561
569
567
563
570
570
573
581
587
594
571
583
584
569
559
564
555
546
549
542
536
530
527
531
533
537
534
549
558
561
568
567
567
556
553
551
549
541
546
542
546
546
541
534
514
516
519
531
531
577
685
769
755
739
765
785
796
758
736
770
772
778
711
760
846
911
839
838
855
865
854
818
829
843
857
838
861
882
860
829
842
840
793
764
788
811
778
825
838
825
784
836
851
832
778
816
838
853
812
840
850
852
808
835
832
795
824
838
820
780
824
835
791
799
818
804
742
789
813
782
818
858
908
841
868
831
763
784
811
853
839
802
841
849
800
822
840
822
757
790
807
821
767
813
847
861
815
853
865
852
803
826
844
802
809
839
822
760
769
741
739
711
705
725
753
724
726
754
775
733
766
783
807
745
771
785
795
750
788
795
752
766
790
795
749
783
787
750
815
826
783
790
796
796
756
764
787
800
774
795
816
844
829
803
822
815
757
772
787
811
792
815
845
901
824
831
827
786
785
808
806
760
773
794
809
768
786
798
797
767
786
793
782
757
778
789
760
755
782
781
732
720
762
780
760
748
779
794
737
755
768
778
734
763
802
819
777
810
806
737
748
721
713
735
740
751
791
840
863
809
829
831
836
781
820
826
818
775
822
831
843
800
800
801
809
771
797
802
814
776
820
835
823
766
797
792
756
773
817
855
894
857
860
829
769
809
819
800
785
825
847
807
839
863
864
838
854
850
793
812
817
798
761
791
786
738
766
776
784
749
775
792
788
746
776
788
764
744
778
797
801
767
804
808
779
762
792
807
764
760
789
798
760
763
776
786
749
780
813
782
750
778
785
756
734
754
747
721
704
733
764
727
740
784
797
761
759
769
768
719
740
727
752
717
754
790
771
815
819
815
763
788
789
786
742
777
788
793
760
779
792
805
761
790
797
788
756
777
785
768
749
783
807
783
792
812
823
777
805
799
788
749
769
794
803
783
794
821
815
784
799
794
775
742
758
763
761
713
737
747
732
713
726
702
684
712
718
709
684
712
741
768
717
770
797
809
737
757
753
747
700
732
757
806
761
811
820
787
758
785
794
739
767
779
787
730
767
750
716
748
760
772
735
778
770
744
710
721
725
696
725
744
773
738
761
785
779
742
784
790
741
772
765
741
722
749
772
756
772
798
813
761
766
763
736
699
737
773
810
778
729
746
765
718
759
796
834
781
756
768
773
718
739
757
785
755
791
818
835
773
781
788
787
745
774
791
788
756
797
799
768
775
790
804
756
777
790
806
770
804
822
828
792
813
798
753
755
778
791
763
805
803
755
767
787
788
751
786
789
752
772
790
782
738
770
764
737
757
780
788
741
776
778
730
735
772
804
785
778
811
809
753
783
795
780
754
798
826
792
823
822
764
767
784
783
752
790
818
768
797
808
776
760
789
792
758
778
774
723
727
761
788
754
785
781
751
758
761
739
697
715
717
694
661
661
685
737
763
721
730
767
765
704
702
705
718
710
700
705
669
704
720
693
731
744
750
709
741
745
720
689
716
744
714
724
750
767
731
770
769
771
717
737
744
715
740
773
796
733
760
748
719
709
760
800
776
767
790
780
729
750
755
723
732
750
765
735
756
770
767
732
758
704
701
728
753
784
746
780
794
803
757
798
804
801
754
787
780
739
754
772
772
721
765
772
772
723
753
737
727
687
703
704
675
693
726
765
771
728
748
753
734
689
689
654
674
650
645
634
612
615
598
593
581
561
567
558
545
536
518
537
530
524
521
519
515
522
518
517
521
510
513
525
522
521
534
538
545
544
545
545
540
544
551
551
541
553
553
554
555
555
557
561
566
567
568
567
576
579
584
575
576
570
578
575
574
568
569
568
572
576
577
583
563
582
582
583
577
582
582
584
583
583
590
599
592
586
591
590
591
580
565
568
571
572
572
551
569
580
589
581
586
588
588
589
577
573
571
573
568
567
558
556
550
570
581
585
589
629
675
701
693
667
636
643
620
607
581
583
574
576
573
571
574
578
589
580
579
583
584
590
581
578
583
589
591
583
590
596
590
576
573
578
581
603
628
635
620
641
624
618
620
613
599
586
573
573
573
561
575
578
591
579
578
583
578
561
577
587
584
599
603
614
614
586
597
584
587
590
578
568
575
574
594
615
631
664
678
672
654
646
635
617
590
584
569
558
550
548
551
556
569
592
619
625
630
639
628
604
607
600
587
577
579
584
600
587
606
637
654
624
638
620
604
608
602
594
600
598
596
571
587
581
570
572
563
566
564
576
577
589
600
614
627
599
589
586
572
563
559
543
548
539
561
583
611
601
609
619
623
606
606
608
616
607
618
640
664
659
656
664
641
630
624
624
611
584
595
581
587
586
580
604
611
664
686
712
736
713
707
713
713
680
632
622
608
608
603
608
622
649
646
647
663
658
633
634
643
621
634
634
645
639
642
645
626
617
616
599
597
601
604
601
589
583
586
571
575
599
671
718
732
750
734
723
726
719
684
647
630
617
601
599
594
584
567
570
569
569
574
586
572
570
574
564
553
539
538
531
539
560
572
590
627
668
682
655
651
637
610
596
581
566
569
571
557
563
568
582
608
607
624
621
630
639
630
617
594
584
577
578
566
563
572
573
594
607
634
642
614
618
612
594
576
570
562
570
543
559
553
550
553
558
567
585
589
611
620
612
583
608
599
589
572
555
549
541
544
547
549
566
590
596
615
634
636
631
633
628
609
601
607
608
609
634
670
692
692
709
697
693
675
651
633
630
625
630
613
615
637
672
669
684
691
676
684
690
659
650
627
618
606
582
578
564
571
573
590
623
641
695
715
703
704
701
659
619
604
590
578
571
551
551
546
544
549
548
545
544
541
542
530
550
556
568
573
574
580
605
618
614
618
615
620
606
594
595
587
566
567
551
549
537
534
523
520
528
527
536
554
571
616
662
692
670
674
673
646
622
617
607
592
589
588
600
596
581
580
588
585
584
579
577
586
586
582
577
572
576
571
561
557
566
569
566
571
583
588
592
580
587
590
575
559
573
571
575
569
575
589
612
617
613
604
601
595
579
560
564
553
545
539
544
554
561
577
597
627
664
682
661
649
626
606
589
589
577
577
580
597
610
605
611
619
633
638
667
690
672
629
642
633
619
587
560
576
589
584
580
578
564
560
554
549
543
539
545
556
580
615
616
640
651
659
639
641
636
620
619
602
596
570
577
576
579
579
583
588
605
596
604
602
596
582
583
587
588
595
605
643
689
671
662
657
651
640
640
660
659
629
624
618
610
596
606
622
631
647
662
665
671
676
657
638
628
611
602
597
604
602
605
627
636
638
634
608
601
589
587
582
581
571
567
570
573
573
573
578
587
577
583
580
578
576
567
565
555
551
562
566
572
574
608
632
639
655
667
644
629
620
608
591
580
575
543
573
566
576
585
608
605
625
646
677
653
653
650
640
611
600
592
591
573
577
587
620
656
661
688
704
697
666
650
640
635
624
615
621
624
623
600
602
604
612
616
616
609
612
626
619
619
619
597
595
589
573
569
560
555
550
564
573
587
618
625
635
619
611
590
579
574
549
549
542
552
571
612
686
731
722
690
694
695
676
633
627
608
598
589
586
567
569
566
568
584
618
630
626
641
647
661
647
634
625
604
581
569
565
559
566
562
573
584
593
599
600
612
634
621
631
647
647
646
645
651
652
631
624
616
614
600
603
595
597
594
595
608
626
633
616
622
622
605
581
571
559
561
544
533
537
527
524
529
540
541
557
599
639
637
629
632
622
595
583
567
553
542
540
531
529
530
533
540
553
564
574
571
556
547
547
544
549
546
542
549
545
548
539
537
534
542
536
531
533
529
538
530
532
531
532
536
533
534
540
551
548
544
529
523
525
518
529
532
549
549
556
559
557
564
573
577
575
570
576
573
561
553
541
540
538
539
542
532
549
550
558
556
567
553
563
573
574
588
587
610
626
653
651
654
657
626
612
602
596
578
568
564
569
572
566
566
565
575
587
585
575
580
571
570
574
564
562
570
570
572
562
580
584
595
616
663
701
723
693
697
689
663
631
616
600
583
574
565
567
557
569
565
582
581
595
599
592
595
582
577
574
566
558
551
555
561
561
560
572
582
613
610
614
622
619
610
591
601
588
586
578
577
588
585
582
591
603
611
598
599
596
588
575
564
540
527
522
501
523
512
520
518
547
564
568
554
563
566
568
568
562
560
555
542
531
512
515
500
512
517
527
535
554
589
613
617
593
589
580
575
563
552
538
542
536
533
533
534
525
528
535
539
542
527
552
545
544
544
532
560
555
558
558
564
568
572
571
576
573
568
553
553
541
530
498
515
499
485
492
513
547
679
720
747
727
733
744
716
742
771
807
737
744
724
687
698
662
676
691
739
758
768
751
749
732
761
774
748
750
760
744
755
773
739
761
768
736
785
779
727
741
783
732
793
804
757
810
828
780
810
837
793
814
847
782
805
821
786
789
801
788
762
805
809
755
791
818
786
771
802
802
761
800
802
755
786
812
784
757
803
819
761
792
816
790
779
810
826
797
853
872
870
893
897
828
814
831
833
778
814
839
826
824
867
856
800
828
825
772
806
791
717
742
722
710
745
728
774
799
814
774
804
816
780
780
805
822
774
801
810
789
774
815
824
769
819
839
807
790
817
838
786
826
833
776
805
823
804
799
838
850
800
828
831
771
763
790
800
768
824
829
776
809
827
796
784
826
835
790
830
840
803
810
840
843
796
831
841
806
824
837
836
793
828
828
786
803
825
786
802
820
811
793
823
842
799
819
828
792
787
813
791
783
817
802
774
811
818
773
814
825
794
816
834
829
795
840
852
815
802
829
828
789
821
814
787
822
834
813
823
840
836
806
824
821
795
830
835
801
835
826
786
815
810
770
798
816
793
778
802
822
790
838
843
790
823
825
785
819
823
791
798
811
802
782
817
818
771
810
818
781
811
831
822
792
846
858
801
829
831
792
825
838
834
803
834
832
791
821
830
800
797
814
812
793
821
831
786
818
837
790
829
848
823
813
840
758
751
756
740
728
743
727
766
799
803
790
823
859
827
817
826
836
785
817
821
797
795
803
813
781
804
819
793
832
836
802
812
834
822
776
815
819
771
785
802
780
810
844
834
812
844
830
801
832
830
784
821
832
802
831
835
811
796
821
807
794
819
823
791
824
831
807
820
835
842
796
830
831
791
819
826
799
813
819
796
795
813
799
776
799
785
768
801
792
755
785
792
752
792
806
790
812
830
822
808
846
833
798
831
843
823
860
871
840
821
838
839
801
849
856
820
862
870
860
864
873
867
818
858
861
829
858
875
850
843
866
861
818
859
849
801
838
865
854
815
850
795
770
782
789
758
790
815
805
777
813
822
786
819
835
838
805
838
845
803
830
826
807
805
823
832
794
832
836
787
830
841
810
831
850
839
806
835
836
790
827
829
791
799
832
835
809
841
857
823
856
867
834
827
838
835
782
820
833
792
842
874
848
849
854
829
807
820
838
802
834
854
831
817
828
827
793
839
867
821
836
833
792
801
834
840
808
856
863
819
846
846
799
842
834
795
824
831
798
803
832
824
792
833
829
793
838
842
795
831
846
838
799
837
837
795
833
836
806
796
822
834
795
846
854
807
820
838
829
789
826
826
789
833
830
788
821
823
788
747
744
728
730
764
787
784
819
850
827
808
814
809
785
812
818
793
827
835
813
822
816
772
789
781
756
760
782
790
764
809
821
813
785
808
813
768
769
773
770
743
780
766
738
757
785
799
768
815
821
774
805
820
799
794
813
818
781
820
822
784
729
717
729
741
792
799
783
823
850
818
863
868
827
838
834
804
814
810
796
783
807
816
775
808
809
781
793
786
764
775
767
771
751
784
789
760
787
784
761
767
759
749
741
764
768
744
761
767
765
763
779
759
763
778
767
758
783
782
754
786
789
748
774
782
777
754
781
791
751
789
796
759
781
786
766
787
795
789
772
805
816
783
805
805
775
820
829
791
808
815
800
773
795
761
760
763
750
727
743
726
722
730
752
793
811
780
811
816
779
792
802
798
770
805
823
804
798
808
819
776
814
817
779
814
830
800
817
828
842
804
832
837
811
841
851
806
834
832
791
826
837
789
822
837
793
825
841
822
823
838
832
803
829
828
791
827
821
799
832
846
810
854
871
834
837
845
839
797
819
789
759
801
843
816
847
860
828
845
849
828
823
835
832
796
839
845
802
827
833
801
773
792
766
772
805
809
777
809
813
771
813
834
850
841
827
770
795
754
781
796
805
753
766
767
749
744
780
762
810
841
862
816
836
831
839
784
792
805
817
764
767
791
827
806
798
824
821
789
832
821
826
787
817
771
739
761
779
756
758
781
788
748
755
773
777
761
749
777
793
796
749
781
758
734
743
728
738
740
723
711
697
687
684
688
681
660
663
666
672
659
637
625
611
619
618
647
655
680
674
709
741
751
713
718
752
775
777
754
726
721
735
744
757
728
747
747
763
756
741
771
780
761
758
773
782
754
743
763
765
742
747
778
793
784
771
797
808
771
790
799
801
769
795
801
769
775
792
808
779
803
803
786
763
777
782
753
778
789
799
778
806
821
789
795
806
796
766
794
781
761
757
780
796
765
806
804
768
778
783
775
755
777
785
760
768
767
762
740
761
775
766
760
779
792
758
775
783
792
768
796
798
773
779
793
797
760
791
791
761
773
789
804
765
797
800
776
790
798
788
762
788
793
761
793
789
778
762
788
801
764
791
797
774
776
788
791
745
753
768
779
754
784
808
801
780
819
827
795
806
812
793
792
811
844
843
799
839
847
813
792
807
802
772
782
795
798
776
814
817
795
771
802
801
734
744
739
713
709
723
707
739
771
796
767
787
810
802
759
786
792
777
754
790
805
776
792
822
830
785
795
814
807
759
772
786
790
757
789
819
827
784
807
819
798
768
798
806
770
777
785
784
755
780
782
772
747
774
781
754
772
790
794
761
772
783
790
752
774
793
802
761
799
805
794
761
793
807
786
767
797
813
775
789
828
834
794
805
807
750
724
728
742
806
858
870
838
850
865
875
827
845
849
844
805
828
832
831
798
832
832
796
802
828
831
775
805
803
795
765
803
825
812
782
813
826
788
792
806
807
770
778
780
796
780
807
828
824
782
812
817
778
789
805
806
773
793
793
778
766
788
799
781
780
809
822
786
803
820
808
760
789
800
787
784
814
843
823
865
882
841
871
879
884
846
852
853
817
814
819
821
779
805
834
810
785
826
856
851
804
827
819
783
770
799
825
801
781
810
820
788
811
813
803
774
811
821
780
773
806
815
779
779
794
803
766
789
800
784
755
787
787
771
787
798
792
774
805
811
782
799
806
793
776
789
787
756
785
774
755
753
781
766
762
789
774
760
795
787
760
782
797
776
778
787
764
761
779
732
707
694
660
663
697
688
697
741
783
749
769
791
769
750
790
794
742
743
771
788
758
790
809
797
770
803
808
783
779
804
808
766
795
791
771
763
781
789
761
791
803
780
758
770
772
741
759
769
755
750
773
777
737
763
773
749
751
767
767
741
774
776
750
771
770
759
751
769
759
730
764
757
704
687
671
652
646
648
635
647
671
702
684
712
731
754
707
714
721
726
707
730
736
708
711
723
718
697
719
726
695
713
731
742
704
733
737
700
714
737
715
726
754
755
720
746
747
723
734
747
750
679
657
687
678
662
652
647
650
712
794
865
900
833
827
777
766
751
755
757
748
768
782
791
790
778
794
771
743
726
719
721
724
736
738
762
793
793
770
772
777
775
760
762
770
783
781
769
783
792
782
769
781
785
767
776
792
809
799
784
790
794
766
774
779
795
762
802
799
788
762
791
805
810
778
803
798
786
788
798
803
784
811
820
815
783
806
805
802
774
788
784
768
791
799
808
787
820
820
801
762
779
748
764
769
759
770
788
775
778
803
818
778
801
796
764
767
760
775
749
770
778
777
768
800
809
774
774
769
760
729
742
739
739
715
740
746
729
759
788
791
756
780
774
741
752
747
762
719
739
745
740
720
761
777
752
737
745
756
729
750
752
760
726
753
761
776
749
783
794
757
732
756
769
769
756
791
791
783
784
804
808
773
786
797
783
773
800
799
766
779
781
728
720
731
722
711
742
770
754
748
771
786
749
748
760
772
737
776
800
800
758
783
790
748
748
770
783
754
780
804
818
762
797
804
782
758
783
795
766
783
785
776
757
786
797
770
798
800
798
787
829
830
797
781
806
812
788
802
807
801
767
797
817
767
804
801
779
794
797
781
763
780
788
761
777
779
791
757
791
799
791
770
804
800
777
781
789
767
752
780
781
745
758
766
763
750
792
800
774
772
787
780
749
783
790
766
776
799
781
754
790
798
768
760
782
792
764
786
809
818
788
803
807
798
767
801
799
766
794
798
788
769
794
802
772
797
806
801
770
794
800
774
805
821
821
793
820
836
800
815
804
787
758
783
782
770
770
794
798
772
787
799
785
761
795
806
789
771
800
795
768
795
795
759
754
778
790
762
765
784
793
759
801
801
777
788
813
822
787
804
814
795
776
799
803
774
799
815
806
774
790
790
765
735
735
718
707
722
740
723
767
795
760
760
770
776
755
785
796
805
782
810
815
800
776
789
793
752
766
778
801
778
818
825
816
798
815
806
763
775
777
783
761
798
801
790
786
792
761
745
768
779
748
761
777
783
750
773
787
755
787
810
803
770
795
798
773
772
794
799
768
785
793
793
764
790
797
787
760
779
771
743
751
779
801
781
808
829
815
795
822
814
765
785
787
762
755
785
798
781
796
815
803
776
822
830
803
821
809
793
755
776
780
764
767
784
792
763
795
808
777
781
792
791
760
789
788
769
796
801
794
767
799
801
772
782
778
763
748
760
761
735
773
786
751
758
776
783
758
791
804
785
773
780
771
740
771
786
755
762
785
806
780
797
801
766
766
777
771
740
768
778
768
775
804
806
772
812
807
767
779
797
805
766
799
800
784
758
779
792
764
783
799
773
749
778
774
741
770
792
776
770
805
806
778
792
800
798
758
781
784
759
760
773
794
761
792
808
750
751
755
746
712
719
732
727
706
705
708
688
714
739
768
744
774
784
802
765
786
810
830
808
793
817
840
835
797
818
805
805
769
799
815
808
774
794
798
779
747
778
779
758
759
780
805
772
778
801
783
753
784
793
757
775
795
797
771
805
817
819
777
810
793
744
762
776
809
793
807
821
812
778
806
815
796
798
815
821
779
796
803
813
784
800
816
833
804
836
838
786
817
829
831
801
819
809
794
780
805
812
790
802
805
803
767
799
807
797
776
814
819
782
802
808
805
774
800
796
781
755
780
787
727
688
672
694
748
793
847
837
818
828
824
821
783
812
806
806
777
792
783
789
762
767
784
787
774
763
783
780
780
764
778
777
752
768
774
781
753
768
761
755
735
761
770
740
755
755
754
723
762
756
739
748
767
794
755
796
805
809
757
775
781
775
736
764
785
754
758
765
765
724
750
752
726
742
767
783
753
783
794
791
754
781
778
752
758
760
774
736
758
734
710
748
773
792
766
797
795
766
804
806
809
770
786
784
762
750
776
770
771
773
789
794
760
772
766
729
743
745
746
719
766
785
747
762
759
736
724
754
774
733
762
771
776
737
764
776
732
742
757
750
722
756
760
719
694
689
710
678
664
666
650
648
655
651
668
697
758
712
728
761
769
713
717
735
743
694
725
731
722
709
752
773
732
753
749
736
714
733
762
749
743
774
802
764
774
784
763
736
771
797
754
782
798
792
770
802
830
778
799
811
813
787
808
810
775
804
803
774
788
800
797
766
789
806
776
793
790
780
769
795
800
741
758
758
738
727
757
775
755
770
776
785
749
781
785
780
768
800
817
797
796
810
809
786
808
806
794
766
798
807
780
811
813
818
783
823
831
826
803
821
817
777
806
805
784
806
827
832
806
830
832
789
817
811
776
779
779
773
759
792
794
770
811
822
787
810
811
807
779
801
811
768
810
795
778
793
801
813
781
810
821
793
820
825
800
785
817
819
786
821
825
787
818
817
779
803
816
810
787
821
822
794
822
820
816
778
804
803
766
752
756
743
762
781
808
776
820
828
799
782
802
799
771
803
808
785
817
831
811
814
821
823
782
802
799
786
802
798
807
779
812
811
785
795
799
790
762
801
796
771
762
774
783
757
783
792
787
760
780
785
754
762
763
741
738
769
785
771
797
791
768
770
784
767
742
761
767
741
761
770
763
754
779
778
730
717
701
700
678
715
762
775
744
789
796
751
765
771
781
735
763
768
754
747
779
815
780
773
779
771
740
778
788
761
762
770
753
716
743
751
726
735
756
779
753
762
756
722
705
726
729
744
726
755
792
790
795
816
840
779
797
788
765
756
758
760
722
753
759
724
728
738
745
706
730
733
732
726
773
808
766
765
788
798
749
771
784
762
713
729
748
724
728
748
720
761
767
758
736
765
763
717
760
781
756
741
767
777
738
729
728
747
722
768
776
743
770
774
753
746
753
767
737
766
770
760
735
769
800
783
792
814
824
771
793
791
766
758
781
801
799
775
796
801
768
772
775
788
760
798
800
777
754
771
772
752
756
772
780
766
798
810
797
772
802
806
770
775
782
798
788
809
822
810
783
812
818
770
772
707
651
684
685
727
774
756
745
766
773
740
758
762
765
736
742
737
747
765
745
779
798
799
772
792
785
783
758
760
764
794
767
785
801
798
773
800
806
774
787
794
798
766
795
791
764
740
724
715
673
660
648
645
659
674
689
752
848
821
825
815
788
774
795
797
773
784
792
806
779
802
797
783
767
789
800
764
777
780
793
756
781
787
794
776
809
822
779
768
786
782
744
782
801
793
766
801
810
795
783
805
806
774
806
803
787
761
786
781
740
773
776
757
783
794
778
794
801
788
769
795
796
767
791
789
772
774
783
794
767
794
795
762
789
802
807
771
802
801
759
784
777
757
763
768
764
747
773
778
761
780
776
773
750
779
800
771
784
796
779
767
802
801
776
794
800
805
774
810
793
765
794
793
761
784
788
770
793
799
809
778
801
795
771
799
788
767
767
803
811
766
806
817
798
779
796
797
760
784
783
767
759
795
809
772
805
761
711
710
665
653
646
648
636
636
637
647
649
658
657
631
619
640
628
616
630
632
639
634
661
671
668
652
667
674
673
661
693
726
779
754
731
742
773
770
714
748
763
765
719
737
758
780
760
740
795
826
812
768
795
790
741
710
723
740
731
749
817
833
773
806
811
776
772
790
785
756
781
782
755
701
678
650
634
622
613
624
636
674
658
687
710
728
693
713
722
715
685
711
720
712
687
742
777
785
741
759
763
725
704
722
730
703
734
788
844
793
823
811
787
774
800
801
761
797
796
759
775
797
797
764
793
805
776
767
804
803
762
765
786
794
758
774
793
768
755
789
806
788
793
812
823
789
811
825
743
757
789
840
874
868
877
802
776
797
801
785
766
811
831
799
800
812
787
741
719
711
677
654
654
668
705
734
794
719
734
729
694
692
700
685
694
732
753
739
768
785
795
751
777
779
764
726
754
783
848
828
839
847
817
792
816
826
801
780
803
781
748
742
726
747
774
753
754
787
789
754
785
785
750
736
763
761
779
787
790
749
762
773
733
761
766
730
716
723
709
735
813
842
846
768
746
774
783
799
767
738
767
775
779
741
741
747
737
743
756
760
751
709
701
720
734
766
746
712
727
724
734
699
684
711
725
754
783
742
730
740
726
704
769
815
822
749
740
718
717
685
677
690
707
691
715
682
719
709
752
795
791
793
783
799
757
786
783
778
740
768
791
819
839
770
750
774
781
807
782
774
715
679
688
669
652
641
627
619
618
636
676
707
733
780
768
783
755
769
784
778
778
775
754
748
759
780
800
814
817
801
757
776
775
792
782
744
775
785
783
764
739
773
790
801
790
780
800
799
802
781
792
811
828
832
799
826
828
824
796
810
825
833
824
800
823
820
810
799
822
817
775
795
795
796
758
750
770
801
795
798
826
825
785
820
814
766
737
723
717
647
647
653
666
668
640
655
656
648
614
624
612
603
595
587
573
566
550
548
532
532
524
516
514
510
502
516
513
518
521
507
528
525
533
538
547
547
554
552
547
547
565
580
608
634
649
656
635
639
623
618
610
612
606
610
618
646
638
627
627
626
615
608
586
592
587
588
588
588
579
584
577
575
573
576
575
581
593
615
649
665
666
645
650
658
659
647
623
604
595
594
582
576
580
576
591
596
578
592
591
579
587
606
650
664
712
750
739
737
706
706
709
704
702
681
659
638
629
602
605
611
612
612
639
659
669
647
676
683
672
657
631
602
565
571
576
583
599
624
630
642
632
644
646
641
634
627
603
599
598
580
572
571
575
576
581
629
677
731
758
763
765
755
748
759
750
731
715
658
647
648
653
642
651
670
690
690
659
632
610
600
592
578
563
561
558
556
562
575
584
581
576
572
574
571
572
583
587
603
596
622
662
685
696
676
691
700
706
683
675
674
665
644
624
611
602
606
611
620
615
613
619
635
640
636
651
666
687
695
685
664
659
651
641
629
626
614
605
600
602
621
649
673
700
704
684
681
674
652
645
637
624
608
599
592
589
599
606
640
702
730
719
724
735
727
716
713
704
691
633
626
626
623
640
672
691
703
700
709
646
684
680
655
613
646
643
644
643
637
637
614
602
592
583
574
568
562
565
568
585
604
633
651
684
702
695
665
656
651
640
643
664
666
662
646
629
634
641
682
766
830
822
833
839
817
796
786
778
776
752
766
757
803
781
798
828
831
779
791
753
709
676
662
661
650
638
620
614
604
603
584
566
574
651
613
610
594
590
594
594
603
628
635
627
630
623
608
602
603
618
627
607
639
663
687
659
688
704
688
699
696
662
660
654
660
653
667
671
689
679
677
679
679
661
652
657
691
744
739
669
707
692
684
660
655
641
628
618
603
593
585
591
581
622
698
733
650
664
638
684
709
759
780
713
743
723
694
659
643
628
605
598
583
590
579
573
581
587
591
572
571
566
569
588
604
634
667
689
742
736
754
730
739
724
726
731
718
708
651
645
624
616
621
650
682
702
685
705
694
655
630
640
631
614
625
628
625
605
606
604
601
599
598
596
585
584
574
592
607
616
627
647
663
678
652
644
630
618
609
600
597
611
603
613
591
597
607
609
600
599
597
589
587
582
565
554
540
535
519
510
524
525
533
584
647
629
608
625
641
628
657
679
705
701
656
623
618
618
630
643
624
615
613
622
620
581
598
567
589
586
603
609
590
578
572
548
546
560
567
593
600
668
693
654
660
697
709
722
716
680
656
681
697
725
764
744
709
655
643
671
685
814
782
763
777
793
761
768
777
770
758
746
736
703
629
650
677
799
842
794
812
821
809
810
795
792
775
727
691
685
726
728
788
815
804
772
784
764
749
747
681
663
678
697
706
709
737
719
655
675
680
700
675
687
713
722
675
688
688
688
683
661
694
711
756
759
691
693
706
711
716
685
740
767
802
787
800
764
761
763
753
740
754
759
759
740
716
691
726
754
778
765
716
715
710
691
661
638
629
619
635
631
633
629
609
605
578
580
574
567
559
565
558
560
559
557
560
574
571
575
576
577
564
566
555
551
544
544
545
559
565
624
635
615
615
609
590
574
551
541
522
512
507
501
487
500
489
530
525
559
695
646
677
827
752
772
886
836
795
795
791
772
783
788
787
754
744
739
737
720
637
636
645
685
745
722
743
762
781
750
692
667
648
660
673
689
666
661
646
655
673
673
652
637
630
639
618
611
614
617
620
617
614
599
586
595
589
604
616
632
609
640
638
656
645
621
612
597
597
616
619
622
642
635
636
656
660
656
624
627
624
604
602
606
612
608
609
575
599
593
586
584
578
579
599
606
644
633
637
659
660
655
628
634
628
625
659
652
638
654
660
658
696
737
717
699
686
696
693
670
638
636
661
689
673
660
645
672
670
663
649
635
631
613
630
626
635
625
612
606
605
599
615
648
683
676
661
659
682
704
690
652
628
618
630
634
650
636
632
634
674
670
668
642
650
641
632
621
607
594
581
577
582
628
701
801
771
775
775
746
712
646
652
656
667
657
700
699
722
691
651
629
631
626
620
607
605
615
633
652
658
653
636
636
617
611
603
618
636
658
641
643
651
670
669
636
635
629
621
599
593
586
601
619
664
672
659
667
674
707
735
735
680
638
634
617
606
589
584
589
611
659
704
678
660
664
669
666
643
641
631
616
617
614
626
641
656
648
660
694
699
692
637
626
635
624
618
602
602
601
635
657
676
661
637
635
648
644
626
637
630
629
606
597
604
609
631
642
632
627
623
615
639
656
686
713
696
677
673
693
711
719
711
688
649
622
606
594
597
595
604
606
616
636
678
670
650
651
688
707
710
658
667
689
688
678
663
637
607
590
587
595
630
712
720
713
764
774
748
688
703
689
663
648
651
619
610
613
631
667
708
672
709
742
743
732
675
682
694
693
669
657
676
675
666
673
714
688
667
697
704
733
690
677
694
718
754
722
738
756
771
749
718
741
744
765
740
743
739
771
775
709
715
727
753
704
683
688
657
666
664
671
649
651
683
698
721
704
673
678
679
642
639
659
680
713
699
698
729
730
718
682
651
634
648
658
666
670
657
660
709
734
739
740
724
693
643
619
606
607
618
648
697
730
716
701
670
661
632
617
604
594
595
602
634
692
743
749
709
684
681
690
695
688
688
648
634
624
638
647
664
681
679
640
633
617
620
632
659
675
690
643
625
612
623
622
633
637
635
628
594
584
570
564
562
562
575
606
591
585
587
591
589
602
601
583
591
587
587
562
560
552
549
552
552
555
558
543
555
552
565
559
565
554
544
551
552
551
554
550
559
566
586
610
610
593
590
579
588
605
622
627
606
613
618
613
574
590
586
581
589
603
604
591
592
614
632
649
628
616
614
619
633
635
650
634
622
623
632
637
644
631
621
625
645
652
615
616
667
689
699
688
676
657
636
620
596
570
543
549
530
533
540
646
814
778
812
816
794
776
765
748
706
655
621
610
604
597
581
589
599
616
638
649
637
633
644
620
599
594
611
618
626
640
643
631
643
674
695
711
716
699
663
627
640
621
621
625
636
650
701
735
738
760
762
729
705
682
665
629
611
600
603
603
634
690
704
706
707
678
661
653
651
629
627
613
606
613
593
653
677
744
760
695
703
732
745
667
689
657
642
607
608
598
609
628
643
654
668
636
611
604
619
644
653
656
692
715
725
716
688
643
642
644
658
663
659
659
687
677
682
691
680
647
633
620
617
625
652
666
696
715
705
664
664
673
669
652
636
672
695
732
701
722
741
738
686
695
715
738
716
670
698
719
735
735
681
679
708
700
675
681
690
659
665
692
716
729
674
699
717
702
659
637
645
652
660
688
663
691
731
755
744
694
702
698
698
669
634
636
631
622
615
665
737
698
761
778
777
740
675
668
676
671
684
639
660
654
664
713
721
732
697
654
673
676
698
699
650
640
671
668
725
760
706
737
765
750
688
654
644
654
662
687
658
649
667
702
727
752
731
696
694
664
649
633
622
618
611
593
593
597
594
582
595
608
636
689
646
652
687
699
690
676
638
640
627
608
627
646
665
675
678
672
667
655
639
603
593
603
630
738
847
814
781
790
791
757
748
736
661
668
661
638
648
636
666
666
652
649
626
611
589
590
595
620
673
708
663
675
722
765
771
696
689
696
702
695
721
741
773
739
737
702
703
714
680
668
695
741
767
710
724
697
681
674
669
633
626
641
675
710
747
696
708
696
691
684
639
656
675
718
736
742
797
834
814
791
791
783
737
754
741
748
706
763
810
757
792
784
777
751
715
728
700
725
687
665
673
688
675
685
684
673
658
645
623
612
589
594
582
589
600
601
601
588
606
622
642
664
659
636
619
602
600
611
625
608
632
658
718
777
735
729
715
706
703
682
665
659
649
642
637
638
640
649
617
606
628
639
697
705
703
690
669
614
627
614
615
644
680
691
699
666
679
697
736
764
678
657
721
801
798
774
731
741
740
749
693
726
750
756
753
721
762
772
774
777
774
751
700
706
673
683
713
736
730
738
762
772
775
717
740
731
740
687
721
723
693
703
703
709
683
665
687
690
694
645
673
671
701
715
712
717
698
685
667
657
632
615
623
630
672
659
715
755
774
771
750
718
694
666
646
631
623
609
596
599
617
646
675
688
688
683
645
644
622
624
626
621
630
625
654
654
645
637
634
621
620
629
647
662
649
646
668
681
691
692
684
668
656
648
647
637
628
653
705
733
692
740
739
709
715
717
699
689
711
720
674
704
718
743
738
722
761
773
770
709
756
754
770
737
731
740
734
711
731
744
753
702
737
739
725
708
660
678
689
707
724
678
704
707
721
705
689
668
628
624
619
640
692
693
718
739
692
725
723
723
719
696
662
621
622
613
629
638
649
710
769
800
801
722
674
680
676
669
672
661
650
639
631
624
611
611
594
599
608
676
706
664
673
717
746
773
706
664
682
679
694
712
720
708
700
678
656
627
634
663
656
694
734
769
772
706
701
694
688
677
661
654
643
639
645
656
650
630
651
676
711
725
716
707
654
642
631
619
625
640
658
676
629
653
660
665
665
646
671
693
707
676
686
700
712
707
706
694
684
675
619
651
645
654
677
694
712
708
711
687
656
646
632
621
596
592
593
595
604
616
592
612
605
613
622
641
643
643
644
622
628
613
626
645
673
704
681
694
713
730
737
736
725
709
647
650
627
642
688
708
732
740
705
699
671
674
652
657
644
644
625
628
633
648
677
689
719
715
710
704
693
643
645
605
621
639
671
691
700
712
714
699
681
673
667
653
644
635
644
679
706
662
693
693
659
688
687
677
664
666
653
616
632
626
611
626
633
641
639
668
677
684
687
685
637
637
629
597
586
629
667
796
788
788
777
764
752
736
724
701
643
656
683
752
816
842
778
742
726
740
728
725
716
679
660
657
672
684
687
695
705
694
683
684
658
650
651
643
666
696
718
731
722
703
688
661
656
650
678
735
767
769
762
726
698
689
685
655
643
649
651
683
715
738
755
682
707
685
672
667
655
637
643
636
631
606
626
627
649
660
728
777
775
771
761
751
739
720
709
693
668
640
682
744
841
871
772
771
778
771
763
740
698
632
638
625
625
651
691
731
743
764
764
714
721
719
655
665
665
640
668
674
690
654
665
660
675
691
712
725
715
654
680
687
711
743
759
747
708
742
758
768
735
731
762
775
782
721
713
725
740
752
697
694
738
764
776
731
748
745
706
709
710
713
732
722
671
687
697
719
738
710
737
745
745
688
707
681
683
686
667
644
628
634
670
710
710
706
700
689
680
666
646
627
611
603
597
573
583
585
614
656
690
719
726
723
705
643
662
648
653
673
684
692
689
690
646
629
653
693
754
706
669
702
715
723
690
643
669
655
676
694
696
686
637
652
663
691
724
739
686
734
721
713
703
682
651
661
665
689
706
724
722
672
679
666
657
643
632
588
585
579
590
601
661
739
735
724
640
655
647
635
625
614
606
603
584
621
643
699
700
648
690
732
771
766
753
675
666
641
608
598
599
579
630
650
692
732
746
740
674
667
668
677
685
687
683
653
668
616
626
620
642
670
691
700
690
677
653
658
642
651
650
654
651
635
623
602
612
623
663
722
703
778
811
804
776
787
788
783
748
706
695
705
736
736
690
695
679
744
777
701
745
746
743
726
692
653
667
672
697
732
695
766
788
780
769
771
777
782
773
752
753
747
748
735
727
732
732
721
690
673
642
637
654
686
743
773
728
761
778
786
764
717
755
765
781
768
746
768
774
766
727
767
773
782
716
748
682
745
754
764
766
757
744
694
638
660
663
729
823
813
789
748
768
775
796
811
787
788
785
774
733
697
683
693
693
706
765
787
777
748
782
763
734
719
734
727
715
677
708
706
716
679
707
697
696
734
717
672
671
704
652
695
726
753
747
721
700
701
697
691
682
674
649
610
635
646
737
789
723
776
715
782
772
779
776
774
745
739
742
746
767
766
760
766
772
775
758
741
736
736
747
756
760
730
745
756
772
777
757
745
744
739
748
749
743
753
765
748
746
758
757
773
741
731
740
738
754
753
757
772
784
778
743
756
753
746
696
698
701
725
746
731
710
705
698
695
694
648
697
730
740
823
800
770
797
750
755
753
745
702
721
692
691
681
693
692
670
628
639
622
629
651
636
682
720
768
777
768
748
724
695
634
607
618
620
683
784
810
788
750
754
763
769
769
767
711
698
682
700
712
728
694
711
695
745
769
789
753
695
722
718
735
755
730
787
816
823
791
780
807
817
820
792
755
779
770
696
679
617
634
603
601
597
588
571
574
571
559
554
552
545
540
531
524
527
526
522
526
527
542
549
558
564
561
584
578
573
571
557
556
558
560
571
595
616
609
644
652
635
653
658
645
682
653
689
717
727
745
713
724
718
671
680
663
636
635
642
644
637
661
681
697
724
738
715
709
712
703
692
668
676
665
660
652
639
629
647
676
684
688
699
703
691
670
683
685
699
709
711
691
716
719
711
696
648
667
659
665
635
635
635
640
649
660
667
655
687
700
716
714
709
675
682
679
678
677
656
707
742
752
751
724
731
723
703
685
656
679
673
663
628
633
670
669
638
632
636
635
662
668
633
639
606
593
585
582
573
575
577
575
564
563
558
557
561
583
631
682
689
656
632
649
647
628
630
642
634
659
663
691
694
705
697
673
675
664
639
641
667
684
715
755
766
773
726
733
726
730
733
739
703
708
740
755
771
782
741
756
755
742
734
659
681
699
751
744
719
755
772
786
735
721
723
705
694
676
639
652
648
669
702
695
755
797
799
757
756
730
700
675
648
623
628
649
705
762
772
712
715
703
652
662
655
665
664
643
688
693
707
684
698
708
718
722
684
712
706
714
690
694
695
685
686
664
646
664
694
743
784
759
754
759
754
723
675
677
667
663
672
635
636
669
679
693
690
668
662
644
616
597
591
592
592
602
608
603
601
616
651
670
686
697
655
645
661
668
668
637
668
654
647
691
720
676
698
718
715
689
659
652
663
641
635
609
604
609
621
625
625
625
617
606
604
613
629
618
595
602
595
599
598
597
585
605
621
657
656
644
676
690
678
631
658
649
632
619
637
653
670
665
639
657
648
640
616
600
607
619
635
626
669
682
680
641
654
645
645
614
616
641
657
685
688
745
779
752
725
742
727
682
656
670
658
653
646
704
718
728
705
748
744
716
682
710
705
701
658
685
687
708
681
666
706
717
745
701
698
736
736
718
674
708
715
733
703
736
745
784
752
786
778
733
725
716
706
683
716
718
748
708
747
757
760
728
757
761
744
692
711
678
676
654
645
639
714
774
762
736
675
682
713
693
644
629
678
636
634
632
617
592
613
615
643
680
686
635
649
656
652
675
684
680
677
664
653
605
627
634
689
756
800
708
736
770
777
783
766
752
717
651
657
635
619
601
594
577
571
560
554
554
547
545
536
541
540
527
522
532
522
516
512
519
519
515
512
509
517
521
533
552
575
596
607
605
583
589
580
596
632
674
686
660
666
678
679
629
618
605
599
595
584
565
569
580
601
649
619
677
712
705
711
706
681
662
634
613
601
585
574
551
547
529
532
523
557
595
587
617
621
610
606
607
608
594
598
600
589
571
569
561
560
559
560
563
555
566
572
573
553
605
635
669
671
627
698
661
625
634
569
587
570
547
558
559
531
566
553
564
568
559
556
550
563
578
604
636
637
621
663
665
679
651
682
704
723
701
720
723
708
655
698
709
709
669
713
711
668
676
700
717
696
710
731
733
679
707
716
667
673
696
683
652
675
669
661
658
630
660
677
705
684
696
711
711
687
683
706
734
736
716
788
848
829
792
803
798
745
773
779
737
699
740
777
802
755
809
808
786
740
756
755
730
699
751
766
747
731
781
789
736
759
775
765
721
763
762
742
741
769
777
742
788
802
809
763
783
775
737
736
774
800
786
805
825
827
778
796
791
737
737
746
750
718
782
821
804
806
826
778
725
668
632
655
665
715
753
754
742
724
704
690
671
640
625
662
713
757
765
756
744
740
714
705
680
663
667
663
674
676
620
638
647
684
705
726
721
707
628
648
635
632
629
652
659
686
704
697
703
689
687
665
643
637
651
672
704
706
683
658
662
657
640
638
626
635
648
606
622
625
640
660
674
691
700
695
648
656
647
650
658
665
636
642
650
666
627
672
702
780
795
797
785
768
753
698
637
639
634
668
729
772
774
756
725
707
712
714
727
654
668
678
679
694
712
709
715
704
696
654
660
656
672
718
750
748
728
715
664
676
669
699
740
766
763
708
719
724
724
668
679
650
639
627
649
662
679
685
702
676
624
660
660
692
724
734
726
710
649
662
664
684
699
731
690
700
726
766
759
765
766
758
723
701
660
653
649
648
647
605
642
652
679
705
708
707
698
657
650
640
637
641
654
656
657
651
648
636
603
618
608
624
623
687
705
742
769
706
718
715
695
666
657
638
598
604
585
591
604
645
628
642
684
655
709
718
673
693
704
712
699
631
653
632
599
608
611
637
674
700
710
686
737
766
730
716
716
708
676
707
733
716
765
750
691
701
711
708
689
685
731
761
780
747
769
783
778
740
761
765
775
742
750
767
787
784
742
769
771
759
709
726
732
747
706
718
750
778
760
731
747
741
720
680
713
714
723
693
723
746
757
729
725
749
748
724
688
696
679
666
647
642
619
641
648
643
682
707
703
653
657
652
642
616
606
625
643
683
651
652
685
711
679
641
664
666
666
635
617
629
649
685
664
690
720
766
721
719
750
784
755
645
611
679
647
682
678
666
655
651
642
620
594
584
585
586
589
565
589
596
612
609
624
662
678
672
646
633
614
597
575
583
582
589
595
576
573
595
601
641
671
644
693
711
734
695
721
736
753
716
721
734
740
698
719
704
668
670
649
653
602
609
629
643
616
639
686
699
643
666
662
620
616
612
640
641
627
651
671
634
649
655
640
619
629
630
622
605
583
588
571
564
556
540
537
537
538
541
545
540
542
552
575
596
589
587
603
624
656
643
648
683
693
663
627
650
672
684
654
707
758
766
712
732
736
701
655
679
698
693
661
708
739
748
708
742
763
747
713
742
763
759
732
765
786
765
760
779
777
739
753
760
760
743
774
782
764
765
776
758
736
758
759
737
745
763
768
743
769
777
774
737
759
755
725
732
733
719
690
727
741
684
707
712
707
669
691
696
671
652
676
705
709
680
722
727
706
685
713
706
704
674
697
697
703
688
724
725
724
704
702
666
656
678
662
653
679
676
678
709
736
751
713
724
723
694
657
684
701
747
710
745
764
744
720
744
711
664
693
689
666
654
687
708
681
706
717
711
679
696
684
641
636
642
651
651
645
615
637
623
652
667
668
652
616
641
647
682
687
697
746
762
752
737
751
753
749
722
719
721
701
711
693
744
766
789
746
764
772
770
744
758
750
744
704
690
704
719
709
732
735
747
710
728
739
744
690
698
703
677
646
668
686
722
708
715
760
768
743
742
744
715
665
681
670
670
643
667
682
697
705
677
693
712
728
687
704
693
696
660
688
697
712
690
657
680
692
708
693
707
740
761
770
733
761
748
737
708
730
730
714
725
749
749
711
744
745
743
697
712
717
725
692
716
726
746
711
719
711
698
651
642
641
619
634
653
702
723
702
740
749
733
684
701
702
715
678
703
716
727
685
720
748
720
661
648
667
702
733
742
751
746
726
712
686
653
639
627
629
667
652
675
647
732
790
808
783
775
763
743
718
669
629
613
600
594
607
588
608
594
578
624
671
632
728
739
748
737
721
703
670
622
620
610
639
719
716
798
840
869
831
824
822
794
769
771
760
708
715
725
737
705
734
776
806
762
739
751
730
682
708
727
745
736
782
795
792
746
769
787
786
739
766
763
765
720
749
750
762
738
762
765
771
734
729
728
724
684
672
694
719
753
709
737
753
773
768
725
742
738
710
681
717
739
729
699
735
747
759
737
711
722
707
698
682
724
748
763
710
733
748
739
690
717
729
733
682
678
685
692
671
685
717
746
721
717
740
760
712
711
733
731
695
710
729
728
694
715
726
732
697
712
721
705
669
694
701
702
664
664
680
701
712
673
736
749
753
718
706
711
709
695
700
748
769
776
730
752
778
783
741
722
727
722
730
698
740
759
761
744
785
800
784
730
747
738
717
692
722
738
735
706
750
762
752
727
769
781
744
709
715
704
662
659
683
708
703
694
731
740
718
681
713
715
720
684
721
725
738
684
709
721
733
697
719
734
733
693
718
717
685
644
669
673
675
651
683
708
735
700
719
735
726
675
659
670
670
675
652
686
716
739
727
749
773
766
722
732
735
710
668
688
717
763
751
760
788
795
738
747
744
743
677
661
661
668
698
692
728
777
800
778
771
771
767
742
732
750
752
728
731
743
781
766
759
775
781
752
721
741
747
758
733
763
769
787
750
762
761
774
730
746
767
782
726
764
777
787
731
743
755
772
721
733
757
790
771
778
787
783
730
732
751
743
679
651
665
692
755
754
785
823
813
746
747
752
763
707
684
695
694
687
671
723
770
807
786
804
806
784
751
726
714
669
660
676
673
674
665
706
737
759
715
755
719
659
632
627
592
601
591
597
587
598
613
625
636
631
611
621
626
629
619
602
612
630
646
638
628
639
640
618
602
621
626
645
645
619
638
642
637
611
627
637
660
648
647
682
703
700
685
714
716
703
689
711
724
720
721
743
748
742
710
727
721
712
673
718
742
784
768
796
808
804
753
773
763
732
693
720
722
716
707
736
750
748
751
769
785
773
740
768
763
768
727
755
756
769
742
757
767
780
737
742
749
737
694
706
725
738
712
743
778
806
785
787
776
763
707
698
710
710
688
751
784
805
764
778
768
754
693
671
681
689
711
708
704
738
756
783
752
788
795
791
750
726
719
697
684
652
680
706
750
745
728
752
749
720
671
686
671
657
618
629
646
680
707
660
660
688
703
635
585
603
653
664
679
640
651
634
641
618
610
611
604
568
574
561
532
530
529
519
512
513
508
509
502
498
492
492
491
487
483
482
484
480
478
477
474
479
476
476
477
483
486
492
500
500
503
503
503
508
512
515
512
504
503
505
504
507
509
511
517
525
523
526
527
525
530
526
530
526
527
520
525
500
524
519
511
519
520
530
529
526
528
524
521
515
513
513
514
512
511
508
517
514
516
510
511
512
509
500
497
499
501
509
516
517
534
547
555
564
559
555
552
542
532
526
519
513
510
502
507
509
499
536
562
601
668
704
657
639
625
596
582
549
563
545
534
524
533
522
514
518
500
512
517
520
519
526
519
527
516
509
510
500
500
496
496
499
501
499
515
529
537
541
567
597
593
583
569
568
584
582
593
611
581
602
591
579
572
564
561
554
550
547
542
540
531
528
518
517
517
528
548
546
561
591
633
654
643
610
583
598
616
647
675
661
697
702
685
645
653
662
666
657
642
647
665
673
667
668
678
683
675
643
642
637
625
594
599
595
602
593
587
585
583
581
576
572
573
561
562
564
565
565
549
532
521
534
526
517
518
530
527
540
556
546
542
535
543
537
545
524
547
548
555
555
571
565
557
556
556
555
546
544
554
557
553
546
545
546
551
559
580
600
584
597
604
607
578
562
597
587
593
592
591
590
602
592
607
614
618
593
574
560
619
607
615
624
632
610
610
615
615
613
615
607
589
587
543
567
562
577
610
612
677
721
734
662
637
624
619
609
600
623
610
592
584
560
556
544
543
537
528
522
518
515
515
525
539
545
535
547
555
571
572
558
577
580
578
564
554
566
558
552
550
538
538
534
539
547
549
530
556
549
544
550
557
560
547
549
569
579
580
588
602
612
604
593
594
592
595
586
569
567
549
540
535
531
530
545
569
600
634
629
640
632
612
604
585
570
580
574
576
556
547
544
538
570
599
620
658
682
679
664
655
632
655
651
633
627
613
602
590
573
567
567
564
566
559
569
583
595
616
605
625
570
570
564
569
582
602
631
611
653
631
620
624
592
587
594
583
593
596
599
641
637
642
606
593
587
573
561
552
541
529
527
528
525
522
523
528
541
548
546
564
582
576
569
566
559
550
544
534
528
519
516
518
515
531
558
617
653
630
618
624
626
594
584
573
561
551
549
548
560
579
570
568
576
585
586
594
595
600
588
584
587
578
567
556
543
549
535
534
544
551
552
561
557
554
557
567
577
568
576
590
600
591
589
577
566
562
553
550
542
535
524
522
511
514
521
559
651
678
712
755
741
730
748
760
736
728
725
710
654
613
609
602
592
599
627
659
640
645
658
670
640
616
613
609
599
591
580
564
555
547
547
541
544
559
561
572
586
613
667
691
679
696
715
695
640
652
652
642
622
623
610
605
599
599
587
585
567
563
547
536
529
520
511
515
513
524
538
569
643
691
697
689
706
706
708
687
624
574
573
566
592
588
381
873
594
650
685
644
683
721
719
657
628
750
653
659
641
632
641
653
622
623
624
618
591
593
613
605
603
591
574
566
551
539
526
525
509
506
500
497
492
486
482
479
478
476
477
479
484
487
490
494
496
503
502
498
503
505
509
508
512
518
524
532
532
533
539
543
543
542
538
541
538
540
532
530
533
535
540
540
544
544
546
544
541
539
530
516
520
505
498
490
480
479
482
480
481
490
486
481
484
494
490
484
484
490
486
483
483
478
480
481
482
461
492
483
498
499
494
498
523
535
519
540
554
555
555
553
544
528
523
520
518
517
514
509
518
516
514
533
541
558
576
571
580
576
573
580
573
567
554
548
539
525
526
529
529
534
538
530
530
534
535
531
545
568
588
600
603
598
582
570
556
540
533
524
521
535
553
563
579
577
560
555
569
574
578
567
570
563
555
539
538
532
533
532
536
551
588
614
592
574
573
579
591
600
592
548
554
558
570
602
655
645
626
616
599
589
576
564
547
542
537
539
542
562
572
616
716
693
683
700
700
679
674
642
608
595
601
611
631
629
622
603
594
598
591
581
580
582
592
577
585
582
592
602
592
574
567
561
569
570
568
579
584
588
577
584
584
572
561
556
542
548
546
553
552
558
556
559
558
559
549
553
550
556
576
616
657
652
637
618
581
576
571
574
582
575
593
646
690
685
651
652
656
661
650
628
613
609
608
607
595
609
617
620
606
620
622
616
597
591
584
580
573
573
569
566
559
556
553
560
564
574
593
603
595
579
569
565
572
574
583
643
666
630
634
634
634
626
627
625
622
632
640
636
613
605
608
606
612
628
635
661
646
651
639
624
622
633
645
629
626
627
617
594
585
572
568
560
544
545
549
564
590
610
606
634
678
677
648
652
641
615
608
607
593
598
612
626
623
637
651
666
656
633
628
628
625
599
584
579
570
565
544
552
578
609
665
665
626
623
625
622
612
586
574
561
542
530
516
516
524
553
609
673
702
692
688
685
670
661
634
616
602
597
611
610
602
602
564
561
548
540
559
573
607
664
697
715
711
711
721
704
707
701
676
664
625
629
621
613
622
641
635
614
613
614
596
591
595
596
583
583
583
581
575
573
576
580
577
578
578
580
571
566
568
568
564
561
564
572
573
573
573
576
570
567
567
570
567
562
559
552
554
550
539
535
539
543
556
568
566
571
574
571
559
558
557
555
550
556
561
572
588
592
595
602
612
602
603
597
594
584
578
575
581
573
568
578
592
610
604
612
621
615
593
577
569
571
567
571
583
593
604
610
608
601
591
568
556
552
566
557
571
573
573
565
561
569
572
592
567
589
605
625
644
639
636
626
627
624
602
595
585
591
583
612
651
698
696
697
695
662
637
628
617
608
594
600
617
638
640
661
675
682
679
682
667
654
647
641
639
621
626
630
635
620
623
640
638
629
630
626
615
598
596
588
583
580
579
588
600
597
592
590
593
593
593
586
572
576
571
579
599
636
655
668
683
686
678
677
663
636
613
604
613
619
599
597
599
601
599
605
620
647
653
667
662
635
627
621
611
598
592
608
612
605
605
614
614
604
595
589
582
577
569
570
579
580
583
582
582
590
583
584
586
586
578
565
570
568
572
568
561
562
560
570
565
568
579
593
615
612
603
612
610
612
600
593
586
587
588
582
571
567
576
589
595
600
606
613
620
614
605
601
593
574
575
560
549
538
544
537
529
542
564
615
636
623
627
613
587
562
561
541
531
533
534
535
542
545
547
553
572
566
579
598
605
605
597
595
580
573
557
554
546
546
553
554
541
568
575
592
601
637
663
668
685
669
636
615
605
599
595
585
590
597
603
594
597
602
608
596
595
592
580
568
562
555
553
540
544
543
548
561
567
602
652
650
682
714
718
694
694
682
649
635
624
617
600
590
585
587
577
578
584
596
617
611
611
616
618
611
606
599
596
583
584
579
582
575
578
574
581
582
588
596
596
583
577
572
564
553
553
549
556
556
561
573
603
633
619
619
621
611
593
581
574
571
562
564
564
573
588
586
591
604
608
606
605
609
604
599
583
578
572
567
559
553
556
565
581
586
598
608
620
614
609
599
591
579
570
566
564
573
576
579
584
592
602
589
580
573
562
552
546
545
547
538
541
542
555
564
563
568
571
574
564
557
547
536
536
527
519
529
537
572
602
601
591
588
591
598
577
565
562
551
545
543
532
522
516
506
500
498
490
486
484
484
485
483
487
488
495
495
502
502
502
504
508
514
517
522
519
521
522
525
523
524
520
522
522
520
522
520
523
524
521
521
518
525
526
536
540
562
574
583
571
564
554
541
532
526
521
519
522
524
529
530
534
532
535
539
535
531
530
525
525
526
528
524
523
520
523
523
519
518
518
521
531
538
542
541
540
541
544
537
531
531
529
522
509
513
510
518
528
543
563
594
598
594
589
566
573
568
553
555
548
541
535
534
531
526
526
516
509
501
499
493
486
486
489
489
500
500
504
521
525
547
552
566
569
561
549
548
540
535
526
522
510
500
500
493
501
501
526
552
568
579
598
608
595
600
594
585
571
561
556
542
539
534
533
541
543
539
543
546
555
561
558
580
589
603
592
606
602
591
571
559
547
538
518
503
528
517
505
519
516
527
528
528
565
565
588
613
585
624
634
657
675
661
667
617
618
602
604
625
659
707
650
635
644
661
657
697
725
695
672
679
683
658
634
637
628
600
596
592
579
550
567
561
547
549
551
551
548
534
549
545
544
540
548
546
537
534
527
528
520
513
509
506
509
510
511
515
514
519
519
520
514
513
514
503
507
497
494
499
499
494
495
503
498
496
491
493
494
495
497
500
495
500
503
503
500
506
510
513
527
521
529
523
512
553
549
540
539
547
547
557
538
536
534
524
533
535
524
524
518
514
508
495
499
490
488
485
489
496
502
506
501
528
547
560
592
604
572
612
605
605
601
597
586
574
563
546
535
524
525
517
527
530
547
560
561
576
594
591
563
576
572
559
576
569
572
563
570
560
555
546
543
538
542
543
538
526
536
532
539
537
533
534
534
533
528
516
506
517
506
505
515
557
714
731
728
711
702
694
686
693
693
605
594
575
557
553
544
537
529
522
507
504
497
492
487
493
510
533
574
575
583
608
619
598
592
588
582
564
556
545
556
551
557
565
576
579
566
561
562
548
551
548
548
536
537
544
548
539
552
567
578
570
581
590
589
572
578
581
593
582
586
592
600
591
582
577
570
552
561
567
560
563
565
555
552
549
537
546
543
537
522
535
535
521
532
536
544
515
562
568
574
562
581
577
567
553
557
555
552
549
559
571
569
569
577
588
584
574
570
568
563
566
573
569
566
565
570
561
557
549
544
539
533
539
544
540
546
543
540
538
539
542
548
547
542
545
545
535
523
526
522
508
517
518
522
526
531
535
541
552
550
550
549
539
531
530
527
523
506
523
521
514
509
507
508
508
515
517
523
531
537
537
527
536
535
535
530
523
525
528
528
524
523
519
520
520
518
527
527
543
544
559
578
592
593
603
595
587
582
577
561
558
552
544
543
547
546
550
540
545
545
545
524
548
539
538
531
529
531
533
537
524
531
523
528
534
530
545
562
591
607
594
594
597
596
580
561
559
549
532
534
544
563
607
600
611
615
608
608
600
592
570
568
562
551
542
539
534
538
534
549
564
595
592
591
600
602
600
580
573
572
570
557
556
560
571
586
588
574
578
577
587
585
572
564
563
565
563
553
554
562
582
612
598
603
561
575
591
602
605
594
638
632
648
613
632
625
609
602
576
583
573
566
563
568
569
566
558
561
565
566
556
550
559
573
579
572
564
575
578
571
578
582
569
567
567
561
555
558
559
565
557
559
563
575
575
564
581
584
585
568
577
584
574
569
568
566
564
544
554
553
558
554
569
590
601
596
606
606
596
585
574
567
558
554
555
557
554
542
542
546
558
578
583
581
578
573
570
565
553
553
553
554
561
559
568
573
578
581
567
568
565
558
544
544
540
544
546
545
542
556
569
569
559
548
556
549
550
558
562
586
618
640
644
634
634
632
608
610
616
604
583
581
580
590
587
588
601
614
611
597
600
602
595
580
581
582
589
578
578
584
591
582
568
527
534
554
542
549
562
564
553
565
568
588
591
588
602
599
591
586
576
564
551
549
536
531
529
519
531
541
574
582
636
664
651
655
693
713
686
663
645
634
619
600
599
602
621
615
630
653
665
667
634
628
618
618
602
614
622
633
631
649
652
631
622
619
608
587
578
565
557
544
538
539
552
561
565
571
580
585
577
578
572
556
560
543
545
528
539
527
530
533
543
558
581
616
614
600
597
581
566
553
546
534
532
528
534
552
581
583
603
625
637
621
623
638
620
598
591
593
606
607
584
591
590
596
595
588
593
600
593
597
601
599
587
578
572
569
553
559
556
563
553
556
565
582
589
587
579
582
586
574
563
561
568
566
555
549
554
550
557
556
553
556
551
548
541
534
526
520
518
520
526
529
529
530
524
526
527
522
523
529
538
554
567
590
596
615
607
585
580
570
564
555
547
540
536
546
550
563
590
619
616
593
605
587
555
557
559
556
556
563
584
612
636
624
637
634
623
604
583
570
563
559
562
565
567
565
566
578
598
611
608
600
601
605
605
595
588
597
602
601
584
588
587
594
581
572
584
598
598
600
614
651
669
652
649
640
613
598
596
597
612
604
615
625
645
662
668
673
661
638
637
634
627
616
610
602
605
605
605
616
644
645
635
648
650
640
631
610
600
587
569
554
552
558
578
590
613
647
666
648
656
650
631
606
588
563
549
545
541
560
592
621
629
618
609
608
596
574
574
572
575
590
577
571
581
574
578
574
578
587
604
602
607
620
632
608
592
594
596
612
615
615
620
634
639
631
612
595
590
596
603
599
593
604
613
610
599
590
588
583
585
587
600
629
617
581
585
596
588
580
583
581
577
563
561
561
556
549
538
534
530
528
529
534
540
548
568
581
575
559
554
561
569
581
605
613
628
654
663
644
625
623
616
601
589
594
599
606
615
607
603
590
572
558
549
543
540
542
549
548
546
558
569
563
553
557
557
558
549
551
551
550
546
559
570
584
598
601
615
615
618
595
600
599
600
588
587
588
587
567
554
554
566
580
607
619
648
662
661
649
642
633
618
600
585
574
567
557
556
561
569
571
586
615
648
652
654
672
681
675
672
662
639
611
598
594
591
591
598
602
612
592
578
575
574
571
565
575
582
585
570
563
560
551
540
534
531
522
529
524
539
535
540
542
565
594
596
600
608
607
606
586
591
576
568
555
563
567
586
612
615
599
601
596
600
577
571
562
580
572
595
628
660
690
674
689
680
675
657
634
615
603
586
578
580
589
600
597
611
634
649
645
609
610
610
595
585
591
598
606
595
592
597
599
572
558
538
566
560
560
568
573
568
577
563
599
602
641
645
634
651
673
677
657
629
620
607
602
592
590
589
592
595
597
586
581
585
581
573
563
564
564
555
548
555
560
563
555
559
571
577
566
562
558
555
553
544
538
544
550
553
553
566
579
598
595
600
598
584
572
558
552
550
545
553
568
599
617
620
633
630
626
611
603
593
566
558
540
545
552
556
581
603
640
634
632
650
650
629
607
615
597
583
582
593
600
603
612
620
629
624
618
626
630
626
615
606
603
588
583
584
599
604
598
606
619
647
652
638
630
613
591
581
577
575
562
543
562
571
577
584
625
659
660
636
639
633
622
601
599
592
590
579
573
575
574
585
585
587
596
600
608
601
599
601
597
584
579
574
569
573
564
554
566
573
593
602
590
592
600
606
609
588
578
580
587
593
586
593
601
614
628
621
629
642
649
638
622
618
621
628
611
617
620
632
630
627
643
621
648
668
679
689
669
659
651
640
628
602
604
590
579
570
572
578
591
603
597
601
605
599
578
577
573
568
564
557
562
561
564
563
569
572
580
576
565
553
556
555
555
553
559
554
562
561
551
552
555
574
580
578
584
595
609
589
602
599
597
578
570
568
564
571
573
583
596
615
600
594
589
569
560
560
552
564
565
570
582
588
588
577
567
539
520
529
533
526
537
556
595
632
642
673
688
674
653
636
615
599
581
571
569
559
564
558
556
555
550
531
549
538
551
545
558
552
564
590
615
601
624
617
615
588
588
577
565
539
561
547
539
531
522
530
533
543
548
558
568
587
600
603
606
601
584
584
572
563
564
560
565
554
592
620
649
647
646
653
627
595
604
592
583
604
602
625
642
619
610
613
620
622
609
613
619
607
597
577
576
589
600
631
654
626
632
625
629
632
632
614
602
596
603
626
610
647
673
708
723
710
650
646
628
617
625
631
649
648
644
641
595
600
596
604
625
649
682
694
695
653
637
619
618
622
634
651
639
621
643
659
693
671
675
695
688
641
607
581
573
637
588
618
590
608
663
713
747
718
692
699
702
703
669
689
697
721
731
705
764
785
769
731
753
757
708
728
727
745
704
744
760
704
692
708
705
667
699
682
686
723
720
689
642
646
641
630
617
594
608
590
595
616
649
688
638
669
672
632
641
643
644
629
600
627
617
609
578
576
581
568
583
698
733
668
687
652
622
618
626
597
612
650
613
586
585
589
581
559
574
561
571
551
560
555
548
542
538
540
550
551
553
544
546
546
565
571
571
573
580
587
608
623
628
645
535
487
953
651
655
642
609
605
623
616
623
627
643
645
635
663
641
635
613
609
601
593
588
589
592
620
634
634
657
656
637
632
633
621
615
599
598
594
598
586
591
597
591
592
585
585
573
565
558
550
557
550
552
567
562
564
563
567
588
556
548
554
552
561
546
537
550
564
588
597
615
648
660
667
641
642
637
615
587
578
557
548
577
579
576
585
587
606
589
583
606
634
664
686
655
645
658
668
668
646
649
667
693
728
723
713
727
743
731
716
716
713
688
667
679
696
712
685
711
707
686
670
677
675
644
639
645
660
645
659
690
699
681
676
690
695
667
668
674
679
662
674
684
689
672
684
706
712
673
677
676
676
654
654
648
643
693
717
711
676
691
698
673
662
664
661
615
620
627
605
581
579
598
627
690
732
750
759
763
763
773
774
759
760
740
743
722
712
705
700
689
692
685
667
657
661
653
636
631
639
635
628
636
629
621
614
616
614
603
598
588
583
579
586
589
596
593
610
613
609
600
598
591
581
573
572
575
565
565
572
568
560
568
566
565
580
580
584
590
587
572
545
542
537
524
504
496
492
498
504
493
492
490
490
488
485
486
483
478
484
480
480
483
481
484
486
488
492
490
497
501
506
510
511
515
521
531
534
528
532
532
530
528
525
527
525
531
524
528
534
539
536
535
537
541
534
527
530
525
523
518
518
514
508
501
494
479
529
556
568
570
584
588
587
577
576
566
548
542
531
524
518
512
511
509
506
502
507
510
522
532
525
530
537
543
535
539
543
541
535
542
541
550
552
546
548
550
552
545
553
544
544
535
535
534
535
506
533
569
524
671
703
713
662
654
657
651
586
599
578
565
554
550
538
530
524
515
511
500
479
479
474
486
489
525
661
718
701
760
781
755
791
823
798
824
787
749
777
753
716
743
720
724
753
740
747
762
744
746
764
721
726
734
702
715
730
699
712
719
694
680
688
684
671
669
663
659
688
695
692
723
722
705
733
738
723
750
749
736
758
753
748
780
773
766
793
787
747
760
764
731
749
743
724
748
758
740
765
762
741
746
758
742
754
761
741
764
758
734
740
757
737
737
743
736
732
749
753
738
753
757
739
757
753
726
739
735
713
723
733
737
727
732
719
714
717
695
684
671
695
674
671
686
694
680
711
726
693
697
711
727
722
720
733
726
757
779
776
756
781
775
755
769
778
760
755
760
758
746
769
766
743
747
740
719
717
739
725
723
752
762
754
782
805
807
778
792
777
748
760
764
746
766
778
763
764
775
764
760
774
751
741
754
747
737
754
757
758
761
770
755
738
754
753
737
742
765
761
769
798
791
767
769
763
752
764
748
738
752
757
754
746
763
761
742
755
752
741
733
746
738
728
744
755
753
751
752
741
733
752
757
737
748
754
750
749
751
719
695
657
664
661
682
718
739
731
752
744
715
699
701
704
699
738
774
788
773
777
762
751
761
758
742
760
754
739
737
754
738
732
742
741
727
728
733
720
707
709
725
716
706
715
705
700
710
734
739
730
748
760
745
754
766
760
750
757
734
720
725
727
733
734
756
757
739
737
746
724
718
722
717
735
767
768
752
769
763
754
770
773
774
776
786
780
757
770
768
768
764
776
780
774
783
792
778
782
794
776
766
776
761
751
764
757
754
765
773
768
772
786
771
752
749
734
719
682
659
650
681
723
775
815
816
813
834
838
819
820
821
812
795
804
803
788
811
813
797
815
818
802
788
792
783
764
772
776
775
783
785
766
763
770
759
754
760
770
771
777
794
790
766
778
783
774
772
788
782
766
779
773
763
766
779
760
765
784
796
778
782
785
776
769
773
766
759
755
774
766
757
781
783
765
760
761
756
746
755
754
745
754
765
763
751
761
761
756
743
750
745
733
746
760
751
752
763
764
756
769
778
763
756
763
753
741
745
749
759
772
786
778
773
783
774
754
758
748
731
738
746
756
777
842
859
843
846
836
806
805
799
777
795
777
789
790
787
788
790
769
768
781
779
767
783
780
765
781
778
764
766
775
778
766
772
757
747
759
771
788
792
831
840
810
809
799
785
785
781
762
763
794
801
786
801
796
778
782
773
771
757
773
774
764
776
794
777
776
806
808
790
792
785
769
766
778
773
769
794
790
780
789
795
778
771
777
764
745
753
766
759
754
773
772
758
764
769
742
718
684
670
664
689
716
739
750
748
756
759
759
743
757
760
734
723
729
737
743
750
781
783
767
787
787
760
771
778
759
764
782
773
766
784
791
784
799
817
812
797
812
813
788
777
775
766
761
779
806
820
815
839
839
819
819
818
803
795
804
792
771
783
787
780
781
810
807
797
811
813
798
802
806
798
788
799
808
808
806
829
810
798
810
797
779
803
799
794
787
795
794
785
811
804
797
796
801
789
783
799
795
782
783
797
793
775
794
796
793
792
810
800
785
780
780
774
765
784
776
768
782
785
778
775
785
782
762
771
772
762
766
777
778
768
785
801
796
788
792
782
763
766
767
759
768
789
782
773
785
785
764
763
770
770
768
779
767
760
754
767
766
755
756
775
782
773
785
783
768
764
779
778
764
772
771
773
773
777
776
757
762
777
767
767
797
791
771
783
788
780
768
774
765
758
762
770
781
766
784
786
764
769
779
774
758
755
764
755
762
788
807
792
805
813
769
736
693
644
645
661
681
677
688
717
763
780
757
776
782
772
758
749
752
760
755
725
721
749
752
748
687
655
646
640
646
638
644
627
619
625
609
592
604
603
602
608
604
590
589
590
616
635
646
614
617
678
659
603
623
608
591
587
577
568
554
541
538
538
526
518
517
516
518
511
508
499
503
504
504
508
497
515
519
524
520
536
550
557
553
563
568
548
551
540
528
521
526
524
521
521
523
527
531
526
534
543
540
565
574
583
591
593
596
585
572
553
554
531
530
537
540
550
560
622
685
701
700
660
656
628
601
611
604
592
584
572
570
554
543
531
524
524
515
521
518
521
519
515
521
519
530
550
578
598
604
596
573
566
549
531
520
512
506
507
506
514
508
510
503
506
501
496
484
481
480
489
493
499
497
491
499
527
527
528
544
537
537
524
521
517
520
512
507
506
502
498
498
497
504
503
499
502
500
502
491
494
490
491
499
515
560
601
597
621
654
634
631
647
620
602
604
601
577
557
576
569
538
535
558
526
558
561
559
555
569
569
576
577
569
567
559
546
539
523
512
516
518
530
538
533
532
542
550
565
562
575
604
614
606
588
583
542
532
517
516
541
813
756
755
715
663
626
592
560
537
527
518
515
502
492
496
493
498
497
504
500
490
480
481
492
482
476
472
476
471
463
463
457
455
462
458
452
451
453
454
452
450
453
461
458
445
454
460
454
452
451
459
446
448
455
459
455
460
452
460
454
457
450
443
453
452
454
451
444
452
449
458
456
457
474
480
477
479
472
477
482
480
479
489
489
486
489
487
488
488
486
470
471
470
472
467
461
463
472
469
470
477
482
484
473
466
464
469
475
458
468
468
466
468
465
475
476
478
478
481
472
468
469
470
468
465
465
462
469
463
462
457
452
451
458
456
448
457
453
461
456
464
464
461
459
446
450
454
449
440
437
444
434
435
429
433
443
445
436
458
467
477
486
482
473
488
482
478
491
482
480
474
471
463
468
473
478
481
489
490
496
499
498
475
485
485
477
477
463
457
454
443
447
451
449
453
458
457
461
465
287
355
307
485
506
524
530
536
512
526
509
493
502
496
493
495
498
500
485
493
491
487
494
502
494
496
510
528
544
538
555
557
570
576
586
585
567
541
529
533
534
527
542
561
620
621
597
604
614
612
578
589
580
579
584
585
592
585
583
579
573
547
556
557
583
636
691
631
604
624
640
609
606
640
655
615
628
612
622
636
672
690
645
653
666
650
670
682
694
666
671
673
654
608
629
636
649
631
627
644
669
667
627
647
663
718
688
714
741
715
645
622
613
634
690
701
679
709
755
707
708
706
702
662
626
612
627
628
625
628
687
787
746
734
758
763
712
739
722
734
738
726
712
725
752
705
737
752
731
711
660
654
626
653
643
664
689
682
669
660
695
746
691
702
724
745
713
708
712
719
722
720
672
673
680
702
688
685
717
680
707
704
703
671
672
678
684
645
631
641
626
689
625
619
662
625
638
645
624
605
596
605
605
588
586
600
615
639
667
638
614
620
620
605
597
632
670
649
673
683
693
645
648
649
653
644
606
593
600
600
593
608
644
681
716
698
689
689
683
633
633
638
660
653
653
692
709
716
759
725
676
669
676
665
619
630
621
632
650
614
614
530
719
607
611
628
647
609
610
629
617
611
625
605
598
590
604
621
636
647
652
615
617
610
622
633
651
654
672
695
735
752
712
649
644
645
650
665
665
655
639
636
655
701
727
719
685
690
684
692
702
689
666
632
621
648
674
709
740
686
670
681
687
650
652
675
707
674
703
706
678
700
704
699
675
701
713
723
715
700
663
643
646
650
667
657
697
725
735
773
772
758
702
697
634
637
622
592
650
675
719
727
729
705
646
607
607
606
630
632
677
724
784
785
747
755
710
735
730
733
699
671
629
600
599
594
590
618
672
650
675
663
723
736
701
690
711
712
662
652
660
682
669
693
701
671
672
652
651
649
614
634
614
619
596
593
592
596
573
576
594
606
624
627
659
666
662
624
635
631
610
598
589
567
574
574
591
638
615
625
646
623
649
655
657
662
654
609
620
618
617
596
610
631
669
701
715
696
640
626
622
619
594
619
635
685
707
696
655
667
659
654
626
655
668
686
678
701
719
741
708
701
717
660
686
670
682
683
659
624
645
655
660
682
667
689
700
679
657
630
624
647
626
662
680
716
700
644
662
651
660
625
633
634
612
649
685
745
715
725
735
734
676
696
691
658
643
680
693
716
723
682
692
701
738
723
740
727
698
674
687
667
661
652
655
649
642
626
637
613
617
635
675
668
658
692
699
674
647
653
654
630
638
652
682
677
663
691
699
680
669
680
664
629
668
684
665
664
650
663
661
666
661
633
643
648
736
820
840
759
754
749
734
716
695
653
639
659
689
682
741
792
774
787
785
727
716
715
708
649
658
668
667
668
678
683
705
718
703
700
718
729
706
682
692
698
702
676
708
722
702
660
646
663
697
716
675
682
709
726
688
692
695
720
679
682
700
688
695
652
632
622
643
704
669
677
672
675
635
641
626
598
611
631
642
629
651
660
668
675
640
649
657
650
638
610
595
562
550
547
547
560
610
651
643
613
608
647
686
696
707
655
669
673
658
636
601
593
652
654
670
674
646
648
636
616
594
573
562
548
541
541
529
529
538
515
520
528
522
518
518
513
513
515
530
550
569
593
602
609
608
603
572
567
558
555
568
587
588
686
752
706
709
715
728
734
731
720
706
681
664
654
620
618
637
697
748
748
703
721
706
702
678
665
656
624
599
604
609
634
645
665
711
694
684
641
676
678
675
673
676
672
655
636
628
618
608
568
574
575
595
649
723
665
652
709
748
701
689
704
701
655
674
674
688
667
640
606
613
610
637
681
678
636
629
619
589
615
643
684
690
642
670
704
748
764
688
691
695
677
646
654
648
620
616
613
599
621
659
687
651
639
654
611
647
652
647
679
668
633
600
590
575
569
571
631
746
790
756
740
730
663
631
622
601
609
595
597
609
594
578
547
569
582
582
568
594
576
590
594
600
600
585
578
593
578
579
564
566
547
572
568
570
575
566
563
539
531
532
512
506
536
559
587
603
566
583
600
596
570
563
559
579
542
541
542
530
554
560
559
560
535
555
527
537
531
521
509
528
527
532
542
551
545
559
559
547
550
558
553
559
534
540
548
556
547
546
555
576
557
557
545
560
554
548
538
554
557
560
569
580
562
556
568
544
542
550
557
543
566
562
536
553
540
537
544
558
552
540
548
550
540
542
546
548
543
548
541
525
511
509
507
504
502
513
525
554
568
601
579
583
563
573
580
592
575
574
585
574
572
577
600
592
563
575
576
558
572
566
571
575
558
556
572
576
567
586
602
572
574
589
587
572
580
595
587
571
584
590
567
558
570
572
560
552
567
569
560
542
554
557
558
545
559
562
561
563
580
569
556
560
558
549
565
582
610
616
627
574
566
568
552
547
554
551
559
571
590
601
620
633
597
594
586
575
567
572
574
633
667
666
639
625
633
620
627
635
630
617
594
609
605
587
581
558
579
566
584
585
565
580
583
593
598
588
575
587
574
575
587
564
579
587
603
588
596
602
607
583
589
597
588
567
593
586
607
606
595
599
598
578
562
547
553
551
551
569
571
579
579
554
545
551
553
554
564
579
596
613
658
609
630
649
648
606
627
635
623
594
613
605
581
577
586
598
609
590
606
592
589
622
611
638
617
592
584
549
539
538
541
543
567
590
624
611
618
632
625
601
614
597
571
556
559
553
547
568
575
586
591
603
647
657
658
617
589
590
577
570
597
602
597
629
644
676
679
622
639
633
642
633
628
600
598
590
605
613
623
615
644
659
716
714
652
668
671
665
622
610
610
614
647
647
624
604
603
587
600
611
625
635
632
619
582
572
566
561
568
583
581
585
569
559
535
533
547
541
562
592
595
601
628
628
645
636
604
613
575
580
579
573
562
579
577
566
583
581
587
577
588
607
605
591
612
602
588
571
577
571
564
565
595
625
628
624
658
667
618
623
619
599
576
563
575
575
566
578
588
609
603
638
635
633
616
623
611
591
584
593
580
584
611
623
620
603
598
618
634
648
618
627
630
603
581
594
587
623
619
619
630
631
611
604
632
621
600
622
634
638
604
614
620
627
591
593
591
597
580
589
609
625
616
603
618
619
599
568
561
577
579
579
565
569
570
582
568
556
545
549
573
590
590
615
612
637
628
643
630
622
633
633
629
607
617
620
598
613
598
593
599
577
593
595
608
609
618
658
674
666
706
710
705
690
662
654
651
639
625
598
599
586
582
652
709
792
743
757
751
755
713
706
701
671
650
660
660
675
667
674
681
673
642
660
630
643
657
628
633
642
646
615
625
633
639
611
619
631
655
621
601
619
619
622
609
625
621
619
589
594
596
594
590
586
604
607
585
588
592
571
571
575
570
559
564
552
555
565
565
573
579
603
586
619
629
627
632
591
594
585
579
585
574
608
619
639
653
605
617
632
642
656
627
666
664
626
634
652
656
651
607
611
611
587
621
620
633
628
644
661
654
626
638
639
642
626
605
612
642
678
698
705
696
663
663
638
598
601
604
636
679
705
726
660
663
664
665
633
606
620
622
611
610
579
563
561
561
585
593
613
644
727
742
709
681
669
673
659
622
605
606
590
591
610
612
656
634
602
593
610
680
700
714
711
705
669
619
637
624
631
620
649
669
692
729
745
730
685
633
644
631
638
652
677
658
625
636
654
685
695
707
727
732
723
693
681
609
611
595
606
575
656
707
765
763
735
723
696
677
639
594
584
571
566
585
577
569
648
664
700
652
623
643
643
593
632
624
616
614
602
582
571
587
599
619
638
610
655
671
683
686
649
614
619
616
619
594
595
622
601
638
663
667
674
643
609
605
605
604
585
595
610
631
598
643
649
664
656
654
594
611
574
569
570
566
558
559
561
558
556
547
545
551
533
561
582
621
671
693
694
695
653
607
590
586
585
601
590
599
636
675
664
720
766
761
720
743
711
680
686
626
614
606
652
675
708
691
637
635
610
592
621
629
630
601
601
629
626
619
600
584
587
582
595
589
590
570
595
616
631
614
613
609
607
578
579
590
585
600
601
591
573
575
578
595
600
581
594
612
593
612
623
623
626
599
602
617
633
647
633
623
644
637
642
621
602
603
601
589
587
565
585
596
600
584
612
636
665
663
619
625
616
616
594
610
644
679
680
741
756
704
691
685
632
635
644
655
616
618
624
632
647
666
662
664
664
628
597
609
602
602
609
593
605
617
616
592
598
616
628
611
627
635
658
623
605
626
609
591
599
595
606
588
593
610
624
649
611
620
626
624
614
607
612
609
592
573
585
589
590
629
621
669
694
692
652
661
664
666
616
633
619
622
597
616
645
668
654
656
680
681
651
622
632
637
645
638
638
661
668
661
629
639
663
664
642
630
647
657
656
621
608
603
604
625
611
628
650
659
630
639
654
640
618
606
635
631
608
587
574
573
678
636
633
605
647
651
663
661
637
632
621
603
582
558
563
565
570
594
717
774
759
763
755
744
726
663
615
589
614
633
643
683
749
797
825
797
703
644
645
621
615
603
601
628
632
649
629
679
704
709
683
713
683
710
686
636
636
631
638
614
618
642
671
685
669
622
612
617
615
629
643
644
603
606
600
597
577
608
663
762
792
778
738
743
712
715
689
696
681
665
640
656
659
653
630
646
656
657
639
661
657
664
628
632
636
634
602
606
582
589
608
603
615
651
678
659
694
680
665
627
602
608
602
592
593
621
632
644
630
625
610
591
600
595
593
595
605
638
702
719
701
674
646
658
648
634
609
594
602
596
597
581
569
557
579
586
604
625
603
580
589
586
565
590
593
599
598
577
589
577
629
648
672
666
654
662
611
643
639
623
604
593
576
559
558
568
578
609
630
614
638
645
654
619
613
625
616
617
603
621
626
628
614
624
648
626
633
602
592
598
617
586
617
629
640
652
594
617
596
600
596
590
569
586
606
654
708
710
687
617
588
604
606
621
657
673
633
609
635
632
648
691
676
634
597
592
578
559
562
564
560
563
557
573
579
588
571
580
583
564
561
565
570
552
548
557
557
557
541
543
543
539
527
535
534
525
519
524
523
523
516
514
513
507
322
684
500
500
488
495
495
499
504
501
495
490
496
492
491
490
505
503
512
517
505
505
509
519
515
525
534
539
513
518
513
521
523
526
531
529
521
529
526
526
523
515
510
525
529
545
574
585
567
552
543
542
551
555
562
558
557
550
443
398
852
742
703
683
649
603
553
542
538
524
523
503
499
489
493
494
491
486
478
475
476
477
472
466
468
463
464
467
456
460
467
464
480
502
526
559
589
586
597
593
579
545
547
549
541
534
517
511
503
500
483
492
486
495
501
494
500
512
544
559
516
499
504
511
479
499
492
478
483
476
481
463
479
471
472
464
474
475
475
476
478
478
477
480
485
480
479
491
502
510
521
550
587
580
559
552
548
543
538
529
526
526
524
517
521
528
520
515
519
528
531
538
529
529
527
519
513
518
513
510
509
504
500
399
587
488
490
491
492
373
609
502
507
499
409
498
623
529
540
531
526
524
532
513
504
498
497
496
502
494
511
510
501
496
489
493
499
494
509
524
549
549
564
557
563
559
552
539
516
513
497
487
490
503
556
712
661
642
668
714
698
728
724
740
701
702
648
596
595
625
628
630
639
622
611
587
579
571
547
543
533
526
544
548
529
549
533
526
531
527
523
513
534
527
520
519
519
530
533
543
558
554
552
556
551
548
528
522
535
537
538
546
553
539
532
519
518
503
498
496
486
483
490
500
550
713
695
672
693
686
689
688
644
620
629
591
598
593
573
568
583
594
599
583
586
584
571
584
585
575
558
565
564
570
561
562
570
557
550
572
579
592
563
591
571
564
542
527
530
544
556
571
584
568
570
600
569
608
608
618
616
611
599
598
589
552
566
565
549
584
608
642
661
622
632
630
631
595
599
612
624
586
617
617
632
635
619
587
601
587
596
616
608
604
573
618
629
611
600
663
671
655
635
649
627
630
600
571
583
574
574
603
612
595
607
593
575
574
583
605
616
615
596
573
569
571
569
565
558
604
620
660
710
722
706
698
678
662
648
628
586
576
566
601
736
764
752
781
771
733
716
720
678
666
647
676
694
723
682
710
731
772
760
762
733
668
626
613
608
611
662
688
685
708
727
676
688
713
673
706
710
683
648
620
628
645
671
629
673
630
659
711
727
734
703
652
663
647
651
656
639
663
667
653
711
745
750
708
663
643
658
650
633
598
572
559
594
606
617
616
610
624
612
634
626
605
627
626
613
603
597
603
580
563
555
565
570
619
641
680
690
654
632
659
658
661
619
638
650
677
647
648
636
639
606
634
640
651
597
591
597
598
582
615
628
687
701
709
686
645
652
632
605
603
615
625
604
635
621
675
653
622
623
647
612
599
610
609
617
592
606
607
584
570
580
579
592
619
637
654
664
656
656
642
631
590
576
570
602
681
746
748
763
809
808
718
722
704
662
669
652
630
657
657
653
700
696
685
718
749
759
734
689
676
678
685
704
723
727
661
640
634
640
659
640
629
628
657
680
675
647
614
622
632
640
657
622
641
659
677
691
694
652
674
687
697
667
659
690
709
696
720
724
712
663
633
626
629
646
648
629
655
710
732
705
673
690
666
646
652
639
642
622
633
634
614
620
626
624
628
593
583
625
630
651
658
676
644
638
628
624
593
615
637
626
609
626
641
643
635
628
641
644
651
647
649
612
589
594
603
632
640
634
680
664
701
679
665
628
625
619
634
655
692
651
662
675
682
643
654
664
650
639
617
609
631
634
598
587
610
624
620
640
616
648
654
669
651
662
680
701
728
673
654
638
631
624
630
651
671
702
719
717
745
723
741
731
701
666
675
664
680
725
746
731
740
701
704
696
674
630
632
653
654
618
684
659
698
721
735
730
720
699
687
652
629
615
609
583
600
627
687
688
689
685
672
658
650
592
613
591
599
594
578
560
578
554
556
542
542
538
560
601
611
700
664
712
750
753
770
743
725
654
654
621
597
624
628
660
735
700
646
653
666
685
693
696
691
662
600
623
578
599
591
595
653
712
774
757
731
703
731
731
717
659
686
674
672
681
661
656
629
640
648
662
651
650
666
672
672
652
688
669
698
707
663
668
661
660
645
609
606
621
623
624
625
661
701
655
695
702
680
654
670
668
615
647
644
673
645
661
672
683
644
645
661
673
666
661
698
716
683
701
708
712
671
698
676
672
644
626
634
676
720
755
670
707
699
708
711
666
685
675
688
653
630
666
697
719
766
771
756
699
706
687
674
627
644
668
704
727
716
672
683
682
669
632
651
648
690
726
734
731
714
684
664
645
619
601
625
691
782
764
790
792
803
778
785
733
750
749
752
718
742
744
723
684
657
646
660
678
623
638
669
654
663
667
664
654
648
635
634
594
622
586
572
592
594
588
609
630
672
664
637
631
643
631
604
597
613
634
650
667
630
624
636
626
605
595
603
578
567
563
560
553
564
588
600
661
652
653
689
705
690
683
694
653
670
642
649
661
661
667
657
661
687
679
671
680
637
648
633
634
609
630
621
636
675
703
725
702
741
738
692
707
689
677
643
670
672
711
774
786
720
752
754
747
743
697
699
701
686
673
649
643
665
694
686
760
790
802
764
683
637
615
630
667
750
795
800
758
707
694
670
633
665
644
682
724
676
654
669
694
697
719
699
675
630
642
637
617
616
638
642
670
689
707
713
708
697
676
652
619
599
601
594
584
572
571
568
589
615
637
621
583
590
574
595
603
563
600
565
575
565
602
599
613
618
622
593
590
575
560
557
547
548
542
537
548
555
566
583
604
620
598
588
589
608
608
598
598
589
588
578
594
575
593
605
640
635
654
685
689
672
668
680
679
648
680
667
659
632
671
651
644
682
673
639
669
636
635
632
606
612
625
632
636
653
635
620
659
664
681
655
641
668
689
656
636
670
670
672
610
605
600
596
615
669
661
701
707
687
684
648
661
645
642
626
622
653
665
686
687
643
657
659
628
638
665
699
693
687
731
752
715
714
688
726
721
732
713
689
638
603
609
617
660
743
794
771
736
788
738
764
758
771
781
711
736
730
739
739
714
710
684
647
674
679
711
730
678
740
750
744
741
741
686
708
682
682
668
650
668
658
643
674
677
657
660
657
652
654
644
612
608
641
649
627
633
656
636
634
663
660
667
628
627
646
641
650
662
645
623
645
674
692
705
658
689
692
688
644
625
642
653
644
648
649
678
704
647
648
663
667
628
623
655
649
661
648
605
610
595
577
576
569
591
605
674
689
744
764
700
691
646
633
629
664
676
704
746
688
736
712
707
688
618
633
614
620
645
629
610
626
647
662
680
722
715
716
678
630
646
654
645
700
689
706
713
704
682
634
609
621
610
634
679
698
662
673
631
641
644
641
666
656
662
634
657
654
614
592
566
548
580
581
595
596
603
600
588
577
573
559
549
521
519
509
502
496
492
491
493
491
494
487
506
504
530
543
578
589
616
588
599
602
569
541
552
533
532
538
546
562
558
555
544
537
531
524
524
525
524
527
535
529
527
535
526
536
541
543
555
553
575
570
565
557
572
563
566
569
553
556
531
539
534
519
533
527
522
553
547
579
575
560
568
536
524
534
532
530
520
517
533
532
522
521
507
507
500
508
508
492
497
486
512
515
523
515
517
526
529
536
538
535
538
534
538
533
531
523
527
514
520
513
516
497
517
496
512
505
513
486
511
504
505
506
508
505
507
504
491
500
504
508
504
547
570
543
631
603
611
614
566
555
575
574
563
561
553
541
533
554
543
533
521
524
531
517
521
518
528
533
521
534
535
530
530
542
558
546
551
546
522
539
543
545
544
552
547
554
550
552
541
536
541
505
518
513
511
529
525
546
552
579
570
589
563
603
593
598
587
564
561
542
542
515
539
532
541
544
542
546
539
532
544
549
534
526
557
546
536
522
548
521
527
507
524
519
519
528
525
524
502
523
519
508
503
511
513
506
510
509
505
520
501
517
505
505
510
535
543
532
559
549
563
554
566
543
545
520
526
524
514
513
515
520
523
512
512
508
505
497
488
509
514
515
512
509
519
521
533
546
563
548
540
540
557
544
537
551
541
526
523
524
551
558
564
560
563
554
540
537
525
520
495
521
499
504
530
542
591
606
570
597
617
580
579
583
572
593
585
583
569
561
549
531
538
532
536
526
546
544
569
578
598
585
588
562
564
524
509
530
523
546
564
542
603
606
581
591
606
609
609
596
587
582
564
558
559
546
538
514
528
528
532
562
574
548
581
606
620
622
625
610
588
570
542
554
524
546
550
563
576
599
606
603
614
608
559
584
569
560
540
556
535
532
518
545
562
588
608
609
603
594
578
565
537
550
538
559
569
562
573
592
576
596
584
586
591
586
571
562
549
519
542
539
555
553
560
583
628
669
677
656
592
596
587
584
576
568
562
535
544
547
557
573
577
582
558
557
583
560
581
570
578
560
534
536
533
533
526
547
552
524
552
533
527
537
542
561
556
553
573
574
562
560
575
563
547
553
560
568
567
561
568
559
539
538
536
507
525
521
518
549
567
594
585
562
609
605
615
585
601
587
579
548
577
555
558
558
572
550
547
568
564
547
557
561
558
542
538
538
534
534
521
532
528
523
521
521
537
536
528
531
536
522
514
529
535
527
537
549
556
553
561
553
532
531
531
513
531
523
522
534
531
534
543
556
551
571
590
596
573
580
560
569
554
553
542
556
530
549
544
552
563
540
551
543
523
550
534
532
525
512
509
525
523
518
528
533
540
522
536
547
541
533
545
555
534
529
542
550
550
552
551
542
532
520
526
519
521
521
503
525
532
538
530
551
557
570
585
579
574
579
584
575
571
574
557
562
556
543
561
556
579
593
643
639
660
643
625
609
578
551
562
542
530
508
526
518
518
506
512
528
539
535
528
535
598
590
577
551
569
562
557
554
532
524
512
509
514
515
516
514
535
534
539
527
546
548
541
538
556
560
573
572
577
551
566
554
551
536
516
538
534
542
558
568
568
567
578
586
586
572
586
580
555
563
566
567
545
564
555
538
533
546
548
540
539
543
530
518
518
522
517
503
515
515
520
524
515
520
521
538
554
556
543
562
570
562
558
561
533
545
551
553
554
561
560
564
560
552
547
543
543
535
526
546
578
610
629
647
667
635
624
646
646
649
628
582
573
568
548
543
557
568
572
583
605
613
593
622
630
618
602
626
625
590
618
604
578
581
585
579
567
590
576
575
589
585
580
613
600
584
591
587
556
560
560
560
544
551
546
540
540
539
560
547
559
585
596
574
580
593
591
579
566
571
559
543
551
566
563
564
560
567
590
601
578
594
600
573
575
587
574
582
591
600
570
590
588
569
570
580
551
541
551
554
536
552
571
573
559
565
598
607
596
620
623
594
609
602
582
587
587
577
562
559
582
583
577
601
600
584
597
596
578
583
581
585
549
585
571
565
566
570
560
552
566
558
545
550
551
546
531
543
565
554
561
577
561
548
559
559
547
541
549
543
531
537
516
528
538
548
550
545
552
553
541
552
556
545
551
544
552
556
553
562
533
552
551
531
531
547
549
542
544
563
560
573
559
554
552
556
548
548
556
547
536
534
549
546
551
526
545
547
548
532
539
541
540
530
550
546
549
532
554
552
532
540
552
545
537
520
528
514
500
495
500
499
497
487
501
496
496
488
504
506
495
500
504
496
501
500
488
485
486
483
477
476
482
479
476
472
475
477
482
487
488
500
503
500
496
512
512
508
502
513
517
514
509
521
512
511
502
522
517
506
511
505
505
496
507
507
500
493
485
494
494
495
498
498
503
496
500
503
513
522
512
506
503
516
519
513
499
495
495
502
499
497
490
495
503
509
524
523
526
533
537
529
529
546
560
563
569
569
568
565
550
532
529
518
514
505
513
528
543
550
603
614
603
643
628
616
609
619
591
590
589
594
573
578
575
569
554
564
546
544
556
544
541
547
537
539
527
541
545
531
549
553
545
549
560
557
553
531
526
535
510
530
520
525
525
537
530
528
530
528
507
513
525
525
533
540
542
553
546
526
533
525
526
518
519
509
504
510
509
508
521
559
564
573
579
587
611
571
570
591
570
546
549
533
512
523
515
504
509
502
498
495
492
496
496
488
486
495
501
503
506
513
518
526
513
507
507
504
498
491
486
480
470
471
477
489
492
496
542
562
584
563
587
580
572
558
562
543
536
538
532
518
513
509
513
500
500
501
487
483
490
495
498
493
493
488
473
471
463
483
474
476
470
465
464
471
470
457
461
455
457
463
461
460
460
480
474
474
488
478
473
472
481
473
468
470
469
471
470
471
480
479
477
477
493
498
502
492
513
497
492
497
496
481
488
489
487
489
481
474
468
462
453
465
461
458
461
458
468
476
484
477
480
470
476
478
475
472
482
480
477
475
488
483
470
478
473
476
468
470
478
463
470
471
475
472
471
467
477
466
479
478
476
477
485
480
478
474
468
463
464
465
459
440
458
451
448
444
445
434
447
443
437
431
435
439
445
435
429
438
435
438
443
436
439
441
438
443
441
444
441
444
447
446
447
444
450
452
446
442
440
452
449
449
451
451
454
454
450
445
448
442
436
445
431
440
441
441
448
448
443
435
430
433
435
431
428
416
418
425
415
417
419
420
418
416
420
421
416
419
419
416
415
414
416
421
413
410
415
405
416
407
406
407
408
411
403
397
399
403
395
398
399
402
401
401
405
403
398
401
410
405
400
402
407
406
398
406
405
403
410
407
411
410
404
407
406
408
408
403
406
400
405
406
397
397
398
401
402
397
394
396
394
392
396
391
390
392
387
383
382
380
386
381
376
379
379
381
377
372
375
374
374
372
371
360
370
366
365
362
359
362
364
359
360
358
357
358
357
362
361
364
366
366
368
369
374
376
377
380
381
381
381
383
385
378
384
383
382
383
380
380
375
378
382
377
379
378
381
381
381
381
384
379
384
383
388
387
387
390
387
391
386
387
388
388
386
389
384
390
390
389
387
392
392
394
394
395
400
403
400
399
405
403
403
396
404
401
403
406
410
415
417
423
427
434
434
439
434
437
431
427
429
427
427
423
427
428
427
435
432
443
450
449
454
454
460
461
448
457
449
464
459
467
464
463
462
464
454
458
458
448
455
445
457
448
449
455
455
460
456
464
461
457
467
471
469
467
462
471
471
469
464
470
473
471
474
472
467
468
467
476
474
473
470
465
473
471
472
478
478
474
479
481
482
478
467
474
478
473
469
470
474
473
480
483
476
497
483
499
494
492
497
485
479
480
479
479
474
492
489
485
482
482
492
489
488
487
481
477
465
475
476
475
474
464
467
460
470
475
469
467
462
469
461
469
470
464
463
467
483
477
471
482
489
494
498
491
502
487
489
493
490
494
497
496
492
493
488
490
478
493
486
488
474
482
483
484
491
494
494
498
496
490
475
488
483
480
474
473
476
480
483
491
491
500
489
512
508
505
516
498
501
495
488
480
486
488
480
483
478
473
475
476
478
478
485
480
481
479
494
492
493
497
494
492
495
503
494
493
496
484
485
488
493
494
492
500
496
504
494
510
517
515
518
523
512
513
512
499
508
506
500
507
513
502
516
513
508
525
508
527
520
516
515
521
518
510
520
509
507
511
519
518
523
530
522
520
519
522
512
528
525
525
511
530
521
518
523
517
517
504
511
495
503
502
501
490
504
495
489
500
496
497
500
502
506
504
504
494
496
488
492
488
487
502
505
517
522
537
530
522
524
533
511
535
531
524
533
526
526
515
523
511
513
502
518
519
515
511
518
515
501
495
500
510
489
505
509
500
507
504
510
513
514
504
514
513
505
503
500
500
488
498
509
511
512
522
524
520
512
520
529
505
526
533
524
515
516
513
495
492
495
497
489
507
512
506
513
517
514
502
512
509
493
498
517
512
513
522
509
503
493
504
516
526
500
527
517
516
513
509
508
479
499
489
492
490
487
490
469
488
491
497
505
495
496
498
497
485
510
509
511
506
518
515
507
513
504
498
490
495
499
501
497
484
491
485
482
474
481
492
500
498
495
499
493
489
487
490
495
491
484
479
497
503
507
504
515
515
508
514
515
506
506
524
515
514
520
512
505
512
523
522
529
532
521
519
519
525
505
518
516
520
512
522
527
524
516
517
515
516
505
508
521
517
513
517
523
522
519
525
516
514
522
520
497
526
527
526
514
529
519
513
507
500
491
500
505
508
514
520
514
524
528
538
527
536
545
547
525
542
536
538
534
529
523
511
503
501
483
502
504
507
521
522
530
534
539
546
545
539
529
516
511
520
505
509
514
518
516
533
534
530
553
552
547
556
554
555
540
538
537
519
531
505
524
518
509
524
515
523
538
514
535
528
523
519
511
503
507
495
483
498
500
507
516
524
553
564
577
584
582
586
582
574
569
560
557
553
555
542
538
542
543
537
554
555
562
576
580
579
570
574
565
566
557
549
539
547
545
550
536
546
534
505
525
506
516
522
510
505
517
509
504
495
506
511
508
505
507
512
512
507
509
506
505
498
492
507
489
499
500
494
502
505
509
511
512
509
502
505
492
490
489
486
488
492
502
510
521
516
526
539
545
534
553
547
551
538
543
539
528
523
521
518
515
503
508
501
518
528
528
523
510
547
539
551
553
533
545
542
540
524
534
555
557
548
552
576
576
576
578
563
542
541
539
516
509
532
507
542
546
559
569
545
552
566
533
531
549
547
553
532
562
573
585
576
605
612
578
557
550
591
587
599
591
612
591
619
624
612
641
663
686
693
681
672
657
649
606
624
616
613
599
581
604
607
635
644
626
628
621
603
631
588
605
623
604
652
677
688
646
673
671
674
633
657
655
656
606
655
648
673
692
661
694
683
675
639
672
657
639
688
695
703
695
672
637
614
582
595
601
657
746
742
737
746
751
737
719
666
667
658
663
656
662
706
712
688
735
737
683
708
666
675
642
639
631
605
614
639
683
660
703
680
678
701
705
672
658
671
648
641
683
701
744
748
697
752
754
757
721
729
722
721
667
715
733
736
731
710
739
750
755
701
738
727
690
731
729
760
723
742
750
751
752
710
729
708
659
694
685
738
775
805
766
775
769
753
723
678
653
655
659
680
721
741
726
783
806
785
739
745
751
753
753
723
730
733
735
746
701
742
744
725
695
723
722
733
676
717
731
761
746
755
757
752
699
709
710
730
713
742
758
782
763
756
754
741
695
715
685
655
657
657
648
658
642
664
680
671
652
635
599
595
596
606
658
755
756
725
765
778
739
713
711
699
704
684
686
711
721
727
699
736
745
739
699
728
719
704
696
729
737
724
705
739
749
692
699
693
676
677
647
649
672
688
706
691
754
755
746
708
752
766
768
714
745
739
738
704
750
748
754
716
748
746
695
736
715
723
727
684
713
696
679
719
727
759
710
728
710
698
687
670
659
635
648
657
686
686
704
732
746
748
696
733
721
690
682
701
732
739
740
716
682
711
709
713
689
724
710
715
726
682
726
709
726
724
691
648
666
648
678
722
742
736
713
689
659
624
631
635
668
710
720
741
743
718
659
669
624
611
650
708
827
860
870
846
835
778
733
723
675
692
696
717
724
752
751
771
751
721
693
647
649
657
711
781
834
821
787
806
798
799
774
743
696
713
689
720
756
766
776
783
788
793
757
785
779
776
701
739
693
726
750
765
774
772
756
716
730
720
740
788
795
776
815
762
757
765
758
750
736
708
673
656
642
633
641
661
620
660
680
749
789
735
703
713
760
770
763
752
715
702
666
657
663
667
627
617
656
655
695
658
712
693
706
733
738
749
749
753
713
732
714
728
732
716
735
730
737
740
737
696
720
731
744
752
743
730
748
752
701
752
755
711
715
705
716
738
716
687
696
650
672
678
717
754
676
664
707
733
741
757
687
689
698
687
694
699
693
694
685
666
653
646
636
647
622
633
664
735
801
824
782
775
800
782
789
792
787
779
770
750
753
756
769
790
736
757
751
717
736
684
681
656
630
617
637
679
769
873
875
874
872
837
844
830
804
772
698
699
652
655
667
695
722
712
758
768
761
739
753
743
741
671
707
704
739
770
770
745
677
699
682
684
693
664
721
749
778
776
758
772
784
736
746
756
771
736
747
776
808
776
780
791
800
772
749
773
749
682
665
708
720
755
768
715
746
766
782
775
751
704
718
713
695
765
823
837
823
764
786
787
792
789
788
755
780
785
789
785
783
775
771
766
733
758
774
775
763
789
782
784
742
739
725
726
731
723
746
757
731
730
736
739
678
713
689
690
645
671
658
673
680
640
669
679
695
693
676
664
641
607
610
599
594
612
670
719
682
723
762
780
768
754
748
727
709
690
681
646
676
708
776
822
778
800
801
726
744
730
701
654
661
658
694
741
712
775
802
828
789
777
772
777
722
755
749
781
803
733
765
778
802
743
773
759
747
699
736
673
691
721
737
770
744
786
778
724
777
773
769
742
744
745
767
738
683
706
713
743
755
705
730
719
732
724
688
743
753
740
790
799
789
776
701
709
677
683
657
672
698
712
707
687
645
679
686
699
717
724
732
710
692
687
675
667
668
677
639
625
634
628
633
672
698
660
673
631
660
636
638
641
609
615
613
604
593
614
642
730
771
820
827
787
814
819
807
783
734
701
683
658
661
626
662
657
699
752
782
788
773
730
701
651
675
653
663
680
672
649
666
671
675
647
639
636
642
638
632
629
621
609
598
584
580
581
572
577
586
599
603
602
592
609
599
615
621
614
601
598
613
599
604
593
594
606
610
624
623
619
621
613
606
598
586
577
571
580
591
616
643
635
656
649
623
621
632
622
634
654
666
674
651
632
628
640
639
645
642
624
623
641
642
646
647
647
660
659
632
622
636
631
637
632
638
653
659
633
619
637
640
671
681
641
666
663
668
669
662
642
647
638
623
632
637
634
633
631
623
617
599
597
606
595
617
636
658
658
633
622
636
633
634
637
628
627
618
612
600
594
597
598
609
623
614
605
627
641
654
653
627
646
645
626
624
639
634
632
617
615
636
640
652
650
635
610
625
602
594
587
577
565
560
569
580
604
624
645
670
683
675
652
636
645
642
634
637
642
647
649
627
623
649
673
700
710
688
682
658
675
671
665
662
629
622
626
629
634
649
651
656
648
638
626
611
596
593
587
601
622
657
665
659
663
659
673
669
676
662
623
624
640
631
627
658
696
677
703
708
686
653
661
652
649
623
616
631
645
680
653
659
685
677
669
653
633
613
605
603
595
595
587
612
630
642
634
626
644
627
644
648
650
644
639
611
607
625
626
640
639
659
672
656
667
669
669
668
653
643
633
634
620
629
651
703
696
664
695
700
706
666
648
644
628
627
640
666
661
655
681
690
654
683
675
678
646
636
653
642
638
625
618
615
638
657
676
668
637
659
658
656
644
619
608
616
626
637
639
644
639
628
626
608
599
594
603
593
630
655
681
661
645
665
665
655
627
608
613
609
614
624
632
633
626
621
616
607
597
590
585
599
600
604
597
618
631
636
623
611
601
595
609
611
610
601
599
597
606
613
612
612
612
604
598
594
579
569
564
575
586
620
675
702
683
661
654
645
623
601
586
589
596
614
643
658
678
717
740
734
696
687
685
671
652
642
609
609
608
600
604
605
605
601
603
601
620
623
645
679
689
677
658
638
625
644
636
633
632
625
615
607
590
584
583
577
573
573
588
616
623
679
689
706
704
678
638
619
604
596
608
617
630
656
659
673
668
667
692
688
678
661
653
664
672
669
644
659
687
703
742
762
727
724
698
682
657
639
633
631
640
670
694
711
711
668
659
664
662
655
637
618
605
619
624
642
653
656
647
631
623
613
606
595
582
588
585
577
595
636
668
720
735
684
655
634
634
625
620
614
600
589
604
592
601
607
649
664
640
644
647
622
622
637
637
641
620
612
626
626
634
639
618
607
606
610
596
599
596
602
589
588
579
596
591
603
613
609
592
591
586
595
597
611
592
597
594
597
618
624
622
622
618
611
608
599
586
577
579
578
571
581
610
611
603
628
636
652
648
621
609
612
613
604
587
583
584
575
581
580
572
577
573
587
583
586
584
580
592
598
589
597
617
632
626
628
643
646
630
622
637
634
623
630
645
640
619
623
638
624
636
637
656
646
632
634
647
656
678
690
659
671
664
662
650
637
629
611
608
625
643
691
727
728
691
711
696
676
660
622
609
617
640
673
670
708
692
711
703
649
683
651
652
646
637
633
629
643
611
614
637
717
831
769
749
726
695
671
631
617
602
618
624
645
664
641
626
618
629
626
632
624
619
611
606
599
589
583
578
583
586
594
603
614
619
660
649
645
644
639
616
604
617
616
621
637
651
626
622
612
606
618
627
628
629
625
616
618
607
602
589
583
574
582
574
578
597
647
627
631
671
684
704
680
649
625
629
632
630
634
637
611
604
604
604
599
602
599
591
579
569
569
574
575
581
588
594
610
602
602
613
616
617
612
602
595
582
587
604
611
663
690
684
644
646
658
661
667
649
633
635
623
601
592
585
580
586
605
662
707
683
655
647
667
667
673
673
628
638
637
641
639
626
623
628
635
616
604
608
631
663
722
699
708
673
672
670
677
646
653
640
631
622
612
608
595
588
593
595
598
614
624
616
611
623
619
620
646
647
619
613
638
620
624
620
612
611
598
593
590
605
629
670
702
693
663
624
606
610
611
627
656
725
730
700
660
688
685
705
711
667
655
636
623
621
636
692
715
770
732
720
753
697
688
679
672
665
646
642
652
648
659
722
760
763
713
745
741
748
724
687
712
670
687
677
709
741
731
711
636
666
653
666
692
708
709
707
703
690
687
672
676
667
661
662
662
652
640
617
613
616
652
680
727
752
732
706
677
654
631
615
605
616
631
700
776
745
719
751
738
731
721
709
670
650
664
664
700
744
766
745
731
728
740
731
722
709
684
666
650
639
630
645
665
700
709
721
679
673
695
693
702
716
677
669
679
681
681
652
647
639
635
638
639
625
626
656
681
727
735
688
686
688
690
687
691
657
644
661
664
680
717
703
676
678
700
716
733
740
707
682
698
677
679
663
658
695
690
697
683
725
713
699
679
641
659
615
644
629
637
644
638
634
631
613
611
590
579
597
591
621
670
702
723
671
692
667
661
657
647
618
598
602
609
634
706
739
706
732
728
752
707
698
679
675
657
627
624
614
612
630
677
688
664
690
710
694
726
734
742
728
711
694
656
656
632
612
608
620
646
693
748
776
740
722
735
738
734
706
670
696
693
714
730
697
741
735
725
673
659
686
675
656
668
695
660
663
679
699
726
713
721
690
651
632
643
665
650
692
649
632
637
623
636
623
609
604
581
568
566
566
549
555
556
554
543
542
546
544
545
551
544
542
554
549
549
538
545
540
539
535
526
527
530
519
525
537
535
535
545
568
587
593
609
586
595
584
574
575
570
565
571
587
596
610
622
625
616
627
631
630
624
627
623
617
596
601
591
592
606
625
698
738
722
718
705
689
669
656
648
657
645
672
696
780
813
841
834
803
732
743
720
730
751
751
749
746
710
685
686
694
701
728
736
705
686
683
666
672
667
661
674
680
696
707
670
675
674
676
645
672
669
664
677
704
704
698
676
700
698
711
714
690
669
698
687
702
689
665
657
635
696
705
722
753
747
730
705
683
664
645
633
642
638
645
655
706
786
786
708
715
707
706
696
698
693
626
652
633
631
635
640
652
663
615
615
632
613
656
652
702
703
726
715
710
678
668
654
679
698
731
720
724
697
692
723
748
778
775
765
731
726
721
728
714
729
759
808
811
780
738
730
728
735
740
699
725
672
703
672
712
726
762
742
740
728
675
685
683
664
670
619
642
630
649
689
718
708
705
692
682
650
633
629
636
633
638
637
640
615
622
631
637
636
629
628
614
597
579
600
570
600
634
653
619
660
693
694
661
707
691
671
658
633
608
620
606
616
604
601
594
610
627
629
611
611
591
602
574
562
574
570
569
557
562
556
549
540
548
546
548
550
556
567
577
563
582
575
571
571
564
549
536
536
540
533
540
568
615
651
666
660
606
631
614
614
629
629
631
627
619
617
604
608
633
667
686
710
714
647
670
650
668
613
647
653
674
670
684
701
641
678
658
670
677
666
632
670
660
678
703
713
707
676
671
690
710
745
780
784
763
731
754
756
770
779
776
771
720
693
709
715
756
753
709
739
743
770
766
740
757
740
742
726
703
704
684
667
655
670
663
651
676
708
757
773
730
690
710
697
694
673
657
661
663
635
636
668
708
765
784
755
786
779
754
700
716
715
743
758
723
763
769
788
724
717
736
754
755
696
705
706
721
745
746
735
719
650
665
663
692
746
780
792
789
687
681
681
714
732
754
757
753
698
721
714
718
734
748
694
693
698
697
703
686
676
655
600
609
609
597
637
716
781
733
782
801
827
812
737
710
710
713
705
702
700
687
656
662
627
613
628
641
669
691
699
697
692
677
670
623
632
625
610
664
696
738
739
796
786
761
733
702
663
659
665
675
650
704
736
785
792
757
706
701
692
691
690
643
634
656
648
688
721
677
661
673
682
684
690
676
653
633
652
652
684
745
772
722
724
735
757
768
773
715
717
726
755
793
816
714
722
711
706
710
718
720
728
736
721
712
696
680
658
663
668
685
695
704
677
678
668
665
669
653
667
670
659
679
692
710
712
712
681
668
654
665
686
691
697
683
665
633
646
609
656
671
715
739
737
730
719
700
684
639
642
631
653
680
720
724
731
677
678
668
671
670
664
659
628
617
625
619
620
630
660
721
754
804
824
820
792
732
742
747
764
789
806
769
802
792
710
741
736
757
763
753
708
684
687
687
674
683
730
801
830
776
740
699
739
737
749
731
706
681
676
672
652
626
636
651
708
746
815
831
828
751
746
744
736
684
714
720
765
790
795
743
776
762
777
769
761
709
699
709
718
738
719
723
759
789
810
779
748
758
750
750
755
704
702
710
714
723
712
735
759
793
759
747
759
758
755
700
718
722
735
681
703
720
743
745
745
738
723
664
677
671
714
726
706
721
734
729
725
743
759
730
755
738
729
679
657
641
670
725
801
845
766
775
777
756
731
676
689
683
711
746
738
687
660
707
712
737
763
763
746
725
676
664
677
686
688
678
735
754
790
777
766
710
725
719
745
726
702
747
768
798
779
773
761
745
704
645
675
668
662
658
693
713
729
735
731
725
684
682
670
636
663
681
728
760
726
699
703
720
741
700
669
639
657
682
707
776
785
735
731
714
697
684
651
648
664
704
728
742
740
678
700
707
691
648
666
674
734
715
744
768
752
737
719
705
673
693
687
680
716
730
768
717
722
733
727
713
681
659
651
638
658
690
724
786
780
816
817
822
792
746
756
757
774
751
749
757
715
676
669
695
738
789
839
805
786
792
790
779
734
725
732
736
739
772
776
774
741
716
693
673
670
689
692
774
841
863
863
812
728
721
720
736
772
780
771
791
813
814
761
787
771
770
736
707
725
726
743
711
749
754
766
740
753
768
765
733
711
729
726
689
675
705
716
733
707
753
758
735
711
734
722
700
688
718
719
740
714
755
775
792
815
783
797
775
767
741
796
811
838
798
819
814
710
728
727
765
789
786
777
754
721
711
688
739
783
758
720
758
755
763
733
751
719
734
754
764
770
738
749
776
817
862
814
814
812
812
756
768
774
773
735
756
739
718
705
740
748
691
710
703
686
673
675
643
661
664
675
672
652
674
683
679
661
693
698
713
680
695
701
712
693
718
736
769
718
740
749
750
695
707
713
736
704
719
750
783
797
761
777
770
741
689
710
730
765
745
736
762
778
757
724
746
751
743
696
722
737
774
737
718
747
748
727
692
708
713
707
676
695
721
729
717
694
693
693
656
665
666
696
705
710
784
846
764
732
744
731
697
694
706
710
687
666
692
723
730
718
760
761
710
744
741
746
715
706
714
718
708
700
735
755
785
770
706
720
716
711
678
713
738
771
732
710
716
691
704
713
716
716
685
685
703
730
782
817
766
789
778
782
736
744
760
782
811
757
780
777
756
721
756
775
773
761
794
799
753
760
752
736
702
730
737
738
725
757
788
765
777
796
788
737
708
723
742
761
715
741
765
800
774
798
812
823
782
714
707
724
698
648
667
710
759
835
845
831
801
732
749
740
751
717
724
743
769
736
733
772
801
820
808
786
752
753
707
684
722
772
824
829
816
788
752
737
751
759
753
693
705
691
719
687
713
747
747
728
758
710
726
733
738
722
676
714
728
775
773
793
832
854
849
817
775
773
780
781
740
789
803
805
748
810
811
780
814
810
813
735
767
755
747
730
774
796
804
791
813
817
776
797
787
737
745
765
798
741
796
787
745
759
787
791
846
853
761
787
800
792
784
733
690
708
720
768
807
775
828
830
835
782
792
798
804
807
746
798
800
777
718
753
746
746
713
759
781
791
758
751
745
710
677
701
717
770
804
812
810
740
751
723
706
738
738
749
792
846
875
807
834
824
806
759
795
809
783
804
825
834
766
799
785
754
728
755
764
726
760
771
791
736
748
742
758
709
754
754
773
739
803
812
768
775
778
784
722
746
742
757
732
796
808
765
826
832
794
774
792
781
731
750
756
775
743
784
808
832
783
819
811
807
749
789
774
786
746
803
809
808
802
830
838
809
784
796
806
746
767
776
797
755
800
803
797
777
814
806
751
780
776
787
758
810
831
820
770
793
791
763
765
775
774
732
771
775
783
740
776
779
754
770
781
786
739
772
769
747
728
772
796
773
750
772
779
723
738
747
706
733
715
736
753
753
738
718
697
673
676
695
713
680
670
700
725
789
759
804
779
791
725
750
693
686
736
763
784
791
783
697
707
670
690
705
684
723
683
679
723
715
690
684
703
728
704
747
737
735
717
691
659
629
636
622
606
616
612
645
720
840
885
821
848
852
820
795
742
774
757
746
731
721
684
686
635
664
710
752
772
767
756
731
707
692
680
680
643
640
674
697
665
778
796
810
811
790
763
722
671
674
663
642
651
672
693
846
852
825
872
882
879
777
774
702
755
762
820
820
832
771
791
801
820
828
798
823
850
820
837
793
801
803
788
744
722
701
770
756
848
902
820
845
840
812
794
732
721
739
798
847
799
801
834
860
855
843
775
757
671
715
655
717
770
784
742
741
709
709
655
662
623
637
705
787
823
815
792
763
734
660
668
664
699
749
756
749
783
825
835
831
774
759
758
774
774
782
743
741
777
789
790
798
750
767
754
764
769
727
755
765
797
803
751
704
715
707
724
716
739
748
725
738
707
712
658
687
678
690
710
727
736
751
753
696
689
700
764
785
766
735
763
790
789
769
731
746
752
782
778
737
783
808
832
793
790
790
800
763
752
760
771
772
728
749
759
750
744
762
794
778
742
757
768
774
726
731
753
792
804
793
718
708
702
710
760
782
733
755
745
761
718
734
738
746
722
724
749
765
760
719
757
760
789
734
760
736
718
684
717
754
795
764
801
800
786
765
775
777
749
738
684
661
645
646
649
697
805
782
840
859
875
855
811
812
800
799
741
756
754
781
764
740
791
826
832
782
751
773
786
802
749
792
798
815
771
765
781
801
779
755
781
780
772
760
796
814
774
769
786
802
752
724
746
755
762
738
765
796
822
778
802
811
790
784
755
695
654
640
672
725
801
820
813
805
722
724
715
721
739
719
744
784
820
818
835
831
792
756
770
766
771
760
733
662
666
632
613
608
627
645
665
789
830
755
720
743
750
689
724
726
682
705
683
708
734
728
732
724
654
677
656
651
663
645
696
721
825
902
882
865
836
833
816
735
712
718
738
717
680
722
735
742
713
736
710
677
670
679
675
655
713
748
736
709
749
780
796
779
694
708
711
714
697
715
761
743
796
799
798
756
749
677
663
678
709
775
848
842
757
756
739
751
753
744
742
720
657
687
673
720
700
670
723
734
762
719
676
708
723
758
780
784
702
669
712
699
726
742
664
707
727
776
794
789
778
751
729
707
689
672
720
784
702
762
792
814
802
770
780
773
777
786
770
765
778
788
802
804
765
782
780
782
776
740
736
746
783
717
738
727
742
736
716
701
655
648
661
684
718
711
720
776
839
845
822
758
781
784
797
787
760
738
793
825
852
804
794
803
826
832
774
756
747
783
794
809
792
774
691
701
678
686
677
684
690
749
791
699
744
744
731
672
646
648
659
663
723
765
693
718
723
755
701
734
759
792
769
773
740
704
727
732
714
726
722
699
667
676
742
791
800
756
766
752
736
705
705
715
747
789
775
816
839
856
852
823
823
828
848
789
807
775
756
695
712
696
742
712
757
772
765
732
701
672
622
603
615
620
655
725
696
661
620
622
609
585
639
614
612
597
590
573
578
566
549
554
544
530
521
507
514
508
516
512
514
515
514
503
512
500
505
498
495
489
489
484
483
481
477
479
474
480
483
480
487
498
521
534
515
535
552
589
595
591
606
595
582
575
572
571
575
572
566
569
575
567
569
573
569
575
548
552
543
537
525
544
539
532
533
535
527
510
520
522
516
507
508
507
497
493
500
497
492
489
481
483
490
485
481
483
493
487
481
483
488
491
481
481
493
488
482
482
488
486
487
478
484
483
475
476
484
480
473
484
495
488
482
486
498
503
508
498
510
510
506
501
511
510
508
502
513
516
511
514
514
510
490
488
509
508
513
511
517
529
534
530
533
530
551
559
577
582
580
570
551
552
535
534
524
519
522
531
567
607
613
653
661
613
632
608
607
580
584
569
547
544
531
535
537
537
559
570
572
572
564
570
576
579
558
569
571
570
557
571
564
557
539
554
550
532
553
545
543
536
564
565
581
588
587
580
588
590
577
577
589
607
621
619
633
632
628
616
579
581
582
573
562
576
597
587
579
576
596
584
572
579
573
556
568
545
544
552
553
553
542
531
537
533
529
528
545
532
576
592
653
655
657
642
623
603
562
582
576
573
574
557
548
561
554
553
555
572
571
572
594
597
594
569
563
576
567
548
572
574
568
557
571
564
563
550
555
574
569
563
583
576
580
559
581
575
567
560
581
568
560
558
567
559
551
568
558
554
565
565
553
553
562
562
563
555
562
577
574
573
568
555
552
537
535
539
532
541
559
603
685
651
595
581
595
577
556
548
553
555
534
532
536
522
527
525
524
523
534
534
518
522
500
538
530
540
528
528
544
531
526
541
536
538
523
540
537
532
528
531
554
549
562
552
547
550
547
528
548
542
537
554
555
545
560
555
554
561
544
535
546
531
521
523
526
516
515
533
538
522
545
543
546
539
554
550
540
558
547
546
531
527
534
539
526
517
529
516
509
516
510
508
514
524
516
509
530
524
517
507
525
523
514
503
522
515
495
506
512
506
509
499
506
507
499
495
485
480
486
481
480
467
477
484
474
471
483
499
483
504
499
512
520
511
509
510
514
500
493
485
495
484
478
491
486
487
484
499
501
504
506
500
498
500
489
484
491
477
470
474
479
475
467
470
482
474
473
476
481
461
476
485
478
477
482
488
480
476
492
489
479
470
484
481
479
478
478
472
465
465
473
467
453
451
465
461
459
457
464
479
474
484
500
505
494
495
514
515
495
506
507
507
506
497
498
471
491
487
481
479
472
469
470
450
446
454
450
448
451
459
468
461
468
489
489
499
494
518
501
505
514
513
504
503
509
498
493
486
495
487
473
471
484
481
482
474
474
487
483
478
483
479
489
488
481
487
493
492
491
483
486
497
487
489
503
501
501
496
502
502
493
494
501
504
503
503
498
490
497
492
493
490
489
501
493
487
496
495
486
479
488
483
472
472
487
474
472
486
485
477
474
492
484
476
487
491
495
493
475
495
494
491
484
470
465
484
474
479
477
480
495
492
488
507
513
509
491
520
511
509
508
502
501
490
482
470
482
466
461
458
471
461
464
472
473
478
481
491
496
499
491
510
514
500
513
500
494
489
478
483
475
471
474
481
477
472
484
485
472
472
484
480
469
469
485
477
472
483
483
476
481
479
478
478
479
483
471
468
486
463
477
474
466
464
470
461
471
458
461
467
470
465
457
467
463
464
468
461
457
466
466
455
464
473
471
468
470
477
480
469
472
484
483
477
472
483
479
465
469
473
467
464
468
468
455
455
457
456
455
453
452
454
462
453
455
463
464
457
460
459
469
462
458
461
470
463
462
458
465
455
450
453
460
462
452
449
458
448
459
458
465
455
454
468
468
466
460
456
472
470
463
469
472
463
451
457
457
447
443
454
452
444
448
464
465
461
469
487
481
474
497
486
480
493
481
470
473
474
465
458
457
462
453
452
452
452
456
446
455
454
449
449
451
451
448
445
444
443
446
447
439
436
443
441
433
434
437
438
434
437
438
443
445
439
438
447
446
442
437
445
445
438
438
442
442
443
439
436
447
444
436
435
437
443
441
449
446
441
449
448
457
458
454
453
458
465
459
457
456
464
459
455
457
461
464
458
457
462
472
467
473
471
466
472
478
476
466
483
483
489
479
478
487
481
475
475
478
477
473
467
473
474
467
468
472
477
477
470
477
473
471
474
469
474
467
469
468
464
474
470
467
470
471
466
468
475
465
461
470
475
464
463
472
468
475
477
480
484
480
473
471
472
465
459
469
458
459
469
465
469
471
461
464
474
463
459
461
459
454
448
459
457
458
455
441
445
456
452
444
439
442
451
449
440
440
446
453
441
442
456
448
439
448
451
439
447
440
437
434
429
438
432
429
429
434
433
429
431
438
443
437
436
450
452
447
445
455
460
457
460
455
459
463
457
450
457
455
454
449
451
464
454
449
463
457
451
457
467
458
456
459
464
463
454
454
447
445
461
460
453
452
462
451
443
446
451
444
439
448
454
447
450
465
457
460
460
464
471
469
464
466
473
466
459
462
464
459
458
453
460
457
447
447
457
452
442
449
457
454
446
454
463
448
464
462
454
453
460
460
451
458
455
455
455
451
447
449
448
438
441
446
438
436
432
435
428
432
429
426
433
437
435
431
449
453
451
453
456
467
456
461
462
461
450
449
455
454
444
442
447
447
444
447
447
443
446
445
437
436
436
437
440
436
436
431
432
440
440
441
441
448
454
453
445
448
462
462
456
452
461
457
450
461
455
449
446
453
455
451
451
445
444
451
448
443
450
443
450
453
448
446
448
455
454
449
449
451
457
450
453
459
459
456
465
466
460
462
476
476
480
484
482
470
476
471
468
456
445
461
457
460
456
462
465
450
467
457
461
459
456
455
454
451
457
441
452
453
454
455
450
451
456
457
448
461
461
465
468
469
466
475
473
464
462
465
464
461
463
460
463
466
460
461
472
468
471
478
485
487
498
497
488
490
489
479
481
484
471
483
486
488
500
503
514
513
515
512
512
507
505
493
489
485
485
478
487
497
526
548
556
572
564
549
550
546
530
525
515
511
507
509
510
511
512
514
516
516
514
514
512
513
511
504
510
513
512
524
529
527
532
539
537
534
529
534
526
528
527
538
539
542
545
555
564
554
548
553
556
555
553
532
535
532
530
546
564
568
575
593
604
592
577
572
566
564
557
552
551
549
559
568
571
582
615
635
626
612
603
596
582
567
554
522
538
531
531
534
527
527
526
519
515
508
511
510
513
532
561
598
659
664
636
635
612
580
561
569
559
552
543
542
531
525
516
500
506
495
495
494
498
495
498
504
501
494
487
488
500
494
491
495
507
506
501
503
503
519
509
497
520
506
501
514
509
493
491
502
493
477
491
487
470
486
476
476
467
482
483
480
482
488
490
488
495
502
501
484
495
495
486
480
493
486
480
473
486
478
477
486
468
474
485
482
476
482
488
491
481
487
493
486
483
488
486
480
485
466
481
474
465
470
461
453
464
464
464
464
454
462
465
466
465
463
461
458
466
467
465
453
468
455
446
459
450
443
453
441
444
454
443
439
451
451
450
448
449
448
442
451
445
431
446
439
438
434
426
434
432
424
434
434
436
435
444
447
450
451
453
454
438
455
455
448
442
448
439
448
448
443
457
455
464
473
472
474
478
458
459
467
462
449
450
456
461
451
456
465
467
468
468
469
471
463
472
467
461
454
467
458
452
454
465
458
461
460
465
462
478
476
468
458
480
470
460
469
456
465
458
458
456
470
463
462
447
458
457
452
443
446
442
445
435
436
429
434
429
434
431
441
440
448
444
444
453
453
453
457
463
462
460
460
472
473
473
472
477
477
470
477
469
460
466
465
455
464
463
469
458
464
471
472
474
456
473
472
469
468
460
463
467
466
468
472
458
465
471
473
474
475
482
470
474
483
481
481
471
465
478
476
475
476
479
475
475
469
463
460
466
458
467
469
478
486
495
504
510
508
505
508
481
497
485
473
480
471
468
476
476
466
471
479
482
485
472
491
481
489
483
470
477
480
465
467
472
458
464
470
470
458
477
472
461
463
473
474
472
475
475
478
463
475
472
469
467
469
467
465
465
454
450
466
450
463
465
470
478
480
480
481
475
464
473
463
453
465
464
464
456
467
475
475
475
483
481
491
490
474
497
487
489
485
483
482
480
479
462
459
451
462
448
459
464
467
472
474
488
497
503
515
527
523
505
522
510
503
504
498
484
492
487
474
480
477
475
474
489
502
505
520
520
521
516
499
509
499
492
478
486
468
471
475
474
477
466
464
474
472
465
469
474
463
456
473
468
467
468
472
460
457
461
464
463
455
454
458
458
465
456
466
469
464
464
465
480
483
489
490
464
489
483
483
481
475
477
476
468
458
453
462
454
451
458
461
453
462
479
470
468
483
482
480
486
488
483
489
482
467
471
473
467
458
458
455
460
459
452
453
465
462
463
464
474
467
463
464
463
465
469
463
467
467
449
471
457
462
459
456
451
458
461
444
446
458
444
450
458
452
466
476
471
479
497
491
487
498
509
503
490
505
500
500
488
487
490
478
482
471
480
477
471
470
477
476
468
471
478
467
475
481
482
477
476
466
476
470
464
460
463
471
476
474
490
512
522
548
556
571
557
569
549
544
551
532
533
534
523
514
527
521
512
512
516
514
511
516
514
506
506
515
514
494
515
508
507
492
491
497
499
499
498
495
498
488
474
480
477
470
478
478
487
500
508
512
502
509
520
517
503
519
506
512
503
494
500
497
495
491
492
491
479
480
489
484
473
483
487
478
474
486
488
486
484
495
498
484
496
490
500
492
488
476
472
469
473
474
472
464
461
464
467
463
461
453
460
457
451
457
461
464
457
457
467
468
455
454
472
471
458
476
476
475
468
475
475
468
476
472
466
470
470
458
458
467
460
457
463
469
461
464
472
471
471
471
463
480
482
479
471
476
486
480
468
487
468
480
476
471
471
471
465
460
461
452
451
454
452
458
459
466
483
489
470
497
490
491
492
493
491
488
485
480
470
456
454
463
456
445
462
462
463
460
481
475
475
471
497
490
481
502
496
495
486
476
484
484
475
471
470
462
462
457
460
449
445
441
438
446
448
446
444
455
457
454
465
472
471
475
475
486
487
479
484
492
490
487
496
496
489
497
497
491
491
492
488
469
479
482
473
470
466
451
463
449
442
452
455
461
478
479
480
477
476
484
484
480
469
479
471
464
476
464
471
478
479
476
477
480
470
469
471
465
465
461
457
463
462
462
469
468
474
478
472
476
487
474
479
466
477
464
465
463
458
459
450
448
450
447
442
444
438
439
446
448
458
464
463
468
462
477
468
466
471
466
461
457
461
458
448
446
445
454
451
448
446
458
455
451
457
456
465
462
461
466
470
468
469
466
467
467
464
463
459
457
447
458
451
443
446
456
452
454
460
466
466
481
488
494
494
486
496
496
484
492
489
485
471
475
480
466
475
468
472
478
483
482
483
476
461
474
474
474
477
487
479
478
487
483
486
484
480
486
482
482
469
477
468
464
470
456
456
463
455
454
455
460
468
473
501
542
579
580
572
559
542
529
520
496
493
488
485
481
481
477
471
480
482
485
491
492
496
496
500
493
486
479
476
476
468
474
479
481
475
478
475
484
486
493
498
491
478
483
482
466
478
471
473
468
475
479
480
469
466
456
458
455
452
459
446
458
460
460
459
452
460
462
452
463
469
457
456
467
466
465
462
463
468
465
462
453
448
453
454
444
446
452
454
457
455
461
480
467
481
491
496
499
494
492
499
501
501
486
486
496
495
482
494
495
492
493
482
487
486
474
463
467
473
458
465
466
470
478
467
485
477
482
482
492
491
486
480
488
484
486
483
484
477
475
477
474
466
464
462
460
462
463
472
476
494
502
496
500
504
506
506
502
492
482
483
479
468
459
466
467
465
462
469
470
476
469
485
490
491
491
486
474
479
473
459
445
451
457
447
445
456
471
485
490
530
566
578
576
593
588
552
553
563
557
558
554
550
550
542
532
518
520
506
496
496
491
495
501
493
505
499
492
498
505
504
509
522
515
519
524
514
509
505
498
487
492
479
472
466
461
455
459
456
466
478
479
495
568
604
603
585
550
527
530
516
513
499
489
481
467
475
473
469
473
483
463
469
477
475
470
464
470
475
470
454
461
462
444
453
456
456
457
464
465
466
468
464
467
460
464
460
464
452
450
448
447
445
449
447
450
443
441
444
443
444
446
439
437
443
445
439
440
448
444
440
442
435
449
445
440
447
452
456
453
452
458
462
459
458
465
463
458
462
462
458
465
461
466
469
466
464
469
461
458
448
454
449
452
449
463
467
478
482
505
518
529
543
547
545
532
518
521
499
497
496
494
481
488
482
486
491
492
487
478
485
495
492
489
490
495
488
486
478
479
462
459
454
454
444
446
457
466
472
477
521
545
518
522
552
545
544
516
535
534
523
515
521
520
514
502
504
504
499
491
498
501
496
491
500
502
486
488
497
487
480
486
476
471
484
478
471
474
488
487
484
497
501
501
498
493
502
522
524
528
530
530
512
523
519
515
517
503
524
512
516
516
513
497
513
506
503
501
492
506
511
516
514
505
509
511
512
511
514
518
514
518
508
507
505
507
501
501
494
500
501
525
522
524
541
544
547
556
560
554
548
518
530
516
511
509
495
496
500
486
494
516
517
531
532
529
514
523
516
507
510
519
507
510
531
528
540
536
538
523
528
518
506
482
492
495
487
481
490
499
505
509
515
519
511
527
519
527
531
514
530
538
523
520
532
528
526
515
506
515
496
511
512
516
503
504
497
491
502
512
524
514
518
525
520
537
534
534
536
550
560
536
553
556
548
541
545
550
554
546
561
575
574
566
568
578
571
556
559
564
556
572
567
571
565
554
554
544
532
545
546
549
534
559
559
564
545
574
557
568
554
551
541
525
539
524
526
530
530
539
549
551
551
549
553
550
554
552
553
547
545
535
537
539
546
560
560
588
595
587
590
575
576
555
551
543
537
528
534
541
537
550
552
571
574
557
572
538
531
527
522
509
518
518
523
534
546
548
530
542
537
531
530
541
557
565
572
595
605
586
590
594
587
582
567
558
546
536
536
530
538
540
559
579
589
593
568
562
546
535
530
535
535
547
558
567
583
601
598
587
585
583
581
572
566
555
552
545
547
564
590
623
634
615
602
599
593
578
563
553
545
534
531
533
541
560
579
628
640
657
662
628
611
606
591
583
576
565
555
551
542
545
542
543
555
565
569
573
552
548
537
528
530
530
532
544
544
568
569
581
583
616
641
642
611
604
589
577
566
555
554
564
595
601
573
612
632
623
625
615
595
589
583
566
559
553
542
542
540
555
580
590
600
565
578
576
584
578
598
610
622
626
617
606
591
587
574
570
566
561
548
551
564
565
576
575
575
566
559
547
551
548
563
605
647
668
663
642
629
620
603
598
592
577
572
567
559
561
550
551
546
551
549
555
565
568
560
559
555
555
561
561
561
561
568
555
558
560
554
559
546
555
545
542
546
522
525
523
510
521
512
504
514
516
517
506
504
515
505
505
510
508
501
505
509
505
502
498
496
506
500
501
502
507
502
504
507
505
507
500
513
503
513
520
517
528
533
545
546
541
546
550
555
553
554
548
551
540
535
528
518
524
520
517
520
527
526
529
524
527
527
531
528
531
524
526
530
526
535
540
530
547
540
546
548
543
555
542
541
524
527
522
519
520
519
531
540
550
551
542
544
554
534
538
538
548
535
543
532
538
520
537
534
538
536
533
532
522
533
531
531
529
534
539
547
556
554
567
572
571
563
553
551
547
549
549
546
556
568
585
581
581
589
579
577
572
564
555
545
546
542
531
546
558
570
583
582
578
576
566
559
552
549
532
530
535
534
511
514
514
496
509
492
508
510
502
518
510
507
520
519
515
502
497
499
487
492
490
479
477
487
487
480
472
484
474
472
471
477
472
468
472
475
467
464
475
470
462
458
459
466
459
465
463
463
461
460
462
463
464
467
465
465
469
469
465
461
465
467
458
456
460
462
452
451
453
454
449
445
449
450
440
441
450
440
436
444
446
441
440
449
450
443
445
446
443
458
460
459
453
460
463
453
454
461
453
453
449
451
452
451
448
452
456
453
452
467
468
469
471
472
475
476
469
464
473
468
457
453
453
460
453
451
446
450
448
452
448
445
448
453
451
445
454
457
450
446
452
451
449
440
440
443
438
439
438
431
434
435
432
428
426
432
432
431
427
434
437
430
433
438
436
434
431
439
439
435
436
440
439
438
438
442
446
445
444
453
456
453
454
460
462
463
464
469
472
477
471
474
478
476
473
470
479
478
472
467
483
477
472
478
484
484
483
475
481
482
484
483
482
486
482
470
479
473
474
471
464
471
477
470
468
485
489
491
486
496
503
497
504
505
498
489
500
499
498
492
488
500
490
483
490
490
491
485
495
500
490
502
506
507
495
496
505
505
507
511
519
522
506
507
499
501
486
495
490
512
533
520
519
515
525
534
525
526
528
523
529
511
518
515
514
489
509
496
503
502
494
497
507
501
495
517
508
516
518
503
514
509
511
497
517
514
504
511
504
506
501
493
498
498
502
494
501
508
503
495
504
507
506
499
512
514
511
508
517
516
514
518
524
517
508
511
523
524
516
528
505
535
531
533
532
521
532
523
517
523
517
518
523
522
515
506
514
510
484
504
495
496
491
505
524
547
567
552
591
614
628
627
592
589
586
605
611
615
610
586
598
588
592
582
597
616
617
651
658
673
683
674
658
631
609
610
618
624
625
638
600
634
632
600
622
612
602
632
637
641
632
633
614
620
625
638
650
660
658
656
616
641
632
652
685
675
654
666
631
636
633
621
632
641
648
667
635
646
637
640
654
670
687
689
687
685
672
618
602
622
620
584
635
622
622
635
594
593
594
599
609
615
590
582
599
606
615
644
654
680
636
627
640
632
654
670
689
685
686
681
678
632
631
636
663
704
731
688
681
694
694
694
685
673
664
645
620
625
649
686
661
695
743
766
704
731
710
722
698
687
647
676
664
682
732
763
725
695
722
693
727
728
682
722
681
724
701
647
674
677
697
714
722
720
660
670
681
683
704
729
726
719
693
666
625
651
641
698
675
740
764
759
717
731
730
710
701
710
729
741
708
712
726
745
729
716
739
745
748
695
728
714
727
684
704
710
728
707
713
737
749
744
742
731
728
681
696
701
733
715
716
745
764
763
726
762
755
751
700
735
728
743
720
747
764
768
747
757
744
700
725
699
655
688
698
715
755
750
734
688
700
646
660
640
670
672
698
741
721
764
774
777
725
756
748
742
689
715
715
725
736
753
749
743
687
688
676
676
662
719
748
796
788
781
775
706
730
665
704
716
742
769
769
761
694
729
716
717
722
673
715
696
723
763
726
704
737
754
764
759
769
712
712
721
713
733
746
738
715
757
763
761
742
715
713
710
674
691
650
688
705
737
715
714
733
736
730
710
695
685
666
682
717
691
725
758
772
694
735
734
740
724
673
673
671
671
676
687
635
630
653
649
671
695
720
702
706
692
695
691
744
754
781
754
751
735
686
684
692
710
738
751
754
705
722
698
698
689
692
662
684
707
765
751
744
760
753
717
739
734
689
704
711
717
713
725
742
731
723
682
652
655
623
636
650
701
734
681
686
676
717
725
677
667
725
721
751
724
742
735
739
737
742
736
743
744
739
744
739
679
694
689
647
694
715
734
754
734
704
723
725
716
690
716
725
751
748
753
697
709
697
715
722
682
716
739
756
769
765
716
738
703
690
660
683
668
671
665
664
629
680
675
679
676
674
673
649
646
618
625
630
616
633
646
662
679
664
667
677
633
672
665
676
688
637
660
649
659
670
682
693
705
695
647
656
654
662
662
656
670
699
741
772
732
713
722
704
723
722
741
762
754
708
729
698
701
717
674
737
748
781
792
782
711
743
740
727
712
734
777
810
788
790
790
788
767
739
747
741
748
722
738
762
787
789
786
792
795
759
764
762
772
747
773
791
797
791
751
772
775
784
745
785
786
752
749
769
764
753
731
753
754
735
744
766
786
759
761
765
755
717
752
751
729
713
699
692
689
704
716
683
719
735
737
731
660
666
669
648
712
758
820
817
804
792
769
756
730
715
698
702
719
736
743
675
719
741
767
785
732
752
732
680
697
659
668
678
688
698
714
689
704
691
697
697
674
684
675
645
658
663
682
663
627
618
644
643
645
677
701
707
710
690
713
661
649
665
651
677
706
708
675
681
661
655
600
599
588
575
571
593
608
639
635
674
695
687
683
690
691
700
694
675
654
618
617
608
608
648
710
764
731
717
733
767
763
714
697
702
711
693
676
658
642
652
671
656
697
663
723
736
742
694
718
713
659
649
660
675
712
727
669
702
717
760
706
703
668
635
686
666
687
699
717
723
727
715
694
675
655
650
651
662
647
642
659
681
688
691
683
671
643
627
624
621
612
594
603
617
657
695
688
699
714
720
707
705
676
649
634
673
677
717
739
740
750
775
765
731
688
690
677
702
735
735
697
703
726
658
642
639
623
596
596
610
613
658
697
743
741
715
717
715
712
724
682
712
725
746
738
769
775
789
743
764
754
749
716
739
751
727
734
736
763
768
757
715
732
731
748
728
760
763
757
721
753
764
757
716
733
714
686
717
723
743
725
776
785
742
763
761
743
736
769
763
757
714
710
701
707
726
710
750
756
738
712
698
717
722
692
701
722
742
753
728
759
768
722
725
730
739
710
725
724
726
693
719
726
742
698
723
713
707
673
702
709
731
709
746
747
735
718
736
750
702
729
744
716
749
774
785
744
768
777
773
732
754
744
716
691
691
695
736
753
749
723
750
767
759
708
731
729
712
691
719
741
753
747
796
801
766
758
776
775
761
745
763
773
753
757
778
788
746
776
783
780
750
778
776
741
757
764
775
728
741
748
757
724
752
750
722
748
733
714
692
715
721
714
685
717
719
714
688
733
736
737
707
737
731
708
680
693
691
679
681
709
721
697
717
748
759
708
722
714
723
683
699
703
677
722
737
747
727
769
777
747
721
730
740
703
740
744
745
729
769
719
714
724
726
687
697
710
727
715
703
736
753
726
697
730
741
720
681
704
689
718
716
713
753
762
725
743
731
743
711
749
758
782
764
749
770
768
745
756
767
732
773
763
767
736
780
776
760
769
776
766
729
750
720
695
687
677
693
696
736
734
729
754
742
730
717
659
628
606
628
621
647
679
678
686
651
669
667
677
650
647
665
667
654
677
696
729
772
742
784
788
768
731
740
717
711
694
667
689
696
746
772
728
762
772
768
730
733
728
700
665
674
668
660
637
661
674
719
728
700
689
698
702
686
692
656
643
658
702
791
731
742
755
758
745
681
688
684
691
710
699
735
792
806
802
717
718
689
702
708
663
685
691
758
811
826
797
777
750
705
651
658
657
679
801
776
785
816
825
736
714
738
737
738
735
730
735
726
708
657
664
669
664
660
706
751
827
797
804
802
786
767
743
686
653
655
624
646
729
902
832
837
851
857
824
754
787
776
754
712
727
728
728
691
689
705
724
705
689
706
713
730
733
681
623
678
649
636
619
630
618
612
592
601
589
584
571
575
566
564
556
557
535
522
515
538
532
535
539
556
558
563
569
563
556
552
559
550
574
575
579
571
569
563
560
559
542
555
553
565
580
586
594
580
592
590
585
586
568
577
580
583
571
574
591
597
594
607
596
603
578
579
569
561
533
552
537
543
551
554
560
567
553
560
571
571
562
588
600
608
606
608
624
618
626
601
600
567
555
540
551
547
556
565
577
579
576
568
598
599
580
608
561
614
606
595
598
589
575
567
528
545
524
510
527
522
519
532
549
561
572
571
569
569
542
554
547
540
540
543
535
530
520
519
505
496
512
505
507
517
510
531
527
527
528
551
536
552
536
529
537
539
533
532
526
528
516
509
508
498
505
491
494
493
497
493
497
498
491
500
498
495
498
493
490
501
484
502
497
503
502
507
509
507
507
507
484
503
497
494
496
500
499
496
516
522
528
526
541
536
545
552
552
548
545
531
524
529
517
508
502
508
517
523
521
545
551
558
561
554
586
575
573
581
579
553
546
547
538
530
518
532
534
542
540
558
564
547
577
546
575
573
578
570
573
564
558
541
526
523
523
510
504
506
513
510
522
535
526
526
534
523
521
520
522
518
505
504
527
511
510
519
515
505
505
504
496
490
483
476
475
481
468
479
496
510
507
543
546
568
558
556
550
548
550
518
526
518
509
490
501
495
496
478
491
489
490
491
488
482
493
492
492
486
493
492
488
481
494
487
485
494
481
482
485
477
471
469
467
472
467
469
452
468
467
459
465
462
460
465
452
455
461
459
462
454
466
451
471
469
470
464
472
470
459
473
466
463
450
467
465
460
459
463
464
467
461
470
455
458
451
455
467
453
469
465
454
461
469
466
466
472
459
462
472
457
458
467
450
462
459
461
453
461
461
451
450
455
450
442
440
450
443
447
445
446
442
440
446
448
447
444
446
439
441
454
445
440
450
453
447
455
449
449
452
446
450
446
449
433
436
446
444
439
439
438
439
446
448
439
437
438
448
444
435
439
443
438
440
438
434
433
437
433
431
429
433
431
424
424
428
427
421
420
426
423
419
422
432
424
422
433
430
430
428
435
435
433
430
438
440
431
430
437
432
428
428
434
431
427
433
437
442
443
445
450
450
445
441
454
447
440
447
448
442
442
456
448
451
447
453
458
449
449
452
458
454
454
459
466
469
463
462
474
475
472
477
472
468
466
476
470
462
463
473
464
463
473
479
478
469
473
480
478
474
469
483
467
456
475
472
466
452
476
469
460
467
471
466
470
470
457
474
468
471
471
454
481
479
469
464
479
473
470
472
485
473
472
475
484
477
491
484
490
487
464
483
471
468
466
463
461
460
454
444
443
448
454
455
461
451
458
467
461
466
478
476
476
475
491
490
478
484
474
475
477
471
465
462
470
462
458
455
466
452
467
464
453
465
467
467
468
473
475
474
478
478
475
468
474
471
467
449
463
461
468
466
461
463
476
480
481
485
496
503
508
513
513
503
507
496
490
480
480
484
473
463
468
479
486
488
488
483
484
491
481
481
488
486
480
480
487
484
500
493
498
496
498
501
482
490
488
474
478
474
466
479
478
480
485
474
473
487
485
478
480
469
488
480
469
465
470
468
459
460
466
458
450
460
459
452
452
447
445
453
454
451
450
460
462
459
463
467
472
469
466
470
477
476
470
467
461
477
477
483
484
476
471
473
487
480
478
480
486
488
484
483
468
475
481
474
472
488
487
486
509
505
497
512
518
509
517
498
493
498
483
484
496
491
497
522
537
560
572
577
547
564
557
540
552
549
544
540
531
543
538
536
543
538
530
534
541
547
545
552
561
557
555
540
526
526
514
507
512
520
541
562
604
651
642
616
615
598
589
578
559
561
549
543
540
533
526
524
513
510
495
493
487
484
487
505
544
585
596
633
629
569
583
566
562
547
536
540
539
549
538
539
547
555
570
590
608
606
607
592
580
593
590
598
600
642
642
663
695
724
668
682
685
683
669
631
629
633
633
605
600
652
689
685
655
658
645
609
591
615
618
629
645
640
643
638
631
625
594
591
592
612
614
619
652
681
709
673
665
678
676
657
666
673
659
630
639
685
720
741
714
706
712
701
644
662
663
645
666
710
738
769
760
681
686
644
656
671
694
690
682
698
725
742
738
723
692
662
654
648
623
642
642
677
712
726
716
687
690
664
610
625
616
639
634
687
701
727
726
650
667
661
648
628
657
628
679
683
678
652
696
652
646
662
624
644
658
628
633
660
667
630
669
679
672
633
654
655
645
629
665
685
656
663
676
693
658
683
686
674
664
671
672
641
661
647
630
638
633
618
618
630
644
618
637
677
697
668
660
681
696
696
705
654
642
674
663
651
683
738
769
776
764
688
678
668
667
647
682
712
771
780
713
680
697
695
682
657
676
695
733
730
686
713
720
701
674
690
691
680
728
751
787
767
768
712
727
723
718
717
672
681
707
741
719
752
757
767
772
726
719
721
715
670
693
690
721
762
772
747
718
676
685
660
653
645
648
674
738
770
781
781
763
743
724
695
647
639
630
652
740
827
854
825
733
718
723
717
708
691
664
686
690
713
687
688
747
762
772
765
693
710
688
678
676
674
688
679
667
701
734
751
745
706
678
705
710
692
633
630
624
622
631
617
601
597
627
648
678
709
692
657
651
627
630
626
612
611
617
628
633
653
662
631
648
666
684
681
634
646
605
619
624
623
596
586
611
616
660
707
709
707
645
668
658
673
680
624
624
599
590
573
586
584
592
591
603
626
655
648
628
666
676
679
638
623
615
588
602
598
633
668
727
678
696
648
699
679
684
683
640
650
614
631
617
644
647
647
664
654
669
646
639
652
619
622
625
633
652
621
634
646
634
614
609
620
627
617
611
622
621
590
583
603
602
623
605
638
668
657
665
625
628
641
635
616
617
644
654
645
612
646
654
666
673
651
662
653
656
654
652
641
611
624
631
650
695
715
762
788
743
760
733
699
688
699
674
643
637
636
624
654
660
685
646
678
677
651
624
648
652
670
705
717
719
710
662
688
672
666
663
622
617
638
671
753
808
831
736
760
739
732
735
740
728
705
647
622
639
618
632
646
665
763
784
820
832
769
760
774
784
780
742
738
732
742
754
739
692
694
699
702
659
687
701
736
707
689
692
729
742
743
680
664
676
683
691
666
642
672
669
674
711
696
774
707
723
691
726
711
710
703
669
657
642
617
620
629
658
686
681
732
760
783
751
719
731
733
734
697
703
708
713
688
676
693
702
704
662
663
671
677
681
660
649
665
640
627
614
639
665
646
653
650
650
648
653
647
648
661
662
629
648
650
657
630
611
621
619
611
646
668
701
663
675
676
691
651
648
670
684
686
674
629
648
622
614
634
627
628
671
715
767
757
690
714
710
684
654
647
684
729
783
800
776
707
708
692
698
671
692
731
727
689
740
787
788
796
792
712
731
711
664
665
668
669
660
693
734
700
722
739
765
737
687
719
689
661
647
653
631
630
644
627
654
678
718
688
654
629
628
653
675
641
672
670
653
656
667
634
654
651
658
661
649
635
626
630
630
639
639
669
678
699
662
674
703
712
685
685
689
665
664
670
680
712
697
665
657
669
652
657
676
706
708
675
683
649
632
627
616
595
588
592
611
650
761
797
824
814
796
727
751
738
713
670
644
659
649
678
692
698
672
678
657
666
672
670
632
613
621
684
759
844
765
777
763
703
702
707
708
725
695
709
721
705
689
637
622
636
645
686
644
726
723
734
734
713
698
681
656
619
619
587
604
594
611
634
717
756
686
720
730
738
738
736
699
662
647
613
634
610
618
610
645
661
717
715
705
674
718
708
670
701
682
676
649
677
676
684
679
651
671
679
693
663
700
696
664
677
682
683
666
681
649
635
635
639
635
645
632
658
663
691
686
654
640
663
629
642
653
642
635
635
630
603
612
610
620
607
589
584
586
609
603
597
596
578
599
592
595
601
570
594
603
622
616
595
602
609
587
590
609
610
610
608
594
620
637
631
633
637
633
619
600
600
596
592
595
625
647
620
645
664
647
632
651
657
622
624
618
616
601
591
585
592
575
553
556
557
546
539
542
547
551
538
546
558
559
555
556
563
560
553
536
548
544
540
537
557
563
558
560
584
584
577
570
589
597
602
572
591
596
572
573
590
596
586
589
610
617
606
617
629
624
601
604
616
614
603
626
631
643
631
656
633
616
625
628
612
613
649
645
623
652
635
625
659
656
631
644
650
629
609
615
606
583
595
585
579
581
602
604
594
621
642
631
648
671
655
639
662
643
623
658
645
619
599
604
586
596
600
607
614
617
619
602
612
619
592
593
603
607
598
617
616
604
618
634
633
619
627
624
615
608
617
608
587
601
592
591
587
582
589
622
648
656
646
679
693
664
656
675
685
639
676
672
673
646
687
685
665
673
674
678
643
660
657
655
623
636
624
673
697
691
684
721
703
661
672
663
642
641
664
660
647
690
704
673
713
718
686
669
674
661
633
646
653
642
680
707
709
686
715
699
656
668
663
649
648
673
678
647
688
712
672
681
676
670
620
636
629
628
613
634
641
621
633
659
672
665
672
695
695
672
712
715
721
684
697
687
689
684
743
760
714
741
758
755
716
752
735
700
698
724
747
723
773
771
755
759
766
747
706
731
729
692
733
730
696
733
733
722
723
752
768
711
758
754
719
740
741
743
701
741
739
701
701
721
717
678
690
692
660
652
660
661
633
641
634
618
625
628
655
653
670
675
670
647
666
674
666
640
652
641
638
624
653
657
638
655
652
629
614
592
602
585
578
581
585
576
570
583
593
595
585
605
604
590
603
604
608
596
619
625
628
608
632
639
631
610
627
631
638
609
610
611
608
583
587
602
598
600
652
680
672
667
701
680
640
623
622
610
582
592
593
589
581
590
596
593
587
607
576
587
599
575
560
545
552
558
547
542
542
552
547
540
545
547
534
529
541
532
531
533
547
532
528
536
537
532
527
529
522
527
524
528
524
522
520
537
550
569
568
570
589
565
556
567
564
563
585
617
612
596
604
602
581
584
597
603
596
594
605
609
595
602
610
616
597
595
593
582
582
602
608
589
593
595
624
619
618
641
648
618
634
632
625
608
619
622
616
600
626
626
634
596
615
621
594
593
586
576
568
570
578
590
580
600
614
593
598
616
604
598
608
620
592
576
589
577
560
555
568
564
551
565
569
557
556
571
582
561
578
590
573
566
555
556
554
545
553
558
553
549
567
577
581
567
576
584
581
598
575
571
565
559
561
537
542
541
536
524
553
600
586
599
601
578
446
403
315
544
552
546
522
529
532
520
520
511
508
503
500
490
479
484
484
481
477
473
471
476
486
487
502
502
513
512
506
503
508
503
498
496
501
496
493
498
493
512
519
527
528
509
502
496
497
489
481
492
494
497
500
504
515
522
509
509
513
500
511
498
496
499
497
483
487
491
475
474
470
479
460
458
459
454
459
448
453
453
453
453
461
458
452
445
452
446
459
460
450
453
451
470
465
461
458
457
465
461
460
453
458
460
465
461
451
460
463
462
466
464
478
478
482
484
489
488
488
481
483
482
484
482
484
492
499
511
506
519
535
558
563
556
561
566
561
557
550
548
548
553
553
560
586
604
598
592
598
569
551
559
545
536
530
514
532
529
525
520
514
508
512
511
498
501
503
493
503
498
505
508
512
517
519
516
507
519
516
528
569
584
600
601
640
671
651
625
629
638
631
617
628
650
638
639
670
676
652
664
671
663
647
658
671
667
653
669
696
668
663
672
656
615
632
643
637
633
632
645
646
671
668
638
621
623
615
608
586
588
579
583
571
584
599
623
602
626
651
660
646
652
634
604
624
612
612
593
617
616
631
603
626
627
611
615
626
625
605
623
625
636
604
618
615
613
608
591
606
607
629
657
635
637
646
658
638
631
625
622
597
607
602
585
656
651
637
656
655
641
623
623
615
610
591
587
584
585
585
589
590
587
609
613
626
629
642
642
635
630
623
616
608
592
584
584
600
626
624
608
620
650
634
621
630
632
627
611
630
625
612
591
606
595
587
581
553
549
573
700
725
717
673
701
703
689
661
661
655
645
623
618
609
600
587
580
569
547
538
561
580
577
604
693
749
752
718
690
693
684
633
614
595
582
577
549
565
553
542
550
547
560
583
577
620
656
643
660
663
652
620
616
618
597
597
587
584
574
578
594
625
636
642
639
620
632
609
605
604
622
636
652
634
662
665
668
631
641
637
635
613
633
646
656
636
650
653
655
630
645
632
615
606
605
598
602
594
606
622
640
625
643
656
655
636
649
641
631
617
618
618
625
613
622
649
668
660
648
637
640
608
613
621
625
578
593
584
558
535
527
540
559
588
666
683
651
655
648
610
608
634
620
631
607
636
665
635
610
632
627
618
602
616
607
591
611
611
633
624
590
611
609
610
600
610
621
626
627
620
627
603
609
605
592
563
534
527
550
548
565
595
616
678
634
614
620
611
611
607
606
581
600
630
611
643
636
618
619
623
618
601
591
597
598
576
585
582
585
573
597
608
591
615
607
604
589
589
581
567
555
523
542
527
524
518
516
528
528
531
528
545
541
534
540
550
554
564
559
560
560
550
543
554
548
552
545
554
555
562
562
557
559
560
567
554
558
564
572
574
572
576
577
582
578
576
579
567
579
567
557
550
549
539
534
534
543
557
568
568
567
569
557
538
540
530
512
509
521
524
531
530
544
555
558
559
588
607
593
601
632
665
679
645
672
693
712
685
691
723
771
738
681
679
671
650
623
624
621
601
631
622
616
606
604
595
578
564
557
546
541
530
555
569
593
609
600
653
665
646
620
644
643
627
613
624
627
638
608
620
630
608
609
596
626
598
622
712
670
644
661
649
633
612
615
607
599
584
585
580
581
571
572
578
592
605
602
620
635
639
614
599
611
584
583
585
598
619
620
666
701
703
677
685
693
655
639
641
626
611
615
621
627
616
627
639
642
623
618
623
626
613
618
637
669
649
659
667
673
657
646
644
638
618
618
617
620
624
628
644
649
621
619
610
605
595
589
596
601
619
610
626
640
637
627
626
622
613
597
571
568
568
566
568
609
621
607
577
678
665
649
666
625
676
652
644
634
624
611
591
580
571
569
563
564
565
569
580
578
599
631
663
688
679
659
634
628
611
614
619
619
613
626
635
629
621
627
633
624
607
601
602
597
593
599
607
619
610
618
629
616
605
602
606
596
594
594
596
605
609
599
608
616
626
616
623
626
621
599
564
578
570
568
575
571
574
598
584
559
551
562
551
581
592
586
571
571
580
558
556
550
545
550
546
542
530
534
530
532
529
528
530
533
537
542
546
565
591
620
646
631
627
645
658
648
626
618
624
613
596
582
577
579
583
572
592
642
655
620
634
633
626
615
620
596
604
600
601
593
599
605
612
614
612
632
650
651
655
669
666
648
642
645
653
642
653
701
751
751
709
708
688
664
624
610
625
647
607
589
613
597
616
599
613
642
658
702
686
692
701
659
667
658
620
629
620
613
598
599
609
612
612
626
641
638
628
646
658
640
659
676
655
676
695
679
675
701
696
689
714
714
687
703
711
684
702
712
679
699
715
679
694
708
679
676
705
700
681
706
715
683
694
722
705
697
714
704
685
699
699
681
662
663
696
721
697
711
730
719
700
732
740
710
721
729
707
702
736
756
718
747
758
726
747
763
729
730
738
728
727
759
770
736
768
777
737
759
780
762
751
776
766
741
767
751
726
746
759
721
746
759
728
733
750
739
723
752
769
747
763
787
764
739
766
778
736
756
764
741
727
742
731
712
748
758
729
733
755
720
709
726
738
719
743
755
728
729
753
744
727
766
779
747
755
768
752
732
746
760
728
732
751
727
703
705
730
728
708
729
730
712
743
716
708
707
695
712
725
726
709
734
756
754
734
762
770
741
736
753
752
723
758
777
743
773
797
772
767
794
807
766
790
796
761
766
791
791
765
795
804
759
772
781
773
754
785
800
780
790
807
770
758
765
774
746
782
800
779
788
808
806
789
813
807
771
789
790
750
768
775
759
751
769
767
742
757
760
734
763
779
757
749
790
779
744
771
786
762
767
804
798
766
778
763
735
757
759
732
753
753
732
740
746
726
713
735
739
717
743
748
731
737
756
761
728
745
749
725
739
758
748
730
745
750
719
740
751
737
746
764
748
745
782
743
708
720
738
754
727
766
780
777
779
796
803
768
794
792
761
759
761
740
752
774
786
763
798
805
772
794
802
771
774
798
800
766
797
804
781
779
796
799
769
796
810
784
790
809
784
767
794
807
773
793
790
748
748
761
762
741
771
779
754
766
773
722
729
728
732
723
731
735
731
718
723
698
693
680
676
703
720
700
721
733
759
732
766
776
772
754
773
788
758
767
766
740
755
780
801
777
801
806
773
767
766
759
743
760
784
764
784
814
810
777
803
807
771
790
792
775
768
791
807
773
796
798
767
780
793
743
760
759
770
749
775
783
773
787
794
785
763
789
793
778
776
794
805
782
810
813
791
788
798
783
758
785
792
765
781
792
766
791
799
782
770
780
767
748
780
791
762
784
801
789
765
789
799
766
756
775
778
756
780
788
774
784
791
794
766
790
788
756
768
786
767
749
766
762
737
763
771
748
758
778
772
759
781
798
777
785
798
793
764
777
775
759
747
771
785
773
783
813
819
787
796
806
791
759
782
784
749
765
775
768
751
776
794
773
765
788
792
758
780
783
764
755
766
775
754
772
787
779
762
785
792
766
792
791
762
768
760
739
741
760
762
757
787
798
764
798
797
758
778
782
751
766
772
757
756
785
785
764
800
806
771
790
782
766
751
778
787
763
767
795
817
791
811
815
800
777
796
805
783
802
799
772
793
806
798
773
797
808
776
791
804
769
795
809
802
774
810
820
786
799
810
790
746
754
779
802
774
790
834
850
807
812
828
837
801
813
822
836
807
813
820
794
791
818
804
777
791
796
770
782
802
822
789
809
826
817
777
799
795
757
763
777
788
771
790
807
809
790
836
844
818
844
864
874
817
844
842
799
813
828
827
786
811
809
788
785
804
803
775
801
807
777
784
797
805
786
812
816
775
790
798
767
763
787
803
778
806
825
801
804
827
810
783
802
816
788
801
803
795
779
800
800
783
807
816
780
787
791
773
760
786
787
768
788
802
780
786
797
784
766
801
818
780
794
807
786
772
789
798
766
792
803
791
784
807
801
776
801
801
775
799
821
799
782
804
811
773
799
805
782
779
808
807
783
797
807
777
777
789
795
764
783
798
805
777
806
811
785
767
798
809
794
807
841
880
860
806
835
839
818
790
831
841
822
801
825
843
810
800
817
821
785
810
815
796
783
814
817
752
720
720
703
697
746
793
761
797
825
851
825
842
850
850
814
829
832
818
785
816
829
830
798
818
825
797
780
809
806
789
771
799
805
791
803
823
830
798
799
807
814
774
791
799
815
785
798
815
811
778
803
811
783
788
802
828
790
812
825
805
780
814
808
791
806
812
800
792
822
828
803
810
822
797
776
805
807
789
809
816
789
791
816
820
788
814
824
826
802
826
836
807
819
823
812
796
823
847
813
802
835
833
799
821
833
805
801
818
826
792
812
816
794
797
814
835
810
841
844
809
811
832
829
798
814
817
787
794
829
839
817
851
868
857
829
855
849
807
819
820
808
794
831
833
811
827
831
817
802
821
830
800
806
814
811
788
820
844
824
808
832
838
804
810
820
819
791
813
827
803
791
815
825
810
816
838
820
801
831
844
800
819
829
834
805
831
838
807
799
821
818
787
792
805
798
770
807
816
802
792
817
818
785
795
806
838
800
791
809
830
806
802
822
840
809
826
823
810
786
806
811
787
785
806
817
788
801
805
795
783
809
833
804
805
820
807
780
805
823
792
795
809
803
772
801
831
799
807
815
796
784
817
837
808
794
815
825
795
791
808
777
744
729
714
728
732
724
703
685
686
679
692
665
666
676
650
671
683
648
664
680
674
653
673
660
644
656
650
642
635
643
646
652
666
699
722
764
784
752
740
744
767
782
748
745
750
769
733
770
789
769
743
748
727
706
714
708
699
694
676
690
712
738
727
731
777
822
793
788
808
808
774
785
829
852
800
820
829
791
777
802
808
776
795
824
804
770
770
770
747
738
761
800
788
782
830
850
807
822
840
815
799
821
826
797
804
818
832
797
820
838
816
803
829
836
794
807
815
788
785
806
841
810
819
853
831
815
832
847
813
832
849
823
806
835
856
831
842
864
832
811
843
859
834
799
807
826
808
775
780
780
764
756
789
804
799
796
837
845
821
823
853
861
831
855
877
867
830
856
861
829
824
861
857
815
843
855
832
808
832
849
820
802
828
838
827
804
824
836
821
795
813
827
810
792
809
833
824
810
835
846
836
821
835
841
841
804
826
839
838
809
836
845
818
806
827
827
791
784
806
823
802
799
830
846
818
807
834
841
815
804
830
832
799
810
825
822
790
809
808
787
782
804
824
795
793
820
825
791
805
821
815
786
809
826
799
785
808
824
789
795
817
813
783
795
802
775
772
794
813
783
803
823
807
792
808
820
782
778
791
792
764
783
796
778
782
811
816
774
781
796
778
750
768
784
763
748
764
787
747
758
773
776
758
777
789
765
766
783
786
755
766
786
797
774
796
828
825
805
832
838
814
809
832
839
807
814
829
826
800
825
831
805
803
823
818
791
813
821
790
796
822
836
805
828
831
805
798
818
825
801
822
839
814
803
838
841
807
829
848
805
821
832
845
828
852
874
845
841
862
865
826
842
838
813
798
823
845
818
826
860
869
814
810
820
810
786
806
815
802
808
845
859
824
845
848
812
808
835
839
821
835
844
810
796
824
843
827
811
836
852
873
852
872
889
879
838
839
855
862
834
816
846
842
806
829
856
850
817
815
838
841
815
804
800
771
750
741
733
751
767
809
803
795
821
828
782
777
791
794
770
780
819
830
803
813
844
830
789
792
801
783
773
804
840
811
802
829
811
785
812
821
809
796
818
837
817
795
818
831
819
799
823
843
828
809
830
841
815
802
825
841
820
797
817
834
825
809
833
852
832
815
828
843
820
805
832
851
828
816
841
854
824
827
843
844
802
803
824
833
808
811
835
861
823
837
855
826
820
838
817
797
821
838
814
813
836
839
819
829
845
830
799
819
827
800
801
823
833
808
817
828
799
789
812
811
789
805
820
802
786
801
820
793
799
817
822
819
825
849
847
823
837
837
807
794
813
829
800
804
830
841
803
814
825
816
793
815
835
815
813
849
861
849
827
849
862
855
820
827
844
849
821
836
857
838
822
843
842
813
801
821
833
800
814
831
835
807
821
827
807
787
814
819
802
800
823
833
806
811
826
831
800
800
818
827
798
813
844
852
832
855
861
846
826
860
881
875
837
845
853
849
827
848
869
844
827
853
857
816
815
837
844
824
829
858
874
841
848
862
837
824
845
853
819
823
839
834
818
837
857
835
815
835
844
817
806
826
834
814
828
863
883
861
856
868
847
813
812
821
806
796
836
857
825
836
851
828
808
830
850
811
803
818
826
794
800
813
813
788
802
836
850
810
798
818
815
793
805
832
833
798
818
830
800
793
814
820
796
802
818
816
791
810
831
810
782
777
788
808
805
789
818
843
822
822
845
865
826
838
860
865
822
829
852
847
810
827
843
833
811
836
846
824
802
826
834
823
799
821
834
818
794
818
835
824
801
834
849
832
818
844
856
836
807
825
829
802
794
817
832
809
820
835
834
809
832
832
802
817
835
842
813
832
838
835
804
818
839
821
794
818
832
810
804
815
819
789
800
809
805
781
822
832
814
809
832
838
805
800
818
821
793
806
830
837
809
836
865
842
815
846
856
825
835
854
846
809
820
850
862
823
834
858
869
845
852
859
861
827
840
859
830
815
845
840
805
829
838
811
829
854
824
814
841
847
819
837
853
825
815
840
851
833
845
875
858
826
848
857
829
828
853
871
831
848
863
864
830
851
866
879
846
855
866
870
840
852
860
869
832
862
873
859
832
847
856
838
816
835
855
846
815
833
848
850
825
845
867
851
836
864
877
862
831
851
861
837
844
866
881
841
847
861
876
848
845
867
872
839
838
856
864
835
842
872
889
859
854
878
888
857
842
866
874
836
826
853
868
835
842
865
886
859
871
889
874
837
846
856
858
831
841
863
886
843
849
876
877
840
848
861
871
842
832
824
780
764
780
788
754
770
776
762
786
814
811
783
789
793
777
789
815
818
798
833
857
871
833
830
830
813
793
831
871
848
840
883
892
856
853
872
876
835
840
852
849
824
836
856
865
833
830
860
870
840
845
859
858
828
838
849
865
828
824
847
866
836
825
858
876
847
825
858
867
843
833
860
878
863
844
867
872
854
830
856
874
842
824
850
853
828
838
846
851
811
832
851
870
839
853
868
885
845
844
861
873
842
820
851
878
853
825
858
878
850
865
878
865
831
835
851
846
817
833
874
871
851
897
940
926
875
877
898
910
870
901
913
904
859
870
870
871
828
845
859
868
832
845
859
852
817
842
853
847
840
850
861
848
825
861
902
892
858
879
880
855
829
857
868
830
841
871
886
857
891
904
869
829
857
875
880
843
858
863
866
850
864
888
900
881
848
859
851
855
820
849
860
868
838
830
840
848
820
838
841
817
805
834
836
808
794
804
819
835
808
825
867
872
848
888
888
865
823
840
844
867
842
871
897
908
880
899
914
921
869
878
882
879
842
857
866
859
831
855
862
868
832
846
871
879
848
854
864
869
842
858
884
904
866
865
879
883
838
839
855
848
823
803
822
838
835
806
811
837
851
819
809
819
828
814
792
815
830
862
828
764
784
793
819
854
839
861
902
909
864
870
880
887
862
866
886
897
869
871
890
892
882
856
874
884
885
864
836
855
863
849
829
847
867
886
853
849
868
873
834
847
847
843
818
815
826
844
822
807
825
850
852
836
856
865
872
842
841
869
871
863
869
895
882
847
869
872
863
833
860
871
877
842
841
867
896
872
852
879
905
879
876
891
888
860
846
868
867
848
816
818
832
836
809
835
878
900
861
843
860
866
814
818
826
824
804
827
837
843
814
856
862
863
833
852
854
850
828
847
852
852
832
856
873
864
830
840
850
845
830
853
862
871
833
844
864
866
836
840
859
867
848
831
856
876
900
869
852
864
876
857
819
813
845
879
878
886
909
922
897
855
856
862
859
832
840
858
867
848
832
868
883
857
843
867
871
832
809
830
829
825
802
823
843
852
835
837
845
854
840
821
843
860
860
834
827
825
836
817
804
830
861
870
846
822
841
847
839
803
802
802
826
815
809
850
884
867
851
879
883
874
836
856
861
867
836
825
839
841
816
806
836
856
828
828
850
875
862
798
810
795
780
774
797
824
838
830
859
885
897
854
859
870
867
837
827
845
855
830
825
851
858
851
822
828
839
848
815
813
834
842
827
802
811
818
807
795
832
863
869
835
858
869
856
834
865
867
839
824
850
868
881
845
854
870
875
846
833
863
872
876
847
854
874
874
845
824
851
861
843
826
853
868
856
824
847
863
854
802
823
826
809
806
834
855
854
827
839
855
863
837
830
857
867
829
815
821
815
811
794
806
818
840
824
806
828
839
841
815
829
838
853
824
803
814
827
845
830
841
875
892
861
823
836
824
832
808
823
850
877
854
849
880
896
889
846
852
862
863
846
815
851
861
870
852
829
846
859
837
816
843
857
862
832
834
843
836
814
793
810
827
817
789
814
840
849
816
800
807
826
831
805
804
828
846
845
811
826
840
859
843
826
852
866
857
826
835
835
840
818
810
845
873
849
838
861
874
862
826
851
860
866
844
826
842
853
845
816
846
857
875
843
830
854
855
837
808
813
820
825
813
822
839
862
848
828
856
856
863
826
839
846
837
805
806
830
840
815
814
834
844
813
804
837
850
838
819
847
864
873
833
827
840
852
834
815
856
866
842
838
865
886
862
836
872
885
892
859
853
867
869
843
822
848
859
859
836
850
863
848
821
841
838
844
808
808
815
816
798
816
819
831
812
789
805
809
807
773
783
796
802
779
793
826
848
838
814
824
835
844
828
809
829
844
845
819
843
852
867
835
844
852
856
828
832
853
862
839
851
888
901
860
864
883
890
847
856
863
867
840
822
841
862
852
822
839
839
852
821
806
826
830
820
815
832
844
836
812
825
821
840
811
797
822
839
841
826
846
860
865
825
840
848
858
831
808
839
853
852
822
856
863
857
819
841
848
863
833
829
848
865
867
831
853
859
858
834
837
858
864
828
855
875
867
837
853
865
838
807
823
822
832
809
818
838
867
848
828
851
869
865
828
819
829
834
831
818
854
874
884
855
857
870
862
831
836
830
825
796
810
834
858
832
825
855
867
840
843
859
857
850
831
831
840
854
840
812
855
883
884
844
783
808
825
833
822
790
809
821
826
796
824
838
840
816
841
852
841
814
829
831
829
818
812
833
845
845
813
829
835
821
800
809
820
824
810
807
832
843
848
820
842
847
833
800
815
814
801
776
787
795
807
798
789
821
833
839
804
820
819
819
787
804
817
846
821
825
853
868
841
833
852
854
832
806
833
839
837
811
819
840
850
814
816
837
841
816
807
823
831
837
814
833
841
843
816
821
831
840
811
806
814
820
807
793
813
825
830
794
812
819
828
807
816
844
862
854
834
855
855
843
812
837
840
834
808
823
829
805
800
820
836
827
808
832
833
812
795
812
807
813
795
819
828
845
818
844
859
863
836
861
861
850
823
846
857
848
817
822
822
816
789
806
822
847
829
836
856
867
829
832
853
853
827
813
832
848
844
820
822
833
833
812
818
829
836
821
822
852
857
832
820
841
859
852
811
829
844
858
816
837
854
859
814
811
821
831
817
799
826
830
819
797
814
814
815
795
795
815
826
826
802
827
829
825
793
808
808
809
785
796
814
841
833
809
836
835
841
808
826
837
855
829
807
824
837
822
805
834
852
843
818
844
853
849
806
817
815
815
797
796
822
840
826
826
837
851
806
796
809
824
823
798
822
836
852
824
815
825
823
797
820
823
833
799
810
826
836
809
801
829
832
833
800
813
817
819
794
788
802
825
824
807
848
874
884
860
876
882
866
826
834
838
828
800
823
840
852
817
822
827
827
806
801
818
814
801
801
810
816
788
790
799
824
818
796
819
834
844
818
848
860
843
815
837
844
848
819
832
840
836
812
829
853
864
830
830
845
843
817
818
822
822
796
792
820
830
831
796
821
824
823
784
794
799
800
777
784
803
819
795
798
820
832
822
797
827
831
838
811
821
831
841
804
801
822
833
819
798
820
818
830
803
810
816
831
795
804
823
834
822
799
818
822
815
794
811
816
829
801
792
802
810
801
781
802
814
825
795
811
818
826
795
795
803
815
797
791
815
851
815
804
834
837
827
802
824
833
848
817
829
836
846
816
828
841
852
835
807
829
830
837
808
825
835
843
819
810
835
846
825
810
822
811
789
763
778
783
797
778
808
838
841
810
831
834
835
807
818
816
813
787
795
800
809
800
782
808
828
797
786
802
803
793
765
779
795
834
820
868
902
903
868
885
889
887
848
869
868
848
817
826
836
843
813
827
837
846
807
816
831
839
804
806
816
839
817
805
824
827
835
801
820
827
847
835
829
860
886
873
844
875
869
849
816
833
840
837
804
839
848
849
817
829
829
830
801
817
825
837
807
828
831
840
811
823
825
831
807
805
812
817
807
785
804
802
819
784
799
801
808
782
790
803
814
828
806
822
835
847
819
820
827
834
829
805
829
837
850
823
835
845
849
803
815
815
816
794
797
818
839
813
802
822
821
817
792
809
819
821
793
800
812
818
802
780
798
797
805
785
805
832
869
844
863
886
894
841
855
861
863
826
829
830
846
822
822
838
841
819
805
823
824
819
792
812
809
821
786
788
806
820
804
811
830
834
820
790
809
814
822
794
809
820
827
796
809
813
826
795
793
814
820
824
793
810
812
813
795
803
812
819
812
800
822
825
831
797
807
807
813
811
786
810
814
830
795
816
824
826
808
786
804
804
777
776
798
824
831
811
835
843
839
807
804
798
792
792
779
806
833
831
808
820
829
821
780
798
800
809
777
798
808
825
791
806
815
811
784
766
787
795
814
770
782
810
824
826
789
803
826
835
798
775
787
807
804
781
824
847
831
812
840
837
841
802
810
805
810
775
776
789
817
795
806
820
818
789
805
813
832
803
778
799
807
816
789
793
798
817
787
781
810
819
791
764
766
775
776
758
771
809
841
827
811
848
846
843
817
836
846
841
808
814
820
821
800
797
814
827
821
789
808
813
815
789
816
830
845
819
844
854
858
819
820
821
819
790
746
782
800
847
873
836
868
890
895
873
870
863
856
821
839
838
837
810
821
824
827
822
789
814
815
825
803
822
838
847
814
821
820
838
815
795
818
828
829
804
828
833
839
809
815
810
804
784
764
778
787
810
784
800
812
819
796
808
814
824
790
800
810
812
778
782
788
807
801
776
793
816
820
793
801
814
826
799
785
806
817
786
798
804
820
798
803
813
827
811
803
822
821
803
813
807
812
777
764
789
852
825
796
817
836
808
789
812
819
819
794
805
806
812
792
802
806
814
797
780
803
824
829
793
797
821
853
833
814
839
842
841
816
829
834
839
810
792
807
817
810
801
827
825
812
799
820
825
823
794
812
821
825
796
787
802
810
796
784
806
815
787
779
802
818
828
796
798
808
816
790
785
797
817
809
788
818
831
820
788
791
810
838
833
840
859
876
854
838
860
860
843
817
835
840
815
793
808
822
820
793
802
819
829
817
797
817
838
822
797
811
816
824
791
806
809
817
792
800
821
835
799
815
825
829
804
813
808
817
790
779
804
805
810
798
811
810
800
771
768
780
803
816
788
816
824
835
800
824
826
825
811
790
813
828
820
792
812
826
822
788
802
808
815
780
795
798
815
778
795
814
812
775
776
795
818
785
791
802
822
822
792
818
824
824
802
815
818
823
788
776
772
786
774
784
813
868
863
811
840
829
818
795
801
784
782
756
757
783
824
809
795
843
857
854
815
830
836
837
813
798
817
820
829
812
823
835
837
816
853
854
865
819
839
845
844
807
816
824
823
799
805
813
829
810
800
814
815
788
792
798
806
789
785
805
817
815
783
803
805
807
782
784
800
816
820
791
807
812
806
783
791
793
808
780
789
812
831
800
822
837
839
812
807
815
825
804
787
806
823
827
805
831
834
837
810
827
827
831
806
806
814
827
802
801
826
833
811
796
819
824
823
799
829
824
827
804
800
808
822
797
751
751
733
743
764
750
778
806
844
819
841
844
812
829
835
818
796
810
803
806
771
787
792
826
801
803
824
830
835
792
811
804
812
784
796
814
832
809
784
809
811
788
760
767
768
788
773
820
858
874
833
857
851
864
819
815
826
824
807
788
803
811
801
784
817
826
825
800
820
826
827
789
803
816
821
799
803
823
825
799
799
806
809
800
777
796
810
824
789
831
846
833
811
836
839
818
798
826
813
791
785
794
807
812
786
802
804
813
787
793
810
814
806
780
804
799
812
782
798
803
816
793
811
828
835
809
818
828
831
793
790
803
802
780
778
798
819
812
803
824
835
809
802
811
815
796
785
794
807
808
777
788
801
819
819
817
840
856
830
799
818
821
811
771
784
789
799
779
780
806
832
810
817
830
836
810
815
824
824
803
774
787
785
782
764
790
802
815
797
813
827
839
809
819
830
827
805
797
807
819
813
785
800
799
784
770
796
805
806
794
788
792
799
779
787
799
807
794
797
808
819
806
786
801
806
811
781
809
832
843
813
835
850
852
823
832
830
820
783
777
785
796
793
778
791
797
801
774
779
792
791
761
749
775
784
796
774
785
793
802
791
773
795
803
808
784
793
790
803
779
788
816
831
808
825
827
832
801
803
801
804
772
769
776
787
792
775
796
801
799
766
794
792
796
770
771
785
802
782
805
811
826
798
809
826
836
810
811
828
825
796
792
807
810
797
782
803
804
800
756
773
792
816
797
793
797
808
782
784
800
810
800
776
789
796
796
759
759
781
794
795
762
766
780
803
789
777
789
806
787
780
790
791
760
755
764
784
783
765
804
821
838
807
817
826
824
795
798
806
814
801
780
807
814
797
774
792
791
778
749
764
764
780
772
776
789
807
778
763
778
783
782
756
770
776
793
770
782
797
825
789
787
794
805
794
773
780
787
800
772
778
777
788
755
765
774
784
759
792
805
803
769
751
768
778
770
753
768
777
790
766
792
819
824
806
828
833
834
797
813
811
822
798
789
806
810
788
793
802
806
776
763
777
786
774
750
777
786
794
767
746
763
763
755
722
744
757
777
760
746
780
809
820
784
796
808
814
791
777
793
798
807
768
772
772
771
760
796
826
848
820
839
837
832
797
810
824
818
784
775
786
796
800
780
809
824
802
791
799
811
810
790
810
811
821
798
780
785
786
778
758
794
777
762
733
756
768
800
781
782
811
826
802
759
765
778
773
757
785
803
821
786
802
809
819
784
766
775
783
780
762
774
785
811
778
768
781
782
780
763
774
785
789
764
743
757
758
760
736
767
776
796
771
784
795
795
783
754
749
768
782
759
768
791
817
804
792
819
827
812
788
809
804
810
786
773
783
804
788
777
797
816
810
785
813
819
816
798
801
806
811
766
751
757
770
780
758
774
778
818
799
782
800
802
793
765
768
773
786
775
771
795
799
797
770
790
796
804
789
796
815
825
816
784
809
802
794
766
777
782
795
757
753
774
782
765
761
785
799
809
763
756
756
759
769
762
773
786
817
802
788
819
817
795
777
790
791
784
759
777
789
795
771
788
802
814
797
784
804
816
800
791
796
793
795
778
787
791
808
790
774
788
814
790
752
757
754
760
726
734
759
774
759
746
781
813
824
792
786
800
809
782
790
800
806
785
799
820
819
791
796
810
809
791
782
796
810
819
782
794
799
808
780
768
783
787
794
778
777
788
805
786
764
777
792
767
755
763
780
799
758
773
772
792
748
755
769
787
767
772
789
793
768
775
773
786
763
760
773
780
779
765
766
779
806
791
762
784
805
818
786
809
813
799
782
811
818
816
791
800
808
807
777
774
768
782
782
769
783
799
813
782
799
810
811
783
761
777
784
794
769
790
804
816
786
777
787
782
770
723
745
750
786
778
785
811
831
820
788
798
808
806
773
784
789
796
788
779
792
790
763
769
777
795
785
767
786
793
773
762
790
798
798
773
777
772
771
744
741
768
790
816
788
798
808
806
774
746
747
762
782
770
789
832
858
847
864
882
879
840
833
832
826
790
794
798
809
804
795
823
827
832
805
818
818
809
780
786
792
810
803
793
817
826
838
801
809
808
800
789
771
779
784
792
762
769
771
791
768
789
802
803
784
795
797
797
773
781
780
789
758
762
776
796
778
768
785
786
782
774
760
757
774
757
768
797
821
824
802
820
829
818
797
803
806
802
769
777
785
810
804
780
803
810
806
775
783
781
764
743
750
751
768
742
753
781
809
796
771
787
788
795
791
756
768
771
784
788
770
796
802
810
790
804
810
812
777
783
787
794
768
770
790
821
828
804
815
814
813
797
774
788
792
789
757
772
778
794
773
778
789
789
776
766
771
775
770
753
771
781
785
757
775
779
802
782
781
797
807
784
808
820
831
814
777
787
776
790
764
782
790
806
787
788
803
807
788
767
779
787
779
757
782
798
809
772
774
783
805
786
767
785
794
794
771
778
792
799
765
762
767
771
748
749
767
784
790
765
761
767
776
755
762
776
797
791
769
787
800
804
789
778
793
791
783
764
772
772
764
741
757
765
803
807
798
813
840
824
781
780
781
794
759
757
763
787
807
777
799
804
806
787
770
772
791
800
771
788
806
835
824
783
820
816
822
799
820
815
826
782
789
784
774
744
732
763
786
783
781
810
829
836
794
801
798
789
764
771
780
804
796
782
810
822
807
779
790
783
783
751
752
748
774
759
764
792
804
788
768
796
790
791
760
770
770
771
759
745
760
782
784
779
798
813
822
793
813
831
820
789
806
802
801
771
792
800
815
795
775
744
730
703
658
690
658
644
635
631
621
622
617
617
613
606
597
589
599
584
570
573
563
555
560
549
541
532
535
536
528
525
521
524
521
518
523
528
526
532
539
542
556
568
574
591
601
600
612
613
610
610
600
610
615
621
637
644
648
672
678
694
690
675
712
727
723
696
681
705
707
699
672
657
659
644
630
616
627
620
618
615
623
624
636
680
714
778
824
779
818
819
821
768
779
800
833
858
805
785
788
807
825
789
822
853
881
843
794
817
809
788
760
779
802
807
767
804
786
800
792
753
758
744
750
727
736
770
835
872
834
829
832
838
797
807
821
823
795
799
824
832
827
794
804
799
808
792
776
796
819
820
777
757
766
773
788
769
828
835
858
809
835
840
843
816
792
810
814
805
780
800
803
791
778
808
828
829
805
776
788
778
773
751
774
775
793
774
775
796
808
803
778
800
802
812
781
752
769
773
787
776
822
856
877
833
843
850
845
807
823
822
829
806
800
810
811
796
780
803
805
800
776
783
780
785
772
780
798
814
812
794
800
804
782
757
778
790
796
780
791
808
816
790
772
781
793
788
759
754
764
767
773
756
772
790
799
812
786
763
774
782
783
764
780
802
830
810
799
836
839
821
797
822
824
817
787
798
799
804
779
767
781
786
799
778
784
788
783
772
750
769
775
782
774
780
813
835
823
782
771
772
773
757
756
770
783
742
738
732
716
702
709
696
694
686
711
679
701
674
681
652
647
641
625
613
605
597
591
605
599
607
624
634
648
670
696
760
789
736
733
724
728
733
708
735
753
796
816
778
792
805
821
826
784
773
775
775
794
754
754
779
835
854
801
760
741
729
718
719
780
856
900
844
883
859
841
804
833
830
822
794
786
804
803
801
776
786
811
826
848
796
795
790
797
775
790
807
829
834
804
841
846
844
804
803
799
795
787
767
792
807
833
834
804
807
816
819
818
791
791
793
788
777
751
765
758
762
745
760
777
794
804
781
794
788
779
751
767
762
780
762
774
787
806
780
774
790
798
790
757
770
778
793
798
783
808
812
821
798
802
817
815
795
767
793
778
787
768
763
800
816
826
804
826
838
843
835
822
838
832
826
801
799
820
835
828
805
821
821
826
815
786
797
803
814
801
790
807
811
802
775
755
766
764
771
749
738
765
768
788
753
769
770
782
776
746
770
761
764
731
721
723
743
746
732
779
798
805
768
790
796
804
759
761
769
770
783
761
757
798
812
829
824
792
799
807
802
776
758
789
785
785
764
786
779
786
774
766
776
784
790
761
748
755
756
756
736
751
751
766
746
754
774
786
768
768
779
778
750
739
751
757
768
742
747
759
774
758
746
771
770
754
739
755
755
750
726
741
744
765
757
764
785
786
765
776
783
790
758
751
766
768
766
740
761
757
763
745
757
740
740
721
708
723
738
780
807
779
769
793
797
795
770
754
773
757
763
748
747
781
798
805
795
788
787
787
776
754
745
761
767
776
765
762
795
813
796
778
800
797
785
765
783
773
787
761
750
763
753
773
750
743
770
779
781
754
740
744
731
729
726
729
778
811
831
807
821
834
836
801
782
797
790
785
756
758
755
759
775
756
753
771
774
775
755
756
764
770
754
749
768
771
752
730
757
749
756
748
735
755
760
767
744
753
767
776
745
751
756
752
729
723
740
718
717
703
719
727
765
759
758
794
810
781
762
779
784
769
739
759
748
758
735
742
747
758
736
729
744
740
759
733
733
750
756
757
730
739
747
743
728
713
719
714
736
721
729
766
797
809
806
777
802
799
813
792
777
780
770
772
754
782
794
816
794
795
816
821
813
795
783
783
778
770
751
762
762
766
750
740
755
763
783
765
748
762
756
742
717
728
715
722
704
695
724
729
726
711
734
731
737
708
705
705
708
706
689
688
704
722
718
710
736
735
747
716
717
736
729
705
701
716
719
716
701
728
720
733
717
738
737
740
715
733
728
739
728
711
740
746
766
728
735
716
713
692
691
734
776
821
795
839
865
868
831
814
830
832
802
771
755
760
761
764
740
740
759
784
798
789
799
823
801
783
770
782
780
783
771
771
800
813
821
796
795
799
803
777
769
788
793
799
775
772
784
788
762
752
763
762
754
741
761
755
749
729
729
734
747
744
729
747
744
763
736
718
733
733
731
721
743
749
758
735
749
757
751
735
715
712
729
742
760
730
731
754
774
768
754
781
777
759
744
767
767
772
761
760
768
772
767
748
756
763
775
759
766
777
786
790
749
763
749
745
744
727
765
770
791
775
763
790
790
787
769
768
765
764
759
725
733
724
726
721
713
737
744
775
753
748
764
760
728
732
709
710
688
699
714
752
762
746
777
793
803
777
764
779
778
757
748
735
744
758
743
731
752
750
748
731
758
765
786
763
755
770
772
772
738
751
748
761
738
733
746
749
742
729
749
743
728
714
733
730
743
713
700
707
702
714
720
725
769
795
828
800
833
847
850
822
801
811
819
819
788
777
789
796
808
795
799
835
851
849
825
816
807
791
764
757
768
796
824
823
853
878
888
840
830
850
847
812
804
813
821
811
785
778
801
808
826
808
784
807
812
824
800
778
798
794
798
776
773
782
795
800
778
773
787
788
792
763
772
771
776
767
751
749
757
765
764
750
745
770
776
797
779
755
761
760
774
763
777
797
825
810
797
824
825
829
795
778
790
791
797
776
761
781
792
800
776
768
784
791
789
773
756
765
767
771
736
738
768
785
763
744
771
761
774
739
731
747
751
771
750
745
765
762
770
733
727
742
748
747
723
738
736
751
725
719
746
750
772
734
745
749
762
737
719
745
741
762
735
736
757
758
748
742
779
788
807
788
808
815
812
776
776
772
774
759
737
753
749
752
730
746
758
771
780
742
763
749
744
718
703
721
729
764
765
772
822
825
795
805
808
812
775
795
781
775
758
791
781
775
775
792
812
800
774
799
792
794
778
752
769
772
773
760
780
783
803
783
799
804
806
788
786
805
816
818
794
810
813
815
803
784
806
799
799
772
775
779
790
797
788
822
844
832
830
792
794
803
793
796
788
773
789
799
783
779
809
814
824
796
787
791
787
763
750
766
753
751
735
720
728
729
720
739
749
755
738
762
764
744
747
752
758
733
734
722
720
707
719
732
756
740
730
755
767
780
767
745
764
763
771
753
744
756
750
751
734
751
761
783
762
746
773
784
783
761
755
765
766
773
750
765
765
767
734
720
737
742
716
723
753
769
793
770
761
767
777
760
733
731
746
766
784
750
769
788
805
781
751
761
753
762
747
733
748
763
770
742
767
773
792
770
749
768
778
781
757
769
777
799
770
755
772
782
784
753
750
761
764
741
723
738
738
741
744
712
734
733
750
721
718
737
738
731
718
734
740
759
726
734
752
769
762
739
752
757
763
736
757
764
780
750
757
782
794
800
763
769
769
774
767
754
779
781
796
766
758
761
766
767
752
789
810
811
782
771
784
793
799
766
768
775
784
761
731
687
715
701
734
768
738
781
813
856
814
847
853
857
821
839
837
843
815
792
808
801
804
777
793
793
796
795
771
763
767
770
778
759
770
783
793
797
767
784
783
790
760
745
751
765
778
752
754
757
778
750
769
790
795
792
771
790
800
792
765
759
773
773
765
750
776
776
782
751
777
774
788
760
776
773
779
755
754
763
769
779
751
766
771
790
769
744
769
777
790
759
757
780
800
798
774
795
796
805
779
798
799
796
769
755
767
766
783
757
782
787
789
755
760
766
773
775
743
751
757
768
744
725
754
765
778
757
787
795
821
782
775
781
783
767
739
755
765
770
745
759
771
789
766
760
771
774
775
740
756
753
778
760
781
798
812
801
796
819
820
789
790
783
778
770
737
758
755
776
753
778
776
794
769
739
762
765
783
753
746
782
799
810
776
792
795
810
788
784
793
803
796
767
788
776
794
772
772
789
795
784
766
793
789
787
769
758
766
766
748
758
773
783
770
757
772
780
789
767
783
786
792
784
761
781
781
791
764
776
779
782
763
752
764
772
788
763
771
787
796
777
771
787
786
784
763
787
790
806
807
783
805
811
794
763
783
778
789
773
803
816
827
820
792
813
812
817
788
797
793
794
778
776
787
793
785
766
781
784
798
775
785
792
789
766
769
769
772
761
752
776
783
794
790
762
785
787
795
775
777
787
792
789
768
789
782
794
774
771
790
798
796
765
784
776
785
758
758
766
789
747
756
757
766
754
763
789
821
806
799
819
826
803
782
797
796
795
764
783
776
780
755
767
762
773
760
749
774
776
779
748
767
759
763
743
765
766
769
749
741
751
756
756
727
750
746
759
741
742
761
784
799
776
785
787
793
779
753
784
802
817
786
811
809
813
788
792
797
806
794
766
792
791
793
771
786
793
809
797
779
801
801
797
768
792
785
791
765
767
767
781
757
765
792
810
800
776
792
792
784
752
740
748
760
775
760
762
788
804
801
797
816
827
812
795
809
814
794
776
797
803
801
772
792
782
791
765
778
782
789
775
777
788
795
788
767
780
777
790
778
766
788
788
770
778
791
805
771
775
774
783
753
765
768
784
775
778
798
811
790
789
807
811
787
788
794
800
777
780
783
791
773
783
792
801
788
767
784
778
776
751
760
758
772
761
755
784
796
806
773
795
790
794
751
761
764
786
799
779
816
822
836
806
819
825
829
807
799
803
809
799
779
797
800
805
776
796
789
788
758
774
770
779
763
763
787
806
793
773
795
792
792
766
776
775
781
764
790
803
819
803
794
812
821
816
781
800
788
788
762
776
787
795
792
783
805
811
795
794
799
805
781
783
796
814
792
785
805
813
808
788
807
803
804
781
793
792
798
783
786
802
804
795
778
801
805
807
779
800
798
809
781
781
788
797
784
769
784
787
793
773
782
786
799
782
788
811
822
801
780
793
801
809
778
795
794
805
782
786
800
809
782
789
785
776
759
778
781
791
754
769
762
766
749
734
749
749
756
742
765
777
804
773
787
798
802
785
790
795
794
766
784
790
799
773
800
809
825
793
797
804
800
773
781
786
796
781
764
773
782
781
764
791
805
813
790
819
810
807
780
798
800
804
782
794
794
801
773
782
791
798
783
767
787
791
791
768
785
784
786
765
776
779
794
769
768
776
778
780
762
790
800
812
790
816
815
813
785
801
804
822
790
801
796
795
765
784
777
786
774
801
802
809
784
796
795
791
761
777
773
780
757
763
767
775
768
756
779
786
771
777
785
793
777
766
791
783
790
764
780
790
812
785
788
821
833
835
809
827
832
810
781
809
819
831
803
826
820
815
784
794
793
800
775
803
805
803
779
794
789
785
760
771
768
772
754
783
794
816
793
813
808
815
782
783
795
802
790
773
790
793
781
760
783
790
801
765
788
794
808
781
797
797
796
770
768
780
789
772
746
770
788
805
773
819
833
837
800
817
810
801
768
780
780
783
761
784
780
797
771
790
785
775
747
761
767
781
764
754
779
790
799
767
789
792
798
766
770
774
776
757
768
778
794
785
770
790
795
782
770
790
797
807
778
800
801
805
784
805
799
799
775
797
797
814
791
820
841
851
793
776
787
799
812
803
808
835
851
825
847
853
841
813
828
820
825
795
807
813
816
798
808
821
825
802
805
806
803
788
785
788
798
777
770
781
789
773
764
776
779
764
758
777
786
791
770
796
796
804
779
799
802
813
772
787
793
800
772
798
820
844
833
847
855
855
807
826
814
796
773
781
786
771
789
801
827
800
810
824
823
794
768
782
772
774
753
780
783
805
776
798
807
801
780
792
786
799
776
781
784
793
774
793
798
804
789
782
796
806
808
775
795
797
775
771
776
784
765
763
776
782
764
771
784
808
803
770
788
785
785
765
783
796
815
794
808
820
826
785
806
809
818
793
805
814
824
807
814
807
812
782
788
793
798
771
779
781
793
773
783
796
816
810
797
816
829
822
792
806
811
811
786
813
814
825
795
811
816
815
786
807
803
811
779
797
794
764
770
770
768
758
788
792
793
773
803
799
798
770
790
781
769
748
765
771
793
779
765
765
766
747
779
797
837
833
836
851
863
829
842
841
828
803
824
822
827
797
820
824
821
790
804
805
804
773
796
801
807
788
785
797
801
787
765
781
775
773
748
763
766
783
764
771
780
793
763
746
747
745
725
736
765
794
802
778
789
795
796
765
783
783
780
759
786
788
791
770
788
788
790
761
773
771
783
758
771
779
798
790
803
828
849
826
834
848
850
808
812
819
815
787
807
816
817
796
823
823
836
807
831
828
829
791
796
802
793
763
785
794
802
781
788
803
810
778
786
790
797
772
788
798
810
790
804
803
799
778
773
794
815
805
807
813
825
821
789
820
836
838
808
838
846
836
808
824
819
815
786
800
817
839
814
835
850
855
820
841
826
820
784
800
795
801
797
817
817
822
794
809
813
811
788
815
811
799
776
791
791
792
770
795
799
813
800
795
802
805
784
775
789
797
789
767
788
812
804
778
806
808
819
790
802
806
807
780
793
803
812
791
789
799
803
784
798
810
819
795
795
792
789
756
764
759
778
769
802
828
859
814
838
845
825
786
795
792
763
756
774
781
796
778
818
828
816
792
808
812
812
780
795
808
804
776
802
818
827
824
797
815
816
823
798
817
825
832
805
805
816
826
796
789
801
810
785
770
790
792
773
758
779
781
776
756
769
773
786
755
777
784
802
786
795
810
814
791
782
790
793
776
760
788
805
800
791
830
834
830
803
828
830
823
802
815
802
803
775
797
809
818
796
826
833
830
802
804
802
812
775
779
791
806
798
786
811
820
803
782
802
804
799
777
790
793
790
758
784
779
788
763
793
804
829
796
814
810
802
775
789
795
809
799
811
816
827
795
801
804
806
785
749
776
744
761
800
772
814
836
843
826
839
857
860
834
829
836
843
808
820
818
825
801
821
821
827
793
814
809
815
782
792
797
793
782
779
790
801
774
793
806
817
795
802
809
819
777
799
800
814
805
785
810
821
797
821
824
843
826
808
818
820
790
805
809
810
783
805
815
819
797
804
802
802
777
789
791
805
788
816
829
841
816
812
818
823
804
798
814
823
812
808
824
835
811
804
819
827
807
780
800
813
804
813
825
823
815
810
819
831
814
779
800
771
752
729
728
724
700
685
680
664
656
638
633
628
624
613
603
596
592
590
573
582
572
562
557
563
552
547
535
537
536
530
527
523
520
523
520
513
522
517
519
519
525
535
547
564
583
594
612
633
664
691
716
698
720
737
777
809
752
792
826
857
825
837
856
900
896
819
837
855
878
832
828
811
818
760
782
788
850
804
847
893
890
841
854
863
868
842
844
862
865
832
818
838
839
817
839
843
853
841
830
845
846
842
813
827
836
837
810
836
830
840
796
816
820
843
822
852
881
904
856
881
898
879
850
884
879
854
847
843
846
824
821
825
841
811
831
850
849
809
822
824
823
792
810
831
854
836
833
855
858
824
826
833
838
814
827
840
811
823
833
829
808
806
805
811
788
792
808
826
815
820
835
846
838
818
836
838
829
806
834
844
840
811
840
838
836
798
814
821
818
795
829
845
859
835
854
855
841
800
814
814
808
779
806
828
843
834
821
848
869
866
834
847
852
852
820
843
851
851
810
827
832
836
798
819
834
845
809
825
837
844
804
831
833
824
791
799
785
801
788
820
840
852
820
837
845
845
811
803
804
806
781
789
808
821
801
802
832
854
842
818
841
837
838
806
843
851
850
818
849
856
858
819
842
839
836
805
825
833
823
810
827
835
837
807
826
834
810
779
791
792
797
778
794
806
815
797
820
842
856
828
832
846
855
844
811
824
831
830
799
821
829
842
813
813
818
824
793
799
809
817
794
820
833
839
824
797
823
835
826
814
845
863
847
823
837
847
824
795
807
808
817
789
810
812
820
795
825
833
832
807
821
827
823
797
798
810
833
811
827
829
843
822
821
840
853
827
837
841
849
821
842
847
841
813
824
830
841
816
810
817
821
806
805
815
824
804
800
819
832
817
804
828
833
829
809
819
827
839
810
825
818
809
781
791
792
776
760
787
800
791
782
793
800
796
767
773
777
796
778
800
826
848
818
831
840
839
807
824
827
829
804
824
831
840
803
817
819
825
795
802
805
821
784
786
809
824
787
776
791
798
783
765
792
789
801
779
807
815
844
813
827
831
839
802
815
820
841
815
834
848
844
816
825
818
817
794
812
837
840
804
835
839
845
815
833
838
842
813
823
833
830
792
806
816
841
805
796
806
798
770
790
803
787
772
804
819
812
788
813
813
773
788
805
820
795
818
833
871
830
828
839
836
798
796
810
825
815
825
855
859
843
844
855
865
839
826
837
841
838
835
842
838
827
793
821
835
817
807
829
839
851
816
764
772
743
721
693
688
677
654
643
639
617
628
610
593
604
603
591
585
580
589
582
580
572
579
577
573
581
587
594
595
602
627
646
645
641
669
683
712
697
702
715
735
727
725
749
774
743
767
770
789
783
782
812
839
814
761
744
726
713
711
759
793
819
849
903
920
848
843
812
762
788
802
842
831
875
884
835
863
894
902
864
885
896
888
849
874
890
912
850
871
863
870
833
831
820
813
797
839
867
876
854
894
912
906
865
876
868
837
843
851
855
819
864
890
891
870
886
897
894
851
865
854
860
831
854
874
894
877
876
874
874
825
826
825
829
779
762
739
712
674
672
642
647
636
630
648
657
681
687
713
741
757
778
753
772
776
802
824
774
793
792
797
771
785
810
849
827
805
804
826
829
798
800
795
808
801
776
786
808
840
804
797
820
843
845
812
828
824
835
796
820
858
868
832
833
835
849
822
798
822
849
848
818
810
804
821
803
838
885
938
864
864
876
871
840
831
840
844
831
804
836
844
852
830
845
839
840
806
812
823
843
842
818
843
845
857
813
826
833
834
815
833
829
836
806
823
829
843
817
825
842
856
842
828
857
858
853
825
848
847
840
815
834
837
839
809
828
827
846
810
817
830
837
811
804
813
800
820
801
816
834
864
839
833
849
869
841
849
860
867
843
819
840
844
825
807
828
837
830
807
822
831
831
800
827
826
823
794
811
805
816
786
799
811
831
822
808
837
845
835
816
849
862
849
826
852
859
864
827
847
850
848
810
830
824
827
803
815
820
844
811
803
811
831
820
823
848
877
857
854
866
861
833
848
848
855
820
833
842
837
805
789
805
816
828
809
824
823
815
794
814
830
850
840
870
878
876
846
854
847
840
806
832
842
854
825
859
880
882
845
871
864
863
837
848
853
859
825
837
839
848
821
831
836
849
825
803
822
823
821
800
834
846
857
826
841
851
851
817
820
823
828
803
818
823
837
804
799
807
823
817
795
820
824
829
807
825
819
834
803
817
834
827
805
798
813
827
818
807
835
850
847
824
851
861
841
817
838
842
831
810
835
838
840
800
810
808
799
771
776
780
788
770
792
811
828
814
840
852
870
842
846
836
844
817
829
840
846
821
821
840
842
823
842
842
840
818
814
820
821
791
810
833
857
829
823
833
838
818
805
814
827
822
799
820
817
818
789
790
789
790
781
810
820
855
834
861
871
882
844
857
849
847
820
843
842
822
814
844
847
822
836
841
849
822
816
824
834
835
819
836
836
853
820
839
842
845
825
832
839
844
833
817
842
839
834
807
827
826
814
795
812
817
808
780
790
785
782
764
778
791
816
807
832
852
858
839
818
836
845
836
801
822
838
853
825
845
855
881
850
861
854
858
824
833
839
852
821
808
820
824
800
797
813
832
839
819
851
868
868
830
845
846
832
810
824
828
848
835
863
892
890
853
841
844
856
818
832
846
852
831
844
848
847
820
827
831
844
818
828
833
838
807
816
820
828
805
808
815
827
795
795
796
809
786
782
803
815
813
817
843
871
857
827
841
841
830
803
820
822
810
796
835
848
853
825
842
846
847
825
824
821
812
789
786
801
823
811
819
830
847
824
825
822
830
804
804
824
829
809
834
843
839
810
800
813
830
831
812
849
860
867
838
847
844
839
812
822
833
843
803
832
829
836
807
815
822
826
807
797
803
799
786
801
808
836
820
832
860
878
855
840
847
850
831
815
833
836
809
831
858
892
861
875
885
879
848
856
854
855
830
831
834
850
831
833
846
859
846
822
838
852
824
825
832
836
811
835
836
830
809
807
808
809
783
794
795
814
788
810
819
843
808
821
835
832
819
815
834
834
825
812
819
826
833
812
836
837
839
811
821
825
831
813
813
824
830
809
798
822
834
820
795
818
826
811
804
819
833
840
805
804
812
815
794
799
818
832
824
814
837
864
844
821
843
843
835
814
834
840
841
808
819
829
825
799
823
823
818
795
827
843
841
819
834
826
823
796
815
821
848
822
846
873
865
832
830
837
836
808
830
841
824
808
808
826
847
841
838
880
904
896
850
843
821
786
771
744
720
681
643
645
643
633
628
631
621
616
606
608
601
585
591
578
573
565
570
562
557
557
557
560
558
568
569
575
586
601
613
615
635
641
650
657
644
666
662
680
688
666
701
699
729
747
721
762
784
803
763
786
784
774
737
692
706
712
724
752
780
808
796
830
847
873
839
862
880
865
859
802
820
843
887
859
843
814
810
781
807
820
871
850
861
861
851
811
833
824
848
823
755
730
736
729
717
739
731
721
753
731
765
772
752
741
739
722
701
700
683
680
658
654
638
637
632
630
618
609
596
595
598
589
584
582
581
578
589
591
607
640
675
671
695
710
732
741
714
707
720
737
758
725
773
788
820
822
762
797
806
814
804
762
775
799
860
845
818
841
856
818
771
805
831
858
798
841
854
869
816
823
827
856
844
813
846
862
870
806
833
831
856
828
836
853
879
880
832
875
903
903
853
863
862
871
845
831
865
896
913
833
860
895
906
850
858
860
859
840
798
799
788
801
785
822
856
901
880
875
919
934
885
839
841
823
791
768
779
788
807
785
817
840
855
822
837
845
862
834
816
825
831
823
771
791
794
829
836
819
845
867
856
827
867
880
877
833
847
839
837
797
825
841
870
855
830
856
861
851
820
839
836
844
809
801
825
838
844
815
842
858
857
830
807
830
832
835
796
817
818
824
797
833
843
861
827
835
846
855
840
809
826
833
831
795
821
828
840
816
825
830
832
811
794
816
837
832
812
856
865
851
818
848
859
879
845
873
879
875
842
875
888
878
834
863
862
864
821
840
841
850
824
839
857
870
847
832
856
866
844
814
844
841
824
799
828
832
852
820
841
856
858
813
832
828
831
814
815
841
858
839
819
851
855
847
805
826
831
829
806
824
851
874
875
848
868
873
839
817
839
838
826
795
820
831
839
810
836
836
835
807
826
818
827
792
810
820
849
818
831
849
847
806
851
855
861
826
846
845
850
808
801
823
832
820
798
808
805
806
780
812
828
860
850
838
878
880
860
821
847
839
800
823
816
807
805
829
848
838
824
851
863
859
818
845
861
862
825
850
847
859
834
836
850
855
841
815
839
845
847
817
822
840
853
816
807
835
838
822
809
837
852
849
812
836
832
833
798
808
823
839
818
811
843
852
843
814
845
838
829
800
827
831
835
804
829
839
842
807
828
845
845
822
784
793
799
785
793
822
855
866
863
892
907
866
873
879
874
837
867
879
871
834
870
877
881
857
847
851
859
829
842
863
868
838
834
853
862
838
821
849
861
863
831
845
844
849
825
820
839
846
820
792
800
802
813
801
858
902
923
884
912
912
901
849
878
872
854
818
848
858
868
832
865
867
875
837
841
840
842
814
842
858
865
822
861
877
884
854
853
865
856
826
820
832
842
842
814
842
849
855
831
830
828
839
807
807
817
822
811
790
816
817
818
801
824
832
835
795
790
793
794
778
792
824
855
846
826
861
872
844
843
852
850
820
820
840
853
845
819
854
866
875
844
832
852
852
835
802
829
830
844
810
827
850
863
825
816
825
836
825
819
859
906
909
872
908
909
892
854
859
849
831
812
834
858
873
844
883
893
882
844
872
876
868
831
848
844
844
814
848
860
868
837
858
865
879
846
862
867
871
829
836
844
841
805
753
788
784
798
779
817
846
895
861
903
901
883
854
872
877
855
842
861
865
859
828
848
849
839
811
830
834
846
818
808
816
821
802
790
813
822
823
793
823
820
830
803
835
837
844
807
840
847
835
809
852
868
843
812
832
834
828
804
835
854
879
847
875
883
870
847
828
795
771
794
849
909
916
998
1001
958
968
948
909
890
907
894
860
865
867
863
820
846
847
857
844
820
843
857
867
839
824
839
835
803
801
815
827
806
804
833
859
866
818
854
860
848
818
841
836
830
798
826
822
841
828
837
864
880
851
860
870
887
863
828
851
853
853
823
855
858
871
840
856
858
863
853
830
860
857
849
808
835
845
849
815
841
842
848
811
830
829
834
809
820
819
820
785
791
822
839
827
809
842
857
856
822
853
851
837
805
823
814
815
794
812
824
848
823
841
867
880
877
849
876
867
858
815
839
844
845
818
849
869
871
830
868
863
861
824
859
863
866
839
853
850
856
823
857
867
871
831
858
858
849
809
827
827
840
808
840
842
863
845
839
848
851
829
818
834
844
835
808
834
847
830
817
839
841
839
809
819
817
816
799
830
857
875
846
877
890
861
848
859
867
845
821
854
854
842
808
825
831
836
806
823
825
828
819
802
830
857
882
837
848
843
848
803
831
841
863
841
882
898
904
865
885
887
879
837
867
865
873
843
847
866
884
862
848
866
867
845
825
846
854
831
805
835
844
841
809
835
831
842
806
825
834
843
811
831
839
840
805
826
824
827
799
809
831
838
813
785
813
818
829
806
837
833
848
819
845
844
858
821
808
819
825
814
779
800
806
820
812
810
826
831
829
799
821
826
835
805
823
820
829
793
810
819
804
789
820
828
813
786
822
811
800
774
789
790
783
763
789
810
838
847
796
814
813
845
794
779
794
827
862
820
856
877
891
850
876
885
851
854
862
862
838
825
841
848
843
811
839
854
864
816
846
848
859
822
821
827
831
831
803
823
822
825
789
789
804
822
821
798
829
843
850
811
835
833
839
805
826
828
836
812
812
833
844
815
796
821
830
803
828
824
824
798
819
816
819
812
788
821
821
824
809
818
834
841
834
823
828
827
813
794
804
798
807
780
769
778
779
788
758
772
766
774
769
750
756
768
773
745
732
740
749
750
747
789
809
834
792
810
817
823
793
776
798
796
788
795
815
821
812
820
850
855
814
812
803
807
804
797
854
891
911
857
878
885
872
823
821
830
831
806
788
809
809
805
777
785
775
764
760
735
745
779
844
863
845
866
871
851
822
843
850
823
810
843
844
836
813
813
820
819
789
774
790
794
789
760
775
787
820
777
750
760
771
781
771
770
822
856
855
808
850
858
826
823
834
823
805
828
823
823
799
815
812
786
779
775
754
744
734
769
795
816
789
831
861
843
813
844
850
809
819
825
802
773
780
796
810
776
780
796
820
787
773
798
784
755
726
731
713
681
686
662
654
644
638
629
622
617
614
614
611
607
621
618
616
608
607
613
605
602
604
602
616
627
649
667
687
675
682
719
759
801
805
755
760
779
813
809
773
822
858
868
830
850
881
875
820
828
832
848
816
852
892
910
847
866
863
838
803
823
826
841
830
879
893
874
859
894
895
862
842
873
901
851
858
862
841
822
852
851
814
815
836
840
801
806
816
819
778
799
804
815
790
820
808
833
796
804
817
837
814
799
829
843
806
806
804
800
774
755
785
857
902
860
904
915
874
873
866
847
814
827
828
844
826
873
892
863
847
871
853
815
833
821
814
792
794
784
803
832
902
934
875
910
929
887
866
904
891
846
869
866
826
819
833
834
799
822
832
847
822
843
854
854
828
835
851
844
821
853
850
839
820
848
862
836
787
795
773
760
747
755
781
783
804
847
889
882
843
876
874
847
822
843
841
807
824
824
800
795
833
840
821
850
888
869
903
903
856
878
875
853
885
879
872
850
885
878
846
846
857
862
836
837
849
854
829
854
849
819
846
844
846
816
845
846
816
816
837
826
802
823
820
811
793
813
814
797
786
819
815
784
794
794
793
776
790
803
817
787
804
814
816
779
787
786
778
771
757
779
786
801
770
768
767
773
784
762
766
787
804
814
799
840
859
819
845
823
782
801
791
777
781
821
843
826
845
861
858
853
841
812
799
792
792
781
774
821
840
831
874
883
856
828
840
836
793
798
796
793
768
772
803
822
806
843
849
863
821
847
856
831
804
834
825
847
860
837
861
866
837
834
831
823
792
803
798
805
791
808
811
819
808
798
816
810
800
784
796
795
784
779
803
808
786
797
797
797
782
812
805
774
797
795
789
769
776
785
791
767
777
796
806
781
796
809
810
782
789
797
798
780
791
780
768
791
793
805
781
797
787
786
777
767
740
730
726
755
800
759
796
785
801
796
766
786
780
776
742
742
743
747
748
741
747
751
758
772
753
786
799
818
798
830
814
785
781
796
795
774
803
806
781
782
805
802
770
772
786
776
755
743
779
792
765
769
788
782
745
734
712
712
755
751
809
868
944
949
871
929
929
884
851
880
880
865
828
855
846
840
808
808
808
805
784
797
796
803
802
778
813
822
841
852
814
846
847
850
856
816
828
821
822
828
813
823
843
870
864
830
839
842
833
818
812
819
822
820
784
794
795
797
777
779
795
803
798
800
822
816
797
799
795
775
786
780
790
787
790
814
822
813
798
817
799
789
765
785
781
786
761
775
787
821
776
773
785
793
793
774
775
788
794
766
799
805
818
780
793
798
801
776
780
789
801
812
786
792
791
789
734
702
701
665
647
634
634
633
616
637
626
617
615
619
607
607
620
598
598
595
586
588
592
589
587
587
581
592
589
589
590
586
596
599
606
624
641
651
680
739
754
767
750
720
676
642
632
640
666
703
704
733
727
762
827
839
787
840
893
933
842
854
851
836
813
862
879
852
843
874
883
836
850
868
874
835
855
832
785
786
742
695
683
671
663
666
683
713
788
815
800
843
866
877
875
812
812
804
806
764
802
828
852
817
840
861
879
859
804
830
846
869
822
794
805
819
815
777
809
837
866
826
858
871
886
839
843
840
854
841
796
821
829
851
820
834
839
855
817
804
819
834
799
790
804
813
821
791
814
812
814
780
809
832
852
822
797
816
832
849
804
806
794
801
790
792
846
912
901
847
868
868
861
808
813
809
818
793
815
858
908
901
840
852
845
821
796
829
838
848
811
819
806
828
824
803
813
843
863
847
806
814
828
809
774
805
826
850
824
802
813
832
803
806
833
851
829
812
800
809
818
777
793
812
841
818
792
808
825
809
830
862
889
844
854
855
863
827
832
831
845
819
817
832
852
833
795
802
799
783
764
781
802
822
812
847
889
874
901
916
925
865
820
832
778
737
732
737
721
738
731
742
718
731
726
709
721
735
726
773
799
856
887
842
840
831
807
788
773
747
759
733
725
741
785
831
893
901
881
884
880
868
836
815
836
854
851
818
863
890
896
847
886
886
882
835
839
845
858
836
859
877
890
876
841
872
870
863
826
855
861
877
856
819
851
859
859
829
847
858
868
826
831
839
852
846
807
811
810
819
796
824
848
878
852
859
874
867
827
851
841
842
817
812
827
847
830
808
839
850
851
815
837
834
823
798
819
825
832
807
828
856
865
839
849
859
867
823
849
851
833
809
844
862
865
845
858
858
837
826
841
851
829
809
838
859
868
836
854
860
870
834
831
836
823
796
828
838
850
832
863
876
901
868
877
890
880
842
835
850
859
849
814
857
860
865
818
843
852
851
827
848
844
833
789
774
776
782
781
849
962
1030
977
1015
1031
952
921
913
907
861
867
880
884
852
891
916
906
860
898
900
893
842
871
869
863
823
854
865
873
847
875
882
882
862
842
858
863
829
849
853
866
834
848
854
876
846
842
857
862
822
852
852
855
819
847
850
858
827
815
824
834
809
809
815
821
815
790
824
821
832
802
825
827
843
822
825
851
860
832
849
845
850
825
808
833
842
855
812
840
839
841
810
802
811
822
802
797
821
840
816
791
830
832
825
796
833
827
832
798
818
814
816
785
812
811
827
796
808
822
850
832
831
850
865
830
814
820
824
807
837
874
903
870
913
930
922
871
899
896
857
853
868
889
853
875
878
833
852
848
824
799
827
830
805
791
813
812
788
783
804
813
822
791
807
804
807
796
788
828
841
844
819
846
858
853
815
829
817
818
787
791
810
863
836
867
905
917
872
870
883
883
838
863
860
855
823
853
857
870
833
841
847
855
831
837
858
877
838
846
864
880
861
838
850
844
820
797
824
826
831
799
839
847
874
831
835
842
844
813
830
844
843
824
816
850
876
854
853
875
887
859
843
866
871
870
823
844
845
847
812
833
846
860
831
847
866
871
841
850
863
870
847
819
840
845
857
816
822
816
835
817
870
904
946
899
929
944
923
872
900
898
866
826
851
854
865
830
869
882
892
855
880
875
880
838
844
856
860
826
846
852
854
825
855
856
843
814
844
845
858
822
829
835
854
821
831
855
884
846
879
894
899
843
873
883
881
837
855
855
857
820
827
834
852
828
825
827
832
801
811
821
837
827
802
834
836
848
820
831
837
848
835
822
847
857
833
827
842
847
824
809
828
834
844
805
832
837
844
811
826
822
824
793
769
789
802
817
796
842
872
910
881
907
912
906
859
890
892
881
837
868
870
871
842
869
882
889
853
867
861
864
880
828
809
793
746
730
728
712
652
656
648
645
641
637
643
638
637
643
638
616
619
625
630
615
618
612
604
614
610
605
593
601
602
596
587
592
600
593
596
597
598
617
616
627
640
655
648
649
657
645
639
620
618
621
610
596
601
585
595
589
584
572
591
584
588
601
596
614
623
626
635
616
630
631
624
618
617
610
631
628
631
625
644
643
649
639
659
660
663
652
669
677
692
676
683
696
706
713
684
709
720
728
710
713
723
709
710
701
697
679
677
680
679
678
671
656
655
632
647
640
648
676
655
687
715
751
800
750
734
755
754
756
726
729
754
800
829
770
796
807
848
858
830
841
850
852
813
824
807
783
743
769
763
786
760
788
807
837
813
766
793
806
802
760
780
780
759
736
768
783
798
760
800
794
804
769
786
802
803
773
762
798
845
865
829
797
807
829
850
813
851
877
903
873
869
874
867
833
797
818
828
839
786
788
825
853
805
783
810
821
828
791
790
813
837
844
795
811
827
848
793
818
833
858
818
812
844
866
827
826
841
842
823
796
831
840
854
830
826
849
861
867
845
864
862
843
806
841
836
819
804
846
854
854
811
830
835
830
785
805
793
765
747
744
720
724
737
764
739
727
754
771
783
739
764
765
771
741
764
776
793
762
768
787
810
793
762
793
813
828
785
801
814
831
795
784
795
819
810
777
819
845
852
807
831
830
824
794
816
819
827
788
792
797
822
781
772
785
803
761
763
772
746
713
702
680
684
657
633
609
627
624
628
609
614
612
613
616
614
616
610
603
610
600
590
578
581
578
571
568
561
568
572
583
597
611
614
609
613
612
611
605
599
602
597
593
594
600
612
629
644
670
698
699
720
749
741
751
725
736
760
759
739
726
755
754
774
752
747
764
783
782
738
741
746
748
725
719
753
784
812
761
761
763
736
698
695
697
694
702
694
714
744
768
797
757
773
784
810
795
774
798
808
819
775
791
822
850
821
783
812
813
808
764
785
822
846
833
805
843
875
851
806
802
805
800
782
770
814
848
855
816
846
848
843
806
829
821
820
784
809
830
840
829
799
848
842
852
811
824
835
843
846
814
811
829
844
828
807
838
846
853
813
837
849
839
804
797
830
843
850
804
820
847
847
812
796
819
820
820
789
821
830
841
803
826
846
847
831
811
842
851
845
819
837
853
866
847
812
859
867
875
846
815
843
848
850
817
850
857
864
824
821
842
849
852
807
822
829
835
829
802
849
857
835
803
828
840
843
805
805
838
850
855
817
860
860
858
826
812
837
839
829
794
820
831
829
802
810
823
829
834
787
790
801
808
805
781
823
842
853
818
815
839
844
844
806
837
835
831
793
806
819
833
806
799
834
846
826
818
849
856
859
817
818
830
833
805
804
833
836
829
795
823
837
848
811
839
862
866
832
842
855
857
815
833
836
837
806
820
837
860
856
813
847
851
853
818
833
836
841
815
838
852
884
854
799
812
828
844
836
818
855
876
867
857
901
906
907
867
896
889
889
855
859
857
846
818
851
859
865
829
869
875
874
837
827
854
862
865
829
862
867
863
820
840
844
840
798
802
824
833
813
794
839
848
856
818
831
846
844
829
802
835
832
823
793
818
821
826
795
830
835
841
803
831
835
829
796
825
837
841
807
809
833
848
827
823
856
859
862
822
851
854
862
862
829
868
883
876
827
853
859
859
829
813
833
836
811
854
893
926
876
907
927
927
874
908
906
906
853
882
890
897
859
867
873
876
840
868
873
877
838
836
861
872
858
824
859
864
871
830
843
855
872
850
825
861
868
867
829
866
881
884
841
839
850
862
831
852
869
885
842
863
877
871
835
856
862
869
841
838
858
853
848
818
847
852
861
823
839
851
856
816
813
831
843
845
816
852
867
856
817
828
824
834
812
806
838
864
835
860
874
887
855
829
863
872
851
817
856
863
870
823
857
861
856
813
848
861
863
818
828
843
839
809
829
846
856
818
829
846
860
838
820
849
842
829
799
841
869
883
837
874
877
885
841
864
874
863
818
846
858
878
842
874
889
900
858
849
870
880
877
834
874
879
885
837
866
871
873
832
866
871
872
843
879
905
904
867
835
850
858
872
832
875
903
918
865
894
922
921
875
880
894
890
844
859
858
865
835
853
861
871
836
858
858
859
806
820
819
814
772
775
812
844
848
823
864
892
890
845
880
891
895
847
875
878
874
846
839
857
862
856
823
846
843
844
818
830
836
836
809
821
834
840
806
837
859
859
825
824
842
847
844
816
855
871
880
846
847
868
877
856
841
872
895
868
845
877
881
868
831
862
865
857
823
838
849
857
818
842
856
866
835
871
880
885
846
859
867
871
822
849
851
858
821
851
856
859
810
837
837
848
806
844
845
846
805
827
826
828
802
842
855
853
813
845
854
852
819
825
846
850
826
809
840
852
840
821
853
860
861
818
825
847
854
828
819
849
878
854
795
740
743
766
798
819
884
897
846
853
851
824
785
810
828
814
780
823
850
855
819
814
841
848
830
811
846
854
862
827
853
868
858
832
855
852
819
809
826
833
813
808
840
868
859
827
876
894
901
854
858
861
873
844
818
851
859
873
841
831
851
855
829
844
866
882
875
832
862
870
881
846
855
880
878
871
833
873
883
883
834
846
851
866
825
849
863
874
838
856
866
877
850
821
854
850
842
804
829
845
865
849
831
871
872
877
838
858
865
866
821
858
871
881
833
850
852
862
859
821
849
855
863
828
836
856
873
850
852
881
904
874
826
817
811
832
850
828
895
942
952
887
927
939
941
882
892
903
908
877
863
893
906
885
836
865
866
882
828
831
853
866
845
826
868
879
856
843
870
863
867
818
850
859
862
828
838
840
853
828
827
861
876
839
814
839
832
822
806
849
866
881
820
825
824
817
794
819
826
845
816
844
861
875
822
846
856
858
823
848
851
864
834
844
866
877
859
824
869
876
885
836
863
859
869
828
855
864
876
850
857
868
870
821
836
836
828
803
769
778
762
760
762
789
809
800
851
873
906
865
895
899
900
879
864
890
893
881
845
868
870
862
826
861
864
866
832
867
868
868
823
844
859
864
850
814
845
848
862
810
849
865
883
842
869
876
873
839
824
854
858
847
813
860
868
876
837
863
870
875
830
856
850
852
816
822
845
868
847
810
847
851
858
820
852
857
855
824
842
850
835
814
847
853
834
810
844
861
871
824
840
844
852
814
841
848
870
837
837
858
862
816
829
850
867
848
825
868
885
875
843
880
889
887
840
883
881
888
864
826
859
862
868
834
862
869
884
835
863
874
882
859
831
866
869
868
825
842
855
861
826
814
854
864
872
826
865
879
882
853
870
871
884
841
848
861
877
848
828
853
874
873
832
876
892
897
841
863
871
853
820
858
867
871
828
836
861
882
873
837
877
875
867
824
846
842
858
833
839
860
867
845
814
850
856
858
817
854
877
889
861
883
898
894
840
879
881
878
833
860
856
853
810
845
851
847
808
828
832
840
822
797
836
857
865
822
848
856
860
816
851
867
881
841
856
870
886
847
841
869
882
870
829
853
832
813
790
833
866
885
850
915
928
908
880
918
920
913
859
884
886
895
850
877
886
891
853
844
851
853
861
821
827
851
871
844
852
886
886
862
840
866
876
865
822
864
874
874
834
854
861
869
858
817
837
829
827
797
832
847
869
833
843
870
882
838
829
862
867
846
816
849
848
851
821
848
862
866
835
834
850
858
868
823
842
852
845
840
836
858
875
862
825
865
872
887
842
874
896
882
865
836
876
882
874
841
879
891
890
846
871
874
873
845
878
894
881
828
858
856
862
819
843
846
870
844
839
864
877
858
822
850
865
843
800
839
851
863
832
851
866
882
852
836
869
873
874
838
877
874
879
839
867
871
880
850
849
852
869
840
831
859
868
862
816
842
839
846
816
835
842
853
831
837
855
867
839
825
845
848
849
805
819
827
843
830
822
858
880
884
848
859
878
889
860
865
890
892
864
842
866
856
813
824
830
827
796
772
798
794
793
765
790
801
846
821
876
913
927
878
889
901
904
852
886
900
897
853
887
895
896
869
857
880
882
891
846
869
873
870
852
818
852
871
884
839
874
884
884
842
865
860
859
814
809
823
826
821
790
827
830
855
820
860
884
893
856
846
884
897
891
839
861
868
858
854
817
840
841
866
841
874
903
922
888
884
907
912
865
900
908
910
865
870
875
876
858
840
870
863
871
840
861
873
887
839
860
865
859
830
817
833
859
842
817
861
870
873
828
867
865
871
831
841
850
856
838
829
858
882
859
816
855
864
875
833
882
897
912
867
824
836
849
821
845
868
895
880
868
903
923
919
860
890
899
882
831
861
863
865
826
858
873
896
865
867
877
881
845
844
865
873
879
842
876
902
903
864
843
857
860
846
819
852
855
869
829
865
869
869
827
855
856
858
816
817
833
849
836
832
867
875
847
825
853
861
855
814
847
861
877
847
869
870
876
856
841
874
891
890
848
884
893
891
845
884
873
857
817
848
850
852
816
841
849
849
821
857
867
870
842
845
857
859
858
815
847
853
867
822
861
861
869
824
847
853
861
826
831
873
868
841
843
863
876
853
808
833
832
835
804
842
868
897
860
886
920
921
871
889
897
894
846
864
861
845
806
835
834
854
827
818
842
850
835
806
830
837
849
817
822
840
846
849
805
836
841
851
815
828
830
852
811
832
844
860
842
817
854
871
868
840
832
849
857
872
833
862
867
868
835
864
872
882
848
873
887
887
861
845
885
892
866
827
859
854
846
815
853
848
843
814
843
847
858
825
843
843
852
849
816
820
817
822
799
841
869
908
879
880
904
911
871
861
875
881
846
831
851
852
844
811
844
844
824
815
841
839
836
802
824
822
828
796
806
814
821
807
789
816
822
824
810
854
857
861
826
832
848
856
811
833
852
857
838
828
856
862
848
825
839
845
835
804
846
861
868
834
857
877
901
861
865
879
881
843
846
856
852
817
813
847
860
876
819
827
840
865
843
837
873
905
900
859
894
906
905
868
894
899
900
849
883
877
851
848
873
881
859
835
861
874
873
821
846
846
863
826
863
883
898
864
868
884
893
864
848
862
878
880
833
863
865
870
833
856
869
865
842
810
842
857
865
827
869
872
878
832
864
861
860
800
819
822
835
806
829
845
859
831
819
852
868
847
814
835
828
827
799
830
849
862
829
867
883
887
852
836
871
878
863
827
834
835
853
816
833
862
879
855
830
843
844
836
796
820
813
819
784
808
829
857
856
827
864
867
868
815
830
840
844
819
869
891
890
857
903
903
891
845
870
872
862
815
823
828
841
858
812
847
854
877
864
808
821
821
835
864
831
875
916
931
887
895
898
903
854
893
901
902
857
896
902
896
868
854
869
884
866
812
811
787
765
760
753
751
733
762
757
778
764
773
797
824
817
788
833
830
839
813
847
831
849
817
790
798
821
822
795
834
836
831
791
842
864
888
814
811
809
820
803
783
829
851
882
849
805
821
832
839
800
833
855
875
825
860
871
885
832
841
856
851
835
797
840
850
847
813
848
853
871
827
835
850
864
849
817
839
837
833
802
843
855
866
816
848
827
816
775
786
794
838
813
861
907
929
895
890
904
911
898
868
897
899
889
851
894
907
904
859
871
880
885
857
836
864
875
879
836
863
872
879
850
821
846
844
822
793
815
815
805
797
833
843
844
810
840
836
840
808
810
820
834
817
800
831
830
830
790
811
815
828
814
788
814
817
825
795
836
843
860
816
823
831
829
820
805
833
838
847
833
838
863
856
855
811
841
856
876
857
867
909
904
878
855
888
901
888
840
870
876
886
847
865
876
890
851
864
875
892
859
859
885
900
896
856
846
857
867
874
835
883
890
897
859
879
887
891
844
865
865
864
812
841
842
842
813
836
848
859
818
847
853
862
821
864
878
880
836
841
856
862
858
824
865
858
861
818
821
838
854
846
804
852
864
854
812
838
828
827
786
787
780
805
807
861
929
962
899
936
925
908
859
870
881
887
853
850
862
865
833
854
852
858
831
831
850
877
835
872
889
901
869
889
909
910
869
873
898
900
880
856
881
882
884
839
848
871
874
860
832
867
874
862
820
850
842
867
825
849
849
859
816
833
844
852
811
848
855
871
834
860
874
867
829
847
864
871
855
843
865
872
851
825
855
877
872
837
854
843
837
806
817
833
847
831
804
834
839
847
814
812
834
855
857
814
837
848
858
823
841
866
883
845
859
884
881
839
834
862
864
845
811
845
852
872
832
851
868
870
842
866
875
880
831
871
868
877
842
862
862
857
830
857
879
886
856
824
855
861
862
824
848
853
863
824
837
858
865
851
821
847
855
849
809
845
848
843
803
819
819
811
797
856
891
910
868
905
916
921
869
883
891
885
837
864
876
871
828
860
871
877
823
861
866
868
843
830
853
863
853
823
835
831
826
801
839
857
879
858
834
854
851
825
809
832
838
810
801
835
838
844
807
823
831
842
834
811
842
844
850
815
841
858
865
876
839
867
883
884
846
882
892
895
861
849
860
857
823
833
842
860
834
839
870
871
841
826
858
886
888
841
867
864
886
840
850
869
872
836
858
848
863
828
826
857
891
897
849
885
896
888
840
871
868
848
809
829
827
828
803
847
864
887
856
884
877
842
822
838
830
799
806
826
846
830
798
845
856
861
828
866
880
898
869
877
894
902
871
836
865
876
874
824
848
843
844
813
835
837
847
871
827
861
852
861
845
807
837
850
853
826
848
854
861
835
827
832
844
814
830
865
874
844
824
839
851
823
804
851
864
868
827
858
863
851
823
820
843
847
860
827
861
867
854
834
835
851
867
859
830
877
900
898
860
882
888
886
832
864
862
871
833
856
863
865
819
852
846
852
838
812
842
853
842
813
848
862
862
823
862
859
863
821
850
852
853
813
834
836
838
807
834
838
843
817
833
854
855
835
805
833
831
842
804
835
833
848
821
838
852
872
852
811
836
842
850
821
855
863
876
831
874
875
871
829
860
860
872
822
851
847
852
822
833
842
876
843
829
862
868
855
826
860
869
852
830
865
874
876
838
858
871
871
848
822
853
859
863
833
851
854
860
825
838
850
864
834
818
841
850
854
817
855
867
872
854
832
854
846
846
810
818
837
860
872
832
837
841
853
822
816
845
856
836
805
834
840
851
817
846
864
878
843
855
855
864
829
855
870
867
841
867
866
871
854
834
850
852
837
836
869
874
859
831
859
867
846
806
819
799
783
754
732
716
705
689
715
725
770
753
801
805
812
781
832
830
843
795
830
821
821
778
785
790
807
812
776
817
853
877
853
816
845
875
869
821
856
859
847
800
845
864
887
854
827
878
884
879
822
841
829
822
775
810
824
840
815
806
847
869
850
806
846
875
891
862
825
870
883
898
844
880
900
897
847
849
873
888
878
851
886
923
920
865
899
907
908
855
875
879
885
847
858
878
894
853
888
897
900
864
849
871
856
807
818
810
842
843
943
986
1014
977
989
972
921
869
906
908
877
828
851
849
854
825
851
859
889
847
888
885
901
867
876
880
892
874
834
874
877
866
828
815
841
867
871
848
857
872
881
852
831
859
854
873
838
849
875
888
840
865
865
875
825
858
862
868
824
848
844
853
823
825
832
838
811
835
866
888
890
849
889
898
869
846
872
885
884
833
868
863
855
823
868
880
885
841
863
869
838
826
850
863
850
810
845
843
864
829
868
883
875
826
865
871
850
809
849
859
854
808
827
841
855
857
835
876
886
882
847
869
876
873
842
871
878
892
860
865
882
893
849
848
878
893
887
838
868
885
870
869
828
857
858
876
824
841
859
861
826
844
844
835
798
820
815
830
795
825
827
843
820
833
852
864
856
817
851
864
885
836
878
901
903
862
893
906
905
858
884
877
868
832
863
864
876
846
872
883
892
859
878
898
896
861
823
843
857
832
862
884
933
883
922
935
911
887
926
931
896
870
888
895
884
836
874
880
875
851
869
882
884
840
859
867
856
829
864
882
887
851
856
872
876
851
846
872
887
867
829
848
847
863
817
840
864
872
836
849
855
861
821
840
846
848
813
834
854
866
850
821
842
847
817
822
846
854
877
837
874
895
914
868
871
883
903
871
846
884
896
897
857
876
877
877
849
839
857
872
874
842
850
865
877
856
837
883
896
892
842
863
861
859
828
830
861
890
864
839
873
881
874
833
861
858
858
828
810
847
870
881
850
869
891
898
865
877
868
882
847
859
871
875
842
847
883
894
874
854
904
905
906
859
876
885
892
862
836
871
884
894
822
842
850
876
860
890
941
947
915
880
908
925
900
866
904
903
872
841
874
866
866
825
858
863
867
833
829
846
848
815
836
850
859
843
828
848
857
855
822
848
854
871
837
827
861
884
854
868
895
889
835
864
872
863
833
808
843
871
876
841
892
911
899
859
884
885
878
833
869
873
890
849
861
855
859
821
832
845
856
856
823
854
871
872
849
844
851
866
844
836
869
877
854
822
854
857
851
820
824
849
853
840
807
826
828
828
798
838
856
864
835
882
896
895
851
886
882
880
835
862
885
885
842
879
901
860
831
852
857
857
817
835
855
869
861
818
854
856
827
822
836
841
821
818
847
853
851
821
867
874
851
842
870
885
879
835
856
873
881
841
860
869
873
831
866
871
893
849
867
865
857
816
836
843
873
828
818
835
854
835
832
867
881
884
836
847
838
856
840
867
879
895
853
882
894
912
863
866
868
869
832
840
847
860
853
834
874
890
892
841
860
858
840
829
844
846
822
860
859
855
819
846
851
865
849
829
863
876
874
839
860
867
858
825
861
867
871
832
862
865
873
828
854
856
856
824
817
832
842
823
800
828
838
835
804
837
853
865
855
821
849
848
862
819
845
866
857
829
810
819
840
810
773
818
821
843
850
789
822
841
853
829
860
877
894
857
872
883
884
844
864
875
881
843
877
884
892
846
865
857
871
834
844
861
879
875
846
862
871
876
832
853
852
861
868
829
870
888
896
859
896
914
896
857
884
880
861
840
863
877
876
830
863
864
877
854
853
867
876
848
824
864
889
884
852
883
884
848
825
842
849
839
807
839
848
861
827
849
861
865
821
830
846
863
849
817
854
856
871
832
864
864
873
840
869
874
887
854
866
897
874
853
821
850
867
884
847
865
889
909
898
848
860
863
872
828
857
852
856
821
843
844
860
835
825
861
887
883
844
876
879
886
849
856
861
864
832
837
850
858
822
833
846
851
838
823
843
847
833
798
826
831
852
822
806
811
839
830
797
836
844
850
795
797
804
810
787
775
808
824
834
807
848
849
856
813
833
832
842
815
796
824
853
859
832
859
864
866
816
852
862
881
854
826
849
855
885
845
860
875
871
835
846
854
847
796
808
810
857
836
852
888
898
872
842
859
861
865
826
852
861
865
828
862
869
878
832
856
863
870
840
857
870
884
865
837
871
862
845
812
843
855
855
823
861
879
903
856
895
909
913
872
846
865
874
840
863
866
871
839
887
888
868
863
880
896
887
857
855
877
891
861
860
873
886
873
837
872
870
868
830
851
843
823
817
857
880
882
841
881
891
879
842
868
883
873
833
864
873
877
840
878
890
892
839
860
854
850
814
825
824
842
823
826
851
869
850
825
861
871
858
822
854
853
857
826
835
842
858
845
858
886
893
860
888
879
867
838
873
885
867
839
863
874
855
818
844
870
861
841
815
834
838
829
808
844
866
882
837
868
887
877
839
855
877
879
863
855
889
890
863
852
877
881
873
834
860
866
861
823
858
855
851
829
850
860
874
835
858
849
874
853
839
861
881
894
853
877
879
856
836
878
886
888
838
870
862
851
818
838
825
800
810
812
829
808
819
847
857
847
808
846
848
836
807
841
850
855
818
842
852
852
811
829
822
843
808
843
854
866
839
878
877
877
851
869
869
873
828
833
834
848
826
832
873
911
903
865
908
899
869
834
855
852
838
795
820
823
845
861
826
872
891
910
864
903
908
912
883
877
884
886
858
836
868
872
880
838
864
869
888
844
880
882
885
846
876
875
881
833
845
847
850
814
828
846
863
865
831
863
867
853
833
858
861
857
823
851
875
885
827
852
863
846
815
849
843
845
811
850
855
868
835
866
862
869
832
871
883
896
857
891
895
889
850
866
874
868
834
866
878
883
835
841
839
837
816
818
841
848
840
835
865
884
853
831
865
853
844
809
836
848
850
815
850
856
846
811
843
839
848
824
852
849
863
812
820
813
826
821
811
848
866
868
835
865
876
862
830
855
867
845
812
842
857
851
823
856
856
860
817
836
845
857
845
831
857
[truncated: 66,016 more chars]
