# Supplementary material for: Comparison between Electrocardiographic and Earlobe Pulse Photoplethysmographic Detection for Evaluating Heart Rate Variability in Healthy Subjects in Short- and Long-Term Recordings
Source: Sensors (Basel). 2018 Mar 13;18(3):844. doi: 10.3390/s18030844 (PMC5877367; doi:10.3390/s18030844)
Supplement: Supplementary file 1 [file sensors-18-00844-s001.zip › DATA/24_hours/6/ppg_data.txt]

780
796
770
779
777
778
738
697
718
703
667
694
716
717
714
662
691
698
697
665
664
671
683
658
635
663
652
647
634
633
639
625
656
638
659
644
652
667
664
660
639
637
627
620
602
593
623
672
739
765
759
740
710
674
671
674
666
682
653
653
669
686
708
710
711
719
742
730
684
671
679
696
666
622
634
636
633
625
641
629
639
625
617
618
627
596
618
606
579
597
568
561
569
576
554
545
561
549
552
567
574
637
740
775
761
745
689
683
689
696
691
686
647
617
624
614
622
644
625
603
636
637
652
655
645
646
627
620
589
586
598
602
617
663
670
674
632
635
644
637
611
622
604
586
587
579
555
562
539
535
543
537
539
543
548
557
559
568
594
579
589
608
608
598
600
587
570
579
560
562
559
559
550
532
537
545
544
561
626
615
623
639
619
596
604
608
603
591
584
554
563
560
537
544
561
556
559
565
561
574
576
578
567
574
580
564
573
585
596
600
591
600
596
600
601
602
591
592
581
563
574
571
559
565
580
594
591
595
585
579
598
585
568
570
572
589
623
648
602
596
606
581
597
595
589
590
583
580
572
578
575
601
623
649
678
709
731
710
683
668
646
639
603
598
583
570
571
583
582
583
585
598
585
619
641
637
650
682
699
699
692
649
648
639
570
561
566
596
612
621
630
610
622
626
611
616
609
611
576
579
580
570
554
552
546
529
558
560
561
601
647
662
666
669
676
683
657
647
652
645
633
618
600
606
592
606
602
613
603
629
623
614
622
618
619
593
597
582
590
566
553
568
555
573
567
565
579
610
642
630
618
637
622
600
594
589
568
562
560
558
558
563
579
599
619
647
671
666
653
648
633
626
607
599
590
580
580
586
575
594
595
575
584
584
592
594
583
566
568
587
580
582
585
580
581
583
572
561
560
554
546
541
548
511
542
539
547
540
538
543
555
548
543
540
540
546
543
535
544
539
553
552
574
556
586
586
585
582
581
572
569
565
566
554
544
562
583
571
573
598
597
606
637
618
632
638
626
623
623
607
596
606
605
599
608
636
618
618
610
603
603
609
603
602
626
611
607
588
592
605
594
605
608
613
606
624
636
624
643
614
632
627
621
629
629
625
605
604
636
628
644
640
626
637
644
631
634
648
646
658
668
678
653
645
624
606
604
595
610
608
641
640
632
624
627
612
597
591
576
580
569
566
556
568
576
595
617
629
622
615
629
613
625
603
607
602
590
583
584
603
608
651
710
678
695
707
690
672
654
644
649
634
609
605
597
590
587
611
614
640
653
672
695
717
672
680
645
649
618
616
575
606
591
587
598
600
613
639
667
635
640
658
690
680
680
664
653
610
617
582
590
597
630
604
635
636
658
693
709
704
691
680
653
637
657
659
664
658
611
618
641
656
629
661
645
657
634
631
604
590
606
601
609
623
643
674
717
735
703
714
709
709
655
665
662
678
723
751
714
725
711
709
685
690
674
676
703
702
723
694
720
749
745
717
705
712
717
716
686
670
688
696
694
690
642
628
642
665
684
677
690
681
669
646
628
616
613
616
610
609
627
629
677
680
713
735
747
692
688
683
678
669
636
644
635
626
658
669
698
697
664
712
696
713
724
716
688
706
717
699
684
707
705
728
744
740
702
733
722
679
708
704
721
737
724
685
684
667
682
662
649
668
683
709
686
713
736
739
703
711
709
700
706
701
659
679
691
712
748
729
769
794
807
768
797
775
753
720
720
725
738
758
731
767
775
773
754
734
751
751
757
747
721
741
742
754
725
695
712
707
648
654
653
663
708
718
733
730
716
663
672
666
661
695
704
732
703
663
689
710
723
740
671
705
701
694
672
641
655
651
645
645
646
663
669
663
672
686
686
670
684
658
638
633
634
629
636
602
644
660
696
722
698
743
761
762
702
714
705
706
712
682
715
711
749
727
710
729
750
733
711
718
710
660
689
705
699
705
711
701
649
669
673
691
670
671
670
700
668
665
665
658
649
631
637
646
662
655
637
667
669
676
664
669
672
686
670
633
665
661
674
662
660
700
710
701
686
691
693
693
662
669
650
651
638
628
632
603
634
630
648
627
613
627
629
635
626
618
629
638
648
608
654
667
695
678
663
663
661
653
637
646
622
624
628
640
612
629
633
664
654
644
681
679
679
650
652
653
667
656
643
698
709
710
719
730
732
708
698
708
706
681
680
682
691
677
665
681
698
714
707
730
729
708
697
711
706
682
654
678
687
671
674
707
713
714
673
695
693
709
681
703
692
699
670
668
681
688
650
651
688
703
731
696
748
754
766
710
725
719
709
662
667
670
673
663
676
702
706
724
691
709
722
707
673
652
664
670
696
696
702
729
751
725
729
751
727
695
675
685
687
690
664
691
704
736
714
710
720
718
668
662
675
690
708
696
719
731
747
746
726
742
737
693
670
692
692
711
702
703
715
703
673
667
661
659
644
616
631
647
646
615
656
662
673
655
683
683
719
690
730
741
736
730
690
712
713
720
719
707
720
744
742
756
704
695
698
701
716
710
693
752
758
778
744
753
744
747
734
688
714
715
730
733
725
750
752
761
733
758
747
734
686
705
703
745
788
737
758
770
784
755
716
736
733
744
713
739
765
765
770
709
740
736
748
707
741
770
754
746
712
731
741
744
746
700
739
737
724
680
695
716
727
707
706
736
724
705
673
711
687
695
667
662
695
696
715
731
683
722
728
743
695
676
710
691
702
682
736
763
777
745
753
771
760
707
719
717
702
673
702
706
737
756
716
763
770
762
726
739
724
730
698
732
712
681
661
688
681
691
690
666
629
658
635
623
650
619
591
636
644
656
686
694
710
695
679
653
668
641
663
689
744
725
713
706
725
719
699
691
670
656
644
646
631
636
642
638
620
645
686
749
754
747
770
796
783
761
740
692
688
686
685
683
692
666
688
699
691
652
689
691
692
676
676
674
671
656
661
645
650
658
654
702
734
756
768
758
704
702
683
680
675
664
645
676
689
715
683
657
662
642
634
640
624
657
657
662
670
666
682
693
666
657
671
674
650
652
671
696
720
693
740
757
775
756
740
762
737
723
720
748
740
709
728
763
740
712
743
735
716
738
739
706
707
746
731
728
753
749
750
743
793
797
743
774
776
740
725
768
784
751
739
762
776
740
749
765
755
731
741
746
743
711
718
727
739
729
747
716
745
738
748
717
724
745
730
725
746
709
718
730
737
722
718
729
759
720
722
732
745
752
736
746
763
718
709
720
738
720
731
735
779
762
784
752
743
750
770
795
784
723
742
742
724
745
756
793
815
793
761
782
777
742
726
764
752
792
821
790
795
820
820
772
798
779
768
754
759
775
758
763
797
786
768
801
812
824
777
781
785
763
746
784
796
782
760
794
801
781
768
791
809
775
757
787
789
778
774
816
832
788
802
798
769
756
762
770
735
756
781
785
723
746
716
714
709
706
720
737
765
751
758
792
794
765
759
761
742
702
728
741
797
757
815
822
776
820
853
799
810
805
812
789
793
752
789
777
765
777
800
816
768
801
800
795
743
758
768
754
762
812
824
760
806
819
820
786
786
794
779
751
751
758
775
797
794
798
830
836
808
791
818
833
791
766
785
784
754
780
791
839
772
803
802
800
793
799
785
730
790
784
736
784
778
781
803
810
776
796
797
803
755
781
781
753
764
777
817
771
802
738
770
771
781
774
765
765
749
701
720
724
699
741
703
784
823
833
822
772
754
751
730
677
722
689
720
763
775
793
747
754
736
764
767
783
765
717
740
746
802
767
833
860
856
797
834
798
764
781
776
806
774
815
859
855
825
847
875
884
869
811
858
858
867
832
865
865
882
869
805
847
837
806
804
828
859
813
826
846
861
825
823
835
828
780
806
816
855
808
840
842
865
812
854
841
830
788
797
810
781
778
793
836
824
811
826
833
796
791
783
796
760
759
766
789
753
754
796
809
780
815
816
802
781
809
811
799
771
801
819
780
769
807
839
833
795
839
856
823
780
817
836
812
786
811
821
766
798
791
804
757
761
770
740
762
770
781
742
767
769
807
778
791
791
796
755
778
808
788
769
793
789
756
771
798
817
761
785
790
771
749
753
757
760
731
754
761
762
756
801
826
808
784
820
828
778
798
792
803
764
805
812
770
778
800
799
784
817
850
795
798
818
822
778
802
811
810
769
829
830
773
796
794
812
774
813
807
797
800
844
848
810
830
836
819
790
814
806
766
780
788
791
750
792
787
768
778
797
810
772
782
794
813
771
797
819
840
792
833
835
842
796
813
818
783
753
779
804
799
817
858
873
832
865
863
816
820
840
837
811
871
888
867
860
857
861
812
850
875
867
837
888
913
883
842
895
876
826
808
841
834
831
847
869
859
815
838
847
818
790
835
837
804
826
842
853
809
845
838
815
784
814
803
787
786
816
832
806
839
854
862
809
844
837
777
795
806
764
794
809
819
752
811
809
819
782
810
806
800
785
795
813
792
777
820
837
822
793
819
824
807
788
813
851
813
833
862
843
820
840
841
795
797
805
839
798
831
861
860
819
844
854
807
836
839
800
821
805
765
801
806
791
805
851
808
756
802
801
768
766
775
796
769
781
775
768
753
774
789
754
758
767
806
754
762
766
779
754
780
808
816
795
834
856
810
820
845
822
794
809
812
777
781
796
809
775
778
819
826
802
816
822
805
808
820
796
771
776
768
760
752
797
794
785
821
848
780
785
805
793
773
794
831
785
779
762
745
740
749
716
738
745
789
765
740
757
776
808
805
766
793
782
752
745
799
845
813
835
845
845
838
855
862
808
834
843
792
814
827
816
802
837
854
821
852
846
802
819
816
809
794
825
847
814
852
831
770
744
733
752
906
841
883
944
962
925
945
919
848
841
838
831
808
841
836
852
822
861
846
820
827
859
862
812
831
824
826
791
819
819
796
784
814
836
856
809
808
818
817
797
817
830
846
798
829
835
826
803
836
829
809
817
832
826
788
806
811
827
756
765
775
812
767
787
798
813
776
809
817
793
802
830
838
784
834
829
795
807
815
820
791
826
819
823
784
830
853
821
847
862
836
822
836
835
786
784
814
831
809
811
834
827
798
815
828
809
765
792
795
804
780
821
844
832
805
844
845
822
807
819
812
782
789
811
840
822
812
846
870
835
811
842
850
824
783
824
836
841
781
823
838
828
754
697
695
691
704
715
699
699
681
697
695
729
748
709
749
766
770
762
728
768
760
743
717
765
801
808
811
789
831
858
849
794
823
797
777
750
796
825
802
783
841
870
818
787
819
802
769
770
793
812
780
815
829
837
789
825
840
836
811
840
866
830
809
843
860
847
829
855
871
838
840
837
852
812
809
813
824
790
823
847
837
826
872
864
819
849
845
831
801
840
840
825
817
850
858
817
819
834
856
831
848
858
843
829
843
853
814
812
841
849
812
827
837
863
819
849
854
847
819
825
845
823
790
817
826
826
806
819
828
794
809
804
784
767
791
809
793
790
816
823
776
785
783
810
759
771
815
815
773
797
812
791
779
813
829
830
810
827
839
803
795
812
824
766
795
818
831
795
816
843
850
811
836
845
811
784
812
826
808
806
831
847
810
838
855
824
812
847
844
807
819
846
858
802
789
809
788
784
811
832
866
823
840
848
810
779
803
818
817
791
830
827
788
832
848
817
799
822
850
841
804
833
842
796
783
803
817
789
809
840
844
816
836
852
811
788
805
813
778
800
817
829
801
861
867
810
824
822
837
788
819
828
823
796
852
881
860
805
842
838
800
786
796
814
787
813
828
842
794
831
834
820
774
817
815
784
788
792
795
767
787
830
814
772
808
817
770
764
787
753
723
757
708
692
721
728
748
727
765
777
808
775
800
807
794
750
778
777
764
763
815
894
892
839
861
862
834
814
826
840
782
807
816
826
802
844
873
800
795
806
796
767
798
834
830
801
863
901
825
844
875
825
814
833
834
803
803
825
854
792
818
843
845
810
833
831
777
793
798
797
763
797
827
856
808
845
858
837
807
846
854
844
815
821
842
845
827
852
874
902
862
848
843
843
809
802
839
861
865
822
861
879
870
823
853
877
877
825
852
846
850
808
838
859
821
835
871
890
831
866
863
848
815
846
861
826
816
844
852
844
811
853
864
807
809
834
832
820
813
847
862
843
834
854
856
831
847
866
864
820
802
836
854
848
827
846
881
882
836
843
858
842
784
820
844
812
808
831
837
801
824
817
811
792
818
832
804
799
812
821
802
780
801
820
794
727
745
731
743
762
733
789
814
785
795
803
812
769
786
801
765
783
794
814
775
802
818
849
797
803
804
814
786
811
827
822
790
806
806
793
744
768
795
753
766
804
823
779
791
785
793
765
776
818
770
781
798
838
798
807
838
836
804
838
789
776
745
733
723
720
729
747
788
783
784
844
866
793
810
825
841
793
791
822
853
795
796
817
818
776
815
810
762
769
786
802
780
786
818
852
811
817
824
854
811
834
835
816
799
827
850
850
837
882
856
842
853
851
823
826
841
837
808
854
876
848
851
850
841
798
829
859
814
842
855
904
865
892
898
897
830
853
832
802
803
846
879
858
888
906
905
855
894
887
862
880
908
904
867
890
905
894
848
872
888
863
887
914
914
853
876
805
796
817
870
830
797
841
846
807
830
844
823
831
828
828
779
788
826
810
796
815
869
819
840
851
867
822
847
843
790
805
806
816
796
821
845
837
828
833
847
797
818
825
805
787
816
841
790
829
823
806
778
810
799
749
784
802
760
764
798
813
767
787
798
790
777
798
784
754
793
789
768
735
745
760
731
754
771
751
766
828
784
761
759
799
795
778
824
851
843
823
841
834
795
770
806
842
834
826
866
856
825
840
853
794
814
817
838
805
825
869
850
837
861
858
827
843
852
793
816
841
826
784
831
856
841
823
866
871
826
854
859
831
815
823
837
798
840
850
883
847
880
921
907
858
877
864
861
834
879
896
879
858
891
917
873
860
877
881
821
839
875
855
839
896
911
869
834
855
877
832
831
846
873
829
829
851
851
814
843
866
854
814
825
844
824
783
837
856
816
806
846
846
806
838
845
868
823
834
832
821
779
818
856
854
813
843
871
852
814
841
841
816
801
813
823
805
840
848
835
776
732
718
762
801
858
798
844
871
856
839
871
908
889
841
865
871
839
812
843
875
871
855
890
882
873
848
856
858
816
845
842
845
820
841
865
816
850
867
834
831
830
828
793
817
837
801
849
877
849
840
877
880
826
863
876
831
834
841
852
816
838
870
845
826
862
871
833
847
859
833
794
811
819
836
841
881
863
821
875
873
835
857
869
823
823
825
833
809
832
826
834
805
831
837
797
816
840
825
797
825
841
806
826
821
809
785
817
837
815
867
875
852
833
867
872
832
840
834
858
813
847
862
767
758
760
746
761
722
712
731
715
719
721
709
707
719
733
738
738
739
704
703
707
703
696
693
666
667
649
646
662
652
635
629
632
628
652
688
697
700
702
702
676
660
667
671
684
708
710
756
784
799
769
816
814
809
750
765
788
821
778
810
873
879
807
821
822
818
791
828
846
824
782
813
873
846
809
826
825
855
785
799
853
872
835
819
874
882
866
823
850
857
869
805
844
885
873
824
876
874
826
832
837
831
813
824
850
860
827
840
862
885
855
853
867
854
817
830
785
754
748
740
736
797
837
901
924
886
842
858
854
827
810
846
855
843
836
861
899
849
853
863
873
833
849
858
832
832
841
855
826
877
880
846
851
876
873
820
833
849
837
812
840
857
868
820
843
846
833
818
844
880
830
821
822
847
860
855
887
875
834
871
887
859
866
887
893
838
855
876
888
847
869
884
883
845
875
888
876
838
845
860
855
790
810
840
838
820
815
842
881
868
853
846
869
824
834
847
855
828
821
851
850
827
824
844
843
817
845
867
893
859
878
880
892
864
850
880
892
850
887
900
907
872
893
906
910
862
893
889
868
814
854
865
869
864
895
910
858
913
926
875
880
898
881
834
877
892
862
832
853
882
857
853
870
872
819
857
880
868
841
865
859
810
829
823
797
761
762
775
830
804
852
879
869
810
820
839
777
774
777
796
796
817
871
821
835
805
768
784
792
846
811
824
834
867
861
840
867
871
853
827
868
869
848
828
891
901
921
892
904
887
821
846
869
896
857
889
940
986
946
966
964
949
895
895
895
872
916
923
920
849
886
921
915
882
917
912
869
866
899
905
844
894
910
922
875
902
914
899
863
919
936
898
912
924
908
885
897
931
918
889
922
923
920
938
943
953
901
908
919
864
847
869
885
875
846
879
880
840
851
850
863
825
805
839
847
823
832
860
836
814
862
874
869
839
849
846
815
851
855
869
819
858
878
860
840
875
872
801
821
851
835
810
848
863
883
854
899
903
895
855
899
885
870
858
895
918
911
814
820
840
801
802
778
778
825
889
832
814
859
877
836
878
908
907
868
878
870
882
837
875
874
885
876
911
892
845
882
889
854
870
886
878
839
888
907
864
839
874
876
817
855
878
849
847
886
898
855
882
869
800
817
835
883
889
866
903
922
861
897
903
866
861
911
904
844
761
763
750
769
818
866
827
829
840
809
796
815
846
857
830
834
823
819
774
765
748
697
691
679
669
665
672
669
665
670
672
667
661
682
659
648
651
633
637
648
656
657
671
671
727
738
713
744
770
777
737
756
800
844
857
860
832
838
867
808
772
772
818
864
863
804
806
815
849
857
804
786
801
796
794
748
752
807
861
895
881
840
848
858
833
795
816
868
923
877
858
876
856
841
795
814
856
879
827
790
744
736
737
707
700
707
733
716
690
695
667
681
647
639
637
643
633
622
607
604
624
635
635
635
628
635
621
624
602
608
617
619
620
613
620
639
652
676
679
677
691
693
748
821
816
804
782
803
806
802
796
785
777
789
783
779
795
813
785
812
825
833
811
810
787
764
766
773
798
812
789
779
735
780
777
792
800
776
720
713
724
729
757
776
795
797
770
748
726
722
736
734
712
728
757
783
788
792
772
746
748
713
718
705
691
665
657
683
688
727
764
759
738
762
761
776
784
745
763
762
781
799
757
806
798
796
800
741
762
763
748
760
741
731
731
738
721
730
697
670
701
733
770
760
795
802
836
791
734
740
715
693
675
647
672
694
794
840
794
807
862
880
860
825
800
755
707
692
666
669
671
670
687
744
811
840
836
835
823
799
719
766
781
771
787
768
753
763
739
744
738
734
705
734
724
744
781
756
787
783
782
783
732
750
758
742
741
745
742
763
759
772
734
741
732
734
713
700
676
645
659
650
655
743
792
824
832
775
781
768
752
747
712
709
687
658
661
666
667
711
720
747
700
746
722
714
695
702
687
674
678
647
659
676
694
691
697
710
730
725
675
712
709
682
683
656
682
663
647
624
673
703
747
727
713
748
742
743
722
731
733
718
680
715
710
729
703
713
698
683
701
738
707
700
697
670
679
686
682
686
677
683
695
695
719
720
711
761
794
795
811
779
795
774
786
763
756
773
773
792
784
769
801
819
816
771
778
754
753
750
718
746
750
780
760
755
756
764
764
699
707
681
638
612
612
631
605
604
597
601
584
583
653
627
634
632
621
631
618
581
610
574
579
573
579
567
543
537
552
534
546
542
578
594
583
588
600
619
616
590
606
615
618
626
631
643
671
714
759
728
759
751
766
753
752
734
716
714
693
689
701
673
673
698
674
670
709
709
696
713
719
732
702
693
666
637
635
641
655
644
654
680
727
714
744
778
747
724
733
741
734
693
730
768
763
789
821
848
860
876
900
882
858
869
888
830
814
810
816
735
745
751
729
703
732
783
756
847
869
820
863
873
821
828
845
896
850
896
909
882
836
861
868
872
831
854
850
865
810
835
798
810
815
777
801
829
830
796
806
803
830
792
804
810
845
792
815
819
833
799
818
815
753
787
767
792
774
823
886
845
830
843
850
793
806
797
777
770
809
830
817
817
836
869
826
865
869
844
823
842
877
826
867
892
845
833
876
892
851
839
868
878
845
870
875
884
843
893
929
854
866
900
883
857
867
833
812
799
772
746
713
754
812
791
868
884
861
880
876
837
825
842
849
838
872
874
893
840
890
895
915
911
903
933
960
990
943
950
914
875
861
869
900
853
888
908
882
889
914
923
882
879
901
903
848
871
914
930
877
886
912
917
881
877
899
940
885
910
936
963
902
928
954
914
878
894
894
885
871
919
932
894
888
910
915
870
890
912
869
861
910
954
923
930
946
942
905
918
928
877
900
917
946
882
895
917
862
876
888
877
846
884
921
897
876
893
906
850
890
905
889
856
897
903
913
858
889
911
879
916
932
906
899
919
894
860
893
890
879
876
898
909
873
904
925
880
865
890
891
840
846
871
855
845
874
886
864
821
793
754
711
697
688
717
754
744
789
842
814
825
863
866
825
856
859
804
829
812
784
796
819
837
798
838
876
880
840
882
883
844
877
903
869
860
867
854
807
845
862
838
857
891
886
861
895
911
867
900
908
880
839
870
890
846
887
890
865
867
877
871
850
859
888
839
858
876
862
842
878
880
855
888
876
858
830
846
846
795
847
866
838
857
874
836
844
854
838
790
830
853
826
812
844
841
810
846
841
800
816
852
884
842
872
883
886
850
887
888
849
865
881
872
854
884
928
907
901
907
907
855
883
864
876
855
901
937
902
913
897
869
858
887
915
871
898
906
879
850
886
889
862
869
893
898
860
889
882
847
851
877
889
843
873
891
901
867
897
909
881
845
883
909
882
861
901
912
871
881
886
871
846
890
881
848
840
879
873
822
871
880
862
802
767
736
727
736
761
799
810
822
837
834
837
824
856
894
875
826
829
842
795
774
738
725
745
823
871
842
873
902
915
856
877
893
885
843
888
889
890
837
863
908
867
896
891
903
844
878
879
855
820
857
857
814
803
833
851
832
863
890
946
953
963
973
957
902
914
952
940
893
914
916
865
886
905
903
865
907
929
908
900
913
910
835
862
882
877
848
891
917
858
871
903
931
882
886
888
859
837
881
917
899
859
889
909
888
868
891
905
873
861
877
900
916
881
911
911
881
858
887
906
869
866
900
916
886
929
992
968
980
1008
1011
982
988
936
879
911
921
908
860
909
926
916
911
930
925
881
920
917
865
876
902
894
837
895
876
811
835
850
887
879
898
936
899
829
873
875
813
815
858
906
854
825
871
876
858
810
850
860
852
823
868
873
862
857
890
892
851
868
881
910
835
874
880
860
822
859
886
888
836
874
926
936
906
941
951
935
908
913
941
911
892
901
904
841
883
902
869
855
873
880
854
861
868
850
819
858
910
925
899
942
912
870
893
896
889
842
871
892
850
872
863
840
811
856
867
864
866
908
932
882
911
921
911
860
892
886
851
841
869
882
838
844
898
882
838
902
900
873
861
892
887
831
872
890
856
837
872
896
866
913
941
955
907
934
937
903
871
907
918
879
880
922
918
873
913
912
886
867
880
895
835
843
867
898
854
867
887
889
854
870
892
910
864
888
878
815
770
777
726
730
757
835
793
818
842
861
859
835
871
871
862
815
865
894
886
852
897
915
901
863
894
906
889
859
891
892
848
884
905
897
875
910
913
892
864
861
878
827
840
882
921
886
877
913
917
867
867
887
888
839
858
866
886
871
900
918
893
855
884
878
886
838
836
838
854
863
840
893
915
914
859
891
898
849
812
829
857
876
850
870
889
886
846
857
869
881
824
856
882
865
818
883
872
844
851
874
875
835
885
896
880
860
876
901
863
867
886
890
822
879
877
866
822
876
880
841
843
887
887
854
861
881
879
838
867
885
883
838
868
886
855
850
879
910
885
859
877
882
840
859
869
854
809
844
872
839
840
874
875
862
834
874
862
828
841
845
853
807
845
871
844
828
867
870
877
843
867
867
833
824
836
873
833
875
903
888
852
878
909
846
861
876
923
868
907
923
913
859
928
920
862
898
903
915
880
920
959
965
929
965
956
926
865
903
907
919
885
908
920
905
857
882
899
875
849
883
909
916
864
868
886
901
855
885
915
915
871
910
919
867
895
902
890
854
877
881
865
846
900
919
930
891
922
932
909
873
911
931
912
896
933
973
919
917
925
880
859
911
958
942
917
929
936
873
893
912
891
862
885
909
894
877
934
938
905
905
944
963
936
941
956
916
873
930
974
937
974
1000
984
954
986
988
1007
940
963
968
929
860
893
879
834
876
873
843
850
898
913
853
883
891
850
852
856
848
817
815
854
881
847
869
852
778
744
725
707
725
759
746
764
813
872
867
842
848
852
831
809
845
856
860
809
823
850
847
807
821
869
859
796
814
813
824
786
810
842
838
794
801
823
817
771
781
804
794
789
841
859
826
804
825
831
798
781
809
829
786
788
803
833
779
802
789
734
749
745
754
724
756
776
775
764
804
818
795
784
821
839
837
779
807
828
823
780
789
802
810
751
770
789
806
794
772
785
803
806
784
835
877
877
823
816
798
787
734
732
729
743
748
765
812
833
823
803
812
834
751
714
711
708
690
699
720
745
731
732
751
765
768
728
743
743
768
739
782
784
752
713
739
742
750
730
756
768
783
756
766
772
782
738
742
751
751
737
765
765
756
721
713
681
681
666
676
664
697
740
801
770
788
793
813
794
797
818
816
802
834
852
844
798
834
849
797
816
822
860
827
824
845
844
789
848
861
820
805
848
862
833
818
860
870
833
850
849
847
815
857
853
847
797
821
824
818
802
811
828
824
789
842
848
823
795
825
835
809
810
828
853
851
842
860
862
840
813
848
845
834
809
854
862
848
813
854
856
829
822
857
877
827
842
866
893
849
876
906
810
792
810
883
915
990
961
898
845
845
833
790
783
807
814
889
837
870
894
884
835
859
866
831
782
806
814
795
757
801
800
769
827
740
797
876
890
874
840
792
780
768
735
743
739
768
773
753
798
855
865
799
818
842
835
783
805
835
848
794
867
852
824
834
846
860
813
823
855
839
804
842
853
840
817
836
844
810
845
856
854
802
841
853
859
810
858
869
882
835
873
878
882
831
872
870
866
819
857
855
841
804
858
871
879
838
886
896
878
849
864
862
816
805
833
869
848
860
880
882
840
868
896
875
836
858
874
870
836
865
876
898
840
867
886
894
823
875
890
871
832
883
894
876
840
905
892
872
861
874
887
846
867
901
874
849
875
898
864
850
875
880
840
862
835
785
777
805
834
814
855
873
892
834
869
859
814
834
848
856
808
837
814
792
800
814
784
757
815
847
817
776
803
792
764
751
763
780
800
774
827
840
823
799
834
829
789
759
779
801
832
799
838
852
859
816
821
847
862
819
823
853
864
853
854
878
887
848
854
860
873
822
848
890
948
893
932
941
925
872
899
899
878
842
880
880
850
837
866
914
897
835
884
896
855
840
860
868
858
832
847
796
727
692
682
694
723
700
681
685
684
661
661
666
651
661
683
700
710
732
730
742
713
727
725
717
729
686
685
665
674
692
681
685
724
798
839
793
825
839
845
796
777
779
804
802
842
880
866
879
890
880
833
803
761
786
835
818
782
841
875
860
815
850
887
854
824
859
860
845
839
897
895
868
875
886
882
835
860
875
872
846
876
888
897
847
859
866
871
834
863
880
888
857
871
882
874
843
864
872
891
848
903
910
867
863
893
874
834
843
871
854
824
852
848
872
826
872
907
897
852
893
898
838
842
847
842
845
825
833
825
827
821
809
788
807
826
780
781
790
773
752
796
831
853
791
816
819
807
758
782
826
866
827
868
856
873
827
847
840
817
858
857
878
859
857
889
843
840
842
869
817
863
859
857
810
850
871
834
854
876
850
822
845
844
830
803
805
780
730
704
688
714
780
834
806
837
843
858
813
830
831
792
774
798
837
808
837
857
855
826
855
852
825
847
840
843
793
815
847
876
831
865
890
869
831
881
900
895
856
887
899
901
854
899
897
866
864
882
881
840
869
883
849
913
945
962
895
917
878
828
858
866
865
819
865
885
859
827
859
862
836
803
855
872
846
839
870
881
843
862
908
900
860
844
873
894
852
863
893
897
869
879
905
933
893
868
902
896
837
834
866
853
838
815
859
874
895
860
877
887
885
850
869
874
890
858
852
875
867
842
836
868
873
835
845
852
853
834
849
871
861
833
856
881
821
860
879
887
837
891
906
865
842
857
869
818
839
847
869
828
846
864
864
854
885
891
866
877
898
909
875
902
905
883
876
886
894
866
857
882
884
830
873
891
891
861
884
887
834
811
828
850
828
853
868
896
848
880
906
852
854
864
856
821
842
825
822
792
826
840
832
805
846
884
867
835
868
868
816
808
816
851
817
826
859
886
836
876
885
851
837
861
871
825
849
875
854
815
859
860
843
847
874
884
819
860
869
855
810
848
874
828
806
794
769
738
681
693
723
759
758
759
821
878
865
834
863
877
863
817
862
865
818
854
893
927
887
910
920
933
860
901
924
878
837
867
896
859
838
872
890
869
873
895
928
880
894
922
921
879
889
921
925
881
899
924
921
856
905
920
894
856
890
913
875
872
906
921
870
895
882
874
851
863
868
856
782
757
789
805
864
848
841
890
926
881
917
924
926
892
894
890
876
849
863
895
902
837
877
875
881
840
895
914
894
876
900
931
912
866
845
843
844
796
841
833
805
835
856
851
807
851
868
860
818
854
847
849
811
850
869
872
835
876
905
894
867
889
886
855
853
863
855
811
849
866
869
834
880
898
889
825
865
862
825
824
845
881
866
872
895
865
835
872
876
839
856
877
896
843
866
891
894
862
899
888
888
848
873
882
843
800
801
776
745
729
708
732
788
866
876
836
863
881
857
835
842
854
847
823
886
905
852
869
882
878
854
856
883
919
901
869
895
923
856
875
886
884
843
868
890
898
865
914
951
913
893
902
911
874
849
879
912
916
890
905
904
905
853
878
886
893
843
778
776
758
776
858
808
858
873
799
759
701
698
691
680
663
662
638
632
640
656
668
671
679
712
738
743
775
747
716
732
733
729
695
707
693
727
713
682
716
721
742
747
754
756
756
723
710
709
713
712
708
692
690
697
690
693
708
674
719
738
759
783
755
760
815
866
872
836
806
822
839
863
844
854
858
879
893
850
870
867
866
822
822
834
842
815
825
846
825
808
809
785
771
734
753
758
788
857
847
874
862
848
792
788
800
828
845
845
894
931
915
848
872
866
845
807
832
853
876
842
841
877
891
873
833
835
852
857
811
836
854
867
846
823
828
849
829
794
833
844
868
826
880
878
883
837
855
850
848
823
861
902
897
824
848
876
844
838
868
887
855
862
859
874
824
837
846
829
805
850
861
851
859
876
878
826
845
855
868
827
850
860
850
815
868
860
847
846
855
885
847
837
844
830
811
844
853
815
824
848
829
803
836
833
816
792
821
842
799
777
806
828
778
761
768
737
742
754
772
782
793
751
782
815
835
796
782
813
823
824
795
845
853
862
806
855
860
859
823
850
871
850
822
890
894
880
837
862
867
868
834
856
888
836
847
869
872
841
855
876
885
848
878
886
844
837
876
878
848
845
881
874
852
872
882
889
841
854
861
832
831
845
869
835
859
865
822
842
854
868
817
861
857
859
808
868
861
831
829
860
854
806
818
842
821
794
830
845
816
835
840
836
801
841
844
822
856
860
883
843
864
869
852
828
877
895
885
851
890
901
892
852
884
897
880
849
882
909
875
890
927
934
888
910
898
872
841
853
873
828
877
896
863
887
907
872
857
865
892
851
856
886
857
847
869
876
842
891
871
840
863
867
869
850
855
878
871
844
885
896
874
863
882
880
842
889
893
839
854
865
862
813
843
857
818
837
855
851
838
876
894
857
836
863
865
861
855
886
893
882
872
900
913
876
908
915
948
916
938
920
892
882
924
889
891
924
967
1000
958
995
1003
958
946
957
932
895
962
958
894
816
792
782
754
753
745
726
751
740
697
697
697
686
678
671
627
637
646
622
620
613
601
592
579
585
588
593
614
603
598
609
628
632
640
644
662
685
759
754
764
798
804
775
821
840
785
836
870
830
825
876
858
835
883
857
842
869
849
823
890
909
854
895
934
886
902
923
952
897
929
949
971
940
954
975
999
968
1002
1035
1039
983
1030
1037
992
951
958
1020
1038
987
1029
987
997
1016
1016
978
977
975
964
969
984
942
916
944
963
914
958
946
903
926
939
946
894
923
928
904
886
911
955
980
984
985
981
974
944
883
905
925
959
938
961
962
952
932
960
927
911
938
975
943
973
986
1002
1014
1004
953
964
998
951
912
960
1055
1065
1010
1052
1030
1000
968
975
950
902
936
992
997
986
1089
1063
1035
1010
993
921
896
921
896
934
1007
1074
1036
1063
1054
1012
954
924
844
836
855
844
807
788
784
767
781
801
866
867
836
867
884
848
832
858
858
827
841
878
876
830
855
866
829
814
864
893
868
840
888
920
885
880
913
934
941
899
928
927
937
903
893
912
907
849
898
906
883
938
946
956
901
890
888
860
891
911
930
926
940
918
875
881
894
879
863
898
905
863
918
935
895
816
845
864
884
854
901
959
955
908
940
950
851
786
820
771
728
750
827
836
827
868
906
873
874
901
919
882
890
919
926
913
878
914
920
901
847
851
839
834
802
790
804
825
794
778
779
808
753
781
785
767
758
800
838
811
776
787
808
824
766
810
832
871
819
839
849
832
794
806
840
864
821
849
834
844
799
844
831
795
794
807
811
779
810
838
842
803
847
839
793
768
787
800
765
779
810
846
807
815
846
841
790
777
741
725
694
678
697
705
770
739
761
810
843
774
795
806
784
762
804
837
801
763
819
838
837
796
855
892
836
794
803
829
786
829
889
954
898
928
929
938
884
892
893
872
856
879
894
850
888
921
916
861
891
894
861
883
886
895
870
911
950
942
890
899
902
860
913
917
877
921
933
919
877
946
920
862
890
895
854
837
868
898
872
893
914
890
875
903
916
849
883
881
839
839
860
883
843
882
895
869
890
903
882
856
878
877
836
865
886
833
854
865
869
846
908
911
878
886
886
876
838
874
896
882
855
885
883
852
884
862
836
826
849
858
807
867
865
877
852
864
869
804
821
840
799
784
804
833
822
827
847
861
834
847
844
797
770
777
780
720
752
811
781
733
804
838
804
822
835
793
760
800
827
786
806
822
838
807
829
835
803
795
812
826
791
752
771
748
712
737
749
755
734
741
769
743
709
733
733
690
715
709
715
706
735
765
732
731
715
762
735
704
730
751
733
735
782
785
767
744
764
772
789
768
803
840
761
749
776
796
776
786
842
861
799
830
832
786
792
852
893
828
827
842
861
819
840
858
868
829
857
825
810
836
864
866
811
841
847
838
847
852
862
834
845
869
843
875
890
908
854
864
881
861
840
883
875
861
881
889
875
861
876
870
829
852
863
820
845
836
826
840
872
878
859
890
903
923
866
894
879
846
869
878
830
825
858
867
827
881
866
828
854
871
833
838
864
880
827
863
872
828
856
875
867
844
871
879
867
834
866
879
845
851
851
862
814
844
855
820
838
859
854
829
857
866
811
842
839
813
830
834
822
816
855
862
825
865
867
859
834
870
869
820
858
851
808
843
822
779
755
746
771
763
751
823
873
866
808
838
875
876
815
846
872
893
882
880
905
904
909
950
953
902
908
940
901
891
914
933
881
877
860
818
840
845
819
844
847
827
816
860
873
858
874
868
873
822
862
872
823
841
842
876
854
854
886
881
839
874
876
846
832
870
878
869
840
865
887
854
827
864
885
878
825
869
890
838
869
902
894
837
876
876
833
847
867
883
837
870
880
844
868
876
910
848
874
897
878
842
857
864
842
861
873
857
815
857
890
889
851
895
899
895
866
899
911
859
845
869
867
829
861
869
866
808
850
845
810
810
833
836
824
863
852
809
830
845
784
778
806
814
782
820
842
814
840
869
827
819
843
849
798
828
853
854
819
860
887
873
841
891
891
840
846
860
844
814
852
894
879
867
889
905
865
873
876
868
834
874
875
843
843
861
852
819
848
871
893
824
847
849
833
820
854
876
853
858
898
899
854
871
872
832
838
865
860
825
860
881
875
831
872
869
824
847
868
871
851
906
921
889
889
898
880
826
863
888
864
868
884
915
870
861
871
846
830
858
836
809
835
853
850
825
868
901
841
837
852
860
805
824
820
829
816
827
857
838
827
869
871
807
740
730
702
737
740
764
822
771
801
808
830
795
830
820
799
776
788
783
791
767
747
738
764
758
761
788
833
808
794
835
843
782
795
803
813
788
735
764
779
801
770
791
824
827
787
806
799
766
760
786
778
792
791
844
860
827
808
826
834
851
802
856
833
808
816
810
808
785
804
811
802
774
822
828
783
730
758
802
871
802
798
827
857
818
833
845
837
811
835
825
797
786
796
838
789
817
820
822
826
848
866
811
839
839
817
793
821
830
793
810
835
859
797
839
848
830
810
824
841
828
823
856
861
815
839
839
844
814
850
869
884
838
864
883
871
843
872
868
825
825
825
838
856
892
879
831
831
840
794
744
760
712
705
747
819
783
827
832
871
806
829
819
818
790
819
843
854
799
845
849
842
830
854
866
832
853
858
832
806
827
854
831
839
862
874
844
902
871
868
847
863
873
833
859
874
856
841
863
840
808
828
839
829
806
841
847
799
835
814
752
754
783
840
796
825
845
864
782
814
832
857
828
852
829
837
798
828
870
876
828
865
870
839
836
833
847
805
843
881
899
851
863
865
830
815
841
878
836
848
860
880
830
857
838
797
843
865
904
850
881
883
884
855
850
864
853
834
876
912
932
911
960
959
902
817
833
854
817
842
909
953
913
952
948
883
818
848
838
804
825
835
830
822
850
865
806
833
827
806
792
810
842
803
810
831
804
801
822
821
804
823
833
812
798
806
803
749
782
807
789
799
819
847
798
809
805
759
742
788
793
773
773
799
814
772
813
810
791
763
770
757
711
701
696
695
749
819
760
802
848
866
799
818
845
868
786
813
839
836
795
856
836
834
821
829
880
809
842
854
824
810
856
855
814
845
862
878
845
842
856
837
829
866
871
832
868
889
844
854
865
822
841
839
816
844
842
859
838
861
866
849
866
888
886
829
838
837
824
808
837
862
832
851
810
742
659
690
665
660
652
650
653
674
697
651
688
664
650
640
647
621
604
598
599
588
591
576
572
575
572
571
556
569
568
557
583
565
585
580
586
605
604
616
613
592
596
596
607
607
589
607
583
585
589
580
591
617
629
655
674
704
691
683
690
672
654
648
646
633
627
625
623
614
607
601
620
637
646
645
660
661
665
651
636
625
612
613
624
648
664
674
694
701
708
726
688
682
671
639
616
607
599
617
631
686
728
768
785
764
751
708
677
646
635
647
648
678
668
691
692
709
725
717
712
697
691
680
659
681
682
680
670
675
668
690
733
745
774
707
664
701
713
706
696
689
647
636
622
640
658
691
703
738
798
812
786
773
745
693
676
667
641
649
679
673
687
701
703
693
700
698
718
693
696
689
735
772
718
667
688
682
682
676
687
672
669
655
639
619
618
618
622
648
645
660
679
679
662
634
629
605
592
589
601
644
687
712
745
735
739
760
746
693
697
712
751
793
803
762
737
743
725
711
695
671
663
700
773
829
882
836
847
848
823
832
821
780
699
693
657
665
665
668
681
715
731
745
766
767
740
710
668
664
658
616
623
636
640
662
681
690
658
705
676
662
722
749
773
803
749
687
638
673
661
648
662
629
658
629
619
641
634
617
627
599
594
583
582
580
580
575
577
604
646
663
659
698
753
734
703
722
708
685
673
672
666
676
649
652
660
701
725
719
700
706
671
662
646
634
605
603
604
577
596
602
635
689
713
724
684
680
686
679
675
675
675
645
630
597
611
612
645
708
764
777
761
768
802
806
792
792
773
757
737
699
684
689
693
717
735
777
787
783
788
786
772
709
698
700
676
679
682
648
671
682
716
739
729
713
647
659
623
630
642
674
669
718
777
844
854
871
836
811
815
799
812
827
821
800
815
815
824
810
806
798
758
752
773
827
851
863
891
927
873
872
884
885
894
863
883
893
891
914
874
843
852
797
790
725
754
742
763
770
776
776
768
721
711
694
732
775
802
800
798
798
720
700
686
668
662
656
651
645
626
613
603
618
586
588
605
615
612
587
589
678
699
704
691
688
697
673
687
666
667
632
621
604
599
595
593
609
601
590
582
571
572
564
559
543
541
537
540
523
531
521
533
558
575
626
601
631
627
630
641
667
594
563
635
667
662
647
635
628
619
612
599
589
573
577
561
548
561
553
551
550
533
530
524
530
527
532
539
539
547
548
549
552
556
554
562
553
566
564
564
568
544
533
532
532
542
533
520
515
517
502
518
525
526
529
534
529
546
553
536
539
548
532
530
534
531
528
545
547
548
563
581
585
598
609
647
620
626
626
611
612
605
611
612
627
630
596
606
613
643
667
652
655
643
590
638
595
585
584
585
596
582
585
607
626
632
631
639
656
678
702
658
684
708
709
712
747
760
731
729
736
732
708
711
730
769
729
736
743
754
737
741
790
865
911
855
878
911
903
889
899
907
894
872
896
913
907
897
895
864
846
853
822
760
794
855
823
819
861
865
793
781
763
772
722
747
804
847
813
833
835
792
810
815
818
754
752
761
771
764
797
818
781
812
825
805
784
791
795
759
780
805
840
756
798
794
798
757
779
777
765
727
779
768
796
760
784
782
765
731
759
757
786
748
766
749
693
653
651
668
653
618
633
655
730
773
721
698
681
710
698
708
707
761
764
778
767
778
732
738
762
763
719
716
743
779
778
736
763
779
797
767
714
703
714
724
709
716
747
800
843
795
809
802
785
737
742
722
769
754
725
752
754
783
766
775
782
800
794
802
820
817
806
745
792
785
815
797
822
837
841
791
801
787
767
742
749
761
782
761
789
786
763
742
737
731
696
687
691
709
704
697
714
738
731
693
700
690
663
629
658
655
678
703
669
688
707
736
737
720
751
746
751
714
735
746
730
672
699
705
734
714
755
769
767
720
716
702
719
724
694
733
731
783
754
762
771
736
713
722
743
723
722
729
741
757
727
740
734
706
695
716
731
701
739
732
770
730
743
733
740
700
715
722
717
692
708
747
812
786
815
826
805
794
797
777
769
731
702
713
740
774
785
753
727
735
704
730
735
776
796
779
817
812
787
822
818
802
781
767
704
731
746
781
813
779
775
751
729
713
665
708
789
924
852
848
863
883
878
898
881
875
853
849
843
807
788
765
717
679
713
732
849
852
792
765
747
784
791
796
784
719
713
710
726
728
711
749
776
765
751
744
749
749
779
792
753
744
763
736
753
789
809
819
821
785
742
690
658
653
653
788
904
844
848
846
849
869
867
855
840
805
763
714
680
666
725
775
886
871
836
846
849
867
819
761
756
801
884
867
792
825
875
894
890
883
893
858
836
783
801
811
831
824
831
766
766
768
775
809
821
810
783
749
765
782
803
831
787
802
823
808
784
733
742
764
797
744
779
771
759
741
753
752
726
759
771
803
799
756
778
783
826
846
832
776
817
828
841
787
799
823
852
838
778
799
797
781
782
718
736
748
766
763
720
737
760
796
813
822
816
807
746
719
739
748
716
756
782
824
830
837
748
732
720
735
767
738
695
689
726
774
806
809
783
796
818
806
769
712
639
628
691
743
828
787
804
772
780
777
773
701
691
677
680
713
745
739
706
711
733
747
750
728
701
720
748
743
768
795
796
800
783
743
776
775
809
829
818
797
797
799
819
818
774
788
789
819
800
772
815
826
844
828
830
821
824
769
785
801
793
800
828
838
789
801
826
847
814
807
802
809
814
808
834
846
870
885
852
859
844
864
840
844
828
836
807
820
796
809
807
807
798
801
761
765
772
784
802
756
776
758
742
729
779
772
772
743
722
741
779
790
740
788
802
811
750
772
746
711
694
722
791
786
819
844
799
820
803
808
743
734
729
709
709
665
702
717
763
751
797
801
825
752
790
779
804
757
784
784
805
795
808
821
821
778
792
771
773
735
771
796
798
768
809
798
809
731
755
745
753
721
733
755
794
759
783
810
820
780
813
815
835
846
799
820
832
851
833
842
822
832
805
809
811
825
821
830
831
855
818
831
831
828
821
785
775
784
747
767
781
819
824
827
820
811
754
751
757
743
722
775
832
853
827
858
845
832
770
790
780
797
756
775
737
792
810
839
821
819
840
855
836
788
779
774
790
809
760
802
810
814
777
819
859
872
892
887
876
859
805
810
815
823
785
826
838
866
852
849
865
881
873
832
842
831
791
777
807
834
813
791
825
846
871
787
822
827
837
779
812
829
843
816
858
876
873
829
848
852
858
864
863
869
852
830
848
878
881
845
855
842
852
811
830
838
842
807
828
848
840
801
820
825
812
747
758
772
806
772
808
826
818
755
783
788
777
745
779
813
838
759
699
715
719
713
726
698
696
665
638
625
626
645
669
683
675
679
706
733
746
745
737
768
794
812
801
735
755
762
739
795
788
805
799
757
777
778
796
789
770
776
794
790
788
788
789
748
708
723
764
793
754
768
756
752
738
737
739
758
780
768
784
810
827
844
827
838
825
824
814
811
810
842
845
821
843
830
817
799
814
812
760
718
737
746
791
734
759
783
818
812
765
749
742
726
726
731
749
709
740
774
845
826
818
844
855
826
730
685
692
684
651
676
676
658
674
639
645
665
641
620
607
589
582
580
566
568
567
563
572
561
561
549
546
562
579
633
672
747
809
831
826
762
707
754
722
698
661
631
643
664
678
682
680
694
707
700
708
710
729
749
752
768
813
835
789
763
786
795
753
747
783
776
806
814
801
801
804
766
748
705
713
725
777
819
820
811
786
779
782
767
719
667
648
666
698
811
851
842
814
836
844
845
809
815
803
815
806
760
810
834
863
831
832
839
829
817
805
801
809
818
818
799
805
825
802
780
762
723
750
737
768
777
792
791
792
850
845
849
761
697
690
728
730
735
735
738
755
748
707
664
692
682
703
712
693
686
684
658
659
659
640
630
635
642
651
692
759
767
725
696
721
734
765
764
779
740
733
694
703
694
673
763
856
889
826
831
825
818
821
825
808
763
704
677
728
735
780
752
742
691
674
667
696
700
720
710
678
689
684
684
673
653
618
657
638
629
649
655
694
670
685
687
697
698
683
662
632
631
616
603
613
647
651
771
770
812
831
849
850
853
842
805
813
800
745
730
675
681
683
686
715
761
765
752
760
744
718
699
676
656
622
636
647
734
850
849
807
825
820
815
807
791
755
702
691
663
658
659
645
701
758
873
837
854
819
804
787
755
733
736
718
707
681
702
739
784
814
819
807
828
755
775
760
777
783
755
752
778
807
831
849
862
830
793
804
822
806
795
794
765
779
748
729
703
711
721
743
764
778
795
764
700
706
715
736
779
797
820
823
768
790
779
732
706
676
719
726
751
760
785
802
814
794
771
727
704
709
731
764
828
857
818
835
855
854
841
806
800
773
775
729
772
805
814
838
769
771
724
733
729
722
740
790
790
769
775
722
750
751
776
797
782
799
797
792
788
726
736
757
769
773
764
748
733
751
766
774
775
742
740
645
669
677
681
717
714
692
704
729
785
747
765
760
773
737
757
743
740
731
686
711
720
761
815
798
858
870
882
857
795
783
752
733
727
703
704
685
704
710
753
756
710
670
676
665
660
683
659
670
655
645
631
651
643
679
713
728
689
685
698
733
741
767
776
793
781
755
754
760
800
795
825
838
843
857
831
811
769
731
730
793
857
826
869
863
883
861
856
867
869
885
844
809
813
782
791
773
796
820
851
881
862
857
821
793
806
811
822
806
792
785
796
807
772
795
794
786
778
742
699
689
698
711
756
766
732
762
753
781
773
712
702
695
707
723
712
690
708
720
717
729
653
696
662
669
658
641
661
686
705
709
710
697
718
712
730
771
775
794
754
703
731
721
746
770
776
734
718
682
656
660
691
763
817
789
836
857
863
839
836
848
847
828
751
781
765
808
816
760
821
853
854
833
860
864
799
797
789
763
745
693
724
753
852
871
838
859
868
866
836
790
745
716
736
782
798
799
774
738
705
716
711
753
807
794
845
828
826
810
817
850
843
822
765
798
800
809
761
783
789
746
737
805
856
806
807
789
705
719
692
782
871
870
866
849
850
802
805
799
808
836
847
851
848
858
853
873
853
771
775
771
789
765
731
688
703
740
746
743
741
711
708
693
709
712
665
690
684
660
668
648
636
653
641
614
597
603
570
581
585
570
575
581
570
599
620
680
668
686
703
721
719
714
726
715
722
715
725
764
798
835
839
795
793
745
770
790
806
785
762
697
699
673
705
783
864
890
881
898
916
926
893
863
868
872
861
849
810
779
785
798
797
782
747
723
696
698
701
689
705
736
720
697
721
772
809
803
786
699
706
696
698
691
775
897
862
872
808
828
867
842
830
826
795
697
748
784
857
824
850
866
830
817
793
770
736
723
748
737
742
758
774
784
775
765
763
746
713
706
705
732
732
744
751
741
752
733
692
715
708
701
729
754
782
810
760
750
734
737
736
665
688
676
708
697
710
725
699
659
648
654
674
769
828
891
908
913
875
856
809
740
700
661
647
618
613
571
572
566
552
550
553
546
567
568
580
587
600
608
640
651
672
672
690
683
721
752
777
762
766
781
767
749
714
652
651
626
602
607
635
603
626
664
689
735
726
742
736
709
672
669
650
643
655
686
726
720
759
752
762
743
732
692
656
662
655
665
739
770
804
811
806
824
767
784
766
756
749
744
743
765
772
775
799
789
787
759
762
753
742
742
730
732
721
708
699
703
669
666
653
652
654
674
682
712
720
710
738
740
752
745
717
708
697
700
713
713
702
725
766
803
841
848
824
838
829
754
744
719
686
711
737
751
738
739
741
709
707
676
711
751
704
680
679
635
630
629
613
614
609
615
622
627
678
690
685
706
731
735
751
724
727
677
679
648
642
628
621
613
620
604
623
658
713
722
751
738
713
727
735
708
674
646
648
624
625
634
639
649
668
663
636
665
654
652
631
633
634
633
633
625
626
637
623
645
633
632
640
639
603
614
604
598
609
591
598
586
611
628
667
676
651
708
732
751
771
776
785
732
711
679
642
640
616
622
628
631
670
660
645
715
740
728
741
764
744
709
710
675
656
659
629
623
622
609
627
672
739
784
836
829
849
823
834
837
818
779
681
689
702
717
720
697
677
683
657
651
654
695
744
762
756
753
741
712
663
670
673
653
627
649
670
694
689
685
653
653
644
625
604
573
597
561
562
571
551
590
605
653
653
665
661
666
669
666
654
639
629
630
631
635
630
636
622
626
654
679
715
688
677
707
692
660
666
649
679
669
670
648
615
627
642
675
666
657
652
666
642
641
671
699
691
708
705
690
695
676
668
634
637
632
659
679
697
735
705
730
747
764
756
724
695
686
660
642
601
624
607
651
714
729
757
753
767
751
713
700
678
654
670
652
635
613
604
599
574
595
594
616
632
588
631
624
628
573
617
595
606
623
594
565
594
613
627
652
673
659
663
631
623
621
600
589
600
603
633
609
635
660
629
649
643
620
629
601
616
595
592
599
608
613
598
602
604
611
598
600
609
614
610
619
645
690
678
714
754
751
726
695
690
698
718
714
688
691
684
694
663
635
636
620
641
690
734
755
805
756
761
756
740
721
700
624
620
620
599
606
612
653
695
726
725
721
741
720
717
696
673
648
648
611
668
667
663
687
694
686
677
666
646
611
605
609
624
639
671
686
698
691
674
715
713
701
729
733
730
742
750
774
777
753
724
731
735
750
798
817
816
798
797
813
787
794
784
768
764
782
776
756
772
766
740
745
709
684
692
644
653
654
660
655
661
671
640
674
686
698
702
723
716
693
695
688
664
672
663
666
677
683
695
682
701
710
696
714
708
661
631
694
687
716
725
710
715
715
719
719
727
738
738
733
744
740
731
735
732
712
685
677
636
639
619
666
732
780
747
758
781
743
753
737
731
691
649
626
602
590
579
617
712
762
760
783
773
798
795
785
783
768
731
736
709
709
731
755
779
789
791
778
761
787
789
767
754
779
787
765
775
756
716
726
721
755
741
752
774
740
755
758
747
714
736
730
736
711
733
733
724
716
717
740
735
719
741
735
719
705
629
632
618
613
604
611
624
622
648
661
694
645
650
657
645
635
657
637
635
629
600
622
649
706
780
772
817
847
847
829
843
833
792
781
791
807
747
758
747
757
713
737
773
827
819
747
749
790
798
785
779
772
781
751
782
811
807
765
783
797
765
777
780
769
713
742
755
778
754
686
704
658
685
672
659
669
677
713
726
783
717
742
754
687
704
668
627
614
633
653
773
860
811
847
847
781
798
792
716
720
714
723
743
703
732
742
735
756
782
791
747
772
721
700
703
721
687
720
742
721
721
763
789
740
791
783
757
738
751
726
690
734
747
726
734
771
767
716
768
777
724
744
752
740
708
771
757
701
776
809
780
769
763
744
681
715
736
761
751
813
812
739
723
698
683
693
748
774
821
754
788
793
807
763
800
791
794
752
796
786
782
751
771
802
788
764
785
791
730
737
739
762
721
721
765
743
768
798
814
776
713
741
724
744
770
753
697
746
763
800
824
765
806
805
792
718
757
751
776
728
812
829
775
787
805
796
750
784
769
718
699
679
678
687
716
756
685
702
716
735
744
694
733
742
747
680
711
725
723
675
726
768
795
727
768
756
694
695
701
699
678
722
782
795
559
828
743
730
705
737
774
764
697
736
728
709
684
723
756
759
737
770
790
738
684
730
705
676
651
619
626
598
583
575
581
578
564
567
586
571
587
621
665
706
693
731
721
699
705
697
654
636
618
596
597
589
603
607
591
619
648
690
678
733
754
776
737
751
726
661
681
632
637
694
725
736
746
754
720
706
674
648
636
615
585
572
567
563
551
571
595
597
631
705
758
738
736
716
712
667
682
678
653
653
630
623
613
599
604
584
557
572
561
568
569
592
607
621
634
623
619
614
623
628
620
630
604
606
569
590
579
571
572
574
585
600
605
624
603
598
576
625
603
593
583
579
594
587
603
602
590
588
565
565
566
564
593
607
647
647
659
650
622
633
611
606
589
588
596
584
604
640
671
746
764
754
756
733
703
687
654
645
623
604
592
598
569
583
608
661
637
648
702
664
631
659
643
617
615
611
616
610
607
617
606
608
603
600
612
610
590
600
612
600
590
620
645
666
735
758
769
788
711
723
729
674
694
698
677
707
693
668
661
668
650
637
697
698
678
715
708
719
699
702
673
642
649
641
657
622
643
647
655
629
624
615
623
606
594
600
581
577
569
551
548
557
561
563
607
754
795
739
784
781
755
783
804
778
718
675
648
621
644
620
631
631
654
653
674
669
680
709
720
711
739
731
716
712
683
656
645
645
601
615
605
608
623
662
682
699
732
767
776
737
727
708
700
691
716
741
778
741
760
770
745
740
745
723
712
729
745
732
717
740
798
774
728
721
717
698
680
709
743
758
758
778
780
785
760
766
763
772
750
765
789
802
801
776
766
772
763
760
764
786
816
838
852
849
842
812
785
776
763
721
701
709
719
742
750
777
789
773
769
786
760
745
743
740
755
737
763
774
768
770
776
767
753
733
717
725
712
711
724
738
779
768
757
766
765
747
700
694
672
634
606
617
598
588
614
643
697
749
748
775
759
730
733
707
670
661
663
678
711
687
720
732
731
715
713
728
703
681
686
700
678
655
666
681
697
706
727
766
719
709
682
699
672
675
652
652
615
614
619
583
602
604
607
616
607
630
632
655
647
643
642
621
640
611
621
621
598
589
576
578
586
579
609
622
606
677
780
830
810
791
773
783
787
760
748
738
712
662
656
680
690
739
798
799
768
743
753
749
746
749
755
750
731
711
706
671
669
650
672
702
715
703
708
707
699
717
724
718
703
718
724
732
716
739
758
721
742
755
739
714
704
705
719
661
682
687
699
689
672
652
657
656
697
728
727
694
716
732
761
737
761
772
781
770
783
796
775
780
790
795
778
799
783
747
763
746
704
696
678
685
710
719
729
725
747
763
769
729
722
697
671
624
644
642
654
644
614
660
677
657
644
661
665
637
641
647
643
644
651
661
671
674
708
699
723
701
719
709
681
680
706
693
672
677
634
634
650
683
689
739
810
784
770
790
766
744
756
723
681
726
722
702
667
657
640
651
692
778
810
758
808
830
809
792
779
776
739
691
666
621
616
629
627
626
629
619
580
599
583
594
616
652
686
699
731
747
739
753
748
750
733
693
674
685
694
740
761
771
782
798
803
761
721
689
680
675
658
661
646
655
672
696
709
728
734
720
715
691
704
712
719
679
683
673
674
676
681
673
716
736
774
777
771
768
762
737
731
709
728
728
708
717
686
699
695
726
744
750
757
767
737
731
710
703
691
682
688
706
719
732
717
721
725
721
679
696
705
705
698
693
692
698
720
704
701
690
691
685
663
662
677
695
718
694
704
707
701
677
675
636
613
611
599
616
638
703
729
760
774
773
741
744
733
722
692
663
645
626
624
626
608
627
640
664
678
685
689
703
698
715
707
673
658
636
640
650
630
635
651
678
742
710
761
737
744
705
708
683
655
647
668
688
678
665
669
666
683
665
673
677
688
666
685
687
694
697
704
706
712
673
697
691
698
678
682
693
689
668
670
661
646
629
637
641
627
640
623
644
635
648
633
636
652
671
671
633
650
653
661
673
654
618
639
653
697
705
725
728
668
663
660
647
633
621
634
646
669
725
748
741
719
712
695
644
608
652
629
605
602
611
611
630
631
647
643
644
640
631
624
619
607
581
608
584
573
581
593
589
563
547
517
581
623
754
829
839
890
902
876
838
783
813
836
792
769
792
840
841
779
726
759
757
758
774
728
731
767
776
730
800
810
795
782
788
712
711
692
695
712
740
767
741
717
753
742
762
744
738
733
810
752
748
727
690
660
634
588
575
555
567
538
533
515
509
513
505
526
519
521
520
553
576
598
626
604
636
660
758
761
774
778
789
776
758
730
731
715
679
666
669
667
634
641
640
626
611
617
592
587
575
579
562
554
550
546
568
559
589
588
562
588
613
606
592
600
651
655
671
638
682
676
673
692
726
722
662
689
686
702
673
699
688
651
668
645
638
599
604
586
558
563
566
585
639
738
789
763
791
768
718
737
716
686
667
673
662
653
650
626
665
680
698
708
670
687
667
644
603
616
581
575
557
554
539
525
515
513
518
528
542
566
625
587
607
633
618
611
611
621
615
604
609
606
608
606
588
612
617
649
635
658
666
674
655
670
657
651
625
629
621
637
634
686
745
780
750
759
753
727
679
668
635
635
606
596
616
665
734
723
741
755
736
696
669
659
623
627
622
606
611
602
602
582
604
623
630
627
669
648
651
654
639
630
643
619
623
622
631
625
668
686
693
720
757
751
721
725
720
702
689
693
703
683
751
759
736
756
749
731
680
676
645
635
611
617
628
684
694
728
720
704
669
666
663
641
628
625
639
620
640
645
671
698
698
717
739
708
704
702
677
670
660
664
679
658
704
712
732
726
700
715
698
670
679
666
658
643
623
625
654
673
675
652
658
615
632
617
604
606
608
581
606
620
601
610
674
737
741
737
759
741
690
639
588
590
629
621
744
829
811
881
870
826
867
867
887
848
855
770
794
732
721
728
717
647
655
679
678
697
720
727
703
731
700
681
676
707
708
688
722
730
734
741
711
667
654
605
610
575
582
553
542
529
538
524
518
532
535
543
555
595
584
596
620
638
629
589
622
618
603
603
599
596
598
593
610
623
622
601
639
629
639
612
628
621
612
610
610
606
599
596
602
604
573
571
582
566
563
553
564
578
572
592
599
624
624
618
604
617
601
595
595
583
589
599
595
618
640
646
656
672
684
668
669
682
679
673
644
643
625
613
607
609
616
643
626
669
697
711
691
709
673
687
685
681
663
637
629
626
623
608
608
610
608
621
633
615
623
628
602
605
620
637
650
632
656
660
658
659
636
613
595
617
598
572
565
565
569
567
576
582
596
589
586
590
602
605
623
644
673
664
680
611
675
697
690
681
663
660
646
633
644
615
612
610
581
574
575
565
575
580
614
658
705
708
769
790
776
777
773
751
733
653
657
634
645
664
635
625
604
605
594
588
586
595
595
615
623
621
632
613
645
639
635
622
612
607
602
612
642
650
634
635
621
650
640
638
638
637
603
599
613
609
604
617
651
680
736
765
726
751
735
715
683
657
645
640
655
681
671
651
710
745
754
709
716
734
740
694
664
656
667
661
682
682
680
653
701
702
705
664
687
736
719
792
740
775
784
766
737
712
688
691
689
704
690
763
793
762
719
727
710
693
690
685
654
686
685
701
666
657
663
681
701
721
744
736
730
728
664
666
645
667
680
681
671
698
730
750
728
718
705
702
686
682
684
661
668
647
681
694
730
697
707
708
718
774
756
714
715
731
742
745
749
742
729
697
695
710
750
793
758
772
802
761
772
790
813
817
797
775
748
687
671
702
787
882
836
848
887
840
831
843
864
867
877
840
850
867
875
861
853
871
887
886
840
840
827
778
800
842
829
820
843
882
832
824
825
835
830
797
806
810
800
831
849
871
812
842
835
839
819
792
820
823
849
802
816
836
849
861
821
815
829
848
838
782
775
748
735
751
774
749
737
789
815
827
785
824
831
831
802
798
791
810
818
792
764
765
784
791
757
789
770
767
729
714
737
747
751
713
737
748
746
740
739
687
697
697
752
771
786
770
724
724
740
771
823
847
817
851
861
865
857
815
817
826
841
779
803
816
817
818
824
790
729
736
749
782
771
804
770
820
837
848
839
821
800
802
815
821
781
805
825
839
784
768
723
697
719
738
733
727
757
809
826
781
785
809
821
793
756
759
720
752
810
840
777
782
787
780
766
724
714
746
798
885
874
819
863
867
864
835
800
799
737
738
750
769
798
768
812
835
839
834
838
778
817
798
812
807
763
792
830
833
805
791
756
734
745
751
719
694
715
740
764
715
765
773
784
760
807
836
842
819
822
845
836
841
820
836
840
856
836
807
827
854
850
827
850
844
846
819
829
829
838
832
842
849
857
808
826
836
811
762
780
806
807
780
811
818
838
786
805
798
810
739
785
802
829
782
809
833
831
764
805
822
812
751
799
842
870
804
827
828
802
805
842
817
789
821
818
812
832
831
838
807
843
833
800
817
817
842
796
836
864
865
821
844
846
816
832
809
810
774
761
746
752
760
793
734
753
761
756
738
735
745
729
706
724
730
742
706
716
770
818
808
829
828
852
818
779
788
778
747
739
797
764
772
793
823
834
760
769
730
742
726
775
784
807
711
730
747
748
758
745
738
740
697
760
844
936
867
832
830
828
836
844
825
804
713
684
658
677
675
725
792
897
925
877
876
887
892
853
830
826
842
780
816
746
790
827
850
869
797
840
830
850
834
774
836
839
856
787
822
828
843
795
839
854
847
815
821
825
832
786
801
773
788
811
853
845
781
784
814
792
736
805
859
904
877
834
869
883
835
855
836
818
781
781
762
775
804
871
859
869
860
865
853
784
814
804
828
815
833
841
861
811
833
848
850
858
859
797
821
825
831
824
854
868
878
839
833
848
832
843
782
804
800
819
828
802
857
854
872
834
861
857
849
795
807
811
834
789
805
819
846
807
842
832
802
763
782
796
824
781
814
821
831
840
828
829
818
745
776
788
824
852
840
841
847
814
832
820
814
754
769
764
803
784
830
850
836
837
811
736
734
720
731
772
775
776
791
807
746
770
786
779
729
759
784
796
782
802
838
851
844
857
854
813
806
816
834
858
792
835
855
871
823
859
869
844
811
820
806
786
778
783
814
824
783
821
851
832
815
820
767
772
819
835
821
772
781
771
768
714
753
794
869
889
893
834
858
839
823
756
800
791
800
752
812
827
822
777
806
830
775
769
802
808
750
765
790
795
752
780
789
804
755
798
789
756
765
712
696
751
784
797
785
733
779
783
747
735
746
729
727
697
738
801
825
828
882
867
888
885
845
861
849
831
782
816
833
842
810
832
769
827
854
850
810
834
832
795
801
813
846
815
850
876
861
869
872
878
819
847
833
816
849
804
840
852
850
850
837
790
731
729
766
772
774
766
762
829
827
822
844
825
781
762
754
769
769
724
705
736
822
886
882
886
901
891
867
868
870
846
785
792
817
894
908
878
903
893
891
858
870
878
884
864
867
894
924
899
847
854
843
844
854
868
797
823
844
854
801
831
838
880
871
850
877
890
826
831
754
765
758
773
795
771
768
831
883
819
792
862
894
888
817
841
830
827
766
841
846
863
856
782
727
779
777
835
816
807
801
787
773
722
696
705
737
749
752
744
737
755
793
814
822
809
775
755
707
691
697
727
747
752
718
768
758
784
813
750
790
799
835
864
826
845
847
855
793
790
790
805
771
803
822
798
808
840
874
814
807
798
789
750
757
784
739
819
867
883
884
830
837
830
811
819
815
821
828
764
770
783
759
776
795
795
805
804
786
778
684
682
693
703
743
787
769
827
882
872
880
889
842
874
853
817
778
776
778
725
806
863
828
851
866
867
863
836
787
773
758
767
822
860
853
889
909
919
866
876
874
861
815
820
819
828
788
830
820
810
836
857
802
828
820
833
768
806
830
835
781
786
765
759
732
785
810
808
784
764
688
646
684
674
780
849
859
842
854
851
801
787
744
744
738
764
738
766
795
836
774
774
777
723
707
705
726
718
747
769
780
776
768
771
752
744
743
726
690
687
747
812
866
795
809
828
815
792
752
751
728
736
757
743
775
802
851
856
827
842
840
831
767
790
783
814
797
831
837
831
824
766
777
790
836
782
823
842
812
798
811
807
793
731
766
803
832
772
800
828
820
778
757
767
773
785
768
796
807
821
761
797
800
792
732
766
783
786
741
706
683
699
702
707
747
749
729
779
806
825
740
775
752
712
699
727
728
718
773
789
789
773
799
810
802
727
754
739
779
784
736
813
837
868
864
800
831
840
796
772
781
806
809
771
799
807
797
777
783
687
639
637
648
671
706
727
729
712
749
769
779
724
695
685
652
633
642
662
678
638
699
708
726
700
732
757
785
791
723
731
741
756
722
718
762
830
854
805
851
835
729
762
770
704
730
737
804
743
807
846
788
828
791
720
766
788
780
839
923
958
956
905
932
926
857
862
842
849
801
801
806
837
847
799
829
821
826
828
784
805
796
766
798
826
843
779
825
835
773
796
798
805
749
787
775
765
724
802
809
799
791
823
830
784
801
819
832
771
815
806
790
801
831
845
802
843
852
834
794
833
856
823
855
850
847
816
850
850
789
814
828
831
807
852
856
774
804
767
750
737
705
751
807
778
833
832
778
748
738
771
720
772
809
766
853
786
823
823
792
823
789
819
814
787
813
795
820
824
813
800
825
786
825
846
838
827
848
813
831
826
820
808
817
767
822
810
825
847
813
831
829
795
819
807
804
751
781
799
828
787
839
848
758
766
736
725
697
653
675
690
729
762
777
779
799
836
828
767
802
788
768
765
809
836
825
880
885
877
849
822
847
791
840
835
792
793
804
804
759
821
828
812
810
825
843
784
822
827
802
823
845
857
818
863
870
812
826
828
768
787
800
824
800
826
852
845
798
835
855
820
796
801
789
737
781
789
766
799
843
850
802
843
842
847
761
816
756
805
788
768
829
794
853
831
831
802
759
797
790
823
797
809
840
802
811
841
775
810
839
825
745
785
760
793
814
875
832
863
876
898
811
821
841
859
855
805
842
843
861
828
857
898
908
870
893
893
880
832
860
841
808
840
840
818
765
788
806
738
782
818
797
755
793
813
764
791
806
795
760
813
828
815
811
832
838
809
837
842
788
812
825
774
805
804
776
747
774
795
757
710
768
780
807
761
752
773
757
716
749
784
791
749
796
818
828
752
780
810
791
749
776
804
797
781
810
838
775
822
824
827
779
805
825
773
819
828
780
820
817
787
801
796
720
743
761
735
772
803
776
819
834
830
821
838
823
817
784
717
714
793
767
795
883
898
842
862
831
796
823
843
770
800
785
743
684
711
726
764
736
792
845
854
800
802
727
751
756
755
789
839
788
855
863
871
793
827
808
739
765
762
790
750
781
818
822
773
796
806
756
751
784
784
737
733
775
819
824
756
805
816
819
765
804
822
855
823
862
854
816
756
780
791
746
799
813
817
783
842
829
768
809
795
748
762
765
772
724
783
832
837
828
867
848
799
827
809
781
741
740
755
746
768
811
803
798
835
800
800
812
774
724
754
748
756
710
741
760
779
717
736
688
721
715
688
744
757
762
744
742
741
699
703
704
699
684
742
767
750
763
769
778
728
767
753
749
705
775
818
839
794
857
858
764
690
700
726
716
756
793
759
831
856
850
800
800
789
751
785
757
704
756
739
710
734
719
702
667
725
732
758
722
767
793
748
783
771
742
701
738
743
760
736
787
826
823
744
757
744
733
731
690
715
726
727
699
754
782
816
776
742
757
762
724
780
804
834
816
824
828
841
762
799
803
789
739
799
800
788
798
845
834
782
833
814
725
717
721
786
769
845
890
870
876
891
880
809
840
823
765
804
847
849
809
845
859
790
803
784
758
743
772
793
765
839
856
873
829
850
850
780
800
773
748
723
751
784
761
788
789
778
724
754
764
787
772
820
828
806
831
822
822
755
779
785
773
788
830
850
817
855
837
783
819
784
716
747
752
813
764
848
876
807
840
839
799
812
809
799
741
782
809
837
800
839
832
846
814
831
840
783
800
808
811
768
803
814
771
813
818
823
784
828
823
792
836
831
820
778
823
824
812
822
818
801
756
770
777
733
792
828
824
788
829
846
771
780
798
811
751
783
792
824
787
855
861
842
857
848
812
825
828
826
782
813
824
812
796
810
827
792
798
793
752
728
748
774
747
808
841
863
806
861
858
854
812
831
840
795
836
835
823
808
848
858
835
871
873
823
845
853
838
770
769
796
894
882
890
929
926
877
894
832
845
835
811
773
809
859
798
746
766
776
795
823
780
799
819
808
765
820
804
798
755
767
767
715
740
740
813
851
792
819
826
812
775
784
770
752
698
764
799
840
777
820
856
851
832
762
767
755
701
677
696
731
784
793
798
837
834
783
788
740
718
716
733
738
784
809
756
764
768
710
713
700
669
639
633
691
730
826
738
715
785
772
725
707
736
747
709
714
743
774
737
755
796
812
812
819
732
735
743
758
779
715
757
759
807
827
795
834
828
821
778
744
750
787
769
735
771
824
827
777
794
787
776
725
754
754
745
726
764
771
761
768
774
795
760
767
786
796
741
743
754
800
814
738
802
802
809
755
810
806
818
765
813
820
838
779
815
808
808
740
773
751
744
711
742
798
775
812
826
821
764
791
760
692
710
710
749
724
811
805
825
777
810
799
754
775
751
748
707
747
741
769
731
759
759
716
679
697
742
780
716
744
769
776
712
738
745
764
737
793
832
780
804
817
808
769
803
813
792
793
817
833
785
831
817
789
792
808
805
774
811
807
764
790
804
810
762
793
800
814
774
810
803
757
789
799
823
767
794
787
742
737
759
767
705
694
738
743
667
638
639
675
685
709
731
743
722
738
740
697
657
678
662
631
640
658
647
700
735
765
774
744
763
770
794
766
770
801
823
794
774
806
845
840
810
814
784
790
720
756
799
859
820
800
824
843
843
818
829
802
808
786
780
818
841
856
822
854
864
835
797
797
802
743
783
796
814
789
833
853
848
803
829
809
764
778
774
699
766
795
827
794
830
825
778
746
767
767
749
757
790
834
755
738
772
797
791
743
764
770
787
776
730
769
786
805
749
741
758
768
749
698
728
743
769
728
757
785
818
742
691
637
625
640
622
593
598
610
573
564
583
572
553
537
552
538
528
531
520
505
509
510
514
489
517
523
516
548
524
545
546
548
552
546
547
574
563
550
573
544
574
582
590
598
632
638
663
654
657
667
667
615
611
564
592
592
593
584
575
575
568
552
566
590
603
607
609
621
642
623
619
602
587
562
567
589
590
622
667
689
745
777
785
765
771
757
734
690
662
649
641
609
598
626
665
697
748
825
791
766
773
788
762
764
748
653
661
637
631
624
625
647
646
642
644
699
732
713
700
718
735
703
674
671
663
676
643
662
654
644
710
687
695
653
687
704
693
662
662
651
622
618
604
641
640
632
604
623
618
609
636
613
632
609
609
617
628
624
621
598
614
606
606
602
605
620
660
724
761
763
752
739
737
748
743
738
747
723
701
671
713
787
784
776
772
774
790
753
755
736
656
653
621
643
643
716
713
811
844
835
805
758
743
691
673
620
613
584
579
559
582
569
580
566
580
597
604
619
597
584
601
684
705
690
671
648
619
628
621
618
634
620
626
612
607
565
576
589
591
602
623
603
616
611
602
606
585
580
606
666
765
738
707
703
730
760
756
723
684
685
681
661
661
638
614
610
601
592
587
564
588
630
682
789
808
817
825
786
790
809
796
777
762
755
740
660
666
653
615
597
614
584
581
583
567
581
581
574
598
598
583
601
594
604
635
630
648
682
675
653
675
662
647
614
630
618
624
612
620
625
657
651
664
692
729
715
715
694
643
635
632
616
612
631
626
669
702
696
696
684
609
653
635
609
597
639
649
661
655
633
625
623
598
601
589
577
587
585
552
579
580
583
605
585
609
622
646
635
614
633
639
622
621
613
592
623
618
628
635
632
636
633
618
631
634
701
795
784
758
759
765
749
746
753
719
712
722
682
702
726
703
686
691
715
696
689
724
751
755
770
758
750
731
734
746
702
664
677
669
709
726
717
701
672
672
685
677
677
668
666
677
676
654
665
677
646
647
662
671
679
652
664
666
671
674
667
642
620
610
603
636
682
718
726
725
740
689
658
642
617
595
583
572
564
578
592
630
689
694
683
677
665
629
622
588
566
569
581
616
692
727
706
691
727
716
704
687
659
608
602
576
569
565
566
544
573
598
597
592
583
572
577
579
577
568
566
548
549
553
537
552
582
664
698
679
671
675
656
597
642
639
639
635
629
597
606
589
587
587
573
573
590
579
554
573
579
569
568
603
594
622
621
598
603
594
574
557
539
543
540
532
572
586
585
598
598
581
586
607
614
604
593
564
590
584
560
585
638
655
668
689
751
755
788
763
790
766
778
780
767
728
656
686
697
765
790
790
729
761
727
659
685
667
668
662
655
649
661
640
613
653
640
651
651
616
627
634
643
593
669
641
643
648
683
654
705
706
696
658
671
655
644
635
619
624
639
644
651
629
618
631
642
679
681
640
659
678
663
681
678
684
663
637
632
639
650
668
637
595
602
654
646
647
643
650
657
671
666
659
647
655
638
643
607
600
627
615
593
600
611
601
617
618
624
619
630
614
607
617
623
595
597
607
622
599
616
645
693
696
689
706
683
612
592
589
587
577
614
687
767
731
720
725
718
758
752
759
721
709
719
717
734
702
761
772
793
763
806
828
833
783
834
854
803
799
821
813
791
837
831
793
839
849
794
797
816
814
780
821
837
800
803
840
863
816
873
853
820
862
871
834
846
855
841
837
858
831
803
856
851
793
851
870
822
861
866
857
819
835
840
782
812
818
799
790
824
819
788
835
832
769
799
808
772
756
800
838
804
807
823
833
780
830
846
868
817
858
854
843
812
858
880
884
835
868
840
804
800
833
819
807
877
860
843
837
859
856
800
833
852
808
806
843
852
835
844
853
814
812
837
827
785
826
813
770
820
834
769
828
826
768
825
858
826
808
846
851
794
842
842
781
818
842
846
802
861
873
857
848
880
894
822
849
850
849
814
854
888
853
838
862
876
836
819
822
838
781
801
844
863
806
839
866
859
796
828
837
788
774
807
836
787
833
874
846
802
828
841
778
821
832
824
787
823
830
784
824
828
804
793
828
841
786
848
860
794
835
847
823
801
844
864
829
852
878
834
836
879
866
809
836
864
828
800
850
874
819
874
865
808
834
865
836
808
829
846
799
839
860
835
827
857
860
810
850
844
789
810
835
806
767
794
831
814
811
849
841
763
779
764
765
735
742
800
824
819
792
837
851
832
784
831
833
807
761
838
878
882
843
891
898
823
821
842
854
804
840
863
881
837
872
889
824
840
855
863
815
830
855
860
811
860
869
825
806
854
833
781
817
831
843
781
813
860
861
800
843
857
828
776
827
854
843
796
845
879
887
811
871
898
869
813
853
857
796
849
863
808
853
860
803
798
848
846
801
810
836
803
783
842
903
944
873
912
917
863
838
859
856
798
820
828
872
801
826
843
851
818
811
832
841
819
779
836
847
843
809
833
862
866
789
860
875
852
798
851
854
857
799
853
878
831
750
778
802
834
857
831
809
840
861
852
821
862
859
798
783
757
702
752
727
741
781
830
853
807
812
846
841
845
803
843
861
882
865
833
845
838
777
788
826
852
876
809
867
878
867
815
855
843
795
755
802
801
814
797
891
930
963
898
909
904
887
817
854
852
881
826
880
896
867
859
871
873
824
849
843
819
770
809
837
869
818
873
881
865
805
855
855
838
780
822
827
791
787
844
862
810
840
877
875
810
854
844
772
797
806
836
783
803
843
851
819
844
858
855
809
833
838
784
803
821
837
785
841
848
849
819
859
856
795
810
813
835
844
798
868
878
887
832
864
850
799
798
824
826
791
839
862
858
793
847
849
823
795
836
846
816
774
811
829
812
804
835
847
795
847
837
803
802
840
851
803
852
865
849
798
833
847
803
793
835
844
788
793
831
844
801
832
840
827
781
796
851
811
778
795
794
741
660
649
648
611
601
630
615
630
615
648
657
662
642
668
699
715
714
684
726
718
744
703
701
765
770
757
733
775
777
734
772
796
787
732
754
773
799
769
787
823
816
761
799
787
789
756
827
882
832
890
919
934
893
908
917
876
821
841
862
845
816
886
900
847
875
885
819
858
876
899
846
893
910
900
859
864
896
833
832
852
872
855
871
909
910
876
868
876
895
827
857
870
879
821
866
876
895
875
897
818
811
808
812
757
808
858
851
833
886
910
852
871
863
860
809
844
852
846
815
879
886
857
819
848
847
832
804
838
867
819
810
817
819
786
831
837
823
809
838
843
782
773
796
806
779
851
845
785
818
839
847
801
825
822
789
779
816
837
802
837
863
880
817
845
865
850
801
848
855
830
818
833
846
807
848
869
884
819
844
830
806
778
825
839
776
798
834
822
780
819
840
819
777
808
821
799
783
829
826
783
795
811
829
804
847
871
899
861
875
875
849
819
856
868
848
822
870
858
825
843
873
849
816
846
838
762
715
737
750
731
737
799
818
817
874
913
924
869
890
878
867
811
850
863
869
823
852
868
842
845
859
856
820
858
867
849
816
856
838
857
787
824
822
817
794
836
848
807
805
841
836
794
828
841
832
786
824
829
820
828
844
851
797
827
823
806
781
816
832
802
802
831
855
813
836
845
816
787
805
802
734
754
778
814
773
830
835
834
785
807
804
815
771
802
829
834
784
823
844
828
783
816
807
806
771
827
816
809
774
811
821
788
791
806
824
787
808
819
792
745
774
761
733
749
782
804
762
818
850
842
795
843
855
852
821
863
905
924
881
909
901
870
839
869
874
831
805
838
845
802
830
838
811
820
841
827
787
825
841
810
823
846
861
808
828
838
835
797
829
826
753
779
707
687
640
656
644
657
630
623
641
667
712
714
683
715
744
745
706
707
735
763
753
712
744
739
749
699
714
724
722
680
720
752
784
750
805
821
817
762
794
788
808
757
812
828
815
802
816
816
788
766
797
813
777
775
822
842
789
768
799
802
772
798
798
765
747
783
791
819
776
798
814
779
775
800
745
668
644
676
698
819
965
948
940
945
950
907
934
916
886
842
841
851
825
800
845
832
840
813
852
852
831
837
853
849
813
838
847
835
809
829
820
800
846
856
804
830
850
835
795
827
817
771
822
824
807
769
822
851
838
833
863
866
824
840
836
853
810
848
841
801
786
821
844
792
871
867
829
839
862
837
795
832
835
807
818
855
825
815
854
857
805
842
862
801
836
840
847
816
834
858
817
852
852
824
802
824
843
773
812
835
837
802
843
821
764
792
805
761
765
801
842
807
811
827
842
819
858
868
859
815
837
838
793
841
858
878
823
872
875
830
851
864
842
799
830
846
817
856
880
885
841
875
861
791
806
839
813
788
819
849
812
847
861
872
813
847
848
792
807
850
886
827
872
896
884
840
879
859
811
825
829
844
796
845
876
824
846
870
853
815
858
849
801
836
847
808
816
854
874
821
880
884
831
858
857
817
820
827
777
813
866
854
831
863
882
816
861
862
817
819
850
860
796
843
841
822
818
856
844
808
855
843
812
840
841
805
828
867
870
820
860
860
804
838
833
804
787
824
837
798
835
852
826
844
858
856
798
825
821
776
807
836
835
798
839
820
733
715
681
666
642
627
633
619
631
637
614
621
643
652
658
646
688
675
716
690
743
746
762
724
756
753
747
709
758
782
730
767
788
787
764
800
803
763
773
791
798
763
808
820
739
756
809
805
764
810
822
762
802
799
805
745
779
780
768
761
770
804
779
821
825
812
764
806
805
742
762
771
766
703
733
723
695
697
722
734
745
693
703
714
713
688
690
717
734
712
721
772
781
748
733
756
745
686
718
738
737
703
747
766
766
723
760
783
751
701
744
741
722
707
745
758
757
744
784
776
757
778
794
792
726
742
734
760
717
753
780
755
733
751
738
691
727
721
720
701
724
720
751
720
745
767
765
721
732
746
752
723
700
735
754
785
746
779
776
798
744
740
761
767
737
731
749
764
758
729
751
763
763
718
730
726
742
678
702
662
702
691
744
772
818
759
808
797
757
710
738
701
686
665
721
733
745
736
793
809
754
769
788
790
734
771
748
728
700
724
729
763
725
744
768
718
752
758
780
721
754
733
719
691
743
744
767
746
788
824
766
787
810
816
747
760
763
725
730
759
801
779
810
851
837
786
814
784
725
749
763
745
753
775
804
753
815
821
794
780
791
773
727
749
770
776
782
845
855
807
837
810
771
777
800
816
757
817
820
793
804
800
734
723
706
696
684
717
689
745
749
783
726
764
767
728
708
741
787
772
755
809
857
827
804
832
810
745
746
753
770
771
827
853
828
852
849
822
792
801
785
742
746
755
805
774
826
839
828
806
823
831
768
775
770
777
741
774
798
781
802
854
877
799
835
821
759
764
778
797
754
800
811
776
741
698
722
764
830
866
807
844
836
815
781
813
802
802
779
813
821
802
818
818
796
777
804
794
741
734
768
807
853
822
806
835
845
822
793
824
841
836
795
839
864
840
820
838
835
781
825
822
829
770
818
813
781
787
823
816
753
777
793
824
801
833
846
828
778
762
775
788
756
769
797
794
756
795
837
814
788
821
825
756
778
775
790
755
791
801
811
788
816
823
801
761
779
793
806
782
804
833
842
810
817
828
808
770
810
832
796
819
841
858
789
836
852
846
813
834
854
844
803
836
829
836
797
822
826
783
783
800
831
801
800
808
812
771
768
780
808
784
781
834
825
798
794
817
806
765
771
786
762
697
681
671
631
649
691
731
753
728
751
774
714
724
710
728
699
706
680
683
660
680
650
648
682
744
829
833
777
781
832
852
848
776
797
811
804
782
810
844
859
832
833
847
866
844
817
832
845
825
771
820
851
859
799
846
846
787
795
824
834
802
808
825
878
845
838
849
848
796
815
817
789
730
749
788
864
837
901
916
860
891
882
774
740
737
731
765
723
795
853
873
822
877
887
831
826
852
858
830
813
856
861
827
863
888
889
840
825
854
863
816
864
863
876
838
862
859
813
828
830
843
811
839
863
901
846
876
876
887
826
845
844
834
793
850
893
923
858
907
918
855
824
836
831
786
837
882
911
872
892
928
908
856
875
879
819
797
822
846
831
813
844
863
843
826
851
862
854
802
849
869
831
832
855
870
822
829
853
845
810
832
850
871
826
855
865
855
802
833
833
809
743
799
805
823
813
860
873
836
812
831
820
775
797
797
795
763
805
825
812
791
819
828
783
805
829
803
777
821
833
778
738
695
693
664
630
643
634
627
609
619
605
603
588
594
580
577
588
576
587
584
577
577
569
565
549
560
570
580
573
569
583
613
651
642
700
738
761
703
689
705
719
696
709
664
669
668
696
679
657
668
654
602
642
634
603
602
596
583
576
576
561
556
546
554
542
543
556
547
552
539
542
538
546
566
584
602
622
621
611
599
608
616
595
613
631
611
596
603
595
593
584
565
587
583
580
587
590
584
559
569
575
577
596
611
602
634
645
673
661
669
685
692
683
654
648
647
631
621
595
602
596
594
599
603
606
645
659
686
699
671
652
627
626
619
598
584
573
561
546
526
519
532
525
558
661
716
697
720
719
708
705
700
684
681
646
649
646
642
615
623
616
630
600
609
619
633
623
646
706
754
742
741
711
662
635
641
676
728
725
754
812
797
791
777
789
793
773
758
749
763
754
739
719
737
750
729
700
706
684
663
672
667
663
642
644
630
611
598
596
616
623
664
669
662
679
702
652
640
641
617
596
603
634
683
735
758
765
759
763
746
729
738
709
676
686
693
702
701
714
714
705
708
687
657
634
628
617
600
579
580
584
579
575
581
599
618
618
647
631
611
602
597
576
587
570
575
572
589
610
634
685
694
671
684
690
662
644
646
640
647
628
620
616
602
581
587
593
636
589
723
667
682
654
684
725
774
791
793
770
789
780
821
845
880
904
839
826
836
866
840
839
867
895
840
848
867
885
871
866
880
888
857
825
849
822
839
885
883
877
841
864
859
873
873
892
815
821
795
797
814
848
804
836
868
853
846
794
791
769
778
783
792
818
840
849
852
840
838
855
856
866
854
884
879
865
831
830
790
804
825
823
846
850
839
814
812
779
746
714
690
713
852
918
935
977
905
929
931
871
890
880
887
842
863
874
884
837
828
836
844
842
850
807
778
773
777
727
708
715
801
863
765
761
781
720
736
717
779
810
802
856
921
926
893
884
845
845
840
817
822
855
879
909
882
888
900
919
899
866
881
893
888
844
887
897
894
900
916
910
867
881
880
877
870
893
901
890
891
886
896
854
860
869
888
888
868
898
904
886
848
849
868
858
836
865
888
887
854
887
895
895
845
832
836
867
864
903
889
885
871
882
878
872
847
862
891
861
868
852
863
774
803
789
776
781
739
781
803
835
790
823
832
801
786
810
822
782
775
792
819
789
817
825
836
827
857
856
816
821
824
825
808
844
867
870
847
867
840
791
818
850
840
807
840
837
789
834
853
871
839
856
856
806
752
706
766
755
710
714
711
687
674
653
634
620
601
589
579
571
557
552
551
550
559
561
576
584
594
616
623
661
650
678
725
729
712
719
699
682
660
644
646
662
666
686
681
684
687
733
759
727
766
749
743
731
715
679
660
653
679
667
686
723
780
795
788
776
790
775
764
751
711
656
610
643
612
578
659
729
836
813
805
775
763
769
768
765
757
757
784
763
783
780
799
818
822
820
811
826
848
861
847
844
831
838
848
839
818
837
833
833
811
832
833
818
799
796
779
737
771
797
817
788
831
839
831
804
806
797
791
806
807
815
807
818
808
785
781
733
706
750
706
670
719
744
803
773
756
775
789
780
782
770
762
750
775
788
836
821
828
790
779
765
763
742
755
773
785
793
802
779
792
773
779
761
726
695
687
676
689
721
700
736
772
795
782
781
786
808
789
791
784
795
774
773
796
794
805
815
817
813
816
804
801
790
774
763
772
768
791
798
786
796
804
809
783
781
766
757
749
743
764
771
753
770
773
782
762
768
766
748
722
739
720
741
680
708
715
727
722
739
755
779
783
746
767
754
772
732
742
747
774
710
734
732
752
767
679
685
693
693
672
684
673
657
653
640
649
672
640
654
670
696
719
720
663
694
696
699
694
659
672
655
665
657
631
631
645
659
691
708
709
686
637
629
658
729
821
781
787
784
781
774
781
794
780
775
788
792
776
780
801
829
840
838
838
837
816
807
773
721
723
736
745
748
754
751
731
685
722
777
809
839
824
795
789
801
808
821
806
813
807
802
772
798
798
793
817
827
803
794
779
793
803
798
782
802
797
788
769
791
786
797
782
779
781
794
790
798
764
731
747
770
794
800
740
750
743
736
698
725
719
685
716
732
766
779
785
715
726
712
703
677
698
724
759
808
806
790
811
819
812
797
799
779
792
783
767
767
745
713
723
711
677
712
741
771
807
788
779
778
778
772
763
750
753
778
790
782
781
785
796
828
812
808
815
816
797
795
791
802
781
773
802
822
815
801
811
832
819
792
804
804
799
782
808
815
833
832
841
848
853
833
842
848
816
811
805
827
817
809
821
834
829
862
846
843
814
815
803
807
777
802
821
747
739
752
740
702
728
724
722
681
713
727
740
679
726
690
640
701
705
707
726
710
668
683
670
678
714
716
722
688
658
660
646
668
659
664
656
652
633
618
595
606
610
580
590
584
574
551
544
550
535
531
534
535
517
531
531
533
535
544
545
552
539
539
543
567
566
593
628
638
698
687
641
667
636
642
615
604
592
587
583
594
588
577
573
548
551
553
558
566
567
559
576
569
554
571
563
554
571
564
551
571
567
546
560
564
553
534
560
572
593
660
686
700
709
702
666
638
655
687
671
660
646
654
693
761
806
756
790
828
848
809
755
749
729
717
674
728
779
756
787
783
733
676
681
621
616
600
566
580
564
557
559
552
558
563
563
582
606
579
630
623
630
608
601
597
617
610
589
589
589
597
569
593
587
621
618
647
647
683
661
656
671
668
677
668
655
629
615
620
624
653
687
695
744
767
739
690
683
657
653
674
661
679
658
683
692
689
698
715
714
690
703
711
726
713
735
756
721
773
760
742
669
662
645
609
607
580
567
554
545
535
571
552
559
546
564
552
580
563
570
547
567
544
550
563
572
597
644
675
646
685
715
721
716
648
684
692
659
664
731
770
734
750
817
809
770
769
721
703
707
705
700
642
670
668
705
748
733
661
630
676
705
756
797
800
767
701
650
664
713
781
810
757
763
752
759
677
695
732
698
733
735
755
751
740
703
684
719
741
802
870
806
806
838
849
826
817
802
675
712
710
754
839
877
832
820
828
785
784
797
802
817
829
819
827
836
835
847
822
822
834
842
867
806
813
827
795
800
823
868
824
827
758
779
733
692
695
686
663
652
692
732
749
787
740
796
802
818
785
794
789
785
734
757
800
833
822
809
834
835
829
827
797
780
758
701
723
738
810
850
805
817
833
838
784
765
727
650
746
709
665
653
649
635
603
606
590
587
577
582
560
560
558
557
563
572
572
598
591
623
639
599
654
739
782
756
804
813
823
775
784
776
746
699
734
750
739
739
775
801
758
760
741
710
680
689
653
649
637
618
597
607
586
592
574
580
548
591
575
576
585
569
574
577
569
584
573
586
584
588
600
607
602
593
597
584
567
584
557
559
546
546
561
575
560
600
630
656
631
648
646
599
627
591
577
582
565
557
547
560
565
585
615
665
639
616
632
616
611
601
599
585
590
596
562
569
607
605
587
596
603
620
594
559
561
583
560
558
568
559
571
594
628
667
654
635
663
670
681
644
672
707
706
659
679
660
658
643
678
723
757
690
704
695
659
622
615
613
622
669
710
676
678
656
644
635
641
602
599
596
592
596
612
621
690
745
738
729
724
710
735
699
683
727
756
764
724
774
779
720
765
780
760
774
751
722
745
735
737
688
661
646
686
683
710
722
707
704
672
640
614
602
591
608
645
657
737
766
765
710
708
733
722
720
664
662
684
689
725
770
736
694
687
708
694
703
696
686
666
662
659
617
628
629
651
693
756
753
709
676
710
691
710
676
654
682
708
734
753
749
697
669
653
662
690
727
736
713
692
671
665
671
681
689
716
703
673
642
660
637
632
606
619
614
634
665
673
668
713
731
758
712
708
703
710
698
707
702
658
662
655
715
704
715
717
722
688
665
670
630
628
614
605
590
586
588
589
579
605
621
681
758
774
734
753
805
787
781
803
752
759
743
742
715
662
639
622
639
649
702
690
723
800
772
747
751
770
797
795
796
771
761
740
716
699
727
771
799
765
781
778
799
812
784
792
798
806
792
774
757
703
704
778
773
748
776
799
801
745
723
702
729
725
740
708
676
660
690
683
712
716
699
693
657
648
629
613
622
623
652
692
756
757
736
691
651
667
667
680
698
711
713
682
680
644
660
636
662
682
692
716
700
665
644
656
653
654
698
729
695
670
678
706
716
722
714
692
677
674
643
634
631
620
620
629
658
672
645
651
677
689
711
686
673
687
699
721
699
658
663
679
690
703
704
681
659
648
658
648
671
687
687
644
638
637
641
623
629
626
617
613
613
641
664
678
688
692
638
640
617
627
634
671
692
670
662
673
692
690
695
704
708
689
672
656
648
648
657
664
668
644
641
660
691
720
740
717
684
658
670
684
698
723
711
705
676
662
635
628
615
633
660
700
764
747
709
705
680
688
660
622
630
618
643
696
774
781
751
727
747
731
715
698
682
672
648
653
639
650
631
633
642
674
693
747
770
727
704
687
709
698
701
684
682
665
657
688
693
722
748
742
708
678
650
637
660
678
670
691
693
700
698
687
671
674
666
655
650
650
643
647
627
645
656
662
661
638
638
643
614
625
633
634
647
652
692
737
784
802
778
759
759
746
750
741
734
776
821
860
831
830
849
827
777
783
770
788
738
726
701
702
746
757
762
800
832
804
769
774
779
761
722
747
782
804
750
773
794
780
770
791
782
760
699
714
736
768
762
763
798
837
860
812
832
844
830
799
828
833
850
811
844
837
814
790
780
797
745
763
757
768
745
723
745
821
886
855
831
849
826
817
744
768
733
721
711
746
764
719
738
777
796
823
792
782
787
763
740
710
750
761
822
780
718
741
725
711
688
642
661
616
606
643
675
731
704
706
724
706
709
701
694
666
649
598
603
608
614
647
675
668
658
692
736
764
726
711
723
734
736
740
775
795
822
757
726
742
749
777
739
775
774
791
765
800
807
779
738
753
754
699
689
704
743
768
814
756
789
798
816
764
787
780
761
749
761
782
763
779
781
783
784
754
700
656
684
689
714
774
765
724
727
739
740
748
771
766
730
708
686
658
635
634
644
664
665
755
791
693
670
717
699
647
640
659
627
620
626
618
582
605
597
598
602
607
601
592
626
675
671
746
769
740
769
784
736
742
740
727
708
675
699
719
753
754
716
745
769
763
767
717
686
632
641
628
636
645
705
740
714
760
718
788
783
762
731
727
717
710
667
687
677
662
666
706
674
696
743
791
812
760
771
756
753
678
677
697
740
749
712
765
775
760
730
759
757
727
670
670
650
672
690
713
703
673
685
687
692
668
654
628
635
631
630
622
616
633
653
651
651
665
660
650
676
671
648
636
646
668
678
690
664
614
618
655
680
723
759
716
705
737
761
739
747
757
712
655
644
642
613
625
620
632
620
601
638
636
615
597
597
601
580
577
570
577
559
553
553
549
548
544
553
558
564
606
602
624
679
739
743
736
755
747
745
746
744
761
763
729
680
697
701
700
675
745
791
797
799
807
804
792
777
778
708
712
700
695
716
752
762
758
781
759
714
730
728
708
663
688
680
692
720
745
766
759
732
724
738
702
700
650
660
686
722
738
740
798
846
825
854
837
808
786
792
812
799
791
828
857
866
834
828
794
747
750
734
760
747
773
810
764
790
782
727
743
694
666
674
675
727
754
770
816
859
848
809
835
814
817
734
748
773
838
822
858
863
852
822
832
816
800
749
783
818
844
810
852
868
877
817
810
793
762
729
708
706
684
683
721
731
710
742
713
681
676
661
664
674
665
664
666
617
626
624
648
696
693
661
697
714
724
676
686
718
742
713
766
749
707
713
722
738
766
757
758
792
820
829
818
792
799
756
726
724
692
741
756
766
781
747
783
771
794
781
746
788
808
833
804
819
839
847
830
787
798
781
813
754
760
760
716
681
653
650
629
644
670
698
674
693
706
670
683
691
694
650
667
673
676
683
673
702
726
741
725
744
765
718
706
711
716
699
708
728
768
760
743
784
793
750
738
723
737
709
707
734
742
726
729
738
752
737
744
731
704
691
690
682
685
652
693
709
715
696
724
710
709
690
676
670
634
641
637
646
688
670
692
709
678
653
667
680
642
649
642
656
656
651
650
655
683
732
761
750
781
770
770
727
724
722
734
747
722
736
753
796
772
749
771
774
750
719
732
730
753
728
723
738
771
730
718
723
730
694
677
701
685
707
675
681
708
749
742
711
719
701
700
680
675
696
712
716
716
741
747
730
704
713
705
689
661
692
701
720
693
706
705
705
688
697
685
682
677
659
657
685
685
699
683
662
629
637
661
679
699
699
719
725
733
734
693
701
713
686
704
679
668
693
704
684
694
688
720
670
676
665
673
669
658
664
673
684
686
693
680
702
681
695
672
655
648
649
661
670
676
693
700
718
700
731
720
712
687
667
676
671
641
672
668
675
665
692
674
675
661
655
648
658
635
625
619
620
629
649
639
647
641
668
648
656
662
670
660
666
671
701
723
689
700
726
729
664
657
658
704
739
720
735
751
707
721
694
679
651
660
657
673
668
613
646
644
647
661
679
669
704
709
747
743
762
760
748
696
697
703
703
728
719
764
766
769
768
734
694
685
685
676
678
682
696
672
657
664
631
621
595
578
569
552
560
541
549
564
547
551
561
544
544
539
534
545
555
555
572
575
601
630
606
608
612
628
635
621
601
604
608
596
586
585
593
577
561
575
596
564
606
618
702
741
749
717
746
705
708
730
749
750
714
685
682
648
668
660
671
706
711
703
688
674
676
675
679
632
654
660
697
721
724
696
693
699
698
690
679
650
639
630
630
622
624
637
637
655
717
784
785
801
765
680
652
653
634
667
684
668
642
673
687
691
714
690
696
657
631
637
650
634
643
637
655
646
654
645
631
609
591
593
583
578
575
594
641
734
776
716
718
708
686
668
653
647
608
592
567
574
568
619
687
739
730
699
720
712
752
769
744
716
665
644
620
619
597
601
592
593
605
624
658
637
649
676
689
681
666
657
634
637
631
619
611
613
620
636
673
689
713
663
668
673
624
605
591
556
590
565
552
581
569
573
582
593
594
589
604
586
595
592
592
614
647
664
703
733
756
749
677
656
642
662
655
741
739
758
747
735
717
685
682
689
679
682
684
669
673
699
640
665
680
668
615
670
622
633
625
598
629
631
645
648
619
645
674
689
730
712
723
732
725
721
704
657
666
666
690
685
702
733
758
762
748
756
745
743
764
712
762
776
790
784
751
671
703
688
697
675
698
700
705
727
714
744
717
629
602
632
609
595
617
582
625
628
639
656
622
642
628
629
624
606
597
608
619
641
664
677
647
702
707
754
739
721
705
678
665
649
609
639
645
627
691
703
736
749
736
736
693
672
642
613
592
591
588
592
615
610
640
657
701
742
763
752
709
684
638
612
623
638
673
720
736
723
704
685
701
674
672
651
633
621
617
601
588
603
572
577
594
612
637
711
718
756
752
703
724
706
689
682
649
629
645
627
601
626
640
648
658
618
639
624
658
684
652
621
652
654
678
689
656
644
678
648
661
644
623
623
632
614
630
623
634
614
616
576
588
595
579
584
590
595
587
590
572
606
593
624
639
649
645
633
622
624
591
579
572
580
631
656
682
736
742
734
678
687
664
645
625
630
651
669
721
743
721
707
689
672
670
655
621
617
592
597
565
565
590
606
660
686
713
729
719
649
647
630
646
662
650
658
650
629
647
654
680
638
628
658
667
718
708
660
637
655
645
651
622
617
591
611
639
638
630
691
723
697
692
715
710
703
675
664
649
644
616
625
625
658
646
650
690
717
742
739
737
724
724
715
714
694
700
671
650
704
711
712
684
653
685
683
708
681
657
681
679
695
693
638
638
662
681
700
642
687
692
693
666
682
676
678
692
659
668
668
640
614
624
617
616
605
607
606
623
646
636
626
615
624
628
613
602
624
619
620
654
656
677
680
673
663
663
668
697
681
667
705
698
697
688
664
648
633
605
612
620
644
665
687
692
669
655
660
644
600
594
621
617
622
636
605
598
611
615
620
607
620
632
640
662
646
615
667
640
633
596
608
602
574
588
619
610
609
644
670
659
620
646
622
624
623
595
603
611
627
631
611
634
663
669
674
627
639
648
653
678
688
684
632
613
639
661
681
740
740
671
693
682
673
644
631
642
651
675
670
644
657
674
691
706
664
659
679
667
618
620
619
621
636
659
676
663
655
675
699
686
683
653
632
643
632
652
644
635
664
667
650
670
681
671
692
660
665
672
662
684
636
673
677
679
705
665
634
652
622
624
622
643
638
628
660
669
671
660
615
614
595
581
580
572
549
576
565
560
583
582
595
596
587
560
574
569
559
570
563
557
585
580
605
671
743
755
707
704
714
701
649
635
640
630
616
632
651
641
633
631
599
602
585
588
568
578
592
628
669
707
730
728
690
721
679
637
607
606
616
648
694
675
719
750
778
742
755
761
746
736
681
686
669
682
669
636
661
665
682
695
681
671
693
701
686
669
645
667
688
705
714
678
688
678
685
703
709
675
711
706
717
735
712
700
695
680
637
657
654
646
628
661
648
621
623
652
627
604
617
618
632
606
599
618
620
599
593
613
611
606
604
597
603
619
614
609
634
631
637
613
612
610
605
594
596
600
613
600
615
634
658
626
622
656
653
627
640
642
630
594
600
590
602
612
592
594
608
611
617
610
621
627
606
619
627
629
624
594
624
606
596
600
606
586
590
577
569
591
588
609
604
601
610
618
603
601
606
615
594
596
611
615
600
617
627
635
614
638
641
620
602
632
633
654
641
648
660
653
650
615
648
639
637
626
646
660
671
675
627
631
645
656
669
620
662
646
670
651
639
664
683
683
688
669
668
671
671
644
632
657
640
662
681
673
641
651
634
653
625
617
650
661
698
669
642
653
655
631
601
584
608
600
620
602
605
625
633
640
610
602
623
621
587
596
570
570
571
556
565
562
575
559
571
577
579
595
565
576
619
611
628
642
616
585
587
591
605
603
618
633
624
608
610
609
608
600
608
618
622
630
623
606
610
594
608
590
594
614
600
608
618
581
617
606
589
584
584
563
593
580
578
584
597
575
582
582
577
594
580
575
583
589
592
601
589
570
585
568
576
566
565
587
585
589
583
587
600
599
590
588
604
584
596
593
595
589
580
587
591
597
592
577
597
606
613
602
607
623
625
629
628
630
602
582
595
594
596
597
577
578
596
594
594
587
607
604
602
583
589
604
595
598
596
592
601
581
581
575
574
568
570
582
591
593
589
591
586
594
588
600
605
597
572
606
591
592
599
599
618
609
616
622
633
620
666
656
672
673
647
638
609
586
610
610
633
668
644
649
676
703
702
641
634
657
611
640
626
618
602
603
577
585
564
576
555
582
600
579
607
625
630
624
636
622
620
621
598
590
585
577
580
591
575
568
575
600
600
596
590
616
618
621
647
662
668
630
653
646
613
608
625
625
613
598
617
602
612
598
602
585
573
579
569
579
592
576
609
625
639
629
630
645
648
637
602
601
608
600
573
583
587
596
592
579
593
601
583
584
613
593
585
587
577
576
577
605
608
619
645
635
597
614
596
609
628
635
632
632
612
595
605
589
609
593
583
574
582
581
575
596
600
576
585
578
576
548
572
573
565
552
547
538
532
531
531
531
507
504
503
485
484
488
485
493
479
479
489
499
480
497
512
506
512
524
518
528
526
524
541
538
525
527
524
534
534
537
533
528
533
534
529
516
526
537
534
563
599
605
619
640
638
620
609
599
596
577
558
553
553
567
582
575
579
588
583
580
590
598
571
577
567
571
556
554
569
571
564
568
589
595
573
585
579
596
576
568
544
554
552
557
559
563
554
578
585
611
631
616
631
641
621
612
601
578
579
552
540
543
535
557
552
562
584
600
600
601
613
627
615
589
585
576
564
545
545
538
540
562
554
575
570
576
589
576
571
577
583
579
570
580
593
573
568
582
573
582
580
567
572
578
573
563
566
555
560
561
545
571
587
578
590
586
590
580
567
567
558
557
559
550
565
555
551
535
527
520
538
546
541
542
555
539
556
542
539
543
532
539
532
541
539
536
544
592
619
644
686
680
643
617
606
578
564
548
542
533
530
521
511
512
511
512
501
516
508
516
516
532
525
534
526
523
523
525
500
511
511
518
497
509
502
516
519
526
541
540
541
547
538
542
542
550
540
543
524
533
530
526
527
535
550
542
563
551
564
549
556
562
546
527
519
525
499
505
497
504
501
512
519
522
536
516
521
530
522
529
515
515
514
503
513
494
486
505
498
504
509
494
500
515
500
498
504
510
487
503
496
481
496
495
493
480
500
492
483
488
495
485
504
501
498
504
500
464
535
540
561
588
600
602
603
612
604
617
582
599
581
566
568
550
563
570
553
555
532
541
551
535
514
523
520
511
517
519
528
522
529
552
544
551
552
550
535
555
544
551
552
552
541
531
530
545
550
544
543
547
533
520
529
533
508
540
525
511
514
530
525
527
523
511
495
498
482
482
495
486
482
485
473
484
498
497
564
653
643
683
656
635
623
641
652
651
623
640
619
629
637
603
603
605
608
596
558
575
573
556
558
546
537
529
546
551
551
543
570
597
632
641
621
631
635
630
631
622
617
624
622
592
586
604
615
639
636
613
612
623
614
633
628
617
626
624
632
612
604
584
591
580
586
589
587
579
601
588
598
599
588
569
583
601
600
596
593
611
605
605
606
600
602
606
588
577
575
576
580
551
557
570
564
579
580
570
577
572
558
538
548
545
557
562
553
550
551
561
540
542
534
568
580
611
623
599
618
632
636
652
612
612
624
615
629
622
625
626
617
613
629
633
622
603
618
610
609
609
597
598
609
604
608
622
604
594
604
613
612
617
610
586
599
605
604
586
563
585
570
590
592
588
582
598
583
599
601
575
591
587
573
566
574
563
546
559
559
565
581
561
566
554
564
565
541
552
542
528
525
527
512
522
523
492
520
516
512
526
535
557
547
577
573
576
580
576
553
564
550
550
553
547
544
533
531
517
513
521
517
531
545
559
610
624
605
601
599
623
629
647
635
617
613
609
586
574
556
553
561
566
577
620
600
610
595
598
603
591
566
568
595
595
629
642
646
676
679
668
637
657
640
664
654
622
617
617
616
647
638
613
624
643
632
615
606
616
608
631
627
624
622
664
669
647
658
653
612
639
615
632
612
617
590
598
590
579
588
601
571
590
608
626
619
610
630
619
592
612
604
605
577
582
573
566
551
553
548
529
525
523
526
521
520
537
548
547
542
557
569
579
577
590
601
605
591
600
577
574
551
541
540
545
538
539
553
555
571
571
572
567
588
559
550
562
556
554
552
560
556
558
580
564
559
548
562
564
568
558
565
564
568
560
562
537
539
537
532
530
526
531
530
546
555
561
561
532
558
554
560
558
552
540
532
539
545
512
535
510
520
538
533
565
561
568
566
587
561
571
541
533
534
530
532
560
562
562
581
587
595
614
628
624
623
622
631
635
625
623
597
601
603
598
617
616
635
639
645
652
652
657
662
660
659
643
638
630
635
632
637
613
610
619
627
621
611
605
606
620
613
601
615
611
614
592
600
598
599
613
601
595
614
616
604
582
593
587
582
572
579
591
588
606
597
578
583
581
592
574
585
578
585
597
585
600
605
594
598
592
589
597
612
593
583
584
582
564
595
568
583
573
594
574
589
596
584
598
591
588
592
590
568
562
575
555
544
542
549
546
542
548
544
544
558
559
562
548
543
552
545
554
538
552
540
539
550
552
546
557
553
573
571
582
575
588
585
588
579
560
566
558
552
573
560
575
578
588
599
611
607
611
608
598
597
579
597
589
592
598
595
608
625
617
618
623
611
636
628
630
618
619
631
618
603
575
596
596
605
594
590
601
603
609
618
606
617
611
604
586
594
583
587
577
557
570
567
575
549
562
548
557
538
544
542
543
540
544
530
549
539
527
527
528
530
519
499
509
523
516
525
519
518
521
525
537
513
534
536
536
520
528
535
545
542
542
566
583
566
573
576
562
552
584
563
568
562
544
555
565
567
559
576
583
605
611
594
614
607
600
587
598
581
575
585
584
592
610
604
582
581
560
553
559
550
545
546
538
541
540
529
529
521
524
528
510
519
532
523
521
536
537
530
538
544
543
555
551
565
557
587
587
592
595
576
583
608
589
586
584
566
569
560
555
566
560
554
551
576
574
568
559
563
546
543
536
537
529
538
529
535
526
543
525
534
530
534
531
527
542
534
530
532
528
540
545
528
532
544
518
526
529
539
524
535
545
524
551
553
572
606
589
592
555
574
575
553
552
564
569
582
591
584
593
566
568
566
571
560
566
565
550
543
557
552
550
557
544
533
518
529
521
520
530
518
529
509
520
522
506
509
497
499
493
506
506
521
516
502
519
521
509
519
508
514
522
517
512
510
510
513
511
530
518
515
537
523
523
514
511
505
504
508
520
513
518
535
543
569
601
622
634
596
585
589
598
607
599
593
559
564
551
533
531
525
502
509
493
507
501
514
508
506
500
496
504
523
504
512
546
564
573
577
575
567
568
549
544
541
521
532
510
516
523
520
538
555
566
580
557
550
553
569
561
562
540
555
543
538
537
535
531
528
548
547
541
554
565
573
554
563
537
550
541
526
528
536
522
530
540
533
541
525
505
522
518
527
526
522
533
528
548
545
521
545
553
543
542
541
534
536
520
500
510
508
506
505
523
560
605
554
557
570
581
568
588
588
566
553
581
571
571
563
576
579
581
569
564
620
619
642
658
648
632
595
590
568
589
585
580
575
603
600
584
622
647
687
696
673
643
662
640
611
595
587
574
565
558
540
536
546
537
537
536
563
583
581
608
588
580
598
612
609
642
657
664
645
664
650
638
637
627
625
622
604
589
577
583
578
619
657
709
738
752
713
702
688
693
652
625
594
577
576
591
587
631
658
632
643
680
644
651
656
643
612
607
636
599
621
605
624
614
589
599
614
630
615
606
618
615
614
614
595
589
552
530
524
518
514
499
504
523
571
610
661
677
698
694
639
622
621
608
618
595
603
587
598
594
583
576
593
581
579
580
567
582
590
585
597
591
596
600
600
592
608
581
587
586
594
592
576
593
595
584
567
569
566
571
554
539
549
549
537
537
533
552
537
552
548
547
533
516
538
541
532
524
539
556
568
582
580
561
581
573
560
558
568
560
552
556
566
553
552
548
547
551
540
521
532
536
536
541
564
579
615
583
578
590
580
573
568
558
557
540
530
539
525
521
524
539
534
544
572
587
594
569
567
568
550
550
545
544
538
526
524
523
543
542
539
540
556
565
558
561
557
549
538
554
536
529
530
525
516
525
524
504
488
499
502
511
499
498
498
509
502
504
497
507
499
499
506
520
526
513
506
537
538
527
537
526
535
536
532
524
520
511
518
511
525
518
523
513
523
525
540
540
538
531
538
528
524
525
534
523
500
515
517
512
515
496
499
496
501
514
569
681
658
631
598
585
583
585
551
553
530
513
526
522
520
516
533
548
540
541
544
551
526
536
545
535
540
557
571
542
562
561
563
548
552
532
549
538
547
534
531
535
543
542
541
546
548
536
524
569
542
542
539
528
544
538
527
545
524
528
517
528
514
536
524
528
545
533
562
565
575
573
579
592
574
588
573
573
551
544
531
541
545
533
513
519
498
515
519
510
509
510
513
503
502
492
505
499
505
492
506
493
501
518
534
523
527
561
560
539
537
542
533
528
517
517
496
518
517
483
495
482
477
484
495
494
482
499
515
528
552
563
595
614
587
576
564
574
550
561
546
560
569
567
564
552
564
576
582
640
671
636
637
619
626
611
614
596
568
579
577
573
575
568
585
597
629
629
625
600
584
582
570
562
576
559
582
599
593
610
631
640
633
630
630
613
616
609
611
594
608
611
621
594
583
594
596
604
593
614
607
623
605
601
597
596
582
590
588
592
598
601
607
606
615
619
616
608
612
595
600
610
608
600
626
600
615
616
599
591
605
596
585
580
600
578
566
558
558
543
579
578
628
609
618
614
629
609
614
599
598
598
608
615
627
653
644
633
621
598
595
590
582
588
620
634
663
645
644
646
621
605
599
600
575
579
608
666
675
715
742
769
749
709
713
708
689
684
678
678
675
662
682
661
660
665
657
629
632
621
636
648
629
629
642
634
647
648
644
641
638
622
625
632
617
632
645
660
649
650
623
643
648
630
625
619
608
630
651
658
651
639
633
635
633
636
617
643
633
642
632
612
615
623
620
627
644
661
670
645
640
656
650
622
616
632
630
614
624
634
637
644
621
642
628
636
611
611
616
602
613
628
625
651
629
627
638
632
629
628
626
638
636
620
605
586
583
601
604
614
617
626
636
631
630
635
630
631
635
631
630
652
653
660
661
669
658
663
677
654
653
649
656
664
632
644
668
666
665
672
661
659
658
665
658
645
646
620
631
635
626
622
631
613
609
592
594
584
598
599
612
631
636
631
623
633
608
627
622
612
609
615
622
613
610
610
610
612
606
599
596
609
592
589
596
597
629
624
639
636
639
652
625
624
612
611
614
618
633
644
641
623
615
616
599
612
602
627
608
636
621
612
633
616
615
622
631
628
646
645
635
621
631
632
654
642
634
645
640
626
621
632
644
675
681
686
669
658
641
625
629
606
615
601
618
610
613
609
630
625
656
663
673
666
647
630
630
641
639
646
641
637
647
650
659
671
660
656
662
666
653
658
654
646
650
659
691
708
709
676
682
665
660
650
678
676
692
711
686
690
677
681
663
676
668
649
651
653
656
634
653
648
659
652
651
635
623
627
633
626
643
652
651
658
661
666
668
656
660
669
665
644
663
677
698
677
684
663
672
640
638
655
637
626
625
646
658
671
670
654
656
661
667
675
663
670
668
659
668
656
646
653
643
622
610
617
644
639
647
661
644
651
657
650
643
638
648
648
663
668
681
684
680
689
675
681
667
656
677
655
654
669
669
673
661
671
673
646
644
646
655
666
644
663
681
670
662
668
653
643
636
651
643
651
650
664
655
658
671
663
666
668
654
671
658
648
669
655
665
659
673
681
685
678
692
678
671
670
686
684
688
697
705
709
699
671
682
657
669
650
628
616
611
642
634
650
672
681
663
651
627
614
630
629
632
648
675
658
666
685
657
654
673
696
689
689
686
698
714
693
654
662
661
664
652
661
650
680
702
736
740
721
718
710
714
722
714
673
679
675
691
675
695
708
692
702
683
665
640
655
652
647
644
640
647
657
665
666
647
654
651
651
657
661
669
687
692
661
649
639
652
674
643
637
635
623
627
638
626
654
669
677
648
670
673
671
690
670
671
670
648
644
655
665
698
706
704
704
666
649
640
645
669
698
690
678
677
697
698
687
662
653
633
604
590
598
598
605
608
619
646
648
666
657
666
655
625
649
642
626
623
616
608
613
609
614
609
611
601
606
602
612
649
652
657
647
628
618
634
636
610
626
628
632
623
654
674
705
706
709
716
741
706
714
642
657
646
650
680
706
669
676
671
669
679
684
699
675
679
652
627
639
618
631
622
623
641
638
627
630
627
667
666
655
669
652
639
638
621
613
616
638
643
645
685
716
706
715
721
705
670
651
667
673
666
665
671
673
688
681
690
672
686
688
697
690
688
668
693
681
682
681
686
666
658
653
630
633
656
673
662
687
706
667
703
685
656
643
630
613
583
582
583
612
654
712
711
721
714
678
677
662
722
714
762
737
740
748
748
729
701
689
666
637
610
618
621
633
673
740
783
745
731
718
717
704
699
677
687
698
725
735
760
756
721
726
711
713
684
664
667
694
685
680
709
732
737
711
732
739
742
727
730
720
703
669
679
688
715
745
764
764
750
748
745
727
698
704
719
738
737
725
728
759
757
738
731
732
735
717
696
694
709
734
719
732
747
762
748
743
729
726
704
689
709
713
708
706
705
694
686
681
702
706
705
664
668
644
631
646
644
628
627
606
624
619
636
648
644
647
633
628
604
606
600
590
606
611
646
659
650
658
682
685
669
665
657
642
661
665
672
694
702
697
706
687
679
683
684
711
689
696
677
674
708
744
742
724
702
701
712
719
711
693
663
656
668
700
723
702
705
707
702
697
677
674
692
705
709
710
755
776
732
732
728
734
728
729
696
695
699
735
757
749
737
740
722
710
706
682
683
674
686
695
746
769
760
740
748
770
777
758
708
664
653
634
613
600
605
661
732
793
739
716
743
694
711
718
720
708
746
737
749
729
692
686
676
671
688
707
752
761
772
772
712
711
719
719
730
732
726
717
713
721
728
715
704
690
668
671
682
674
671
672
692
698
697
721
721
711
740
696
678
685
697
720
740
772
793
776
766
695
695
676
655
684
712
715
717
723
763
778
755
755
711
715
705
707
689
683
688
697
701
719
764
741
754
714
714
701
687
677
657
681
680
692
723
769
771
745
724
721
722
713
707
703
716
735
731
752
749
745
738
740
729
734
716
716
716
751
753
725
729
721
735
739
722
738
740
751
744
747
751
750
722
731
723
702
672
672
645
646
658
678
729
755
738
669
682
676
642
646
612
621
634
647
627
618
612
608
604
598
603
627
668
694
704
769
776
760
752
733
707
716
741
771
814
805
792
776
804
788
790
782
741
727
757
767
789
803
752
762
790
794
791
805
797
776
790
784
774
754
759
793
801
806
755
770
776
789
783
763
711
733
731
745
782
784
745
732
728
756
758
793
779
773
768
782
793
785
743
727
701
694
669
654
645
640
650
626
629
603
608
613
625
613
604
594
618
622
623
686
744
774
807
792
743
720
706
685
700
722
718
712
757
822
793
762
761
787
782
778
765
739
694
675
685
710
718
788
854
842
846
860
825
843
828
795
784
769
760
749
767
769
787
767
786
781
796
756
744
736
756
761
750
784
815
823
785
777
762
748
758
783
808
778
804
797
810
770
791
788
783
762
758
774
786
796
782
801
799
807
788
783
766
772
758
758
759
786
747
773
769
794
785
760
764
776
770
751
762
759
781
750
785
785
792
768
791
783
779
738
756
748
748
753
773
801
795
775
789
774
733
748
757
756
750
763
777
782
769
786
774
764
760
744
757
718
727
744
759
767
775
778
790
777
772
773
744
744
752
765
743
774
788
745
691
688
663
660
655
664
691
745
747
727
741
756
740
732
726
716
734
713
748
761
819
777
791
805
794
763
780
789
752
744
759
774
765
788
789
781
793
773
760
757
776
780
760
777
789
795
772
794
793
781
791
788
765
779
792
788
764
781
783
768
783
789
768
770
790
778
754
777
782
756
760
776
769
758
775
783
773
791
796
783
765
777
783
762
770
778
774
779
795
798
775
778
784
770
767
753
762
743
759
759
754
767
794
800
785
807
811
766
774
779
787
783
794
808
780
778
773
764
785
819
770
781
797
787
781
792
800
772
794
798
784
781
799
798
788
801
795
795
794
798
797
772
784
799
776
808
803
800
788
793
774
770
777
809
774
790
784
777
776
781
785
758
759
785
769
746
771
775
770
780
776
774
803
797
794
811
797
764
789
788
790
785
795
813
780
790
790
767
783
784
780
790
816
836
805
809
814
781
782
799
793
777
780
793
779
776
797
803
786
804
814
771
790
787
785
780
791
789
772
795
827
828
810
821
813
813
812
817
787
792
796
807
781
806
820
797
810
811
797
796
806
839
804
814
822
801
816
814
800
798
799
793
795
822
821
801
807
823
798
816
801
791
785
796
795
778
806
811
765
728
702
737
735
713
699
753
734
759
762
774
736
755
765
768
738
748
753
749
723
734
750
770
755
761
789
792
791
800
824
783
798
790
792
766
769
793
816
792
803
808
808
803
816
809
804
805
813
827
823
811
821
835
798
810
819
814
802
826
815
786
810
814
820
795
808
824
785
755
733
705
720
734
753
802
830
814
836
834
825
791
816
813
808
797
822
834
817
835
837
851
827
829
843
783
803
788
774
758
770
766
785
801
817
766
738
715
691
684
719
714
690
775
717
667
674
654
650
629
636
611
607
594
586
574
576
557
566
562
573
588
616
630
651
644
637
640
653
657
695
758
799
762
700
731
746
746
722
765
798
744
769
793
820
815
763
759
757
729
731
770
791
777
834
865
875
823
825
815
760
774
776
782
783
841
840
818
838
842
804
781
770
703
722
742
732
707
705
702
688
685
684
703
739
777
740
786
807
786
747
752
776
791
771
795
826
803
803
825
812
756
799
804
783
743
782
808
819
785
823
808
771
754
788
803
795
778
799
790
759
779
774
754
766
816
821
804
831
815
777
807
807
742
789
801
769
753
769
785
725
745
769
772
736
778
811
793
771
780
728
735
717
718
704
717
742
748
742
734
752
778
727
769
792
773
737
740
764
771
771
741
795
768
799
778
777
809
785
791
796
768
784
793
760
791
772
765
775
800
814
812
827
820
800
799
822
796
784
792
800
773
818
844
820
825
845
820
794
825
783
771
794
811
770
773
815
818
779
809
825
787
797
812
772
779
807
800
795
814
817
807
753
776
788
805
794
815
841
791
804
806
778
775
788
801
770
812
844
808
835
855
808
806
806
781
770
781
764
774
808
815
858
867
852
838
864
837
815
830
811
806
833
838
803
842
862
821
800
808
776
817
838
833
810
841
799
800
833
839
793
806
787
801
784
778
766
806
791
786
764
754
736
749
723
681
694
700
747
794
716
733
765
814
832
770
761
768
765
755
819
791
780
796
817
794
732
703
699
717
685
665
665
648
642
623
655
657
661
667
682
727
763
798
757
728
743
723
676
694
722
784
784
763
756
805
790
771
721
688
690
701
695
736
801
854
835
854
877
859
793
803
830
839
831
840
861
860
832
872
896
895
860
855
862
866
823
842
842
870
828
850
869
856
814
834
836
846
805
827
849
844
808
828
834
782
805
816
819
771
799
805
786
780
811
834
814
797
847
843
824
806
829
830
798
782
803
807
805
777
811
820
811
799
820
835
782
795
789
787
767
813
798
798
799
825
827
807
808
822
816
781
791
807
768
800
812
804
800
794
792
759
776
783
753
774
788
785
773
794
797
762
788
794
762
772
791
807
768
806
796
757
789
797
819
777
812
802
793
778
796
808
781
800
827
789
762
780
770
717
714
740
744
724
758
791
800
757
772
777
758
760
800
825
808
783
819
817
769
763
767
795
780
778
796
823
789
799
812
788
774
786
801
777
782
806
816
781
800
802
791
757
779
787
790
758
787
807
779
776
812
798
770
778
781
777
751
781
786
766
787
814
825
781
794
764
725
719
676
659
661
662
677
729
742
765
798
800
756
748
753
755
747
732
731
754
752
789
824
829
778
792
800
779
764
771
803
745
757
758
740
733
746
750
746
702
715
756
725
728
756
759
720
732
749
748
705
717
731
722
713
714
727
727
719
703
750
824
834
831
814
811
774
693
665
670
701
700
700
749
846
861
849
813
733
741
742
758
736
713
679
688
724
689
773
764
809
806
810
812
750
707
761
801
828
830
777
805
799
814
816
765
729
741
749
764
747
699
716
768
716
748
781
733
769
776
740
711
656
705
713
743
768
771
738
761
785
778
773
753
686
681
706
717
704
663
751
794
869
830
824
784
760
765
721
754
750
767
742
765
805
796
802
818
800
774
779
760
724
757
777
740
737
770
781
757
760
796
809
772
770
767
777
741
761
768
747
726
759
778
752
785
812
824
793
789
786
732
715
711
728
714
759
807
815
769
793
794
746
753
777
746
726
734
797
876
847
830
772
762
786
776
742
791
800
770
802
815
827
778
798
809
807
770
801
800
766
761
788
779
768
764
804
805
761
782
788
740
747
775
802
760
800
820
815
772
788
798
755
767
767
729
742
769
775
751
798
807
780
770
787
785
759
776
773
757
744
752
762
789
729
750
762
761
734
770
782
762
773
790
793
764
777
773
715
717
726
706
680
716
718
753
791
813
763
791
794
746
739
753
760
712
700
702
757
766
750
785
788
758
776
799
817
760
780
785
795
765
794
756
783
801
796
777
782
835
871
840
791
794
800
771
784
747
731
732
758
797
774
804
819
832
774
738
754
757
728
751
755
794
824
753
801
818
800
749
734
699
822
813
800
804
805
822
822
778
807
819
824
823
818
785
818
818
815
801
774
777
774
754
727
758
764
736
750
776
824
807
811
829
837
783
804
782
745
717
700
700
716
809
843
834
828
772
788
797
810
802
726
751
758
775
784
795
753
757
739
760
720
753
801
778
794
809
805
752
756
756
739
704
722
762
780
813
833
787
747
781
780
737
710
683
708
743
775
789
766
740
730
724
727
757
766
776
772
766
722
755
717
746
748
749
731
774
816
801
808
789
727
687
702
757
797
815
822
816
755
789
800
798
752
782
802
824
758
792
710
702
717
761
789
771
748
765
794
798
801
775
694
706
657
703
736
804
803
776
749
740
740
690
688
687
746
821
839
792
778
801
794
755
759
721
765
783
815
755
793
793
804
795
725
779
809
846
864
857
849
758
775
780
817
816
782
768
797
760
734
744
773
781
807
821
756
761
758
773
780
797
755
762
785
798
782
826
860
841
767
814
808
743
777
774
805
747
759
769
804
794
808
804
742
740
748
749
762
749
799
832
843
852
807
837
791
826
812
816
804
805
790
813
823
775
755
786
787
783
801
790
786
799
829
759
815
791
810
808
791
745
765
773
799
781
754
805
799
809
767
776
797
821
761
784
799
800
750
757
763
736
761
786
803
773
776
786
804
806
811
772
757
750
700
684
684
676
687
781
890
864
850
812
819
820
807
789
756
758
767
777
794
768
718
753
770
797
810
806
764
770
782
791
789
772
772
708
708
725
782
845
843
845
794
785
789
800
800
713
671
695
735
798
850
822
847
854
793
828
813
796
809
802
807
803
766
759
792
765
718
739
750
793
819
802
812
741
749
722
745
790
810
775
727
772
721
702
760
783
795
723
784
805
734
740
749
791
829
825
815
802
787
762
704
711
697
756
840
814
820
839
848
824
783
820
830
810
805
816
823
818
832
764
814
819
828
822
789
799
821
829
774
777
803
809
781
773
807
795
764
757
788
793
762
770
817
810
766
800
819
805
772
787
804
784
752
804
825
819
753
778
789
793
800
793
730
731
722
756
792
754
771
787
795
801
783
750
765
779
790
760
766
775
770
730
704
754
762
779
761
748
779
765
751
715
748
766
763
762
799
810
780
783
819
811
761
796
804
797
760
788
792
755
744
764
762
729
753
770
761
743
755
789
722
750
765
770
734
787
739
727
758
755
771
750
703
714
745
725
707
760
804
787
799
835
784
779
803
786
769
809
805
785
809
817
788
779
814
826
776
801
829
778
782
814
801
773
820
825
791
800
826
815
769
793
803
761
760
801
814
781
784
828
845
791
815
816
762
771
795
785
772
783
791
756
735
789
787
757
767
781
788
736
761
761
770
735
775
777
740
743
769
731
695
689
745
782
823
781
796
794
794
754
762
785
783
752
801
805
792
762
810
808
761
784
801
787
749
760
768
756
743
775
787
758
795
821
790
751
784
799
797
747
773
798
766
751
793
788
758
761
794
783
754
768
790
799
747
783
771
758
748
778
781
747
760
788
789
748
760
777
759
727
749
761
726
726
757
792
757
782
799
761
748
787
802
788
785
833
829
809
783
814
838
846
777
810
818
803
781
804
827
789
783
816
758
718
694
655
662
668
679
704
690
740
761
784
770
730
742
698
712
723
735
775
781
767
788
801
750
737
728
717
696
721
748
731
772
820
796
780
805
780
746
765
767
734
729
754
769
761
764
781
732
774
760
729
729
755
760
711
722
741
718
730
743
738
739
756
739
758
782
765
726
717
710
726
696
725
754
773
749
798
799
754
772
774
739
744
736
749
706
724
729
739
706
735
736
711
704
724
731
701
697
733
714
681
703
705
706
698
711
738
730
697
724
744
727
726
760
765
772
739
758
757
741
721
741
745
721
728
746
791
755
773
778
755
735
774
763
761
716
741
758
735
726
763
769
760
731
740
763
712
705
717
733
719
722
749
745
719
706
745
785
761
708
725
770
788
739
734
748
751
689
700
708
716
763
771
721
756
781
786
715
673
689
724
733
717
762
813
785
747
789
790
735
749
750
704
715
730
727
702
698
716
672
668
711
729
696
690
707
702
682
681
702
699
666
677
699
688
667
695
705
689
665
682
689
678
650
674
684
660
664
684
695
670
681
684
697
688
698
733
738
710
706
723
745
712
703
707
718
690
710
747
734
717
735
760
729
742
756
752
718
708
720
723
700
730
767
757
772
790
786
730
740
739
718
687
723
769
745
741
751
737
701
714
735
756
733
765
772
762
748
757
731
699
692
713
672
683
689
684
677
654
646
655
700
721
679
714
751
759
723
714
704
714
677
738
783
813
808
780
777
792
776
734
763
770
734
719
727
729
716
763
786
784
770
772
766
735
732
754
777
735
773
775
736
762
756
729
714
740
731
703
719
739
739
730
732
758
728
727
728
718
715
725
738
718
724
731
728
718
727
746
735
734
753
733
708
729
744
761
702
705
739
783
786
807
805
819
789
812
809
788
769
786
772
749
750
782
777
769
809
816
782
782
780
775
731
766
756
728
728
738
749
724
752
754
738
750
766
751
720
725
727
733
714
715
707
680
720
742
678
649
663
667
668
662
624
641
651
663
639
652
658
674
667
698
719
728
694
718
732
753
702
744
746
701
714
740
767
710
712
741
747
727
756
761
753
751
753
729
710
737
742
725
771
807
778
756
769
779
745
762
777
766
773
791
812
766
789
788
766
735
746
737
700
723
743
715
746
787
776
672
628
650
687
702
718
704
684
713
722
697
677
690
716
731
681
676
686
707
697
679
714
729
735
709
706
735
740
724
682
707
712
701
712
704
726
687
705
710
732
685
713
724
714
696
716
714
729
694
705
698
712
685
712
726
728
714
733
701
671
675
674
692
698
679
696
722
735
704
736
735
706
700
719
675
673
660
698
686
698
732
749
726
728
752
747
702
693
709
709
690
672
681
698
676
647
672
683
701
669
660
669
668
647
635
643
661
690
658
691
714
711
693
692
688
686
667
670
688
674
660
659
679
690
689
678
704
708
684
693
678
654
642
627
649
651
657
695
693
670
666
674
685
673
671
685
674
649
629
622
633
616
649
679
705
672
706
687
655
659
628
620
605
610
588
585
583
597
629
626
652
666
667
668
685
683
664
683
685
671
668
702
683
692
708
702
691
701
717
671
698
699
700
669
676
658
637
634
638
632
640
656
664
657
675
668
661
650
637
645
632
640
644
643
652
647
646
640
653
653
675
673
668
673
685
655
673
687
644
650
655
658
659
670
698
688
702
708
709
698
727
721
719
691
686
672
671
683
678
702
727
757
711
689
671
652
643
654
645
674
697
681
642
636
664
667
662
693
719
699
695
719
721
715
726
749
731
743
761
779
739
718
697
672
672
702
706
743
729
777
778
741
746
754
742
710
717
710
703
694
711
753
722
726
743
744
718
716
722
703
700
706
687
698
674
678
675
680
690
681
683
721
703
704
720
734
698
693
687
690
677
683
689
684
705
702
712
700
698
728
706
679
709
720
690
683
685
675
681
685
698
701
740
734
715
700
716
704
702
721
734
732
737
780
779
712
717
704
670
671
688
711
716
713
719
718
703
710
714
686
638
632
629
637
605
631
618
619
619
627
606
607
623
629
634
635
651
659
649
652
647
647
639
660
684
668
677
687
674
660
666
667
645
643
661
661
658
651
679
688
679
666
672
644
636
658
682
697
692
696
717
691
684
712
704
683
662
662
698
706
698
725
742
693
668
687
698
689
679
661
687
686
679
661
652
664
671
666
683
691
699
674
673
698
709
729
685
649
648
706
733
736
750
751
724
687
660
680
700
714
696
685
700
729
736
733
711
680
658
650
678
693
744
751
747
749
714
679
667
666
674
669
629
645
680
699
686
707
730
747
718
709
702
677
670
675
684
688
700
728
726
722
731
711
684
660
666
648
648
657
644
669
657
673
653
683
684
673
665
642
650
660
668
666
660
687
678
689
695
687
668
670
673
659
652
659
664
681
676
696
697
694
684
703
695
673
676
690
686
686
688
676
676
691
684
686
679
679
677
673
666
658
650
663
679
651
668
674
669
654
665
658
671
681
676
697
687
675
683
701
701
662
659
665
669
674
688
684
665
657
662
675
694
665
684
675
655
639
656
646
659
649
639
624
625
621
609
632
667
692
697
702
718
729
733
719
728
720
708
681
695
691
708
710
708
721
743
746
741
752
738
703
703
698
702
686
679
700
717
722
732
733
725
715
687
693
685
657
678
677
678
671
691
727
709
714
715
715
700
680
691
682
685
669
680
684
701
690
711
706
684
680
693
681
658
641
633
652
664
646
672
698
703
686
716
740
731
710
693
707
680
699
709
704
684
712
702
718
700
712
707
720
713
723
740
771
746
732
742
768
750
734
731
726
731
709
718
717
731
712
739
753
743
703
703
695
690
689
718
705
697
711
717
686
689
691
684
689
692
703
677
684
691
712
716
667
710
718
703
687
686
700
709
683
702
724
736
709
704
714
724
726
684
706
715
710
684
667
678
697
665
689
700
723
704
737
742
750
721
707
721
726
720
722
740
762
742
740
747
747
756
745
733
732
727
720
718
735
725
718
670
671
667
657
648
680
702
678
693
693
696
681
653
659
670
656
663
664
663
679
669
655
684
670
673
686
716
727
717
693
690
684
687
662
672
677
679
662
660
661
673
661
648
616
639
657
644
655
664
662
654
658
660
648
638
646
664
674
700
720
739
704
709
664
660
659
659
643
642
657
655
665
666
691
673
656
665
665
643
634
653
680
717
695
717
714
727
698
702
679
685
657
677
687
693
660
659
676
691
667
662
651
648
630
605
593
594
596
618
641
657
672
660
653
635
620
618
619
625
619
625
621
643
654
669
666
655
669
649
673
651
648
658
664
687
669
680
669
675
680
668
679
691
664
654
657
665
651
658
654
681
710
695
692
691
685
668
672
660
670
657
659
662
675
664
684
675
709
674
681
672
650
652
632
637
634
637
634
654
696
697
680
669
675
672
654
640
660
673
690
663
668
666
658
641
641
636
641
656
647
656
669
674
670
679
692
674
656
670
677
674
659
660
657
663
648
672
687
685
680
675
685
689
680
627
593
622
642
638
629
646
709
703
689
703
712
699
659
645
680
663
669
672
683
711
685
679
687
674
680
668
637
643
657
643
632
631
643
640
628
644
648
634
628
643
654
627
610
612
621
620
626
629
643
642
638
646
648
642
640
656
665
648
645
664
666
648
642
671
661
650
638
633
640
639
636
644
649
640
642
632
625
633
643
624
636
616
619
611
619
622
615
610
605
616
620
623
617
611
643
653
651
643
641
649
643
640
645
645
654
673
660
647
653
631
614
614
601
596
602
589
599
619
632
635
629
656
655
655
630
630
635
628
617
622
636
607
596
605
601
589
611
619
641
632
635
629
643
629
620
608
612
621
626
627
639
639
638
632
649
645
645
663
691
703
720
715
699
700
699
722
712
697
705
701
688
668
675
711
709
687
696
690
683
676
702
705
709
730
747
745
750
731
742
727
741
707
715
727
713
699
683
720
751
775
751
759
740
735
693
685
699
721
724
702
714
727
735
709
702
715
706
695
683
700
668
670
688
687
671
693
693
694
672
662
648
650
645
667
657
643
631
660
663
669
668
682
695
671
668
675
655
655
660
660
662
633
660
684
690
679
678
673
663
645
639
652
656
655
652
659
658
657
674
674
653
676
672
660
671
658
650
666
670
667
710
702
710
709
699
683
671
662
656
674
704
698
690
693
690
677
694
676
678
667
663
657
649
650
645
646
667
642
644
638
661
636
626
618
639
649
660
655
672
668
650
654
671
655
638
642
611
612
593
566
560
594
649
682
727
727
675
668
712
752
717
701
722
736
709
697
715
718
713
699
705
719
694
724
726
706
718
710
711
701
690
708
736
738
720
732
725
723
698
711
742
725
696
717
699
688
700
718
730
704
701
725
745
698
684
677
677
661
646
677
697
698
691
698
716
681
665
657
659
635
652
644
656
653
624
647
668
656
633
655
642
640
619
617
643
649
654
660
690
713
687
690
679
664
659
640
642
664
657
652
644
666
683
645
653
662
678
661
652
647
641
651
622
632
665
687
690
663
672
687
671
656
661
659
652
658
678
697
673
665
677
680
630
631
638
650
668
673
689
687
664
664
660
658
662
643
660
666
696
711
690
695
710
685
688
685
675
674
691
690
699
701
711
725
708
693
690
679
669
651
669
672
692
705
700
698
711
695
691
713
709
684
703
689
700
679
694
692
685
664
651
657
663
667
645
671
674
674
679
669
678
656
666
684
695
676
695
712
724
699
684
684
694
680
670
684
690
689
687
694
695
686
688
682
690
670
662
668
658
655
647
657
658
675
666
687
682
685
654
621
618
616
601
596
582
587
601
637
643
622
657
658
668
639
664
654
637
628
600
593
626
662
694
691
742
776
777
751
738
749
721
704
716
736
740
727
734
719
701
688
682
668
651
645
657
675
701
706
740
744
725
721
705
695
674
652
673
684
707
696
734
771
734
711
710
708
677
660
692
690
694
706
705
694
725
726
730
691
679
677
696
682
699
747
761
748
760
747
695
691
701
698
673
698
691
687
700
697
703
707
716
694
699
676
678
675
694
679
673
697
640
613
625
619
638
608
627
628
651
645
633
651
670
657
653
658
660
650
643
667
690
684
680
689
699
693
667
663
669
640
647
657
686
687
687
669
707
712
693
698
717
715
693
689
720
714
694
690
698
694
675
677
696
704
693
680
698
698
707
650
614
620
609
607
602
611
639
626
653
695
690
675
685
716
685
680
714
692
702
684
686
700
702
689
715
734
764
770
767
755
766
718
717
708
695
685
704
725
730
720
728
737
739
732
741
740
742
717
707
716
734
718
727
729
749
723
698
725
741
748
734
727
727
735
719
720
737
745
727
713
716
730
726
708
739
724
674
629
604
630
609
621
619
634
635
641
634
633
643
643
647
647
646
621
626
630
617
645
644
641
656
650
667
678
663
665
674
687
673
650
669
673
675
658
669
657
685
674
676
691
695
688
663
667
682
697
682
673
683
691
671
691
694
694
693
696
705
706
711
697
689
699
694
678
693
697
727
722
762
756
746
732
728
733
712
690
687
683
677
679
670
704
701
671
692
713
713
685
682
686
682
661
680
679
703
694
704
700
719
697
695
689
692
675
674
667
683
670
678
686
705
740
726
722
712
730
711
682
695
683
680
670
675
676
683
675
675
705
705
691
681
683
679
656
659
663
674
681
677
692
685
685
696
680
666
669
664
671
647
652
663
653
636
638
642
643
645
640
658
657
640
651
649
647
635
626
624
639
634
633
683
690
692
670
679
674
684
657
696
684
688
672
690
698
693
695
678
706
710
699
669
703
715
700
685
700
700
711
660
616
619
633
608
612
594
620
622
620
590
612
607
588
593
563
567
555
541
530
534
526
530
526
528
535
552
569
581
614
623
661
643
644
657
654
675
651
659
679
716
676
711
741
742
709
737
737
683
691
695
708
668
665
693
698
672
722
723
717
699
704
732
722
686
692
686
648
669
668
651
685
712
698
713
730
742
724
720
727
685
676
697
719
694
716
754
747
715
712
710
685
691
719
741
745
716
740
746
739
702
714
715
737
679
713
737
758
730
728
740
746
708
711
719
710
677
652
674
676
679
662
665
702
684
645
646
663
664
638
646
657
670
682
670
697
681
680
656
674
665
664
638
650
673
668
659
661
674
688
667
661
680
680
673
636
682
694
700
667
664
664
636
617
623
657
634
664
684
701
690
685
693
666
660
671
650
648
675
698
667
689
682
663
688
682
669
677
697
697
667
683
681
696
684
701
701
716
682
658
683
673
645
657
663
669
635
645
659
654
673
700
686
672
638
654
666
644
652
681
692
694
681
707
713
684
690
683
673
653
662
675
680
673
692
702
703
689
707
724
690
692
694
695
662
663
688
660
667
675
688
682
679
688
680
663
659
670
683
678
690
711
679
675
666
648
627
659
695
674
681
648
645
656
675
667
708
725
707
706
730
737
732
691
660
660
683
717
685
704
732
766
720
729
743
753
712
701
705
704
668
685
685
688
669
699
702
733
714
699
717
730
699
698
699
701
694
695
709
690
674
690
694
692
674
694
689
668
671
672
684
675
698
723
705
668
686
693
682
665
681
693
705
704
720
735
707
681
707
702
673
678
709
717
705
705
725
733
696
681
685
686
662
675
694
715
666
695
670
676
652
667
662
661
648
667
670
689
712
731
741
740
707
693
711
689
663
678
696
710
690
685
660
662
659
666
662
667
663
674
680
684
673
701
692
676
663
663
680
687
673
690
722
728
717
702
713
716
726
683
692
677
670
664
667
688
698
687
718
720
701
697
697
714
686
670
704
722
711
693
711
727
690
675
687
702
691
697
688
689
676
689
697
717
703
718
730
732
710
690
696
699
675
666
690
715
755
749
771
757
736
701
715
716
700
686
710
718
691
698
732
734
708
694
706
696
684
675
693
710
718
721
745
762
754
747
743
754
695
688
693
673
668
694
724
765
740
766
781
742
737
736
723
701
692
708
700
693
702
713
732
714
718
725
716
698
697
690
698
698
698
721
734
717
700
705
710
703
691
714
720
717
688
696
702
720
679
666
683
691
683
704
696
715
687
697
701
705
679
676
691
695
680
695
696
702
694
690
719
721
696
715
724
663
655
651
635
614
615
637
645
681
713
745
710
712
731
736
692
683
691
703
689
685
719
733
718
732
743
713
720
728
732
707
710
717
704
734
766
747
786
803
792
738
753
756
681
635
648
659
675
718
693
736
729
719
723
718
691
708
695
671
691
697
679
695
702
687
669
679
677
653
682
670
672
674
696
706
709
703
681
665
671
681
648
656
671
663
676
697
708
688
717
706
675
701
682
678
673
683
668
709
705
681
669
669
641
655
666
674
668
667
698
685
665
656
657
652
647
683
718
674
664
654
645
634
650
639
658
663
678
655
675
682
670
654
670
672
671
646
648
676
697
710
744
694
711
723
715
672
680
716
708
673
711
739
752
716
705
715
722
725
677
680
671
642
639
655
691
739
716
728
749
779
769
724
729
744
735
700
698
746
773
764
730
759
766
746
718
723
723
700
694
725
730
731
709
699
705
700
705
688
715
703
745
719
706
722
725
725
713
711
724
734
710
711
709
725
710
685
714
757
800
794
800
821
816
800
765
730
693
668
643
630
645
654
640
630
624
615
615
604
605
603
576
576
599
594
602
619
624
620
625
623
651
656
643
631
625
616
599
643
634
642
658
697
703
713
716
697
682
679
698
700
747
752
731
742
753
778
771
734
759
740
752
709
714
734
766
759
724
744
770
779
759
779
775
783
778
757
772
763
760
725
721
736
746
720
721
724
754
726
737
719
689
624
622
615
611
610
625
653
670
648
646
637
645
626
613
605
589
584
584
575
559
578
584
577
562
566
585
622
645
659
642
605
617
597
616
632
641
645
626
606
593
590
575
570
568
558
606
633
654
660
671
639
630
629
624
629
591
605
611
612
584
596
595
606
626
631
614
591
616
600
607
614
621
621
609
622
604
590
576
565
562
558
590
616
625
626
628
600
599
593
596
607
606
615
630
624
583
595
588
594
610
602
604
584
584
582
578
570
581
571
585
583
582
585
600
575
585
579
580
583
591
578
583
545
551
554
562
566
581
591
589
619
634
630
613
582
580
566
589
603
631
627
645
637
609
592
580
603
600
637
611
619
640
650
636
621
628
645
678
648
633
658
673
659
637
647
654
666
639
641
667
657
638
635
674
667
659
637
667
660
673
649
645
674
668
653
657
657
673
658
634
652
660
653
620
642
655
656
639
649
682
696
671
680
700
686
661
667
673
671
650
651
652
659
628
640
654
669
644
652
662
674
653
652
633
637
640
644
632
636
654
666
650
640
665
680
645
646
651
674
681
654
670
719
737
714
710
706
705
679
694
691
675
672
697
684
677
687
714
732
700
697
702
707
690
681
699
730
705
715
731
730
699
722
714
717
688
700
721
692
707
722
731
713
721
723
743
697
686
702
711
694
675
697
709
723
692
729
735
737
737
702
716
697
717
692
696
708
745
744
727
727
664
670
671
669
653
664
680
702
686
695
706
703
721
696
704
713
688
713
741
720
692
716
712
738
698
716
714
725
686
705
721
761
763
738
761
756
746
712
723
729
750
713
724
714
708
699
716
718
717
673
700
661
681
712
675
661
692
736
727
731
745
767
765
723
709
707
691
687
709
761
732
734
752
774
736
745
750
724
724
728
756
736
718
742
764
727
721
722
729
725
693
718
729
716
722
761
782
754
785
784
767
742
757
743
728
716
745
742
734
698
678
655
652
650
642
660
671
705
670
687
689
686
663
634
650
645
639
637
642
660
703
704
746
789
779
745
746
759
750
718
722
723
731
720
729
762
787
778
738
755
762
770
747
745
756
771
730
745
759
784
744
751
758
743
714
696
671
682
709
725
718
741
746
743
719
735
736
754
744
709
701
713
721
731
673
713
721
747
717
684
674
617
634
601
600
599
615
650
676
681
685
666
669
645
640
618
600
604
618
598
620
633
654
634
626
638
641
642
610
605
612
623
618
609
615
612
609
584
581
562
583
577
584
580
562
560
552
549
547
541
546
542
559
565
564
573
582
582
565
562
559
549
553
562
549
551
560
586
591
593
620
610
609
620
604
624
607
591
581
592
588
601
625
646
641
639
633
641
630
642
659
680
673
667
694
683
685
684
644
647
670
667
657
701
692
680
689
675
690
665
681
678
713
700
707
741
729
688
714
704
670
693
688
714
708
697
720
741
699
706
696
682
681
677
690
716
718
736
742
771
735
732
728
752
726
703
730
734
751
728
723
748
748
763
733
742
757
746
731
717
731
751
730
670
686
696
738
714
719
742
746
726
709
712
717
669
674
699
686
716
697
695
731
763
793
762
762
775
761
753
751
767
766
764
745
765
773
735
729
736
740
718
720
734
719
696
674
689
645
658
653
633
630
646
674
720
709
706
722
698
684
682
655
641
641
620
614
605
632
663
663
713
713
742
761
770
747
758
763
756
743
733
751
769
777
741
738
747
753
724
719
730
721
695
698
711
674
668
694
690
714
753
718
737
734
722
686
646
665
680
659
640
678
713
719
777
803
776
743
755
750
759
730
737
752
734
728
754
745
726
771
759
743
708
745
753
730
711
747
751
743
691
745
747
706
709
734
706
702
738
745
709
709
717
709
707
740
757
721
740
757
725
740
737
742
706
726
736
704
691
717
686
713
723
695
707
715
725
697
726
736
715
721
729
722
699
720
716
689
708
733
716
729
744
766
757
731
753
750
764
733
771
767
756
719
762
777
748
725
742
741
683
666
694
699
706
693
741
776
774
742
754
770
740
738
743
717
673
696
707
777
785
822
829
831
802
807
816
815
778
759
762
760
726
727
738
748
749
743
782
786
790
761
782
791
763
763
763
766
750
784
790
770
809
796
793
736
766
779
766
751
781
773
743
744
736
708
666
652
677
737
734
732
693
692
731
757
729
725
748
760
721
751
742
733
735
738
744
709
707
716
718
715
705
729
733
712
730
753
769
719
738
737
741
716
734
739
717
724
746
720
703
732
712
704
714
726
710
727
744
752
718
733
753
719
717
745
736
690
712
719
713
676
665
673
669
647
657
652
675
697
681
681
707
709
686
664
668
663
649
658
679
705
683
706
702
700
691
711
711
709
700
716
724
724
702
707
686
682
670
676
700
689
674
701
702
674
665
683
696
732
723
708
752
699
669
670
669
650
643
622
643
631
647
656
680
711
689
697
696
699
661
668
688
678
703
731
714
748
753
728
745
729
727
709
714
708
705
691
705
758
771
778
792
787
777
741
739
718
729
695
729
722
723
741
778
735
760
756
740
740
742
742
714
714
710
738
739
725
745
743
756
738
763
761
729
728
753
757
745
728
724
742
730
742
744
747
736
759
776
759
761
762
766
714
695
675
656
649
638
662
667
680
700
707
705
706
695
681
690
703
698
697
722
717
731
740
726
740
730
703
726
736
718
737
717
721
712
727
717
711
688
691
688
686
685
698
730
687
716
731
720
697
705
703
712
680
692
703
703
700
712
727
704
729
716
707
689
699
694
702
692
712
715
715
718
712
684
687
672
652
635
647
684
725
702
696
700
689
695
714
704
731
725
689
696
706
718
732
706
682
692
678
694
745
774
758
754
762
743
727
699
705
704
720
720
758
762
791
801
776
763
732
706
689
708
724
757
784
781
740
744
719
677
742
738
698
677
658
671
687
699
681
701
735
739
734
736
718
700
687
695
660
639
671
717
755
739
768
798
766
740
741
733
723
733
744
727
705
718
728
698
700
717
717
714
712
708
702
691
690
678
669
689
683
677
677
688
706
686
695
689
725
687
674
686
693
682
670
687
694
688
665
664
665
657
643
629
629
623
632
632
642
618
625
645
646
645
638
635
625
618
618
605
633
617
609
610
625
618
617
611
605
607
599
597
588
595
602
591
594
584
582
584
597
592
593
595
597
586
594
590
590
578
583
597
598
587
594
601
604
587
611
604
594
574
565
560
550
542
535
545
551
547
562
562
580
583
606
608
607
637
630
614
625
640
625
631
647
656
651
651
658
646
633
633
622
619
607
637
641
662
651
660
655
677
685
699
718
741
727
700
709
689
701
714
720
709
704
725
742
761
763
777
778
760
693
677
660
660
651
673
695
708
736
761
760
757
753
746
731
708
690
686
700
681
658
678
720
745
767
782
784
745
760
755
720
728
751
743
729
746
729
710
704
719
719
712
751
748
753
751
735
734
743
737
704
711
710
700
698
720
717
711
726
743
711
669
639
658
680
698
739
708
674
698
673
666
659
655
668
693
723
704
718
731
722
706
699
700
699
706
672
679
679
686
677
667
646
625
585
597
582
595
586
577
583
574
585
588
578
588
594
583
604
577
600
600
599
596
587
610
597
587
637
602
664
668
666
647
615
629
605
584
582
564
565
556
556
572
563
573
577
575
580
583
621
634
628
621
664
670
690
690
650
675
698
708
697
703
715
698
668
718
726
744
707
714
715
665
700
726
721
715
754
725
663
660
677
691
654
681
705
723
710
746
771
719
668
663
622
602
597
591
599
601
646
675
675
711
684
710
692
707
738
733
728
708
684
686
645
642
634
644
668
706
727
695
700
696
703
655
697
667
670
686
678
764
757
769
709
742
690
689
635
670
657
691
738
745
745
733
666
690
666
687
699
704
692
698
689
699
676
653
668
648
642
652
658
651
638
650
625
616
624
651
662
648
663
649
656
649
621
617
577
612
612
622
640
640
657
655
634
633
635
623
636
655
651
640
624
608
625
635
616
623
617
588
591
587
589
596
605
613
584
589
579
587
563
564
553
569
569
576
589
573
602
607
638
669
676
678
681
631
648
647
648
641
627
666
701
790
765
741
762
758
754
694
658
642
669
651
653
672
664
703
721
744
697
706
724
739
747
745
698
675
699
639
719
702
738
729
718
699
657
652
652
667
682
699
743
764
769
772
754
724
740
753
750
781
771
779
755
748
732
728
715
715
711
731
719
731
715
714
717
723
705
708
724
711
721
740
746
713
690
667
663
684
661
659
644
661
712
705
713
732
742
752
734
742
759
755
760
720
726
739
735
752
744
778
776
794
771
764
765
764
761
737
766
778
792
758
780
794
805
767
770
763
750
720
711
728
718
729
732
727
775
776
775
765
787
786
755
758
759
755
736
729
725
747
750
747
782
796
766
759
764
741
720
725
708
723
713
735
759
774
771
773
774
796
791
744
731
741
749
737
743
763
781
781
763
782
784
784
772
763
763
750
743
767
771
797
791
793
790
793
768
751
771
773
776
760
765
764
729
736
726
710
709
704
702
728
739
742
752
750
763
761
742
747
743
752
740
749
743
698
713
680
629
671
692
682
664
696
672
684
658
632
605
603
598
574
564
564
539
542
532
525
514
499
502
506
498
506
490
479
477
474
480
485
484
483
478
480
477
495
513
522
540
541
570
569
579
597
582
600
600
573
569
566
573
571
611
604
605
582
583
581
584
591
599
583
571
558
565
558
571
550
557
557
565
569
559
524
552
552
548
559
552
565
548
553
545
544
547
529
544
526
532
518
503
522
501
509
531
551
606
594
577
593
547
562
559
551
561
572
567
564
571
560
568
573
578
569
572
575
575
574
585
589
631
664
696
708
719
650
689
673
650
618
586
560
571
552
573
572
550
541
530
527
522
530
537
557
624
657
642
654
669
686
717
746
724
693
671
654
626
594
586
578
582
597
622
646
645
620
611
594
591
582
578
597
600
595
574
591
585
581
588
591
591
587
576
590
580
582
595
627
654
676
662
650
676
690
711
685
648
663
644
626
628
632
670
700
667
658
649
651
614
627
613
583
594
577
598
602
613
635
660
702
648
641
662
714
756
829
823
760
730
726
739
747
728
706
683
693
763
831
845
808
791
784
810
802
788
712
725
779
838
854
832
836
760
786
788
745
771
789
804
794
761
730
742
765
790
780
777
754
711
687
697
692
701
681
709
725
744
735
721
681
665
624
610
620
607
633
714
749
712
742
734
691
647
656
622
628
669
731
728
709
751
760
754
773
768
761
773
750
726
763
763
735
732
751
748
745
716
687
654
629
608
612
595
618
652
686
656
636
628
626
675
690
651
639
662
669
678
690
650
630
647
653
652
649
647
689
725
713
684
683
701
683
646
635
637
656
670
666
684
704
694
703
692
667
689
678
648
682
729
723
670
664
699
689
703
746
772
712
724
718
711
677
669
681
693
677
704
764
783
792
742
728
746
740
740
723
700
723
734
753
717
716
744
737
702
688
710
689
677
659
674
646
647
695
691
677
670
707
661
653
645
645
659
666
673
671
650
638
617
624
594
592
624
677
770
796
768
779
788
788
790
753
709
731
730
780
816
779
815
846
869
831
811
808
813
782
712
708
744
786
812
781
793
806
805
807
779
774
780
766
728
757
745
731
714
691
675
717
770
789
773
718
721
703
691
658
658
641
642
637
630
658
683
706
666
674
651
687
673
699
671
696
692
715
740
747
750
775
791
786
779
747
725
757
768
795
791
770
806
807
778
744
769
770
735
754
780
749
747
754
769
791
786
758
771
758
737
763
765
755
774
800
775
788
756
782
803
792
767
742
739
710
698
687
686
688
715
738
718
766
775
779
727
696
670
662
662
705
689
731
787
835
820
825
814
806
794
764
745
710
723
726
716
715
747
771
793
772
756
773
767
750
730
714
711
705
694
657
669
705
710
734
752
720
675
667
661
662
675
742
794
855
813
801
802
803
760
747
750
722
724
722
741
749
742
720
707
674
675
672
694
725
692
742
770
778
749
712
737
754
802
757
776
756
781
791
789
765
789
799
779
782
800
807
832
775
775
781
820
834
797
777
798
812
779
772
780
792
771
736
769
766
782
761
747
773
772
780
781
763
775
782
786
795
765
756
766
783
770
750
770
791
798
798
749
767
755
757
758
744
769
790
791
786
762
796
808
767
719
723
691
709
756
729
753
772
800
753
775
806
831
772
787
780
776
740
771
793
808
778
822
847
848
808
791
808
813
783
754
792
811
829
798
824
823
842
793
812
805
815
776
792
788
795
772
789
799
748
726
753
725
715
681
672
693
730
738
751
741
776
819
823
828
810
849
835
824
785
795
793
750
770
785
780
759
761
786
816
752
741
744
711
696
739
761
809
836
824
851
838
778
802
802
802
768
782
775
782
754
793
825
834
809
803
790
820
802
792
781
769
789
792
762
714
740
770
740
775
786
787
763
780
780
723
703
683
682
673
703
730
757
753
747
775
760
778
741
723
732
715
694
700
703
728
688
735
766
789
785
753
770
756
757
750
704
757
790
783
783
812
799
794
751
777
755
726
680
700
709
713
764
797
722
757
758
745
721
683
716
701
725
723
683
703
723
733
752
706
710
718
730
725
783
792
775
757
765
762
744
724
701
680
704
742
781
817
747
724
719
749
752
729
704
738
770
771
787
844
811
828
840
814
822
822
814
843
824
857
860
875
867
853
854
775
785
789
768
809
862
878
856
859
876
857
833
791
798
790
779
777
829
824
815
800
820
817
804
804
819
808
760
755
766
793
763
780
791
803
768
786
768
750
707
725
723
724
714
771
747
743
759
793
801
769
789
801
824
780
807
834
819
773
798
814
814
788
818
809
811
836
859
857
803
802
818
830
865
817
831
848
858
824
836
826
785
824
803
808
750
770
803
828
798
807
792
803
790
760
779
773
801
755
779
788
817
776
799
809
819
816
762
779
791
818
834
786
804
821
829
827
797
816
816
759
700
677
664
711
692
708
715
705
695
694
660
701
710
750
747
725
709
706
691
687
720
754
729
727
776
784
776
732
739
742
766
770
792
811
768
787
777
774
765
748
768
795
793
763
766
776
763
737
757
760
755
735
731
750
738
758
723
722
758
777
785
749
720
749
750
727
688
708
738
781
793
720
702
695
702
718
709
711
768
805
794
759
770
775
755
723
733
730
722
712
697
709
727
722
687
709
698
689
638
611
593
610
607
609
622
593
585
593
586
583
572
586
598
601
621
640
646
682
681
652
678
680
660
650
654
708
732
695
729
743
752
683
717
735
746
756
691
737
735
769
731
780
774
809
762
756
756
746
689
700
707
757
757
686
671
676
658
611
584
585
575
538
539
537
530
526
519
516
496
510
502
504
499
488
500
487
493
504
490
489
480
478
484
484
478
488
473
485
477
484
486
479
478
497
507
511
532
524
517
513
547
531
534
524
542
527
520
549
555
571
545
554
549
517
531
532
533
532
526
521
543
554
546
559
544
541
542
561
549
546
545
552
550
539
529
545
536
537
561
601
614
657
687
702
689
665
655
667
668
651
654
636
622
648
666
675
691
716
682
664
689
738
745
722
711
692
678
631
599
587
585
597
603
602
622
637
635
653
621
624
631
622
628
588
589
614
629
672
690
696
723
751
760
728
723
716
631
631
597
609
605
610
626
656
644
634
633
621
606
615
610
621
621
680
725
765
779
757
749
723
695
648
637
636
642
676
650
702
764
785
750
749
745
730
720
681
645
621
600
587
579
567
586
597
631
653
734
700
710
745
740
760
748
740
717
709
658
609
587
570
556
551
538
538
543
713
702
761
745
713
733
723
720
710
671
627
601
623
646
674
662
714
691
740
762
752
733
688
685
745
741
737
770
798
790
810
807
832
825
784
791
796
798
769
775
782
786
769
761
779
799
792
797
795
790
798
789
756
748
719
760
743
736
726
765
732
702
724
696
763
848
820
818
789
787
798
791
794
794
783
734
705
647
670
703
791
824
769
774
795
788
765
769
748
699
639
639
614
637
653
696
736
711
753
732
699
647
650
637
633
604
575
587
582
577
579
624
626
687
695
668
690
696
661
617
635
601
600
602
568
584
594
586
615
604
642
672
697
694
703
703
713
676
701
710
717
703
711
726
714
638
643
644
664
680
602
688
678
649
631
634
630
602
593
603
561
555
541
545
547
544
531
545
542
550
557
551
549
549
547
536
534
540
541
552
563
578
573
590
597
599
586
581
575
578
552
556
561
552
543
541
552
556
584
629
674
693
680
672
689
654
643
633
626
613
596
552
566
549
556
551
538
544
574
595
623
609
632
628
634
639
601
584
589
587
600
605
584
601
613
641
663
654
663
672
691
673
639
599
592
583
581
587
548
569
565
573
601
606
629
662
690
721
712
694
676
673
662
607
592
610
591
581
571
591
612
632
635
642
635
615
617
613
616
624
645
665
691
707
705
681
687
668
641
617
586
588
567
558
517
529
527
555
566
700
758
764
689
714
697
659
642
612
614
588
552
549
525
531
528
543
524
533
560
568
580
584
599
577
588
581
570
571
559
553
557
548
548
528
530
533
532
526
537
510
528
530
525
533
549
564
588
589
597
603
604
587
557
559
539
542
542
568
695
457
1032
855
820
814
775
786
726
683
659
662
664
693
714
701
706
721
720
685
721
664
668
660
636
613
612
624
603
647
670
641
673
703
715
702
703
715
715
709
684
687
687
674
660
653
668
677
666
628
624
604
572
573
552
539
528
522
526
511
504
502
496
496
483
491
484
475
474
474
467
468
462
469
479
477
481
476
468
464
468
485
494
501
493
505
503
525
543
525
526
562
566
584
576
582
561
580
559
555
539
526
520
511
499
503
490
492
482
492
489
486
484
490
488
486
478
476
477
466
460
473
466
453
451
463
477
484
476
481
476
497
489
478
486
485
497
484
486
484
475
471
480
471
470
468
482
490
520
549
554
555
562
554
564
548
538
538
545
552
532
537
541
527
523
525
519
503
508
488
509
501
522
522
514
539
563
583
583
600
592
579
557
559
557
549
549
550
547
557
555
546
541
517
518
512
508
500
495
503
505
497
518
528
528
543
549
559
593
587
585
583
596
580
557
556
560
585
603
606
610
639
607
607
621
612
629
634
626
612
627
614
589
585
589
605
605
637
682
688
679
677
677
668
629
621
610
603
592
609
648
702
679
684
683
703
672
667
656
616
620
614
608
599
611
602
608
606
614
591
588
588
579
577
591
573
594
599
602
572
573
574
567
572
549
546
557
563
550
555
568
584
592
583
578
567
580
562
565
591
603
588
590
607
609
624
609
608
597
616
607
590
583
606
600
597
628
636
660
644
628
625
619
595
594
577
574
558
553
570
566
576
588
598
609
603
605
620
616
583
593
587
608
644
644
657
663
682
671
644
628
625
631
624
608
614
624
611
609
612
640
632
603
600
598
613
652
671
675
632
608
587
581
559
545
538
538
555
552
549
533
534
522
537
521
519
515
537
543
564
610
601
662
669
667
632
645
669
660
634
642
628
618
615
582
589
584
556
574
559
570
617
684
707
707
707
707
692
693
689
663
619
607
595
591
575
558
556
556
557
586
556
557
594
609
610
606
595
576
571
559
545
546
544
565
592
611
628
662
684
659
645
663
651
613
609
590
579
568
542
554
537
548
547
556
570
588
585
592
583
588
586
577
577
566
554
551
534
543
546
541
545
554
564
580
604
621
683
718
739
694
709
702
697
677
633
615
596
572
576
590
566
565
563
551
560
564
581
613
641
630
618
625
621
631
604
599
597
586
565
569
573
568
574
560
583
571
569
559
595
457
704
592
582
578
574
576
581
588
573
562
580
577
571
576
579
569
565
580
569
574
567
549
556
553
545
544
532
532
532
515
548
539
521
529
524
559
532
547
540
549
546
541
549
536
518
527
523
519
517
504
522
499
502
498
493
497
487
491
500
508
507
526
531
552
571
573
552
575
594
575
567
577
564
552
555
537
541
541
543
545
557
549
550
563
564
579
579
575
569
553
572
564
565
553
561
573
582
561
585
599
603
602
601
603
608
587
566
564
552
548
552
535
557
528
540
541
537
536
534
558
555
560
559
568
595
634
654
644
653
668
640
614
625
605
602
589
595
604
611
615
584
586
585
584
590
590
615
632
601
618
611
604
594
579
572
568
587
575
587
580
584
583
591
587
564
571
586
574
549
579
579
579
581
603
611
627
610
618
613
610
603
590
589
570
572
581
563
561
559
548
526
533
570
601
677
753
754
803
752
788
766
803
788
771
774
769
710
682
662
639
626
605
601
608
616
608
617
639
646
654
633
648
664
654
642
649
655
654
629
646
645
631
608
599
588
568
575
565
568
566
567
558
547
566
559
564
554
568
572
563
549
555
558
555
555
538
537
534
531
543
542
541
542
545
563
576
586
578
574
577
582
566
567
571
579
587
604
616
623
646
647
645
653
650
638
607
603
594
578
580
594
597
617
601
605
593
593
611
604
599
594
583
588
588
565
558
553
546
537
552
558
555
559
556
563
579
567
571
566
570
562
575
570
589
584
588
583
593
596
587
587
581
571
573
550
543
553
548
560
556
567
555
585
589
578
564
574
544
534
540
532
540
535
515
536
546
530
551
557
590
594
590
597
589
598
572
569
562
554
544
540
547
548
556
561
558
568
582
594
599
610
613
608
606
587
580
566
565
565
577
574
608
622
658
644
657
666
681
660
631
624
618
598
594
559
551
565
551
550
548
551
553
553
535
614
602
612
600
594
606
589
565
550
573
565
574
587
578
596
609
618
599
608
607
599
590
576
617
639
656
647
657
683
697
675
670
656
625
615
612
606
576
593
588
596
607
595
614
635
647
616
636
628
606
606
595
581
606
590
587
609
616
606
615
611
627
598
594
591
587
574
570
582
587
601
595
604
600
607
601
616
603
600
597
585
595
569
575
550
570
570
579
577
585
571
569
578
575
571
557
567
550
546
567
565
582
625
654
687
691
691
654
628
597
590
576
561
549
561
582
575
590
617
637
640
651
657
661
645
638
637
610
618
603
625
614
605
595
611
599
589
597
592
599
581
590
594
592
604
602
610
599
588
590
585
583
574
580
583
585
573
575
571
541
564
553
554
547
540
534
533
553
551
549
563
562
562
557
544
552
556
539
543
550
540
555
551
541
544
548
550
569
560
551
569
574
575
542
555
548
538
528
537
547
539
549
544
555
563
553
562
564
551
544
540
527
528
522
553
573
587
631
646
635
625
622
620
611
599
593
591
585
585
563
569
572
595
615
622
620
620
628
620
603
596
599
589
591
577
585
585
584
568
584
594
622
678
669
667
694
692
661
662
659
646
636
613
607
600
611
627
612
648
673
702
691
706
706
681
664
663
627
622
602
597
616
644
716
755
739
737
751
731
723
707
671
643
623
614
611
624
647
651
625
618
622
600
609
620
620
631
598
612
619
618
589
603
598
593
603
620
610
609
605
584
578
589
592
578
574
588
576
575
569
572
568
576
580
571
566
580
581
578
576
593
596
599
611
597
612
617
621
609
620
653
643
636
643
639
624
611
599
612
614
611
606
600
600
594
597
575
577
583
571
581
567
562
572
570
561
576
603
640
650
672
691
660
629
632
609
586
577
565
562
568
563
563
546
532
522
565
576
559
570
564
608
810
780
837
798
733
733
707
691
709
705
673
652
662
656
621
658
684
717
708
749
738
711
765
755
771
738
748
764
772
744
743
758
731
720
739
726
711
736
734
732
742
769
725
745
779
790
741
778
779
731
769
766
749
739
773
771
740
764
795
760
738
771
781
756
749
779
792
742
778
786
751
745
762
770
734
766
741
710
746
757
762
716
754
774
766
725
761
753
713
738
768
751
724
710
769
758
733
719
738
739
756
705
758
760
751
732
759
776
741
758
769
772
739
796
810
797
760
784
805
765
762
781
804
759
788
807
809
759
805
816
808
749
800
771
761
718
770
800
777
755
785
788
749
774
772
732
752
753
714
720
761
766
734
778
796
757
781
781
742
745
763
738
708
770
760
740
732
763
765
735
761
774
735
744
760
776
741
750
767
775
776
755
787
794
790
735
774
768
749
716
746
772
744
728
779
791
747
758
773
771
715
756
714
684
698
659
655
620
631
668
711
687
703
746
756
724
721
733
734
729
691
714
734
767
734
739
761
785
762
734
765
742
744
706
757
759
785
769
787
793
818
761
774
764
757
705
736
734
757
725
797
805
817
772
802
793
776
766
766
777
736
756
755
781
742
767
775
782
745
755
773
780
749
770
797
795
746
778
776
797
746
781
785
754
733
766
763
736
736
756
753
753
705
733
732
754
724
742
754
763
743
763
766
744
720
752
757
738
729
751
747
759
718
750
745
760
704
735
731
746
718
757
763
765
727
748
754
751
707
746
747
743
716
760
782
782
737
764
762
757
732
767
783
781
755
790
785
744
722
751
755
763
732
760
759
722
716
679
715
743
745
758
724
711
718
736
708
733
733
754
736
726
758
755
760
739
738
748
737
730
718
756
754
733
737
773
774
754
745
759
735
714
713
732
763
792
728
784
783
765
730
757
748
749
710
744
740
723
698
737
737
737
713
751
739
727
704
726
730
740
682
718
724
713
714
712
732
748
751
691
733
725
723
686
711
733
762
736
735
757
771
744
724
748
746
723
721
755
765
765
714
746
740
737
702
727
705
681
658
686
705
711
709
759
746
722
723
724
715
693
692
701
706
682
703
711
718
692
713
709
712
684
699
683
688
701
721
714
696
722
715
725
686
704
720
735
712
731
745
767
734
732
744
732
711
697
711
720
711
731
758
782
741
769
774
751
718
717
732
735
718
709
718
700
664
658
660
699
701
673
721
737
743
718
724
724
708
692
686
722
729
744
729
765
769
771
758
776
776
764
737
773
760
754
714
754
756
743
719
747
739
701
698
694
672
656
650
671
684
670
712
737
746
714
745
747
757
731
733
741
742
702
720
731
724
731
711
735
735
701
708
724
735
693
709
727
739
713
676
704
683
674
653
682
690
688
631
656
635
607
599
606
582
548
535
553
537
551
556
565
563
580
573
576
584
601
599
593
574
589
620
625
675
678
679
674
653
642
664
657
668
657
677
686
710
695
698
705
715
693
665
695
707
719
678
713
713
686
662
686
693
664
670
695
707
684
664
678
681
653
679
695
689
653
664
688
701
678
685
695
695
651
681
674
656
665
698
716
696
647
652
653
657
648
640
676
707
740
708
732
734
743
702
733
750
749
709
715
717
702
677
688
700
699
661
701
696
702
689
708
704
697
670
682
692
661
660
677
674
665
643
673
686
675
649
693
673
641
650
665
668
633
672
684
650
636
654
662
666
638
663
682
693
679
679
696
697
687
660
678
691
687
655
684
685
714
703
699
703
685
673
679
690
679
665
665
712
741
751
720
732
738
721
669
691
681
674
659
670
703
718
701
710
740
734
705
736
742
751
710
718
718
682
662
689
705
701
725
793
800
746
773
768
737
758
765
773
727
740
738
735
720
767
783
785
741
779
757
698
714
648
634
597
586
581
568
598
582
603
636
621
651
708
713
669
669
657
634
622
632
607
597
583
569
586
644
688
751
749
756
799
814
810
757
779
781
772
744
772
800
807
773
800
812
781
777
765
770
729
748
754
778
788
785
806
865
822
780
803
787
785
748
775
754
729
717
724
758
715
701
728
739
692
677
689
689
695
657
678
691
676
657
705
703
713
691
742
741
696
690
700
689
684
648
686
705
707
683
717
709
702
685
685
711
668
681
676
674
643
665
671
684
660
683
687
656
624
661
640
617
611
607
640
666
647
700
684
721
669
684
678
692
686
676
621
626
622
633
627
663
682
726
720
716
658
652
613
604
579
583
607
602
614
635
662
661
692
688
675
633
656
644
649
664
648
629
609
625
621
641
621
646
673
715
734
695
710
707
717
671
667
666
673
685
673
692
718
746
698
673
691
690
714
661
681
703
712
714
707
710
724
741
699
705
730
745
711
687
714
722
678
683
711
737
776
733
766
776
757
713
738
722
707
673
695
697
733
750
720
717
750
765
719
707
713
709
676
683
701
710
713
720
735
767
760
727
743
731
729
693
708
706
691
667
684
704
713
678
680
710
727
709
676
698
712
715
667
657
682
680
698
697
674
667
672
664
660
640
643
642
617
700
712
746
764
793
752
742
726
728
699
665
679
691
723
724
685
715
745
772
772
720
745
715
697
650
658
656
652
645
659
662
654
628
643
669
659
668
682
669
659
662
674
649
632
671
669
659
707
687
656
676
671
673
668
687
641
679
699
701
656
655
688
680
700
645
672
679
702
701
707
688
681
675
671
655
681
684
733
703
754
769
769
710
720
711
668
641
641
643
650
639
666
689
682
670
704
715
717
695
708
711
699
668
684
676
689
677
679
703
706
733
696
719
733
753
726
703
709
730
754
686
690
688
690
716
684
708
723
750
723
719
733
716
675
684
679
688
719
700
747
755
785
733
779
753
730
671
691
684
704
688
681
754
795
827
775
764
759
747
702
719
718
744
776
783
758
766
755
727
739
732
723
704
702
731
731
690
694
700
699
678
672
696
705
709
671
731
748
772
754
753
759
741
692
705
704
729
695
725
726
722
689
694
703
677
657
674
663
668
650
672
695
651
674
691
702
711
678
664
686
703
731
711
684
728
758
769
717
724
724
727
677
642
667
675
720
716
746
771
765
740
761
764
718
738
746
748
697
711
710
733
717
705
706
752
758
718
747
750
760
698
665
675
623
619
602
579
565
597
570
563
556
558
546
540
535
540
530
537
532
528
528
542
531
542
548
560
561
572
552
555
548
540
543
532
545
552
574
572
603
619
635
656
644
644
645
613
622
614
625
627
631
621
621
612
617
630
624
632
636
656
654
645
647
631
629
643
620
635
638
634
624
618
622
617
608
621
628
615
618
631
616
615
606
600
599
594
593
592
595
618
634
632
663
666
680
661
644
652
658
670
684
657
657
665
656
670
650
641
670
649
648
650
667
704
689
684
694
679
651
625
637
650
673
646
679
704
726
732
695
709
696
697
653
654
662
671
658
645
660
661
672
657
673
674
674
644
647
660
656
622
635
635
633
641
643
668
686
698
678
687
697
684
680
653
663
689
703
693
699
734
732
714
707
680
673
666
646
648
652
638
651
698
713
690
700
683
672
678
646
672
675
707
675
685
698
671
639
657
659
646
627
636
637
626
630
619
627
613
639
629
656
668
631
671
685
678
655
712
694
702
642
659
666
662
640
641
648
666
648
632
651
659
659
689
697
714
697
690
700
700
683
650
655
654
648
654
661
704
726
718
703
738
737
691
704
693
692
666
679
682
699
699
707
750
760
737
720
726
736
689
707
703
714
678
684
710
729
710
710
712
720
694
657
668
667
661
637
666
689
754
739
737
754
748
697
708
677
663
638
645
624
628
636
657
639
644
652
670
688
660
648
663
668
662
644
669
693
712
715
700
709
681
713
701
714
680
689
693
697
684
668
694
705
709
686
718
740
743
743
694
694
708
710
699
682
723
751
756
704
728
728
737
680
718
720
729
703
734
741
719
688
711
720
725
710
721
731
728
685
716
705
714
660
666
677
697
701
700
752
781
749
740
719
727
666
660
665
660
651
693
733
767
730
752
741
702
683
683
660
653
682
691
716
759
723
773
763
723
725
751
752
673
713
709
675
636
638
652
673
699
658
690
670
647
628
604
586
584
598
597
630
618
603
630
635
656
695
690
659
630
613
595
588
591
586
591
571
548
594
547
555
568
526
524
540
527
498
509
509
497
483
463
470
454
459
448
447
455
445
438
426
436
443
433
431
436
424
431
417
432
413
411
429
415
427
419
425
422
422
407
426
421
428
431
437
428
435
441
448
438
438
448
441
442
447
440
445
452
447
435
452
451
457
464
460
465
473
471
466
462
457
452
474
460
452
472
463
449
454
472
460
450
463
466
466
463
462
461
453
446
462
442
463
451
446
436
432
434
443
434
434
441
446
435
433
444
478
482
495
532
561
556
518
529
500
503
495
470
478
465
453
458
442
444
454
461
458
465
501
567
600
561
567
586
575
553
537
531
540
540
529
528
527
513
515
515
516
524
551
640
697
689
696
724
711
697
702
716
663
629
597
589
598
588
619
595
582
598
618
637
643
644
609
608
617
622
628
655
673
695
712
681
654
658
652
641
633
611
586
594
602
666
777
742
746
721
707
707
698
671
628
617
606
604
608
606
593
590
615
616
644
667
677
667
657
646
629
627
638
619
609
621
612
628
634
652
704
748
741
709
711
693
668
625
598
611
606
618
606
603
599
609
586
598
608
637
645
625
629
640
668
663
657
636
622
625
599
565
565
558
577
561
582
615
672
705
692
711
739
733
685
652
627
614
596
597
592
619
614
634
635
626
660
669
646
639
637
608
607
588
579
582
570
596
599
620
616
604
604
611
592
599
589
583
561
591
636
673
679
659
668
677
688
670
639
639
639
635
637
631
648
649
615
635
629
635
610
617
617
608
626
619
602
592
614
613
617
615
616
631
613
606
591
590
580
613
628
673
684
687
730
694
695
682
668
640
623
596
579
576
584
617
677
749
755
724
729
738
746
735
707
666
598
605
593
593
583
583
601
604
638
664
644
629
621
630
630
635
628
647
617
609
582
588
592
581
587
572
572
578
612
618
638
660
675
651
652
642
628
612
605
601
604
595
568
577
582
604
608
640
673
699
692
680
658
653
653
640
624
610
596
615
596
624
609
600
610
619
602
574
584
594
587
577
583
562
561
551
551
561
565
587
591
617
654
625
624
617
616
581
581
553
547
542
542
549
537
536
526
521
518
528
526
554
658
703
667
678
671
678
683
639
671
622
589
591
578
564
567
558
541
547
534
528
535
549
573
583
577
565
588
608
591
597
591
580
578
575
591
589
599
594
597
582
586
579
569
589
606
587
592
576
572
550
555
551
562
570
574
596
594
604
590
584
570
577
558
569
589
589
610
590
603
618
610
582
606
602
591
578
561
560
553
552
552
582
586
619
711
757
712
719
718
703
685
650
623
596
592
572
553
550
554
554
574
617
659
706
724
712
714
679
660
655
629
619
599
596
589
596
591
601
621
610
616
617
632
620
618
604
603
595
597
593
579
574
595
591
578
572
561
541
551
548
567
568
571
573
579
574
562
562
543
563
560
573
561
563
565
550
556
536
519
521
517
503
510
500
504
508
518
521
566
605
637
656
655
631
608
583
591
565
565
557
540
528
535
519
513
511
520
522
510
521
516
516
509
515
508
515
527
535
555
554
542
543
527
524
526
521
511
520
500
502
501
503
529
553
602
666
677
639
643
593
609
601
588
573
574
597
593
604
594
561
561
561
572
591
612
605
604
602
600
598
594
590
586
582
581
589
608
606
626
598
576
564
563
559
559
564
566
553
551
557
581
590
604
589
573
553
563
564
557
577
612
627
616
602
599
605
588
584
569
566
575
572
578
577
577
551
555
545
546
558
576
582
583
586
587
579
571
562
550
557
545
558
587
613
621
622
603
618
605
571
569
558
550
543
552
553
545
562
569
581
590
603
602
585
578
586
581
573
562
553
532
531
528
532
534
522
516
510
517
514
550
703
685
681
686
673
674
661
684
683
675
661
608
581
573
571
589
583
582
618
619
629
659
642
621
619
613
616
597
586
605
601
607
613
644
631
629
635
612
588
578
577
603
646
666
646
677
719
741
725
719
715
706
659
649
657
659
680
690
698
710
712
695
676
668
663
647
639
649
617
614
620
615
620
626
607
581
570
568
552
558
546
546
532
548
553
536
536
544
521
526
553
570
583
605
603
598
589
581
615
592
562
565
591
568
576
571
544
557
546
561
553
537
551
551
531
527
544
541
555
545
534
532
544
528
511
508
526
523
531
577
645
696
658
696
712
708
684
707
702
683
694
717
704
697
686
697
679
656
643
631
644
636
664
692
705
709
720
725
696
685
699
698
660
680
667
670
667
680
670
674
681
681
688
672
679
675
667
661
692
711
702
675
699
671
655
663
680
688
681
722
722
728
684
724
722
700
712
728
733
712
732
717
653
623
603
602
601
597
597
578
595
599
609
613
606
620
631
631
617
636
647
653
662
649
681
688
674
658
688
694
716
682
708
739
766
728
744
754
764
709
751
765
783
737
767
785
804
804
835
841
799
754
774
771
780
754
791
801
755
796
819
773
761
772
782
735
766
774
741
758
776
803
771
784
797
776
768
776
783
741
763
772
764
750
799
808
816
786
821
798
753
777
766
740
743
772
810
796
776
810
807
751
768
755
750
742
754
765
741
760
780
781
742
764
750
718
725
719
710
689
715
735
749
702
676
688
676
676
697
706
696
735
762
791
751
754
757
769
741
775
795
796
790
805
817
770
765
770
754
733
738
763
769
760
789
804
755
782
782
747
750
763
754
723
737
741
778
752
769
770
740
741
759
766
726
734
733
733
704
737
765
772
753
800
796
769
752
775
770
749
770
764
749
708
747
743
722
722
742
759
771
738
763
774
769
760
794
785
770
740
770
772
794
752
772
770
770
749
782
782
778
746
772
779
729
730
739
734
708
729
745
764
739
754
776
777
737
754
751
758
710
724
726
694
730
731
706
703
706
678
660
659
682
695
712
688
718
732
747
736
766
789
794
739
754
748
736
718
739
775
830
785
804
811
741
718
735
706
697
725
759
761
753
798
799
761
770
781
753
700
710
713
715
722
796
816
757
755
774
807
748
766
792
791
726
737
749
730
712
748
777
749
715
750
787
785
742
769
768
754
742
761
797
816
774
780
778
726
707
726
750
759
749
775
798
811
749
756
752
741
709
739
735
733
729
759
761
705
702
700
696
717
694
659
702
691
680
688
653
607
599
594
635
643
671
663
640
656
691
701
686
687
709
716
669
687
652
676
683
664
654
662
628
637
652
683
703
727
745
774
767
712
719
717
706
706
708
702
678
693
716
740
751
703
722
738
747
707
682
690
712
724
701
707
718
732
675
666
677
679
703
656
693
730
721
693
689
699
697
670
660
682
689
697
677
715
733
727
690
713
714
706
685
694
687
688
655
644
679
656
645
642
673
706
728
690
698
726
734
713
675
688
694
697
720
687
730
786
781
752
746
737
697
702
707
712
750
733
756
763
769
760
749
761
775
736
740
743
765
711
728
757
778
777
751
745
749
720
679
703
738
754
730
724
751
777
768
757
764
758
757
722
742
746
756
730
733
770
771
719
727
766
782
761
740
768
767
751
728
722
723
722
671
695
724
744
681
702
720
701
662
682
706
699
690
670
704
711
712
701
722
711
685
685
706
705
727
680
726
721
708
672
694
725
752
725
753
767
798
760
741
751
721
691
713
730
769
729
771
786
785
747
791
778
742
720
743
743
768
747
709
760
773
761
731
766
789
789
772
753
780
789
751
736
746
743
726
733
749
779
768
774
773
773
711
737
720
743
723
762
766
750
739
755
754
711
745
738
712
692
702
723
723
672
706
727
754
721
747
768
749
724
743
741
707
721
728
694
681
685
724
740
739
762
797
814
754
779
749
689
684
683
707
710
717
745
715
724
747
755
715
734
758
753
689
669
686
711
708
714
768
827
844
806
827
810
751
751
742
734
704
746
770
793
780
812
807
774
746
760
743
701
708
730
727
734
773
808
769
771
791
775
741
758
752
737
721
755
778
764
731
779
778
755
742
757
761
718
707
714
725
718
732
783
808
752
737
751
755
708
714
724
732
702
708
730
744
707
745
762
738
712
711
727
681
681
723
737
735
727
737
751
689
669
693
672
652
659
669
678
661
673
656
680
693
723
682
686
694
693
666
682
703
722
695
739
724
746
717
737
740
715
648
685
699
703
669
698
715
760
715
761
734
705
678
656
658
690
705
732
669
683
708
714
701
721
735
764
712
749
772
780
730
719
754
762
780
744
777
775
805
777
766
782
782
757
747
760
773
732
709
750
782
789
742
776
786
746
729
758
779
769
757
773
797
770
811
795
762
757
768
746
712
765
783
772
742
803
785
746
721
726
713
749
716
740
758
713
717
743
764
724
728
738
756
720
698
741
745
773
721
735
734
758
704
685
705
716
718
703
727
758
773
732
765
763
729
702
732
732
741
721
745
728
702
691
717
708
682
697
718
755
721
732
739
739
704
718
737
741
709
733
767
750
745
744
744
700
712
725
706
682
711
721
742
722
749
769
741
748
737
733
689
697
692
705
685
701
736
752
707
737
727
672
650
629
639
647
677
653
646
678
689
684
626
649
654
673
642
620
666
694
662
672
689
721
692
689
715
710
681
666
678
688
683
687
721
771
777
714
730
739
760
763
751
657
662
666
685
715
714
804
839
821
807
831
825
785
790
773
750
765
756
782
786
766
762
773
781
725
746
745
738
700
667
697
724
734
700
715
746
764
737
766
790
794
738
747
753
760
763
739
757
755
778
748
774
784
798
760
754
764
774
748
751
767
816
808
806
813
817
763
781
778
763
744
755
774
751
735
747
729
685
713
738
802
753
797
796
770
747
768
770
739
727
741
756
741
727
755
781
731
745
761
747
719
732
750
758
720
734
750
744
713
699
689
660
634
637
697
681
690
700
668
658
673
692
728
770
784
764
736
762
764
773
774
739
774
783
774
750
711
741
729
734
736
759
765
759
743
750
758
745
694
717
737
741
737
760
779
808
772
755
788
787
756
729
737
760
733
724
756
779
732
711
741
746
725
715
726
731
704
677
710
712
693
682
737
762
786
750
776
771
738
724
742
742
713
724
744
766
728
747
760
745
726
717
708
704
690
699
724
753
720
713
729
735
709
702
716
745
769
751
772
797
793
734
765
752
736
718
710
725
702
738
764
788
767
772
778
771
733
747
785
734
714
730
731
697
703
736
754
739
722
740
762
726
705
682
680
666
661
651
667
663
678
699
700
659
676
691
736
755
721
730
751
735
703
702
724
722
705
716
757
804
757
752
761
757
749
749
738
730
683
707
725
755
714
694
732
750
756
723
741
729
710
707
684
668
626
643
668
688
651
678
705
673
652
661
654
658
650
652
703
720
690
703
728
753
718
701
719
724
757
700
714
745
778
734
728
770
746
711
716
719
699
673
675
718
744
728
732
758
794
761
774
788
790
738
725
713
706
676
668
704
750
770
812
834
846
780
779
761
684
664
677
705
728
715
793
869
825
790
788
798
758
757
766
751
723
745
765
779
754
764
738
731
753
728
722
710
724
758
716
755
777
781
727
765
772
737
699
731
761
777
728
753
767
776
750
773
771
780
733
748
763
729
720
727
727
698
699
725
736
688
701
721
711
672
711
743
765
737
748
745
745
689
721
728
747
717
757
786
834
788
812
803
767
724
731
747
738
750
797
846
802
828
831
751
737
745
737
697
732
757
772
727
771
791
756
721
737
739
711
715
740
740
712
725
733
746
698
707
712
722
685
709
725
714
685
708
713
724
692
718
721
695
676
718
742
725
694
699
692
655
673
693
687
682
673
701
701
684
665
701
719
748
710
752
769
752
681
692
668
665
651
680
701
702
725
787
803
759
759
770
708
684
694
695
665
694
748
799
795
781
804
794
760
768
774
784
734
769
785
779
782
798
795
766
770
784
752
743
745
747
699
735
713
693
729
698
688
718
741
706
705
723
719
719
701
715
748
752
722
743
766
790
728
764
755
742
727
773
805
811
814
845
835
787
808
815
794
765
776
760
719
735
752
749
718
758
783
741
715
738
767
734
734
744
755
753
719
762
749
750
725
770
753
750
713
736
725
709
710
723
737
690
737
753
761
743
769
738
667
647
653
672
692
675
678
700
694
690
728
700
697
730
738
721
701
719
734
775
725
733
755
768
739
736
764
793
762
762
757
733
705
714
739
787
780
776
817
823
806
787
774
777
718
716
733
743
709
721
753
755
729
753
762
723
698
698
710
729
709
727
753
731
724
758
724
698
683
682
683
665
634
655
681
710
724
695
733
732
725
676
708
717
734
690
730
738
741
694
712
723
760
713
741
742
750
709
722
749
760
723
725
749
745
699
717
737
754
707
717
731
724
697
706
731
703
664
631
632
650
683
671
655
629
632
654
660
638
626
605
605
598
603
594
593
612
622
605
626
619
611
595
617
604
583
618
595
580
585
583
589
594
583
621
638
643
640
624
625
632
657
639
636
659
667
669
646
698
713
720
685
708
714
744
698
707
722
736
696
707
729
759
705
746
772
772
752
778
812
803
783
788
800
778
806
800
806
772
796
795
786
763
798
793
764
776
803
760
761
791
798
768
801
808
773
765
789
803
763
792
810
818
774
807
812
759
756
772
757
736
777
797
784
765
807
816
787
800
806
774
779
799
799
776
814
814
800
784
802
819
776
786
804
820
772
784
806
806
761
796
835
853
818
815
783
764
793
804
771
787
824
822
801
837
828
793
811
816
782
805
812
810
772
802
813
798
767
804
840
838
795
809
821
815
758
799
805
779
762
800
827
833
812
816
830
787
804
803
799
794
817
815
781
815
824
813
782
814
820
770
775
801
809
773
798
804
826
796
809
815
814
786
798
806
780
747
744
722
695
714
706
762
773
812
768
786
804
800
750
786
783
795
766
818
828
840
799
821
835
819
774
802
805
790
774
810
817
781
798
793
798
779
802
798
778
777
789
813
776
793
798
813
787
805
823
803
781
798
790
770
792
817
827
792
834
844
834
804
818
820
782
774
805
800
775
820
836
800
799
816
808
765
804
791
779
770
800
813
779
802
821
796
791
805
798
778
813
832
802
813
827
847
812
842
832
780
800
802
792
771
809
799
768
805
788
800
751
772
776
789
756
787
780
789
761
769
756
730
744
755
737
730
754
750
745
728
739
737
707
715
714
711
703
698
724
750
737
744
762
772
734
770
759
747
722
745
764
714
674
691
655
665
697
711
698
733
758
747
704
744
733
764
730
763
781
763
744
791
820
802
783
792
792
763
774
791
797
761
796
786
749
751
781
793
757
784
796
772
770
784
796
767
799
804
771
774
784
784
765
789
803
783
769
794
806
781
797
821
816
787
805
807
750
739
761
775
748
804
855
917
858
824
769
692
662
706
664
643
634
621
606
565
568
562
539
534
526
533
496
497
498
491
482
483
484
480
466
460
458
458
456
452
453
452
448
462
452
467
466
481
480
492
492
501
505
505
508
509
508
506
520
517
514
513
514
520
516
511
516
511
532
547
554
549
564
572
552
536
545
536
513
521
511
493
511
539
573
595
593
590
590
595
568
574
568
556
546
533
541
549
554
535
566
539
549
541
561
556
589
602
596
594
614
596
622
629
617
600
568
533
542
520
525
519
546
571
637
750
763
793
818
854
767
774
711
686
726
780
824
798
863
942
858
849
829
785
739
722
752
855
912
891
851
842
786
762
770
774
745
779
765
753
785
776
822
830
814
773
764
725
700
751
764
755
746
717
740
753
793
788
788
758
715
684
684
670
690
822
753
765
814
836
839
777
787
794
770
765
797
793
762
809
803
758
801
818
772
816
830
770
772
777
770
774
730
778
814
765
799
822
855
811
840
847
840
796
828
827
807
804
810
853
786
813
777
806
820
779
780
796
803
779
804
764
794
765
774
787
784
776
773
717
705
716
708
691
772
802
790
784
760
754
754
773
768
780
745
724
727
757
757
778
776
744
702
698
649
666
677
677
685
662
740
774
783
775
765
759
695
724
718
656
700
755
790
796
784
795
780
726
743
673
671
706
751
748
780
782
738
773
768
726
715
714
747
733
770
793
757
709
721
718
698
694
714
688
723
721
750
747
711
760
778
806
794
778
758
786
774
809
821
815
756
752
764
768
744
736
770
804
817
818
816
770
745
734
726
788
816
817
780
758
793
787
738
736
776
777
759
755
769
760
781
775
804
788
797
729
754
759
757
713
745
760
763
788
782
772
807
815
780
801
797
797
765
757
780
735
746
742
783
742
744
787
780
777
742
768
706
688
692
737
711
746
751
790
799
734
758
769
799
763
746
776
774
731
762
763
761
769
721
756
676
667
658
661
715
753
796
792
726
726
719
738
765
783
799
794
713
720
710
697
753
827
832
792
823
834
813
808
820
827
782
793
723
763
770
792
758
741
698
736
746
688
718
730
683
725
716
712
678
680
699
695
718
729
729
721
700
712
729
672
700
721
746
758
725
728
660
652
652
608
724
720
807
850
836
844
837
828
782
778
777
751
739
765
799
812
863
857
822
828
831
796
732
753
769
776
751
705
712
695
676
673
694
684
732
718
762
769
760
682
706
708
739
759
799
773
783
720
759
768
785
754
733
770
777
807
804
775
742
765
785
735
783
799
791
779
808
836
771
759
781
768
762
765
795
795
808
823
790
820
815
798
757
728
766
756
790
748
759
797
804
808
798
813
799
791
767
772
803
748
790
811
836
840
829
800
719
773
754
720
763
799
816
765
806
788
823
791
742
759
760
786
726
763
784
757
755
773
779
800
782
715
754
742
753
757
765
755
761
668
618
643
639
690
709
772
784
799
718
712
708
685
704
728
756
686
712
719
753
763
776
767
698
728
762
777
795
780
749
718
736
758
788
788
798
766
731
732
718
756
781
796
815
750
795
801
784
775
713
759
717
710
741
747
760
714
669
690
688
730
684
735
780
810
805
761
746
751
759
769
788
795
740
719
758
798
841
850
841
862
803
742
732
765
735
800
807
811
790
795
789
797
777
760
771
757
760
751
775
726
786
788
799
796
814
797
730
729
698
703
702
745
726
769
775
799
733
748
741
758
764
662
692
688
772
815
835
810
817
746
763
757
780
806
794
729
755
744
706
751
798
804
826
833
826
811
800
780
750
761
732
731
701
744
803
842
729
755
757
762
743
746
728
699
665
670
673
668
648
669
684
745
782
768
775
695
705
681
719
761
798
772
731
747
764
795
771
749
787
801
769
779
768
785
798
754
756
735
795
800
831
800
772
758
802
827
826
830
784
790
762
754
773
777
786
766
791
798
826
807
788
791
759
750
752
740
732
753
793
785
794
780
742
758
711
700
740
716
764
824
848
878
813
815
740
782
761
780
781
792
779
769
770
717
716
740
773
735
800
799
803
814
821
783
796
785
792
797
826
830
822
829
835
755
782
774
746
774
791
798
746
776
789
794
767
777
783
816
806
794
742
736
756
745
685
724
751
782
775
777
734
720
686
652
654
626
646
720
736
816
819
790
803
777
792
767
768
745
730
720
745
765
710
735
760
800
712
714
704
738
765
784
711
753
770
782
787
746
740
744
756
722
693
722
731
739
790
816
778
748
681
722
715
731
768
780
703
678
676
703
752
814
844
841
786
769
722
742
741
782
800
825
783
768
742
753
712
704
736
798
833
794
801
789
745
742
726
734
721
705
711
737
750
746
722
714
731
742
731
730
722
738
698
766
762
771
744
710
724
737
748
786
751
755
758
804
803
774
777
771
773
750
775
802
793
802
787
773
702
701
659
721
738
761
757
778
786
768
723
725
749
766
746
751
773
778
764
775
786
808
765
774
768
768
745
791
801
831
837
811
827
835
816
803
799
817
766
785
797
773
758
786
789
758
759
806
816
811
804
761
783
764
740
723
714
732
769
745
803
809
838
824
817
801
816
789
794
797
763
792
818
815
793
819
827
812
760
742
773
785
799
746
802
809
807
786
804
818
809
767
802
811
776
746
768
758
762
762
790
786
776
759
787
782
776
778
778
772
752
736
772
778
797
766
795
809
801
796
823
838
775
809
805
793
758
805
814
815
800
825
824
803
780
824
804
793
760
797
821
801
810
824
825
786
813
840
806
791
821
822
783
793
814
777
755
739
744
724
687
704
708
772
773
777
791
810
787
774
790
768
789
784
794
787
807
810
740
783
789
798
822
812
809
801
759
797
790
733
715
738
784
778
830
850
855
787
800
810
813
803
779
802
823
745
780
792
813
787
796
741
759
764
761
766
743
739
745
769
680
667
661
689
685
784
847
844
800
758
772
795
803
808
800
792
744
774
773
779
747
764
801
843
865
885
829
836
834
818
827
825
802
807
793
808
772
763
745
773
798
812
762
722
775
784
792
771
739
764
774
765
792
813
839
830
830
807
784
728
777
789
851
881
820
819
834
854
842
834
753
767
777
771
784
764
791
779
777
823
771
794
822
794
832
817
802
786
812
754
775
802
826
827
768
787
789
782
782
762
725
712
710
714
753
803
804
833
802
806
807
804
799
747
758
772
820
842
851
815
806
803
798
799
789
768
789
779
787
778
762
744
765
779
815
720
759
752
776
786
716
747
743
739
777
793
799
793
763
729
705
641
639
667
742
763
784
787
781
682
710
686
683
667
666
652
685
681
624
645
656
658
648
608
651
662
682
693
693
679
680
638
616
601
635
654
697
727
737
744
726
719
675
655
624
632
624
612
640
691
739
741
732
718
716
669
676
609
633
643
681
738
783
765
765
712
671
685
691
731
765
760
775
701
714
712
742
784
780
733
736
753
746
688
758
760
815
771
809
828
792
782
739
740
741
750
774
788
804
770
829
826
815
787
824
779
786
790
766
801
769
813
861
865
845
834
846
833
825
821
794
719
760
756
784
811
826
836
825
765
735
740
712
718
717
712
753
790
762
807
827
866
859
782
817
821
812
788
778
784
737
778
814
808
819
767
736
754
721
738
783
791
802
820
809
745
807
744
720
781
764
807
814
828
791
816
799
795
797
794
784
819
802
811
830
815
747
784
786
753
727
773
769
787
796
763
746
744
741
692
678
652
651
758
807
828
861
825
810
812
759
745
715
660
646
679
723
779
809
740
709
717
705
704
666
717
731
783
783
776
788
773
772
762
761
776
812
795
820
815
734
777
758
739
718
735
762
817
827
758
770
787
792
794
803
801
794
742
737
749
748
763
782
784
793
802
816
790
788
762
706
729
731
780
843
881
884
854
812
721
737
714
744
820
865
948
934
927
923
863
867
872
845
788
760
771
836
879
925
827
859
879
880
847
870
794
790
822
821
821
824
754
789
808
835
827
830
774
775
788
804
797
784
800
802
819
812
787
805
822
763
750
768
765
769
749
741
777
793
816
788
809
807
829
824
796
797
771
782
731
745
753
789
847
874
867
860
847
830
848
837
846
844
830
780
822
780
799
818
815
841
851
859
831
816
805
739
735
733
773
811
788
851
880
899
898
834
849
819
847
798
833
814
809
773
783
799
802
790
774
751
755
751
763
744
784
809
829
845
857
843
815
784
793
785
776
803
822
816
823
837
845
796
822
808
805
808
806
789
821
856
841
850
855
821
783
827
827
835
779
779
806
815
832
829
832
835
772
821
852
861
818
826
839
826
833
788
779
762
757
766
775
824
854
911
901
884
888
870
846
790
834
827
805
849
858
889
859
831
854
850
848
834
847
811
831
833
845
833
823
842
854
833
785
824
831
825
815
801
830
844
850
828
841
863
827
801
829
803
832
792
802
821
828
827
784
802
810
813
801
778
790
786
791
784
766
804
834
835
820
823
786
810
829
827
799
829
827
820
797
776
737
718
700
731
814
831
765
809
848
838
794
827
828
807
809
821
785
818
844
847
782
802
829
817
781
793
809
779
716
734
764
797
837
822
830
836
814
805
802
819
825
830
832
812
793
819
843
874
845
805
835
800
832
877
869
893
856
847
843
839
830
800
831
794
840
861
888
857
809
772
727
761
752
772
756
735
713
739
749
693
739
752
769
777
731
739
741
729
723
690
677
654
675
715
753
808
818
787
754
713
736
741
732
733
755
738
762
788
789
766
771
812
793
781
779
759
731
754
766
790
768
761
793
817
824
777
799
789
768
732
718
748
765
753
779
840
845
795
768
760
768
774
789
783
786
764
791
805
829
819
735
754
760
788
797
821
771
799
783
810
761
805
811
761
769
750
774
771
773
789
777
769
735
698
696
705
728
782
834
817
760
782
811
806
817
821
744
766
771
820
795
792
835
870
854
772
780
795
794
815
812
817
811
848
842
837
765
812
829
849
846
852
811
801
811
808
823
815
814
768
776
747
797
852
901
942
931
841
748
735
746
785
798
824
837
855
787
786
817
812
837
836
821
823
772
776
809
810
829
804
830
856
824
835
846
853
860
757
757
793
851
897
970
939
940
894
882
891
873
838
821
833
836
840
752
784
768
775
784
802
815
817
784
781
785
776
778
754
748
780
826
845
867
834
778
771
812
831
837
842
762
775
797
824
859
819
858
874
867
866
789
789
814
836
868
876
857
802
789
772
784
820
855
809
794
794
834
853
793
820
816
765
812
807
819
809
800
796
754
750
750
746
777
800
796
773
797
799
734
758
776
796
804
778
779
778
760
782
738
740
769
803
827
849
882
886
889
834
821
803
768
732
780
790
829
826
836
867
910
863
792
797
824
848
785
787
802
783
836
827
802
851
858
853
870
851
843
783
760
765
787
792
829
806
770
823
839
852
819
831
856
883
816
832
828
832
857
864
836
863
875
844
834
816
821
809
828
793
776
804
784
776
775
778
755
790
842
792
817
824
842
832
788
767
770
781
765
823
875
956
924
906
908
893
842
834
853
849
851
832
840
844
858
871
851
842
847
852
875
806
825
836
853
807
809
821
835
814
835
848
864
820
843
870
824
792
808
811
784
835
825
808
839
864
858
832
839
843
808
747
723
732
747
798
777
801
833
863
830
847
844
792
819
812
812
805
826
838
808
820
835
837
819
826
825
829
813
810
832
839
823
842
847
855
827
844
848
827
796
815
787
773
803
836
830
827
870
882
827
851
835
860
822
851
843
814
796
842
852
838
853
867
848
848
841
852
811
859
877
866
838
851
848
824
828
850
832
806
857
855
830
830
821
803
785
791
757
731
699
705
676
675
644
634
615
622
609
594
589
581
585
582
574
585
557
557
557
542
539
528
539
530
517
528
529
543
522
540
567
576
562
562
569
577
588
580
593
581
576
570
564
570
563
564
570
571
576
609
684
761
780
758
765
773
753
764
742
744
668
661
639
678
700
703
728
788
822
811
802
816
807
806
781
715
690
652
686
713
824
844
841
820
832
818
802
800
761
754
725
684
694
700
712
687
677
685
661
672
643
649
630
622
619
613
614
628
632
665
629
596
638
629
629
624
620
619
631
647
654
665
681
680
694
676
696
698
692
684
641
662
674
695
700
702
680
672
662
643
644
659
660
690
676
649
646
655
646
661
674
658
654
626
645
625
635
643
668
738
758
712
754
731
706
697
682
674
648
661
645
667
680
676
646
614
643
606
652
672
678
670
623
624
612
599
627
661
707
727
701
703
739
790
816
842
817
821
804
824
813
808
842
863
872
845
864
858
809
805
804
725
746
811
854
838
859
838
804
820
800
776
774
787
793
766
779
771
766
746
769
726
752
775
776
704
708
698
712
694
717
780
820
761
767
784
777
748
727
739
743
724
750
798
850
859
814
864
878
823
780
808
809
783
787
830
855
837
823
834
843
794
804
824
828
800
806
806
771
796
831
844
803
826
816
782
795
791
765
798
792
824
791
792
792
752
733
707
736
763
762
760
709
666
636
629
656
658
671
668
656
645
634
624
634
649
669
660
625
630
619
634
648
662
681
700
675
646
635
633
620
619
638
667
710
729
761
777
808
778
749
721
688
680
718
757
806
743
723
709
729
732
677
684
689
669
663
622
647
674
681
696
703
652
626
628
618
611
625
658
702
699
705
661
651
658
671
677
673
650
625
610
616
611
608
666
703
727
705
725
738
734
678
654
640
630
648
710
767
798
793
721
699
664
662
647
643
658
732
773
741
735
722
734
763
768
776
724
697
682
663
694
709
746
767
749
719
687
666
650
665
660
697
713
730
741
674
660
622
624
627
644
692
729
715
766
781
758
730
705
682
655
683
691
696
685
680
649
677
709
729
738
721
691
668
640
626
612
596
599
609
652
666
718
763
778
783
752
733
721
744
732
761
719
716
713
742
749
733
730
729
741
713
701
714
735
777
792
751
769
797
797
763
760
759
756
770
769
737
686
678
694
725
769
774
757
710
676
651
643
643
639
641
703
758
809
794
801
747
721
700
675
675
672
712
733
699
716
736
718
690
706
744
763
738
732
737
731
709
689
698
729
786
779
756
753
756
767
783
768
753
733
718
702
700
735
739
739
725
746
725
701
689
671
679
699
720
735
719
688
661
636
614
603
640
672
733
762
750
721
707
676
672
622
617
620
635
651
674
712
708
700
714
699
706
730
758
771
769
741
720
685
658
643
631
619
623
631
699
793
844
822
814
806
790
787
768
706
697
723
725
706
724
758
804
801
791
753
740
772
751
747
723
690
677
684
744
819
848
790
760
792
808
806
777
749
765
777
786
748
753
743
754
791
791
743
735
767
784
824
810
783
791
805
828
813
779
775
757
748
788
785
762
739
754
774
803
826
808
765
786
794
813
776
768
802
823
831
780
771
757
736
752
766
711
694
748
767
824
795
767
797
822
807
772
787
787
820
834
792
771
786
810
835
863
833
820
813
756
762
742
714
654
677
702
721
711
724
706
685
682
689
696
684
651
689
703
698
676
659
623
608
602
587
599
597
609
593
593
637
625
649
663
665
683
688
674
685
687
724
764
754
726
739
741
788
798
775
734
773
800
820
815
844
866
897
897
891
873
879
906
925
895
892
865
900
921
909
917
910
868
866
815
726
680
653
627
644
643
657
653
670
667
685
680
640
620
602
579
583
557
586
583
620
622
682
722
730
705
725
701
682
636
627
619
604
617
607
608
623
627
630
648
689
663
658
644
651
653
677
686
666
634
634
619
588
588
588
580
566
557
557
556
569
567
560
614
673
723
684
705
694
671
640
621
601
585
578
563
563
572
564
579
571
564
582
595
605
604
582
579
581
572
577
568
574
569
543
564
560
585
590
590
609
633
645
697
659
656
639
610
612
612
629
631
626
629
592
616
642
696
751
741
782
773
765
788
793
774
807
788
823
861
897
897
856
805
818
818
788
776
752
738
711
731
696
661
669
664
655
632
610
613
618
609
620
660
668
624
632
647
652
641
620
621
594
580
567
554
528
510
511
529
543
596
686
666
645
645
675
698
673
677
674
685
671
600
623
606
618
617
598
607
590
601
588
596
614
620
599
595
613
632
627
632
662
670
655
647
685
707
734
732
692
679
671
648
621
603
596
567
594
570
587
597
617
614
601
593
572
598
591
582
591
585
563
596
614
638
666
663
662
688
688
670
630
624
616
585
575
581
602
604
596
623
628
672
691
684
705
730
710
687
692
719
679
653
672
707
746
722
738
685
635
654
693
701
721
684
695
696
655
663
641
634
631
651
653
621
626
632
641
642
635
646
639
623
643
648
644
678
687
680
672
657
642
635
637
646
638
638
614
626
598
620
632
640
636
669
687
673
653
646
621
619
624
611
617
655
660
687
699
680
667
670
639
621
635
612
616
618
623
667
744
728
760
731
708
692
678
682
676
621
637
630
614
625
618
620
606
599
595
557
587
590
582
640
660
695
727
701
689
672
658
624
605
587
573
564
588
632
638
684
723
719
710
719
693
664
652
643
633
621
604
603
593
600
615
621
667
682
696
693
682
648
653
651
632
623
614
611
637
644
663
697
724
690
698
676
654
640
634
655
661
641
656
660
668
661
637
634
636
637
639
643
642
651
697
728
702
700
713
686
690
687
673
673
667
672
656
630
620
601
597
576
582
580
613
638
658
660
677
689
657
644
626
605
611
614
599
609
632
649
623
627
648
657
651
643
637
633
633
619
641
642
639
660
664
687
685
691
715
702
691
672
639
655
640
628
659
657
687
710
724
697
676
666
647
637
626
610
622
632
658
661
695
717
732
692
680
660
640
627
611
599
582
601
606
592
620
666
715
720
692
699
716
707
693
654
631
636
628
621
618
610
635
649
648
616
615
664
683
724
706
637
650
581
600
574
566
567
577
624
647
635
656
681
698
682
658
666
670
682
664
651
666
703
706
726
743
732
722
696
697
712
747
696
709
711
706
673
655
676
675
733
732
718
749
758
754
736
729
739
718
684
692
718
762
738
735
745
741
735
746
740
741
717
715
707
646
601
604
630
590
585
553
570
547
575
610
614
686
683
676
658
646
667
676
669
664
694
699
716
711
757
744
769
788
780
780
810
803
778
813
793
783
779
747
769
750
743
778
758
756
800
773
789
846
814
839
893
832
890
881
832
863
847
819
837
774
788
792
764
807
827
806
819
824
787
800
799
782
762
763
736
781
784
762
785
792
781
750
768
751
760
778
758
746
785
762
771
797
829
812
844
865
837
819
842
828
815
842
869
837
885
844
826
832
814
794
827
851
777
810
819
833
801
857
839
840
805
833
835
802
812
832
771
801
790
758
751
737
779
788
766
806
823
768
771
814
773
779
801
776
783
806
784
794
835
805
785
837
852
813
854
852
813
843
834
784
815
817
802
811
850
855
849
873
825
853
852
814
846
861
900
922
949
910
788
812
841
797
834
851
814
839
822
782
772
762
788
815
816
827
866
889
836
847
855
817
800
828
864
814
847
860
838
845
847
835
814
842
872
824
864
872
897
847
851
850
846
882
940
844
875
917
947
986
961
831
848
882
859
891
955
909
878
909
961
872
877
886
879
909
872
809
829
833
857
814
846
816
773
785
771
827
844
810
859
845
822
806
831
809
785
820
823
785
847
832
806
849
874
839
883
865
814
849
855
824
861
893
869
864
899
977
942
919
837
798
828
874
845
905
1045
947
964
952
867
892
902
882
882
898
856
892
910
907
971
959
846
843
840
801
835
868
825
860
842
796
747
784
805
823
825
837
887
921
917
896
867
831
847
850
833
844
857
903
861
874
817
756
743
794
824
854
890
883
911
886
802
831
869
878
881
860
864
902
899
868
860
814
790
798
764
811
840
868
852
865
896
869
817
850
866
863
834
854
885
880
868
866
875
843
871
879
843
836
854
879
873
869
881
870
855
883
877
849
863
861
884
846
873
892
884
896
835
784
797
790
772
814
828
786
826
846
860
823
844
864
889
842
870
880
861
835
841
859
820
856
873
839
827
840
828
807
831
830
798
827
866
857
820
842
873
844
903
921
860
872
877
862
901
906
884
874
890
852
866
875
828
846
860
864
834
870
881
842
859
886
847
832
857
860
806
857
863
827
867
873
820
859
854
807
826
824
800
774
792
836
812
841
873
876
839
854
873
838
852
849
821
801
836
840
822
786
825
833
798
816
816
792
837
850
797
811
820
813
782
813
819
799
819
833
826
814
838
863
845
884
859
827
838
854
829
823
850
862
807
860
860
785
790
761
771
815
771
810
848
837
835
864
883
838
866
889
869
872
891
857
850
886
860
868
916
872
861
890
893
844
879
873
859
893
839
873
885
854
888
901
859
853
870
836
858
857
891
863
899
881
812
834
838
849
835
870
894
882
896
907
858
877
882
874
850
874
889
842
875
878
826
840
813
773
752
740
772
798
777
775
808
783
801
811
773
796
813
827
804
779
826
822
782
812
824
830
790
830
854
803
820
829
837
795
837
866
839
799
848
862
842
832
844
857
812
849
859
841
800
830
854
821
832
861
867
838
861
876
860
832
847
852
808
846
856
829
831
846
832
782
824
844
802
829
834
815
801
826
837
800
819
826
830
791
839
852
853
822
846
865
819
846
858
833
806
857
849
824
818
834
838
793
840
839
809
802
812
842
829
832
856
875
844
864
895
858
856
871
862
841
872
874
847
872
872
870
822
873
882
864
884
876
861
826
866
878
835
871
858
835
810
835
815
744
785
804
804
778
837
863
856
853
867
854
830
850
861
842
834
862
862
816
867
874
873
847
871
881
860
875
892
872
816
868
858
820
845
851
841
842
873
861
806
831
807
766
793
795
809
848
877
829
857
859
856
836
877
911
896
872
886
899
852
857
855
862
837
860
869
852
841
867
872
825
859
863
824
867
851
814
829
847
848
815
867
870
824
864
883
855
831
857
885
841
863
893
861
841
876
880
839
867
884
839
865
884
834
848
866
828
873
868
858
865
877
873
831
853
870
837
881
898
905
970
940
849
893
888
839
847
862
847
828
819
795
822
834
841
816
854
876
842
864
857
849
819
839
867
840
849
855
820
830
863
846
802
847
858
830
852
860
855
824
861
864
839
863
889
891
856
889
885
845
870
879
853
853
842
817
816
853
880
845
874
881
854
850
866
854
806
840
853
805
812
837
778
725
796
818
993
963
954
955
960
944
942
961
908
853
811
789
819
864
927
943
944
938
941
927
905
884
857
816
769
748
773
790
790
783
823
849
844
821
843
850
850
813
818
832
816
826
849
858
856
866
873
887
848
859
852
842
807
854
874
838
877
908
977
929
925
886
863
846
854
861
852
858
864
869
828
856
884
871
848
845
865
829
836
827
816
789
832
849
807
845
837
799
834
832
793
785
820
827
809
861
879
894
897
889
885
845
843
875
834
857
863
820
849
860
811
788
768
749
748
731
742
764
780
748
770
801
807
760
808
814
762
785
803
845
829
840
847
841
809
834
841
836
815
848
856
843
826
863
888
845
886
891
931
858
873
890
862
851
878
900
931
906
899
882
848
875
886
865
909
921
980
954
951
893
807
845
889
918
938
1020
1023
959
916
890
890
857
907
919
963
983
997
928
786
813
818
850
813
843
886
890
911
883
902
897
889
854
859
874
862
847
869
893
870
870
846
819
787
815
828
803
784
865
911
920
846
857
891
890
828
853
861
825
828
863
830
791
848
863
885
851
876
914
890
843
854
872
893
846
875
884
835
833
864
853
818
843
874
859
866
890
910
968
925
907
874
832
816
840
857
809
844
846
849
804
840
851
806
823
850
854
811
831
859
856
799
836
840
816
820
864
881
843
848
870
902
887
905
926
978
933
931
924
902
830
880
895
930
922
982
952
868
880
864
831
822
868
899
857
858
884
856
808
851
846
820
835
849
840
807
832
855
846
829
877
915
916
877
906
916
886
876
870
807
817
882
927
892
898
919
896
837
845
877
873
837
876
898
878
855
896
912
930
959
977
929
859
875
908
932
929
976
984
929
874
913
928
881
880
886
906
882
911
875
849
872
869
848
842
871
837
799
806
819
760
728
783
815
842
806
819
818
783
778
781
761
786
818
805
812
835
850
818
825
851
866
811
835
850
866
809
844
867
851
817
853
889
857
848
860
837
811
850
868
843
821
829
829
775
795
806
757
770
815
760
801
832
852
891
859
856
865
855
818
850
883
813
818
870
866
857
820
808
762
800
807
825
790
818
851
858
844
844
847
874
874
818
863
860
816
813
839
837
776
791
848
847
814
845
854
868
841
889
888
881
809
858
828
757
801
820
843
836
779
795
816
800
777
780
741
780
748
737
750
743
717
675
680
675
673
702
709
734
722
727
733
727
740
686
713
744
794
852
837
852
856
835
825
838
841
840
824
846
839
851
816
820
830
842
829
819
841
845
845
793
834
840
872
856
801
829
826
847
817
792
810
787
757
754
810
801
807
846
875
869
781
776
809
840
851
825
803
799
833
853
893
874
892
909
1010
990
924
934
905
906
860
881
899
1012
976
905
892
910
906
841
875
881
820
788
834
798
839
883
841
874
902
908
878
878
891
901
929
873
896
897
890
856
888
910
927
881
885
879
889
850
855
876
900
879
878
883
885
852
869
859
884
865
858
858
880
892
842
862
877
881
844
860
872
880
816
860
863
844
801
837
868
883
830
869
864
850
812
855
866
860
811
856
866
884
821
757
816
829
809
770
741
727
820
794
810
776
784
810
800
816
812
825
819
751
777
692
736
699
706
697
668
665
647
643
620
615
604
599
592
571
579
573
556
543
544
536
537
521
513
529
521
507
525
503
525
538
599
628
665
657
668
639
728
734
734
721
556
888
725
718
676
670
682
684
686
660
649
641
664
670
628
671
690
703
698
665
635
635
634
647
652
646
642
641
648
653
649
658
639
623
620
634
639
668
663
704
715
727
708
721
712
711
700
683
661
648
668
673
695
730
768
789
770
752
750
728
714
683
658
639
625
623
621
620
615
623
599
581
581
600
625
646
668
666
653
628
636
639
637
638
658
683
673
667
650
630
655
675
720
726
738
816
789
767
776
786
751
722
740
707
669
653
624
666
684
644
673
673
655
646
662
630
638
613
597
596
559
556
578
646
786
812
786
768
781
769
775
756
735
679
687
704
675
691
675
665
602
577
591
604
584
567
616
628
642
636
616
595
582
557
541
550
550
531
521
545
538
539
558
557
575
587
587
600
609
619
589
585
557
563
577
580
620
634
700
708
666
696
651
667
656
642
647
637
622
601
606
600
600
582
570
566
560
563
579
592
667
744
781
756
753
762
740
728
688
656
673
661
652
638
631
641
660
618
653
695
733
734
737
745
734
701
664
661
630
642
613
632
623
641
614
618
605
603
563
611
604
626
634
658
662
665
630
628
617
597
599
579
579
572
562
578
585
590
625
624
627
626
639
595
617
618
608
622
611
603
637
615
634
671
679
667
660
623
644
649
592
659
676
699
715
733
729
692
711
700
696
655
646
635
629
621
598
619
604
613
606
622
637
653
643
640
606
592
595
584
552
573
643
615
645
669
670
630
604
594
560
535
558
518
538
522
536
545
526
549
550
565
552
580
573
586
579
579
592
585
573
606
609
715
785
779
746
754
726
725
724
702
644
622
596
581
581
604
621
661
623
637
645
624
631
626
622
620
587
613
615
606
581
581
604
630
628
628
669
679
683
694
681
690
651
662
669
673
673
668
639
635
636
667
666
706
718
748
773
755
741
711
681
662
646
632
640
662
675
641
683
704
725
714
664
646
628
620
618
605
493
712
655
665
661
689
711
688
660
698
684
666
663
635
626
620
627
656
640
674
705
717
724
724
719
688
653
654
632
609
593
598
652
703
754
761
754
755
755
741
725
730
721
735
717
755
757
756
769
750
746
735
734
681
663
644
631
630
637
686
721
701
695
711
732
683
695
693
718
708
691
634
617
635
601
583
598
613
663
696
727
674
716
718
762
727
723
734
715
693
664
627
640
617
610
594
575
567
585
621
623
623
677
680
668
696
708
708
698
665
614
651
615
622
607
573
619
663
666
691
732
665
722
731
722
693
712
722
687
718
723
702
731
726
734
705
741
745
737
814
789
766
790
766
787
806
814
810
824
788
776
811
761
790
808
778
776
811
787
756
805
758
729
760
742
725
690
699
705
678
676
667
657
638
606
573
618
587
587
598
594
594
603
608
592
581
613
656
641
659
712
686
759
786
701
737
781
757
747
771
821
782
779
746
782
491
979
728
714
680
632
596
579
565
543
550
527
529
519
521
523
521
536
534
521
545
554
546
545
555
561
554
543
559
562
562
564
558
573
559
560
560
574
563
574
554
577
583
592
593
579
578
583
558
555
575
551
543
534
543
533
527
536
527
537
546
533
557
551
562
565
573
571
563
553
545
552
542
532
539
549
555
546
534
505
515
526
535
540
571
690
773
762
741
765
778
791
757
731
765
773
783
718
754
846
914
840
843
853
863
850
822
835
847
860
838
860
882
866
836
847
846
792
760
793
815
773
844
831
816
772
834
852
827
785
810
836
862
817
830
859
846
812
831
831
799
824
836
831
778
823
824
796
802
817
802
748
798
806
776
812
857
909
832
875
826
765
786
817
867
835
798
837
858
800
819
845
814
758
793
801
827
762
819
836
857
802
851
868
848
808
826
839
801
814
838
822
754
771
737
739
708
701
720
748
722
725
756
780
748
776
778
809
742
770
788
802
741
791
792
750
759
788
797
745
786
790
746
810
819
784
782
803
796
763
761
791
800
772
796
820
846
828
798
830
814
750
757
781
808
794
817
848
903
827
833
822
793
784
816
802
763
781
801
798
781
779
808
801
767
788
784
785
751
777
790
757
748
780
780
736
705
760
775
752
746
771
807
736
746
765
777
741
766
806
813
771
808
797
744
739
729
714
732
740
751
790
845
861
812
832
850
836
785
831
823
829
784
831
842
843
797
794
802
822
766
802
808
814
770
822
835
831
771
806
789
747
775
814
862
894
856
863
835
773
814
810
801
784
818
845
812
842
864
865
843
861
850
797
803
816
800
761
788
797
746
770
773
781
739
774
800
780
746
786
787
761
751
779
789
794
763
798
811
773
768
783
803
760
765
790
802
760
764
774
793
743
780
816
780
758
786
779
763
730
756
748
727
712
738
763
721
735
774
794
766
762
777
770
726
748
725
757
721
763
785
763
822
819
812
773
789
789
784
756
787
778
794
758
783
790
806
762
798
796
786
754
775
788
767
749
786
811
787
802
816
830
771
800
801
800
741
765
785
808
775
792
822
813
789
797
800
780
746
754
765
762
717
732
748
724
702
734
701
682
714
712
701
695
715
744
764
703
769
807
811
740
754
751
756
696
741
764
804
761
813
813
783
768
794
774
752
759
776
786
731
767
743
714
749
758
764
737
777
771
749
717
729
726
698
731
753
766
748
765
787
769
744
789
793
754
770
761
748
736
745
761
757
773
805
810
756
774
747
743
702
742
769
807
782
727
743
768
715
747
793
844
778
757
755
763
714
743
756
784
748
787
823
837
783
780
795
804
740
774
792
786
751
789
807
762
785
796
808
767
785
782
793
783
801
824
843
789
810
805
750
755
772
783
763
811
806
758
755
794
789
750
788
786
757
771
790
781
739
777
757
743
762
779
793
737
781
771
727
736
768
808
786
782
807
818
762
778
800
781
755
794
819
796
820
812
771
770
778
784
762
786
820
774
807
816
774
766
792
787
760
782
782
729
724
761
791
752
797
783
745
758
758
742
688
713
717
685
664
655
676
737
767
722
733
771
758
697
710
707
728
717
697
700
669
698
727
696
735
748
753
707
743
743
726
682
709
757
714
721
761
772
737
779
774
766
712
746
740
717
744
773
802
749
758
759
719
708
762
805
771
764
801
778
711
752
761
725
731
753
765
737
749
763
770
714
772
709
702
727
751
789
751
778
796
814
763
801
803
801
758
781
789
749
755
768
777
714
778
781
766
715
755
728
723
678
703
701
679
693
723
776
768
736
744
755
740
684
684
653
676
646
644
625
612
612
601
591
579
566
571
562
540
540
524
543
537
527
519
519
524
530
518
514
518
507
514
528
520
520
532
537
548
549
552
550
548
548
558
558
540
559
552
562
558
557
556
561
563
576
572
572
565
582
583
585
573
566
579
575
575
563
570
567
570
576
575
578
555
584
582
588
581
578
593
587
590
585
601
591
589
580
590
588
589
583
569
567
572
570
568
562
563
578
587
575
586
597
576
595
584
576
570
572
573
571
554
538
552
574
582
583
593
632
684
700
679
658
642
642
624
592
575
574
575
576
569
570
576
578
589
576
581
586
588
593
579
580
576
586
585
599
595
591
585
589
576
573
583
613
624
640
609
654
622
621
614
615
599
587
578
580
577
559
581
579
594
575
578
572
577
560
580
590
585
608
600
612
612
590
591
591
588
595
579
560
570
576
599
615
623
664
674
672
656
654
635
629
589
588
567
551
555
544
554
557
564
591
612
632
632
641
632
611
604
605
577
585
567
582
597
586
603
630
641
624
639
629
598
616
607
593
607
611
598
575
593
575
566
567
564
572
554
580
574
587
598
611
630
588
601
591
578
569
558
543
555
547
555
584
619
599
613
621
617
608
608
624
622
610
621
647
671
662
662
661
639
631
627
631
621
602
604
586
578
577
590
607
616
652
689
710
726
715
708
730
709
681
632
626
601
605
603
613
616
656
653
647
664
653
633
630
637
618
637
640
648
639
632
643
631
616
611
609
600
598
589
602
588
583
586
576
566
585
671
727
735
744
725
719
729
723
680
642
630
612
604
592
591
603
569
576
564
582
581
586
568
570
574
565
562
533
544
536
539
561
570
606
622
664
686
651
651
632
608
603
586
569
570
579
557
570
571
596
612
620
618
631
623
630
625
618
603
588
577
582
576
555
571
583
590
593
629
641
607
623
609
591
574
576
563
568
554
568
565
539
562
566
571
594
586
611
621
606
587
600
590
584
580
571
546
547
552
550
555
570
594
593
616
630
640
637
641
625
610
605
611
615
604
634
664
700
705
715
704
699
686
653
630
624
615
626
601
614
639
668
678
681
693
676
692
695
666
655
628
623
611
582
575
553
577
583
585
618
637
691
716
708
691
700
665
619
604
592
566
567
537
549
552
546
551
543
540
554
547
543
540
542
549
566
575
581
589
615
622
617
616
610
623
608
599
598
586
580
560
549
548
534
535
521
526
522
529
537
548
561
608
657
683
673
679
675
638
617
627
607
597
586
586
608
601
582
565
595
589
589
574
577
587
590
582
571
580
582
574
560
556
567
566
559
566
588
585
582
576
585
589
581
556
584
570
588
569
578
596
621
609
607
614
597
599
581
565
571
563
549
540
547
546
569
577
592
625
660
685
650
647
629
610
585
583
586
568
583
598
608
615
621
618
633
625
669
697
666
627
639
628
625
584
570
574
598
579
587
580
564
547
563
547
548
542
530
551
587
611
605
634
652
658
639
649
647
618
616
598
599
565
581
572
572
578
584
591
609
597
606
586
603
591
590
583
589
599
608
651
691
677
672
656
657
641
647
663
663
623
629
616
605
587
612
631
632
653
666
657
674
681
664
644
630
610
605
586
596
590
600
622
633
637
632
602
596
590
587
584
573
582
570
580
581
580
581
573
597
578
587
580
581
585
573
565
558
552
566
560
572
574
614
629
642
661
668
642
635
619
615
583
577
585
538
572
564
574
581
607
591
638
639
677
654
652
646
645
614
597
584
603
566
591
583
618
651
666
687
714
699
660
655
642
627
618
617
619
625
615
592
602
607
607
615
626
602
610
627
619
618
613
599
595
582
574
567
552
546
546
566
579
590
621
627
640
618
615
600
584
574
560
543
539
558
570
619
688
731
724
685
701
689
679
637
620
593
609
591
587
567
573
564
574
595
629
628
628
647
643
659
646
636
626
612
585
586
566
566
563
560
568
582
594
608
607
615
628
620
629
645
652
643
637
647
657
636
625
618
610
598
609
597
598
602
585
600
627
631
613
620
622
601
579
573
554
561
537
519
526
530
519
526
551
536
555
595
633
639
620
636
624
594
582
573
553
547
542
530
521
517
537
547
548
553
571
564
554
553
549
549
557
557
543
553
548
552
545
544
532
540
539
541
528
529
532
534
531
531
529
537
535
547
537
547
549
552
523
511
528
527
525
528
549
549
556
568
553
563
575
571
579
569
573
569
559
549
536
546
540
535
541
523
546
552
557
560
568
573
565
574
571
581
586
598
633
655
660
656
657
628
615
599
592
584
569
568
566
572
573
564
559
582
591
583
574
588
570
580
571
565
563
571
576
570
569
592
593
590
621
662
712
723
691
689
683
672
633
626
604
580
567
570
571
553
576
567
575
578
601
600
589
600
572
567
574
563
558
546
554
561
568
557
579
583
607
615
610
625
616
604
596
612
584
577
581
585
594
585
588
593
609
612
602
593
602
587
574
561
545
524
524
499
524
520
528
510
546
575
576
554
560
574
574
574
569
555
564
541
525
518
515
499
519
515
531
529
558
590
609
615
594
586
579
585
564
555
537
551
532
538
527
538
521
534
539
536
552
532
542
546
545
548
527
560
549
557
554
564
560
567
571
582
578
566
558
550
533
532
502
503
507
488
496
518
539
672
714
751
731
731
737
719
743
770
816
729
752
724
684
695
661
676
697
740
760
770
753
761
728
767
775
756
756
758
747
758
772
749
756
764
733
787
769
724
742
782
726
800
805
756
810
819
786
817
839
790
823
849
783
800
820
789
789
791
785
759
809
804
759
787
824
778
775
799
807
758
802
810
752
780
809
794
752
801
820
762
790
824
789
783
812
820
794
859
875
864
890
897
821
816
836
840
778
806
842
834
830
864
851
811
816
815
767
810
782
718
745
716
715
753
735
772
801
821
779
820
809
784
774
812
825
776
799
820
786
781
823
834
758
821
837
808
794
817
837
780
827
848
773
800
835
799
796
840
858
797
831
829
777
757
788
804
777
833
828
775
808
829
790
785
825
830
789
841
837
806
813
843
837
801
831
840
807
829
841
838
781
821
821
786
818
833
778
797
832
808
797
824
836
802
830
827
798
787
811
801
781
824
803
776
814
822
785
817
824
791
815
840
814
798
851
851
824
798
825
831
785
826
808
796
831
843
808
824
851
837
805
832
819
794
835
848
799
838
830
782
825
817
767
808
822
796
782
791
815
791
846
840
790
830
830
788
812
820
790
793
818
816
790
815
812
774
814
820
780
815
833
830
783
852
864
804
826
834
785
826
825
842
796
828
838
787
828
837
812
798
814
808
796
831
838
791
821
845
791
826
848
825
811
840
764
754
767
741
720
742
729
775
803
805
786
823
857
822
822
831
831
786
816
819
797
802
802
816
782
812
831
799
831
843
800
822
834
829
778
809
818
764
780
799
774
823
838
838
814
839
832
793
834
835
790
825
824
797
842
837
807
801
817
813
793
814
828
783
833
838
809
817
828
843
796
825
830
806
819
816
809
815
823
797
795
812
813
772
799
784
776
792
801
748
795
796
750
789
807
804
812
819
828
800
844
831
798
825
849
826
867
864
837
817
847
853
805
839
865
822
871
878
862
879
872
865
816
855
861
835
858
866
855
855
873
869
818
870
854
795
845
868
855
814
848
796
773
789
785
753
785
813
813
775
813
824
782
834
837
842
802
844
842
808
828
826
811
808
829
825
798
843
828
785
840
841
811
831
850
848
807
838
846
794
841
827
789
797
836
841
811
844
863
821
854
864
841
821
840
826
778
812
829
793
839
873
855
852
851
824
815
813
835
798
826
847
836
818
839
817
785
837
872
829
841
834
792
798
843
836
806
857
870
820
846
842
798
846
831
803
828
836
798
803
842
826
806
825
831
799
834
836
799
824
846
833
799
845
836
797
833
840
807
802
816
838
794
849
843
807
828
831
823
800
828
820
795
837
829
791
825
823
791
749
753
733
728
774
780
784
823
838
832
811
809
805
790
810
830
781
835
837
821
820
823
775
791
782
740
763
774
791
765
822
830
812
785
820
812
773
784
779
772
737
774
769
742
757
779
798
770
815
824
772
809
819
797
795
817
821
787
818
819
797
719
719
717
749
784
801
786
822
848
812
859
870
832
833
827
802
810
813
791
793
807
822
768
805
813
774
795
783
772
782
768
761
763
793
789
763
792
785
755
780
749
746
748
771
765
737
771
757
758
762
782
761
766
772
777
767
779
783
754
784
784
759
788
774
775
760
781
808
755
780
806
757
771
791
770
791
791
798
776
804
824
772
819
799
789
829
838
790
816
815
806
766
793
760
761
756
756
723
747
726
724
731
755
790
790
784
811
825
784
788
799
806
767
808
824
800
796
812
814
784
806
821
791
818
824
795
819
826
853
806
834
839
807
844
854
811
828
836
795
829
838
800
825
831
793
832
838
828
828
835
833
802
831
840
794
822
821
807
828
845
803
852
873
835
845
838
837
800
824
778
761
800
842
809
851
860
828
842
850
831
822
846
839
789
848
833
810
825
832
794
779
787
766
776
812
805
772
807
814
769
823
838
854
832
830
781
793
746
783
789
800
754
772
777
752
737
780
766
811
840
860
820
839
844
840
782
789
797
824
769
773
794
833
819
795
816
825
793
832
823
822
779
812
769
743
771
784
755
757
786
788
748
753
774
783
757
752
783
789
796
755
776
765
735
738
741
731
734
730
718
699
681
679
693
680
664
660
667
685
662
639
632
623
615
615
652
666
675
660
710
734
742
705
721
752
767
771
757
719
722
728
746
759
722
760
749
764
766
746
760
779
759
757
778
771
754
746
763
773
751
752
781
780
785
774
801
807
769
798
791
805
779
793
804
775
773
788
815
779
811
806
782
757
768
787
747
789
789
796
776
812
818
779
786
808
784
759
797
789
754
748
783
799
768
811
805
776
782
776
781
751
776
785
763
772
771
767
740
751
782
762
752
769
790
760
772
787
795
755
784
793
776
784
795
799
759
793
794
770
790
792
808
777
804
790
783
787
789
779
778
780
789
766
796
785
780
752
790
814
770
796
799
788
778
798
789
737
762
775
771
742
788
824
806
787
817
836
792
804
814
784
783
813
847
840
805
835
845
812
801
814
806
774
787
795
806
779
816
816
808
774
799
802
738
744
749
719
699
724
703
751
773
783
757
787
810
799
760
781
788
783
755
789
812
779
800
825
832
787
802
807
805
766
779
795
783
763
790
806
817
791
808
823
797
758
793
803
776
778
797
786
761
766
781
774
753
770
787
760
778
805
796
762
774
777
792
753
781
801
811
764
791
805
791
756
782
804
791
771
795
815
775
794
827
831
799
812
798
750
725
718
737
810
846
864
839
847
849
884
831
845
849
848
806
832
835
828
793
837
832
798
802
829
838
779
799
798
794
759
809
822
811
787
800
827
788
786
815
799
778
768
776
797
781
807
822
825
777
813
813
775
789
800
803
780
795
800
774
766
794
791
782
782
816
828
786
793
808
817
769
788
804
786
795
818
840
821
864
881
849
873
880
886
847
849
856
816
809
823
830
781
808
834
805
795
831
861
843
805
834
814
782
776
792
832
810
783
819
817
797
797
815
805
770
813
820
779
773
804
820
771
790
794
794
761
787
790
779
755
792
782
771
791
798
790
778
802
797
795
792
812
789
788
785
788
769
792
773
755
746
783
763
758
799
787
760
801
789
763
780
791
770
767
797
764
778
777
717
715
695
668
663
708
696
701
736
786
751
763
789
769
741
792
799
737
741
759
781
761
790
809
791
768
795
798
776
783
814
795
763
795
796
768
767
785
785
766
796
805
783
758
760
784
732
768
777
762
749
780
774
742
759
778
746
753
770
777
740
770
771
753
784
764
758
755
768
768
727
766
761
709
693
675
659
650
652
638
652
680
711
684
717
730
753
704
716
722
722
706
736
736
707
720
734
728
700
712
724
692
720
738
742
711
731
744
699
714
737
710
728
745
767
738
752
757
721
727
737
753
687
656
688
677
665
656
634
657
721
786
870
896
841
828
769
760
755
751
750
734
771
779
784
784
781
793
770
737
726
719
721
733
727
735
763
790
800
774
778
775
781
765
768
767
788
772
768
787
782
783
769
781
773
776
791
797
812
800
792
798
802
770
777
789
798
765
800
790
792
765
796
807
819
794
808
798
785
793
796
806
796
817
812
813
770
807
803
808
779
792
784
780
793
806
813
793
817
817
809
768
783
756
762
771
765
772
789
784
779
814
825
778
807
799
764
774
763
765
745
776
782
781
772
801
805
776
777
765
761
732
746
742
738
713
729
742
735
759
784
780
767
778
785
749
757
747
766
714
744
750
743
724
777
787
759
737
760
761
724
750
742
765
742
757
763
778
752
783
788
767
733
758
776
775
759
795
807
791
790
810
808
785
793
796
786
778
793
811
758
777
790
731
724
729
716
711
747
768
750
752
777
790
758
745
762
778
737
776
791
802
751
778
792
752
751
757
794
761
786
802
814
766
812
806
780
773
788
793
766
780
788
773
763
800
794
771
802
802
795
787
832
829
806
779
802
813
782
820
818
807
764
797
811
765
803
807
792
799
802
782
768
784
788
766
782
768
807
758
795
806
797
775
803
806
769
789
790
770
742
774
780
746
769
761
758
759
799
804
775
783
791
787
757
779
795
776
784
803
787
747
791
797
764
766
777
774
772
788
810
815
790
812
805
797
766
798
800
772
803
803
784
773
804
792
777
789
806
799
778
803
813
769
803
810
828
794
814
845
802
811
805
789
758
789
783
781
775
793
800
771
790
789
783
773
805
815
786
777
798
790
774
788
786
762
764
775
789
761
766
789
797
750
799
800
773
781
803
835
779
806
816
789
778
805
799
777
799
814
804
780
787
791
763
742
742
716
705
728
737
727
772
787
760
758
775
779
758
787
797
804
779
820
815
799
782
789
784
745
762
784
800
785
829
822
809
808
820
809
755
783
774
780
757
800
807
786
802
802
755
750
771
776
749
771
776
782
753
768
791
761
799
808
802
776
793
787
766
770
804
801
767
773
807
806
766
785
798
800
755
781
774
746
755
781
801
784
809
835
816
792
817
807
764
778
788
760
763
780
807
781
804
813
805
771
823
829
808
830
818
804
763
777
778
771
754
791
793
761
791
805
783
781
804
800
763
796
799
771
804
801
804
768
802
797
774
783
772
766
753
751
762
724
772
785
749
749
776
784
744
791
802
778
772
785
772
749
773
780
760
761
782
812
793
797
796
771
765
776
770
743
765
786
772
761
809
799
779
804
806
767
779
784
815
761
792
795
774
749
777
802
759
780
791
772
763
782
774
745
772
782
783
767
798
801
783
793
799
801
770
779
786
766
767
767
800
760
798
814
744
747
747
740
705
725
733
731
703
700
697
694
714
732
772
744
776
786
798
773
791
815
835
814
795
823
850
828
806
822
809
801
766
809
818
813
771
794
799
777
759
777
777
752
764
779
808
764
785
808
771
754
779
797
765
780
799
798
762
813
812
827
778
813
794
737
762
768
802
800
805
820
822
787
808
818
801
796
809
821
772
802
806
805
785
800
813
846
815
841
838
791
810
830
823
802
820
811
807
779
806
809
789
804
812
817
770
798
805
798
785
818
817
790
796
801
806
780
804
794
789
759
788
790
738
686
674
709
761
787
850
840
815
833
829
817
786
821
806
810
781
784
785
798
765
767
787
784
774
766
786
782
783
762
777
776
753
771
780
785
740
771
752
755
732
757
772
750
754
762
755
722
759
761
741
756
772
808
758
791
802
822
768
782
785
781
730
760
793
748
765
774
762
723
747
751
717
739
769
780
762
777
795
796
741
781
777
751
774
752
778
734
763
734
706
747
778
797
775
793
797
766
802
805
817
767
782
783
751
761
778
767
769
763
787
797
763
764
773
732
747
755
737
714
766
790
744
765
758
735
725
746
783
724
764
776
775
738
766
780
730
734
753
754
720
762
756
724
699
687
720
681
672
670
636
644
651
652
672
690
764
710
721
772
789
704
719
733
746
696
730
737
719
712
754
775
727
750
756
734
718
738
761
751
749
768
798
772
773
783
760
736
770
808
752
775
805
800
758
804
818
776
810
808
809
790
809
815
778
795
811
769
783
805
802
770
779
805
778
805
793
777
767
805
793
744
765
762
749
715
757
785
759
769
780
785
750
775
780
781
775
794
812
794
797
806
820
797
808
810
792
773
796
800
781
808
810
821
781
811
837
819
804
817
824
780
817
803
784
810
827
834
808
839
827
801
817
808
783
769
788
780
760
790
787
778
813
824
787
810
818
804
779
799
811
779
817
788
789
791
801
814
785
815
825
796
821
825
803
791
821
817
780
831
823
790
822
812
780
805
825
807
793
816
822
794
825
825
814
775
818
802
775
749
761
745
760
776
806
772
818
825
800
780
806
801
771
806
810
778
806
840
816
816
821
814
773
809
804
788
804
801
812
780
827
805
780
804
793
787
771
805
790
781
755
775
787
755
782
792
782
754
772
786
742
771
766
739
742
772
783
777
796
794
763
768
781
774
746
770
763
744
764
778
764
768
777
777
732
716
698
703
680
711
764
771
730
779
795
760
764
764
784
734
768
764
749
741
777
818
778
774
786
766
731
773
790
772
759
771
753
719
747
752
726
735
749
780
759
778
754
721
706
734
725
745
733
761
790
787
798
823
844
785
790
785
776
752
758
758
725
746
761
730
718
737
755
709
726
735
728
728
784
803
778
768
784
803
751
777
786
772
714
724
741
727
731
740
729
768
773
755
735
751
766
721
766
786
745
742
766
777
738
724
717
743
733
753
786
748
761
775
761
745
755
765
744
767
772
759
730
767
813
790
803
819
823
774
790
791
770
759
788
802
796
774
796
792
763
773
772
798
760
806
808
782
754
777
777
759
757
775
784
769
801
809
797
776
806
794
776
775
778
803
794
815
821
803
780
813
818
779
772
710
649
679
683
732
777
756
742
761
784
738
769
761
771
738
739
744
752
775
743
789
808
794
771
792
782
784
755
767
760
793
773
774
808
797
775
802
808
786
784
791
795
765
807
791
768
739
715
714
673
669
644
653
667
665
694
753
848
816
824
818
799
774
804
797
777
773
795
812
780
807
793
775
757
794
794
762
782
768
787
753
788
789
798
774
806
826
783
768
772
774
738
783
799
794
758
804
812
796
792
803
818
774
818
807
795
766
794
783
738
782
777
760
793
787
783
792
795
785
776
786
791
764
779
786
781
786
783
802
757
797
795
773
798
796
813
764
806
808
760
785
787
761
765
772
765
751
770
773
757
782
780
766
748
782
809
775
793
800
781
765
802
811
766
800
800
810
763
812
796
767
797
801
769
781
795
773
800
799
803
777
801
789
763
799
793
768
769
806
811
773
813
827
802
771
799
792
763
791
781
770
753
804
811
770
797
766
710
714
668
664
639
657
641
639
639
641
657
663
656
641
619
649
628
621
634
640
643
645
662
671
668
649
666
683
671
658
695
722
780
763
738
742
759
767
715
762
760
761
718
742
768
784
755
748
791
814
801
775
788
789
746
717
721
731
732
748
823
837
777
814
808
786
766
793
790
751
781
782
760
695
672
649
645
625
620
629
641
677
660
701
714
736
683
719
724
712
687
711
724
721
688
746
767
790
734
762
766
728
721
721
733
712
732
789
843
804
822
823
796
785
795
803
760
788
800
766
765
798
801
768
798
815
779
766
805
809
756
763
775
800
760
781
796
770
754
782
820
793
798
814
829
788
816
827
743
759
793
847
866
870
875
801
777
801
797
782
769
806
833
800
801
811
783
743
729
703
670
650
659
674
700
741
787
719
733
718
691
707
696
695
698
739
742
728
771
787
798
743
772
781
769
721
749
789
842
818
840
848
817
788
822
833
800
784
803
788
742
751
724
748
766
767
746
786
793
749
790
788
752
738
760
756
786
790
796
742
763
782
745
764
768
738
722
721
722
734
804
842
836
772
755
776
776
795
770
746
769
780
777
736
742
763
728
732
760
763
744
709
696
715
741
768
743
710
734
728
733
708
685
707
731
759
778
733
744
734
729
705
774
824
821
758
743
714
721
679
690
689
715
680
716
687
711
720
765
794
797
785
790
799
756
786
792
778
737
771
794
820
839
766
762
777
781
811
780
760
711
677
685
674
651
645
622
625
618
635
668
705
738
774
764
781
757
766
781
788
774
783
762
749
761
774
815
819
806
799
767
789
779
800
777
738
777
790
777
759
733
773
796
810
792
783
793
803
813
774
791
810
826
847
805
836
824
828
799
805
820
833
822
807
824
823
805
802
820
819
786
798
794
794
760
756
772
790
800
809
829
826
788
825
816
764
741
736
717
636
648
641
670
666
628
659
658
653
611
626
618
611
596
590
575
559
554
550
521
545
527
511
512
513
515
525
508
515
535
508
534
518
524
541
542
548
553
555
557
546
559
582
602
629
655
660
636
638
633
612
612
601
608
609
625
642
638
627
622
618
623
593
585
599
576
582
582
590
592
576
586
584
578
580
579
577
597
615
643
662
673
649
642
660
661
646
624
612
590
594
582
581
584
571
586
601
576
598
599
587
589
615
660
661
717
754
742
737
707
709
705
705
707
678
658
643
623
613
606
608
614
614
643
661
678
651
679
689
665
662
624
610
569
573
578
589
599
619
620
633
628
646
640
640
633
628
603
603
593
585
572
566
573
578
573
628
678
741
759
775
772
760
745
752
754
727
731
660
658
650
644
644
659
662
686
697
670
623
600
601
601
567
560
558
557
560
548
579
577
583
580
579
571
572
577
587
577
610
604
629
651
687
707
679
687
701
708
692
678
683
669
648
632
623
602
609
616
628
630
611
620
634
639
642
641
670
704
708
689
656
653
655
649
635
636
612
604
596
601
612
656
674
704
700
687
673
676
656
650
624
614
605
599
591
576
596
617
640
707
731
719
735
729
726
721
719
709
691
636
632
619
621
633
677
691
705
695
711
653
688
685
655
613
644
647
639
654
648
636
613
602
590
595
568
578
566
561
568
583
604
630
650
682
702
690
664
665
659
642
633
670
671
662
640
625
628
646
682
762
834
817
840
838
814
803
783
771
780
752
764
750
803
765
810
832
825
784
798
744
704
671
660
668
650
640
621
611
624
605
587
572
570
653
614
606
592
594
586
596
592
626
637
634
628
632
605
600
611
622
628
607
648
671
698
661
689
703
689
700
689
653
666
655
653
653
671
681
686
680
684
681
682
662
654
662
699
742
740
664
707
696
688
658
664
634
633
628
605
601
582
593
584
624
699
725
636
658
639
692
701
755
781
715
739
716
696
665
633
627
606
603
589
582
574
562
576
585
590
575
573
571
569
601
601
623
659
689
743
732
752
735
737
718
739
742
721
709
651
652
631
617
619
644
684
707
688
698
689
648
630
638
637
611
623
632
622
606
608
604
596
594
581
597
598
584
578
603
610
621
629
645
667
681
651
641
631
619
600
603
596
617
604
610
593
592
616
609
598
600
602
595
590
584
555
563
534
529
531
508
509
524
531
589
648
625
611
627
649
623
653
678
715
700
651
634
624
627
622
644
631
624
620
628
630
584
601
566
581
589
604
606
598
575
583
541
551
561
563
604
594
673
701
649
672
693
724
722
709
675
652
685
698
727
770
750
709
663
647
675
689
815
784
763
783
796
756
775
778
773
770
754
740
706
635
646
665
801
849
786
819
826
818
815
802
802
775
733
691
687
725
729
789
826
801
774
793
778
748
746
688
670
670
693
706
708
731
718
660
674
685
704
669
694
722
729
668
675
686
686
681
656
699
721
755
763
690
693
701
714
713
684
742
766
801
787
795
763
750
768
761
740
756
759
753
737
710
689
731
760
781
762
712
715
706
701
655
639
620
612
630
638
633
627
592
599
580
580
578
569
566
569
564
564
547
553
559
569
566
585
576
565
577
573
555
548
543
542
541
566
567
627
637
611
617
607
593
577
550
539
517
503
515
499
491
521
495
528
524
561
691
659
671
824
756
763
884
842
791
800
787
771
788
786
794
754
743
744
729
706
643
641
643
677
753
738
745
755
781
744
691
666
644
664
675
681
668
665
645
654
668
672
659
637
637
644
615
610
623
613
619
615
616
598
586
595
591
603
621
630
613
643
624
653
651
624
615
610
600
617
624
617
645
639
641
648
668
664
624
636
626
612
608
607
608
605
614
561
603
593
594
586
584
584
598
611
642
630
636
656
659
656
623
634
623
626
667
650
637
656
661
665
691
732
709
696
691
698
698
668
634
644
671
683
677
662
643
675
675
675
652
640
637
609
635
630
643
617
611
599
599
607
611
651
698
672
665
659
690
702
698
665
621
619
630
636
644
639
635
631
670
679
662
652
649
640
635
623
601
598
592
567
595
633
697
800
779
781
784
746
712
652
664
656
672
647
711
698
726
689
655
638
618
635
621
613
603
607
640
651
660
647
642
640
624
616
603
606
631
653
650
642
649
667
675
636
637
621
627
600
598
588
606
617
680
673
659
661
670
706
737
726
684
633
643
628
604
594
580
590
624
656
707
669
660
662
664
662
637
644
627
616
614
612
627
635
662
646
656
694
700
698
634
629
636
630
616
606
607
602
637
659
678
662
638
631
650
648
628
637
628
635
612
595
607
602
624
646
628
626
627
615
644
650
697
714
701
675
679
684
707
722
709
692
644
626
620
580
602
587
607
601
621
634
677
681
658
653
689
711
715
667
659
679
689
675
674
648
620
599
587
599
623
719
718
722
772
769
746
693
698
685
650
648
645
624
608
621
633
674
720
672
705
745
746
739
677
688
693
693
668
663
691
679
658
672
716
690
667
704
699
726
688
679
701
727
751
731
746
751
778
749
718
735
754
767
735
747
742
767
783
712
718
734
756
708
675
692
649
674
671
671
660
653
694
699
711
701
672
682
681
649
641
667
685
711
702
705
727
736
724
683
653
635
649
650
666
668
653
660
719
744
749
739
729
697
649
627
606
610
623
650
693
723
723
707
671
668
636
626
598
596
595
612
632
687
742
763
716
682
682
704
692
690
683
641
642
622
640
645
669
674
678
639
635
617
610
630
653
676
697
650
622
614
626
618
634
639
636
630
589
578
572
563
559
555
577
601
591
594
580
587
586
602
599
574
591
580
597
563
553
562
558
550
552
552
556
532
553
552
565
568
555
540
550
542
553
553
556
537
562
572
586
616
617
584
593
577
587
614
633
622
614
610
607
616
575
591
594
585
591
610
600
594
595
618
631
648
626
616
617
622
632
626
648
628
622
613
638
647
650
628
612
619
646
664
616
620
664
685
706
682
678
662
639
621
595
567
541
552
530
533
541
644
822
783
808
813
799
780
761
747
704
658
618
595
605
580
579
586
597
624
642
650
639
631
643
621
595
590
604
621
624
643
637
621
631
691
680
709
718
700
664
628
641
621
630
626
628
653
696
733
741
759
758
730
704
688
661
633
619
604
591
602
632
692
700
703
700
684
656
648
646
637
623
607
606
612
595
650
686
751
765
689
712
733
742
667
690
663
646
603
612
608
618
626
646
652
667
642
605
605
624
650
657
652
698
715
727
714
687
633
643
639
653
662
653
662
682
672
681
687
677
649
636
623
611
626
649
669
701
718
710
663
656
672
676
650
628
680
707
734
696
736
750
729
677
704
726
725
717
670
690
719
728
728
688
681
718
695
682
676
686
667
668
700
722
734
669
703
718
692
666
642
632
657
657
688
677
694
739
762
750
694
704
711
699
656
632
633
625
616
622
658
743
703
754
776
792
744
663
667
679
669
694
638
666
654
665
716
721
732
692
658
678
676
706
701
639
645
669
667
735
775
698
728
769
746
691
653
648
655
673
688
655
652
667
708
740
748
728
693
699
667
652
635
624
629
615
601
591
604
596
582
600
607
634
685
651
653
678
699
696
685
646
639
629
604
621
648
669
677
684
690
668
658
633
602
593
606
624
722
849
813
784
791
791
755
747
741
654
668
655
634
652
636
667
674
664
637
636
607
604
595
588
609
674
710
668
677
719
774
787
690
685
701
705
692
724
737
768
741
738
703
708
723
679
678
699
745
770
707
722
687
688
678
677
622
614
644
684
706
758
711
711
696
701
700
637
655
673
724
740
736
796
830
820
788
794
785
733
744
743
745
703
766
818
756
800
784
765
755
716
721
710
730
685
671
669
684
666
680
683
672
678
647
626
609
592
598
587
586
600
604
611
579
616
627
637
665
658
624
622
591
600
617
626
620
637
666
711
768
737
725
710
713
709
675
667
652
644
649
641
636
642
660
614
599
626
640
696
690
698
690
669
619
625
618
621
642
688
690
702
669
670
700
738
767
689
658
728
799
789
781
726
744
729
752
692
718
751
763
750
731
783
775
779
777
769
752
707
705
680
674
702
738
724
745
765
768
773
727
738
733
733
687
726
722
692
698
703
711
696
676
689
690
692
641
672
677
703
715
716
722
698
693
668
654
635
625
619
631
666
657
715
761
771
774
751
714
685
671
652
638
627
606
612
605
623
657
682
697
685
686
645
636
613
634
634
617
627
626
661
652
655
632
634
623
620
634
657
665
645
656
665
684
693
692
682
675
651
650
657
636
628
652
694
739
690
742
747
712
725
723
698
687
720
720
682
715
724
751
745
727
765
766
781
713
755
756
776
742
732
741
732
715
727
739
751
704
736
733
722
710
651
672
690
698
724
686
714
712
725
702
691
673
631
622
619
640
697
705
724
754
687
723
726
722
716
693
656
636
625
615
632
647
652
714
759
802
796
723
667
674
685
667
673
672
649
648
637
619
619
613
586
594
611
683
710
658
677
719
752
765
704
663
677
679
705
715
718
711
710
676
658
625
629
654
655
704
740
770
778
703
704
696
682
679
650
654
636
646
644
651
642
636
657
670
711
724
721
699
641
646
638
622
623
648
659
680
627
646
668
670
675
642
669
697
707
673
692
699
720
714
710
691
689
672
613
649
652
653
686
700
717
705
716
690
663
645
640
624
604
590
588
597
601
612
580
601
615
602
625
637
642
641
655
628
635
617
629
654
673
690
693
703
725
729
732
736
731
715
653
650
622
649
697
703
736
737
696
694
680
674
658
657
650
645
627
632
638
654
678
685
727
719
711
704
703
641
654
602
626
647
658
686
702
708
719
694
683
672
667
656
631
636
642
681
711
656
697
693
656
687
691
680
665
668
648
623
627
629
601
615
642
635
633
666
676
690
677
691
654
635
634
605
583
627
674
791
790
799
771
767
749
743
730
697
638
661
689
753
818
840
770
740
723
737
728
720
722
683
665
659
674
692
695
707
716
697
681
687
653
661
647
652
669
715
715
735
729
712
686
666
662
658
674
736
773
776
766
728
698
689
685
659
646
657
655
693
712
750
759
685
697
688
665
676
654
634
635
640
633
603
631
632
650
652
723
776
788
775
764
759
730
723
716
694
660
648
688
754
831
873
767
779
782
762
767
743
693
631
639
626
622
639
699
729
745
759
775
711
728
732
655
670
671
645
673
686
682
649
662
662
675
692
702
717
716
655
681
691
710
742
760
749
712
743
759
757
733
735
766
771
770
718
715
730
744
755
702
682
742
762
791
742
752
747
705
712
711
716
732
718
677
699
694
719
741
709
731
741
738
680
718
686
690
688
664
650
633
636
672
718
709
702
701
685
679
667
647
638
618
603
600
572
578
593
615
659
685
727
741
720
718
654
658
652
649
679
683
693
689
694
640
634
654
701
751
713
671
705
714
729
684
644
669
656
675
691
699
687
646
651
659
689
736
735
680
732
724
718
699
681
656
668
666
686
718
730
725
681
677
677
659
642
629
584
583
575
575
601
660
739
730
733
642
669
650
637
618
613
602
606
590
620
648
699
701
656
691
725
769
765
756
679
659
638
619
587
601
586
633
646
701
734
747
733
667
666
681
679
687
695
691
651
665
624
626
625
636
676
691
696
685
678
655
659
638
653
664
653
654
635
625
612
615
630
670
727
713
779
813
803
778
792
781
777
743
695
693
712
734
743
695
676
680
749
774
697
749
752
745
723
694
649
674
673
699
740
695
775
796
771
765
773
779
783
766
752
749
742
755
731
733
733
731
723
693
687
634
639
663
689
757
768
736
750
783
793
759
729
757
761
797
767
753
765
779
774
722
769
776
788
726
741
676
756
757
767
767
766
751
683
647
666
678
725
826
809
787
762
773
773
804
807
790
790
788
779
733
689
680
699
702
707
768
790
778
755
774
767
736
724
744
721
710
674
710
704
711
676
707
688
689
726
721
676
664
707
662
689
736
762
754
721
699
700
693
695
683
671
655
612
641
650
744
790
722
776
708
788
776
776
771
773
745
744
745
749
762
767
759
773
768
774
755
749
742
738
756
759
770
731
738
764
768
778
765
756
744
752
742
761
754
752
766
751
738
764
763
772
741
730
739
737
760
760
761
772
780
776
748
751
757
757
689
703
705
726
750
731
704
713
696
682
690
652
704
739
738
826
804
771
796
755
758
755
750
693
726
693
682
688
692
704
677
623
636
612
616
646
641
684
713
764
785
768
749
737
688
636
604
623
622
689
789
813
786
755
753
755
763
776
788
717
698
686
703
721
729
702
715
686
739
772
787
749
693
717
714
736
757
726
791
818
821
795
780
809
813
835
806
753
774
770
703
679
613
640
600
606
596
594
564
581
573
567
552
559
547
542
530
531
535
530
511
513
539
545
548
550
563
558
577
574
576
571
559
548
565
556
565
593
622
608
633
666
641
659
653
655
677
659
690
715
731
744
719
726
713
672
680
668
635
631
643
642
648
659
690
692
725
742
717
720
707
712
698
669
678
661
652
650
635
629
642
674
688
691
706
705
693
667
676
693
692
722
713
694
718
715
706
699
653
671
656
672
645
638
631
632
662
649
674
654
696
693
719
713
708
686
687
683
685
684
669
702
747
757
747
726
736
728
700
687
658
671
677
662
622
629
658
664
644
634
630
635
665
666
622
644
601
597
583
585
581
582
585
569
567
557
554
570
571
581
624
676
682
662
631
660
639
644
624
648
634
669
669
681
702
704
691
674
695
659
643
642
671
693
707
758
771
767
715
740
715
728
732
739
698
717
739
750
778
789
754
749
761
745
735
660
688
697
754
753
730
758
774
782
745
716
727
713
690
681
640
652
656
669
705
700
763
792
809
755
763
743
714
673
649
621
624
645
705
768
769
710
722
713
658
655
663
660
657
643
693
691
715
685
703
710
719
724
687
706
720
723
697
694
708
687
686
668
646
657
683
738
786
758
760
764
754
727
666
685
666
656
669
629
627
671
681
691
693
662
657
640
628
603
595
587
590
597
620
601
603
613
654
680
693
701
651
646
667
669
683
645
661
654
644
678
715
668
694
725
719
690
660
648
668
638
629
603
617
610
617
621
622
623
622
614
609
613
624
615
609
607
591
604
590
598
581
615
625
654
653
651
677
695
686
636
673
651
633
616
636
663
671
654
651
652
652
649
618
591
613
623
651
625
663
697
684
630
666
645
647
623
608
643
662
683
696
744
782
751
728
750
730
683
659
667
657
668
651
698
724
722
719
748
743
729
695
709
702
688
654
692
685
710
685
660
704
718
751
698
698
731
738
718
667
717
713
737
695
744
756
781
746
784
776
731
730
718
714
681
718
722
753
705
740
757
765
716
770
761
744
690
708
681
690
647
643
646
724
775
763
743
682
693
713
694
650
630
672
642
626
634
617
593
613
606
658
663
688
634
659
662
641
668
685
679
681
667
653
613
630
632
674
758
801
707
740
772
779
792
759
758
715
653
655
635
612
608
594
578
571
560
557
558
552
549
543
552
550
527
530
528
525
519
510
515
524
514
510
514
521
515
540
553
564
595
610
603
586
584
579
592
630
669
687
660
669
679
675
641
619
605
596
588
579
562
571
568
596
663
624
674
706
698
700
715
682
670
633
609
603
583
573
547
544
526
533
537
554
582
599
614
615
613
616
602
609
587
597
619
587
582
562
562
556
553
553
565
556
568
572
570
551
603
639
667
669
630
695
663
621
633
575
586
575
555
559
566
528
562
558
570
563
558
557
554
564
576
602
630
639
620
647
654
678
650
686
705
713
699
714
727
707
669
709
722
714
659
715
713
661
664
706
720
692
710
741
741
673
712
715
671
679
699
684
655
671
674
665
652
626
655
666
696
695
695
708
717
687
687
715
744
727
717
788
859
827
795
811
800
746
776
773
734
720
742
774
795
765
820
807
788
741
751
759
733
704
748
771
753
746
784
788
727
757
788
758
715
752
761
743
735
780
768
757
793
796
806
762
793
785
735
732
770
806
793
799
832
834
783
802
785
743
744
741
754
715
790
821
806
812
833
783
723
651
633
645
663
722
758
760
734
714
699
695
672
644
619
655
713
754
757
762
757
745
717
700
671
666
667
667
679
677
620
640
648
679
699
730
723
717
638
646
638
626
640
652
674
686
705
691
712
692
701
666
654
645
660
664
705
704
685
651
670
658
641
640
636
627
653
587
618
629
636
660
677
686
698
697
655
651
642
645
662
662
638
651
653
673
633
674
697
772
794
805
777
769
752
681
634
643
640
667
740
772
782
762
729
718
707
721
736
653
660
672
685
694
717
707
716
707
691
653
665
653
669
722
745
748
728
707
668
683
675
697
755
760
764
703
717
713
728
672
675
640
638
638
653
661
678
685
713
674
626
655
653
706
730
733
731
697
652
653
667
686
705
735
689
699
726
776
754
760
762
758
727
697
660
658
653
654
650
608
644
653
680
701
699
706
700
663
644
649
637
656
653
663
655
658
660
633
600
617
602
616
629
686
701
731
764
709
719
713
699
664
660
642
612
606
582
585
617
642
627
646
692
660
712
723
673
697
703
721
705
628
658
632
605
615
608
640
673
709
708
688
742
777
726
714
714
713
677
709
739
707
756
742
688
696
716
709
684
685
722
761
790
751
764
781
782
732
759
767
775
742
751
768
798
786
743
769
776
753
707
730
741
753
707
720
747
775
764
725
754
743
722
699
727
717
735
695
722
745
751
731
716
748
748
724
692
691
669
673
644
647
627
626
650
644
681
699
705
656
658
656
642
608
603
629
648
681
648
671
689
714
673
647
672
669
662
629
623
632
642
682
661
688
714
768
726
716
748
788
756
649
618
677
648
683
690
674
665
652
647
624
597
591
592
591
591
568
583
606
607
608
624
663
682
687
653
632
617
597
582
580
590
596
592
572
568
594
604
644
670
644
704
707
731
698
725
738
762
707
726
734
739
710
711
711
665
670
646
651
592
614
623
646
625
632
689
694
646
661
655
614
621
614
637
646
633
643
660
631
654
649
640
614
631
637
627
621
589
585
576
562
547
537
539
527
548
546
539
549
546
562
583
606
590
587
601
626
646
642
650
685
700
669
621
645
673
685
653
707
756
767
713
729
735
709
652
682
702
691
674
719
735
748
701
737
749
752
717
738
761
756
728
767
781
764
762
778
786
733
759
767
762
748
770
780
768
769
780
765
734
766
761
751
741
770
773
742
763
771
785
733
760
747
714
732
736
722
685
725
744
694
703
713
715
663
697
700
665
649
668
713
704
675
721
738
693
687
713
708
710
674
704
702
703
698
726
730
716
712
698
672
654
672
665
656
680
678
676
708
734
752
716
722
724
693
669
674
699
748
716
740
763
747
730
730
714
668
691
692
677
656
688
712
677
705
716
711
686
708
685
642
644
639
654
646
647
618
643
615
647
670
667
655
617
653
645
682
683
700
743
766
753
729
759
759
744
733
727
723
713
710
695
744
761
788
748
759
769
770
748
765
753
756
713
693
705
721
708
730
739
748
714
724
733
743
694
696
700
672
650
663
685
734
713
727
755
776
740
735
740
724
660
679
677
672
647
665
684
698
698
682
690
705
718
684
706
694
704
661
694
707
715
703
666
675
702
704
692
712
739
766
774
735
764
747
732
701
730
746
712
726
739
753
711
744
745
749
707
707
713
724
698
713
729
753
714
725
710
702
649
651
633
622
629
656
710
721
700
732
757
731
693
706
700
716
684
700
711
730
686
710
748
721
663
656
660
700
733
744
747
741
733
713
685
656
639
624
630
666
651
663
652
738
788
812
774
772
762
755
728
670
630
623
603
588
593
593
600
592
581
628
675
635
720
742
757
745
718
699
667
632
611
618
637
713
722
795
836
873
827
838
826
796
771
772
763
707
707
729
739
706
741
775
812
763
737
748
737
687
707
729
743
734
790
792
790
751
771
789
788
755
768
768
759
721
759
751
763
732
764
778
776
731
738
733
725
694
678
707
714
756
713
741
751
770
774
730
744
744
706
678
715
732
724
700
740
754
766
736
715
722
701
699
692
735
748
777
712
738
746
742
690
724
727
727
681
693
686
701
665
683
720
744
720
712
743
755
711
715
729
737
701
716
720
726
709
709
730
719
694
706
723
717
676
697
706
695
669
673
676
703
723
672
739
752
747
714
708
711
708
692
709
758
765
766
729
754
770
783
739
717
730
717
738
698
740
760
765
746
789
798
787
728
749
735
720
689
726
725
738
703
750
751
750
725
768
792
735
714
717
694
674
662
688
712
704
696
728
745
720
684
720
706
719
677
732
719
739
681
706
728
737
701
735
743
731
694
718
705
687
645
659
679
680
654
682
712
733
710
719
744
724
671
658
676
665
680
648
691
721
742
738
745
779
765
725
737
735
708
655
691
714
756
752
768
794
784
743
751
746
730
673
656
657
677
686
694
731
780
799
770
770
780
765
744
737
746
753
744
732
739
791
775
769
774
781
756
734
737
752
754
731
764
774
796
750
762
765
767
724
752
778
789
728
761
766
787
729
741
760
780
720
730
748
788
773
773
789
787
732
734
744
733
680
656
662
695
769
757
784
820
817
746
748
746
765
707
678
707
697
686
669
733
778
803
791
802
800
776
757
722
712
668
656
672
671
676
671
707
734
764
713
750
723
661
635
630
590
599
591
601
581
601
612
609
638
628
607
617
638
630
617
605
618
628
646
632
633
638
642
621
603
611
622
643
652
623
646
646
641
609
623
633
660
648
647
680
698
712
683
707
721
716
690
715
719
709
713
737
760
746
716
729
710
708
676
716
752
788
769
799
806
811
748
781
772
737
694
715
724
723
723
734
745
748
749
771
791
776
743
772
757
767
721
758
771
765
747
757
766
785
735
751
754
741
703
699
720
744
718
735
780
824
791
794
787
779
707
701
714
713
690
752
781
804
781
777
782
751
681
675
676
687
708
702
702
746
766
777
750
795
796
797
762
730
717
696
689
649
679
703
754
748
723
755
747
719
676
687
665
661
621
632
648
677
711
660
656
697
701
626
580
612
653
656
676
647
658
630
637
624
616
609
608
571
576
565
527
526
526
517
514
522
508
504
497
506
493
496
488
483
493
487
495
484
491
477
471
489
468
485
465
488
484
502
498
502
499
508
491
520
518
506
520
514
496
508
501
508
518
502
513
536
526
522
529
532
530
533
535
521
530
521
525
497
533
516
516
512
528
532
533
523
529
517
529
518
520
514
516
523
517
508
524
518
514
514
515
526
512
496
498
500
502
513
516
517
528
541
552
574
569
557
551
542
528
521
513
508
509
498
512
505
500
534
562
606
673
697
658
637
621
590
575
546
567
540
542
527
538
525
507
517
506
512
516
525
521
532
522
526
516
513
500
511
508
491
484
506
512
493
525
545
540
545
570
594
592
583
571
567
579
586
592
610
585
602
601
581
569
562
556
548
550
547
538
550
532
540
522
509
512
526
551
543
557
596
631
653
642
621
590
602
610
666
676
672
703
696
682
648
662
654
668
656
643
653
660
682
669
664
678
674
682
640
647
631
620
603
596
602
604
598
597
587
575
586
568
582
571
560
565
572
572
578
549
532
517
516
526
515
521
525
526
534
559
528
543
531
549
549
540
524
542
534
552
547
567
560
554
555
556
544
538
543
561
550
555
536
530
549
544
567
581
596
584
599
594
603
575
561
598
592
591
583
589
591
609
586
611
612
619
586
579
562
624
599
620
621
622
602
613
606
620
613
611
612
593
586
543
561
559
560
613
610
675
724
732
656
649
623
617
609
597
625
612
596
594
560
557
555
548
532
520
521
526
518
514
531
542
541
541
542
559
569
571
554
578
576
589
570
561
568
567
553
558
524
541
539
549
543
546
528
556
553
532
550
552
570
555
538
575
571
577
576
610
608
601
602
595
592
585
591
575
582
558
541
539
532
522
535
577
595
646
618
644
642
610
608
589
559
583
568
581
561
554
547
548
576
596
614
649
695
686
666
644
639
660
650
625
636
611
595
597
575
570
570
562
550
556
576
592
607
612
614
630
564
572
566
566
577
602
640
603
650
636
621
624
601
586
603
591
589
596
600
651
639
641
616
600
589
561
565
555
536
527
528
536
527
523
526
525
533
558
551
567
584
581
573
577
559
546
554
528
530
525
509
520
522
536
570
615
660
633
621
627
629
596
583
576
552
546
552
560
575
575
575
563
572
583
595
593
598
593
598
583
592
577
572
553
542
548
551
526
542
547
562
562
552
544
550
558
578
566
577
589
600
595
597
579
570
550
549
551
547
537
527
520
516
513
513
563
661
685
704
755
743
736
743
758
739
737
725
711
663
618
609
602
591
605
640
654
647
652
663
662
644
614
611
615
599
601
586
565
555
540
549
551
547
553
567
578
591
605
671
689
677
703
726
701
641
647
651
636
627
622
616
605
602
604
590
590
569
567
543
540
529
509
512
517
515
527
544
583
645
687
686
697
714
714
711
683
629
566
567
569
597
579
387
876
599
651
679
642
678
729
720
661
639
748
658
661
645
630
640
657
615
616
625
621
599
586
607
611
611
582
570
570
551
539
525
523
508
500
509
502
481
497
481
476
487
480
485
471
490
474
495
493
504
498
513
502
515
505
514
518
511
526
528
532
527
546
545
537
544
543
543
541
534
546
540
529
537
543
547
544
545
543
547
541
545
545
539
519
526
502
500
488
474
479
485
479
486
495
484
475
483
500
495
481
486
491
495
483
493
481
471
481
486
464
485
487
498
495
499
496
530
534
517
541
550
553
573
559
550
518
520
518
520
513
506
515
518
521
514
533
552
555
577
551
567
581
568
582
563
572
557
556
539
522
523
515
528
540
534
537
535
541
542
529
549
572
592
595
600
594
583
557
559
537
535
520
530
537
556
556
576
580
565
554
569
586
575
577
570
557
551
537
539
523
530
525
541
556
587
619
579
577
574
583
604
604
590
544
554
563
572
604
661
649
633
615
602
590
581
564
556
541
539
545
534
559
590
620
717
689
687
702
694
681
675
642
605
600
607
620
641
617
624
611
593
598
586
578
579
584
593
572
568
578
581
607
598
575
575
555
571
574
567
578
587
601
579
572
587
566
553
562
547
561
547
555
554
558
564
551
558
554
549
552
549
562
588
614
652
652
633
619
596
578
562
568
578
573
592
657
699
674
651
653
654
657
656
636
606
610
615
605
590
606
626
629
605
621
629
626
598
601
584
574
577
576
569
565
561
554
565
557
571
580
594
597
596
584
571
568
571
581
575
648
663
634
639
635
644
632
628
628
639
641
647
649
621
609
617
606
615
636
626
661
655
647
639
623
613
634
647
625
626
620
606
591
585
573
567
556
532
545
538
571
589
608
609
632
679
676
648
654
646
612
605
613
594
598
609
634
630
645
650
667
655
643
628
640
626
585
594
573
578
576
541
551
577
611
663
661
622
628
631
623
611
586
580
561
542
534
516
514
523
553
610
672
705
697
682
688
673
658
643
615
608
602
606
608
610
603
554
562
536
553
563
577
615
668
696
706
713
706
717
694
703
697
671
671
625
630
620
616
619
642
628
606
613
617
600
600
604
600
574
588
577
590
567
570
582
578
574
574
572
584
573
570
574
586
562
559
577
574
579
568
576
578
580
564
572
578
558
564
552
555
560
547
543
523
539
539
550
559
577
563
572
571
568
558
552
560
550
561
553
564
591
598
587
600
611
595
616
598
594
579
580
576
582
578
572
578
587
613
609
610
609
619
592
585
568
569
562
560
589
598
609
617
616
605
588
568
554
547
560
556
584
565
567
561
558
563
577
596
574
588
606
625
647
646
622
632
626
630
602
592
584
597
574
611
655
706
696
691
696
659
640
632
616
614
592
592
620
644
628
657
664
677
682
679
679
662
650
639
641
621
626
626
633
614
627
637
629
624
628
629
613
599
599
588
577
580
570
594
596
590
593
588
599
590
589
582
583
580
576
577
598
634
651
672
686
679
679
681
673
634
619
603
622
608
603
591
602
601
607
598
622
647
654
665
656
641
629
617
612
592
590
605
610
600
598
622
617
613
610
589
590
578
570
568
574
579
571
577
577
588
585
579
586
581
570
565
578
557
573
569
562
568
557
576
565
564
578
589
612
604
610
613
612
624
596
588
592
584
581
582
565
556
574
585
603
613
603
617
610
617
605
595
588
573
580
550
554
535
549
540
538
550
565
616
631
608
641
616
592
574
565
548
528
534
531
555
540
535
560
554
581
562
578
594
606
601
605
595
574
584
572
553
547
552
556
562
539
557
581
593
600
643
665
661
686
681
637
618
598
604
594
584
602
595
589
593
601
599
614
599
588
599
576
569
566
552
550
537
541
541
553
553
572
597
654
642
679
722
715
694
693
682
652
630
625
624
597
583
582
588
580
565
590
592
634
616
605
617
621
612
604
603
596
579
581
580
581
575
578
574
588
585
594
594
598
580
584
572
570
558
561
549
565
555
560
578
594
634
617
621
627
602
594
580
574
572
568
562
569
580
584
580
580
615
596
597
607
620
605
597
585
584
567
571
563
562
556
561
586
590
597
615
629
614
607
593
606
578
573
569
566
573
580
569
589
590
610
595
585
570
568
544
545
548
543
536
540
544
556
572
572
567
563
586
569
558
562
535
533
526
522
525
536
572
598
595
600
594
586
591
581
555
557
546
554
547
541
531
521
514
496
500
484
482
487
491
488
482
495
475
493
489
501
510
500
506
508
515
528
517
511
519
522
523
509
521
525
521
526
515
527
511
525
523
532
525
521
530
531
529
539
569
589
592
572
566
552
541
540
523
517
511
522
526
533
526
531
524
535
535
532
536
530
535
523
531
526
523
524
519
529
524
517
511
516
526
538
540
546
537
538
531
540
540
534
532
536
519
504
506
511
519
529
533
554
592
600
591
588
573
574
573
558
559
547
539
536
536
520
527
523
521
506
498
494
491
485
489
498
483
490
499
522
523
537
552
552
575
575
552
552
547
538
541
526
518
512
505
500
490
505
502
531
553
560
579
594
616
605
598
592
583
576
561
553
539
549
520
529
539
542
548
544
553
549
566
567
587
586
604
590
606
606
598
574
559
544
532
514
500
531
498
500
526
518
520
540
534
573
560
589
621
575
634
640
662
677
662
673
620
617
609
601
630
652
712
650
629
651
657
661
711
740
694
674
684
686
656
630
631
618
598
598
594
590
553
575
570
543
552
538
554
553
537
545
541
551
535
552
547
525
531
530
540
524
513
514
496
504
513
514
513
525
521
511
537
516
528
511
506
500
485
491
503
505
481
498
493
493
500
503
489
504
492
491
492
507
508
502
512
491
507
505
519
534
526
536
519
504
544
552
537
543
541
546
566
543
541
546
528
535
538
515
530
520
514
513
500
500
486
491
486
496
482
508
513
499
539
559
564
585
601
573
611
610
604
604
599
598
575
568
547
545
520
525
523
530
526
554
559
562
574
603
593
559
572
579
560
582
574
578
563
568
559
559
542
546
541
540
538
543
520
545
541
540
534
534
537
539
532
535
519
506
519
517
508
512
567
724
733
728
710
704
694
694
690
691
603
606
583
562
548
556
538
523
516
515
500
490
494
495
496
507
536
574
577
583
605
632
605
600
581
574
568
567
553
551
545
564
566
576
579
574
555
561
552
558
550
544
533
536
540
552
527
551
563
581
579
581
599
591
583
568
570
582
576
597
595
607
589
584
578
574
553
554
569
560
556
558
564
544
550
546
548
534
546
538
543
527
524
527
529
552
517
558
558
567
567
581
583
564
556
551
564
547
552
571
565
580
572
572
602
594
575
562
564
556
571
567
563
570
575
568
566
563
547
537
537
535
528
543
545
544
537
555
544
543
538
539
547
553
533
538
539
530
522
518
510
520
512
527
525
538
528
547
555
545
548
553
543
532
527
527
530
508
532
511
514
507
508
508
495
511
521
530
542
530
531
531
539
537
536
533
524
520
522
534
523
521
526
525
533
523
539
524
545
548
565
579
598
601
603
586
581
587
576
552
564
558
546
539
543
543
547
547
550
548
544
533
553
533
535
539
534
530
546
545
527
517
511
537
525
540
548
572
592
612
587
594
599
599
584
560
558
550
531
543
542
569
610
594
612
608
607
615
610
580
570
568
559
548
541
535
540
544
536
545
573
590
603
592
599
612
594
585
587
564
563
561
557
564
573
588
588
579
573
580
575
596
573
557
567
566
561
550
551
562
580
620
595
603
565
574
593
601
605
597
629
631
665
612
630
636
611
600
574
586
576
570
579
564
570
562
557
566
565
574
555
549
559
573
582
579
576
565
579
571
570
588
588
575
570
572
556
562
561
570
568
554
552
571
577
567
584
583
588
565
579
593
575
572
569
559
563
548
550
557
552
560
566
595
606
595
607
600
597
583
568
572
553
556
556
549
548
534
539
540
565
571
581
578
565
573
574
550
557
546
556
562
562
565
562
574
569
591
568
570
579
561
553
552
532
553
551
550
536
557
563
569
567
543
552
550
547
562
563
584
619
636
643
635
638
626
617
609
624
606
574
584
577
586
594
587
603
611
612
594
590
600
598
580
587
583
593
582
577
585
595
587
562
508
537
550
541
542
563
570
553
571
563
596
596
599
600
603
604
583
572
567
556
547
523
530
533
519
534
536
574
570
645
666
651
657
697
720
688
663
646
634
628
603
606
599
621
620
635
647
662
656
639
629
628
627
599
613
622
637
634
645
648
634
631
625
614
597
581
558
560
554
544
528
554
554
570
574
597
588
580
581
576
553
548
551
544
541
537
521
538
533
554
559
581
620
610
593
593
576
565
552
545
531
543
531
536
548
570
587
612
624
631
631
622
643
616
597
597
585
608
605
578
588
595
599
596
595
586
611
589
597
597
598
592
584
574
576
557
557
559
562
556
567
567
580
586
581
576
572
594
575
554
559
573
565
550
552
563
543
559
560
556
560
558
552
540
544
526
524
523
520
530
530
542
529
533
530
534
529
523
539
542
559
563
592
591
604
607
580
580
573
563
554
557
538
538
547
548
559
593
624
621
590
604
581
558
552
556
555
560
562
583
613
634
621
643
643
619
597
580
568
566
558
571
568
561
566
573
584
594
618
606
601
611
608
617
600
583
597
603
603
583
593
589
589
572
569
583
598
620
610
615
648
670
663
649
635
602
604
597
597
615
603
614
631
653
671
666
667
670
641
634
629
635
608
618
607
603
594
611
625
656
654
622
636
655
638
641
615
599
595
572
551
560
556
574
589
611
650
664
654
667
654
627
596
582
571
544
552
546
557
586
625
636
612
606
608
588
577
578
577
578
589
580
576
582
578
570
560
579
583
602
598
614
616
622
610
592
596
602
625
610
609
631
614
638
638
610
591
591
591
606
598
596
608
607
611
591
577
585
593
581
604
603
624
630
583
586
597
586
587
594
583
578
560
574
562
552
555
533
526
524
537
528
535
552
556
568
578
568
564
560
570
568
570
616
632
623
654
664
649
626
625
617
602
588
603
602
607
618
613
599
587
569
556
555
543
545
534
557
547
546
552
566
564
553
559
566
558
534
557
554
554
543
561
579
584
605
605
631
608
617
594
601
611
601
576
587
582
586
568
560
550
578
584
617
613
651
661
665
659
635
637
621
602
591
579
567
569
546
562
580
577
590
626
638
663
657
674
667
683
667
662
644
621
599
594
592
577
606
614
597
598
574
578
572
575
562
574
577
588
567
575
566
559
540
532
539
521
535
518
530
543
536
536
556
583
595
598
604
599
603
596
592
577
567
553
572
574
601
619
615
602
603
594
597
583
568
565
589
571
597
628
662
695
669
697
678
675
657
635
621
604
586
572
585
591
604
602
614
631
648
651
599
605
607
595
575
583
599
616
593
593
591
602
589
562
542
559
563
553
580
575
578
572
566
607
606
642
646
627
650
676
678
650
641
622
608
602
590
588
588
584
587
594
585
584
580
574
571
564
566
565
553
552
556
563
562
546
565
564
571
561
561
562
561
555
536
534
549
553
561
556
565
584
592
594
597
602
587
573
567
558
553
552
551
567
600
624
610
624
629
635
609
599
590
560
555
544
548
547
553
577
614
628
634
622
648
636
632
598
605
601
589
578
597
606
607
620
630
625
628
621
641
629
623
623
604
616
592
580
597
601
601
603
604
619
652
649
637
633
612
590
584
578
587
565
548
561
583
573
584
631
660
660
631
652
633
622
603
597
602
588
578
564
584
579
590
594
592
598
605
609
605
603
608
599
581
573
573
564
582
565
545
560
568
605
603
592
606
600
606
607
596
583
579
593
603
589
592
602
609
622
621
634
638
645
637
626
622
617
635
609
625
618
635
641
624
639
622
657
670
686
694
679
654
657
643
629
598
601
597
578
565
578
574
581
611
590
612
602
607
584
577
573
571
566
549
567
577
569
566
564
564
584
584
568
547
555
546
553
559
554
552
558
567
560
566
560
590
574
587
578
587
619
587
602
603
607
571
563
564
553
569
560
574
592
611
598
584
590
562
577
567
559
569
557
569
590
581
589
577
572
532
515
549
537
526
537
543
604
630
635
677
687
678
655
636
610
606
588
574
574
563
557
553
553
552
551
536
552
533
549
552
560
564
568
588
618
598
628
623
613
591
597
579
571
539
565
555
532
539
532
530
529
545
554
546
563
588
585
607
607
597
593
586
576
560
559
565
563
563
596
629
648
644
638
653
635
602
604
611
586
598
612
627
645
623
604
611
615
621
605
624
621
601
599
583
575
595
604
632
643
618
640
631
636
636
640
617
601
592
600
632
611
655
665
709
733
707
655
650
637
623
629
628
647
651
651
635
599
599
602
603
627
658
689
686
699
648
641
612
617
638
638
642
643
624
634
659
694
673
667
700
682
642
612
585
567
630
591
626
576
607
663
716
742
719
698
705
699
708
665
689
686
724
737
704
767
785
770
733
745
760
707
721
735
752
694
750
755
710
700
710
719
669
701
689
674
716
717
692
637
640
634
633
619
602
605
599
605
616
647
687
630
661
671
643
638
645
642
631
590
627
624
612
576
586
586
583
589
686
732
673
678
647
625
619
627
601
608
650
605
596
593
592
583
564
584
564
570
551
556
567
546
539
535
544
548
559
546
541
545
551
566
571
566
580
576
596
615
630
631
641
532
477
961
648
652
635
614
611
628
612
629
621
650
652
639
665
636
632
611
607
598
598
584
587
594
620
641
640
666
648
638
633
623
614
611
593
605
593
587
591
588
598
598
600
580
600
577
579
557
557
568
541
562
578
568
567
569
569
596
555
544
548
561
561
561
537
553
575
593
597
625
646
667
659
656
638
639
613
578
576
558
548
580
570
588
588
586
593
585
594
611
632
661
683
658
635
660
671
651
647
643
659
693
728
727
716
729
738
737
726
724
722
686
672
683
694
713
686
711
713
681
670
675
679
647
636
643
661
639
670
691
699
682
672
686
697
675
677
666
679
658
676
680
681
678
689
706
707
683
677
671
671
651
655
643
634
700
703
706
675
688
699
674
667
659
662
624
620
629
612
592
582
594
631
702
723
765
766
748
776
779
766
760
768
738
733
730
717
708
702
697
695
687
678
663
655
653
633
636
651
633
631
634
628
617
621
613
605
607
599
585
584
587
597
586
596
583
610
611
601
596
598
594
581
578
563
571
565
564
571
555
568
561
577
571
581
588
589
588
585
579
537
541
541
526
503
495
508
502
513
496
493
498
482
484
484
488
479
478
488
487
481
487
487
478
486
489
493
483
493
492
506
508
510
512
537
540
543
531
533
533
529
536
520
520
541
532
517
524
530
540
534
532
526
534
546
521
535
528
529
535
520
515
519
503
496
481
530
554
570
579
580
588
585
573
574
559
555
541
524
521
522
512
512
502
505
507
514
515
535
534
524
535
544
541
537
543
540
546
538
541
557
547
558
548
552
565
556
543
547
555
542
535
540
533
541
511
525
578
522
671
698
715
663
652
655
651
588
606
586
574
552
560
550
535
529
519
501
504
487
475
459
499
496
525
660
721
703
757
790
762
784
836
807
808
795
758
771
754
719
741
722
713
755
738
750
762
740
754
768
730
719
734
700
710
731
709
719
727
697
671
688
681
669
668
655
659
693
695
697
734
733
708
738
743
735
752
750
742
766
757
739
773
776
780
797
784
748
768
760
731
747
740
715
763
756
745
759
763
746
742
762
747
753
759
734
763
763
735
728
755
742
745
747
732
737
748
745
735
745
770
739
765
756
725
747
735
710
723
735
733
731
731
714
716
726
694
682
677
700
682
663
681
695
676
714
730
689
697
703
734
727
723
741
730
763
781
775
751
786
777
741
775
784
766
766
768
755
741
756
759
743
753
765
718
724
739
728
720
754
755
765
767
798
799
787
794
776
747
767
772
741
771
768
763
766
777
763
761
773
749
747
759
744
742
758
760
762
758
761
753
726
758
759
732
734
767
762
767
805
800
765
770
764
744
769
749
743
748
751
753
751
764
758
742
759
746
741
721
735
732
736
737
755
750
765
751
739
727
752
758
752
750
760
753
758
749
734
703
677
670
653
681
715
734
731
765
756
712
704
695
698
699
742
779
796
771
768
770
757
752
761
740
754
756
739
744
747
747
733
753
744
728
731
731
720
709
714
729
716
720
716
690
703
705
727
737
726
759
760
755
748
773
756
758
757
732
719
742
740
724
730
763
750
748
739
744
721
715
728
717
742
774
768
759
771
771
756
776
780
780
780
782
783
761
764
770
769
771
767
781
767
780
790
784
791
793
779
776
784
763
751
758
760
754
758
768
759
769
793
772
755
748
737
716
684
656
647
691
727
782
807
815
819
831
836
826
819
819
815
800
811
807
795
815
811
793
813
817
803
792
793
785
766
771
770
775
782
794
773
777
773
749
764
767
776
771
777
801
791
766
779
780
775
764
778
786
767
779
776
758
760
772
761
764
787
791
776
785
797
774
758
777
756
753
749
783
762
754
804
781
770
759
773
758
751
760
761
747
757
769
756
746
750
758
756
746
746
751
728
747
756
761
761
763
769
765
762
777
756
762
764
755
730
741
748
760
776
793
777
771
789
772
751
764
765
739
740
739
761
774
834
861
839
842
842
807
813
799
767
796
776
789
795
784
787
788
773
771
785
778
767
779
779
775
797
778
764
770
777
783
767
772
763
748
756
787
780
804
827
842
816
811
800
787
785
775
759
763
789
801
779
795
797
776
783
770
781
765
776
777
766
772
799
779
793
807
823
801
795
778
778
767
780
774
772
794
799
786
781
808
774
768
781
753
744
757
772
774
755
781
763
760
761
775
741
723
682
670
654
678
713
743
749
747
749
750
758
751
750
766
743
723
721
742
746
759
788
789
764
782
778
752
769
769
770
753
783
775
767
783
791
784
796
824
813
804
804
815
781
774
772
771
761
775
803
825
819
849
836
824
815
830
804
799
802
802
770
781
792
786
775
798
806
797
807
815
796
821
815
803
781
801
811
806
821
831
814
800
810
796
780
804
812
806
788
804
791
775
809
809
799
799
794
795
784
811
796
777
790
803
800
778
796
799
793
788
813
804
782
783
785
771
770
779
782
767
778
784
773
776
788
791
754
764
780
771
769
775
762
763
783
797
797
785
778
778
761
770
770
758
771
790
776
776
784
785
762
763
774
777
777
782
778
745
752
767
764
753
745
775
794
775
783
776
773
766
787
773
759
779
767
787
780
785
777
751
759
782
768
769
793
797
764
777
799
770
778
785
767
757
759
762
773
768
791
786
765
765
781
785
752
752
772
752
774
784
805
801
802
820
774
735
690
650
651
660
686
684
695
710
758
788
763
774
784
771
749
748
751
753
751
730
728
752
748
748
698
664
644
638
658
630
645
623
622
617
610
597
610
598
603
607
597
584
590
603
618
639
645
617
626
670
667
591
635
620
588
591
582
557
565
536
530
529
538
512
510
519
519
503
518
491
503
498
503
514
500
517
520
535
529
546
546
559
546
562
576
557
547
527
525
521
527
529
519
531
528
531
530
519
534
546
555
572
568
581
585
601
594
590
577
547
548
535
533
527
537
553
572
613
684
699
698
669
657
628
611
618
615
599
587
567
575
571
539
540
534
524
514
520
518
524
519
518
515
520
544
551
569
596
608
600
565
573
542
530
530
517
508
505
494
509
506
513
510
496
505
497
480
478
475
492
491
507
492
488
499
528
530
533
558
533
544
524
524
523
523
508
512
509
501
497
503
491
500
512
508
499
495
499
489
488
494
496
507
521
553
609
590
629
651
631
630
660
622
595
609
602
581
553
578
567
538
543
552
534
572
557
564
554
563
581
570
586
570
572
556
545
530
525
509
524
514
542
535
536
537
540
547
560
551
585
604
612
604
596
585
542
534
515
523
544
811
753
759
723
656
621
586
543
539
527
530
514
503
481
498
489
492
493
509
510
483
484
481
495
475
481
481
476
464
467
472
456
454
466
466
452
453
468
448
453
453
448
456
462
449
455
474
455
447
450
450
440
447
459
454
451
457
446
456
448
462
458
447
459
457
447
447
437
448
451
462
461
454
482
480
485
488
467
482
483
477
485
475
488
491
483
489
489
489
484
468
465
480
472
470
463
468
481
476
466
478
478
468
467
463
461
467
474
454
475
464
476
467
455
484
471
475
475
480
475
476
472
467
461
466
467
465
466
470
471
455
463
450
461
457
435
463
463
466
465
466
465
465
462
440
453
454
449
444
430
443
433
435
424
434
456
448
432
458
466
478
488
482
475
480
474
476
486
481
479
472
484
464
467
477
485
479
488
490
492
494
499
480
474
483
483
481
460
457
452
432
440
450
449
459
454
452
460
474
289
353
310
483
505
522
532
530
510
525
510
482
505
498
496
491
494
501
484
491
488
489
502
493
489
491
506
520
547
537
557
564
575
577
592
581
569
549
525
539
541
526
558
559
623
625
594
602
625
623
591
597
580
580
583
582
590
586
582
574
582
549
547
555
582
633
693
637
605
622
633
610
598
646
663
624
634
612
623
651
670
685
646
660
664
645
676
696
686
668
676
681
654
605
627
634
653
625
624
647
670
668
625
648
668
714
686
716
752
717
645
627
618
632
696
702
683
705
771
712
703
697
705
668
622
610
637
634
625
626
682
786
754
722
750
759
712
745
731
732
746
724
713
720
761
702
736
759
729
708
654
646
626
662
649
659
690
677
672
673
701
741
686
699
726
750
703
713
710
730
710
715
671
680
675
701
698
695
726
679
713
711
698
681
676
678
675
629
625
645
623
675
627
615
659
634
640
637
618
604
595
590
601
592
584
594
612
637
663
638
617
623
622
603
606
639
664
660
663
689
697
662
649
644
646
640
605
586
597
613
588
608
649
682
714
702
691
696
690
644
641
631
661
659
650
689
713
718
758
722
681
659
690
667
629
622
617
637
648
613
625
533
723
596
613
631
648
613
614
625
614
607
630
608
603
589
604
623
637
648
641
610
615
605
619
631
638
654
676
698
731
763
707
651
648
647
637
671
664
654
641
627
655
705
724
713
688
688
689
695
712
689
660
634
622
647
677
717
754
687
655
675
686
655
660
677
707
669
709
710
679
705
701
694
677
701
716
735
712
697
663
646
645
651
666
658
705
731
723
776
774
759
692
698
635
641
626
601
644
671
722
731
724
704
646
607
600
614
633
613
678
723
767
788
753
761
703
731
735
729
709
668
620
596
606
594
581
624
676
656
677
667
717
730
699
686
717
719
669
652
656
686
670
707
701
679
670
658
655
648
620
635
611
624
602
592
598
600
574
577
593
605
626
634
663
664
661
630
634
627
613
610
588
565
573
576
593
640
616
623
651
619
644
659
656
669
660
616
620
623
620
597
611
621
678
703
709
689
643
642
612
608
593
614
638
681
695
699
655
662
656
660
630
653
665
691
680
711
722
742
706
712
718
668
696
668
682
678
665
617
648
655
673
683
668
682
694
680
665
635
618
653
627
662
679
717
702
648
658
642
659
627
635
628
615
644
688
747
723
723
742
739
682
693
693
657
643
686
698
712
719
686
690
712
737
721
733
726
692
679
693
671
667
658
649
657
630
616
633
616
622
635
687
668
660
694
697
685
643
652
660
639
641
652
695
680
659
691
685
681
679
682
663
632
664
689
651
659
648
662
661
665
660
632
642
658
741
830
846
762
753
749
741
717
704
658
636
662
688
681
745
791
774
786
791
727
725
710
701
651
667
676
665
671
680
678
707
719
708
692
719
726
716
682
682
693
705
679
717
729
695
661
647
665
690
718
677
684
709
728
689
696
705
712
679
678
694
694
698
644
632
628
630
705
669
678
663
675
640
644
632
593
614
631
648
635
651
654
675
681
642
653
660
648
643
615
592
561
548
534
533
554
606
650
645
613
606
657
682
692
706
656
667
677
657
635
593
592
666
658
672
669
645
649
634
611
598
575
564
540
545
549
518
539
546
514
526
529
523
517
516
521
515
505
528
551
562
597
598
603
614
607
569
564
564
563
573
591
589
678
744
713
709
711
735
725
735
727
702
676
673
648
620
617
637
697
751
745
699
716
704
702
670
659
651
624
592
601
612
637
647
672
707
694
678
646
664
687
683
682
675
686
653
639
633
620
613
578
573
577
592
649
716
679
656
717
759
700
679
696
707
657
678
670
692
675
630
601
605
614
640
685
674
648
625
620
586
614
639
686
699
636
669
703
760
766
688
687
702
673
649
633
650
625
612
620
590
614
663
691
652
651
645
613
642
661
643
674
676
630
608
590
577
579
570
631
743
793
756
744
738
658
627
622
598
611
600
604
619
598
588
536
569
583
576
573
590
586
579
581
595
598
574
577
591
587
582
571
561
551
571
581
579
578
568
571
528
530
530
516
504
547
561
583
611
569
590
599
588
577
560
559
583
536
537
542
533
548
559
548
555
541
558
525
534
538
519
517
529
522
534
550
557
547
555
561
539
544
561
562
561
529
543
548
549
554
548
566
572
566
565
546
552
558
536
544
554
571
564
572
587
570
564
559
541
546
555
552
546
577
566
538
549
539
537
542
556
562
547
547
550
542
539
542
541
538
553
546
526
506
514
514
509
500
514
533
561
570
603
574
583
559
569
594
591
580
564
585
577
574
580
603
599
563
579
572
568
575
576
566
578
556
553
574
589
565
593
613
573
573
595
585
564
577
596
586
572
585
588
564
567
566
572
568
547
569
565
572
545
557
557
553
546
564
564
557
560
581
580
554
548
567
551
567
597
601
624
635
574
567
579
548
543
552
549
568
571
592
610
626
640
601
595
584
571
569
571
568
639
665
672
647
635
640
624
627
630
633
622
602
610
606
580
579
555
578
564
585
583
572
583
589
590
604
591
582
591
585
590
588
568
576
583
601
589
601
609
599
597
587
593
588
566
601
586
601
599
584
604
604
581
563
540
555
550
551
566
570
575
581
562
542
555
552
565
560
591
592
619
665
619
635
650
654
603
618
642
621
598
628
604
593
573
589
600
603
592
614
593
603
613
616
641
618
582
580
550
543
551
543
538
564
595
608
619
616
629
625
601
619
605
583
555
564
550
538
575
586
587
595
601
655
669
660
609
594
591
573
553
598
606
600
619
645
690
685
620
628
627
641
644
631
601
598
579
606
612
625
620
650
658
716
713
660
666
667
674
627
603
602
612
651
654
618
608
612
595
599
613
630
648
632
609
579
579
568
552
568
589
586
584
577
565
542
531
543
548
562
598
601
602
632
630
653
644
608
603
579
578
570
572
565
572
575
572
584
588
591
574
586
612
606
593
624
598
588
570
578
577
562
559
595
618
627
621
651
664
626
616
614
601
575
566
571
580
577
580
593
600
607
636
653
637
617
615
617
607
594
591
578
585
609
622
616
608
593
619
646
658
623
630
640
600
582
591
594
624
620
621
625
640
615
604
629
618
604
619
633
644
623
614
627
633
594
597
580
602
571
601
612
619
614
604
624
622
602
568
550
581
580
582
574
566
578
583
557
555
547
552
576
587
588
612
608
640
628
646
626
623
637
637
628
607
611
624
597
627
594
606
608
578
595
598
623
614
605
665
680
668
711
712
712
682
657
654
657
645
634
606
601
578
581
642
714
803
736
747
753
759
716
697
711
669
663
666
660
690
669
669
683
677
630
655
641
634
662
623
619
647
657
615
618
633
647
610
624
632
660
621
616
622
624
626
609
621
619
610
588
592
598
595
594
589
604
609
594
585
586
571
571
582
573
559
555
550
555
573
573
570
594
607
593
618
637
618
618
598
597
586
582
578
574
616
615
637
667
604
618
638
646
661
629
673
665
634
624
653
658
662
610
614
619
583
629
622
628
629
633
666
654
629
639
644
651
626
597
617
644
669
695
702
702
662
668
638
599
607
606
638
687
708
734
653
665
664
664
639
620
620
613
611
619
582
557
543
575
583
596
605
635
731
747
704
669
662
675
659
625
590
611
589
594
621
604
654
634
603
600
607
681
698
708
707
710
679
621
638
628
635
621
644
673
694
724
738
722
687
629
632
640
636
654
678
661
622
636
651
694
688
704
722
733
717
697
684
603
613
585
606
574
666
712
757
767
743
720
692
684
636
594
588
567
565
580
577
560
655
678
691
651
631
656
654
607
640
629
612
615
609
587
571
578
600
632
635
631
650
676
683
681
660
609
620
606
620
585
606
629
602
633
666
664
684
640
619
608
606
603
576
599
609
634
602
655
642
658
657
649
594
616
580
572
572
565
553
561
569
558
552
553
541
545
534
554
578
626
681
682
706
686
655
608
587
594
580
596
583
601
638
683
664
712
770
755
715
741
715
680
687
638
616
613
659
677
707
681
641
638
611
596
632
632
636
602
601
625
633
618
604
589
584
572
597
598
591
566
595
614
643
606
612
613
604
582
586
599
593
601
595
593
574
579
580
599
607
585
592
611
593
607
616
628
626
599
612
611
638
645
630
613
652
649
654
621
594
597
597
583
583
561
580
599
605
583
612
638
664
672
617
626
622
614
593
612
641
685
675
735
760
700
702
690
635
631
655
650
611
628
623
632
642
658
669
661
660
637
600
607
603
603
618
600
605
605
614
595
601
611
639
614
626
635
661
634
609
621
611
597
601
599
611
597
604
613
638
660
610
631
629
621
611
610
611
622
583
579
578
588
590
627
636
672
688
690
647
659
670
659
615
628
625
626
602
609
656
662
661
652
689
681
648
619
637
641
639
633
632
665
674
661
630
636
672
658
637
631
651
663
660
615
607
604
600
625
612
618
648
662
634
647
664
640
608
608
640
635
604
597
566
572
680
640
636
611
649
668
663
667
641
639
630
607
584
557
572
563
577
597
718
784
772
761
767
742
726
664
624
592
626
635
639
684
752
791
829
794
706
644
645
618
608
609
607
631
637
649
632
679
695
719
686
713
678
707
690
626
628
631
630
618
620
651
675
694
674
625
610
619
615
632
660
644
598
599
603
590
578
609
661
767
809
788
742
749
723
710
690
701
686
665
638
654
663
656
632
650
650
657
642
666
654
662
622
635
631
628
605
610
580
601
616
592
613
646
669
655
696
694
659
632
598
602
619
586
589
622
626
638
638
623
605
596
605
598
601
593
609
631
701
724
708
675
651
656
649
642
615
593
613
605
596
589
579
559
577
579
606
627
595
588
586
583
566
594
583
608
590
574
588
580
636
652
674
671
653
660
614
649
637
621
603
599
570
549
571
574
570
601
626
624
639
654
667
620
634
620
623
619
600
630
630
628
619
627
650
641
630
600
599
598
610
585
613
632
640
650
600
624
589
594
597
591
566
589
604
659
707
707
687
621
590
604
606
611
650
668
632
616
625
633
648
678
680
640
598
595
577
560
555
566
555
562
546
582
587
596
572
585
582
566
565
564
572
562
555
559
563
550
546
542
544
536
525
526
533
530
512
522
524
532
508
508
508
512
317
678
499
498
492
503
488
508
501
508
488
493
499
486
484
490
502
499
518
522
504
502
500
523
517
525
536
550
512
511
507
521
516
532
535
538
520
526
529
525
525
520
511
528
520
543
584
595
565
563
535
548
545
553
563
566
551
549
447
390
851
750
707
690
652
596
560
541
537
518
521
513
502
499
493
493
497
483
488
477
470
488
470
471
471
471
465
461
456
458
452
462
486
502
524
569
594
585
610
599
586
551
548
560
546
545
512
512
506
507
479
505
496
501
506
494
505
511
546
557
515
510
507
510
488
506
492
478
476
476
468
460
477
470
480
467
472
468
474
473
477
475
478
485
500
476
475
504
503
516
521
560
586
593
566
560
542
555
537
534
532
517
535
522
529
530
516
515
519
528
539
532
533
535
524
519
518
521
512
507
519
506
501
395
591
491
503
489
504
371
605
502
504
508
411
499
628
528
541
533
532
532
533
514
497
506
498
496
493
497
509
506
502
492
491
489
496
504
509
541
557
551
560
570
564
569
540
548
519
517
503
486
494
494
567
725
658
634
674
714
704
733
727
747
699
707
657
594
596
629
636
628
641
625
608
590
578
566
544
534
537
527
543
548
534
543
536
527
525
527
522
521
539
523
521
513
526
544
546
553
563
553
549
558
550
543
521
527
536
534
536
546
554
534
536
512
521
504
490
498
477
474
487
503
540
713
696
671
691
694
695
698
632
607
633
581
594
588
569
574
588
600
596
583
582
596
567
582
576
575
553
568
570
565
570
562
566
561
549
581
585
592
558
582
576
558
558
527
528
543
562
560
581
563
575
605
573
610
602
615
619
614
594
606
588
544
567
568
544
586
612
644
666
616
648
631
618
600
595
609
621
597
619
609
639
636
633
586
601
587
604
612
611
597
570
619
625
616
603
672
678
657
639
639
643
629
610
565
588
575
585
609
610
593
613
602
582
583
577
615
612
623
601
581
570
577
571
565
562
598
627
656
714
720
700
703
676
651
655
628
589
581
567
605
737
749
751
777
768
733
715
719
690
667
653
675
688
726
685
716
723
772
757
771
736
664
632
632
605
621
660
686
700
708
719
679
683
706
684
713
718
684
641
620
631
647
675
625
667
631
658
716
726
737
702
654
672
638
659
666
641
660
667
662
710
739
753
701
662
646
666
651
638
597
580
566
584
602
611
613
608
621
627
637
630
603
628
622
608
611
600
599
577
568
551
566
573
619
653
690
690
654
627
660
651
664
611
626
656
675
648
652
635
633
609
631
642
654
591
590
598
597
579
621
626
683
700
712
686
646
665
641
604
608
622
626
605
623
618
668
644
631
620
654
612
591
604
603
620
604
618
606
579
576
571
576
597
621
623
648
666
659
656
641
633
589
577
580
599
675
745
752
771
811
813
712
731
707
667
677
664
628
662
652
640
695
697
683
722
744
763
737
697
668
672
686
693
715
717
671
636
622
645
669
643
637
617
658
682
681
633
618
619
639
651
664
620
642
661
669
700
684
639
660
691
709
663
671
692
711
691
721
720
716
670
631
629
629
653
651
632
660
713
731
703
676
691
670
639
654
635
657
612
645
631
627
607
617
626
621
593
578
624
632
646
661
678
655
638
625
623
595
622
628
624
607
625
638
646
632
631
644
643
653
651
651
620
593
598
604
634
632
636
674
666
703
679
666
640
622
616
629
656
694
654
663
682
676
641
654
659
645
639
624
610
628
635
607
590
617
624
623
639
625
653
652
674
656
670
685
704
722
672
656
635
638
631
628
648
670
713
715
724
740
728
754
735
704
670
677
664
678
727
762
734
732
703
704
696
666
635
639
653
660
617
674
657
696
712
733
729
728
696
694
643
626
611
607
588
605
626
688
696
699
690
679
652
650
595
605
590
607
596
568
563
575
556
558
547
541
530
560
590
617
697
657
703
756
748
765
751
732
656
659
635
596
635
621
651
733
699
649
656
679
680
694
691
688
663
603
621
571
597
591
601
663
712
778
755
735
701
722
727
725
663
687
677
665
681
648
662
627
627
641
658
640
659
674
668
675
656
684
664
704
709
659
674
667
665
658
613
603
625
625
618
622
664
693
662
690
700
683
659
671
667
616
648
627
672
644
669
675
689
649
639
659
677
664
659
710
724
678
703
702
714
666
704
687
675
645
619
637
672
722
764
683
700
689
706
717
663
681
673
687
648
639
663
694
711
760
771
764
714
708
679
675
614
637
668
709
724
724
675
685
681
657
631
643
656
686
730
741
734
717
681
661
646
613
596
633
697
787
752
801
782
806
789
788
736
763
745
745
728
746
750
728
686
649
649
668
677
621
645
678
647
680
678
664
653
643
643
631
608
626
582
571
607
585
596
607
639
670
676
644
633
646
629
615
595
618
633
647
667
623
625
629
619
606
583
602
577
572
581
562
549
560
586
604
665
652
662
694
712
705
678
694
660
671
652
644
663
654
665
663
660
679
675
677
689
652
635
635
635
612
629
616
633
673
717
730
709
753
734
692
703
691
681
652
683
673
711
777
787
714
754
747
741
741
700
701
700
695
677
658
648
674
686
693
756
796
798
759
686
637
614
629
663
753
799
809
770
713
688
670
635
669
648
697
731
668
641
664
693
696
722
703
691
628
643
641
630
616
646
641
670
687
710
717
708
700
682
641
619
600
603
592
589
572
568
582
579
611
643
621
590
591
577
608
608
563
605
572
576
569
602
605
618
620
620
600
593
576
549
546
550
539
542
534
554
558
566
584
602
625
603
589
583
622
612
600
606
582
583
574
591
582
605
615
641
633
650
692
697
673
676
679
686
650
683
664
661
636
661
653
654
680
676
634
658
642
628
636
606
616
629
638
635
642
634
627
657
667
676
655
637
676
686
669
642
669
682
674
604
608
611
607
619
668
658
702
705
693
679
650
662
644
655
632
628
655
668
688
681
644
657
668
627
628
671
701
695
680
722
744
715
708
690
720
719
723
709
689
644
590
616
614
674
744
796
770
740
785
730
776
756
771
789
717
737
741
744
745
721
710
701
644
664
687
723
734
690
740
739
735
743
743
691
707
689
690
675
645
666
653
644
674
687
669
669
659
659
659
654
623
612
631
647
629
637
659
636
632
663
654
664
629
631
638
632
657
653
648
631
649
686
693
705
662
679
685
687
642
630
650
651
643
658
651
693
703
653
653
673
675
637
630
653
658
656
646
606
617
591
576
577
579
590
602
670
690
755
771
717
694
642
624
628
666
675
716
750
694
726
702
717
683
628
636
619
623
637
630
616
630
649
652
681
724
718
714
678
623
641
656
649
715
689
705
709
700
689
635
621
623
610
642
683
708
663
684
626
644
642
643
664
662
667
635
650
656
604
587
566
551
577
578
589
590
595
605
582
581
578
565
548
525
526
516
505
492
493
495
498
492
492
479
508
498
525
547
577
576
609
587
596
610
575
550
552
529
530
538
555
556
557
548
538
538
535
529
532
526
532
531
543
535
520
544
527
539
543
526
564
566
589
570
571
565
581
565
554
571
545
573
527
541
534
525
537
522
526
551
545
587
581
551
571
548
513
528
531
530
524
508
540
540
523
529
500
513
502
507
510
494
504
491
515
513
518
512
510
522
534
541
537
535
540
537
523
545
530
516
529
520
526
520
508
496
520
498
522
505
523
493
509
510
506
521
513
498
498
506
486
504
499
517
507
548
564
554
635
603
616
608
572
561
569
583
558
577
555
545
538
549
545
535
526
527
537
512
527
512
532
533
529
535
535
536
524
536
551
535
561
545
521
549
536
558
549
555
541
550
548
551
546
535
549
498
523
522
516
532
531
550
558
582
571
589
567
607
593
594
595
562
564
536
544
516
538
536
556
566
540
534
548
542
543
547
533
533
550
544
543
522
541
525
514
496
532
518
522
534
525
528
498
516
519
510
499
513
519
513
500
515
495
534
500
511
510
500
513
539
544
528
562
555
558
564
569
531
543
522
528
521
515
505
528
518
528
518
523
509
502
498
480
502
519
515
520
516
508
519
543
553
571
544
542
531
558
553
531
562
535
521
527
522
553
559
570
558
570
567
544
527
524
521
496
526
494
513
523
535
596
609
571
594
615
580
579
582
579
601
581
595
571
566
551
529
545
526
544
525
541
541
559
589
600
577
603
545
562
529
512
539
518
551
557
544
595
608
585
601
611
612
610
601
581
578
563
551
569
548
543
517
529
530
534
567
574
550
580
600
613
622
626
606
586
563
548
559
523
557
544
557
582
597
605
610
611
614
550
589
570
553
537
556
530
539
519
539
566
594
606
609
609
585
579
563
542
567
537
562
568
562
563
606
581
604
588
590
585
579
575
552
548
514
532
540
554
552
552
591
621
674
683
657
594
595
597
585
565
561
561
523
549
545
554
573
576
579
563
555
579
575
587
564
581
568
537
547
541
531
529
551
550
529
548
533
532
535
544
564
557
561
572
581
560
557
576
572
550
555
561
571
563
555
566
554
541
543
530
509
529
528
529
531
571
598
591
557
611
609
616
586
602
582
580
549
592
554
558
558
574
547
543
563
567
554
562
560
551
533
535
541
532
536
530
534
525
520
527
528
542
532
534
528
538
520
514
536
539
524
531
560
561
554
562
556
527
524
520
511
531
522
512
541
534
528
534
560
554
571
580
605
568
592
563
587
561
567
554
567
535
550
547
562
563
537
548
549
527
541
543
523
521
517
506
529
531
523
519
537
552
526
534
554
534
524
546
548
529
535
546
562
547
557
552
536
533
529
534
523
523
520
505
528
537
537
540
550
560
569
587
572
579
575
585
575
568
576
567
566
548
542
559
551
581
582
648
634
666
646
633
621
579
546
569
549
536
499
540
516
512
512
515
545
530
546
526
532
597
593
580
546
564
560
556
545
536
513
509
517
506
526
525
515
532
534
539
527
544
549
544
536
549
565
589
581
581
552
562
563
552
531
515
542
534
548
563
564
572
568
568
589
597
572
581
575
553
563
561
562
546
572
551
539
526
545
553
548
544
551
528
532
533
518
519
505
506
514
517
515
516
517
526
536
551
557
540
560
578
567
556
557
534
560
546
552
549
552
559
568
561
556
541
545
529
536
531
542
575
606
625
645
666
633
620
643
636
652
625
585
573
575
554
535
559
575
571
587
613
617
602
621
634
618
605
629
631
593
622
608
584
581
576
580
573
592
574
574
596
590
576
621
592
596
589
591
559
557
566
566
544
545
547
542
542
551
554
547
564
595
591
564
579
598
598
579
569
571
561
548
548
563
573
564
566
568
594
616
582
601
593
560
577
596
582
574
602
601
575
593
581
574
570
578
552
551
563
560
533
558
572
573
564
565
589
608
586
618
619
593
608
600
571
589
594
596
554
548
583
588
577
607
606
601
601
597
587
588
582
584
545
590
564
567
560
584
557
557
563
567
546
538
551
552
544
548
558
552
559
585
561
543
562
555
546
552
542
549
530
537
508
534
542
543
549
550
556
557
541
551
550
543
553
545
556
557
550
571
534
554
555
528
528
543
559
540
541
566
559
569
570
553
552
550
548
532
554
544
534
536
543
549
557
530
540
555
542
536
541
541
542
545
553
553
541
540
567
555
533
545
552
549
534
520
529
514
502
505
503
495
504
480
508
498
506
492
503
505
490
492
498
496
507
505
497
489
489
494
484
479
487
478
476
484
486
476
480
488
500
502
508
500
488
516
511
502
509
514
516
511
512
517
505
514
513
513
521
511
523
510
514
508
515
508
498
489
484
487
497
493
492
497
512
499
512
507
508
526
517
513
510
520
521
503
489
487
482
507
508
496
502
486
499
511
520
525
532
535
540
526
527
554
556
570
565
570
569
557
560
529
527
520
508
506
513
532
540
558
601
604
607
641
637
613
614
622
590
590
597
601
571
577
590
569
561
559
552
542
555
544
541
544
556
535
539
542
538
536
552
549
550
541
565
563
553
530
537
537
511
532
519
529
519
536
528
534
529
520
506
517
522
529
532
543
548
557
551
533
531
526
534
519
514
502
502
494
500
505
523
558
557
572
591
587
612
575
577
576
566
551
563
530
527
533
508
504
518
501
495
499
504
490
489
495
489
489
505
497
502
520
530
523
523
516
513
493
497
496
489
471
465
474
485
497
496
494
551
564
596
558
598
581
571
543
567
551
540
531
540
524
514
520
517
508
493
503
496
486
489
489
506
491
490
496
477
472
467
488
473
476
474
469
459
471
475
460
462
453
454
465
460
463
464
477
478
479
488
487
466
470
484
479
467
472
465
474
472
469
471
464
478
474
495
493
498
482
509
497
495
488
495
477
482
497
492
478
486
474
463
461
440
466
460
461
463
454
463
484
490
470
479
467
475
471
482
469
479
487
476
483
482
486
466
478
477
472
468
477
473
464
483
475
469
467
476
460
476
464
477
487
472
471
493
475
484
476
474
456
457
466
458
443
455
456
456
443
454
433
445
440
436
424
427
441
442
450
433
435
436
444
453
440
444
439
439
436
440
437
445
446
437
449
443
459
455
460
454
451
438
455
451
453
457
456
454
463
447
440
457
456
439
440
416
438
443
436
455
456
441
442
431
442
445
419
430
423
420
423
404
434
415
415
420
423
416
422
420
420
421
416
414
418
420
429
407
403
417
409
414
406
418
401
406
408
393
397
401
404
397
406
406
406
400
411
405
406
406
403
412
392
413
397
413
410
404
411
406
400
416
405
410
414
404
413
404
394
410
407
409
402
407
413
408
394
396
399
404
398
400
397
402
388
398
389
386
399
395
386
374
375
396
374
390
384
386
383
383
372
370
382
376
376
365
363
359
371
373
354
348
360
368
357
352
369
360
355
364
361
358
364
365
367
369
378
362
383
375
379
378
376
392
386
389
377
380
387
380
380
383
391
378
376
391
379
381
374
391
380
388
387
381
375
391
388
382
387
392
393
381
394
393
402
381
393
391
393
383
389
393
388
391
402
392
396
391
398
401
399
402
399
403
409
398
395
410
402
392
415
410
409
415
421
446
439
432
447
440
443
435
426
424
426
431
424
426
425
431
438
434
439
448
467
453
447
456
451
448
456
462
459
466
474
469
469
459
467
454
463
467
451
443
441
462
450
455
458
461
469
447
471
472
459
465
466
477
458
458
467
471
479
458
463
464
469
471
468
472
469
477
480
480
476
470
464
474
468
469
477
477
486
477
484
482
474
467
476
482
472
467
457
482
464
472
474
493
502
486
487
503
493
499
488
478
479
472
478
476
500
486
490
472
493
498
493
495
491
477
487
463
474
476
475
464
473
455
459
478
470
466
480
480
477
461
460
469
467
460
460
484
482
471
480
486
491
498
493
498
497
490
488
487
493
486
506
497
491
485
482
487
488
490
472
466
479
487
480
494
508
503
498
494
485
467
490
490
480
478
476
480
486
478
509
501
507
491
513
510
513
511
508
506
503
494
480
490
478
484
485
483
478
473
485
476
481
488
483
486
470
498
492
493
488
495
494
493
504
493
496
500
486
488
489
487
488
484
495
497
518
494
504
526
518
529
523
513
509
518
496
518
496
503
506
513
506
511
520
518
531
509
517
525
518
513
520
518
501
522
517
511
519
526
514
519
531
518
518
526
520
521
532
525
523
514
534
521
517
533
524
507
501
512
501
504
503
497
494
503
492
497
497
489
491
503
515
506
502
502
495
494
481
506
485
481
507
509
514
520
530
529
527
534
528
506
530
536
528
543
525
526
522
523
500
511
496
527
517
516
514
513
513
501
507
505
520
497
516
503
502
506
510
512
511
511
517
513
503
510
506
504
494
503
500
516
516
513
529
518
511
508
514
529
504
519
541
522
509
522
523
491
489
493
505
499
508
508
516
509
514
509
504
517
500
502
500
516
506
516
526
513
498
492
503
516
526
502
520
526
515
502
511
513
478
501
487
494
484
482
487
470
482
482
502
513
488
501
506
490
485
516
506
506
504
515
521
512
501
510
511
499
497
505
505
496
480
514
479
491
476
479
491
502
504
494
503
495
492
480
484
489
500
481
485
510
508
504
513
523
508
509
515
517
510
509
535
521
525
523
512
508
508
522
536
531
528
525
520
519
526
499
520
516
521
510
530
532
524
519
524
512
508
503
518
518
527
511
509
515
526
524
532
528
522
531
515
499
531
527
541
521
524
516
502
505
496
495
503
509
512
503
515
506
532
536
538
530
541
551
542
529
552
544
542
533
540
529
516
502
497
485
505
495
498
526
522
533
533
537
561
549
526
537
524
518
537
493
506
524
520
511
540
531
524
569
548
549
553
565
555
547
540
531
507
530
498
519
515
520
533
516
514
537
506
537
525
519
517
514
501
507
489
487
498
514
510
515
525
554
572
579
586
589
585
578
574
569
555
564
558
565
537
538
556
547
535
563
566
565
575
592
580
583
573
556
571
556
548
542
547
552
556
528
550
524
500
528
512
514
525
514
512
518
507
493
503
508
518
509
504
524
518
514
502
506
504
514
495
478
504
492
504
488
485
507
500
520
506
504
499
501
505
497
488
479
494
472
497
505
509
529
511
522
541
542
547
548
549
552
537
550
531
524
519
522
516
514
509
512
506
514
518
533
539
525
556
538
562
555
555
554
537
537
521
531
546
554
557
554
593
583
571
573
559
543
551
542
518
509
538
509
549
539
557
559
538
548
565
536
532
549
536
559
534
565
579
582
569
611
624
578
560
558
589
585
613
590
612
596
627
623
609
643
661
682
697
677
670
654
655
607
625
612
612
600
574
609
593
648
636
635
626
629
600
637
596
595
621
599
660
673
673
646
676
665
669
637
652
662
655
605
661
656
664
696
664
695
686
685
660
673
655
636
692
693
696
696
678
638
618
579
604
603
653
744
730
740
750
742
730
717
656
669
666
660
655
659
701
708
690
739
724
686
705
667
675
646
642
632
606
618
643
682
655
698
675
677
694
715
673
655
673
646
642
685
698
746
746
703
752
757
754
712
738
720
720
674
715
736
739
726
711
735
753
762
693
748
727
691
727
726
750
719
746
746
753
752
722
727
719
659
694
684
734
783
813
769
772
769
757
713
672
659
665
663
689
723
733
720
797
798
791
741
739
753
749
755
717
726
735
749
742
699
741
738
730
696
731
726
727
664
716
728
759
747
754
749
754
704
715
713
736
712
742
748
789
768
763
754
747
700
717
687
663
654
667
645
664
652
663
685
668
654
638
588
594
589
618
653
766
757
729
766
775
744
710
715
699
713
687
696
712
727
725
712
731
741
732
706
732
719
703
694
734
730
724
692
741
759
691
699
698
677
680
649
654
663
684
713
699
762
747
748
719
760
779
770
709
749
738
738
699
755
753
757
724
742
748
686
725
715
731
728
690
716
700
691
726
733
769
711
723
707
703
683
680
660
633
644
661
677
685
716
741
753
737
707
732
723
693
677
709
736
739
740
714
682
721
713
715
681
731
700
731
717
688
726
705
730
725
684
643
666
649
674
708
740
742
714
692
648
627
635
631
663
702
726
743
736
715
661
654
629
610
659
707
824
859
874
846
841
780
738
733
678
687
699
717
716
755
760
765
761
723
701
641
658
658
713
772
836
822
776
816
803
798
779
743
700
722
701
723
758
768
772
786
798
794
763
779
787
787
689
738
702
721
744
760
782
771
755
717
732
716
743
780
785
781
814
769
761
775
762
751
741
712
665
653
654
631
633
661
626
659
679
750
782
739
694
709
762
778
757
751
707
704
666
655
672
689
626
618
649
659
701
662
722
694
711
731
733
758
755
752
718
735
712
731
736
723
734
725
745
748
727
704
722
726
745
761
746
731
744
761
707
754
748
712
720
693
713
731
710
684
700
654
672
671
719
744
671
664
708
729
733
761
694
690
695
684
707
692
693
692
685
668
648
634
639
663
615
634
659
723
809
835
792
776
803
794
788
786
786
787
774
750
753
756
780
799
733
759
740
724
734
683
687
657
622
624
644
685
769
882
865
867
870
848
846
825
810
769
696
704
668
653
672
705
729
709
754
769
758
738
761
741
740
683
709
705
737
766
779
747
669
701
682
682
682
664
715
751
780
770
766
771
788
745
747
749
771
744
739
786
817
776
790
790
808
781
747
770
755
675
668
706
716
749
769
718
750
765
777
771
762
700
725
726
700
755
825
837
816
765
788
785
790
789
789
752
782
781
789
775
785
781
777
767
736
761
773
783
762
787
785
786
747
743
717
730
727
730
749
758
728
735
744
734
683
713
686
687
647
671
662
671
686
637
667
674
699
692
677
668
647
619
618
607
600
611
680
719
683
730
769
787
776
757
737
736
709
695
677
649
668
702
784
820
781
799
801
731
739
734
700
662
667
662
693
745
717
776
797
841
790
778
773
781
724
760
757
787
800
739
771
788
804
751
781
769
751
709
734
681
695
723
738
764
755
795
785
718
778
769
771
738
742
751
766
736
684
697
701
737
753
706
723
718
736
721
690
751
761
740
780
806
787
772
694
721
673
677
670
668
698
715
703
681
646
668
688
702
724
719
743
712
694
687
666
666
655
681
637
628
632
644
639
673
702
665
676
629
665
642
635
648
611
610
604
600
603
607
639
735
773
815
822
783
832
815
813
788
732
703
687
657
657
627
668
657
695
742
789
777
777
734
709
655
677
656
668
680
668
649
669
670
672
643
633
643
640
645
638
632
624
620
609
583
577
591
570
587
590
596
600
608
589
609
605
619
632
610
602
596
621
588
605
591
607
602
611
617
620
617
618
618
601
602
579
573
569
580
595
623
649
633
657
649
624
622
622
626
636
653
674
670
647
631
626
638
645
646
642
625
617
649
641
642
647
645
670
656
633
621
641
639
652
625
641
657
663
628
622
634
636
670
689
647
663
659
665
673
661
644
641
649
611
630
651
624
637
637
625
613
595
602
604
595
617
623
671
652
630
631
629
636
630
648
635
628
618
615
598
599
598
595
608
619
609
607
624
647
652
652
631
650
638
622
628
633
632
634
621
621
635
642
662
657
626
613
626
605
592
585
585
575
558
568
580
609
626
653
663
688
673
652
629
643
643
637
634
643
654
658
629
622
655
677
702
711
693
675
656
683
669
661
660
636
630
632
622
643
650
650
650
651
639
630
616
590
590
587
594
621
664
668
655
663
661
674
671
676
666
627
620
641
630
628
659
697
681
703
718
683
645
660
653
652
621
615
632
645
684
664
659
687
689
664
656
644
609
610
606
596
577
585
615
631
639
640
631
639
637
646
645
639
647
648
613
611
621
628
639
633
655
670
668
674
666
673
666
649
649
631
639
631
620
645
688
702
669
697
716
714
664
643
641
620
621
643
666
654
661
681
687
655
681
689
684
642
645
646
646
639
629
618
615
633
656
676
662
632
666
665
655
648
623
599
598
628
638
636
640
639
623
633
618
600
596
603
599
629
655
680
672
638
661
661
657
630
615
618
603
611
618
631
635
617
619
616
615
598
590
582
593
601
601
595
617
630
641
625
609
607
592
618
610
610
600
601
590
608
614
618
614
616
608
603
597
584
573
567
576
585
621
681
705
677
670
660
651
614
607
591
588
600
620
649
658
674
720
725
735
699
685
691
665
641
641
609
608
611
601
617
604
610
613
588
599
622
620
649
674
681
679
657
635
617
646
636
647
633
616
623
620
592
591
589
577
576
565
586
607
636
680
680
710
706
676
654
614
604
598
598
614
625
655
661
668
672
666
686
689
673
666
646
673
663
667
642
664
703
705
737
755
726
737
711
677
659
653
631
628
642
672
692
715
714
676
648
660
655
656
644
613
610
617
635
643
645
658
651
635
614
611
607
602
584
591
585
579
601
637
671
711
733
681
658
629
627
629
627
629
597
584
602
590
601
610
650
664
650
642
653
621
611
632
642
647
621
626
629
623
643
632
618
605
601
613
601
599
599
604
576
582
588
607
588
611
622
606
594
591
590
597
600
612
586
585
595
608
624
625
623
624
615
614
611
597
586
574
584
580
574
585
607
609
597
642
627
653
647
618
605
611
618
613
595
590
594
579
587
582
577
583
567
584
577
600
588
583
594
596
575
598
611
633
630
635
640
647
632
617
630
634
631
637
650
641
626
623
636
612
631
637
670
636
633
629
633
650
676
694
662
661
656
667
648
633
625
615
607
631
640
700
730
727
694
712
702
686
674
621
608
608
632
679
669
697
694
720
715
642
680
645
649
648
640
626
629
649
611
622
644
717
835
770
739
719
693
669
633
630
606
610
617
647
659
641
625
606
630
633
644
618
607
605
613
599
585
578
566
585
575
602
598
609
618
662
642
648
645
643
623
604
628
623
622
633
664
635
626
615
613
615
632
633
640
618
621
617
607
606
587
583
574
590
581
579
596
655
625
630
667
699
710
675
649
627
625
631
622
635
634
621
588
613
610
598
607
601
595
589
574
572
576
586
591
597
600
608
606
611
615
624
628
625
600
594
592
583
613
613
665
689
684
668
652
655
659
674
645
633
634
620
605
596
588
581
583
612
665
703
690
659
645
661
668
672
679
631
638
638
637
629
622
636
625
623
620
598
614
636
672
733
703
710
671
672
670
672
644
648
638
638
623
611
598
602
589
593
595
604
618
626
616
601
629
617
619
651
651
615
608
642
629
637
627
605
602
605
587
593
611
640
655
700
699
655
632
617
614
606
623
665
733
739
702
654
698
690
713
700
672
655
625
631
622
643
699
718
766
739
712
755
694
682
685
688
661
654
639
652
648
661
718
756
759
710
738
737
751
725
686
719
684
686
672
705
732
739
719
642
674
657
668
691
712
703
721
712
691
687
683
673
669
668
657
668
650
638
623
608
627
665
676
733
748
730
713
675
655
633
614
609
625
628
709
775
745
711
758
735
733
735
706
663
656
666
669
710
740
763
739
731
728
736
727
716
714
684
676
657
643
638
662
656
695
712
715
682
688
690
690
701
719
682
673
691
683
688
653
657
642
634
636
650
630
628
647
677
731
740
690
690
677
693
681
694
659
642
662
657
677
710
714
668
683
711
722
745
733
717
678
698
681
671
669
661
704
679
698
692
722
720
698
684
641
656
612
642
637
631
646
645
634
635
616
615
582
575
598
602
615
672
696
727
675
688
669
670
668
641
614
598
603
621
631
706
742
712
726
725
759
709
708
679
674
662
629
624
617
607
630
681
683
664
680
706
710
725
737
744
740
706
700
652
656
625
611
609
624
642
687
751
789
742
715
738
745
737
713
671
703
704
708
733
695
749
747
727
667
655
687
673
669
671
707
651
673
682
694
736
716
723
688
654
634
643
670
657
687
652
626
633
626
634
628
613
616
574
564
562
575
551
550
564
557
536
542
553
551
549
563
550
543
554
548
548
540
553
540
531
531
523
522
546
531
537
545
537
530
549
573
592
592
608
586
592
585
572
579
565
564
574
590
595
617
626
616
610
632
642
631
626
627
622
617
605
608
591
594
607
622
698
741
730
715
709
682
670
656
656
655
646
676
700
777
808
849
842
807
736
745
724
724
755
749
745
757
721
697
690
699
709
731
741
700
688
680
661
669
670
671
679
691
696
703
677
664
674
679
659
664
687
660
679
712
702
699
673
698
702
714
716
700
672
693
684
704
691
664
660
630
703
710
720
760
736
730
715
684
661
645
643
649
637
647
650
706
795
786
697
715
709
705
699
697
700
621
664
640
625
636
640
651
662
617
608
629
605
664
649
699
696
733
712
722
687
665
649
684
701
738
717
712
690
698
726
753
773
777
775
725
726
732
736
728
736
768
804
817
782
735
733
731
729
741
702
734
670
703
677
705
728
768
729
761
728
673
675
684
656
669
636
644
635
651
688
737
717
695
695
672
646
646
626
646
634
635
636
641
602
632
631
632
647
632
624
623
595
578
606
568
601
636
664
628
656
705
702
653
714
704
670
658
642
619
613
605
617
603
595
591
603
627
627
620
611
594
600
573
563
575
578
566
561
565
563
554
534
553
533
557
551
559
566
574
570
579
581
559
573
561
555
539
536
542
532
550
574
613
665
659
655
606
637
613
611
627
628
631
638
627
617
614
610
626
673
693
703
722
647
682
652
668
612
638
652
673
679
679
701
650
673
655
667
677
681
623
665
658
670
692
709
708
684
665
680
708
742
776
790
758
733
756
757
780
785
767
783
718
694
708
715
757
752
717
741
751
756
767
750
766
740
740
731
714
703
679
669
649
668
672
652
679
702
756
782
739
693
718
710
687
673
671
651
672
640
635
679
704
767
773
759
774
783
764
698
711
714
745
769
726
763
763
793
726
721
733
753
755
697
702
700
711
746
747
735
718
655
666
671
697
745
775
805
793
683
688
678
710
738
755
767
757
709
726
704
716
728
744
695
690
708
702
708
689
676
672
603
606
621
603
636
721
776
725
792
806
836
828
747
711
703
707
708
716
698
682
667
651
613
612
633
644
670
690
697
689
688
671
671
626
624
622
615
666
699
735
731
793
793
758
740
707
662
664
666
674
647
700
736
781
789
766
714
696
700
699
695
652
639
653
646
690
721
672
662
666
684
678
695
685
638
633
659
653
687
739
768
716
722
743
766
765
780
716
718
730
763
795
824
713
733
704
713
719
727
725
729
732
724
714
701
682
656
664
670
684
699
717
672
679
680
659
674
656
664
669
666
686
699
715
712
724
672
664
659
661
679
695
705
695
662
636
664
600
651
669
722
739
736
734
715
708
680
642
638
647
652
690
720
728
734
664
677
674
671
677
672
665
632
614
615
619
629
639
665
722
760
806
814
831
789
735
736
738
761
795
812
756
796
796
706
745
746
751
766
761
712
685
688
687
684
683
737
794
832
770
742
702
738
734
750
736
711
688
672
674
645
629
652
656
711
734
813
840
828
746
747
749
738
673
717
725
760
792
794
736
781
759
780
772
769
703
704
706
726
757
728
728
758
791
823
768
746
754
740
747
756
706
696
710
705
726
715
733
754
787
754
738
758
746
752
700
721
724
747
678
699
715
741
735
755
738
727
655
689
670
720
728
720
722
738
723
734
736
756
723
749
735
742
682
658
630
670
728
793
850
769
779
776
755
723
684
694
678
723
747
738
687
661
707
719
742
763
770
752
715
669
658
686
697
683
685
734
758
786
776
773
713
720
729
754
737
698
740
768
801
786
778
767
752
701
643
672
664
647
667
686
713
735
745
734
727
691
686
670
636
657
681
716
752
740
692
702
717
748
704
662
640
670
681
706
770
781
733
737
717
699
677
651
643
658
707
727
744
732
678
701
708
685
636
676
685
742
721
741
776
736
744
728
702
676
692
686
676
724
726
777
717
715
731
717
715
684
653
647
642
657
696
717
779
779
819
817
823
798
752
755
763
767
752
753
761
720
673
668
696
734
797
837
803
781
799
789
777
730
723
729
735
748
781
777
765
741
717
698
672
675
694
689
770
843
866
866
809
745
734
724
749
772
785
780
799
810
818
753
787
770
769
747
711
732
729
754
724
752
755
779
739
749
777
750
727
708
724
728
696
673
707
717
736
704
750
762
737
718
743
720
697
694
718
712
746
716
758
770
796
801
781
797
769
770
736
801
804
835
805
813
804
709
735
731
752
793
780
776
748
732
705
687
742
779
766
725
752
755
763
725
749
727
737
745
763
778
721
746
784
820
861
816
807
807
805
764
763
780
770
732
769
727
721
711
738
751
698
723
706
686
673
679
650
669
673
687
684
658
672
689
679
667
701
700
724
680
702
706
713
693
715
738
774
724
728
748
752
703
703
713
741
708
711
758
785
807
768
782
769
746
693
711
730
768
745
745
769
774
755
714
753
757
735
695
717
741
790
747
714
743
752
734
702
721
722
699
668
709
717
737
723
693
697
687
661
669
664
690
705
716
787
852
761
734
738
737
695
703
710
711
682
666
695
719
721
715
755
768
722
752
747
742
709
712
713
725
714
706
744
761
792
773
714
721
715
708
671
721
724
779
722
721
727
688
710
710
712
723
684
679
702
745
776
811
764
781
775
774
734
738
765
795
815
760
774
773
755
735
759
771
778
760
801
797
753
761
747
742
698
717
731
733
741
768
792
766
780
800
792
737
709
727
738
764
719
747
770
796
777
793
818
826
779
713
705
733
699
647
665
716
759
841
854
824
799
734
756
736
760
717
715
746
768
731
730
775
801
823
813
788
746
759
700
687
727
768
830
835
821
795
755
741
743
766
749
697
705
683
718
692
718
748
743
732
757
722
736
726
739
717
675
714
737
773
776
796
826
860
851
810
777
769
777
785
743
790
812
793
738
804
805
775
820
815
817
743
761
751
748
731
780
790
811
791
803
827
773
790
796
739
729
765
798
747
784
782
752
761
783
785
842
853
756
788
794
798
791
738
692
706
724
775
812
775
826
826
831
787
782
790
795
801
762
802
805
773
712
759
747
747
708
765
791
793
765
755
740
717
680
692
722
775
806
817
809
739
754
718
703
733
730
756
807
850
874
814
837
818
809
762
791
800
783
800
827
825
767
784
786
757
733
757
776
724
764
769
790
750
743
746
757
711
755
747
770
724
808
808
777
771
789
786
718
738
746
756
723
787
808
762
822
832
790
774
789
781
741
747
761
768
752
774
805
835
784
816
814
817
754
795
781
780
747
800
821
813
804
830
822
811
788
800
794
736
766
770
797
760
810
801
801
784
816
807
759
777
771
786
765
823
825
824
766
791
795
769
767
774
769
736
761
783
795
739
789
782
747
763
783
784
743
776
763
746
723
776
799
781
740
758
769
723
743
747
703
751
719
739
761
748
738
718
684
674
675
700
717
680
671
693
735
787
764
794
777
789
726
747
696
695
737
763
783
791
770
690
706
675
690
698
676
717
689
682
728
720
691
690
701
726
704
747
734
738
706
697
661
640
633
632
615
625
622
641
727
842
895
827
838
855
824
793
749
772
753
753
738
720
689
685
636
668
721
737
770
770
772
730
706
682
686
682
652
624
664
698
667
781
800
816
815
794
753
730
670
679
663
640
647
680
701
843
852
817
866
878
887
781
769
705
761
764
828
823
840
780
794
803
811
823
801
826
859
818
847
803
805
808
797
744
719
712
767
758
840
918
821
837
838
807
786
736
719
742
791
846
801
799
844
859
850
839
772
755
674
715
658
720
778
786
747
741
704
689
648
673
624
633
702
788
822
816
793
763
732
669
668
668
695
757
759
749
786
819
842
832
763
764
752
762
772
782
736
736
761
794
777
801
756
769
749
759
774
726
761
770
792
796
753
704
711
713
728
710
738
740
735
738
704
722
655
695
670
682
715
735
737
753
760
691
693
697
754
787
772
743
769
792
785
760
736
756
756
790
765
746
787
798
826
800
787
791
799
760
756
760
773
777
731
746
752
741
741
779
805
786
747
758
766
773
728
730
751
790
803
791
735
708
700
715
769
774
738
759
744
774
719
734
746
750
726
735
746
774
754
727
758
748
800
723
749
733
716
686
715
754
789
770
803
802
777
772
768
779
743
747
677
673
636
653
655
704
813
780
832
873
867
866
801
805
811
803
748
746
748
783
763
743
792
834
848
785
750
772
780
797
750
790
792
816
772
770
791
806
777
756
779
798
768
770
798
816
769
777
789
800
762
722
751
753
746
738
772
788
826
787
804
808
796
789
755
701
664
650
678
727
796
817
818
809
724
719
719
732
745
732
740
782
820
817
842
839
791
765
777
776
773
758
735
658
674
635
609
604
633
656
666
788
825
760
719
740
752
687
732
723
675
706
691
707
733
737
733
720
654
684
650
657
672
634
699
720
822
896
882
865
837
834
809
738
713
722
733
722
677
721
728
740
711
734
712
673
665
678
685
649
719
741
733
708
745
784
802
787
693
715
711
717
698
708
765
744
800
801
800
749
758
673
663
680
713
785
845
840
762
754
739
747
755
750
749
716
665
694
676
724
693
675
717
735
754
738
669
709
713
758
782
793
713
659
720
698
734
748
672
705
730
778
801
776
775
753
728
708
689
680
721
782
697
764
800
808
804
772
790
769
786
780
774
767
766
796
806
810
765
779
769
784
779
740
744
745
780
711
737
719
732
736
706
700
665
649
663
690
718
702
715
780
839
843
827
751
790
780
795
780
766
740
792
823
855
805
778
808
823
837
776
763
736
789
787
815
791
778
686
701
677
686
676
688
689
744
787
696
759
741
724
667
653
650
670
665
727
765
693
715
722
761
713
729
772
778
760
774
731
700
740
735
725
733
720
702
662
682
736
787
804
752
769
756
738
701
703
720
745
784
776
829
838
856
841
829
825
829
838
782
815
777
753
696
714
702
736
707
760
775
761
731
700
676
627
598
622
620
656
723
694
645
627
620
607
586
642
610
606
588
587
582
584
562
556
559
545
534
517
502
501
507
516
512
520
516
508
502
515
508
504
508
496
487
476
472
496
467
485
473
482
489
480
487
489
504
525
535
522
541
554
597
593
597
597
596
586
577
573
572
571
574
563
562
582
583
564
577
574
576
538
561
538
534
540
541
542
532
535
533
528
509
522
525
524
509
523
504
497
496
507
506
493
495
492
482
485
491
472
490
486
480
476
488
487
478
486
473
483
491
485
482
490
487
492
475
479
477
470
487
485
470
481
488
496
495
482
478
498
502
512
506
508
506
504
510
512
504
514
504
516
519
511
520
514
499
500
489
512
504
514
509
531
530
534
527
541
527
557
568
574
591
583
566
547
557
534
539
530
521
533
536
561
612
622
649
664
619
629
599
606
575
593
564
551
550
529
534
538
537
568
574
577
573
570
577
573
584
550
564
573
578
552
581
562
542
553
558
553
542
548
539
544
532
570
561
586
596
580
577
590
591
579
579
581
603
621
623
634
630
618
614
582
576
575
569
562
588
603
594
579
580
591
580
567
574
559
555
572
545
550
545
556
548
544
519
533
536
520
525
541
530
579
604
661
667
671
636
618
609
569
590
580
578
582
561
553
560
559
558
548
570
574
582
602
589
587
569
570
583
574
541
563
577
577
563
567
578
567
552
563
579
571
566
588
581
580
563
583
565
564
577
586
571
555
555
575
569
552
572
563
560
557
562
547
560
559
565
568
559
564
579
568
570
572
549
554
542
528
542
537
548
558
607
681
661
590
587
595
584
556
544
555
550
528
542
529
520
513
526
525
519
538
536
516
527
498
550
534
544
531
533
544
540
526
540
533
538
522
551
540
533
526
531
558
545
567
561
552
552
558
529
549
548
537
550
558
541
547
556
545
569
544
534
534
539
521
525
519
524
508
528
532
517
540
539
553
541
550
566
543
556
546
547
529
522
534
540
518
519
528
511
505
521
518
503
510
530
512
504
527
536
518
501
524
524
506
510
528
518
491
506
510
505
508
498
507
505
503
502
484
476
486
491
491
464
485
471
481
463
482
504
477
494
494
519
532
510
518
512
511
500
496
488
502
483
486
495
486
489
489
507
514
506
506
506
511
508
495
491
496
478
473
473
474
459
462
475
476
476
480
471
484
458
466
480
477
473
484
492
474
477
504
489
476
475
484
488
490
480
485
471
472
475
472
477
455
459
463
456
462
460
474
478
481
485
505
510
492
489
514
507
498
509
508
510
507
503
499
474
500
491
479
476
470
470
465
455
449
461
453
447
450
460
464
460
458
488
481
497
495
518
508
503
513
504
496
509
518
490
495
490
487
491
477
459
481
480
480
466
471
477
477
478
489
484
489
480
484
478
494
499
483
491
487
491
489
493
503
506
512
497
494
511
491
490
502
500
504
499
496
493
492
487
490
498
497
500
492
491
495
489
495
484
489
482
463
482
491
483
474
485
497
485
473
488
490
488
487
492
502
489
472
494
492
494
481
478
475
489
489
479
482
471
507
494
492
512
522
514
490
520
513
507
509
502
517
505
480
456
489
467
463
463
481
474
463
477
478
477
477
500
503
505
492
507
514
505
505
501
503
494
478
491
480
465
485
485
487
484
496
489
467
468
482
479
476
470
489
487
470
478
474
484
483
471
481
479
483
486
464
458
498
468
478
475
476
466
467
459
466
462
451
469
468
470
451
462
460
459
467
444
458
465
468
449
458
476
482
476
472
476
486
484
475
475
481
477
470
480
478
456
471
471
470
459
472
470
460
457
461
466
460
441
451
458
462
454
447
477
465
456
456
459
479
455
452
464
480
465
471
462
458
455
450
456
459
446
451
455
457
440
459
456
472
463
451
459
460
468
447
451
482
466
459
466
475
470
450
458
447
453
456
446
447
441
453
461
474
469
462
487
486
476
499
489
487
501
479
479
473
476
455
457
466
460
450
456
437
445
458
456
453
467
454
448
452
459
453
442
449
438
448
458
440
442
453
450
431
432
435
430
436
436
438
444
451
442
433
454
441
449
435
460
461
432
444
446
447
444
431
427
451
441
436
443
436
447
437
455
444
443
451
448
448
459
457
445
473
466
456
463
454
468
459
452
468
451
470
455
455
457
473
474
479
481
464
473
477
472
466
490
493
501
490
480
501
486
467
477
482
473
483
458
471
467
466
466
469
483
468
461
482
481
480
473
471
477
456
473
472
460
466
468
470
467
471
474
477
467
468
472
469
486
470
469
471
466
466
481
490
490
472
476
473
477
459
458
469
463
461
466
456
469
468
465
472
478
463
463
467
452
457
445
460
461
463
468
445
447
466
449
453
433
443
466
466
433
440
450
447
442
444
450
439
435
454
461
439
451
445
437
435
436
441
433
437
431
447
424
434
434
439
441
431
439
454
455
440
442
460
465
452
466
455
472
461
455
463
462
462
461
448
442
471
451
444
465
447
452
455
463
468
466
464
466
461
449
438
451
449
474
462
459
454
462
451
437
442
437
449
442
442
455
455
451
462
456
465
459
461
473
471
457
468
474
464
459
460
453
460
467
463
467
459
456
447
456
446
449
445
455
448
441
449
469
441
459
470
446
455
458
467
446
465
467
455
454
466
443
454
450
440
434
448
439
432
419
451
433
437
425
435
435
442
448
432
453
460
457
451
471
476
456
463
457
456
444
453
454
462
443
435
432
442
445
447
453
463
454
443
441
445
435
447
452
436
438
434
443
440
434
440
430
452
458
466
445
442
465
467
465
450
466
466
450
472
464
437
448
453
453
443
452
433
450
447
438
444
453
446
451
449
460
439
440
454
446
457
458
450
455
444
455
450
460
451
466
470
468
459
466
470
486
477
480
475
482
475
471
455
454
462
457
465
461
465
477
454
470
460
464
452
465
448
460
449
458
450
456
460
454
458
464
446
464
462
449
464
466
479
457
483
470
482
479
461
468
460
467
461
463
457
466
466
446
454
463
471
473
478
485
493
501
499
482
502
486
480
490
482
466
488
490
498
503
513
517
515
519
512
510
516
511
481
490
485
497
488
487
508
523
544
561
573
562
554
548
541
537
529
515
521
509
511
510
510
511
518
526
504
514
515
526
513
520
496
508
510
511
523
531
527
533
539
547
541
524
533
526
531
537
538
544
543
541
549
570
553
547
554
550
560
560
549
530
532
531
545
566
572
563
599
607
595
575
568
572
567
564
567
554
551
559
573
575
584
604
627
637
613
598
604
589
567
558
526
544
537
526
538
526
535
527
511
520
508
510
509
516
535
556
595
666
665
638
637
610
583
558
565
568
546
547
536
537
532
515
497
503
491
504
485
498
494
498
512
509
494
480
490
493
491
493
501
507
516
507
503
499
521
506
503
519
498
508
514
503
499
490
495
486
475
484
500
462
500
470
480
469
483
478
474
476
494
480
488
500
508
494
480
506
500
486
491
488
487
480
470
486
474
482
485
468
467
497
483
471
482
491
500
477
485
487
479
493
483
491
482
497
461
490
467
466
471
471
452
464
470
460
459
457
466
470
459
476
454
463
459
471
475
461
454
462
456
435
456
447
449
460
447
446
459
452
434
450
438
452
444
448
444
441
462
443
426
444
431
435
429
426
429
431
419
431
432
436
434
442
452
453
460
449
445
437
462
454
449
445
452
437
450
453
436
460
453
451
478
463
478
479
454
458
459
465
463
453
453
458
460
449
464
466
466
473
466
478
460
464
472
466
462
466
464
448
452
475
469
453
459
467
459
497
476
461
465
475
474
464
467
449
468
464
453
461
480
458
461
446
451
466
449
438
449
458
444
436
438
429
433
431
434
438
437
443
448
442
450
456
457
463
460
464
450
470
455
464
478
478
465
483
484
464
484
462
467
466
465
454
450
473
470
452
463
470
464
473
459
468
470
465
475
455
464
468
468
465
479
468
471
469
474
469
472
483
470
473
489
485
490
470
454
488
481
475
473
483
469
486
470
455
454
468
454
464
468
478
484
497
511
512
499
499
508
487
497
481
468
486
477
470
464
481
466
472
477
482
489
468
478
487
491
489
474
476
481
475
460
480
473
460
475
473
468
472
466
456
467
464
476
474
480
470
477
455
494
462
469
475
463
477
462
474
453
459
460
448
477
465
469
480
484
485
484
472
468
480
459
459
467
472
460
453
466
480
483
470
483
489
506
486
473
497
493
494
482
489
489
476
491
465
464
454
466
448
462
456
467
470
469
481
497
507
513
541
524
518
530
519
496
510
496
482
488
485
465
478
469
489
478
483
498
513
514
510
520
508
508
504
503
507
479
486
464
468
475
475
478
464
457
476
473
468
464
484
466
458
475
468
465
468
476
452
459
465
469
463
450
450
457
461
468
454
464
473
460
467
472
473
480
497
499
468
493
490
487
486
470
490
480
468
465
453
455
456
449
455
461
453
462
471
479
474
482
486
479
485
491
494
497
490
473
465
475
468
451
459
461
457
466
451
447
461
465
471
478
473
467
463
471
460
465
471
463
461
465
457
469
458
472
456
457
450
467
451
439
444
467
454
451
464
457
476
481
472
485
483
491
492
485
503
498
482
503
507
498
490
490
493
485
483
464
479
473
470
478
471
484
465
472
482
473
482
482
479
479
479
475
480
473
470
462
474
480
470
482
480
515
522
552
557
566
556
573
560
543
556
531
547
532
539
516
543
507
516
521
520
511
509
520
525
510
507
516
508
489
525
509
508
491
483
500
491
494
491
499
488
495
473
479
487
473
487
479
484
507
523
508
510
513
534
507
501
510
503
520
510
491
492
504
499
496
494
501
472
488
490
488
475
492
489
479
463
486
504
486
503
489
497
490
491
494
492
488
486
479
482
470
474
476
469
464
449
472
468
463
473
455
461
446
446
457
473
462
463
458
474
472
458
447
478
463
461
473
480
470
476
479
474
468
479
475
473
471
469
457
462
460
465
465
462
467
458
464
466
474
462
474
464
477
479
485
476
476
480
490
468
484
467
478
490
472
467
471
454
458
462
452
446
457
459
473
462
459
476
492
465
501
501
487
498
486
500
487
494
479
464
470
450
473
459
451
467
461
453
463
490
472
482
478
512
493
484
503
499
493
489
486
481
493
473
466
472
471
468
456
462
447
447
438
445
452
454
436
453
451
464
456
463
468
478
474
486
488
485
474
488
493
490
476
496
483
484
498
498
481
494
485
485
469
479
480
478
464
466
456
452
450
442
454
458
460
484
478
477
482
478
489
486
471
473
481
466
459
471
472
472
476
480
470
470
485
472
470
484
471
464
463
456
471
468
466
463
472
470
479
478
477
487
473
475
473
475
468
464
459
458
448
447
445
447
433
439
445
441
438
453
457
459
475
470
475
473
476
470
472
476
468
465
463
461
463
455
452
443
457
449
461
445
461
458
454
454
447
462
464
462
464
469
472
476
470
465
465
466
469
453
456
445
464
454
445
444
452
450
466
473
466
460
487
488
504
502
486
493
492
497
499
466
486
473
478
480
467
484
466
483
473
490
473
486
476
463
471
482
482
484
488
467
475
491
479
495
485
479
493
486
478
473
491
465
468
468
448
462
468
451
455
455
461
475
478
498
552
566
580
579
568
550
529
518
497
494
492
489
484
475
466
467
480
486
485
502
490
496
492
497
494
489
479
469
480
472
475
473
474
473
479
470
477
495
493
494
492
481
497
481
469
488
458
473
464
477
471
489
465
468
476
459
458
465
474
437
461
456
456
449
449
450
465
458
474
470
460
461
468
461
457
462
456
458
471
465
454
456
455
446
440
450
457
459
450
453
462
469
472
484
499
499
503
500
508
520
514
507
483
486
502
494
471
496
500
491
500
484
491
484
478
470
467
465
463
473
466
467
475
465
489
484
482
477
493
495
485
475
486
480
493
479
483
474
472
476
475
464
467
465
462
460
473
488
474
495
505
502
499
500
499
510
504
489
481
485
475
466
467
458
468
464
460
475
472
469
464
486
490
500
496
487
475
475
471
461
450
448
467
443
443
448
465
481
490
533
563
576
578
594
589
550
561
553
550
564
546
555
556
546
535
514
536
508
491
494
492
500
500
496
489
493
492
493
498
501
503
511
513
522
522
508
504
504
502
476
501
479
477
467
469
458
469
471
464
480
479
506
572
601
614
580
543
537
537
524
524
507
496
477
468
473
471
465
475
490
469
464
488
478
471
468
465
461
476
458
465
455
443
454
454
465
461
465
470
465
465
459
476
468
477
467
468
461
458
454
452
447
449
448
450
435
442
442
449
451
446
450
436
443
445
434
431
453
456
434
433
448
459
445
449
455
452
459
451
444
455
467
458
460
470
454
464
465
461
449
467
453
463
473
460
469
471
457
465
445
450
451
444
451
455
471
478
495
512
525
541
539
549
549
546
532
510
509
499
498
497
479
477
488
486
494
500
488
484
489
492
503
495
491
492
490
483
471
481
456
456
453
452
442
447
461
463
472
490
523
550
523
531
564
543
539
517
536
544
537
521
527
522
512
508
513
507
503
491
494
501
497
486
502
506
492
482
498
491
481
479
480
474
490
472
469
476
499
489
489
498
495
490
494
488
508
518
528
524
533
528
522
523
514
517
521
507
526
504
514
510
508
496
516
508
511
499
505
500
507
520
525
504
501
510
510
518
511
512
510
522
516
506
507
514
490
506
493
502
494
529
522
529
532
554
548
559
553
552
542
516
530
518
518
515
508
497
499
496
491
506
514
532
534
528
512
527
510
510
501
510
517
511
526
530
531
539
537
515
537
519
507
480
489
492
487
485
479
497
512
507
529
517
505
535
518
525
527
528
539
533
529
521
524
529
530
514
508
521
496
511
507
513
501
504
484
490
499
517
522
513
522
538
521
545
530
533
535
547
556
543
556
560
552
553
550
556
545
550
573
577
575
580
564
588
563
554
551
560
544
569
574
565
562
561
557
543
533
550
550
551
535
570
559
563
547
584
555
580
567
553
534
526
551
526
515
537
541
528
542
553
547
546
559
550
562
550
552
543
537
543
540
535
548
557
554
593
604
580
596
577
575
548
548
549
536
536
530
549
528
553
554
572
575
554
571
539
537
523
525
515
520
514
525
539
540
546
530
541
546
531
523
540
555
564
579
594
608
593
582
602
592
594
569
562
551
533
529
533
533
556
562
573
582
594
569
562
548
534
524
535
540
560
559
566
579
591
591
584
584
586
581
572
574
549
562
557
549
565
587
625
641
617
601
591
592
578
555
556
542
548
536
540
536
559
581
630
641
658
673
636
626
602
581
573
573
548
558
549
552
535
540
553
558
567
571
570
551
558
540
535
519
537
535
560
547
563
559
592
581
617
637
634
615
607
588
574
567
563
559
571
585
606
582
610
630
615
629
624
608
590
575
555
564
558
540
551
548
563
581
589
600
571
578
574
591
575
592
610
625
625
625
605
595
582
574
568
574
557
548
556
571
556
574
581
578
555
572
554
562
556
558
606
652
675
653
648
619
621
604
592
586
569
568
565
560
561
547
548
546
557
547
550
557
566
556
555
551
542
555
567
561
562
566
559
558
567
566
563
556
550
547
535
557
516
527
519
515
521
515
504
519
520
525
495
508
518
511
515
507
503
504
506
514
509
506
504
487
516
509
511
500
499
510
505
518
513
513
506
513
509
510
520
519
532
530
549
552
538
555
544
562
549
554
548
547
530
537
533
522
515
527
522
524
528
536
530
524
531
520
532
528
533
534
527
517
521
541
541
534
552
555
537
555
550
564
545
539
532
526
523
523
522
529
531
539
551
550
546
549
548
538
529
529
551
541
549
537
538
515
528
530
534
532
525
537
526
535
517
528
533
529
537
552
558
553
574
577
576
572
544
552
547
540
540
536
555
562
596
590
572
581
587
586
580
563
548
549
543
549
531
544
556
580
590
577
595
576
561
560
552
550
528
529
537
540
509
519
525
497
515
489
511
509
497
519
517
499
520
530
515
505
503
493
485
497
483
478
483
496
485
483
475
484
472
476
472
475
471
467
475
480
460
467
474
458
473
461
457
471
461
465
467
458
470
453
464
445
452
474
459
462
471
460
460
455
471
476
468
453
460
452
448
444
445
448
444
449
448
447
436
442
464
436
434
442
446
434
447
455
453
438
449
443
438
461
460
454
449
463
471
461
458
471
457
455
443
451
448
461
439
450
453
452
454
473
466
457
474
471
485
475
476
468
467
475
462
458
450
465
456
455
448
455
452
450
445
451
458
448
452
452
463
454
452
448
447
445
450
451
438
441
445
437
440
435
432
435
423
425
433
442
429
427
420
422
439
420
443
442
429
435
434
446
434
438
439
445
445
438
436
439
451
441
440
452
452
461
466
455
469
464
465
469
475
480
478
473
465
477
486
482
485
481
465
482
481
475
474
482
489
477
489
474
491
488
476
478
490
483
478
469
478
466
474
468
468
476
480
475
476
484
486
490
480
494
505
502
505
521
503
491
509
501
505
496
489
495
491
492
490
492
496
492
495
496
494
498
500
499
496
500
499
506
503
517
525
513
502
508
499
501
482
503
485
504
526
526
526
516
534
540
522
531
528
523
523
516
518
518
527
504
499
502
502
494
503
494
505
511
499
516
511
515
516
505
521
511
521
503
508
510
509
505
511
501
501
487
501
497
502
494
502
512
507
490
513
509
505
501
506
516
519
518
518
515
523
514
522
522
504
522
529
521
512
537
502
533
525
525
529
521
530
515
519
516
509
522
531
521
513
513
509
512
485
504
503
506
502
514
525
550
575
558
585
618
623
621
607
596
584
605
602
605
620
583
601
591
595
581
597
622
609
655
653
669
686
672
660
630
610
608
613
615
621
637
600
631
631
598
627
616
607
629
637
644
631
646
611
621
623
645
655
657
659
649
618
645
632
653
687
683
660
663
634
639
631
621
638
647
656
670
642
641
648
641
659
661
685
688
689
685
671
621
603
625
621
595
638
627
617
637
588
592
609
594
609
614
587
579
603
606
613
637
657
692
632
627
638
632
650
671
692
685
679
687
674
636
631
644
661
708
731
683
684
693
684
700
688
664
667
648
626
616
650
685
665
692
747
759
712
736
713
729
695
689
648
672
665
678
729
768
725
689
734
692
734
727
695
717
680
720
694
652
668
673
708
708
713
722
663
672
687
689
700
726
728
724
687
664
624
652
639
695
674
733
761
753
720
736
739
717
700
706
731
745
710
707
726
754
736
719
740
750
749
694
733
721
737
688
706
710
724
701
721
733
747
745
747
731
728
674
690
704
741
717
721
738
763
762
733
764
749
747
701
742
730
751
719
744
765
768
744
750
740
695
734
699
661
684
696
706
753
738
739
670
695
641
658
641
662
674
704
732
729
768
770
778
727
758
749
752
689
710
723
729
730
750
756
746
683
685
681
671
672
716
755
794
789
781
778
707
734
670
707
727
745
761
769
757
696
720
719
719
728
678
714
691
728
769
729
708
744
760
779
755
765
712
705
723
722
736
741
733
715
743
770
762
734
708
705
702
672
693
643
688
693
738
722
717
727
735
722
702
699
683
657
702
724
685
735
756
776
696
735
741
742
727
677
679
675
669
675
690
637
626
652
639
668
695
717
710
713
685
690
691
748
755
781
755
759
737
680
694
695
718
750
752
757
704
719
701
712
696
696
665
681
698
759
757
747
751
763
721
739
726
697
699
707
717
715
734
753
738
721
679
650
652
634
635
652
707
738
683
687
679
730
727
677
667
725
717
755
731
752
739
735
736
741
744
746
747
742
748
738
673
702
689
643
694
715
741
744
736
694
720
724
725
693
714
730
744
748
756
696
714
699
711
723
671
717
736
754
770
771
717
734
704
697
662
676
663
681
660
676
622
684
675
672
674
689
669
651
638
628
630
623
622
625
646
668
673
666
668
679
625
680
661
680
694
634
665
654
659
673
691
691
707
702
643
636
654
665
668
661
682
699
728
775
739
722
710
705
722
720
735
756
755
710
728
689
695
731
680
742
747
789
790
777
709
747
745
728
706
734
775
807
798
789
795
787
772
738
753
737
750
714
743
773
788
787
787
786
808
765
754
764
756
752
783
805
797
796
748
774
779
787
748
781
790
748
749
767
766
765
736
747
758
733
745
762
785
766
767
775
762
718
754
740
729
707
711
686
689
701
720
686
720
737
742
744
656
656
670
650
711
765
815
812
809
796
761
765
733
720
700
703
727
737
747
672
722
744
764
788
726
755
736
677
695
664
672
673
690
696
720
689
697
689
693
699
682
699
680
653
650
656
686
660
626
625
639
652
650
676
699
696
714
694
707
661
642
661
636
686
708
710
668
679
653
661
603
596
595
569
574
591
610
637
646
662
695
687
690
688
693
710
692
678
655
630
620
605
609
647
707
762
731
721
732
769
761
715
703
700
713
703
676
671
644
636
672
658
693
659
711
745
742
702
710
720
657
656
663
668
710
733
670
709
723
754
705
708
676
636
695
654
681
697
709
720
734
722
693
683
658
646
665
664
649
650
662
687
692
698
684
673
649
628
622
629
606
590
606
613
663
696
677
696
707
724
705
714
678
656
628
681
675
715
737
750
759
777
760
742
684
693
676
701
732
733
701
707
721
652
646
629
621
594
600
618
612
656
698
749
758
726
720
705
716
726
671
703
732
749
736
766
779
791
742
766
762
748
711
737
754
729
723
745
764
786
756
702
730
715
748
734
761
768
741
728
751
748
762
722
726
710
677
715
726
734
727
783
780
731
771
757
754
737
774
755
759
710
706
697
709
732
714
747
756
733
706
686
719
739
695
694
711
741
759
727
758
774
724
729
734
736
709
722
719
732
698
724
716
738
698
722
715
708
680
706
710
736
709
754
742
747
730
736
749
701
723
750
717
755
774
775
748
772
777
779
730
753
739
710
687
693
700
731
746
755
726
760
763
757
707
723
733
715
700
719
742
750
748
802
803
761
758
787
781
756
755
766
773
746
766
770
797
744
782
770
787
758
766
773
748
762
768
763
724
745
749
764
742
745
743
731
741
731
718
693
714
730
724
682
710
714
725
686
742
745
728
722
740
728
716
684
683
701
670
678
704
720
690
714
750
751
717
723
713
734
683
694
702
681
716
732
740
739
772
780
747
721
732
745
705
751
747
743
724
781
724
715
727
740
694
690
718
726
725
696
738
744
719
688
737
728
719
679
703
691
706
712
719
745
772
725
727
725
745
717
746
762
782
767
751
771
771
755
752
766
729
776
758
764
732
783
770
761
772
781
775
721
755
727
704
683
678
695
689
734
747
724
755
737
729
720
661
627
609
630
628
645
668
675
683
644
667
668
671
658
658
665
665
649
678
700
731
770
735
789
788
766
735
751
725
702
691
664
694
697
740
767
738
756
778
762
731
730
728
703
663
668
666
648
651
664
674
725
729
703
687
699
699
683
695
662
638
667
693
783
734
741
764
759
737
683
697
680
691
718
707
736
803
813
804
712
715
679
702
711
661
689
695
757
807
831
802
778
751
703
646
658
659
675
803
772
782
809
835
732
726
750
743
742
738
736
734
722
710
667
656
673
659
656
704
758
821
797
804
807
785
762
751
688
642
652
618
641
738
898
837
837
859
852
827
755
789
771
757
702
731
734
721
689
689
711
728
710
699
713
710
728
727
688
625
676
644
643
631
623
627
613
603
604
585
587
572
576
561
571
552
566
534
521
520
540
526
540
546
550
559
558
560
564
558
556
558
550
584
573
580
570
576
571
554
565
552
555
549
564
574
584
595
582
587
596
585
583
570
572
579
585
578
583
592
598
595
609
603
604
586
577
567
570
527
550
531
539
554
556
564
568
553
552
572
580
570
591
602
609
593
606
633
613
634
586
601
572
553
541
553
549
554
575
577
582
578
572
599
608
587
605
563
610
604
598
604
594
571
569
530
538
531
510
530
528
523
533
552
567
568
578
569
566
539
551
537
534
555
537
541
525
515
520
506
490
510
498
505
521
511
533
525
526
530
554
530
544
538
537
531
538
532
526
535
523
521
510
499
497
508
485
494
493
493
487
502
500
496
498
497
500
492
487
487
498
479
497
495
506
508
502
510
502
500
511
491
507
500
490
491
494
494
488
519
526
534
526
548
540
546
555
537
550
542
537
525
523
522
512
511
503
519
519
516
541
553
553
550
555
593
576
587
581
588
548
549
551
539
526
523
528
531
537
537
561
568
547
582
548
576
568
579
564
573
555
563
542
531
532
528
507
511
508
518
507
525
536
514
521
535
530
512
526
518
517
499
505
532
511
511
528
516
502
504
502
499
480
490
469
480
487
465
490
486
510
514
542
548
569
553
567
555
540
544
523
539
522
513
488
505
492
493
484
489
489
496
481
485
486
501
492
489
492
482
493
493
480
486
490
489
500
470
482
485
492
461
471
468
469
469
463
450
469
472
458
480
458
470
476
449
466
461
465
452
462
467
447
467
469
470
465
469
471
458
471
463
473
454
464
468
466
476
461
465
473
480
464
453
452
454
468
456
446
467
463
449
454
478
468
464
463
467
456
472
451
454
462
452
458
473
452
449
456
464
458
449
454
447
443
441
458
452
437
456
453
435
433
447
453
449
441
448
436
443
447
449
453
448
462
446
463
457
451
448
455
450
438
453
425
437
442
443
455
446
432
435
440
448
445
433
428
441
451
440
438
442
433
436
432
431
437
433
437
435
423
432
435
425
431
428
438
422
416
434
428
414
423
435
426
425
432
435
424
422
438
430
444
427
443
456
432
430
444
425
429
427
430
433
430
437
441
442
446
451
449
434
457
437
459
438
439
442
451
433
436
460
451
455
450
447
450
441
450
450
460
452
457
445
460
466
460
461
471
483
471
487
470
467
465
470
482
460
476
471
470
469
477
488
481
467
473
480
480
477
477
480
463
456
475
464
468
445
483
466
473
475
477
458
479
468
460
477
475
479
484
453
492
479
470
472
480
475
474
472
486
467
465
493
487
471
494
480
488
499
460
488
478
468
470
463
461
461
450
440
444
459
454
457
465
454
472
470
466
469
485
477
483
468
492
491
475
488
470
472
476
488
465
456
474
465
452
461
466
444
469
468
452
461
481
467
466
482
482
474
465
481
475
473
477
478
461
445
458
458
467
469
469
449
488
487
476
488
497
492
495
506
515
491
506
495
491
477
471
478
470
452
473
483
486
497
497
487
483
494
488
472
497
482
478
491
484
482
509
502
501
499
497
507
493
485
489
476
475
475
465
472
494
484
493
467
478
489
488
469
490
472
486
482
470
478
468
472
454
455
473
457
462
451
461
461
455
445
449
449
446
452
443
464
467
455
464
466
473
475
469
474
477
476
463
457
464
479
482
489
481
467
463
478
487
478
475
481
487
499
481
478
477
474
484
476
473
482
495
488
510
513
493
511
529
519
514
511
501
497
485
487
498
493
496
524
531
575
577
580
548
567
562
540
557
551
540
548
538
533
540
543
546
537
525
540
541
550
538
558
566
558
547
550
525
525
519
513
510
518
545
551
610
654
639
624
618
583
580
587
558
559
541
541
543
529
540
526
515
507
500
490
484
474
492
520
541
593
601
627
640
576
591
563
559
543
538
541
539
545
535
538
552
554
575
586
603
606
607
598
575
589
585
596
607
646
647
654
702
731
669
679
678
679
677
635
635
630
624
605
613
658
695
680
649
652
637
613
586
618
619
625
656
642
644
630
625
633
585
595
603
612
610
624
661
683
722
676
666
685
680
648
662
682
658
633
638
684
719
745
717
702
717
701
638
674
662
652
666
703
745
766
763
686
681
644
658
681
704
690
681
697
726
746
735
725
698
665
655
652
624
642
650
673
716
722
711
688
699
659
609
625
621
643
627
690
697
727
732
657
660
675
645
631
662
625
677
687
690
649
690
665
641
671
629
655
659
630
634
670
679
635
669
683
667
637
650
661
652
627
681
689
658
656
673
693
659
685
680
676
658
679
673
643
656
650
631
651
636
618
617
637
648
631
639
690
712
658
663
673
696
695
705
657
638
666
677
666
684
733
767
781
769
690
673
668
660
649
688
700
767
771
712
687
703
688
684
648
675
693
728
724
686
717
717
706
679
702
695
690
726
751
787
782
775
706
741
716
715
706
676
678
701
738
724
758
757
760
761
721
718
722
721
675
698
673
723
755
776
747
717
686
685
653
642
651
650
679
753
764
777
782
778
743
713
691
653
643
636
658
743
832
863
831
743
715
719
719
710
693
672
689
695
707
692
691
747
753
771
775
688
710
692
683
672
681
691
676
652
702
734
758
754
704
682
701
714
700
631
628
615
616
633
616
607
588
613
646
687
714
705
652
655
632
632
635
611
620
615
629
633
668
655
635
637
667
688
686
631
655
605
619
626
628
607
589
604
615
662
703
707
714
645
661
651
680
682
618
630
596
591
580
594
592
595
582
601
621
643
654
629
665
670
677
633
625
612
594
601
591
630
661
722
679
700
644
699
675
694
674
641
644
620
629
615
645
646
642
662
656
674
659
650
655
614
621
620
639
654
622
638
650
643
622
606
615
628
624
618
629
622
583
583
609
599
624
604
638
679
662
662
616
621
653
632
621
611
651
658
644
613
641
668
675
673
650
654
648
659
666
663
636
614
620
636
655
696
716
760
782
727
761
734
707
681
693
679
643
635
645
621
656
655
696
645
675
673
651
619
648
652
670
715
724
725
716
671
696
676
665
660
630
615
638
667
747
807
834
740
760
747
738
741
744
733
700
650
620
636
622
637
652
672
763
797
832
826
770
752
772
790
778
737
757
724
745
761
737
696
700
704
707
665
683
699
733
707
681
692
738
747
741
673
668
672
682
689
672
648
662
670
674
716
690
774
704
713
681
733
711
705
712
666
654
645
611
620
645
673
694
684
740
758
783
751
728
732
735
734
690
698
701
719
692
675
685
713
702
660
664
666
680
684
658
663
677
648
623
617
645
657
653
650
658
653
636
659
650
655
670
669
627
640
653
654
634
610
616
626
607
640
676
708
652
671
677
697
658
650
674
682
694
670
625
659
635
625
636
629
634
666
723
774
765
686
713
707
682
664
641
680
725
783
809
774
721
705
689
696
686
700
733
743
683
741
796
785
793
789
704
738
708
653
662
675
660
661
696
726
706
712
746
750
741
697
721
688
663
651
653
634
633
653
635
648
684
713
687
651
632
628
654
681
633
667
667
674
665
657
632
659
642
662
661
650
638
626
635
646
637
637
662
680
698
665
671
713
705
684
688
690
651
672
671
685
718
695
666
666
666
655
653
678
709
707
670
682
653
616
619
617
604
594
592
619
651
765
805
828
810
795
726
747
732
717
681
644
652
653
682
700
694
667
679
667
655
677
667
630
616
629
686
768
851
759
764
772
713
704
704
709
735
688
712
729
704
697
634
627
643
658
690
629
718
729
736
744
711
699
679
667
625
624
579
603
598
608
640
713
755
689
720
725
733
743
738
703
658
647
624
629
605
613
602
638
660
719
721
703
675
718
709
668
716
683
669
652
678
676
675
673
657
672
694
694
673
700
692
662
675
688
688
669
683
653
642
632
648
631
645
628
654
659
684
678
657
632
673
643
644
637
649
638
640
636
598
613
623
627
602
602
592
593
611
595
597
597
578
600
600
586
601
559
598
602
624
603
598
611
604
581
595
607
605
615
609
601
630
639
627
629
629
632
620
604
592
601
596
595
622
648
622
637
668
654
631
659
657
614
621
622
616
599
590
583
590
578
553
545
565
542
545
541
550
545
537
545
550
565
561
564
569
560
558
546
556
543
544
539
558
566
560
553
588
581
580
573
597
603
600
565
590
597
580
573
594
598
586
589
612
607
596
609
634
630
601
609
620
620
615
630
637
643
639
665
636
613
619
636
614
611
647
652
625
648
642
633
663
661
628
637
640
633
610
627
607
581
605
577
578
589
603
615
594
621
650
626
639
681
653
645
661
642
629
655
651
624
603
611
592
590
608
609
620
614
614
603
619
610
583
593
608
613
609
610
624
609
616
638
636
622
622
626
612
624
608
607
582
594
589
588
591
578
589
630
655
671
650
678
696
665
656
672
695
640
666
678
682
642
688
688
662
677
677
685
648
670
662
661
624
635
626
673
699
699
683
723
698
672
668
668
645
645
666
660
648
694
702
684
714
728
684
668
674
662
637
640
652
642
690
713
712
684
711
703
675
670
668
648
642
671
676
642
693
710
676
679
676
674
620
640
618
626
617
641
642
613
641
663
672
666
670
709
688
685
703
713
724
697
694
685
680
691
749
771
700
746
765
749
712
753
739
711
696
729
745
725
772
771
765
758
761
745
705
728
732
695
727
736
697
739
736
723
733
758
764
704
743
762
718
753
736
747
704
749
740
693
699
735
718
676
696
685
660
662
658
663
632
633
632
613
616
630
657
657
663
666
666
647
670
679
670
647
649
633
644
627
650
665
627
648
647
636
614
583
600
592
567
574
584
570
571
590
586
604
593
606
612
594
591
601
605
584
623
624
636
604
646
637
639
611
609
611
631
611
617
615
605
582
598
602
602
607
654
692
683
659
701
684
643
623
619
617
588
592
599
588
573
595
607
604
589
619
570
582
591
581
546
550
557
562
550
555
553
554
551
537
540
544
531
527
538
540
533
534
558
531
523
538
544
536
531
521
523
522
543
536
531
517
521
554
551
565
561
569
585
562
558
576
563
563
580
619
618
597
603
605
580
592
604
605
599
593
603
604
593
611
611
619
606
606
606
577
582
613
617
592
595
592
614
613
621
636
654
618
631
641
624
610
622
625
619
597
632
623
639
593
614
612
585
590
585
567
574
570
568
605
580
599
616
604
599
622
608
599
615
617
587
594
594
576
560
563
573
563
546
559
577
557
561
562
576
571
582
597
581
571
551
566
566
546
555
545
546
546
567
575
586
571
573
595
576
596
574
571
568
565
552
540
557
540
528
530
553
603
580
598
613
581
459
407
312
544
553
555
522
518
547
517
521
510
508
506
498
484
480
476
481
487
477
467
464
465
496
486
491
502
518
514
505
503
511
505
502
502
503
492
499
500
499
512
510
536
528
504
502
505
497
496
494
486
493
508
504
508
519
511
509
510
519
500
510
498
481
498
500
485
492
498
473
475
464
475
467
465
463
457
457
443
457
455
456
459
459
460
454
442
449
443
456
465
451
449
453
461
461
467
452
458
467
459
456
462
466
467
462
464
442
467
468
464
466
464
479
488
477
488
481
489
494
493
477
477
484
475
485
491
496
517
514
526
536
548
573
568
563
563
564
562
552
549
552
552
558
557
588
606
594
590
592
566
553
557
552
538
539
517
543
528
532
521
520
504
518
503
499
503
496
496
496
494
513
512
510
518
527
503
500
525
532
526
569
580
603
607
641
668
648
632
635
646
643
617
631
647
645
652
673
670
659
662
681
669
649
667
666
678
658
678
698
667
662
685
650
617
636
641
631
635
629
642
651
675
669
641
623
626
614
608
589
589
580
593
582
596
600
638
613
618
656
656
653
658
637
608
617
612
615
604
635
615
622
595
623
631
607
610
632
616
600
632
625
639
618
627
615
609
610
583
608
604
634
657
629
643
643
663
642
623
622
612
592
601
599
590
659
657
636
661
650
651
621
608
609
597
600
602
585
586
582
581
592
581
617
620
632
634
641
628
631
637
628
622
612
588
584
581
600
631
635
611
617
646
626
613
629
624
636
611
630
618
615
588
615
591
591
584
568
550
562
703
730
717
681
709
709
697
667
668
656
644
622
613
603
599
594
570
579
550
542
557
587
576
612
694
744
752
717
685
702
686
629
617
585
584
573
556
563
557
540
552
552
569
581
576
623
663
650
674
669
655
630
614
620
607
601
590
585
570
572
595
623
630
636
643
619
625
617
602
607
624
641
645
628
657
659
671
627
630
639
625
613
637
640
653
646
646
660
660
648
657
627
615
611
606
587
603
597
607
615
641
626
640
660
650
632
650
636
628
632
616
621
616
619
627
652
661
658
647
641
647
608
622
625
622
574
601
598
565
533
526
541
555
595
662
686
651
660
639
614
613
633
618
625
610
639
661
635
612
628
617
624
605
622
609
589
611
622
637
627
592
609
609
613
602
620
630
627
633
610
620
613
613
588
604
558
541
527
552
556
563
598
622
677
640
612
617
617
615
609
616
581
606
625
603
641
633
617
611
622
625
601
591
596
600
578
586
575
583
571
596
614
599
609
609
599
595
593
573
576
554
530
544
531
526
515
510
529
531
531
531
546
534
533
540
552
555
566
558
570
562
545
552
553
539
556
540
555
560
557
565
567
563
544
567
553
553
562
566
569
575
572
588
581
581
583
591
577
580
565
564
541
544
533
534
536
542
574
565
567
569
568
562
526
554
526
513
511
519
518
528
525
548
550
565
549
597
615
602
602
633
664
693
648
676
687
717
681
693
722
774
732
673
682
681
652
634
621
627
596
641
612
619
610
604
598
589
577
558
553
535
525
563
574
596
613
598
663
657
641
619
642
648
631
604
624
626
631
612
627
630
603
609
601
621
601
623
712
667
650
658
641
638
610
606
619
596
589
587
572
588
574
572
583
597
606
595
624
634
634
616
610
621
593
580
580
608
611
613
661
704
692
669
685
697
652
638
632
625
609
620
617
629
635
624
628
641
626
627
626
618
611
619
654
674
650
656
668
681
660
645
650
642
612
619
617
617
630
621
643
647
617
630
613
609
595
588
613
610
618
600
627
639
637
632
624
621
601
597
563
570
577
572
569
608
619
609
582
662
669
649
672
631
672
659
642
639
624
603
597
573
573
571
564
566
565
566
581
579
607
632
666
686
685
668
636
629
616
622
625
626
615
615
642
633
620
627
636
623
611
602
604
601
596
599
604
620
611
622
637
609
603
606
616
592
596
585
594
604
610
604
611
624
631
608
613
634
626
599
563
576
573
556
565
581
570
599
592
569
552
563
541
584
597
581
570
568
585
567
554
541
533
557
548
542
532
537
540
539
537
513
530
533
530
535
548
561
589
626
640
638
633
643
651
647
617
627
634
619
585
583
577
578
588
573
602
641
655
626
638
649
622
619
632
595
596
601
603
602
595
617
624
610
616
638
643
655
654
677
672
648
655
652
654
630
658
698
763
752
717
707
689
665
627
603
629
644
605
587
599
599
617
592
616
645
666
695
685
693
691
662
670
660
621
623
616
622
598
605
607
617
616
623
630
643
636
648
664
640
663
678
653
680
689
682
684
706
698
687
714
719
694
697
708
692
696
697
680
688
714
682
694
709
675
684
706
692
682
722
723
687
690
720
704
701
716
700
694
702
701
682
668
659
692
730
703
705
734
721
704
731
739
709
723
720
715
694
745
763
720
757
761
720
745
763
735
730
729
732
737
759
775
735
770
768
722
753
781
758
746
777
763
740
763
747
731
759
750
729
759
777
737
729
751
740
724
758
774
746
761
794
766
744
773
786
735
756
773
743
732
742
741
711
744
751
726
721
759
726
703
731
739
720
745
761
733
726
748
739
738
764
779
744
752
767
751
734
751
760
733
736
756
723
698
697
729
723
704
731
731
723
745
725
706
713
691
712
723
727
699
728
751
757
744
771
774
744
740
762
756
717
760
776
750
770
797
773
768
802
807
762
792
791
765
772
791
800
764
810
802
763
774
783
780
764
780
800
772
798
802
772
757
772
775
742
782
790
782
787
805
808
785
813
813
772
789
793
762
774
778
757
757
782
770
743
757
764
738
772
784
752
750
787
767
743
770
793
773
753
805
801
767
780
773
739
762
753
730
747
757
743
736
755
724
709
733
741
717
746
742
735
744
763
765
741
749
744
724
743
762
734
731
751
754
714
738
760
746
748
758
752
756
781
749
705
722
739
749
724
763
784
780
779
803
808
770
802
793
763
774
756
745
761
774
784
758
786
807
776
787
803
768
774
795
808
762
802
798
781
777
791
803
770
794
803
788
796
804
789
765
802
803
779
784
785
748
744
752
777
752
765
783
747
770
775
735
735
716
732
719
729
731
726
717
728
706
700
680
676
694
734
705
728
725
755
730
770
781
781
749
759
796
760
769
768
741
751
779
793
780
802
799
783
762
763
758
745
759
783
769
775
812
808
775
801
810
764
794
794
779
772
787
804
774
803
795
759
780
800
764
762
770
771
756
790
771
787
797
802
791
756
792
789
776
772
795
807
794
803
811
798
795
799
789
763
777
797
767
787
800
777
797
791
784
771
776
766
754
779
787
773
788
810
786
766
795
809
766
757
785
775
750
782
787
772
779
799
793
766
786
793
760
767
793
765
745
761
761
735
763
777
743
763
774
774
763
773
806
774
784
801
795
756
784
773
766
749
768
788
782
785
819
820
789
802
811
789
757
785
785
750
776
775
768
754
771
800
772
767
790
795
759
771
788
770
749
763
783
758
782
793
783
756
791
793
775
787
789
765
760
765
757
751
756
765
755
798
794
760
794
797
753
772
784
754
773
767
759
753
787
788
774
797
807
771
784
776
773
751
769
792
767
771
792
820
795
816
814
805
777
790
794
776
793
803
762
798
811
806
778
807
808
773
784
797
768
798
810
800
771
806
821
780
802
812
787
751
753
783
798
771
787
834
844
806
818
831
832
792
817
816
833
803
813
813
799
797
830
807
792
791
795
767
782
801
824
793
824
828
825
778
799
797
759
756
771
796
770
783
812
795
792
829
846
823
846
868
866
813
839
839
800
818
826
825
797
821
817
787
788
812
800
786
802
805
770
793
802
821
786
819
810
774
789
797
760
771
783
819
770
801
828
808
799
817
807
778
799
822
793
799
810
789
781
803
809
786
800
812
782
783
798
771
761
783
796
766
789
806
781
795
790
780
764
803
823
774
793
813
793
770
782
802
767
795
802
791
787
795
808
771
800
803
777
801
820
801
778
799
815
778
803
801
779
781
805
800
788
797
798
785
772
778
788
758
793
806
810
778
798
804
772
772
795
801
802
796
840
889
872
812
835
840
804
795
839
847
817
803
834
836
815
802
822
830
794
806
812
797
784
821
810
747
713
728
703
702
755
796
757
809
817
860
827
846
853
849
823
830
843
820
782
825
825
831
796
819
820
797
776
799
808
797
768
804
800
790
809
817
830
795
808
806
817
772
782
806
808
787
793
812
805
782
809
818
788
791
801
830
801
818
821
815
788
809
810
789
812
812
805
793
826
825
804
811
828
798
772
808
809
793
812
827
785
790
809
822
790
814
829
832
804
835
840
811
817
821
823
785
823
845
822
808
838
837
806
814
824
809
800
817
826
787
809
816
795
797
819
830
811
851
845
814
812
839
834
806
810
817
785
797
834
840
824
850
872
861
832
850
839
804
821
816
809
794
818
828
812
829
836
810
799
818
834
799
811
811
806
792
821
848
823
811
833
842
805
805
814
819
785
816
836
804
797
813
834
805
819
842
837
802
827
844
805
822
829
842
798
838
846
810
800
827
819
784
790
802
807
764
811
815
797
792
815
815
785
793
797
832
805
794
800
845
807
806
815
842
809
826
827
810
797
815
816
779
780
808
808
788
798
798
799
777
806
842
815
812
822
812
792
812
822
804
810
801
795
779
802
838
801
805
818
783
785
823
833
810
791
822
827
800
800
807
778
750
726
719
728
731
714
701
686
685
672
690
680
660
676
651
672
675
654
662
678
684
651
675
660
641
658
645
643
638
636
654
655
666
706
721
768
772
753
749
743
765
776
755
754
751
758
732
775
789
760
749
753
722
700
713
706
701
699
675
685
709
742
724
734
785
817
789
788
809
820
775
781
834
840
805
825
836
788
770
796
796
775
793
833
809
789
778
788
753
741
756
800
781
790
835
854
813
830
842
810
805
820
834
797
798
811
835
799
815
839
815
803
824
838
791
806
811
786
788
799
853
817
820
860
831
822
831
845
818
830
861
828
799
829
859
821
855
858
833
819
842
857
837
798
813
826
806
774
781
784
768
754
795
809
800
791
828
846
835
809
842
865
829
857
882
866
825
857
863
822
820
872
863
809
847
855
829
802
834
849
829
804
833
839
828
811
816
841
823
801
808
831
813
788
816
833
832
812
827
847
832
834
832
838
835
797
831
841
841
819
839
840
822
798
825
827
783
779
809
825
800
793
834
838
823
805
837
837
821
808
834
828
792
814
834
816
789
813
817
778
783
799
821
801
784
819
822
789
802
824
830
801
805
824
799
785
810
831
796
794
816
818
782
791
810
769
781
797
815
792
800
823
811
800
806
823
780
773
800
796
748
778
804
791
772
819
813
776
779
790
779
754
775
791
766
755
765
780
751
766
771
783
760
783
794
764
771
785
781
749
772
777
790
775
792
828
828
812
839
841
822
827
842
841
797
819
823
827
797
827
835
801
813
828
827
785
813
828
790
795
813
841
790
830
816
803
798
818
810
800
822
835
818
818
844
847
811
822
853
798
819
836
842
839
850
870
847
855
857
869
821
842
842
806
795
816
850
816
824
863
873
815
808
819
810
789
805
814
795
797
845
858
833
854
855
811
810
838
844
815
837
848
820
799
827
845
829
823
846
856
868
861
879
903
883
847
842
856
868
834
809
855
848
805
818
856
850
817
823
831
839
822
814
790
776
757
738
743
742
763
811
802
786
809
834
786
782
787
794
769
791
820
833
802
819
862
825
798
793
814
786
782
807
834
814
804
826
809
785
826
806
812
804
822
845
818
795
824
831
817
820
817
852
831
811
835
848
814
800
830
843
827
792
822
840
826
812
822
863
826
803
822
843
829
798
832
855
829
812
839
863
827
825
848
846
804
810
812
824
813
805
836
862
834
834
855
821
828
848
832
810
812
835
812
818
839
841
816
834
851
832
799
825
824
793
809
824
831
804
817
831
794
797
804
811
785
801
816
809
784
801
818
794
806
810
824
813
833
843
856
824
832
837
802
793
818
827
787
806
827
841
800
817
831
834
797
818
835
821
817
856
870
854
833
842
861
855
825
832
840
849
829
836
854
842
820
844
853
810
807
820
828
801
812
830
831
804
827
816
802
792
821
810
804
800
826
827
798
807
824
830
801
818
817
825
797
808
849
850
832
856
865
850
812
863
879
875
834
851
857
855
828
848
867
845
827
857
866
822
810
838
844
831
826
860
872
846
840
865
836
819
839
856
823
818
838
834
813
836
863
836
821
836
840
798
807
838
841
810
833
864
874
854
861
868
856
810
813
831
806
794
831
862
826
837
842
828
809
831
848
810
809
825
817
799
822
825
810
789
791
859
859
816
797
814
818
787
804
824
840
800
819
824
798
802
819
822
790
802
824
809
798
806
837
812
786
773
797
814
800
803
813
837
830
826
853
881
819
830
868
849
822
844
851
842
805
828
852
834
819
831
851
819
810
819
841
826
804
826
840
819
800
822
839
826
807
830
858
832
807
835
856
838
812
822
826
797
807
816
837
811
817
847
830
816
827
842
793
815
836
836
802
842
844
824
809
816
840
826
793
815
829
821
801
811
823
789
801
813
798
779
819
835
819
812
824
852
812
805
821
823
794
816
842
836
800
829
864
837
825
848
857
838
839
844
842
794
823
855
859
825
833
857
881
841
846
856
854
821
841
865
830
815
853
826
805
826
838
809
835
857
832
819
845
847
808
838
853
819
810
827
855
831
843
868
860
821
852
863
823
832
857
863
839
857
870
859
822
860
863
893
856
853
861
872
849
858
860
873
828
869
882
871
840
850
849
849
816
838
854
841
811
838
848
847
823
856
859
851
841
867
877
868
829
843
865
833
844
863
877
842
843
865
881
848
851
878
869
848
839
853
865
833
859
874
901
868
855
887
896
855
850
868
874
837
831
851
868
828
836
876
889
864
866
883
883
837
851
857
867
829
839
867
879
840
862
877
871
843
856
867
872
838
832
825
777
765
784
798
759
767
767
753
783
820
813
786
799
789
778
799
814
819
805
833
852
878
835
831
823
807
800
842
868
850
848
883
894
857
860
866
873
832
849
848
859
817
832
865
862
832
834
858
870
851
843
865
857
828
836
846
864
827
823
851
866
837
817
858
879
856
830
869
864
846
842
861
877
873
839
872
880
852
833
859
873
847
831
842
849
820
834
860
853
793
845
840
879
849
865
861
891
846
835
867
879
841
825
849
883
853
819
864
883
846
866
877
864
837
839
860
857
817
832
873
882
860
895
939
925
881
886
901
907
879
895
916
896
862
875
875
872
834
846
872
875
826
840
871
845
829
845
853
843
838
847
856
854
833
853
913
891
867
876
877
850
829
860
865
831
832
874
877
861
882
912
877
833
859
880
880
849
852
869
862
855
861
890
898
872
846
877
847
857
822
858
841
876
841
826
842
836
812
829
842
827
808
833
842
819
803
802
829
838
808
828
876
876
848
894
896
868
822
843
849
866
836
874
894
909
868
900
917
920
876
864
882
880
829
853
861
857
835
856
863
869
825
843
871
887
848
854
868
862
830
850
887
911
865
874
876
878
836
845
856
842
827
808
819
844
839
809
811
836
859
814
807
830
822
808
795
812
829
859
832
765
789
795
811
860
838
859
898
904
857
880
876
889
854
864
885
907
872
870
899
893
891
859
877
886
883
870
833
863
862
852
816
852
872
886
856
842
875
875
847
857
852
832
820
816
832
846
832
807
831
844
857
831
862
869
877
827
842
864
876
866
876
905
888
840
870
867
856
835
856
880
890
844
851
864
895
877
859
885
908
878
876
896
897
861
839
866
873
854
821
823
845
837
812
852
877
892
865
851
853
860
806
817
825
830
807
832
827
837
816
855
863
873
839
865
860
852
822
861
851
854
826
853
876
868
842
842
854
843
829
853
855
877
826
846
859
861
844
830
858
868
859
826
857
877
894
867
853
862
883
862
813
817
838
888
868
896
910
923
901
857
852
865
861
826
846
869
864
855
829
874
888
860
847
876
876
829
810
838
818
826
799
829
845
851
829
848
845
853
829
822
845
865
860
840
825
832
840
813
809
829
869
870
838
819
842
857
843
798
804
802
830
810
812
842
886
869
851
882
892
881
836
841
854
877
836
831
835
847
826
789
839
864
824
832
868
882
865
799
808
798
779
774
815
825
843
838
857
883
903
852
863
869
872
833
832
845
866
826
821
844
862
854
818
823
847
853
821
819
838
833
823
803
807
813
817
788
836
858
871
844
857
865
864
845
865
868
832
826
852
873
885
849
854
876
880
851
838
856
880
879
846
852
874
874
846
831
848
859
846
825
851
872
862
823
857
860
860
791
828
833
809
803
832
849
866
820
835
856
861
844
835
861
871
823
818
822
817
806
791
806
823
842
818
819
830
838
847
817
831
845
859
827
808
813
832
843
840
842
875
902
869
832
837
822
830
813
823
852
876
856
852
883
909
880
843
847
864
849
847
812
862
858
872
857
833
843
862
830
816
851
855
862
823
836
835
842
819
778
816
829
817
782
824
856
850
819
798
811
830
825
813
814
826
842
851
808
825
836
847
844
821
853
870
853
828
845
839
841
815
811
848
855
851
842
868
880
863
830
848
869
869
850
821
835
857
836
820
842
859
881
849
828
862
855
834
812
813
826
836
804
820
834
857
852
828
859
862
861
821
826
859
839
812
800
831
844
810
803
837
846
820
808
842
847
839
817
841
860
867
838
829
842
862
837
818
853
866
840
837
856
884
865
832
872
883
888
863
853
870
872
840
829
852
848
851
835
837
856
845
829
842
836
845
805
802
810
816
801
813
825
832
809
790
803
809
811
762
782
797
812
780
790
826
845
836
814
821
840
853
812
814
824
846
852
817
852
855
868
846
859
861
856
823
835
856
871
843
854
879
904
861
861
883
881
847
857
855
863
838
823
850
869
856
825
836
846
850
827
815
827
834
830
820
835
840
831
818
824
828
843
816
791
830
829
837
826
850
865
865
823
846
848
868
838
805
836
860
859
817
861
859
863
827
850
863
863
831
839
842
865
870
825
857
864
862
842
835
876
868
829
859
888
865
831
873
869
836
807
820
828
831
808
811
828
860
847
824
854
867
858
820
812
826
838
826
838
853
875
886
857
853
869
864
836
830
835
821
802
819
833
874
835
820
861
871
819
844
865
860
848
819
831
839
864
845
815
845
881
882
835
780
799
826
832
823
786
815
807
831
792
823
844
842
814
857
852
848
815
838
831
824
827
813
833
846
842
818
836
837
827
800
815
816
812
811
807
837
843
856
820
852
852
830
809
817
818
804
777
794
800
807
795
777
824
829
837
801
827
822
809
779
811
816
844
824
817
857
871
846
831
854
864
836
809
842
836
843
822
826
826
859
817
823
835
851
824
810
826
830
834
818
841
848
847
820
828
831
837
818
802
818
819
811
793
817
825
822
793
812
821
824
798
810
846
870
854
830
860
852
838
816
826
848
836
818
826
820
807
814
819
837
832
809
842
828
812
802
808
815
812
797
828
835
849
817
835
866
864
830
862
873
845
809
850
857
840
828
819
823
815
798
799
812
839
829
839
861
867
830
821
848
850
828
819
832
858
846
810
825
830
834
816
819
826
841
823
824
853
847
824
810
851
857
853
814
827
850
853
816
843
863
860
815
820
823
839
817
795
815
831
814
796
808
817
816
799
790
828
818
817
796
827
820
827
798
813
812
805
776
792
823
828
838
810
841
835
838
803
837
843
857
829
800
831
843
830
799
840
850
840
820
847
853
851
808
819
817
811
796
799
816
850
833
821
846
844
805
802
814
830
830
806
821
835
854
829
817
826
825
801
822
815
845
799
818
824
842
809
810
832
833
844
795
799
815
826
798
786
802
824
833
807
861
872
889
862
870
879
857
822
833
826
822
804
822
852
850
820
827
821
832
810
796
827
825
810
804
814
805
790
791
801
824
801
792
812
830
850
810
853
855
850
814
833
846
856
834
837
853
835
808
821
861
869
822
834
843
848
813
813
815
825
799
794
825
835
834
793
815
831
822
779
793
808
800
776
784
809
823
793
809
818
834
831
801
822
830
848
816
818
837
852
813
804
832
840
826
790
820
819
824
803
817
804
829
784
804
808
838
823
798
808
821
819
799
818
818
834
813
807
792
818
800
783
797
813
817
788
807
818
827
799
805
800
821
796
785
807
841
823
809
837
830
826
801
818
829
848
815
828
846
840
812
826
842
843
834
804
825
822
835
808
839
839
848
813
802
842
844
825
812
832
813
781
768
783
781
790
772
809
829
843
812
838
835
843
809
819
828
816
777
791
799
804
798
773
801
825
799
790
802
793
783
769
782
793
837
827
861
915
903
859
881
885
885
853
871
865
849
821
820
844
845
810
830
836
844
810
815
840
839
798
813
810
840
824
803
821
821
830
811
821
830
848
839
830
862
885
875
850
863
867
860
825
836
848
835
808
843
839
840
817
830
825
827
804
826
824
837
802
816
827
838
811
821
833
830
818
814
804
818
810
793
809
799
822
777
799
789
820
786
790
807
817
838
803
819
843
850
817
826
824
828
830
801
838
837
845
822
826
842
841
810
822
813
814
796
797
811
841
812
803
831
824
815
791
809
815
828
788
802
816
819
801
790
801
797
814
783
807
825
880
833
863
884
897
841
860
849
869
824
824
832
836
822
825
839
846
810
799
823
814
817
794
813
805
821
787
799
797
826
807
814
843
838
822
800
810
813
826
793
805
826
828
808
810
799
833
789
791
823
816
825
783
807
813
812
788
804
817
816
819
790
818
831
823
799
819
804
821
806
785
810
814
830
794
817
828
833
810
784
808
796
789
771
795
831
829
816
834
845
841
799
809
800
792
808
774
802
836
831
805
816
828
819
776
808
807
818
787
809
799
822
793
818
818
805
786
766
792
790
812
764
794
808
821
834
803
793
829
831
798
765
776
822
808
788
830
849
833
809
847
830
842
807
805
804
807
777
773
790
817
802
799
819
825
786
800
823
843
798
777
802
804
816
792
796
800
831
790
786
804
818
790
762
768
781
781
765
771
814
844
824
810
850
849
830
810
837
853
851
804
820
821
823
786
797
817
832
820
786
804
823
822
791
820
822
852
811
856
848
854
818
823
830
813
784
746
765
796
844
870
837
858
897
886
875
870
861
862
828
840
839
833
814
820
833
829
825
787
812
815
827
806
815
836
843
809
819
811
838
830
808
817
824
828
811
829
824
843
814
816
797
800
793
770
775
791
809
790
791
821
820
781
812
811
833
785
794
813
815
779
788
788
806
797
783
799
813
820
801
799
827
825
806
789
805
816
785
801
799
818
802
810
814
823
810
796
822
819
812
808
806
807
774
771
799
866
823
802
818
839
820
792
820
819
817
793
803
818
810
789
809
801
807
801
784
808
821
837
792
797
829
862
825
818
841
838
838
815
828
825
848
811
789
806
819
817
789
816
827
813
799
828
832
821
794
809
835
831
801
782
803
816
792
781
807
812
795
775
795
816
835
793
808
805
820
788
784
800
816
811
790
825
830
813
780
788
816
840
836
840
850
873
851
849
860
861
837
821
846
848
817
795
805
821
822
804
798
810
838
825
805
817
844
816
796
818
817
820
794
801
814
814
791
804
819
832
793
814
825
837
809
808
818
818
791
781
802
807
822
798
811
818
792
764
766
778
798
819
796
815
825
838
804
817
838
834
808
786
813
822
819
791
802
827
819
795
809
811
820
784
802
792
811
778
801
818
806
771
787
802
820
779
796
808
828
820
795
808
825
831
805
811
819
819
795
781
769
798
781
786
817
860
872
811
839
830
810
803
801
777
790
756
754
785
822
818
793
849
848
855
819
830
830
834
813
792
810
815
821
824
812
846
831
814
858
858
867
822
834
860
833
808
812
830
823
801
814
810
819
807
795
813
822
794
791
804
811
789
790
798
813
817
781
807
810
812
783
778
796
805
819
795
807
822
807
785
800
796
811
772
781
808
829
811
816
845
855
817
817
804
830
806
782
809
827
828
807
837
830
838
810
826
824
837
817
812
810
836
798
812
830
838
815
803
830
825
823
807
833
827
822
799
791
802
824
805
743
749
745
737
770
744
776
808
848
827
852
845
810
825
838
834
801
808
808
791
780
795
794
833
802
803
824
828
835
787
809
805
813
788
802
811
843
815
786
805
814
792
762
762
776
792
783
829
859
874
831
858
858
866
815
815
830
829
802
784
793
824
804
785
822
821
820
792
822
835
830
793
800
827
822
810
796
829
825
803
795
808
813
800
778
802
809
831
782
839
852
829
825
827
844
820
788
827
804
791
789
796
811
817
787
817
789
818
779
798
813
819
803
776
808
808
807
783
798
810
817
794
799
820
834
809
820
847
825
795
787
807
796
783
777
803
822
822
799
830
842
798
793
811
806
807
783
805
807
802
781
797
804
811
823
819
850
848
828
798
827
819
812
771
795
780
793
773
785
815
836
806
817
829
822
809
832
828
819
809
780
792
787
782
761
794
800
802
797
813
838
841
812
823
825
815
790
801
820
817
809
785
798
804
787
777
799
808
808
779
783
786
796
777
787
803
801
790
788
801
818
806
787
800
810
823
786
811
828
838
811
844
844
862
827
835
833
816
789
784
784
793
788
776
789
795
798
775
785
795
793
768
750
779
788
796
777
792
795
797
795
779
793
800
812
790
790
786
808
771
786
829
835
806
828
819
826
796
802
803
792
781
775
775
782
788
783
809
800
807
771
793
786
799
775
778
791
811
782
804
817
828
811
808
827
837
808
812
832
821
792
796
807
812
802
779
805
805
799
754
768
783
822
804
791
791
803
776
787
796
809
798
780
792
792
803
770
764
783
804
795
770
772
782
801
794
780
779
814
788
784
787
802
758
753
756
782
790
767
799
827
837
802
818
827
822
798
804
804
809
802
778
808
817
790
770
796
791
792
734
773
767
774
780
784
796
816
785
764
795
776
778
757
773
769
788
776
779
811
838
787
794
792
806
793
783
777
790
792
762
777
773
806
745
770
781
782
749
799
809
806
767
752
775
778
772
744
777
778
788
759
790
831
817
806
835
837
835
798
811
810
822
798
791
805
813
782
806
787
816
772
761
778
781
770
751
774
791
781
759
748
769
756
762
725
750
765
786
765
751
783
822
815
774
794
808
815
801
765
791
798
820
777
767
773
782
766
801
821
850
816
839
839
839
792
812
825
814
781
768
782
805
805
776
811
829
804
791
803
818
804
790
824
814
819
802
783
788
786
789
754
790
775
755
733
754
774
810
787
774
813
843
806
756
772
781
770
748
777
803
811
786
810
795
821
773
765
775
783
781
760
782
798
811
782
770
783
782
784
769
776
788
794
759
749
752
751
759
738
775
781
789
771
791
804
795
779
745
745
767
785
758
775
799
823
797
776
814
821
810
790
810
807
816
779
774
792
802
782
785
799
827
818
785
804
818
818
794
794
814
804
771
750
763
774
769
760
777
769
828
799
773
801
792
788
764
781
778
786
779
777
803
793
806
778
780
790
808
779
802
815
828
823
776
801
807
789
779
773
789
809
767
757
771
782
764
768
786
804
813
762
758
760
762
779
764
777
792
822
803
785
818
833
793
774
797
797
788
758
789
787
793
774
781
802
816
794
783
809
824
807
796
792
796
789
775
782
780
807
784
775
791
807
801
754
753
761
749
728
730
763
775
768
744
775
818
821
798
786
802
809
774
788
802
818
783
793
832
818
797
805
805
805
801
787
796
813
815
795
797
809
805
783
769
780
798
799
778
783
790
810
790
763
774
804
772
764
770
768
803
757
772
778
797
742
747
772
786
775
781
794
796
761
769
769
787
767
762
772
787
777
761
768
780
813
798
764
790
805
813
782
813
819
802
785
800
828
815
794
800
798
818
780
773
767
776
781
755
794
806
822
787
797
814
808
773
759
782
783
794
781
788
806
807
784
786
781
784
769
722
757
752
794
785
792
802
831
827
792
793
797
807
776
787
779
798
790
788
787
784
763
753
786
790
788
764
789
786
770
771
784
792
794
779
770
781
779
734
743
768
789
823
787
800
805
793
774
749
748
769
783
771
794
822
859
856
865
893
882
843
838
834
827
789
800
797
821
811
807
824
828
835
809
820
813
809
779
799
801
807
806
790
819
833
841
796
806
801
795
792
766
785
784
800
759
773
774
787
771
787
806
804
786
791
787
792
776
784
788
782
759
755
789
799
775
776
789
786
788
783
758
755
775
749
775
794
823
825
811
817
831
820
797
804
812
798
767
776
783
817
801
790
801
813
804
778
780
784
767
736
754
752
770
740
757
781
802
796
775
790
792
798
795
755
769
772
785
790
773
792
800
805
787
805
813
805
771
774
790
782
770
775
795
812
833
812
825
810
821
796
783
789
795
793
751
756
779
790
766
773
788
790
775
765
771
774
776
747
764
782
782
770
772
785
808
775
784
795
809
780
805
821
837
822
782
783
786
801
759
780
790
800
786
797
796
797
796
770
780
789
780
749
794
803
808
777
769
787
806
787
764
779
791
788
762
785
787
804
764
769
767
772
758
750
773
781
781
766
766
757
781
757
764
780
796
806
768
791
799
810
787
780
798
784
783
763
776
774
761
746
752
781
807
816
802
823
832
826
785
771
777
804
767
752
761
797
813
774
799
804
806
790
763
772
791
794
770
791
812
832
826
789
825
825
827
793
823
813
838
779
790
795
777
747
730
759
781
779
781
809
836
827
795
803
801
794
754
772
790
807
797
784
810
825
807
770
788
783
777
752
756
746
779
747
765
800
813
787
763
792
782
786
767
774
772
773
748
742
763
774
789
787
802
822
829
795
815
841
819
792
809
799
805
781
799
802
823
787
769
744
730
698
656
686
665
649
650
638
631
622
619
619
612
611
589
598
598
589
572
575
573
561
561
548
543
528
535
537
531
523
519
532
519
520
527
526
529
520
547
548
566
564
574
584
615
598
613
610
608
607
593
606
607
623
642
640
645
669
678
701
701
671
720
721
724
702
686
698
708
697
676
666
659
634
626
627
629
613
617
613
623
624
633
692
708
775
812
769
825
822
824
774
763
807
842
855
802
794
794
803
825
791
817
853
884
845
793
814
800
785
767
786
790
801
765
793
781
799
789
751
755
740
761
726
734
767
833
873
837
831
838
835
804
798
827
822
794
802
827
834
841
798
806
786
812
785
784
799
822
820
780
765
762
787
790
770
830
827
852
802
829
834
839
810
790
808
822
814
793
801
789
787
780
819
835
819
802
770
796
777
774
748
766
774
795
778
761
790
809
802
780
793
792
797
776
752
773
766
792
773
823
857
884
836
845
850
852
811
826
828
827
812
815
807
819
787
783
805
807
800
769
786
785
794
770
777
807
814
821
795
801
808
787
756
784
800
794
779
781
798
812
781
782
781
798
784
752
745
765
773
776
750
775
789
797
814
791
762
766
773
777
759
792
795
830
815
792
840
828
822
805
822
834
809
780
796
812
800
777
764
783
788
803
775
787
793
775
772
745
774
768
789
762
777
815
848
815
776
779
778
785
753
761
777
777
747
756
737
712
708
706
700
695
696
709
678
694
675
682
649
647
645
621
607
601
587
591
609
611
607
623
621
640
672
686
770
782
745
731
721
729
744
720
739
760
795
817
777
787
802
831
826
792
789
777
776
802
762
760
790
847
859
800
757
735
736
714
725
781
852
903
849
874
859
842
803
846
838
823
792
780
810
810
792
778
787
813
821
849
803
792
784
789
769
794
813
823
831
803
844
847
844
805
808
798
799
798
766
785
819
836
833
799
807
823
826
817
784
792
808
787
773
747
772
758
758
750
769
777
796
807
775
797
787
785
745
764
760
791
762
773
793
795
772
769
791
793
783
763
775
794
794
799
791
810
809
824
797
804
819
818
801
770
794
775
783
766
778
794
819
834
800
833
827
849
838
828
829
840
806
787
809
815
834
817
802
824
820
829
811
792
795
809
824
808
789
812
818
810
779
757
775
765
768
749
740
768
757
784
751
768
780
783
772
746
774
761
762
734
719
723
739
744
739
770
794
803
771
798
793
816
761
757
777
779
783
760
754
810
819
829
819
794
802
809
799
768
760
787
783
791
769
782
783
785
777
771
775
781
784
761
755
762
763
761
731
756
758
758
738
751
770
787
765
782
779
782
749
741
754
755
778
744
752
760
780
762
753
763
784
759
749
757
750
751
730
745
743
764
757
771
787
796
769
776
789
794
770
752
761
776
766
735
765
755
758
743
763
746
744
715
718
726
747
773
808
780
767
792
806
808
770
749
774
758
771
737
745
788
794
794
792
781
789
785
774
760
743
770
761
776
771
759
788
807
804
779
787
789
783
772
782
776
794
761
753
762
757
771
751
730
776
777
779
765
742
745
728
714
733
734
771
804
838
806
821
833
839
796
786
811
781
772
756
759
755
765
774
758
757
775
775
774
757
763
763
764
758
745
770
782
752
739
757
753
755
746
742
760
769
780
737
763
759
783
734
747
762
748
737
717
736
722
724
705
722
732
761
759
754
792
813
779
768
779
782
770
738
757
754
765
727
738
740
756
738
729
752
744
756
739
732
750
762
758
728
752
746
739
721
704
709
727
728
732
732
764
805
815
815
779
809
795
819
792
778
783
775
788
762
787
793
818
796
796
825
814
806
794
787
780
782
767
743
770
759
766
753
743
756
779
781
773
753
770
751
746
724
741
707
726
707
705
724
718
728
709
723
737
729
706
710
706
707
714
688
692
711
732
716
712
738
726
744
708
708
737
729
701
705
718
717
708
711
731
728
735
723
737
743
735
712
739
732
740
723
710
738
744
767
731
739
711
717
691
683
739
781
826
796
836
868
870
833
815
827
819
806
767
756
759
756
758
747
739
767
788
802
796
795
817
807
780
766
781
790
780
777
776
804
815
814
799
798
785
806
778
773
790
791
795
781
770
791
796
767
759
765
763
770
743
766
767
752
735
722
734
742
759
729
753
756
760
725
722
726
744
728
723
746
764
761
727
764
754
750
737
711
711
730
736
759
741
732
759
768
780
758
781
780
755
752
777
767
773
762
761
772
778
768
745
748
766
776
761
765
767
795
789
751
764
748
752
740
714
766
767
791
764
763
792
782
776
767
776
757
770
759
727
732
715
729
711
709
741
744
781
744
748
772
762
721
743
714
699
698
699
716
752
765
742
787
789
810
781
773
782
787
755
750
737
753
751
743
732
750
744
745
737
759
758
792
765
755
772
766
777
743
750
751
753
725
734
743
747
743
717
750
746
722
710
730
715
745
709
703
700
705
704
721
725
772
788
823
802
834
850
843
837
800
805
812
821
787
783
797
792
812
799
800
844
843
847
818
819
807
773
772
767
774
789
829
829
852
891
884
834
818
859
840
806
803
814
826
815
790
780
799
806
823
807
795
803
810
826
798
774
799
805
790
771
769
784
799
798
779
776
795
780
807
754
770
774
777
774
754
748
754
758
768
755
739
770
773
799
782
759
750
759
766
751
783
799
832
808
794
826
831
831
790
771
793
792
802
777
764
773
791
819
780
777
783
785
804
780
752
766
765
773
736
744
769
785
767
743
769
754
776
737
730
751
751
769
757
746
766
761
769
734
737
738
754
748
714
744
736
758
725
727
748
753
773
741
742
753
768
744
723
744
744
751
729
742
745
748
756
755
780
798
810
784
812
810
824
778
772
781
773
759
743
749
749
762
734
751
760
788
772
751
765
758
751
718
711
725
730
760
765
773
819
818
794
812
816
805
782
799
778
776
757
789
781
774
771
801
814
803
757
799
790
796
779
751
753
777
766
766
782
788
807
774
792
809
802
779
792
803
814
823
801
809
813
825
793
784
819
786
800
769
774
783
775
790
794
820
854
832
841
794
794
803
791
801
790
772
789
804
780
783
816
811
824
804
792
791
782
762
749
770
762
752
733
724
731
731
723
742
756
746
731
766
756
744
746
759
770
728
738
729
718
715
718
735
755
739
731
744
762
775
761
744
757
769
775
763
749
756
755
743
731
752
761
784
758
742
781
780
786
756
755
765
766
774
745
773
766
776
746
715
739
733
721
713
761
776
797
768
760
761
778
757
732
726
753
768
789
744
775
782
804
785
750
759
750
766
742
740
745
767
761
737
767
773
793
764
741
778
775
786
766
772
767
798
765
760
767
781
787
757
748
768
767
754
730
743
739
742
748
718
732
730
742
720
713
737
738
739
716
726
737
762
729
741
755
779
762
739
755
760
768
746
756
766
781
757
754
784
795
800
754
772
773
768
786
748
778
784
804
759
759
764
769
776
752
782
815
810
776
776
786
805
790
774
761
778
780
761
736
695
715
708
737
772
746
784
816
859
803
841
853
855
826
841
846
848
821
793
807
806
803
780
787
805
805
792
769
769
769
778
780
762
770
784
781
799
762
783
784
782
753
747
751
763
778
758
752
757
781
753
772
800
794
791
773
795
804
800
769
764
779
779
759
745
783
784
773
744
779
775
791
758
774
778
784
756
753
764
770
774
739
768
774
802
771
737
770
779
783
762
758
784
807
793
782
796
796
812
782
803
793
792
771
763
771
769
780
755
796
786
792
758
759
771
779
778
748
759
761
764
744
737
751
764
778
760
784
800
829
779
774
782
781
767
741
755
763
766
742
768
762
796
777
760
778
785
769
742
761
756
777
758
782
803
805
803
814
826
815
783
786
781
784
775
744
752
752
772
759
764
780
796
766
743
763
757
790
747
754
781
794
811
785
785
792
827
791
784
807
802
799
766
786
778
797
783
786
790
794
788
769
786
797
784
768
753
763
765
751
754
781
784
779
760
770
788
787
765
770
793
795
782
756
791
774
781
770
774
780
790
763
757
773
761
781
768
782
790
798
784
775
789
788
791
764
786
791
810
799
773
799
816
794
762
786
781
801
772
795
810
830
815
792
810
824
830
788
803
793
799
781
781
788
799
785
768
782
787
799
775
790
785
784
766
775
771
770
759
760
775
787
789
793
769
783
786
799
779
772
794
796
787
769
781
786
793
781
767
786
803
797
769
792
767
793
757
764
776
792
740
765
762
764
749
765
783
817
808
808
821
832
800
779
812
793
789
764
784
775
783
756
761
761
765
748
759
766
779
774
746
771
758
760
746
771
768
773
746
741
738
763
756
722
746
747
755
745
743
765
778
811
774
786
777
790
786
758
796
810
824
791
819
819
810
790
792
813
812
803
760
790
788
800
773
791
789
811
798
761
806
797
789
765
800
786
785
765
765
769
780
764
764
798
820
810
781
800
803
771
761
739
749
754
788
761
764
781
804
800
793
821
822
812
799
803
804
796
779
800
800
792
776
781
783
788
760
785
784
776
775
781
790
796
782
761
774
771
785
777
765
785
795
774
782
794
804
779
770
781
776
747
762
770
794
782
781
805
809
803
792
809
813
791
788
799
814
774
785
786
802
775
788
796
809
784
771
784
776
775
750
772
760
767
767
747
785
794
815
776
797
797
796
766
759
755
785
805
778
819
820
839
797
821
825
831
814
805
804
817
793
783
797
805
805
783
797
795
789
755
773
769
776
761
770
786
807
798
782
799
797
790
770
776
783
779
767
792
801
822
803
802
807
826
819
782
810
783
780
760
773
789
811
804
780
800
805
789
797
807
796
779
792
792
820
780
795
815
810
810
787
817
813
802
774
795
796
802
794
795
804
809
800
791
809
809
791
783
796
809
801
777
774
783
807
789
769
780
789
803
778
778
783
797
781
784
826
821
800
771
784
800
814
775
788
796
810
783
799
806
821
781
792
781
774
750
778
784
793
761
778
750
768
747
732
752
746
754
744
764
771
806
773
784
791
796
786
793
793
791
766
784
782
794
769
804
811
819
789
790
810
802
784
785
792
786
776
761
774
792
787
767
787
806
823
799
822
823
806
783
807
796
795
782
787
783
801
773
782
781
797
775
761
799
790
785
772
784
792
787
767
767
778
810
763
770
777
786
780
758
788
806
821
795
818
808
815
785
807
813
818
801
811
796
794
763
770
774
789
768
804
807
819
793
788
804
800
764
780
776
785
757
769
774
781
767
757
778
786
772
784
784
793
778
777
789
794
806
772
772
796
818
783
780
824
838
824
807
831
832
803
781
815
829
834
800
826
822
812
781
797
795
806
779
801
805
807
783
791
784
796
761
771
749
763
760
785
799
814
802
813
806
806
773
777
797
806
789
779
787
782
773
756
773
786
800
760
789
792
799
771
799
794
801
763
771
786
807
769
750
773
794
805
782
818
837
832
805
808
802
810
776
776
774
784
768
793
772
798
756
782
776
777
748
752
763
779
759
752
783
781
789
767
788
788
794
770
766
771
769
758
777
777
802
792
760
790
792
781
769
802
792
800
778
800
807
809
782
804
796
798
773
797
802
814
798
827
844
850
791
789
791
799
816
810
807
833
844
809
839
863
834
827
823
831
829
801
812
810
812
794
808
822
829
793
806
811
805
790
794
788
808
779
770
780
788
774
761
776
782
771
747
777
782
785
769
792
793
803
776
805
804
818
775
790
792
797
774
799
822
834
832
837
851
855
816
821
809
799
769
780
782
768
792
802
833
802
816
826
825
793
771
783
782
776
752
769
778
803
776
788
807
803
786
795
783
793
781
772
781
789
769
797
803
815
789
776
802
812
810
772
791
807
777
772
780
784
765
759
774
783
765
764
783
803
816
771
794
784
783
767
786
799
827
796
807
819
832
784
809
818
820
787
814
818
818
795
820
817
813
779
777
797
792
768
775
786
795
765
788
785
816
817
813
820
821
824
784
809
804
805
797
812
816
831
796
811
822
821
791
807
798
810
775
810
792
765
778
774
785
746
783
793
791
771
810
798
791
776
790
786
766
743
767
777
802
782
763
753
770
757
778
801
845
832
833
841
864
838
843
842
838
799
835
824
825
804
821
833
823
786
798
819
803
772
796
806
799
784
771
798
810
792
766
784
790
769
754
756
759
773
773
772
780
790
761
760
752
747
730
735
760
797
800
775
799
806
806
773
785
779
780
763
788
790
795
765
782
791
798
769
774
770
785
765
767
788
797
785
808
822
848
834
843
850
837
810
821
820
816
786
812
816
812
794
824
824
842
811
835
828
831
792
793
796
796
760
774
788
796
786
785
821
823
767
787
782
791
772
789
802
816
795
811
795
806
778
774
797
809
804
813
809
823
825
786
814
844
840
813
836
848
842
809
829
816
817
792
800
816
838
809
836
852
859
827
851
832
821
789
809
796
793
804
819
819
816
799
817
808
809
785
816
818
804
773
802
790
796
761
797
807
803
798
796
804
796
784
787
781
805
789
772
789
809
804
775
812
804
816
788
800
806
805
791
811
804
818
798
797
807
800
784
806
807
814
801
798
787
787
755
765
769
779
766
807
830
844
827
842
840
830
781
788
806
771
761
772
796
794
774
824
828
805
795
812
821
800
791
787
809
819
776
807
824
826
838
798
818
818
832
815
819
817
838
808
802
822
830
806
797
800
808
801
781
791
794
772
751
778
772
778
753
777
783
778
762
765
780
800
781
791
815
829
792
782
785
796
776
757
801
809
809
796
828
833
825
806
820
836
829
795
823
809
799
786
798
799
824
797
827
847
831
797
802
807
804
778
785
787
812
806
783
809
812
800
776
804
814
793
778
791
789
808
748
784
774
788
754
798
793
826
797
822
804
809
765
793
795
807
783
811
811
835
797
800
801
816
788
747
771
744
758
811
774
818
835
837
824
858
851
859
841
831
838
853
811
830
816
825
794
827
820
816
796
815
803
816
785
792
802
793
783
779
797
791
770
800
806
820
798
809
803
818
778
793
801
816
799
786
818
822
797
819
838
840
833
812
813
820
794
801
804
809
775
818
817
817
801
807
813
801
775
797
791
801
790
818
827
838
817
821
821
819
809
799
805
826
807
813
827
837
811
804
815
833
809
778
796
817
814
809
821
821
813
811
823
833
815
780
794
767
739
739
745
723
702
698
673
668
655
641
637
629
619
605
615
599
600
590
570
587
572
569
560
566
553
552
525
524
535
520
536
514
522
519
533
510
532
521
504
523
525
533
557
569
586
605
628
643
663
688
727
705
710
733
781
808
753
795
819
853
821
841
856
906
897
835
844
861
881
837
831
813
823
764
790
791
867
799
851
900
901
841
858
869
862
846
836
860
868
834
814
831
841
814
840
835
850
843
830
843
852
844
815
823
846
839
810
835
830
846
810
806
825
848
825
854
892
898
867
886
899
886
849
888
885
853
843
845
848
829
819
826
840
808
840
844
855
808
820
834
824
792
814
838
859
837
840
857
870
822
827
831
850
815
826
848
805
816
831
821
810
799
799
811
787
798
810
831
821
813
837
849
828
823
843
845
833
804
831
844
832
815
829
838
830
793
826
828
820
802
823
856
866
829
859
856
840
796
815
817
799
786
809
838
847
839
824
854
861
872
822
861
852
866
821
841
851
845
815
824
846
847
804
809
836
856
817
825
835
851
800
831
828
826
790
793
790
804
790
820
846
860
824
831
837
838
812
807
803
813
783
779
812
824
807
801
837
851
842
821
841
834
842
801
839
855
843
818
846
850
863
829
847
848
835
811
824
827
825
805
833
833
834
807
828
833
818
776
791
800
783
778
796
818
815
803
830
851
858
824
842
841
857
832
820
828
833
835
803
822
828
846
805
817
815
818
790
810
805
827
799
828
838
855
821
803
824
845
830
828
837
855
846
836
836
839
827
783
814
807
823
790
804
808
813
796
825
833
838
797
814
833
823
805
797
813
833
813
826
835
859
826
822
837
858
826
835
844
846
818
847
843
849
817
818
837
842
814
808
814
825
809
810
814
818
793
800
821
837
824
811
821
825
838
811
819
820
851
806
841
810
807
782
798
802
785
758
786
797
791
782
784
797
797
775
769
779
797
777
805
829
847
821
830
842
842
792
837
828
820
804
819
834
845
805
816
808
825
792
801
814
829
798
798
805
815
786
783
785
795
784
767
786
790
811
780
812
811
838
819
826
831
847
815
815
823
852
818
830
845
843
820
822
827
808
788
808
838
842
809
848
843
846
808
837
845
841
825
832
834
842
785
806
828
839
800
804
801
797
759
780
807
788
770
800
817
815
791
817
808
775
789
807
832
798
821
833
869
826
831
834
850
787
791
811
822
802
827
862
859
839
834
869
862
843
834
840
846
843
843
848
840
838
795
826
842
809
812
835
835
846
823
771
774
732
714
694
686
675
650
641
630
627
635
617
590
604
598
583
584
591
590
578
585
572
579
580
572
591
597
593
598
598
622
645
651
645
662
678
712
697
706
715
741
719
727
748
769
741
765
770
788
785
782
818
847
815
772
747
736
711
714
756
791
817
867
908
908
843
851
824
751
791
790
843
828
873
887
839
862
900
913
873
886
893
889
865
876
889
916
851
875
871
871
842
834
828
816
784
842
865
871
863
895
919
899
866
875
863
843
845
841
854
820
862
887
896
878
891
905
892
853
860
864
860
839
850
881
893
884
876
882
888
820
821
825
829
776
760
734
713
659
672
649
644
631
638
651
672
679
686
704
738
749
783
745
775
788
803
826
777
808
785
797
760
791
804
852
816
805
801
815
828
807
801
803
803
803
784
797
811
846
814
797
820
836
851
817
839
826
823
800
816
863
876
837
836
831
846
832
789
825
854
856
826
814
796
810
801
844
889
936
869
872
879
887
852
831
840
858
842
802
834
831
858
835
849
837
843
812
807
826
836
861
819
835
843
849
819
824
832
833
818
836
833
832
800
825
841
843
812
825
837
847
831
829
854
849
864
820
853
849
836
813
831
845
839
817
822
820
851
809
816
841
843
812
796
810
814
830
806
826
817
863
844
837
848
875
840
847
863
875
841
823
831
844
816
805
828
852
830
800
822
832
830
797
833
832
818
786
814
804
817
774
804
812
838
818
804
840
858
836
811
845
861
845
827
846
860
862
821
852
862
840
816
830
830
816
813
818
832
848
805
804
812
823
830
820
850
879
865
854
872
871
825
842
841
842
816
833
846
841
805
796
808
824
829
817
821
823
816
799
809
830
857
844
871
881
878
847
847
848
839
803
836
846
852
813
853
880
880
845
871
874
872
827
855
851
866
833
843
849
846
823
838
839
840
829
799
815
825
818
804
837
854
865
810
857
857
851
825
821
821
829
803
815
827
847
814
809
806
826
813
791
811
829
829
813
828
827
830
801
829
830
821
800
803
826
829
809
810
834
841
837
821
865
862
849
812
832
848
843
808
839
840
840
795
813
810
799
767
765
791
779
776
786
800
836
818
851
860
872
835
857
846
834
811
836
849
858
813
824
832
844
827
839
843
835
825
820
819
824
809
814
835
849
839
832
839
844
816
800
814
820
829
803
816
822
811
793
796
783
790
788
814
832
850
850
864
866
883
842
860
859
856
824
836
840
831
808
839
846
812
829
853
849
832
814
825
831
842
815
838
843
845
826
837
852
853
829
824
836
839
835
825
842
831
832
807
821
844
812
796
814
813
813
775
796
793
786
770
773
792
818
806
832
843
851
837
821
847
853
834
799
816
840
856
824
852
853
889
846
859
859
862
816
832
839
859
818
794
827
834
793
799
808
839
842
828
849
870
873
835
849
847
834
807
813
830
843
837
867
896
885
857
832
846
854
821
821
853
836
824
850
850
849
828
824
830
838
805
837
836
848
812
826
819
818
800
813
818
828
787
804
797
805
793
785
796
807
812
828
848
870
866
819
842
849
844
792
818
829
802
797
840
852
853
818
838
857
848
832
834
822
807
789
784
800
821
801
811
830
836
829
832
821
834
804
801
835
834
803
834
847
846
804
810
805
839
832
808
850
859
868
845
848
845
841
811
821
831
851
807
831
824
845
806
804
818
826
807
800
785
806
786
798
805
836
825
824
864
863
863
840
842
853
834
815
832
838
800
838
849
887
854
869
892
882
846
858
850
859
830
834
843
844
834
836
851
860
845
827
842
865
832
829
828
831
811
834
843
827
815
803
814
804
781
794
791
828
784
812
830
847
800
831
842
843
823
805
830
839
831
813
825
823
828
811
834
829
835
818
813
823
833
816
810
828
832
797
794
827
841
809
799
817
828
807
803
815
828
848
808
804
796
815
791
809
818
832
821
811
836
856
835
820
838
854
843
826
838
836
831
809
818
831
834
792
825
831
811
790
831
838
839
820
844
828
819
796
818
821
850
828
848
878
866
827
836
838
842
801
829
836
827
820
807
824
851
844
841
886
920
905
847
843
815
786
767
745
728
676
653
644
635
632
629
635
635
617
613
608
600
590
598
584
567
556
577
576
564
558
568
564
564
562
576
576
599
599
620
617
640
632
645
650
641
673
653
679
683
674
695
689
729
747
723
751
776
801
761
795
782
766
737
692
719
716
731
766
786
804
795
824
849
859
845
874
879
864
857
809
816
831
888
857
837
826
802
770
815
822
862
859
860
866
856
811
834
828
854
839
760
730
740
732
711
731
741
719
754
725
757
765
755
747
742
725
691
696
687
681
667
651
642
645
639
624
620
609
604
595
604
592
587
582
585
580
591
596
601
636
678
675
688
711
732
739
712
709
726
738
756
734
771
785
833
831
765
801
811
808
799
753
786
811
863
842
824
849
851
816
771
796
831
850
800
834
858
877
812
817
828
853
849
809
850
853
874
796
841
820
858
828
837
864
879
884
834
883
907
903
846
858
873
874
841
821
871
898
919
839
866
893
908
859
856
860
862
836
813
796
783
808
780
827
845
903
888
867
919
937
890
836
848
821
792
762
776
787
814
790
820
836
852
818
846
849
865
834
821
820
830
821
765
800
797
821
843
820
842
882
860
816
874
879
874
836
851
849
836
795
829
851
870
859
837
850
862
856
827
840
833
843
812
819
839
833
848
809
845
869
865
832
799
833
832
823
803
814
810
825
795
835
830
865
829
825
847
860
837
807
826
840
840
794
822
836
833
814
819
824
825
824
796
821
829
833
821
859
856
852
824
845
861
874
836
863
876
874
846
873
890
877
838
855
862
867
832
830
843
850
816
839
850
867
846
838
861
876
845
828
853
844
818
803
823
828
852
826
846
846
860
815
835
835
833
809
810
844
845
834
818
851
855
846
807
822
831
819
820
807
856
876
881
854
883
875
851
820
843
849
838
797
810
827
838
824
840
825
839
810
820
828
831
791
816
828
844
821
839
861
853
809
851
845
855
827
852
837
852
806
792
822
831
830
807
811
803
801
776
808
834
844
854
838
880
888
865
833
843
846
796
824
817
813
805
845
850
844
819
856
860
864
817
851
862
862
819
865
852
864
836
830
850
866
854
820
832
847
843
822
821
834
844
820
807
828
828
829
805
833
853
851
812
831
832
820
800
799
810
844
807
821
836
851
843
821
846
856
823
799
832
836
833
809
825
840
839
803
823
850
845
820
787
806
796
781
790
826
859
866
866
896
902
878
885
878
869
837
877
886
870
835
870
885
882
857
842
854
868
836
843
865
862
835
838
856
854
836
819
848
862
865
831
842
853
846
831
819
838
847
826
792
816
808
804
799
849
909
928
884
915
911
895
836
876
861
858
817
838
860
867
830
864
873
862
842
842
842
838
817
843
864
861
824
858
866
886
859
860
862
859
817
817
829
847
851
809
842
841
856
842
824
828
836
804
806
816
816
810
789
822
811
824
808
812
822
842
801
787
795
791
786
798
821
853
845
831
873
878
841
841
859
858
812
809
839
861
846
825
863
871
872
851
839
866
846
832
811
832
828
842
809
836
855
852
821
815
836
828
825
829
856
900
902
866
912
909
897
857
849
855
821
816
832
864
876
849
880
894
876
851
885
886
868
826
843
841
847
815
839
863
861
840
860
867
876
845
858
869
873
840
831
842
847
803
749
794
787
802
770
820
843
905
853
901
901
875
857
875
879
858
839
861
870
868
828
851
849
835
817
829
835
838
830
805
807
824
811
790
813
819
818
783
822
813
819
813
844
830
837
796
850
853
839
804
863
875
834
818
838
824
828
811
840
852
875
849
883
887
873
844
829
795
782
798
845
905
919
1011
1000
953
965
957
912
888
901
899
858
871
863
870
824
850
847
858
848
812
837
859
866
835
816
839
842
814
806
807
840
818
793
829
859
869
812
862
877
851
819
843
839
831
795
812
825
838
820
847
859
883
850
862
877
891
867
830
844
859
863
831
851
864
881
836
856
858
866
853
828
861
852
849
807
842
850
839
814
844
844
841
817
835
829
826
806
822
814
814
785
798
834
849
836
815
845
863
863
814
858
851
827
816
820
823
811
794
816
825
852
825
841
866
876
874
854
884
865
855
824
833
838
845
818
844
867
876
827
873
863
861
826
867
863
872
838
846
843
850
829
854
870
874
839
854
854
843
811
822
824
846
809
844
839
858
858
837
849
854
827
823
835
845
843
803
835
836
829
811
847
843
843
815
830
816
819
798
833
857
870
845
890
884
868
839
864
861
844
827
857
851
847
798
817
835
845
802
821
822
840
825
805
836
860
886
835
856
846
854
807
833
836
863
841
878
907
909
860
886
892
883
837
869
867
876
855
841
874
885
875
849
862
869
849
825
854
858
835
816
825
834
834
810
827
836
858
818
828
833
846
816
837
846
846
804
832
828
829
807
806
843
841
815
788
807
818
835
813
835
840
847
816
844
849
872
817
812
831
828
823
774
806
808
820
805
812
833
822
825
799
805
828
831
814
823
820
841
795
820
822
812
791
825
822
818
790
822
803
793
772
791
796
788
762
790
811
833
850
800
824
807
840
793
781
790
834
851
813
855
881
894
837
884
887
864
855
871
860
844
828
839
856
838
816
836
847
851
820
838
840
861
819
818
837
839
832
802
824
825
833
793
789
801
819
827
794
831
833
851
809
834
829
840
804
828
829
831
821
811
826
840
816
789
821
836
800
826
823
830
803
815
809
822
817
783
824
821
832
813
820
826
835
840
834
837
821
812
797
816
797
806
776
769
779
782
788
764
777
759
771
768
755
755
774
777
748
725
750
748
754
747
791
804
838
795
821
815
824
803
773
799
806
796
795
816
818
814
818
858
850
814
817
804
803
812
804
859
894
920
845
875
889
878
818
821
825
837
807
788
807
807
805
775
784
773
762
755
733
746
784
833
862
846
875
868
850
829
838
858
813
821
850
845
838
816
820
819
817
785
781
803
796
792
763
784
788
821
781
755
770
763
787
758
784
823
857
866
816
854
866
824
825
823
834
811
825
823
832
802
814
812
791
776
776
759
746
724
769
788
817
793
829
868
838
819
840
857
808
815
828
814
776
782
816
807
782
795
794
816
784
777
802
779
764
721
726
717
679
677
671
658
644
650
628
609
635
619
618
617
599
616
624
621
606
602
616
626
607
606
597
615
634
648
661
685
684
675
722
762
798
805
758
767
791
825
805
775
823
860
858
833
849
885
880
830
819
825
848
818
852
897
901
845
873
856
840
808
817
818
849
830
873
899
873
858
900
900
861
854
877
899
848
863
869
835
832
856
842
809
824
840
853
798
816
803
823
786
808
803
810
781
827
807
841
797
821
824
833
814
800
825
840
799
810
810
798
781
758
785
860
907
862
906
922
890
880
865
846
813
838
836
841
825
873
897
858
846
875
854
815
817
826
809
791
797
784
807
826
920
927
871
908
934
877
873
912
892
838
869
862
831
819
834
840
799
819
838
846
819
845
854
851
833
837
858
850
819
855
849
829
828
846
862
833
775
797
766
771
748
761
789
784
803
833
882
881
839
878
882
851
822
843
841
804
828
832
804
788
833
844
812
858
901
870
901
903
865
874
877
856
885
884
870
846
889
882
851
847
865
860
843
834
856
857
832
855
850
807
850
850
847
823
850
839
819
830
847
828
807
811
821
812
793
821
818
793
799
819
807
791
794
800
782
768
787
808
806
792
802
803
820
794
784
780
784
773
760
793
792
802
771
768
763
776
798
769
775
788
811
813
799
841
860
815
841
828
775
802
799
783
792
829
832
828
847
866
853
854
845
813
812
782
793
781
775
819
835
838
860
890
861
825
834
834
796
799
809
796
759
776
804
818
812
850
857
854
827
849
854
850
813
836
822
831
863
834
866
869
840
828
835
819
796
812
797
811
792
816
817
826
807
790
821
815
800
777
793
806
790
767
803
794
789
794
811
801
786
807
816
770
803
798
788
753
778
794
793
764
770
806
814
783
795
817
809
784
787
789
794
784
798
787
777
775
798
809
773
805
789
796
779
764
741
740
736
755
806
763
806
792
795
802
767
782
785
784
740
742
744
747
751
741
745
759
762
783
749
784
799
815
799
827
814
785
778
787
795
774
798
797
781
776
810
803
763
778
791
785
757
737
775
787
772
768
797
786
747
742
719
721
747
747
827
875
954
957
866
922
927
881
847
876
867
864
831
862
841
843
805
807
807
808
791
792
787
802
807
777
800
826
837
852
819
849
851
854
857
800
830
828
823
829
812
820
838
877
866
840
840
842
833
820
813
825
831
814
785
802
792
790
787
765
796
805
800
792
821
813
802
795
796
773
796
787
790
788
794
810
826
814
794
824
792
778
754
776
775
789
768
779
795
829
782
777
803
776
800
768
772
797
787
768
805
803
814
780
795
792
806
779
778
799
807
805
794
790
790
786
735
698
704
663
652
635
637
650
627
648
615
619
613
635
605
597
619
601
602
591
591
579
584
596
598
588
577
585
588
582
588
595
604
605
607
633
647
642
684
744
753
772
752
717
678
642
636
646
670
696
711
733
740
758
825
837
791
833
903
926
846
857
852
834
801
863
877
850
846
874
893
836
847
873
868
849
849
837
786
794
749
694
684
692
659
657
678
708
780
831
790
850
861
883
872
810
808
813
809
762
801
820
852
818
846
873
879
860
803
838
854
873
831
799
803
811
803
784
805
838
860
832
863
869
893
847
847
831
858
838
795
830
824
836
828
841
843
856
804
801
818
836
801
789
818
813
816
799
811
818
816
773
812
830
864
824
798
825
829
845
787
806
786
797
794
797
846
908
911
851
867
860
856
804
806
818
828
790
820
863
901
901
839
846
859
817
799
826
839
840
801
811
812
832
810
806
820
846
848
852
822
813
833
798
775
795
824
849
827
805
817
836
804
806
830
858
831
802
796
813
816
787
797
814
838
831
794
811
840
810
823
857
889
850
861
855
864
833
833
830
848
828
821
838
849
838
794
811
796
778
769
780
802
813
815
862
887
871
911
914
929
872
824
840
778
744
726
735
719
736
744
753
722
732
722
704
715
736
723
774
802
853
893
839
836
834
802
793
783
760
767
731
730
740
794
832
884
904
885
888
882
875
842
823
839
859
850
819
849
887
891
854
885
890
867
838
841
838
852
831
860
879
898
877
845
868
869
865
822
852
865
875
857
833
852
859
859
834
843
859
871
821
824
841
856
844
801
814
812
820
789
828
852
871
850
858
869
879
822
858
830
844
816
814
835
840
826
805
842
850
857
826
848
839
807
799
816
830
833
806
818
857
869
844
842
858
875
827
854
853
839
811
840
859
869
847
863
858
825
837
847
850
830
811
842
862
873
838
850
860
877
837
839
833
817
793
830
835
845
833
870
884
895
872
890
884
881
851
843
845
859
847
811
859
863
864
823
847
843
848
830
841
844
832
797
771
778
789
784
850
961
1042
972
1016
1026
955
924
923
910
858
868
876
873
854
895
916
904
857
903
900
894
843
871
869
858
822
857
862
859
849
881
885
881
858
839
871
861
837
844
857
867
846
849
862
876
842
835
859
865
825
853
849
851
818
843
848
860
829
815
828
840
797
806
828
810
819
796
822
811
840
797
828
831
841
824
838
854
863
827
854
857
855
820
814
836
844
855
809
838
838
844
812
814
809
831
804
804
827
840
820
795
829
833
824
798
834
826
841
802
826
809
822
780
810
825
836
790
822
834
845
825
833
858
869
829
822
821
836
802
834
877
901
857
917
925
929
873
899
899
849
855
866
884
846
880
872
844
849
849
821
788
826
826
806
784
819
810
792
780
799
809
822
794
809
792
805
793
783
829
846
843
816
844
853
851
808
839
806
811
779
790
813
872
827
856
900
913
860
860
877
893
834
860
859
859
828
865
847
863
829
848
854
853
832
839
862
878
845
853
862
885
853
836
846
853
826
796
825
829
824
791
850
833
868
841
834
850
845
807
825
848
849
818
820
839
875
851
853
875
897
860
836
865
873
869
825
844
855
851
815
838
841
860
838
849
863
869
835
854
857
872
839
807
841
843
857
827
832
816
837
821
870
918
954
906
940
941
918
881
903
899
867
817
847
850
865
831
872
878
895
855
872
879
884
845
844
853
861
832
849
859
856
828
852
860
838
798
845
851
856
822
837
847
863
822
826
848
869
845
878
895
900
844
868
886
875
844
849
856
867
823
826
834
857
828
832
822
833
813
816
825
839
820
805
828
843
852
817
832
832
848
824
831
834
863
840
825
843
856
828
813
828
825
856
803
838
831
847
814
833
812
829
792
770
784
807
809
797
842
860
912
890
900
904
917
857
877
891
889
840
860
866
875
836
867
882
893
855
867
863
861
874
825
799
792
747
722
718
710
651
663
647
646
646
640
654
632
631
642
648
623
625
626
638
619
624
614
607
611
613
613
601
608
605
588
581
588
594
595
593
598
606
609
616
634
639
661
657
653
655
660
640
620
625
614
615
594
599
588
601
594
582
575
594
583
588
585
603
625
626
630
625
611
638
631
629
613
612
612
643
627
628
630
639
652
655
636
658
657
659
654
655
688
690
686
682
690
699
714
691
706
718
732
708
723
725
704
715
697
685
676
666
672
685
684
677
661
649
641
656
641
651
681
649
685
717
752
804
747
733
756
756
760
731
725
764
795
824
769
798
808
840
867
838
852
845
853
812
819
810
786
737
765
755
784
765
781
812
833
801
772
800
803
801
756
785
781
754
736
775
788
797
759
806
791
803
757
784
810
810
775
770
788
844
862
830
807
813
835
847
808
857
872
907
875
870
884
880
824
791
825
836
850
790
791
831
850
807
787
806
825
825
800
787
819
831
843
787
808
834
863
799
825
841
867
818
813
838
872
818
833
848
843
820
794
832
835
853
824
818
845
858
873
851
863
862
851
810
838
837
815
799
843
856
867
819
838
840
825
772
798
796
760
743
748
722
736
748
766
738
721
766
761
782
736
765
774
755
738
764
771
798
757
766
795
810
799
756
792
812
829
789
806
817
832
801
780
792
813
809
778
819
845
850
806
825
824
829
805
818
819
830
792
801
784
821
781
763
792
799
763
770
767
744
713
705
681
701
656
633
616
621
632
632
613
607
605
616
619
608
625
607
599
606
594
592
568
594
574
574
574
557
572
577
583
593
613
617
618
610
608
607
605
594
608
597
594
597
599
612
635
647
665
702
703
725
756
736
749
722
733
761
765
737
727
750
754
775
753
744
759
788
784
733
738
742
747
723
727
746
793
805
762
768
766
733
694
699
698
691
714
697
714
740
768
799
765
781
785
810
808
768
796
811
824
772
795
827
846
823
778
813
802
810
760
789
828
845
829
802
848
872
852
814
805
799
801
785
771
818
849
839
815
853
849
844
806
839
828
829
781
805
827
840
831
794
843
839
863
811
828
839
852
848
822
811
829
849
838
797
843
850
849
815
833
859
843
806
806
834
838
848
805
821
854
837
818
797
812
821
812
792
821
830
847
792
821
841
848
834
807
842
855
841
823
831
850
871
859
819
857
867
871
846
821
846
847
851
819
853
859
858
827
819
843
846
855
808
825
826
852
825
804
852
854
834
806
829
839
848
805
800
839
849
850
816
873
862
859
831
817
839
840
828
793
824
836
839
798
823
821
841
841
786
794
804
808
804
779
820
845
848
819
815
842
838
847
808
835
830
834
793
812
818
838
810
801
836
850
831
823
843
866
852
822
823
828
835
805
809
832
839
834
794
816
830
845
809
843
866
862
837
849
853
862
811
838
839
837
806
817
854
868
866
825
839
853
852
818
841
839
840
815
845
859
881
857
808
820
829
850
833
812
861
872
867
860
898
908
907
865
891
893
898
861
861
856
839
815
858
866
865
834
866
880
879
835
830
859
859
873
826
868
873
855
822
846
839
839
791
795
827
832
806
791
844
844
859
816
830
843
841
817
808
827
835
815
787
813
813
829
791
834
828
844
806
824
828
832
792
822
849
844
805
801
836
851
820
808
858
853
861
809
857
860
865
871
823
868
883
877
823
858
874
862
833
818
833
834
818
856
891
940
879
913
927
927
885
900
908
903
853
874
902
900
863
864
883
867
855
884
873
869
845
832
867
874
860
822
862
859
879
834
850
843
863
856
820
868
874
860
825
876
880
893
847
846
847
862
830
846
872
886
839
872
870
876
842
863
870
880
845
840
854
852
842
812
845
855
863
819
843
847
864
815
816
821
861
840
828
853
868
865
817
830
823
845
809
819
837
866
840
864
867
893
855
831
868
879
846
814
868
862
874
836
863
865
859
824
845
866
867
803
834
842
838
809
829
843
851
818
823
857
861
847
819
851
847
841
795
847
866
887
834
884
879
876
841
860
867
869
818
845
866
874
843
868
886
901
854
852
863
883
880
836
868
877
896
828
866
866
868
834
876
873
882
844
882
907
895
859
834
855
856
870
831
870
909
929
870
889
937
925
871
885
899
903
837
858
855
879
833
860
858
867
838
871
858
855
802
810
820
814
768
778
816
842
845
816
864
891
888
842
876
889
881
851
876
874
872
843
840
856
862
846
813
836
850
851
821
826
841
837
813
820
829
840
814
834
861
855
812
829
841
853
848
816
853
872
892
853
841
874
882
856
832
879
908
864
841
879
884
861
831
864
866
866
825
842
848
858
822
839
862
871
845
873
871
891
840
872
871
880
819
849
854
851
826
858
850
857
803
844
840
850
807
844
848
846
805
827
817
840
805
848
862
858
816
848
850
844
817
837
857
851
833
812
839
853
833
820
858
857
864
816
829
849
857
830
836
854
875
857
804
747
737
762
804
811
884
900
851
856
849
828
791
815
830
813
778
832
853
845
825
816
848
845
840
812
848
849
859
830
852
870
859
829
862
852
825
813
830
836
820
802
838
869
864
831
885
892
898
847
862
856
875
847
821
857
853
861
841
834
856
860
831
838
869
888
871
828
864
863
879
837
859
888
877
880
841
881
886
886
837
851
853
867
834
851
865
887
839
842
870
886
841
828
858
852
838
796
826
842
855
843
822
873
876
877
838
861
865
862
823
861
867
878
832
853
837
864
860
817
840
848
862
830
833
853
877
854
842
893
902
873
824
828
812
831
853
831
890
936
952
881
938
943
941
873
887
912
919
886
868
891
910
888
833
863
868
883
838
831
857
866
846
834
871
879
852
839
870
868
869
819
856
851
860
826
847
839
857
822
830
860
876
835
810
836
839
833
807
852
869
888
814
827
824
822
791
821
827
837
817
840
866
872
831
850
855
859
817
852
843
861
832
846
864
874
860
829
870
872
888
846
868
864
874
818
854
858
885
853
866
862
879
822
831
841
827
797
767
782
755
768
758
794
808
783
848
863
907
863
896
898
909
886
862
890
900
882
856
863
871
864
816
852
864
858
835
866
866
864
824
841
857
867
852
814
848
849
864
822
858
871
895
841
861
878
862
839
820
856
875
857
815
864
873
876
841
863
871
877
840
854
857
861
810
824
857
872
849
807
847
857
862
826
852
861
851
826
849
851
827
813
856
847
826
820
849
862
878
815
837
841
859
817
839
849
871
837
832
858
861
822
836
856
861
840
833
867
893
880
843
889
893
892
846
898
877
887
874
823
859
850
870
831
857
874
873
832
865
870
878
855
833
867
877
872
832
832
869
863
832
819
848
864
875
825
870
880
883
860
878
878
880
843
852
855
883
853
837
850
879
875
822
878
889
902
844
870
881
854
822
864
859
869
836
837
866
887
867
837
874
888
872
828
851
843
861
835
846
860
870
843
812
851
858
859
821
861
874
882
852
883
891
892
837
876
879
875
835
854
865
846
818
848
851
852
806
826
822
848
825
790
826
865
860
828
847
858
863
824
862
866
883
846
861
866
886
843
846
869
889
867
840
865
827
819
792
842
873
883
862
916
924
906
879
916
918
915
859
883
894
896
849
873
885
896
848
846
838
853
859
813
824
847
869
838
852
884
873
866
846
855
869
853
810
856
885
875
821
857
865
874
861
822
839
832
836
788
822
843
878
835
832
873
882
850
831
867
869
850
814
848
851
856
822
857
865
865
831
841
859
849
865
833
844
847
850
842
834
854
878
859
826
874
864
889
836
880
899
876
871
839
877
879
869
839
863
888
893
846
871
866
875
842
887
897
883
810
865
857
869
817
844
853
868
843
851
864
877
859
820
847
878
837
803
842
852
867
828
858
873
892
856
841
871
872
879
834
873
878
877
829
865
874
881
843
851
855
870
843
839
854
864
867
818
845
835
844
824
829
835
865
824
851
856
870
839
826
841
860
847
809
821
809
847
835
823
866
882
895
849
860
878
899
863
862
891
892
877
847
857
862
812
829
844
829
800
765
796
805
793
760
793
809
847
826
885
913
920
874
885
908
907
857
895
912
892
856
882
889
902
863
860
873
882
892
851
867
867
871
857
814
852
879
885
836
882
888
888
848
867
854
856
816
806
834
839
826
786
823
834
855
825
858
878
885
857
838
889
902
890
834
861
860
853
858
817
846
850
872
841
877
892
930
898
887
909
914
871
899
915
906
872
867
875
883
857
837
869
872
870
847
874
866
894
845
864
872
864
816
819
839
862
841
812
868
874
870
820
871
868
875
828
844
855
861
830
824
861
888
867
812
854
858
873
825
892
900
909
872
825
834
854
829
843
870
885
878
861
900
933
915
869
892
903
878
833
857
865
870
824
858
864
899
871
862
884
884
845
848
866
874
882
834
878
903
909
866
841
857
862
842
825
857
851
867
832
868
882
869
826
860
866
848
814
816
834
850
839
833
868
879
858
836
849
872
858
816
857
855
870
852
879
874
871
858
836
881
895
880
853
878
887
883
843
901
877
860
824
850
849
846
818
843
846
847
814
859
859
873
850
846
856
861
864
814
848
852
873
817
863
858
866
820
853
844
862
825
833
882
867
851
848
867
875
858
798
833
825
839
808
839
866
897
859
881
905
924
873
888
898
900
848
873
859
850
796
841
843
848
824
816
847
846
832
808
827
831
851
818
830
844
854
847
811
833
845
848
818
826
821
857
808
828
836
864
849
817
858
861
869
842
827
848
860
869
838
870
865
885
836
863
880
889
837
877
881
886
863
855
885
891
871
825
868
865
853
821
847
845
853
811
847
839
866
825
840
843
863
850
819
820
818
819
800
848
857
904
881
876
913
916
870
855
879
882
849
821
854
853
847
808
852
851
837
815
839
843
832
804
823
826
833
800
805
822
823
804
796
806
826
821
798
848
851
860
824
827
857
857
812
831
845
865
834
825
845
865
845
820
837
843
833
791
845
865
863
839
859
880
908
860
860
880
881
841
847
858
849
823
809
854
864
882
819
829
851
866
840
839
881
907
912
863
899
908
916
868
893
913
902
840
892
874
851
841
868
882
852
837
861
878
869
824
841
843
866
832
862
876
904
864
863
890
888
870
853
866
886
874
829
854
866
872
840
859
879
862
841
812
847
858
869
829
874
872
872
841
868
866
859
793
838
820
837
811
824
846
860
828
819
846
866
836
808
846
828
839
802
825
847
866
838
868
872
884
843
851
870
881
871
827
832
846
858
828
830
859
878
848
829
849
843
843
807
826
812
818
787
812
829
857
858
829
877
880
875
823
828
840
847
821
859
882
889
864
894
902
888
838
881
880
869
809
828
829
849
866
811
849
856
877
858
807
821
821
839
865
832
881
923
941
893
893
903
896
845
888
905
903
850
898
899
900
863
863
877
874
861
809
809
786
759
755
747
756
734
760
765
782
764
775
806
818
826
793
829
822
841
819
858
826
844
811
793
804
816
832
789
830
836
838
793
842
863
877
822
813
820
818
803
784
831
841
882
865
810
831
836
840
783
830
844
882
823
858
875
885
834
843
857
856
832
793
839
844
848
811
842
858
863
825
836
851
865
853
808
840
840
836
801
839
860
874
818
857
830
812
783
786
795
836
816
860
903
940
897
893
908
898
895
873
902
898
900
864
885
908
909
852
868
874
888
849
829
871
882
877
840
860
877
887
848
821
843
847
824
804
804
821
806
800
833
843
842
811
852
833
841
809
813
812
838
824
799
823
824
825
788
819
815
824
824
796
817
825
823
799
832
848
864
812
816
834
828
819
809
828
840
862
830
836
862
861
863
815
840
854
883
861
871
907
914
883
854
890
903
896
843
869
877
882
852
870
868
891
854
867
885
892
854
860
895
897
896
863
842
862
859
873
843
877
898
904
866
874
886
884
836
865
857
867
824
837
846
849
817
844
858
870
821
845
861
867
812
870
879
886
839
845
861
875
860
833
856
854
864
809
821
842
852
842
800
847
855
856
817
831
824
821
798
783
780
805
799
850
939
961
910
937
923
908
858
883
887
895
851
847
871
857
829
847
853
867
837
830
852
878
838
872
891
896
864
890
900
908
865
885
896
895
875
855
885
883
892
842
850
878
883
870
830
862
867
864
818
852
838
870
821
860
859
853
811
834
838
849
814
845
855
877
836
853
884
883
820
850
857
873
854
832
876
884
850
818
856
875
881
846
859
839
834
801
823
830
848
836
809
834
849
848
817
808
834
857
855
814
834
847
868
816
838
874
881
853
858
885
880
850
833
852
860
851
812
833
842
868
829
848
878
868
835
867
888
888
822
867
873
875
844
860
872
857
838
867
880
890
857
816
849
857
872
830
858
854
855
834
823
863
867
856
825
853
855
860
809
841
859
844
803
824
818
809
798
862
882
911
867
894
920
928
865
882
893
887
841
869
876
863
828
871
879
888
826
864
866
870
846
828
848
864
848
834
834
839
824
818
835
855
873
863
833
855
851
818
824
835
848
811
796
836
844
857
816
825
836
848
826
811
848
836
856
817
844
868
859
892
845
872
882
878
850
890
897
890
872
843
862
863
837
825
849
864
837
839
879
879
850
826
856
889
888
838
867
868
885
836
854
866
863
837
863
836
865
838
837
863
892
895
844
891
896
904
841
870
871
849
808
826
829
827
815
843
869
893
852
891
886
848
821
841
825
794
803
824
835
831
800
853
856
862
833
867
887
893
867
880
890
898
863
835
875
883
877
823
849
846
857
807
836
844
857
877
820
866
854
845
848
802
841
848
856
828
839
858
865
832
838
837
844
815
822
862
877
836
828
836
847
821
812
862
866
869
833
854
872
850
823
811
844
840
862
836
862
866
863
825
830
848
872
865
835
874
895
888
866
879
874
883
828
862
854
874
847
860
874
864
813
858
860
864
846
811
851
853
845
820
836
862
862
826
864
867
876
820
856
850
850
809
839
844
839
809
841
842
845
816
834
862
848
840
802
840
826
851
807
834
822
851
831
841
854
868
851
814
828
839
858
825
855
860
880
836
876
884
860
821
857
874
867
834
845
844
849
813
834
839
879
845
827
862
861
859
818
868
869
860
836
876
881
882
836
869
872
875
858
810
854
861
865
839
857
854
860
826
827
848
866
837
823
841
846
853
821
854
868
870
860
833
847
840
833
810
813
840
864
878
842
848
836
869
823
810
849
849
841
811
831
836
851
814
845
874
886
834
848
851
864
841
854
878
866
848
865
868
879
853
832
856
856
847
831
866
867
848
825
864
866
845
800
831
800
792
755
722
720
712
686
716
729
765
753
803
804
810
771
830
835
840
798
823
820
811
775
796
787
807
823
780
819
849
875
861
818
839
865
874
825
860
857
851
800
847
862
891
859
828
877
897
885
818
854
827
819
785
818
831
829
810
811
852
868
844
804
847
867
883
855
830
870
873
896
839
890
912
899
850
845
873
906
868
845
890
918
924
856
895
904
915
865
881
884
889
839
860
873
895
858
887
892
891
861
843
877
853
800
829
810
847
845
933
996
1010
980
989
971
912
867
908
908
877
814
837
845
857
820
848
849
886
849
899
890
913
875
864
896
881
882
827
880
873
862
826
817
843
867
871
840
862
866
887
858
833
857
856
872
841
851
879
896
847
865
868
872
831
857
866
857
828
854
854
862
823
834
825
833
817
844
855
883
886
855
883
897
860
845
860
891
889
837
878
850
856
818
870
886
886
835
868
869
827
829
856
867
845
800
841
854
871
835
876
883
872
830
862
880
848
812
852
862
852
802
818
845
851
857
837
868
893
888
852
867
874
876
840
871
883
899
855
866
891
903
858
845
885
884
896
846
881
881
866
876
830
859
864
864
830
839
858
869
832
849
846
835
797
826
815
834
793
827
830
847
826
823
864
861
856
820
856
869
884
851
891
906
905
864
890
912
904
861
890
884
871
832
869
871
874
845
876
890
896
868
879
898
898
853
823
829
866
824
855
878
935
885
922
935
901
899
935
931
898
874
885
902
893
835
872
880
877
861
875
884
893
843
861
868
858
828
874
886
890
849
852
871
879
856
843
869
885
857
830
845
851
855
818
841
869
879
838
858
857
862
822
849
839
846
819
830
854
857
850
814
841
843
807
817
849
847
881
822
880
893
904
860
873
884
915
882
840
885
907
903
850
872
878
876
849
831
860
876
874
862
846
862
882
859
841
888
896
890
843
870
867
864
818
831
857
897
863
837
863
888
878
828
850
859
862
823
801
844
870
873
863
867
887
904
870
869
867
890
844
866
867
882
847
848
887
901
873
850
904
912
913
856
876
891
888
864
845
862
891
898
823
845
851
877
858
883
937
958
917
883
902
921
906
867
904
909
872
846
869
865
867
823
855
874
876
842
823
842
839
818
837
842
857
839
836
849
861
851
817
844
849
869
841
829
854
877
852
868
899
886
840
858
878
876
829
800
852
870
879
846
899
917
906
858
894
888
871
825
860
881
899
859
861
865
858
828
829
843
869
849
813
854
877
879
852
845
852
855
845
844
880
882
856
817
854
856
851
826
817
854
867
823
817
820
822
830
807
836
853
864
836
883
898
896
856
875
883
878
831
869
886
883
845
886
913
851
842
853
855
858
815
837
861
864
853
818
855
856
823
827
836
844
826
823
853
862
846
807
875
866
851
835
865
881
880
823
846
873
877
833
863
870
874
831
863
861
904
844
878
868
870
817
835
841
872
832
824
825
859
827
838
875
875
876
839
846
836
860
834
867
870
891
858
884
888
911
850
872
886
873
841
841
837
863
863
845
877
890
894
842
857
867
843
839
842
846
823
852
858
849
817
845
859
858
845
837
863
883
875
845
854
867
858
823
866
859
871
835
872
859
871
829
859
863
856
831
823
840
839
834
802
823
841
832
806
837
856
863
861
815
844
847
867
815
846
862
860
821
816
824
846
805
789
808
817
843
849
783
837
840
849
817
867
877
889
865
878
884
889
840
862
877
872
851
875
890
895
852
867
854
869
824
842
846
876
886
842
866
874
873
847
858
847
854
869
832
869
889
889
874
894
913
911
865
884
871
868
832
862
863
873
836
868
879
879
859
858
863
873
851
831
867
888
883
861
882
873
850
812
842
849
837
793
843
850
857
825
850
863
868
817
833
840
873
857
831
857
858
868
837
859
860
865
838
875
867
885
857
870
891
883
857
815
853
868
890
848
871
886
921
907
855
869
862
860
830
857
845
858
816
849
836
869
835
815
868
884
892
846
880
883
899
844
853
858
869
842
845
854
858
816
831
854
849
839
829
850
846
835
800
822
837
844
821
805
810
842
828
802
836
844
864
801
791
807
817
779
766
810
829
830
796
848
840
861
813
839
834
848
814
793
813
856
856
830
855
853
862
817
837
862
880
865
819
855
858
883
844
859
865
879
833
855
859
859
802
802
809
864
840
866
889
887
876
847
855
862
860
821
850
872
873
813
858
872
871
840
849
862
869
844
863
877
882
862
843
879
866
852
802
849
854
857
821
868
874
903
861
910
909
913
875
843
859
877
848
862
861
874
841
878
882
872
873
878
898
882
861
856
879
899
868
850
871
889
868
829
872
872
875
833
852
830
823
816
860
880
879
838
878
901
880
842
856
874
883
835
868
873
869
834
873
890
896
832
856
858
841
817
825
830
843
842
833
848
865
862
834
857
866
867
809
863
860
861
824
826
840
862
852
868
886
895
862
894
873
865
832
873
887
872
839
848
867
854
827
838
866
863
847
825
828
837
843
803
844
873
885
836
869
878
883
840
870
868
887
871
871
894
898
861
857
884
881
869
840
866
870
864
835
845
846
846
836
863
864
875
846
862
851
883
862
833
871
880
884
864
876
876
857
838
884
886
876
835
881
867
849
813
836
833
796
809
812
828
807
830
843
865
851
805
848
859
839
816
847
842
851
826
851
852
851
826
826
828
849
807
839
852
870
838
877
876
879
853
875
864
868
831
833
844
846
831
833
880
918
913
876
910
903
872
848
861
854
840
799
813
823
837
866
828
872
888
914
866
911
918
921
885
874
884
886
856
850
865
881
880
837
863
871
885
853
877
879
893
847
868
881
883
832
854
843
849
813
833
847
866
874
828
856
868
843
827
867
863
856
816
852
878
895
847
855
875
836
818
845
837
850
814
851
862
869
832
867
875
868
830
878
883
896
856
887
895
894
845
877
871
864
832
865
879
885
841
842
835
836
822
821
831
854
846
844
874
888
851
831
865
855
844
806
831
851
847
814
855
858
844
823
849
844
842
825
847
854
869
825
824
812
829
828
822
854
870
880
834
868
876
870
833
862
868
835
811
849
851
857
825
858
844
859
813
843
837
850
844
834
864
[truncated: 66,021 more chars]
