# Supplementary material for: Comparison between Electrocardiographic and Earlobe Pulse Photoplethysmographic Detection for Evaluating Heart Rate Variability in Healthy Subjects in Short- and Long-Term Recordings
Source: Sensors (Basel). 2018 Mar 13;18(3):844. doi: 10.3390/s18030844 (PMC5877367; doi:10.3390/s18030844)
Supplement: Supplementary file 1 [file sensors-18-00844-s001.zip › DATA/24_hours/7/hrv_data.txt]

389
998
998
964
946
951
943
907
929
932
925
903
871
891
911
922
886
897
887
891
894
865
879
863
847
860
858
851
831
837
847
859
861
912
938
976
933
948
938
925
890
894
876
870
867
847
853
867
879
894
906
936
945
932
922
911
918
906
887
895
877
852
859
869
868
872
840
856
861
889
900
921
924
913
867
863
865
872
865
902
920
908
944
960
939
902
872
877
865
870
906
926
894
928
949
677
1259
942
895
921
927
919
884
873
888
886
898
892
855
889
904
895
960
990
1019
1026
984
926
932
921
902
915
918
921
971
973
1013
1029
996
987
940
936
925
906
930
934
905
899
959
997
966
1013
990
956
920
884
880
885
881
885
864
1036
1163
1158
1131
1114
1092
1050
1021
988
965
924
883
872
872
880
911
952
974
973
955
974
973
989
990
1005
990
977
980
1001
985
977
1003
1007
975
981
966
928
943
913
884
866
856
879
896
872
848
852
823
796
836
829
845
881
912
905
880
843
875
871
873
853
859
840
832
849
865
847
852
909
901
899
858
831
839
812
783
777
787
814
845
852
839
867
847
810
811
851
900
958
990
1103
1022
1090
1077
1023
1094
1044
966
950
979
926
914
923
878
923
952
959
1000
1037
995
1023
1019
957
985
998
969
1000
1008
912
902
885
852
853
860
850
886
931
926
968
1002
982
958
990
1014
1063
1157
1087
1170
1126
1136
1127
1061
1124
1064
1074
1135
1048
1102
1093
1110
1140
1084
1109
1069
1118
1099
1139
1161
1120
1180
1119
1161
1158
1154
1183
1161
1142
1179
1156
1131
1181
1134
1025
1116
1065
1088
1148
1074
1127
1130
1104
1151
1115
1118
1157
1137
1143
1195
1149
1175
1173
1125
1169
1151
1145
1175
1115
1118
1106
1009
1008
1050
1008
1031
1075
1100
1113
1084
993
1005
962
911
937
938
906
934
935
975
1052
1048
1019
917
913
929
939
965
951
925
962
985
981
974
944
941
975
959
995
972
936
906
913
933
997
1009
1045
1058
1046
1004
1011
953
914
891
875
900
954
1024
1086
1087
1009
967
911
933
938
970
1018
1040
1045
1087
1098
1139
1078
1095
1031
1048
1048
1004
998
1067
995
1014
1001
995
946
889
930
921
892
929
930
914
943
984
975
1032
1013
1021
1038
965
915
914
912
871
875
864
849
870
882
871
908
912
904
869
865
867
852
850
850
839
896
903
847
842
842
843
819
799
840
888
884
923
959
962
976
945
896
906
877
880
865
896
939
925
920
944
949
964
957
932
912
882
852
852
852
876
943
995
958
931
1011
1057
1048
922
867
885
902
932
974
999
1018
1023
1026
965
955
1028
1053
985
1021
1068
1031
1089
995
939
1008
1042
1022
1091
1100
1036
1065
1083
1056
1114
1124
1086
1100
1070
1039
1112
1148
1090
1125
1099
1082
1147
1142
1087
1120
1091
1010
1054
1044
1053
1061
1037
1039
1080
1043
1006
1063
1058
1022
1043
1051
1028
1088
1098
1049
1070
1074
1011
1049
1052
1007
1037
1091
1085
1018
998
956
936
1011
1037
1077
1172
1117
1032
1021
964
926
947
990
1006
1036
985
1002
1025
984
941
963
992
992
1052
1094
1092
1039
1067
1047
953
992
998
997
979
1025
1013
960
966
994
1009
1010
1036
1007
996
1018
1032
994
1013
1004
953
942
983
1019
1038
1013
961
935
974
1015
1032
1007
1021
1032
1016
946
933
948
946
954
925
952
960
966
948
926
947
969
1030
1070
1101
1120
1111
1095
1039
1003
922
918
949
1015
1180
1147
1200
1193
1167
1144
1074
1074
1076
1069
1080
1046
1060
1107
1114
1041
988
1018
1036
989
1020
1069
983
974
1011
965
918
949
992
978
954
989
1018
1041
1036
1017
1012
1021
1014
957
942
958
972
957
981
1004
995
1003
1069
1043
986
1024
1039
1012
963
982
1002
955
954
985
1042
1027
1072
1050
1029
1018
1024
957
974
983
936
961
966
970
961
988
981
923
904
865
881
925
963
979
961
919
882
906
941
962
993
996
923
991
1010
1034
1040
1030
1014
997
946
926
940
957
999
1010
1004
1007
970
983
960
949
926
898
910
921
910
967
993
1021
1024
1023
1028
1035
1009
1001
1006
967
986
983
989
996
1006
979
983
1004
1031
1048
984
1029
1057
1010
982
930
948
971
962
914
943
938
900
920
919
905
884
892
907
896
879
908
923
896
881
851
867
856
860
863
861
875
898
909
899
926
940
918
896
890
877
845
852
868
881
893
864
891
898
901
928
938
959
949
944
889
922
948
1020
951
965
975
947
920
937
902
862
873
852
827
848
865
848
866
897
879
859
869
867
841
856
846
819
835
841
809
824
832
825
822
844
827
797
802
796
774
771
782
794
778
796
822
833
821
863
869
847
863
857
829
816
834
846
827
840
862
862
837
871
858
830
837
850
836
819
856
904
857
870
899
864
861
908
909
881
926
945
896
883
873
835
819
848
879
856
860
868
867
842
867
872
838
871
889
874
850
880
885
863
844
859
861
823
841
854
831
814
843
858
832
851
860
823
819
831
828
803
828
846
819
827
859
855
828
857
828
805
806
813
800
767
777
860
854
805
812
852
923
1012
1071
1047
1059
1025
1023
1018
1027
947
1001
1027
1023
995
1058
1040
1015
1046
1016
1006
1033
984
1005
1009
961
960
967
899
911
905
908
923
992
1032
947
957
946
980
1006
971
916
914
941
968
947
909
953
998
966
1003
1038
1001
1000
963
898
913
943
956
951
946
969
923
947
982
933
937
924
865
859
902
937
943
978
962
899
925
936
926
892
922
959
930
933
971
943
946
957
974
950
950
967
958
927
944
964
905
924
948
969
938
967
992
939
930
948
933
912
961
1025
1040
935
851
856
822
817
804
781
769
780
774
783
767
780
795
793
799
810
823
825
814
800
804
800
790
815
821
794
775
773
784
787
800
803
789
798
797
796
792
774
757
756
760
759
778
791
805
818
790
768
768
774
774
759
768
791
820
853
881
862
856
883
895
865
881
881
883
869
884
899
923
957
943
910
913
896
910
909
883
870
934
993
1032
956
974
991
926
875
897
891
849
864
874
882
879
892
869
867
864
827
826
808
777
786
812
847
873
879
951
951
939
898
938
891
928
931
933
970
977
981
947
927
938
900
870
889
922
940
917
932
929
913
904
905
857
879
889
887
875
893
899
882
920
901
886
867
892
901
894
882
876
840
810
818
838
862
880
897
872
894
909
937
924
915
928
955
919
890
911
925
941
912
939
955
970
963
959
935
928
921
925
927
910
934
916
883
854
868
883
752
989
915
915
884
892
874
865
840
845
849
825
796
789
798
816
839
860
872
908
926
918
885
891
888
889
868
888
915
923
898
873
824
810
820
852
893
865
873
912
937
897
903
926
948
923
931
980
989
943
965
982
981
945
962
944
903
903
879
854
835
853
877
864
905
918
932
894
909
933
987
1001
978
939
958
968
931
911
941
950
958
946
982
1001
960
986
1006
994
988
956
880
882
904
946
981
1076
1077
1022
952
912
874
867
845
834
805
803
786
769
752
761
812
927
978
943
1022
1086
1008
993
1000
919
886
901
900
892
893
953
994
946
961
971
962
931
937
934
920
953
979
974
953
937
972
974
970
939
950
970
1003
1033
992
1019
1044
1051
1005
1054
1022
946
940
972
985
946
983
1004
953
951
978
988
955
999
1012
991
977
1007
1000
972
988
992
955
954
994
1007
973
980
968
918
909
938
908
883
848
838
868
932
985
944
963
977
972
927
952
966
972
953
956
997
1018
980
982
1016
1040
1001
1031
1035
963
945
986
1005
960
1002
1023
1013
985
1033
1044
1004
1002
1014
1031
991
1025
1042
1013
999
994
948
945
992
1013
960
988
1021
970
981
993
963
986
945
914
895
927
970
999
985
1021
1050
1003
991
988
954
958
993
1026
1018
1008
1029
1027
993
987
1012
1029
1007
1023
1026
1016
984
1025
1062
1019
982
1033
1063
1029
1048
1057
1001
990
976
980
964
946
925
887
861
883
904
906
956
959
988
1006
992
946
931
931
923
920
910
889
887
906
939
928
973
947
903
926
941
926
913
869
863
845
856
825
815
808
798
802
815
881
991
1028
1046
1027
976
949
914
918
923
907
884
887
909
949
1004
1064
1090
1090
1086
1053
1017
980
1004
1017
1022
1046
1000
992
1009
1035
1046
1011
1040
1035
1005
956
940
922
875
895
929
983
996
1000
1025
1047
1024
1030
1015
1023
966
982
986
979
992
960
989
994
981
994
986
1013
1003
971
981
987
995
958
953
976
991
955
965
1000
971
965
995
957
930
938
935
904
882
903
915
914
877
876
904
930
949
950
941
955
975
1005
1025
1042
1046
1053
1042
1036
996
1041
1094
1090
1052
1046
1054
1025
1015
1048
1023
967
998
1028
997
956
901
916
943
963
966
1023
1024
973
985
1002
977
946
940
953
940
961
1002
1030
993
1042
1059
1019
968
1007
1015
1003
991
1020
1017
982
1003
946
968
961
941
944
895
893
922
935
973
983
954
927
906
935
942
931
973
1007
1035
988
1021
1023
979
961
988
1001
990
1002
967
932
965
1001
1013
1016
1049
1048
983
948
965
982
1013
1004
1004
1014
1012
1001
981
1016
1041
1057
1031
973
931
909
991
1035
1109
1143
1176
1166
1147
1157
1131
1119
1107
1098
1106
1089
1082
1087
1085
1013
1029
1039
997
1007
1032
985
1006
1007
950
972
967
945
953
967
936
966
953
923
916
945
962
977
991
960
977
980
961
989
988
996
953
977
994
965
964
986
953
939
972
943
937
967
946
929
960
959
934
966
972
939
963
975
948
980
991
968
945
963
973
953
972
943
846
878
829
803
814
809
804
798
795
804
804
816
828
830
812
802
797
780
779
778
783
796
800
830
852
920
955
977
979
948
924
938
911
890
867
851
841
847
822
833
856
859
915
996
1020
920
878
883
861
842
857
869
886
905
896
881
881
889
888
866
889
934
964
952
914
919
905
893
873
846
863
860
882
899
913
912
879
886
892
899
879
903
906
903
857
841
855
860
836
860
877
858
883
920
926
922
895
899
888
890
880
882
875
867
933
1001
1038
986
1030
1022
984
983
946
902
888
892
872
908
944
949
915
888
907
921
943
920
941
928
950
960
964
965
950
906
884
880
876
902
968
1026
1044
1061
1013
1013
968
912
908
908
905
935
932
936
896
921
896
902
898
877
879
880
844
846
872
923
978
986
930
947
931
933
929
926
929
934
911
909
905
904
923
940
960
957
978
948
927
883
884
890
866
894
912
894
904
910
896
858
825
813
814
810
849
903
947
985
978
1072
1098
1037
974
1039
1055
1016
1091
1123
1006
1041
1059
1023
1041
1076
1071
1010
1040
1064
1071
1006
1048
1062
1019
1027
1052
1068
1006
1023
1035
1017
949
971
940
946
1009
1027
987
1047
1028
968
991
1008
957
968
997
1008
967
1025
1037
990
1018
1039
1006
1000
1001
916
887
908
917
898
949
971
982
1025
1007
966
912
929
937
940
950
932
932
957
982
1006
975
1003
1026
1039
1006
1039
1048
1027
974
994
963
902
927
947
950
924
985
996
951
965
987
945
955
969
979
956
994
991
950
976
978
928
888
904
1003
1051
1096
1118
1118
1054
1078
1077
1083
1104
1128
1120
1084
1105
1114
1045
942
946
966
935
996
992
969
1014
1036
998
1027
1046
970
992
995
981
911
907
946
978
975
964
1006
1039
1019
985
997
1003
967
978
998
1011
978
978
1013
1034
986
1011
1042
977
968
1008
995
962
997
984
963
1001
995
965
1016
1002
964
1002
1005
960
999
961
914
925
915
893
908
945
978
963
988
1000
1004
962
992
995
996
949
989
1002
994
996
1003
982
928
958
979
938
956
965
920
915
890
883
877
880
907
926
896
926
937
914
934
950
957
963
947
914
931
964
992
1040
1026
1018
1036
996
950
955
970
971
942
981
1005
999
987
1020
1026
977
1009
1035
1006
991
1014
974
931
978
990
955
957
944
897
922
928
905
939
947
915
953
960
925
931
954
975
930
934
946
934
915
921
917
897
926
975
992
977
1015
984
915
923
910
889
897
916
942
950
941
970
987
974
962
988
947
989
1008
1002
933
950
946
936
922
886
856
839
843
864
927
960
1047
1102
1057
1089
1094
1025
1036
1028
971
936
927
908
961
1017
1064
1034
1057
1082
1016
1044
1045
1009
1014
976
933
905
960
999
961
1030
1053
998
1017
1007
969
993
991
955
980
984
949
997
1035
1001
1037
1049
988
1014
1023
981
990
1013
997
961
981
963
927
973
981
945
982
1001
935
918
934
915
893
920
959
983
966
989
938
922
888
897
885
868
882
918
979
1010
969
994
1004
977
947
975
987
994
966
986
983
938
960
986
1007
984
1006
1017
1011
938
968
978
986
930
957
971
957
965
1032
1045
971
979
960
893
877
893
874
889
936
991
1012
976
990
1010
989
974
1003
989
935
976
981
1004
957
977
974
975
933
958
958
941
908
923
937
961
953
971
950
965
986
992
953
985
1010
1034
995
1012
1013
981
995
995
1009
969
979
980
949
1009
1055
972
963
1005
998
953
980
976
927
944
960
969
928
877
878
914
946
957
988
937
960
970
967
972
1012
1033
995
1038
1029
976
1000
1018
1008
952
989
1007
967
1030
1071
1031
1011
1012
985
955
993
992
965
983
987
998
988
1017
1048
993
1018
1022
973
1007
1042
1041
1011
1043
1042
1046
1014
1056
1065
1046
1006
1047
1055
1013
992
1037
1049
1031
999
1042
1042
984
991
999
984
941
975
974
943
971
985
941
963
989
978
985
998
990
957
985
999
928
946
973
992
964
1007
1025
978
958
966
960
910
949
921
917
955
981
975
948
934
959
969
979
964
1004
1010
1001
1004
1021
994
977
946
904
895
903
902
891
865
829
817
841
887
1017
1052
1146
1171
1092
1062
1092
1078
1052
989
999
994
990
969
989
1016
975
1014
1036
1020
928
926
1030
1064
1106
1152
1161
1118
1126
1139
1125
1109
1113
1126
1130
1063
1087
1075
1095
1097
1029
1024
1060
1040
1016
1073
1089
1069
1035
1026
1031
976
1008
1028
985
1013
1048
1000
1033
968
989
980
948
970
1012
1030
1003
1048
991
946
977
1010
992
957
994
991
952
974
989
1005
1042
1037
975
965
968
970
983
1004
1013
989
965
995
991
965
957
982
996
963
1005
1008
989
976
942
948
901
904
937
942
979
914
874
922
927
941
955
894
899
888
900
935
932
938
906
930
938
948
937
882
918
936
970
978
981
1009
1035
1029
989
970
980
991
946
911
947
998
1061
1090
1072
1010
970
994
1023
1043
993
965
998
1041
1092
1089
1041
983
955
970
986
937
962
1041
1098
1063
977
930
942
967
970
934
955
1011
1053
1115
1139
1115
1103
1080
1039
999
973
942
911
920
955
1027
1075
1010
1034
1062
1076
1046
1052
1075
1032
1018
1075
1067
1050
975
1015
1012
974
946
983
1006
990
1053
1096
1019
1002
1026
1032
988
1021
1014
965
948
989
1014
1008
944
944
969
988
987
981
975
968
931
930
947
942
1006
1068
1105
1123
1090
1059
1016
937
909
918
936
979
1003
981
942
973
952
942
977
996
959
951
982
975
954
887
887
922
967
1039
1055
1043
1019
999
973
922
905
903
928
902
982
1043
1065
1081
1072
1058
994
948
962
969
992
1012
972
994
1013
1009
1003
1042
1041
977
1018
1033
990
1030
1030
986
1013
1025
986
1004
1017
1021
987
1009
950
946
976
1016
1016
1023
1069
1055
1048
1045
1013
992
1008
1011
976
978
975
959
939
975
979
926
955
993
962
959
1000
1010
974
985
998
980
974
1002
999
1011
1033
1033
1001
1022
1029
996
1013
1039
1012
1011
1035
1032
963
1000
1002
976
984
1009
980
964
1004
998
949
968
967
934
940
985
1001
961
978
961
924
960
1011
1045
1015
1057
1057
1018
1017
1025
984
972
1024
1052
1052
1003
1038
1063
1017
994
1020
1001
909
880
916
986
975
1013
1036
968
966
998
970
968
970
973
932
956
992
1011
1040
1076
1082
1059
1088
1076
1001
991
1054
1103
1100
1108
1124
1095
1078
1106
1092
1024
1074
1093
1029
1090
1087
1041
1023
922
888
941
1007
997
981
1062
1103
1058
1087
1101
1037
1070
1077
1037
1076
1098
1041
1097
1104
1044
1083
1076
1019
1036
1081
1055
991
1053
1028
1059
1140
1146
1004
983
1016
975
964
895
857
863
916
967
1033
1075
1105
1069
1097
1101
1097
1040
928
909
935
943
943
967
1099
1149
1070
1072
1061
994
1023
1068
1094
1049
1080
1084
1075
1030
1068
1075
1073
1013
1048
1094
1090
1029
1081
1094
995
1001
1045
1027
998
1058
1051
1010
1055
1073
1000
1034
1073
1044
990
966
971
952
963
965
986
1032
1054
1012
1031
1043
1014
1000
1010
1019
968
980
1014
1032
957
947
1014
1043
959
972
1024
1053
973
999
1042
1013
978
1027
1070
1062
1011
1056
1081
1072
1007
1034
1025
973
1008
1064
1096
1028
1050
1069
1003
988
1018
1044
1027
972
1016
1033
1004
997
1040
1074
1047
1066
994
966
1007
1048
1058
1021
1088
1145
1128
1107
1125
1110
1048
1063
1085
1085
1030
1070
1087
1044
1047
1095
1118
1038
1086
1098
1035
1021
1060
1059
996
1038
1044
999
1057
1058
984
1017
1013
957
992
1032
995
1007
1059
1058
1041
1083
1067
1035
1079
1085
1055
1090
1103
1086
1054
1107
1112
1048
1059
1069
1001
940
912
1006
1118
1145
1107
1090
1114
1109
1094
1077
1019
1025
1024
1016
989
952
980
1037
1092
1039
1068
1074
1041
1038
958
940
986
1086
1090
1082
1132
1141
1094
1103
1119
1120
1079
1086
1093
1043
1046
967
914
944
1028
1042
982
1034
1016
976
1009
1024
976
997
1019
993
1034
1068
1075
1030
1004
929
970
985
1004
982
983
1012
1016
988
954
1010
1022
1008
965
985
1004
995
1021
1036
998
1034
969
992
1022
1050
1028
1069
1069
1051
980
1001
994
951
951
975
1001
1038
992
1055
1054
970
972
924
926
919
870
869
894
912
947
917
922
953
977
988
985
975
933
941
948
946
952
940
917
950
965
942
894
905
964
1036
1096
1083
1075
1079
1019
989
937
943
934
921
911
966
1024
1055
999
1025
1046
1045
992
976
998
1003
962
978
999
1028
1004
1068
1085
1024
1052
1097
1109
1077
1027
974
999
982
966
989
1057
1106
1060
1065
1030
985
1012
1019
1011
985
944
962
948
923
931
992
1041
1037
1060
1030
988
989
931
891
874
879
890
918
952
927
960
987
1012
1014
1022
976
988
978
968
916
897
960
1128
1197
1212
1135
1084
1091
1081
1059
1088
990
997
1040
1061
1070
1051
1020
1030
1045
1033
1023
994
914
916
935
962
983
1036
1080
1033
1062
1079
1079
1030
961
966
984
1025
1035
1013
1032
985
956
985
1011
981
1002
1043
1034
991
1014
1026
1012
1048
1073
1033
1062
1083
1075
1044
1041
1024
1020
1046
1015
989
1019
1046
1047
1026
1063
1057
1021
994
989
976
956
998
1020
977
987
970
930
922
957
971
932
934
940
946
905
922
939
941
919
933
954
896
878
870
884
918
970
1033
1080
1013
1000
994
995
991
989
933
932
950
979
976
987
1053
931
867
875
843
833
806
817
826
797
794
785
766
780
771
765
754
743
739
786
781
768
776
780
808
805
775
785
782
782
807
824
845
853
842
833
825
810
789
789
813
822
839
877
889
922
922
906
864
830
842
862
886
917
939
916
896
932
952
948
866
883
905
872
893
936
1021
1019
997
953
951
957
925
868
836
844
851
870
852
891
922
904
920
972
936
915
957
943
907
948
986
969
995
1033
987
949
925
870
892
882
838
805
858
879
942
967
917
935
968
968
954
1019
1013
1017
1090
1130
1071
1131
1112
987
991
1009
1011
1044
984
986
1076
1090
1095
1152
1114
1046
1079
1144
1189
1112
1106
1133
1076
1042
1053
1041
988
1064
1131
1096
1114
1079
1077
1081
1077
1025
1068
1086
1047
1080
1032
1077
1105
1089
1076
1118
1091
1047
1106
1060
1115
1121
1067
1111
1073
1051
1115
1063
1070
1131
1099
1110
1141
1067
1077
1097
1032
1081
1072
1034
1115
1099
1037
1073
1109
1057
1097
1087
1039
1087
1056
1073
1116
1115
1015
1043
1007
948
986
1016
992
1047
1099
1064
1064
1075
1024
1019
1028
999
994
1034
1044
970
987
1007
993
1011
1066
1056
1029
1049
1015
1004
1044
1049
1040
1085
1102
1054
1095
1110
1054
1093
1089
1024
1079
1046
1024
1097
1064
1056
1076
1002
1018
1035
1003
1014
1017
969
991
1010
969
1018
1035
1006
1021
1052
1000
1023
1034
1017
1043
1046
1019
988
1003
961
993
1060
1088
1072
1057
1070
1078
1066
1020
1025
1028
1024
982
1019
1063
1066
1003
1019
1009
976
931
960
994
977
971
1006
1001
975
982
972
929
957
973
986
984
1005
964
978
996
994
952
1001
1002
988
956
977
1003
1029
1042
1003
1034
1051
1031
1025
1037
1052
1039
1016
1058
1063
1017
1052
1070
1013
1043
1039
987
1001
1018
966
948
1000
1011
982
1022
1030
973
1019
1008
976
947
977
996
999
1025
1102
1112
1053
1079
1064
1013
1033
1055
1059
996
1046
1072
1042
1040
1041
980
934
995
1048
1020
1042
987
943
984
1020
1010
952
967
969
936
967
1012
1053
1032
1045
1044
1032
1025
1044
1053
1041
1040
1046
1043
980
1027
1080
1054
1039
1087
1017
1034
1027
973
982
1018
997
996
1038
981
973
1016
1009
981
1017
928
904
924
950
986
991
1003
957
952
933
951
950
952
935
968
980
952
965
994
1001
1002
977
1017
1049
1045
1001
1022
1000
967
999
1038
1050
1052
1063
1024
1026
1023
957
953
984
942
953
964
924
954
1021
994
996
1046
1007
996
965
924
921
951
983
970
1007
1029
987
1013
1027
988
1015
1045
1030
996
1034
1058
1009
1033
1018
973
984
1014
1009
994
1033
1005
985
1034
1091
1081
1017
1019
1052
1069
1018
985
918
910
961
929
984
1053
1090
1049
1006
1017
997
1024
1056
1093
1039
1069
1100
1080
1032
1063
1048
1010
972
954
997
1024
1038
1066
1069
1028
994
1015
1019
991
1022
1042
1050
1054
1070
988
1013
934
963
991
1010
1016
1011
937
913
939
954
995
945
953
1010
1048
1054
1061
1051
984
989
989
986
996
980
1006
1032
1035
1018
1061
1078
1072
1050
1030
996
952
972
984
943
914
889
871
925
998
985
1008
1046
1026
981
1011
1019
972
1007
1012
1031
988
942
963
962
924
954
968
948
992
1018
971
986
1028
1056
1035
1049
1075
1059
1068
1073
1045
998
984
969
1031
1032
982
988
1017
1041
975
998
1035
999
997
1032
1031
984
1020
1019
991
1011
1023
994
976
1006
1029
991
1033
993
909
906
929
967
955
981
1010
1037
1017
1047
1039
1057
1003
1004
1023
1008
955
957
1015
1070
1004
1017
1059
997
983
1019
1028
982
1043
1044
988
1016
1038
984
1006
1036
1013
1000
1029
1056
990
969
1022
1080
1025
1044
1092
1054
1046
1089
1118
1056
1106
1134
1034
1004
974
970
974
966
1002
1039
1024
1047
1062
1037
1001
1044
1048
1003
947
959
989
1002
961
1024
1065
1042
1058
1071
1053
998
1029
1032
966
949
1000
1036
1058
1035
1059
992
993
999
1002
947
917
1022
1118
1118
1142
1157
1126
1138
1122
1112
1102
1100
1058
1064
1116
1137
1149
1151
1087
1120
1112
1078
1068
1069
1051
1040
1053
1057
1034
1095
1049
989
1033
998
945
993
979
951
995
1004
949
976
975
924
960
968
973
963
997
988
953
970
987
992
974
961
969
956
934
968
991
986
961
980
948
880
857
885
856
844
847
867
886
902
905
929
941
934
966
964
937
952
953
969
952
930
980
991
940
937
944
910
907
895
879
876
917
898
898
933
961
950
994
959
971
991
954
963
970
979
998
992
1000
979
976
981
992
987
944
986
970
957
928
971
1009
992
983
983
979
917
932
949
932
891
902
929
949
978
937
952
970
956
957
974
986
988
965
993
1018
1004
975
1006
1020
986
1028
1015
943
976
1009
967
986
999
997
976
929
937
974
978
1002
1004
1002
1008
991
980
935
930
926
946
948
934
977
1025
1093
1099
1104
1101
1091
1035
1015
1007
1034
1031
970
997
994
937
907
932
929
921
932
1003
1054
1022
1070
1088
1053
993
1002
1003
992
962
992
954
937
1135
1146
1134
1096
1070
1054
1021
1047
1091
1189
1182
1159
1097
929
919
926
908
893
830
832
808
783
773
770
772
780
798
825
852
868
893
895
990
1049
970
974
1001
913
915
952
984
990
955
964
957
907
898
883
922
905
953
1010
1127
1135
1107
1075
1028
965
949
945
932
902
857
868
856
852
825
838
876
903
932
907
947
994
969
937
879
879
867
864
865
836
832
813
829
840
842
839
815
831
838
822
842
863
879
835
818
835
841
857
828
811
820
795
794
794
817
822
808
834
847
825
852
862
860
836
840
836
827
801
805
817
801
813
855
908
904
929
893
934
969
967
917
900
920
951
969
959
921
873
877
891
876
911
1013
1068
1047
959
910
891
938
997
992
1026
944
969
1040
1063
1067
1009
1013
1011
921
918
937
987
1022
1041
992
1012
961
952
955
1009
1049
1146
1141
1076
978
991
1034
1085
1099
1036
1024
983
1013
962
997
1015
1012
973
904
912
912
894
888
959
1051
999
928
913
886
881
832
821
836
841
848
838
844
876
904
953
973
1014
1015
996
951
956
949
922
927
923
908
870
888
899
854
853
891
915
943
907
925
945
949
965
937
931
929
937
940
916
892
843
829
842
840
863
891
891
867
888
892
869
902
944
910
985
1003
1008
934
914
925
959
1012
1019
1000
987
962
975
963
958
981
992
1014
966
920
948
939
928
985
1059
1086
972
979
980
956
915
871
892
905
920
975
1048
1095
1076
1052
999
984
995
977
978
1010
1027
1046
1045
1053
1077
1003
941
1058
1084
1115
1129
1105
1115
1121
1131
1137
1053
1117
1109
1119
1063
1120
1117
1051
1061
1094
1048
1062
1083
1018
1019
969
935
989
1040
1017
960
998
1007
991
973
924
910
923
937
981
1008
1030
1057
1049
1005
1035
1042
1018
1006
1038
1050
984
996
968
975
1000
1014
954
973
970
923
954
949
977
978
941
929
953
974
933
921
871
876
913
949
922
955
959
986
975
995
1040
1010
1028
1080
1096
1046
1105
1061
1004
1112
1137
1079
1110
1032
1004
1021
975
993
1002
964
995
1018
964
972
956
950
969
934
956
987
971
964
969
944
949
966
936
956
979
944
947
952
906
935
952
905
942
966
926
985
967
938
965
948
941
979
976
972
981
943
967
960
939
949
966
929
938
948
916
928
960
926
925
946
932
908
945
910
892
914
927
903
924
935
898
917
927
907
908
938
949
917
948
966
924
965
985
944
952
908
921
984
1000
957
930
915
902
876
896
936
951
1007
1042
1034
1046
994
980
955
904
874
903
971
1062
1056
1056
1086
1086
1033
1054
1080
1106
1110
1132
1133
1058
1085
1122
1029
1075
1061
984
1025
1037
982
1021
1049
987
1029
1041
1015
1066
1091
1012
1037
930
912
882
844
860
922
973
943
916
937
929
924
888
886
912
961
971
971
982
996
1007
985
962
940
873
828
834
843
891
896
892
971
988
961
897
865
894
906
878
915
966
979
990
1056
1060
1012
1051
1058
985
1000
1026
1040
1092
1122
1104
1088
1093
1005
996
923
939
982
1031
1039
1003
902
926
960
996
1004
984
984
960
919
907
916
901
876
901
930
940
931
913
906
944
951
962
930
940
969
962
900
904
929
936
959
973
970
923
888
851
823
829
877
1013
1158
1210
1105
1128
1129
1103
1042
1012
1033
1049
1078
1032
1015
1044
1048
1054
1042
1007
981
948
909
906
913
936
916
945
991
1003
1017
970
937
887
899
946
1034
1098
1113
1076
1050
1041
1006
994
997
1000
956
971
1026
1065
1041
1006
1057
1021
970
966
986
958
947
982
1014
1018
991
1006
1025
1032
981
1014
1027
1002
934
944
975
994
976
1040
1048
973
994
1002
955
942
979
1022
979
1023
1046
1037
967
981
1004
979
986
1028
1004
971
1020
1046
1001
975
941
893
901
930
932
928
988
1022
980
1024
1034
1015
1051
1041
999
1029
1047
1020
971
998
1013
956
975
1034
1064
1032
1011
950
932
944
937
910
941
973
971
937
961
981
997
988
987
1003
1023
1010
1014
1042
1052
1002
1005
1006
1012
959
987
1008
968
1013
1050
976
1003
1009
953
974
1015
961
971
948
911
938
975
938
966
986
962
993
1039
1039
981
1019
1020
972
988
1008
1005
1007
1054
1067
961
1000
993
981
947
968
1007
978
1004
1030
1038
975
987
953
932
898
901
924
897
904
941
959
966
1035
1075
1033
1043
1064
1043
971
1004
1014
961
934
910
857
878
901
965
982
1005
1031
1018
959
937
955
964
950
939
878
848
835
829
835
871
931
949
890
878
909
945
953
968
964
910
908
940
963
982
946
998
1016
1027
981
1005
1005
1008
1005
1032
1029
1023
977
895
861
884
920
980
1091
1063
1160
1187
1146
1106
1095
1111
1091
1009
1045
1003
986
959
934
958
965
1005
1051
995
1001
1042
1023
997
956
900
901
898
908
923
907
924
924
929
891
913
933
972
979
998
943
892
889
900
914
878
832
851
873
925
985
1018
1037
975
929
892
884
865
873
892
910
919
896
911
917
915
902
882
854
877
913
983
984
963
1037
1001
924
925
977
989
1006
1013
1007
971
920
913
925
950
986
1022
982
955
1010
1034
1045
1003
942
945
969
995
1028
1022
1083
1097
1074
1029
963
909
883
880
915
1004
1068
1048
968
944
922
907
891
848
832
805
830
846
882
861
924
960
980
949
924
925
906
885
875
885
927
960
989
993
999
985
907
875
868
836
842
944
1087
1091
1063
1035
1007
971
941
878
856
858
896
1010
989
1051
1134
1073
1057
1029
992
993
985
972
986
964
973
971
960
942
906
889
839
866
898
1009
1078
1092
1094
934
951
968
941
911
869
884
896
947
1007
1028
1012
956
968
978
951
947
967
938
987
982
961
942
922
903
925
936
935
970
1026
1051
1002
967
959
933
909
894
901
925
953
1005
1064
1066
1064
1052
995
952
892
891
857
882
874
922
924
934
921
873
882
863
875
887
908
906
970
1022
997
949
890
909
863
843
855
897
920
931
913
885
849
849
838
857
913
995
1034
1022
990
948
989
1004
1016
1065
1043
983
962
973
987
1026
1063
1016
1043
1025
1001
927
872
913
921
974
1013
1019
913
960
960
941
879
848
864
882
937
998
1047
1024
1026
1015
984
920
953
977
1003
1053
1035
1007
991
907
891
904
960
1070
1139
1066
1027
1082
1098
1052
1039
996
997
951
961
1023
1038
1014
1050
1063
996
1017
1011
1008
970
987
995
991
985
962
932
907
931
975
1002
970
991
1001
1003
1000
959
911
914
911
901
872
927
974
1028
1020
983
969
957
945
932
913
903
917
934
894
899
952
990
1019
1033
1037
1049
1001
976
934
886
868
868
887
943
1035
1024
992
1021
1042
1073
1086
1087
1016
930
932
930
933
921
926
878
904
929
874
867
927
972
951
987
1046
1056
1046
1033
1063
1065
1046
1026
1010
937
935
976
1015
1046
1028
996
1052
1065
1043
1008
986
933
942
968
1000
1057
1048
1028
1003
951
913
947
981
1034
1045
1046
1021
999
940
937
947
972
1017
1023
1077
1047
1008
1027
1016
1016
1034
1039
1030
982
1029
1050
943
964
960
950
931
893
874
902
938
974
969
1016
1043
994
973
991
1007
1022
996
1013
1035
1042
1016
967
981
1004
1015
984
1003
1015
967
968
1008
988
976
1028
1028
972
1014
1044
990
1020
1034
967
950
995
1015
961
1008
1032
985
1006
1001
999
919
875
886
914
935
918
955
986
993
960
971
975
986
987
969
911
885
895
909
919
904
883
918
929
924
909
927
928
986
1047
1060
1040
1008
945
943
947
958
993
1012
1064
1084
1060
1043
1002
968
933
905
866
862
859
873
889
915
905
850
857
903
949
990
984
967
1014
1030
1014
972
999
1035
1022
983
1014
1066
1080
1059
1091
1125
1054
1092
1099
1042
1043
1090
1081
1038
1088
1097
1035
1071
1106
1038
1060
1089
1019
1034
1091
1027
1087
1062
1000
1048
1022
957
1007
983
941
937
940
911
956
965
948
947
888
921
921
917
900
890
864
859
839
865
903
949
978
1035
1042
1061
1016
1005
972
993
1030
1059
1059
1037
981
1005
1019
1019
1007
1080
1071
1031
1062
1083
1029
1039
1042
1019
1017
1023
967
955
969
953
948
1017
1022
1015
1075
1067
1004
1016
1031
968
985
974
947
962
946
914
952
1186
1184
1162
1147
1150
1139
1147
1152
1159
1142
1111
1052
1096
1083
1072
1038
943
952
992
996
1019
974
962
991
986
967
949
927
908
875
857
834
833
836
830
865
883
889
896
882
857
837
849
873
917
985
1072
1083
1086
1054
1045
1041
1024
1009
1017
971
961
999
1055
1051
1012
1074
1115
1016
1029
1049
997
962
962
1006
1017
918
908
935
952
917
922
912
882
851
858
877
865
857
884
922
977
1007
941
972
969
963
950
903
912
901
882
880
886
926
980
1037
1051
1067
1052
1026
990
960
906
865
896
993
1081
1077
1005
971
928
887
865
847
813
795
785
568
975
792
815
820
833
834
813
795
816
804
814
826
826
853
872
876
834
810
822
835
827
829
854
852
838
868
878
853
894
872
896
927
931
878
884
883
863
858
862
885
901
902
898
940
945
936
928
907
873
892
892
908
913
944
944
937
902
897
907
883
902
954
955
902
906
927
942
930
899
863
863
856
889
886
883
929
957
917
916
871
882
901
953
949
933
884
884
871
866
845
843
856
840
843
884
916
897
849
870
867
841
835
822
812
795
796
808
813
815
805
832
843
828
851
849
837
834
816
881
921
903
870
870
865
833
824
816
809
816
806
797
812
821
810
834
839
823
819
839
819
818
836
824
822
842
894
879
848
826
823
809
830
826
825
837
826
826
821
821
847
861
846
863
877
866
848
859
867
855
851
880
897
891
902
862
845
843
839
827
837
863
862
858
871
860
878
878
853
856
872
876
886
897
855
894
927
930
898
929
954
958
936
863
862
878
901
915
891
923
988
966
910
892
1040
1025
991
983
920
894
905
887
895
864
850
836
827
823
812
807
815
819
820
825
858
842
836
871
883
814
854
852
862
903
902
861
848
815
790
804
816
807
819
805
819
814
813
796
806
803
807
811
803
799
827
800
782
786
793
776
771
780
801
793
809
841
828
824
842
850
836
848
838
797
822
794
805
827
831
818
830
854
874
842
854
851
818
808
812
771
778
775
598
882
607
955
834
854
878
887
848
821
842
808
786
774
764
751
765
756
751
790
822
808
786
806
807
786
800
799
782
787
799
799
782
804
824
799
815
860
826
810
831
802
784
804
795
786
805
799
786
771
782
784
850
830
811
813
822
811
797
813
768
774
770
763
757
783
785
777
794
778
787
794
783
777
780
754
741
739
733
740
776
769
752
778
779
774
804
810
788
808
822
788
794
791
784
772
780
794
788
804
800
825
823
812
828
824
850
819
827
831
805
815
816
791
780
782
790
825
896
887
917
870
861
870
777
831
815
782
777
831
837
796
795
813
796
787
803
812
793
782
568
1065
784
768
773
778
760
753
748
733
718
716
723
700
736
743
732
727
720
746
770
770
743
753
767
737
731
741
736
736
752
765
762
784
787
790
792
808
794
795
807
796
787
815
784
788
801
811
794
806
817
800
805
810
802
792
810
773
590
965
781
770
783
794
769
780
792
775
771
782
765
767
516
1065
796
822
802
794
829
787
775
783
770
762
772
774
771
517
1052
787
768
796
784
772
757
768
757
741
723
729
742
729
725
742
754
755
783
783
780
814
791
772
778
766
760
758
745
735
732
720
721
728
718
716
709
739
741
723
737
723
719
713
723
702
694
696
688
682
687
699
689
699
719
749
747
747
762
777
748
742
760
768
746
746
761
745
737
759
741
738
744
763
750
747
771
760
774
758
779
797
794
771
791
809
794
799
717
885
815
804
826
828
844
828
808
767
788
799
810
794
800
800
786
803
777
777
811
840
843
817
813
844
811
805
800
777
787
777
770
751
760
756
742
754
743
738
750
759
741
749
756
748
746
759
739
754
741
736
733
733
737
750
760
754
738
750
755
749
749
738
718
733
723
741
756
757
738
756
752
745
744
745
715
709
726
712
695
685
690
682
673
668
678
674
663
665
668
661
655
663
665
655
652
667
666
657
660
671
665
664
679
674
666
673
677
664
667
681
666
657
680
692
691
686
710
693
697
699
693
680
681
695
721
735
722
720
737
725
733
739
721
739
764
743
745
761
746
751
762
749
754
753
740
742
753
741
748
765
757
754
781
777
755
776
782
768
785
811
795
810
820
796
814
815
787
801
801
792
811
825
831
888
933
866
873
911
865
835
875
823
819
822
812
841
858
827
847
861
823
855
842
842
890
938
893
922
919
869
853
883
867
858
899
925
886
922
950
893
909
946
899
910
938
890
880
897
894
866
907
913
927
961
939
960
968
919
942
974
951
952
959
902
921
875
854
880
840
823
819
794
810
818
823
880
941
903
893
906
930
880
884
929
884
887
906
917
896
922
934
929
979
951
938
939
903
920
938
916
902
928
915
894
922
907
870
896
933
887
859
869
847
851
861
835
832
830
846
825
802
805
806
784
788
789
775
766
787
800
793
810
839
820
816
831
822
794
791
802
796
793
773
770
771
779
762
750
744
749
743
731
737
744
743
731
740
745
745
747
737
729
704
710
707
689
692
693
704
689
682
698
702
689
685
697
699
683
682
687
687
680
677
684
678
672
665
672
668
661
655
662
661
649
647
651
649
638
639
647
639
631
636
636
627
628
632
631
623
625
624
620
615
620
623
613
611
615
612
602
606
607
611
613
612
621
618
612
613
619
612
609
614
623
618
621
629
636
630
629
641
629
644
636
639
650
659
648
656
668
653
652
656
655
646
653
659
648
643
655
668
654
677
703
693
697
729
702
702
726
702
690
705
698
685
700
710
686
695
709
690
702
720
704
702
736
738
727
750
777
760
753
780
777
750
781
781
762
782
795
769
818
815
787
839
827
791
832
832
808
854
815
793
820
810
805
813
805
819
862
854
830
827
828
806
805
778
780
774
751
745
746
731
748
760
751
792
786
783
797
812
820
857
838
805
814
804
784
802
780
778
825
839
837
917
929
912
957
960
891
891
854
824
841
829
824
848
833
834
870
869
854
865
811
777
764
744
734
744
753
761
803
824
820
854
894
829
818
820
800
806
808
792
788
797
796
774
796
790
765
796
823
790
824
862
822
820
838
828
841
865
855
853
883
867
850
852
843
849
827
819
821
860
827
821
855
846
832
877
856
841
872
847
836
854
831
820
830
832
845
875
876
836
850
854
825
848
864
834
841
834
841
847
829
849
865
850
852
847
831
837
852
840
842
853
855
888
903
890
872
864
829
839
849
831
830
858
850
868
903
837
799
891
890
854
849
816
808
809
775
775
782
783
786
831
849
835
854
834
796
803
801
773
803
805
811
801
812
806
794
806
821
796
809
819
810
789
800
807
791
798
817
813
798
836
795
789
786
793
784
768
783
753
749
751
770
750
754
774
762
783
808
811
843
884
826
851
870
844
844
843
841
851
862
859
861
855
830
850
819
815
822
810
812
813
810
827
828
847
845
852
861
849
848
834
822
820
836
829
828
843
827
831
853
822
822
824
819
832
852
841
846
841
825
840
836
818
828
839
831
859
869
860
880
876
847
842
854
848
847
862
846
861
862
846
843
842
820
833
835
831
860
883
844
839
833
819
835
832
825
855
854
853
845
825
814
815
805
793
805
795
777
807
818
848
855
848
876
872
851
862
868
859
852
860
841
849
827
815
807
804
794
784
769
764
754
746
753
759
759
764
769
772
774
789
802
794
806
819
794
774
782
762
764
787
804
787
786
806
789
798
805
790
770
771
756
742
753
767
753
775
811
837
834
866
878
855
839
850
841
844
820
847
879
877
835
849
857
863
841
859
837
827
848
828
824
849
860
858
888
901
907
891
902
913
901
902
919
917
922
911
908
920
907
936
953
903
888
874
879
868
889
859
847
854
832
852
890
903
917
926
922
902
878
861
826
811
830
856
853
878
974
1001
961
972
919
936
902
871
822
811
799
781
777
804
809
804
842
845
842
833
828
825
806
814
799
791
804
805
790
814
789
774
755
603
807
830
837
772
757
761
757
753
728
740
727
720
716
725
720
713
714
718
714
699
705
704
694
685
696
692
686
681
686
679
669
671
671
659
654
656
651
641
641
647
648
640
641
645
648
638
639
641
631
626
625
630
623
620
625
628
620
622
626
624
614
608
613
612
608
612
618
618
606
606
607
607
606
612
613
600
598
601
604
600
601
600
594
590
597
603
595
589
593
600
601
595
596
598
592
586
600
604
590
589
597
595
598
608
622
609
613
635
632
629
618
627
640
646
644
663
679
652
659
671
656
651
658
651
661
663
660
686
670
692
707
716
743
711
705
730
707
690
692
663
654
658
646
642
641
646
656
647
647
666
655
661
682
699
693
716
729
706
719
698
684
679
677
662
662
682
670
671
689
685
673
713
688
691
710
699
722
707
696
712
692
674
683
697
686
725
720
709
740
728
749
744
739
764
773
785
820
846
917
904
908
926
872
883
866
824
803
810
770
798
824
800
836
844
816
832
850
822
829
849
806
830
842
802
769
784
813
779
813
844
816
785
786
758
745
775
759
758
789
784
781
799
780
793
808
795
746
759
736
724
712
718
739
741
715
739
736
718
720
720
723
712
718
724
702
701
712
698
683
687
679
677
677
701
682
698
745
741
730
727
725
703
696
705
685
678
689
690
687
689
712
709
704
722
733
710
701
715
703
693
689
691
691
707
709
707
725
714
693
686
684
686
685
685
660
661
659
654
669
690
682
679
709
707
699
723
719
706
703
714
696
690
701
699
691
707
723
734
735
754
733
732
754
753
743
732
727
715
710
722
701
716
724
721
711
711
707
689
689
691
671
681
674
668
665
672
661
649
657
663
655
660
667
661
657
672
659
651
674
676
662
666
663
659
656
669
655
662
661
665
675
662
659
680
657
653
658
640
639
648
638
636
650
695
751
746
730
707
724
710
701
710
710
696
708
688
678
689
674
672
686
683
683
700
701
695
714
712
699
717
687
703
727
708
706
718
704
693
715
705
696
717
724
738
729
712
713
703
711
706
692
683
694
691
707
704
713
748
754
745
735
763
749
760
731
710
701
718
690
699
704
695
700
729
748
737
763
753
750
770
742
751
756
755
769
784
757
754
780
770
747
757
755
741
740
741
730
731
742
731
735
752
744
771
783
778
809
804
796
809
787
796
792
786
800
801
796
812
810
797
811
804
789
808
804
776
761
739
744
736
738
766
775
773
794
783
767
766
778
754
758
766
756
762
793
780
798
821
809
834
808
793
826
844
875
867
873
954
975
948
936
932
927
910
861
875
888
889
906
929
937
1029
1060
1065
1047
1032
1009
969
909
900
865
848
850
874
850
845
826
794
832
863
914
914
948
944
877
889
897
905
886
928
950
971
987
985
935
952
923
934
959
987
960
1043
1046
1003
1075
1083
1038
1066
1057
1016
1042
1058
1017
988
1040
1050
1023
1005
913
929
937
884
908
904
877
903
890
851
858
835
793
789
791
823
846
858
944
1034
1053
1037
1004
994
998
982
940
977
967
916
984
1022
997
956
1006
1004
924
990
993
937
1002
1018
958
1010
1029
1025
1001
985
959
941
925
868
871
814
818
837
815
884
963
1006
1023
1019
1000
991
931
851
844
894
935
985
1002
1007
998
935
976
960
957
939
910
962
985
1010
1016
999
1029
1036
1037
1019
1016
1034
1034
997
1009
1046
1016
957
1039
1065
1025
986
943
989
993
1003
957
999
1008
1001
974
936
888
899
924
924
955
969
984
971
963
918
923
904
885
839
832
806
821
847
879
930
965
980
983
984
964
956
907
895
871
877
880
857
852
868
841
873
891
875
852
860
830
840
834
807
824
845
824
834
859
862
843
845
834
807
818
829
844
830
843
862
841
859
868
839
800
808
798
782
788
793
802
827
839
820
836
846
828
805
821
811
800
813
826
811
837
849
834
831
849
832
827
832
862
824
833
858
841
835
785
850
820
790
785
796
785
766
786
781
769
759
769
776
770
771
788
778
781
806
817
827
829
799
807
802
799
783
785
783
780
802
826
819
815
809
816
803
808
780
797
787
798
802
794
820
842
835
848
855
834
825
832
811
821
827
824
838
861
844
826
833
830
834
844
852
847
821
815
804
806
800
813
829
828
813
793
797
791
797
805
797
798
791
802
801
791
809
820
822
821
835
844
829
836
847
837
844
856
868
852
860
863
861
868
882
890
866
879
885
866
882
884
863
860
873
859
852
875
828
833
820
826
815
804
795
786
786
771
778
785
765
779
776
778
773
782
768
772
761
743
759
750
750
763
756
767
790
783
806
801
812
808
786
784
771
760
765
763
758
773
784
777
799
815
812
813
820
807
804
818
820
808
813
821
806
784
789
794
803
822
851
878
879
870
867
829
815
820
810
778
787
789
767
759
774
773
757
775
785
797
787
793
815
821
807
820
806
780
788
778
769
777
777
765
799
822
820
796
839
838
838
817
817
799
778
780
776
766
777
793
796
795
821
834
823
847
852
833
835
849
844
835
860
880
864
894
909
881
875
883
857
838
854
874
883
902
920
896
879
871
843
822
827
832
801
788
817
824
825
839
845
822
818
829
831
816
821
837
840
830
844
854
833
824
830
822
811
826
832
822
838
850
840
837
839
840
822
831
818
803
807
817
835
861
904
934
912
887
886
850
835
818
792
774
772
754
767
783
787
809
816
804
820
814
819
818
796
799
793
779
774
782
780
776
759
763
767
760
751
748
750
747
766
776
783
817
812
788
793
778
785
782
781
781
796
810
815
814
823
821
801
808
807
794
802
805
807
809
786
789
784
770
779
793
795
822
823
828
832
841
818
801
788
792
792
793
769
778
787
808
805
809
782
488
1056
775
769
787
793
796
795
806
786
784
792
802
811
797
799
823
835
813
832
819
817
819
838
825
852
857
853
818
824
809
808
840
851
851
829
829
794
788
769
789
830
844
829
891
944
929
963
963
920
948
926
867
881
876
858
884
910
866
885
886
848
824
817
801
793
765
780
789
790
809
857
899
893
919
924
840
826
808
790
776
782
780
770
785
799
784
805
793
796
807
787
780
762
752
749
740
738
763
766
773
766
790
768
775
782
769
768
775
780
808
819
814
813
799
793
796
792
630
638
1130
817
826
849
856
821
826
801
782
795
787
773
790
803
790
808
815
813
824
811
798
827
799
802
807
781
770
823
915
847
844
813
772
786
782
781
781
784
775
761
750
751
762
751
746
783
777
796
807
807
834
870
907
890
852
851
952
1076
1016
1017
1037
1027
962
1002
1003
995
933
934
951
953
955
955
962
939
899
937
949
926
905
971
1008
1032
1047
1045
1038
1033
1035
993
982
926
970
964
933
889
946
933
906
875
911
939
937
951
943
945
904
957
1001
1046
1079
1082
1089
1104
1110
1109
1041
989
971
940
960
967
940
956
955
951
888
950
960
963
960
948
956
960
956
941
925
894
865
831
843
870
911
973
1033
1003
1027
1049
1054
1033
1062
1079
1072
1044
959
951
943
987
915
883
922
913
931
960
982
984
978
925
906
876
831
798
803
795
777
800
816
792
836
863
836
874
933
973
926
899
909
911
902
831
828
845
888
984
1085
1080
1044
989
961
988
998
997
1006
1013
1011
1024
1032
1035
1037
997
953
1000
992
944
1020
1039
980
1045
1025
994
917
964
922
909
931
926
954
958
923
947
949
942
892
882
859
833
837
864
912
895
938
906
865
816
811
847
909
1070
1168
1062
1068
1055
1069
1069
1048
1017
954
910
953
977
1002
1010
1032
1004
958
949
950
928
904
849
885
871
920
948
1001
1039
1048
1018
1032
960
947
956
997
1013
1037
1047
1062
1067
1075
1061
1029
1027
1025
1026
977
1030
1052
1017
1076
1033
1074
1050
1056
1056
962
939
928
895
902
879
950
973
952
962
1002
984
1031
1051
1065
1056
1034
1054
1038
996
1056
1059
1010
1057
1060
1018
1077
1098
1049
1080
1078
1043
1075
1049
1024
987
1035
1048
982
1055
1059
1041
1013
942
987
989
1006
994
1029
1057
1063
1080
1082
1040
1071
1064
1031
1033
1002
987
1023
1014
1000
1045
1000
1012
949
889
921
968
971
1006
1031
1030
982
930
963
985
1011
1028
1044
1033
1019
953
888
918
932
945
993
1012
1022
1034
1029
1019
1015
998
981
970
946
880
880
825
824
817
861
919
1016
1068
1081
1078
1064
1042
1033
1040
1046
1042
1042
1038
1019
950
929
930
906
915
951
920
893
952
976
978
1043
1057
1030
1028
1005
934
974
984
986
987
1027
1026
1009
988
924
960
926
910
927
968
1036
1101
1068
1041
994
1009
1017
1022
1005
983
953
912
951
994
1049
1048
1028
1050
1083
1100
1077
1083
1082
1059
998
1024
1029
997
1040
1034
1005
1072
1069
1063
1076
1083
1072
1097
1105
1015
1028
1001
919
926
868
820
802
790
830
878
903
1010
1032
1032
1041
1045
1031
1033
1075
1032
970
1020
1034
1030
1041
1058
1042
1060
1081
1050
1112
1112
1086
1050
1083
1075
1033
1067
1003
1068
1066
1074
1031
938
980
980
934
966
937
986
987
949
995
1018
1041
1011
1045
1044
1035
1058
1077
1076
1105
1089
1032
1032
1018
1003
926
926
968
993
964
1029
1046
1026
1044
1017
987
1039
1059
1017
1055
1041
1076
1056
1088
1072
1007
1056
1070
1042
1087
1047
1066
1060
1000
1019
1017
997
1017
1011
1013
1016
1008
958
949
913
912
898
857
897
961
1016
1022
1020
1014
980
1020
1039
1032
1079
1096
1099
1095
1013
984
1010
1018
983
1018
1021
992
999
957
1039
1065
1062
1036
971
919
946
950
938
933
911
944
996
1065
1071
1082
1088
1057
1012
1044
1008
991
976
1039
1029
1001
1032
1015
1001
990
968
890
923
907
868
860
850
904
962
1010
1004
993
985
964
1013
1040
1071
1051
1092
1072
1058
1079
1085
1060
1050
957
1000
989
973
908
952
966
965
919
975
1028
1046
1066
1069
1072
1082
1089
1088
1110
1110
1111
1101
1119
1113
1062
1031
1047
1030
1024
948
1009
1028
1036
1017
959
1010
1031
998
979
1028
1055
1067
1066
1047
1072
1052
1036
1001
991
1006
1025
1013
996
1000
1017
1023
1018
1011
978
995
1018
1028
1032
1014
1001
994
977
921
903
918
942
969
966
1013
1024
1026
1002
983
960
984
992
975
931
925
920
936
962
977
965
962
966
971
951
1003
1030
989
973
996
1034
1048
1036
1016
997
992
933
907
911
936
958
992
1016
971
950
987
1023
1047
1036
1005
1003
1012
1007
1027
1052
1066
1078
1103
1092
1058
963
948
966
969
977
960
994
971
942
989
1028
1066
1044
958
931
937
954
961
919
879
844
828
858
925
1004
1018
1031
1018
1020
1008
1024
1040
1083
1095
1073
1051
956
927
959
1004
1026
1013
960
918
884
893
912
935
961
985
1017
1027
1040
1023
1003
969
989
1038
1096
1078
1108
1120
1123
1101
1070
1049
1059
1048
1007
1020
1035
1046
1065
1010
1059
1024
991
966
931
898
824
819
832
846
875
906
897
956
983
944
909
859
851
809
798
788
779
785
772
768
772
777
783
790
804
795
788
800
809
815
827
813
831
837
832
820
838
837
831
826
833
836
811
820
824
832
803
778
764
760
748
747
764
773
774
797
816
804
826
835
809
819
818
816
807
804
801
791
812
821
832
838
844
828
834
830
827
824
848
861
851
857
871
869
865
865
857
850
854
854
838
850
842
827
825
823
828
837
842
853
841
830
842
841
819
827
825
810
825
841
855
874
906
892
902
902
883
857
857
849
830
843
855
864
860
889
853
867
859
848
821
831
825
814
835
867
890
883
911
898
901
907
872
870
856
845
841
850
841
818
815
819
834
826
861
900
894
926
935
905
886
894
895
870
880
905
873
882
922
894
921
940
918
955
967
944
984
991
969
994
1015
984
996
1022
983
1010
1066
1048
932
876
975
955
963
924
908
925
933
939
959
942
953
924
879
879
841
811
804
796
784
776
790
790
781
808
793
797
805
808
803
796
813
813
816
835
845
806
799
798
780
782
780
780
781
792
812
823
818
877
907
895
874
845
841
828
804
814
802
793
790
812
808
789
777
785
801
796
814
823
863
880
876
822
846
866
878
889
870
926
939
942
963
913
828
985
849
825
796
788
798
805
802
826
692
991
863
897
917
919
949
947
916
918
912
878
908
907
864
916
910
895
939
955
941
909
926
907
922
929
943
887
896
903
882
914
936
899
867
889
898
866
849
868
854
852
861
875
875
866
874
866
846
872
881
870
858
876
886
870
892
901
867
895
885
828
806
824
822
839
871
922
968
920
926
940
903
876
870
850
821
837
821
769
807
795
790
803
835
858
852
869
881
865
848
838
836
809
813
822
832
822
856
876
854
875
886
884
862
885
865
814
821
819
803
818
840
817
823
827
815
810
827
813
821
834
835
815
817
825
812
810
825
816
809
824
598
1012
811
804
802
829
820
823
834
793
793
802
811
837
878
900
883
849
837
837
822
809
828
852
879
865
872
853
818
821
818
798
812
850
856
881
920
898
911
920
877
891
881
849
836
830
825
818
834
846
860
866
857
833
825
815
803
786
801
799
795
788
772
793
780
783
799
798
785
802
801
800
789
793
794
783
773
762
761
751
751
766
793
802
821
856
850
851
871
845
857
860
828
825
804
778
798
803
834
834
846
852
833
828
828
841
823
837
856
850
521
1187
860
842
841
844
831
832
823
824
812
799
817
831
830
856
871
845
831
833
836
819
831
820
856
854
859
847
822
833
833
822
821
825
816
789
799
802
789
785
795
800
808
809
830
827
828
838
820
797
802
790
800
783
771
785
808
828
848
839
813
827
796
802
824
821
826
810
861
901
913
906
893
857
841
835
858
888
904
862
836
812
821
707
941
856
875
891
899
910
904
872
850
835
829
815
815
783
779
792
778
760
761
770
764
767
772
776
766
778
785
805
813
848
844
817
828
832
829
824
819
791
775
760
755
743
742
762
808
809
783
799
822
837
842
821
820
808
786
785
766
753
767
797
851
856
903
997
993
974
1007
996
930
942
958
967
917
946
973
971
947
989
992
938
955
953
899
887
892
824
816
822
802
792
808
826
829
822
844
853
843
850
855
831
842
847
863
848
877
891
894
896
916
931
895
893
892
842
849
837
856
833
847
872
891
882
864
833
818
823
826
814
826
836
836
793
828
848
854
867
946
989
989
962
913
876
875
870
853
861
874
892
875
896
877
862
879
874
853
829
826
843
851
864
890
877
885
901
902
892
864
869
879
886
881
911
919
892
927
943
899
915
922
871
871
853
826
826
841
844
850
902
873
855
853
840
813
820
817
810
794
807
804
822
852
868
838
855
840
808
794
800
762
782
795
809
808
844
873
872
879
908
870
872
884
849
841
881
903
902
857
864
875
877
862
864
879
883
917
920
920
875
883
865
850
853
852
846
844
853
852
837
853
853
828
831
841
856
840
857
851
837
845
819
817
805
814
822
810
829
830
845
815
820
819
814
800
813
815
804
793
808
817
809
829
862
854
843
825
819
804
791
790
782
782
795
808
839
849
870
825
835
860
859
859
842
881
877
866
847
850
829
808
804
802
791
530
497
572
808
798
812
706
855
778
768
781
776
785
776
788
799
830
834
830
834
860
834
841
845
834
832
845
850
864
857
883
884
834
844
850
824
827
830
812
815
820
841
826
828
824
813
798
806
798
796
801
808
816
818
828
843
840
821
822
792
790
781
775
769
779
777
784
783
803
822
832
829
846
844
840
828
808
795
793
779
778
764
774
783
786
783
785
779
765
760
745
743
726
721
708
716
730
733
747
592
904
596
912
747
610
857
727
716
713
708
723
757
791
823
849
822
822
842
834
808
813
803
794
784
796
797
803
804
823
833
834
834
830
824
807
810
802
799
798
792
779
777
771
765
759
756
755
745
753
753
771
750
765
744
750
746
743
737
738
750
747
746
768
759
750
763
770
759
780
501
1090
795
790
786
777
758
738
738
730
726
735
765
820
836
900
950
963
926
910
899
868
857
840
815
804
807
799
787
798
795
799
796
805
826
837
810
803
812
919
887
868
827
827
856
881
907
899
884
867
853
834
832
801
797
785
783
774
782
763
781
789
670
571
811
387
803
819
270
313
491
325
387
524
252
263
390
792
799
823
843
824
834
830
818
805
791
793
795
823
836
859
866
865
861
845
817
807
774
767
759
749
744
745
742
749
744
746
745
734
723
718
713
712
703
697
691
696
1417
715
703
709
705
708
709
713
720
714
753
759
776
792
811
800
791
803
785
773
772
774
777
758
764
763
761
772
775
782
781
795
795
806
792
801
769
749
754
736
739
742
733
766
809
827
801
776
789
787
778
773
762
752
776
782
780
781
806
815
760
902
808
794
801
793
779
769
764
765
770
770
785
780
794
799
807
850
861
835
828
809
779
760
755
750
747
751
737
748
748
763
771
770
758
748
750
753
752
760
776
803
812
803
824
829
812
816
809
787
769
768
766
751
740
741
744
754
759
754
760
755
755
753
744
757
754
753
752
756
743
733
733
730
724
731
727
708
713
711
704
713
714
721
733
735
741
738
740
763
762
760
789
795
804
837
855
853
826
807
811
789
780
793
788
782
810
832
839
817
817
799
798
796
787
774
793
794
788
811
797
778
775
771
757
770
773
771
762
778
794
793
790
805
809
791
787
773
770
760
762
774
773
771
789
802
792
793
802
787
799
829
860
833
830
814
799
799
813
831
854
849
869
879
876
855
869
865
859
845
812
816
789
773
782
796
813
846
881
913
906
909
895
858
856
838
810
815
807
793
786
768
777
763
763
757
726
746
735
735
740
769
787
793
825
846
844
823
849
843
819
828
841
849
827
833
824
778
761
757
756
742
756
793
830
817
822
859
935
951
890
860
876
844
857
848
828
836
864
830
801
810
778
770
771
750
755
741
741
733
730
745
757
769
788
812
815
791
798
783
770
768
762
743
740
740
743
738
746
742
753
761
774
770
779
777
785
768
776
775
772
762
758
751
739
558
904
566
893
748
755
750
746
752
741
730
727
726
723
713
729
731
760
751
763
767
761
757
1517
752
752
751
746
751
761
754
775
777
767
780
773
772
765
755
751
748
733
724
724
730
742
756
749
510
1036
777
489
740
505
445
339
302
478
532
761
772
759
780
786
786
792
817
815
807
789
789
784
780
769
635
915
516
1032
493
1079
787
769
782
771
759
680
827
745
731
749
746
757
746
758
480
1024
744
730
730
724
703
707
699
687
680
682
691
697
702
701
715
718
725
729
725
720
721
721
712
705
708
704
702
694
701
708
714
726
757
767
760
790
773
777
774
773
761
779
789
783
796
826
810
786
791
776
758
751
709
756
730
741
749
744
759
769
762
775
793
785
802
812
811
803
810
813
803
803
821
829
826
841
829
812
774
784
761
752
744
754
757
772
787
770
753
766
761
756
753
736
747
745
746
744
763
781
790
787
798
808
795
783
779
765
762
768
761
780
792
778
785
799
814
809
815
872
926
895
944
926
876
902
902
847
842
852
842
828
843
841
796
785
788
779
791
798
796
790
810
819
805
797
806
777
756
761
751
745
738
748
762
790
771
792
812
784
802
793
781
773
787
780
767
775
785
765
747
766
779
805
852
868
829
799
780
767
780
783
784
782
813
823
840
820
882
878
853
889
839
873
853
830
837
851
825
845
854
832
830
843
808
789
776
951
1055
1032
981
963
947
941
931
912
913
933
926
920
908
865
819
804
786
777
780
783
782
767
773
745
750
736
729
724
739
723
735
746
739
746
744
734
749
753
757
781
803
803
837
844
826
821
816
796
772
761
754
737
747
739
751
744
746
745
749
782
822
824
876
882
844
854
865
860
859
840
831
803
783
785
782
785
791
789
788
805
816
812
824
812
798
794
803
788
784
800
806
796
801
810
810
806
797
784
785
776
770
774
792
791
819
782
798
785
789
796
805
783
781
765
755
760
778
793
814
806
821
822
810
795
791
770
752
743
741
737
751
749
768
794
813
792
791
792
774
762
757
753
740
740
737
738
742
727
728
734
730
747
751
756
752
756
775
796
806
806
781
772
777
767
761
752
757
758
781
832
832
879
913
903
875
838
802
783
772
765
760
764
786
811
847
825
843
836
828
818
809
796
784
788
779
788
835
872
812
805
824
814
809
832
826
806
804
768
773
769
764
782
795
805
835
826
835
817
835
835
850
846
810
801
795
792
786
782
786
776
783
792
814
822
839
834
821
801
797
779
762
748
744
742
742
737
730
730
730
719
705
704
703
700
707
707
707
716
732
750
766
770
778
779
767
767
767
762
760
757
755
747
732
734
736
743
741
745
751
756
777
772
803
809
806
796
784
771
749
748
743
743
749
767
779
766
763
759
777
785
782
805
811
812
798
809
804
780
788
768
755
748
745
741
752
775
795
826
864
879
913
910
881
859
815
795
764
756
747
734
746
812
902
910
972
993
969
919
905
897
887
865
844
825
816
813
787
776
784
774
796
828
846
890
848
835
856
853
852
853
851
847
824
836
833
831
820
813
821
827
830
852
821
815
822
824
836
839
867
898
853
853
854
800
790
782
787
782
764
667
614
445
308
277
261
322
305
271
254
274
278
262
285
307
350
462
338
257
271
255
267
273
259
293
251
272
276
338
358
307
252
298
379
269
262
252
309
650
764
804
782
755
759
745
548
533
297
264
282
354
273
256
258
261
262
405
278
326
522
380
869
864
836
802
817
786
757
489
492
319
271
513
319
331
351
720
847
861
804
800
814
793
786
788
756
550
646
511
273
258
258
275
393
2325
782
809
786
772
753
745
728
722
710
692
687
681
692
663
715
731
774
816
827
802
793
799
808
779
785
779
748
735
747
735
721
741
745
733
733
763
766
757
765
765
754
744
747
736
725
727
726
722
700
711
705
701
691
688
689
691
694
686
688
679
677
670
665
668
676
681
691
712
705
701
711
717
705
721
735
731
725
731
744
755
750
742
747
757
746
768
764
745
735
743
753
745
758
794
831
854
872
872
818
801
793
784
764
749
758
746
760
781
830
833
808
798
811
792
784
798
793
796
798
828
848
816
828
829
815
818
823
820
808
827
831
818
829
845
837
804
768
772
760
747
762
776
790
769
763
780
776
790
796
787
795
810
798
804
808
823
805
806
778
753
752
760
785
816
862
876
969
961
939
954
936
871
859
817
793
791
778
798
808
805
790
806
810
802
832
859
861
843
887
898
900
903
948
982
952
969
918
874
839
804
780
763
750
770
804
831
870
909
858
835
829
806
817
812
795
811
799
793
800
812
816
798
814
810
798
788
787
766
751
752
752
743
754
759
786
802
841
855
844
825
830
818
804
828
822
813
811
838
859
851
874
897
898
854
866
861
834
834
849
848
844
866
870
850
856
851
823
812
792
787
767
771
754
750
767
773
791
798
817
799
810
808
813
797
808
807
796
816
834
837
814
815
835
809
797
809
794
778
781
792
790
776
786
796
787
801
824
824
796
810
817
807
792
824
863
874
898
888
849
835
829
804
807
812
807
817
818
815
811
801
796
804
806
805
809
815
793
801
797
780
772
765
752
736
729
721
721
719
724
713
719
722
722
721
718
706
694
701
686
676
677
662
687
706
746
754
788
851
866
824
794
801
799
786
775
775
759
763
759
767
749
763
760
760
752
747
742
731
729
735
747
766
779
826
820
810
827
816
796
775
754
759
741
735
727
725
717
711
714
712
720
722
725
735
735
744
750
752
753
747
746
748
743
734
726
716
717
710
714
713
710
708
705
706
695
704
707
697
710
721
718
715
711
720
731
730
734
748
737
733
732
731
732
722
732
722
720
707
698
702
700
707
711
705
728
767
791
799
847
853
805
820
817
816
834
865
891
859
911
913
907
863
837
845
864
840
861
877
883
862
912
928
896
895
927
929
901
919
933
893
916
913
874
848
850
834
821
828
837
831
814
834
836
825
797
815
834
822
845
867
879
852
858
877
886
853
874
891
859
873
896
874
837
849
850
817
810
806
798
808
810
815
803
831
839
835
844
866
863
858
852
827
844
843
829
782
791
771
765
773
762
777
787
791
774
781
781
762
740
754
762
769
789
813
869
863
892
896
883
860
843
809
782
776
758
745
741
777
824
821
858
889
895
867
885
897
877
862
874
869
843
853
861
822
827
832
825
834
817
816
784
782
783
776
757
774
764
748
745
745
751
745
747
747
764
771
776
773
792
801
810
794
808
829
826
826
851
856
850
821
812
815
795
796
811
818
814
801
811
800
778
761
776
779
774
795
802
785
782
801
801
788
807
550
1031
796
808
806
825
840
849
863
868
853
830
809
802
785
789
780
789
798
811
819
812
804
816
814
798
801
802
791
784
784
802
818
802
832
838
826
810
807
813
817
801
829
836
830
842
834
844
802
814
803
784
800
803
804
791
822
1013
965
947
932
897
862
818
803
785
782
776
788
795
802
805
827
842
846
829
795
811
783
779
795
781
788
796
785
797
791
779
781
776
793
794
786
795
803
799
788
794
791
788
790
786
780
780
804
802
804
855
857
828
881
905
862
871
871
833
852
870
868
863
874
860
837
826
811
784
774
787
777
606
972
785
798
819
797
794
791
793
778
795
802
803
824
828
826
861
880
876
902
911
883
872
855
809
794
789
773
776
780
773
771
767
759
770
777
785
796
801
785
790
799
785
778
783
776
770
778
789
792
808
829
838
825
839
832
810
813
787
769
770
776
811
837
911
972
952
940
934
899
861
854
839
821
815
813
810
797
819
782
787
798
823
839
858
890
856
877
878
850
866
849
826
820
817
801
821
835
860
877
889
867
819
813
787
778
787
792
801
819
846
887
852
892
870
843
844
831
817
814
801
765
729
783
781
803
827
849
902
905
950
949
983
980
977
943
969
984
990
995
997
999
960
982
985
939
974
987
951
987
939
942
963
953
983
956
940
966
923
937
916
896
899
871
888
869
828
853
868
850
871
886
885
876
902
913
897
926
949
906
933
938
892
906
925
890
917
950
912
920
927
895
922
932
892
901
908
902
907
921
936
898
918
922
895
910
921
900
896
914
920
887
892
866
878
896
890
896
879
881
856
836
821
795
799
812
829
809
822
841
841
820
855
874
867
847
834
810
814
823
833
836
878
880
861
886
860
828
836
839
833
831
842
852
874
887
872
855
831
831
837
847
863
876
877
837
815
807
799
794
782
773
778
798
797
816
849
826
840
865
887
865
843
804
810
783
771
759
771
771
757
745
750
779
798
856
899
915
900
878
840
831
813
808
798
796
787
791
810
834
850
879
909
896
884
884
884
888
886
911
930
933
926
944
949
945
903
896
897
902
897
874
866
872
843
875
890
879
865
833
840
824
845
856
828
854
845
836
811
823
814
808
791
808
815
821
808
823
812
804
803
814
825
834
829
848
860
864
864
865
870
875
884
883
861
849
847
818
830
829
809
796
802
782
763
776
771
754
767
766
758
772
777
766
768
767
770
760
763
769
779
771
796
798
802
827
869
862
902
923
888
885
878
846
801
806
803
805
854
958
989
1017
1061
1050
994
998
968
942
895
883
851
826
815
816
810
793
808
825
816
834
856
849
843
872
861
846
850
845
846
804
816
809
839
827
810
804
798
787
800
812
827
835
807
834
842
847
852
847
838
819
784
791
790
834
873
881
894
911
891
905
881
840
828
822
821
842
856
894
928
938
949
897
873
833
828
804
824
865
931
965
1002
1004
993
981
949
905
889
870
852
820
812
806
786
806
785
782
816
839
875
880
851
900
914
933
897
845
869
862
852
895
907
907
951
940
924
948
929
905
928
933
904
920
925
896
885
882
854
848
865
861
820
827
840
820
833
830
827
813
819
829
809
812
841
855
839
863
867
846
856
844
823
829
828
821
814
814
819
805
821
828
820
820
827
827
804
816
813
809
821
836
838
843
854
857
835
838
802
796
792
798
802
799
826
835
820
831
834
817
817
818
813
804
808
811
803
820
844
844
851
850
839
830
829
830
812
822
817
801
797
801
805
809
815
848
863
847
864
875
844
851
846
828
818
824
835
822
845
855
841
850
865
860
847
857
850
824
836
831
813
818
828
823
817
847
858
823
818
815
807
831
849
847
890
904
855
856
850
837
826
803
818
822
846
835
822
838
837
827
851
846
852
849
836
813
822
825
806
823
817
818
812
816
801
823
824
823
806
818
810
797
783
703
860
785
804
833
859
857
870
851
819
887
955
959
925
908
891
907
903
900
894
886
874
856
851
842
831
826
821
844
861
840
846
842
849
851
852
855
829
828
821
803
785
790
782
775
765
775
781
773
788
792
778
778
775
772
771
765
760
753
735
707
704
700
702
707
717
724
739
753
752
775
788
770
778
770
766
759
757
754
746
751
754
760
772
814
837
815
836
852
837
836
811
795
805
802
819
845
835
847
847
837
810
804
805
791
810
668
982
811
788
796
775
781
769
772
787
782
773
760
764
755
761
759
767
767
747
756
751
759
766
792
799
799
794
810
809
808
824
827
819
844
837
840
831
840
836
840
825
801
789
774
759
741
783
796
844
824
837
831
832
799
803
802
785
781
801
809
802
783
797
779
773
778
780
784
786
820
826
815
839
834
826
798
819
807
806
789
805
799
847
842
816
824
802
807
805
815
808
840
855
847
861
850
848
826
823
806
819
813
805
814
841
820
803
844
834
809
803
815
810
811
808
803
794
780
776
784
788
800
806
812
820
810
805
838
850
826
850
876
884
855
857
859
853
821
797
797
791
767
806
660
1025
882
875
863
860
844
830
802
804
794
790
781
786
796
806
802
810
812
806
789
796
793
781
790
780
782
768
775
785
805
806
793
788
786
775
768
758
762
758
757
751
763
761
767
761
763
759
752
751
750
750
751
751
757
768
757
763
758
755
743
744
742
736
726
735
730
741
742
764
770
762
775
771
761
749
750
732
717
708
709
705
721
727
742
745
758
765
780
767
787
790
782
776
764
749
754
741
738
732
756
800
831
828
840
815
818
807
794
782
770
758
763
757
763
779
804
807
838
853
843
821
827
816
811
799
792
782
771
780
792
796
808
826
794
805
800
787
800
794
794
800
805
795
799
796
794
790
789
783
778
791
794
795
790
794
799
801
786
796
793
789
779
779
772
753
741
740
741
732
754
756
774
783
789
810
813
785
785
820
849
827
822
839
860
909
933
967
990
1003
1011
1002
971
927
881
856
832
794
786
791
786
773
815
817
833
875
852
867
878
844
851
826
821
801
810
810
820
831
831
822
809
794
769
783
766
758
769
776
787
780
801
779
772
779
787
767
775
769
761
772
766
754
771
767
780
801
812
816
801
810
798
791
788
766
783
808
860
874
859
832
818
804
779
757
785
761
777
528
1005
771
780
793
812
841
861
889
880
866
826
835
839
841
824
816
843
831
817
809
807
801
795
819
815
824
855
855
844
837
845
847
825
852
868
844
875
893
859
833
852
877
878
903
915
888
886
891
892
886
876
852
844
850
852
826
850
860
851
892
906
866
890
883
841
828
800
805
818
801
823
840
830
865
865
842
834
835
850
844
817
825
822
807
814
799
784
772
758
748
738
727
728
727
734
737
737
737
725
737
745
749
762
753
745
750
754
762
768
778
782
777
767
787
793
788
763
747
759
765
782
778
758
770
790
827
862
829
848
880
895
862
841
804
802
852
849
871
859
837
849
848
832
806
782
785
777
779
776
773
807
812
807
795
803
801
810
813
819
787
797
792
793
793
788
772
788
802
802
804
800
794
784
762
743
745
743
746
747
786
854
912
926
887
824
814
803
788
761
756
750
741
734
723
727
740
733
747
749
758
743
754
761
757
758
769
781
781
773
785
774
768
755
756
752
749
737
738
741
742
741
767
848
829
816
807
792
786
780
777
775
767
756
741
738
733
732
728
735
733
744
741
767
795
826
814
829
842
843
827
812
787
793
794
791
790
785
773
764
769
767
765
774
783
762
760
771
773
766
771
784
812
826
797
816
819
813
810
794
782
770
756
742
738
726
732
731
736
727
744
743
751
762
775
766
774
781
776
777
760
762
758
754
750
741
739
733
729
745
760
791
820
827
804
796
784
777
772
763
757
748
735
731
731
722
728
714
717
725
738
746
755
739
744
746
739
737
737
737
736
738
752
765
788
792
789
800
794
780
777
789
786
789
788
779
761
739
751
745
751
748
756
773
786
783
802
834
842
819
824
834
842
819
809
809
801
798
774
778
770
763
759
749
750
755
762
751
748
747
752
753
740
750
757
767
760
766
766
758
757
761
765
753
765
755
755
756
741
744
748
747
743
754
773
790
799
790
788
790
781
766
752
757
750
749
746
743
744
740
756
772
784
790
773
776
767
761
752
737
747
746
751
743
748
750
755
763
774
773
792
802
809
789
795
798
794
779
781
782
778
777
772
761
768
748
747
741
740
749
752
750
751
758
767
774
769
754
754
749
741
725
737
746
749
755
748
749
755
757
758
766
750
757
761
766
765
766
783
784
775
768
768
768
760
749
766
777
770
760
770
774
776
759
763
772
770
772
758
755
765
761
758
756
769
782
790
773
783
780
777
760
767
770
764
748
738
735
732
718
712
717
727
751
748
765
794
837
820
825
847
837
814
817
808
793
778
774
751
750
740
734
729
728
731
734
734
735
741
753
759
765
763
753
747
738
750
749
752
779
789
781
788
802
792
782
786
794
830
864
858
842
858
870
1682
799
805
802
806
789
784
795
787
775
796
790
779
805
814
801
823
839
858
827
836
854
871
844
839
859
841
830
819
817
805
787
771
781
782
774
780
789
785
802
785
787
805
830
851
853
827
798
815
831
839
810
839
855
870
852
892
899
858
862
852
859
840
807
801
817
850
862
857
819
836
839
844
822
858
897
899
889
923
908
862
867
868
868
834
838
857
843
818
815
818
800
812
804
812
805
801
816
828
817
829
850
851
833
867
878
874
857
882
887
860
896
879
837
845
843
838
818
832
840
833
822
833
837
840
810
796
803
785
790
784
793
775
776
809
819
835
843
850
842
833
812
797
787
760
740
756
773
802
793
824
849
833
843
881
902
883
873
885
882
857
879
892
894
882
887
869
851
850
845
835
805
813
806
819
826
826
838
837
811
814
806
802
784
786
783
787
776
785
788
793
781
776
780
766
752
763
769
767
752
769
773
773
749
771
782
797
786
802
822
824
800
798
805
800
781
781
779
773
773
767
761
751
743
723
722
721
712
721
731
749
765
756
758
758
743
751
760
764
767
767
770
745
748
747
746
739
733
742
754
739
740
740
742
753
750
748
751
757
763
765
765
753
753
748
746
739
738
721
726
723
720
714
710
711
718
725
725
732
721
723
729
736
735
742
772
803
823
827
823
820
812
798
783
766
751
733
727
731
731
742
753
763
764
745
741
740
735
732
734
732
732
722
735
727
737
739
740
742
727
727
726
722
718
716
710
699
700
696
686
693
695
698
721
734
747
765
796
814
818
795
790
787
774
766
755
737
732
730
726
708
712
710
718
729
734
746
783
796
799
796
781
770
770
759
753
729
728
733
746
743
737
746
748
740
734
725
740
749
736
737
735
725
728
731
736
736
724
721
721
724
724
729
727
727
727
724
719
713
711
705
702
704
716
732
738
749
760
762
748
750
743
738
736
725
724
740
737
735
753
752
735
752
751
756
753
752
746
730
734
725
722
723
723
720
727
724
732
743
743
738
740
723
721
715
637
776
702
695
695
704
718
742
754
779
812
819
795
792
785
777
766
746
743
730
722
722
735
751
753
759
758
784
780
776
777
760
741
739
718
718
720
726
723
741
757
772
765
781
787
769
763
781
777
764
754
742
739
744
744
728
738
738
731
726
741
751
755
742
743
746
754
771
767
761
776
779
785
791
765
761
760
762
770
773
756
754
756
760
768
771
753
763
762
756
760
754
747
735
734
733
733
718
716
720
726
739
733
744
740
750
737
743
757
759
751
755
762
746
740
741
743
730
740
739
730
726
728
734
745
741
753
763
768
750
743
741
735
731
724
714
707
726
714
719
718
732
736
747
737
743
753
754
751
745
732
738
731
721
724
728
733
739
749
746
759
765
772
760
747
757
756
739
749
754
756
744
753
764
773
786
761
762
774
778
766
768
784
782
786
778
774
781
773
757
761
758
750
736
725
719
702
704
714
731
734
754
764
779
762
792
784
786
786
767
780
782
791
792
794
789
768
759
753
747
748
738
740
736
729
732
738
744
736
750
760
762
758
758
745
732
734
736
732
715
721
724
731
747
750
754
782
803
806
805
801
806
802
796
785
768
751
764
763
754
754
737
739
734
725
722
720
719
709
722
724
724
734
746
759
760
757
780
785
795
773
788
798
800
786
785
796
792
801
787
791
791
785
768
759
759
756
748
746
738
733
725
716
711
705
700
692
694
694
693
695
704
715
731
757
761
750
774
766
768
743
751
751
749
748
744
753
750
751
754
737
730
732
725
719
717
711
709
707
692
694
688
682
687
689
685
693
712
709
723
741
750
767
770
765
752
752
761
786
807
807
798
805
805
796
789
788
760
755
751
757
772
827
829
831
845
810
806
780
750
748
751
715
702
693
681
692
687
687
692
685
676
677
684
687
700
695
708
723
744
753
751
744
756
752
742
733
732
719
705
698
701
698
710
732
742
741
740
745
748
745
734
740
720
710
700
698
689
680
692
685
687
679
680
675
681
670
682
705
739
788
818
821
816
823
846
855
843
836
812
796
794
801
776
779
786
792
776
806
826
843
837
829
825
855
859
824
789
794
786
776
821
837
848
851
874
890
892
865
936
914
889
875
846
817
804
755
742
738
724
703
735
753
762
782
778
803
809
790
802
778
777
756
763
804
795
803
799
805
795
800
824
850
837
841
846
808
815
823
878
940
959
944
925
907
912
898
863
858
828
818
840
866
892
879
894
908
908
899
875
851
823
819
822
822
820
849
840
830
810
792
760
757
748
731
758
809
845
863
861
833
797
770
792
797
816
836
822
847
856
843
842
834
833
840
814
821
805
792
768
767
764
754
802
848
869
836
866
874
873
847
855
911
899
900
851
906
917
910
899
890
928
923
922
910
886
921
920
890
884
846
870
860
848
818
819
795
781
769
784
785
786
801
802
802
769
794
813
824
849
859
843
866
864
870
871
856
833
887
837
821
807
778
753
752
723
715
714
703
692
695
699
698
692
702
708
712
709
721
713
707
710
704
686
691
690
707
736
735
740
742
735
724
729
727
722
733
730
720
728
731
712
715
714
720
720
735
746
744
729
742
758
772
768
770
789
790
788
809
830
802
827
823
802
786
775
789
780
778
788
796
780
787
783
774
767
782
778
772
780
802
818
799
793
800
781
781
769
767
745
744
740
744
731
740
739
734
724
710
712
709
713
710
719
733
746
748
758
775
783
775
802
807
791
803
809
782
776
764
746
748
745
758
772
757
756
766
768
765
766
786
785
774
780
777
777
755
758
753
745
752
765
757
747
745
734
721
725
719
713
703
706
526
868
683
679
678
682
696
709
722
743
774
783
780
796
802
815
800
810
815
792
780
802
808
796
783
787
788
780
774
768
760
750
761
758
759
752
774
791
797
784
788
799
781
791
789
765
763
774
769
759
761
762
763
751
756
760
769
764
766
771
769
759
763
757
754
749
753
750
739
733
734
731
731
723
733
739
742
742
746
743
725
732
716
706
702
696
694
710
720
734
727
742
750
753
740
745
742
742
741
757
784
795
802
825
825
805
807
808
798
774
776
768
751
750
754
753
747
755
756
749
742
744
745
747
742
743
741
736
737
741
745
738
742
743
739
724
722
723
723
719
733
743
757
752
767
773
763
757
754
745
730
728
731
733
727
728
735
733
727
727
725
722
714
714
709
698
689
693
692
702
708
716
717
728
736
750
752
745
754
757
758
759
769
777
765
773
778
781
770
769
777
776
764
774
775
774
766
787
792
780
783
785
771
766
761
764
748
757
756
751
751
751
751
734
733
735
727
716
719
721
718
716
701
698
700
699
705
698
703
709
714
718
717
726
725
718
712
710
707
702
695
703
712
710
719
716
727
734
736
724
725
715
706
704
709
711
715
725
734
739
736
747
754
754
745
746
752
750
746
758
755
746
750
750
756
749
756
761
757
759
770
785
776
776
779
780
764
770
773
769
758
749
754
749
749
762
780
786
782
793
786
773
771
765
751
748
752
749
744
748
739
736
734
737
742
734
742
750
752
743
752
750
745
745
749
749
742
746
750
752
746
749
748
742
740
745
747
739
734
726
726
717
716
708
699
691
692
697
706
716
738
754
759
760
747
753
795
817
832
845
845
852
875
891
904
884
903
907
918
913
917
932
905
905
892
889
848
853
841
812
814
814
811
773
767
764
759
748
760
767
767
763
774
775
769
762
770
770
758
764
774
785
793
782
790
776
767
758
758
755
743
737
734
721
706
709
716
726
729
734
745
757
750
762
771
781
792
809
816
807
821
824
808
813
811
797
804
807
809
797
806
802
790
801
805
801
792
795
799
792
811
814
808
797
791
792
776
785
788
790
784
793
785
785
796
795
783
787
777
779
772
778
773
764
769
771
758
763
758
746
746
742
742
745
753
754
755
762
774
768
780
783
774
782
773
768
766
767
767
757
764
758
745
742
742
725
717
710
701
698
697
700
702
704
711
720
723
726
734
749
740
745
755
759
753
758
768
775
768
774
777
768
756
764
764
761
752
755
757
750
749
757
759
753
763
765
757
750
758
752
731
736
722
710
708
709
709
709
712
724
739
753
750
757
764
755
747
746
737
731
725
728
734
747
741
761
771
761
772
784
782
786
798
788
777
781
776
761
763
750
738
731
731
720
731
723
709
701
707
703
710
709
719
729
725
736
737
749
755
756
775
780
796
791
813
815
799
804
812
816
801
801
804
805
802
809
811
793
796
806
800
787
793
782
758
751
746
731
729
736
749
749
768
781
773
772
771
767
752
741
737
736
733
729
733
729
730
717
712
708
700
698
703
709
712
703
709
720
726
722
720
725
725
728
733
722
717
731
727
735
730
723
725
724
725
725
712
707
722
734
737
757
763
764
761
765
769
775
759
778
782
769
771
787
789
778
781
779
777
769
773
782
781
770
776
780
789
793
780
788
783
765
751
768
758
766
756
762
763
759
751
755
756
756
760
766
775
771
785
784
772
775
779
771
765
756
757
755
735
743
728
724
722
716
720
725
733
733
739
735
729
730
726
728
728
723
726
734
729
737
748
747
739
726
723
707
703
703
703
720
737
772
792
791
791
788
779
770
771
760
749
738
741
740
720
722
728
733
739
763
780
773
779
788
782
772
769
764
746
740
739
737
727
732
734
742
731
732
740
737
743
747
749
738
734
750
752
759
772
765
761
769
764
749
752
755
747
751
772
780
776
789
804
792
794
796
797
783
795
802
799
803
796
786
775
774
785
789
779
785
791
800
792
801
811
813
798
803
794
795
783
791
795
789
781
773
780
757
743
743
741
742
745
771
791
789
798
814
822
797
802
804
805
782
788
794
806
789
779
774
754
752
752
755
753
748
752
743
739
741
743
751
741
742
745
745
739
737
741
740
733
734
746
745
723
717
713
724
730
751
763
746
732
740
739
731
735
720
714
715
704
709
697
708
697
687
687
683
688
686
679
679
671
667
665
666
670
670
674
678
682
675
679
681
677
677
673
674
678
679
685
695
705
717
708
711
714
715
704
712
719
715
719
727
719
716
725
737
732
729
721
724
715
721
727
743
736
743
742
741
720
713
714
709
712
696
701
710
718
739
745
722
713
695
696
695
692
703
723
746
755
738
728
729
711
716
724
737
750
746
724
734
742
752
744
753
754
752
741
744
750
759
764
778
772
770
779
784
778
768
795
816
820
809
797
774
775
790
807
810
796
782
764
743
738
731
745
765
762
757
736
715
713
715
731
748
762
758
755
744
739
744
744
758
752
753
729
724
720
724
746
767
784
786
816
815
809
807
806
795
780
785
801
819
802
829
813
798
798
784
808
839
815
802
783
784
802
820
825
818
799
778
753
744
746
737
760
744
769
770
755
765
775
779
765
771
770
792
810
807
794
760
760
752
747
748
749
741
746
743
754
761
778
769
767
757
750
731
724
708
699
706
701
732
773
780
805
792
801
770
774
768
785
783
771
759
741
721
704
694
679
686
705
731
776
789
814
834
819
802
785
787
779
782
775
773
777
769
762
762
765
757
735
724
719
706
715
771
806
830
846
684
976
802
785
767
761
746
731
715
718
737
736
788
806
830
819
772
757
760
756
760
764
766
772
754
755
735
725
704
712
711
714
727
780
788
788
778
763
741
734
748
745
734
738
734
736
730
719
729
724
741
752
749
756
766
764
763
759
749
734
723
716
703
706
719
747
789
859
902
894
856
818
792
758
730
720
710
706
698
697
705
721
751
779
794
832
834
797
759
777
756
753
748
734
725
707
705
697
701
720
722
779
799
786
793
801
803
807
775
787
768
744
740
729
721
728
744
756
785
784
781
752
746
743
754
784
783
772
768
766
763
749
759
743
732
738
741
745
738
724
721
711
702
707
703
701
696
685
679
683
685
689
699
711
729
734
728
748
755
729
739
755
780
789
783
761
755
748
736
724
709
695
689
686
682
685
690
698
717
765
765
769
774
793
789
769
745
741
723
713
713
701
702
707
719
734
747
729
767
756
742
736
717
723
703
712
693
688
682
674
669
680
680
683
689
701
693
695
692
687
674
670
664
657
646
653
665
688
713
752
756
764
757
747
747
725
724
718
699
701
699
699
698
726
748
791
810
795
819
797
807
796
779
753
746
739
729
721
719
722
722
738
725
720
723
722
721
718
720
724
729
726
719
716
706
704
693
709
701
705
709
439
985
705
713
737
737
767
801
816
814
815
806
783
773
777
765
753
751
745
723
734
729
727
727
731
723
716
727
737
753
782
798
587
989
768
751
744
746
746
750
742
719
722
712
709
700
683
682
685
686
699
722
724
738
758
797
827
846
814
786
765
751
734
725
716
710
695
721
697
694
703
705
698
704
699
698
700
701
704
702
700
694
681
669
669
670
674
680
680
684
703
717
723
734
747
749
742
733
750
753
766
758
757
751
764
753
751
744
724
737
728
723
723
707
707
712
712
708
698
698
689
684
681
677
668
680
684
707
771
847
861
862
836
790
788
765
759
754
750
744
743
741
740
713
716
712
692
715
737
752
762
749
768
758
749
752
765
766
749
753
755
747
735
720
703
690
700
688
691
696
703
711
710
713
707
700
696
680
691
678
688
691
701
701
697
687
693
681
675
677
684
694
685
681
696
705
720
735
732
731
732
734
732
733
728
723
728
737
746
753
750
752
780
788
788
779
786
780
765
758
757
762
758
744
746
743
751
759
744
767
767
762
754
750
748
755
740
751
748
744
734
737
741
738
732
741
743
733
729
733
732
731
725
732
738
723
726
728
718
721
709
709
715
729
745
737
749
752
758
738
749
747
733
732
750
780
781
775
787
781
768
761
751
731
722
719
719
723
725
725
740
744
745
768
772
775
766
759
744
729
723
717
713
722
746
732
737
738
739
742
740
737
724
727
720
719
707
700
680
694
690
702
714
721
710
722
821
896
928
920
912
915
881
865
902
909
908
906
924
942
925
904
887
879
884
844
773
763
756
762
746
746
760
767
760
748
717
723
725
729
740
753
766
760
781
786
790
791
764
776
763
759
751
727
733
735
746
785
789
819
844
850
855
841
832
816
776
769
757
761
774
748
770
781
793
747
749
762
766
748
766
791
819
799
812
825
819
775
751
745
733
732
739
740
730
778
825
830
837
845
830
780
769
755
735
717
719
738
786
854
887
889
855
808
795
799
794
803
818
839
857
874
868
865
820
855
861
833
806
803
788
783
795
809
840
858
839
822
831
811
817
812
793
783
743
750
742
736
735
733
717
722
722
720
706
727
727
724
767
778
794
802
794
774
735
750
755
751
747
726
717
708
710
696
678
668
669
662
663
666
701
731
782
847
871
901
912
885
848
813
794
764
738
706
700
694
680
667
661
662
676
700
717
692
693
712
719
733
719
716
724
712
705
693
684
676
660
661
653
648
644
640
650
646
641
653
660
673
678
696
710
708
702
707
702
697
689
701
689
681
676
669
671
670
668
670
675
674
677
681
672
686
689
685
685
694
698
698
684
690
687
680
682
683
679
673
664
676
666
669
680
694
713
726
721
721
712
702
688
690
679
679
673
687
699
547
419
455
456
957
706
701
703
703
701
706
716
713
697
701
701
690
686
688
681
683
679
688
697
703
709
719
722
724
729
731
729
727
729
730
721
725
729
739
731
738
730
722
721
731
730
719
722
708
704
689
689
678
668
678
682
689
705
711
737
737
730
726
715
717
716
714
720
732
753
755
761
762
748
749
738
724
739
727
737
740
724
737
743
743
731
730
729
716
713
719
726
723
717
735
734
726
724
730
734
717
727
727
722
721
724
733
740
739
763
751
770
779
771
760
736
733
725
723
718
722
719
721
733
739
738
742
739
751
765
767
793
790
785
782
760
738
724
718
706
695
697
704
706
711
712
733
728
731
723
716
706
697
689
682
674
665
652
659
654
658
665
683
722
758
781
771
795
815
810
810
803
811
825
833
821
823
852
856
838
828
861
861
826
779
774
772
777
765
790
837
864
844
859
852
818
806
807
802
786
756
767
779
797
796
827
827
798
802
810
816
816
790
799
806
806
789
795
817
838
850
835
871
873
858
829
847
855
851
818
837
840
815
821
836
841
825
839
837
813
797
788
769
757
768
788
792
813
843
859
831
847
846
808
812
812
808
787
806
824
832
836
850
860
821
849
859
836
853
851
827
806
818
832
809
807
819
827
803
817
814
796
810
815
814
811
829
820
798
804
786
778
766
778
780
777
780
799
812
801
786
791
787
775
777
779
763
766
786
795
780
788
795
781
747
752
751
747
734
753
768
773
760
770
772
775
757
765
761
737
712
715
728
738
740
741
765
771
765
772
786
807
795
795
798
802
784
794
801
793
768
781
782
763
763
778
773
757
767
770
776
752
753
750
737
738
741
737
730
745
741
741
734
745
748
746
741
752
756
757
730
733
720
704
707
729
771
810
808
840
848
855
835
845
839
826
794
799
796
789
770
790
815
816
812
845
849
808
800
807
785
766
776
790
785
781
807
831
833
809
818
825
826
820
834
854
846
858
866
867
822
814
802
798
779
791
808
817
794
805
805
803
807
827
832
823
813
822
827
818
810
826
823
807
810
821
830
813
823
832
841
814
809
817
819
787
794
797
797
787
790
784
755
762
766
765
759
738
737
734
728
733
729
730
725
719
721
727
731
730
749
758
770
756
768
773
780
750
740
732
715
717
725
741
773
784
788
797
805
795
780
771
757
730
719
718
706
686
690
703
728
772
780
769
790
793
776
763
764
760
749
729
743
728
734
724
732
740
745
768
792
821
801
816
799
791
772
772
767
765
751
768
779
793
781
787
794
796
777
780
783
789
774
782
792
772
762
779
784
763
761
778
782
777
792
804
811
780
790
811
829
823
796
800
798
776
777
783
781
762
765
785
797
783
801
822
828
807
796
797
795
797
766
761
763
743
753
762
795
815
802
811
816
786
785
787
795
773
769
788
798
780
790
805
812
798
781
792
791
772
768
772
750
728
730
723
730
726
733
766
789
801
799
810
822
808
788
785
769
742
735
734
738
726
738
753
770
759
763
772
776
768
750
752
744
737
721
733
745
777
775
779
789
797
803
778
785
780
778
753
757
754
758
759
739
746
749
756
753
742
758
770
771
753
760
766
763
748
762
775
772
765
772
782
781
764
766
768
762
736
732
731
733
725
735
744
760
765
764
780
790
795
772
783
782
767
753
759
774
785
778
768
775
781
789
764
765
765
767
772
753
757
766
773
760
758
759
759
740
734
736
741
763
760
777
783
793
783
781
771
766
740
735
720
710
700
698
700
704
713
715
723
738
748
763
748
755
750
727
717
714
711
699
705
708
716
739
786
777
796
794
801
783
773
772
774
775
764
774
774
777
763
762
761
751
744
753
757
740
747
753
758
746
759
767
774
767
781
785
792
769
779
758
758
739
734
741
756
783
766
788
803
819
803
802
794
774
749
746
742
749
740
747
754
768
753
740
739
832
869
880
869
865
855
835
835
834
825
805
807
813
821
814
811
806
792
771
766
736
710
697
700
708
731
754
763
750
762
760
762
756
750
742
718
727
720
741
766
772
754
733
720
701
699
703
709
721
730
722
724
729
749
767
783
789
762
766
764
770
791
789
775
785
793
799
782
770
776
777
748
756
761
762
753
769
780
778
765
768
770
778
763
761
760
759
743
736
740
741
750
737
736
750
752
742
730
735
742
745
758
746
749
755
758
742
739
741
750
751
744
753
752
744
740
740
747
735
724
729
737
740
730
744
763
776
759
768
771
763
760
768
774
761
757
760
771
771
760
777
785
775
762
771
772
763
742
738
735
749
733
747
760
772
756
764
767
765
747
754
761
761
754
772
784
787
772
774
778
766
756
762
774
759
768
780
779
769
777
778
764
752
758
754
743
741
748
755
758
743
757
759
755
760
775
762
764
765
768
756
753
758
765
754
759
764
776
769
779
776
767
751
757
756
744
732
741
743
745
735
755
761
754
751
759
762
749
751
756
763
746
750
757
755
747
754
759
749
742
754
760
778
771
748
740
738
735
723
715
701
705
701
709
719
723
720
706
686
687
670
656
653
652
654
651
643
646
640
640
635
636
630
611
621
614
611
615
613
621
629
630
637
641
638
634
639
637
640
640
645
670
701
728
731
735
725
708
693
687
682
669
662
665
657
650
642
663
653
653
657
658
654
648
642
637
634
634
633
630
632
635
632
627
637
632
631
636
643
652
652
653
653
656
653
646
652
642
640
649
654
662
661
668
678
689
687
682
684
682
682
674
673
678
679
681
688
691
689
696
686
681
681
680
685
686
668
670
673
674
678
679
689
699
716
718
702
703
696
690
680
675
671
674
677
681
714
737
741
752
762
767
752
750
746
744
726
703
704
696
692
689
699
710
701
709
729
725
716
708
709
694
697
698
700
708
711
713
715
713
720
726
735
735
726
724
724
727
720
696
696
696
708
727
727
751
756
754
737
741
746
742
714
714
712
707
709
697
699
705
709
711
705
715
720
722
707
710
705
704
705
694
689
695
691
682
679
682
685
685
701
708
714
727
736
734
731
724
716
704
694
690
684
682
671
670
669
672
680
697
702
710
716
728
739
706
541
793
758
784
804
791
782
771
756
735
718
709
694
688
685
675
677
684
698
733
736
750
751
742
733
731
713
712
709
693
707
700
695
690
699
711
726
745
759
764
765
769
780
770
758
758
765
762
760
770
793
770
762
764
770
758
747
750
751
746
743
755
767
785
773
787
783
788
762
763
767
753
746
760
776
786
777
794
796
765
776
776
766
759
747
731
707
697
691
686
695
709
746
786
792
825
851
860
834
817
820
795
776
785
772
761
735
725
723
719
727
719
738
744
770
771
765
774
751
757
775
797
807
801
776
747
737
722
718
725
726
742
750
777
790
800
796
772
770
769
757
745
748
756
770
761
757
773
773
757
739
734
730
720
727
737
722
730
734
753
740
743
741
747
730
728
734
750
762
751
768
761
797
814
820
788
772
746
725
710
693
685
684
682
692
707
747
777
803
809
854
843
816
787
772
744
728
728
735
742
732
758
768
755
755
742
726
709
700
685
686
687
677
673
674
660
665
674
697
745
782
794
805
802
799
794
773
783
755
747
744
756
765
760
769
788
806
792
806
824
827
818
818
815
818
795
792
797
809
814
814
829
838
822
838
854
835
805
815
832
824
815
848
856
822
832
820
796
798
797
792
789
778
751
746
735
743
743
749
754
727
737
743
757
802
829
827
847
837
819
796
774
763
755
747
735
730
740
750
779
760
767
768
766
749
746
754
758
745
760
760
760
758
760
753
740
737
732
732
716
724
733
744
756
747
740
740
731
725
726
722
721
723
711
721
727
743
760
758
772
779
779
781
783
758
749
736
748
755
758
748
745
751
769
782
790
771
767
776
789
793
793
793
760
758
747
747
758
765
763
785
802
801
791
784
785
787
773
758
764
769
777
764
767
773
776
763
760
759
757
744
741
744
744
729
735
739
756
745
744
753
749
733
730
728
721
714
719
457
989
718
720
720
722
705
708
709
699
681
674
672
669
670
675
667
676
671
671
664
660
649
648
645
640
627
635
643
711
795
810
833
835
835
819
790
757
713
700
669
668
664
664
669
680
692
698
693
716
734
742
748
747
737
748
754
757
765
783
804
787
794
776
774
766
763
770
758
764
768
767
755
759
755
752
746
744
739
742
769
781
772
755
757
757
763
765
767
772
785
781
789
799
802
794
778
769
776
769
771
757
768
779
770
770
781
787
765
772
779
775
764
771
770
759
760
771
770
768
762
761
757
749
738
744
743
749
745
760
773
756
773
782
773
765
746
725
723
708
705
702
697
699
703
713
708
700
696
694
691
694
721
755
772
783
802
810
814
806
798
778
776
767
764
746
756
764
770
764
786
791
784
787
793
783
780
783
788
770
768
774
775
752
748
746
742
740
752
769
756
771
783
800
782
792
798
806
793
806
815
800
817
827
820
800
800
794
783
771
772
777
764
769
774
761
744
754
748
751
732
742
742
742
727
729
731
733
720
722
721
718
716
714
705
692
697
681
684
690
717
775
799
807
852
872
885
847
848
832
814
782
774
775
768
739
738
740
758
746
764
773
759
752
754
758
760
752
764
769
776
773
783
787
779
787
807
805
796
795
802
803
786
770
769
760
760
747
756
768
785
785
773
785
783
774
773
775
774
761
757
742
735
711
709
724
777
792
810
793
803
808
795
785
809
824
832
840
815
785
787
791
811
811
819
852
842
822
825
831
842
843
819
819
814
819
795
798
803
794
773
785
794
795
789
770
774
772
757
747
752
748
744
750
767
763
754
758
770
770
777
781
788
772
767
770
774
774
787
787
772
774
772
766
756
741
746
755
752
755
776
771
762
755
746
741
735
718
719
718
709
709
703
715
718
732
735
742
742
730
737
727
738
741
740
735
744
757
766
773
783
793
780
775
778
777
762
773
779
778
773
790
798
802
796
808
807
776
773
762
750
739
727
711
721
728
726
730
746
751
741
745
752
749
736
741
748
752
742
744
746
749
742
745
749
755
741
755
756
760
754
737
735
731
720
715
711
694
689
667
681
672
693
759
869
949
963
954
937
919
895
868
826
812
806
807
777
754
729
708
701
701
694
688
691
697
705
719
714
711
726
719
707
713
718
729
719
731
744
754
750
752
752
760
745
744
748
742
732
752
766
782
774
794
800
793
781
765
749
741
739
731
725
732
738
755
762
766
779
780
767
771
775
777
773
763
770
762
758
749
730
734
733
725
727
713
710
729
747
736
724
712
704
690
687
685
689
684
680
672
665
658
660
661
663
673
678
692
696
703
712
710
688
691
684
677
671
671
666
676
674
690
699
701
696
692
701
699
701
699
678
688
675
667
665
659
659
684
668
658
652
656
653
647
651
661
670
683
687
690
686
678
667
662
642
644
632
630
624
634
668
778
888
951
970
944
916
902
898
886
875
844
779
766
733
718
714
711
712
719
713
707
714
713
703
707
702
696
686
682
691
682
684
686
691
702
713
731
740
735
753
762
777
791
800
782
783
797
797
795
784
769
735
731
714
700
685
682
682
681
691
696
709
716
721
719
717
719
723
721
710
713
710
705
702
684
688
683
683
683
676
669
665
666
661
654
645
642
633
635
634
636
635
646
656
662
664
665
668
669
669
668
662
667
664
664
663
664
665
664
655
645
650
649
648
644
647
649
651
641
649
649
653
666
661
674
671
666
661
662
660
676
694
735
733
738
732
730
720
704
698
698
699
703
706
707
716
719
709
722
746
775
804
798
772
786
783
769
777
782
788
767
768
768
770
762
749
754
755
759
755
769
773
786
789
793
798
797
781
781
788
787
778
782
792
795
794
785
796
792
781
774
778
777
768
759
765
749
730
741
788
751
734
719
703
690
687
685
690
694
696
706
713
717
723
734
749
753
755
734
715
728
732
745
763
761
749
765
766
765
759
757
763
762
758
741
743
751
747
732
734
739
744
742
744
757
759
765
750
758
756
755
744
751
760
768
764
762
776
781
759
766
777
764
759
769
779
763
778
798
792
788
794
778
751
739
733
723
714
712
714
712
719
718
732
738
727
735
734
730
734
733
724
720
702
700
696
699
718
752
757
769
776
785
780
759
757
773
759
738
738
745
752
741
747
757
770
759
770
771
763
757
765
768
751
751
755
754
750
764
774
778
777
788
784
775
766
771
760
747
750
752
744
730
729
726
727
725
739
744
740
742
755
758
757
748
746
739
734
729
747
762
779
767
775
784
782
768
765
771
776
764
761
768
776
771
786
796
814
781
774
765
736
718
701
696
686
677
680
670
664
670
641
643
653
650
653
642
653
650
656
662
664
660
662
656
660
650
654
651
638
632
635
635
636
645
654
668
683
695
691
688
689
685
674
663
663
655
649
645
644
649
651
657
668
669
668
658
653
652
647
647
642
639
641
636
640
639
637
635
638
642
641
641
635
637
631
626
625
620
626
620
631
631
640
640
649
652
646
645
641
638
635
636
632
631
628
623
619
608
609
608
607
602
608
617
624
619
620
629
627
622
622
620
618
612
611
613
610
609
615
614
615
608
615
616
616
619
624
630
635
641
647
656
663
669
667
673
668
649
661
665
658
652
659
665
663
669
676
684
678
680
685
687
681
675
678
677
678
673
674
669
660
655
659
662
670
688
693
694
703
707
711
700
691
690
683
679
675
679
683
689
689
691
698
693
678
682
686
686
691
681
690
675
675
675
677
669
668
669
671
661
668
665
668
681
677
689
695
705
698
708
711
708
707
695
701
697
705
699
693
689
698
706
718
719
738
744
753
756
749
755
757
757
741
742
743
749
736
752
768
772
772
790
791
773
772
768
770
752
756
758
753
739
738
737
728
735
739
743
741
749
739
736
727
718
711
702
695
687
678
665
665
661
663
666
671
666
677
681
692
705
723
713
717
719
714
717
715
712
715
714
714
720
728
736
776
791
829
864
881
872
856
836
784
795
857
829
831
820
768
748
738
727
729
723
749
762
782
796
811
818
822
800
791
754
745
773
812
844
859
858
844
826
802
784
787
759
736
727
717
710
693
699
700
716
716
727
740
743
730
733
732
723
713
707
701
697
687
687
682
679
684
674
675
674
669
674
679
688
697
702
703
711
705
707
704
707
701
693
692
689
684
686
681
683
683
684
678
666
665
662
662
672
683
716
744
746
761
745
753
749
743
738
729
714
710
706
703
697
704
712
727
730
744
733
732
735
743
732
726
728
733
731
730
720
723
726
723
738
740
728
741
731
726
722
714
717
713
717
712
714
719
729
726
741
722
713
709
703
701
698
698
695
689
688
682
682
679
678
679
670
668
667
663
671
673
683
695
691
697
693
690
684
689
690
693
690
691
695
694
684
688
684
680
673
672
669
658
665
667
674
679
683
676
682
683
688
682
683
682
676
674
664
657
654
645
640
641
639
638
643
642
636
648
649
649
661
655
666
671
678
680
684
683
683
682
681
681
671
676
675
679
677
678
682
686
685
687
691
688
695
682
681
681
680
676
671
667
660
654
656
650
656
670
694
729
764
758
753
751
742
736
730
714
715
704
694
684
692
696
706
709
720
741
752
748
750
762
773
764
767
781
795
788
806
819
789
778
781
763
757
749
745
727
703
705
706
711
726
738
751
751
759
767
772
784
789
786
797
802
806
789
812
813
797
788
803
792
800
790
789
795
799
779
803
809
802
784
782
779
753
743
738
717
719
718
720
714
715
716
709
705
695
694
695
695
691
689
690
689
696
693
695
694
697
701
693
696
698
701
706
696
693
696
697
697
685
684
666
662
666
667
684
728
760
754
788
793
802
816
808
776
777
759
743
727
718
716
697
707
713
728
736
746
765
769
774
766
751
751
746
755
753
757
735
746
750
766
764
769
785
791
784
785
792
781
742
754
749
746
730
734
743
748
742
755
765
778
764
782
784
788
770
773
778
779
775
776
783
773
772
782
789
794
772
774
774
770
765
775
774
774
763
769
767
761
754
762
766
768
764
772
776
757
757
761
746
746
741
748
761
763
769
774
779
767
752
774
771
762
743
721
707
694
684
685
682
689
696
715
734
756
775
788
806
813
828
825
833
805
797
789
792
795
795
785
785
763
769
765
764
760
765
745
753
752
762
761
762
744
736
725
709
704
701
702
713
728
744
759
743
753
752
759
760
746
753
750
729
711
709
708
711
708
714
711
703
707
706
707
698
692
691
688
681
673
679
677
682
679
690
697
690
694
691
691
689
689
686
684
673
664
660
655
654
652
643
643
656
649
662
660
672
685
693
687
689
690
690
682
682
679
677
670
669
669
667
658
652
653
654
652
656
688
723
749
782
792
813
807
791
774
770
761
754
731
734
729
726
723
715
729
743
762
761
778
773
777
765
777
777
779
771
775
775
775
763
767
770
761
775
789
779
771
777
770
757
746
744
747
746
736
743
756
760
757
775
784
766
759
752
742
727
719
712
710
704
705
698
694
684
683
682
677
669
670
667
663
664
661
664
663
662
667
665
653
654
656
655
662
670
677
676
668
665
666
659
667
674
690
701
719
709
708
705
705
693
687
687
684
674
673
673
674
672
674
676
680
681
678
672
670
667
661
656
653
636
647
644
646
650
659
650
655
651
654
651
648
647
640
490
798
641
637
628
630
628
625
631
636
655
661
684
686
675
674
679
679
682
680
677
674
670
670
667
668
667
663
654
647
653
651
648
661
674
678
690
696
701
699
701
700
698
687
692
678
675
671
667
662
669
671
690
711
716
724
723
723
709
706
696
688
681
678
668
665
660
667
690
689
685
673
667
662
654
655
651
654
655
658
664
668
672
676
680
684
682
685
689
693
702
700
694
703
699
704
715
698
693
691
687
683
676
677
678
676
666
661
662
653
652
653
649
656
656
661
664
662
661
662
660
661
657
650
656
650
647
637
640
636
628
620
619
612
615
618
638
662
705
718
739
760
756
774
761
752
730
721
711
700
687
674
665
665
656
651
643
645
645
642
651
659
669
664
667
671
675
678
679
686
689
691
678
678
669
659
651
645
643
638
626
635
632
629
642
661
700
733
745
734
730
736
736
711
716
708
701
691
682
678
668
659
653
652
644
651
649
650
649
654
659
674
697
704
709
719
721
715
710
713
710
696
697
694
686
677
683
669
676
668
673
675
688
697
699
691
684
682
675
673
665
660
662
660
662
661
657
659
660
661
657
656
654
653
652
647
646
646
648
650
643
646
648
649
644
650
646
647
640
644
647
652
659
656
661
658
651
657
652
648
646
640
641
641
643
644
645
639
635
630
630
628
570
684
625
628
630
633
632
637
643
655
664
673
669
668
665
658
642
640
637
635
626
635
649
683
728
798
860
884
869
858
828
823
802
787
773
770
771
747
753
762
769
759
752
761
764
753
746
757
761
746
763
783
778
765
783
801
808
803
802
801
778
788
781
779
758
760
766
756
753
766
773
788
789
782
795
793
775
765
767
773
771
768
757
752
749
741
737
734
718
732
728
737
751
738
740
751
752
749
739
755
750
743
729
734
730
733
728
737
747
738
727
727
729
732
737
744
732
738
735
732
716
717
717
722
721
721
734
740
744
727
732
738
736
726
722
728
733
721
732
737
737
742
720
721
722
716
710
703
705
716
733
732
749
763
764
740
738
730
711
702
699
693
691
694
701
718
739
746
772
774
788
771
776
771
761
746
753
763
763
748
751
761
770
762
767
784
789
767
757
768
762
750
738
753
740
746
746
745
760
778
791
771
775
777
771
763
753
761
764
764
759
750
746
742
740
734
731
730
736
741
754
741
754
744
748
760
1538
774
761
587
671
734
288
622
704
690
675
681
672
664
662
668
672
670
666
673
680
683
694
684
688
688
690
692
695
700
699
691
694
686
674
669
667
659
650
647
642
644
648
656
657
663
668
670
659
664
667
666
667
669
671
680
674
675
662
654
649
653
649
645
643
654
657
660
663
657
657
658
649
663
557
819
758
753
745
731
710
709
699
689
679
663
666
657
647
642
647
650
660
663
667
673
677
682
673
674
675
676
676
662
667
667
672
669
674
685
695
702
700
705
702
685
685
673
668
669
667
662
670
672
672
669
661
659
660
653
656
661
504
817
660
666
674
675
681
685
678
660
667
663
659
653
649
640
641
640
637
637
641
649
651
656
654
655
656
659
661
667
672
680
684
676
678
674
673
663
657
661
657
651
651
657
673
684
683
684
690
702
690
691
685
671
654
645
643
637
642
655
716
871
808
801
784
749
730
741
760
790
773
786
786
776
778
795
789
781
784
789
775
768
751
746
764
780
789
773
787
784
782
762
768
767
765
749
749
748
747
739
734
734
732
727
719
721
732
730
724
724
735
731
726
730
735
725
729
725
723
716
715
718
717
703
704
700
699
671
678
666
665
659
658
661
658
653
655
652
646
641
641
639
637
633
632
635
638
642
640
640
683
728
780
855
845
910
859
824
787
755
730
711
686
666
653
644
640
635
635
634
640
641
641
632
641
642
634
629
628
631
626
621
623
633
630
629
632
635
631
625
624
626
625
619
618
625
628
626
631
644
649
641
640
641
639
632
622
619
614
608
601
601
595
592
591
589
591
591
586
592
597
599
598
602
613
613
610
612
615
616
614
610
613
610
607
604
608
606
606
605
607
619
629
630
632
636
640
645
643
644
643
641
641
640
628
624
621
611
619
614
615
622
622
639
640
635
640
641
642
637
643
640
634
632
629
636
629
631
634
632
630
624
626
640
658
660
688
707
713
710
719
730
737
714
725
736
737
740
754
766
770
766
788
789
789
760
776
784
780
771
737
726
705
693
705
731
758
761
756
743
723
714
710
719
730
738
729
721
726
724
744
741
756
760
770
759
760
757
753
734
728
710
698
691
676
666
670
663
669
687
706
712
703
700
695
677
700
683
680
677
681
679
696
701
704
698
691
692
690
697
700
694
697
715
739
739
765
783
766
731
742
727
702
699
685
674
661
657
660
665
664
674
682
688
679
688
685
682
681
691
706
710
709
706
719
713
705
698
698
694
688
684
689
693
699
693
700
717
720
709
713
712
691
687
678
676
674
703
740
764
808
858
847
804
787
790
767
745
739
737
717
699
695
684
667
657
649
647
639
633
635
649
669
684
700
716
723
725
707
708
697
684
673
667
661
661
654
660
662
664
662
668
676
681
679
669
663
659
645
634
645
642
656
677
696
717
713
702
695
694
693
686
670
659
663
646
643
668
684
746
787
776
759
750
728
707
690
684
681
681
687
699
688
707
719
720
724
710
703
700
700
703
701
731
753
766
760
803
868
820
776
776
763
754
729
731
729
718
711
710
709
706
701
701
703
698
716
722
727
704
698
699
706
712
707
724
735
753
762
748
770
778
771
752
726
721
717
722
733
731
747
763
787
818
834
786
778
770
767
757
738
760
765
770
763
761
765
750
747
736
742
747
750
735
738
736
747
745
746
759
763
762
753
757
761
762
756
754
747
739
750
750
733
737
734
739
740
729
737
744
755
763
759
774
764
753
745
753
754
757
750
747
754
732
716
708
701
690
677
677
675
665
653
657
657
655
655
656
660
659
661
652
655
658
656
657
657
666
668
677
670
672
672
676
678
668
674
677
678
672
678
682
679
696
681
681
670
673
675
679
688
684
689
690
688
677
686
674
661
664
663
663
664
669
665
657
659
658
655
645
649
646
646
652
649
644
648
645
645
645
644
634
635
636
635
647
672
695
714
723
723
721
714
710
708
702
699
678
682
680
689
709
712
732
752
783
770
774
784
788
762
768
764
756
743
751
763
760
754
763
774
779
766
786
783
781
769
786
777
780
757
744
737
726
725
718
720
739
807
785
785
795
799
803
803
810
806
797
799
774
771
729
730
721
707
687
687
683
684
680
694
698
713
707
716
716
713
705
707
707
700
687
686
679
673
678
688
692
713
736
750
740
747
726
719
718
711
705
693
677
676
668
669
675
677
672
666
669
657
659
659
657
658
662
670
674
675
672
673
667
673
660
654
638
671
664
660
677
676
666
669
667
661
658
657
652
649
639
635
634
625
625
618
615
619
623
632
647
659
659
677
682
683
687
696
704
701
692
678
659
659
654
649
653
653
662
671
677
681
690
692
696
688
689
690
686
677
677
672
662
672
661
665
666
657
663
668
664
665
670
672
674
669
672
679
678
674
678
684
675
669
672
666
665
659
667
675
690
690
698
707
711
701
703
694
685
677
672
666
659
658
665
674
679
687
694
693
683
673
666
671
668
664
654
651
650
652
645
647
653
667
673
674
665
663
664
657
662
669
672
683
680
676
673
677
678
679
676
680
674
662
659
651
643
648
652
664
684
694
714
589
906
749
750
751
768
753
746
744
745
749
748
760
770
760
756
764
769
746
739
733
726
715
714
724
706
706
706
698
688
686
676
673
665
669
670
677
689
705
739
750
732
731
724
717
700
698
687
680
678
677
688
688
691
694
699
691
696
704
708
694
697
692
688
686
685
692
699
701
712
715
703
702
696
689
675
673
667
666
666
677
689
701
689
693
692
700
694
709
719
718
717
718
721
710
704
700
692
686
680
686
688
690
695
701
697
695
702
698
691
688
689
686
685
681
681
672
665
666
665
661
666
672
680
689
687
682
675
670
663
657
648
649
654
668
679
694
709
708
713
698
688
687
677
666
654
651
648
646
646
648
662
670
689
691
695
687
690
679
677
670
663
665
655
658
663
669
675
671
670
684
685
680
680
678
669
663
667
661
656
659
663
676
690
690
699
698
699
694
695
690
684
668
655
644
639
627
621
622
624
621
618
625
641
666
673
691
714
708
707
716
740
733
738
740
746
729
706
699
688
671
661
662
668
669
671
678
673
667
686
709
728
727
751
761
752
731
733
725
723
709
699
700
698
693
687
696
699
707
703
724
718
711
715
702
711
697
702
699
504
635
1022
721
714
704
705
693
688
677
663
658
660
658
662
662
672
671
670
670
667
674
674
670
668
663
662
662
655
659
659
646
643
636
631
628
625
617
624
625
628
634
644
646
650
650
651
651
650
647
641
644
638
632
629
626
633
634
637
637
643
638
644
653
662
686
692
698
712
717
702
706
701
692
675
669
662
660
661
652
654
656
659
656
662
673
689
685
690
699
695
691
691
692
693
684
680
680
675
686
688
682
683
681
669
672
668
664
662
666
671
674
687
685
679
686
692
686
689
692
690
684
676
662
665
652
649
644
640
643
638
636
633
627
633
632
643
644
649
663
668
679
690
685
674
677
703
725
744
756
837
827
793
787
775
741
724
719
703
692
684
672
662
655
658
654
657
653
662
677
674
669
680
665
672
663
654
671
662
666
666
664
664
659
652
659
658
653
647
640
641
641
640
637
639
642
637
644
642
648
646
649
667
667
666
688
684
687
681
697
685
689
695
680
679
670
662
658
658
650
650
652
656
666
667
676
676
678
687
674
675
677
679
679
673
677
669
664
661
659
658
655
657
663
668
662
663
668
671
663
665
660
651
641
637
630
621
621
627
638
654
661
659
665
668
675
675
665
672
665
665
671
674
667
670
674
677
669
670
672
661
659
660
661
663
659
671
671
666
665
663
657
651
648
647
640
641
642
639
641
642
658
672
677
681
697
699
702
707
705
701
692
691
674
662
656
651
650
651
672
705
746
751
795
814
792
764
776
766
745
720
708
701
689
677
665
658
657
652
653
662
669
675
675
674
682
677
662
480
846
659
659
661
673
685
680
674
674
675
661
659
657
653
646
653
657
655
654
655
660
663
665
663
664
665
662
658
650
654
657
662
665
675
677
676
673
670
671
668
663
661
661
665
663
660
659
663
671
666
676
685
686
686
674
664
653
639
622
625
627
640
649
663
677
696
706
695
692
692
682
676
674
681
686
697
715
771
808
821
826
866
835
829
789
793
786
787
772
756
730
729
732
725
724
731
729
710
720
714
697
698
687
674
665
663
650
674
678
690
709
755
749
748
769
751
747
736
734
733
724
711
709
704
694
673
666
661
652
655
668
686
727
778
887
877
834
791
780
760
733
730
726
713
704
701
693
681
667
665
658
656
653
661
674
682
673
676
674
668
667
669
673
675
682
690
708
714
712
714
715
713
702
700
701
699
689
687
688
691
681
678
677
666
656
652
650
649
663
659
649
657
652
637
651
658
666
682
690
701
705
705
692
689
685
678
665
666
673
800
780
795
803
787
790
791
811
812
821
820
843
841
827
793
797
816
832
799
820
829
801
797
807
797
778
776
783
775
756
760
766
752
755
761
768
783
772
778
794
771
765
778
775
766
747
728
724
716
716
714
702
702
699
718
729
741
725
723
706
709
707
702
695
682
683
673
663
666
673
682
679
689
692
704
711
708
717
731
732
727
737
745
753
755
769
777
760
753
760
773
769
747
732
727
722
712
710
721
738
739
758
762
757
745
749
750
761
740
744
743
747
743
734
734
728
715
705
696
696
694
706
711
730
733
742
744
739
728
715
694
694
687
692
700
717
728
731
754
768
773
786
773
768
751
742
737
735
728
724
722
728
729
730
743
754
734
730
717
707
703
699
689
689
689
694
689
700
701
712
712
716
709
713
706
702
700
703
696
700
702
709
703
711
711
718
715
715
719
715
709
703
705
708
704
705
711
709
719
718
718
714
709
705
695
699
699
703
704
698
688
682
677
675
669
676
679
694
709
720
727
737
738
727
723
719
711
710
698
697
695
703
698
692
698
717
735
724
705
696
702
696
695
692
683
472
903
902
465
688
676
679
663
676
665
665
682
681
664
662
681
688
737
780
795
796
763
747
737
734
737
742
730
735
745
754
752
751
758
756
744
735
746
735
739
748
752
741
724
715
707
710
711
719
737
751
755
769
570
770
502
412
423
331
750
728
721
713
706
504
904
694
689
706
717
709
703
694
696
705
707
511
566
1057
704
699
687
677
678
669
1373
712
718
734
754
785
788
770
730
571
847
691
685
688
684
670
675
483
471
390
444
931
708
693
695
690
690
685
683
681
678
668
673
666
676
687
693
685
689
684
685
679
678
681
693
693
695
706
715
723
718
711
684
686
679
667
673
505
865
709
714
725
727
723
725
722
726
724
711
707
706
706
711
706
709
709
720
720
715
713
714
707
703
701
700
696
692
693
693
691
695
695
694
691
691
693
694
691
544
408
441
531
870
709
709
712
700
726
708
697
694
689
686
611
768
573
831
704
703
701
710
700
699
694
698
695
691
699
704
706
709
711
715
711
541
888
711
706
701
701
694
691
690
675
509
403
427
665
667
670
688
696
711
727
736
740
735
714
712
701
688
683
673
674
679
685
689
701
703
703
697
695
697
863
525
682
676
667
710
755
793
809
810
773
753
743
739
725
712
698
682
668
672
660
665
673
687
695
694
690
690
673
678
688
692
680
475
875
670
665
668
671
676
677
687
689
692
684
679
676
671
670
655
644
646
655
671
677
682
675
670
669
671
673
681
685
693
711
729
731
738
723
704
687
677
669
664
661
660
672
692
710
725
730
728
713
716
712
708
703
702
685
677
672
665
669
677
676
682
684
681
692
693
698
692
684
678
675
680
689
710
707
692
687
684
684
688
689
682
664
656
662
610
708
672
686
698
699
711
717
720
711
696
688
683
673
670
671
669
672
671
674
685
689
688
684
683
684
674
674
670
670
671
670
675
669
671
670
671
667
675
672
677
681
675
682
632
741
690
690
686
532
860
523
409
456
701
535
371
493
695
721
548
871
704
704
694
694
685
677
676
676
680
687
689
703
704
476
702
946
693
681
673
668
662
657
661
781
552
687
692
572
853
717
457
551
425
632
773
700
701
702
701
697
693
617
513
651
502
449
678
501
871
695
525
877
702
699
699
686
686
679
477
873
455
527
1026
680
612
764
695
698
697
1390
688
682
683
674
672
667
668
674
681
692
705
707
713
716
641
776
709
710
698
692
686
686
679
681
685
694
698
693
692
692
689
685
675
672
669
672
672
670
680
683
684
687
686
695
689
533
858
692
678
677
750
737
725
736
742
723
719
704
696
693
684
688
694
700
502
881
682
683
684
688
698
696
688
683
662
650
645
643
637
641
651
665
677
696
693
688
695
699
700
685
685
683
681
676
675
661
647
643
646
649
654
655
666
680
694
695
701
721
727
725
733
739
728
720
722
724
725
717
718
701
716
741
766
781
759
730
719
707
705
698
701
709
722
732
718
721
722
722
708
704
706
700
689
687
689
692
690
688
691
701
715
718
704
690
683
679
679
684
688
697
710
703
709
703
699
691
683
682
683
680
682
674
669
666
655
653
655
666
678
677
677
680
679
678
675
677
681
682
676
677
674
667
666
669
675
684
689
695
696
708
724
743
728
741
738
730
712
708
703
690
678
675
669
658
655
654
654
653
659
660
664
666
658
659
658
662
660
660
651
649
645
654
663
672
681
691
706
694
699
700
695
686
670
660
654
647
646
645
638
646
645
651
655
662
668
681
688
688
673
660
659
653
649
642
641
638
630
625
623
623
621
620
616
616
612
615
612
609
602
612
617
630
634
637
636
643
641
643
646
656
659
655
657
661
663
657
652
647
644
638
640
644
651
660
677
690
700
691
693
688
684
676
675
673
670
664
671
674
679
668
664
665
666
660
668
671
669
663
657
655
650
645
642
637
638
638
644
644
653
668
681
684
681
684
674
667
663
658
653
644
637
637
638
640
645
653
666
667
665
671
671
668
662
653
651
646
645
641
640
647
653
663
666
672
687
694
693
687
681
678
670
666
662
661
661
667
678
682
684
677
672
671
673
674
669
672
666
669
671
673
672
674
677
674
667
672
671
663
656
649
648
646
651
654
661
671
687
685
688
693
687
676
671
661
658
656
652
650
649
647
639
639
640
642
655
657
654
649
657
659
659
671
670
671
671
668
669
666
666
659
656
653
647
642
642
637
644
647
650
653
658
659
652
649
646
647
647
644
645
648
650
656
652
653
657
659
657
662
662
662
661
666
669
674
670
674
666
673
664
661
658
657
657
654
654
654
660
666
668
667
667
665
658
662
654
658
652
651
653
655
660
661
668
666
667
667
663
661
658
656
653
644
644
635
629
627
631
634
634
641
646
649
650
646
639
637
637
632
633
632
639
1278
644
640
644
644
646
648
467
803
480
797
630
632
631
639
632
643
657
665
684
703
699
612
761
668
660
653
640
639
635
627
628
628
622
610
621
613
618
643
687
621
895
422
1090
791
780
803
790
763
749
736
718
556
524
516
496
530
851
685
681
666
658
652
647
659
584
476
990
700
705
414
439
464
746
677
665
654
650
646
637
628
625
625
625
634
653
688
720
737
714
701
701
683
677
682
674
676
671
670
666
657
660
668
679
692
704
696
683
685
674
676
674
674
657
663
651
648
643
649
652
687
715
703
715
708
735
728
720
711
709
691
690
695
694
681
673
666
746
2374
752
735
715
708
697
704
721
733
751
748
735
725
712
704
691
687
671
652
646
635
640
647
664
703
714
703
727
727
727
722
704
708
698
682
673
669
659
647
636
634
635
624
618
622
553
690
632
656
652
662
656
649
644
629
631
626
621
620
628
626
624
620
640
640
638
643
648
654
661
658
660
655
645
640
638
634
626
623
619
615
616
619
617
621
637
653
658
660
678
672
680
676
673
669
663
663
661
654
651
642
638
635
637
637
637
625
622
620
604
608
599
596
605
608
605
617
637
656
700
713
711
685
681
668
656
641
635
630
632
625
634
628
633
636
643
650
647
671
691
686
674
669
663
653
699
723
728
699
719
708
695
684
673
664
650
640
633
634
632
632
634
655
664
660
679
690
680
674
678
677
673
674
677
677
670
665
652
646
640
641
638
638
645
655
659
697
703
692
665
689
669
605
721
673
661
656
656
673
678
679
688
702
692
703
706
713
709
722
730
735
736
740
739
743
737
742
761
755
756
779
767
769
782
767
760
756
765
758
753
765
778
774
764
769
767
748
740
735
735
732
724
726
738
714
694
695
703
712
718
741
752
750
756
767
777
766
771
794
800
800
811
837
802
806
796
789
801
806
803
793
799
779
767
762
774
768
774
774
778
804
809
793
782
800
788
775
772
788
780
775
777
786
777
782
800
806
799
801
801
787
782
769
792
794
794
793
804
788
775
788
775
760
750
756
758
756
746
722
728
725
727
733
738
744
749
763
778
779
778
793
800
800
797
814
809
796
803
816
807
798
806
813
795
814
822
806
814
821
814
809
809
826
808
810
813
802
796
784
782
768
778
774
761
749
731
707
703
717
753
774
778
794
800
791
782
784
778
766
768
780
784
801
828
836
826
831
837
811
804
798
796
801
802
818
813
820
837
836
829
836
833
816
831
838
822
822
845
826
828
833
825
808
815
824
814
805
787
786
783
797
812
820
830
844
848
827
820
818
801
792
793
792
789
802
794
792
802
813
804
805
801
792
794
794
783
784
796
789
779
781
794
786
781
783
786
774
777
789
804
800
816
819
816
813
832
834
820
824
830
835
824
833
805
790
775
774
781
774
775
790
791
788
789
790
780
777
777
779
762
770
782
794
785
796
799
787
780
783
784
784
756
749
747
742
740
741
748
755
760
754
752
773
782
789
786
780
781
771
754
761
761
770
758
775
782
777
769
738
743
756
768
766
751
747
739
734
735
743
746
762
800
828
818
817
830
846
832
815
805
802
795
784
793
806
803
798
814
818
801
812
817
814
819
825
836
823
830
822
812
813
822
827
808
821
834
846
838
853
857
841
837
852
831
824
827
823
822
831
829
834
833
837
821
822
820
821
813
814
803
795
794
804
811
807
818
807
786
783
770
759
758
757
764
757
760
769
769
768
770
779
778
783
790
783
785
798
799
782
777
772
753
747
733
735
742
754
767
780
790
781
777
779
776
770
771
780
790
776
783
815
813
817
827
813
823
829
815
821
818
801
802
807
821
807
813
828
826
820
837
820
814
822
823
821
810
810
816
804
813
826
817
809
814
820
812
809
815
823
800
801
805
800
801
804
791
761
757
735
725
739
747
765
796
794
796
813
817
804
802
821
834
813
818
841
826
824
826
804
809
823
841
846
868
906
901
889
895
853
832
844
821
808
805
801
791
800
813
821
817
825
842
828
835
852
852
908
909
897
850
845
824
820
823
818
807
813
815
809
809
824
831
811
796
776
757
752
758
783
801
812
850
853
847
848
849
849
821
818
822
824
831
842
840
863
923
920
875
853
855
841
802
805
815
812
836
843
827
821
831
839
827
835
851
850
836
847
843
818
826
827
839
813
812
836
837
821
829
831
820
810
818
813
814
800
810
811
831
805
815
828
830
828
810
817
799
785
783
796
814
796
801
795
805
791
799
815
812
803
818
829
819
808
807
794
783
792
792
792
782
790
815
830
810
822
837
838
846
851
868
859
866
874
863
861
846
852
869
846
835
837
816
813
826
832
831
850
861
851
858
848
845
831
846
853
864
852
849
849
838
857
836
811
802
810
793
793
772
733
722
716
712
704
721
746
791
836
859
889
900
904
897
884
874
893
874
845
864
899
870
859
859
831
824
832
832
812
829
829
822
806
782
770
776
790
808
824
806
819
839
835
850
846
841
844
836
840
828
834
858
866
896
890
875
879
839
818
801
812
823
823
805
767
753
749
748
753
748
731
726
710
707
711
734
789
820
847
904
897
912
908
880
833
818
814
795
772
768
772
768
779
764
775
791
792
789
772
769
782
786
780
798
818
811
820
837
820
810
818
809
803
801
794
788
790
778
775
791
798
804
815
814
808
809
822
823
808
825
837
828
827
839
831
818
829
839
819
814
819
812
811
826
831
823
834
859
847
840
851
849
826
834
830
821
816
824
826
805
810
811
795
801
799
802
791
797
802
803
795
787
805
809
790
798
802
792
803
798
797
788
784
801
809
808
811
816
830
838
835
825
825
825
821
806
809
812
807
808
821
831
821
839
847
834
847
848
826
823
808
812
813
808
806
819
821
834
841
839
832
843
842
826
820
805
792
777
796
808
832
841
871
867
869
865
858
857
848
840
835
828
810
804
819
803
797
808
805
810
833
840
831
845
849
843
828
834
834
824
830
846
867
851
850
856
840
847
859
843
846
846
844
823
835
816
810
812
817
809
796
797
812
812
812
830
828
811
825
831
832
841
844
830
830
833
834
819
825
824
802
807
813
818
808
824
831
828
830
837
834
825
829
829
813
822
836
833
817
827
833
808
809
821
815
810
814
812
807
808
823
810
809
829
828
810
821
831
815
810
816
807
807
814
799
793
783
817
937
915
889
862
841
835
835
842
866
881
903
915
896
903
904
870
853
866
845
820
835
839
820
827
830
812
818
820
812
810
815
814
814
824
842
839
843
852
844
822
840
851
838
826
851
843
825
818
807
799
814
815
827
838
836
826
839
833
815
818
826
811
818
838
833
828
843
837
835
832
832
817
824
829
815
825
842
832
813
825
830
809
808
818
803
797
798
807
796
814
807
807
804
813
808
806
811
814
813
833
828
822
831
831
819
813
819
808
809
810
794
787
802
820
818
815
835
821
823
839
830
814
819
817
809
814
824
817
813
819
823
816
818
829
824
818
836
825
819
829
829
819
813
820
824
818
820
823
811
795
780
776
777
765
760
771
771
764
762
768
753
737
737
734
724
708
701
711
732
743
749
785
802
808
791
779
783
781
783
779
766
768
796
816
837
841
848
862
880
855
881
872
851
842
835
815
805
818
812
798
805
827
847
850
805
801
795
800
817
814
845
864
876
863
869
871
850
872
863
863
838
849
869
854
856
882
887
872
866
873
851
849
867
855
893
873
859
863
861
840
831
844
828
814
818
820
809
805
819
824
819
844
857
858
838
845
843
831
825
833
814
804
816
820
812
810
812
806
807
820
817
807
825
842
825
825
818
814
812
823
817
811
820
831
820
833
840
822
824
837
828
814
828
830
808
794
804
802
797
795
808
807
810
816
814
794
805
816
821
807
826
817
822
816
833
837
828
824
845
830
814
816
843
827
818
828
831
813
814
823
833
826
829
825
820
842
847
820
803
800
927
937
903
868
825
815
807
820
850
886
932
908
938
921
906
882
830
811
787
768
759
772
760
764
770
782
780
776
774
795
797
798
814
814
807
815
830
835
833
825
799
787
795
787
789
791
785
793
800
812
801
821
819
807
795
801
801
786
778
777
780
777
774
777
782
776
786
794
780
776
778
775
749
735
745
760
759
779
791
793
792
781
796
814
826
811
806
819
823
808
825
832
835
851
846
836
823
825
823
829
828
848
886
882
870
877
869
844
853
864
864
874
893
889
865
859
875
850
849
851
837
841
856
844
836
852
852
846
860
868
842
864
867
850
841
857
857
849
847
851
856
838
852
860
856
862
866
860
877
880
854
844
856
838
821
810
806
802
795
805
825
826
821
835
833
819
817
816
816
811
812
811
817
810
826
833
839
841
852
853
854
855
843
843
825
840
846
837
812
787
778
781
793
795
829
845
845
852
863
863
848
844
837
831
822
816
826
811
819
833
833
824
837
842
826
827
845
843
833
844
841
834
843
853
852
824
832
848
841
851
867
854
855
868
848
839
847
846
824
835
843
831
825
819
797
787
787
789
795
812
828
826
833
842
834
827
834
843
829
828
850
857
841
842
855
840
838
853
847
832
840
832
821
823
833
826
829
849
849
832
852
855
830
841
843
841
834
843
860
853
844
857
853
834
848
857
822
819
820
806
798
771
764
753
748
755
778
809
825
821
850
846
833
834
843
833
819
825
819
804
798
804
805
816
830
847
839
851
856
844
852
850
837
812
827
870
869
860
869
886
866
850
848
855
846
865
871
865
820
827
831
833
829
822
807
817
830
836
878
884
885
867
866
858
825
830
844
849
830
815
823
1039
974
940
905
890
885
850
873
868
827
814
845
872
903
894
884
863
849
828
839
835
839
838
831
833
846
829
823
834
831
829
802
796
793
789
780
794
813
825
814
818
829
829
820
835
850
852
838
833
809
792
781
771
768
758
752
749
764
766
758
766
766
758
751
751
756
745
747
755
766
766
764
759
761
749
758
773
772
784
775
776
773
774
763
768
743
725
722
734
744
746
767
786
795
779
784
788
775
754
752
746
735
737
730
731
720
745
736
724
714
707
707
703
710
718
729
740
763
815
857
879
903
927
908
872
881
902
898
853
846
844
806
804
795
783
787
802
809
811
804
817
819
814
813
834
845
839
829
855
846
829
829
825
828
817
821
833
816
819
821
807
797
796
795
777
778
798
811
807
783
762
763
783
812
831
817
783
777
775
763
750
742
722
706
689
681
681
474
869
677
692
727
757
774
796
821
796
800
800
794
769
760
757
758
760
752
746
748
756
745
748
764
755
735
714
717
717
712
711
717
709
704
700
700
703
733
725
716
700
696
700
710
711
714
735
777
813
813
802
801
783
754
744
734
720
726
728
745
775
777
770
797
796
773
766
772
776
774
766
781
788
772
777
773
767
763
760
759
774
792
808
786
782
797
790
795
824
837
815
811
813
790
779
786
775
757
762
772
776
677
929
824
826
815
794
802
800
801
792
789
818
849
864
834
845
809
807
815
819
804
786
782
772
773
806
830
842
834
865
858
839
846
829
792
791
797
790
775
792
795
795
781
780
791
794
792
807
840
849
836
851
833
825
842
844
830
817
826
827
803
795
790
778
768
786
756
740
725
702
692
686
686
700
723
747
775
798
814
811
821
864
887
888
847
868
859
844
829
819
805
810
807
813
794
805
799
785
781
799
796
777
776
775
768
756
756
744
736
717
708
710
712
715
718
718
725
731
718
721
716
711
707
723
734
740
760
808
828
816
829
864
837
839
848
825
806
801
792
774
774
783
786
782
780
788
789
783
784
799
811
795
796
800
800
780
778
777
774
763
754
748
726
717
712
720
703
690
689
699
704
727
742
747
777
821
898
969
966
952
950
932
898
825
805
798
789
770
734
725
733
745
751
749
751
760
759
741
742
747
752
755
759
752
772
778
785
792
775
776
787
784
782
767
770
763
767
773
788
794
791
808
819
793
787
795
799
801
804
820
810
804
789
790
773
772
773
759
749
747
752
748
732
740
749
743
741
765
778
773
768
769
769
771
761
759
763
764
751
753
763
746
744
724
726
729
724
713
718
714
710
710
702
696
702
701
692
688
697
691
689
683
677
676
675
668
662
682
709
792
838
861
894
891
872
857
846
851
836
806
802
823
812
799
832
825
797
805
805
787
778
786
778
775
753
758
757
758
765
760
758
760
771
771
764
758
748
737
739
746
754
779
788
797
785
807
812
820
827
823
825
792
798
799
787
773
777
780
775
759
757
762
752
749
746
758
759
766
756
758
769
771
763
741
740
726
717
723
731
741
746
750
747
753
746
732
718
709
706
708
711
715
721
725
736
754
762
769
782
791
777
748
761
756
755
729
714
721
720
716
709
718
719
733
726
740
749
770
784
783
774
778
780
785
783
774
771
770
762
759
751
731
717
709
710
734
782
842
848
870
918
955
897
902
927
877
843
849
825
803
798
787
774
780
790
792
797
808
804
790
797
482
1059
748
743
730
711
710
693
684
683
681
680
675
682
684
694
699
710
732
733
731
735
749
769
766
748
747
745
737
730
737
756
764
770
777
799
785
772
777
770
763
743
740
729
716
707
709
713
714
721
753
750
729
707
718
736
740
731
732
737
727
727
725
712
710
703
698
685
673
677
702
718
736
785
793
785
777
775
763
745
728
725
758
784
809
830
814
795
791
817
812
801
819
837
823
834
826
791
753
747
746
741
741
731
745
760
764
763
757
775
784
780
765
769
779
792
784
797
806
791
806
818
813
809
813
796
783
778
781
792
802
784
784
779
771
767
782
778
769
781
799
795
788
792
791
776
770
772
767
763
762
772
758
744
729
712
700
694
696
710
726
758
782
778
774
790
784
786
797
791
786
795
793
787
782
789
793
798
794
799
815
829
836
830
858
868
852
855
844
856
863
838
824
821
818
803
802
800
777
762
758
755
746
737
744
766
794
791
806
816
807
802
822
806
791
792
807
805
801
782
779
792
798
793
784
786
789
795
783
788
786
779
778
780
781
766
763
774
787
770
768
777
783
777
780
793
800
789
796
794
790
779
781
797
792
785
788
795
784
782
784
786
783
799
820
805
812
814
791
790
789
785
769
769
767
755
755
756
777
772
776
783
768
760
761
766
773
780
806
805
796
788
774
773
760
756
753
747
742
747
758
757
754
753
745
741
802
798
768
741
720
711
695
681
680
682
690
702
728
750
782
807
814
826
847
824
800
796
801
775
748
753
760
753
750
760
778
780
773
768
771
774
771
788
803
828
818
839
843
822
833
824
799
788
789
785
756
755
751
753
756
765
780
794
789
789
811
803
784
783
786
784
775
782
788
791
784
792
809
794
803
809
804
788
800
785
783
774
776
768
764
764
767
759
751
762
779
781
769
770
785
789
791
784
784
778
790
779
787
798
808
788
793
798
791
769
770
766
764
753
758
762
770
770
780
799
812
798
805
815
799
795
805
800
779
777
784
788
777
791
799
809
797
797
807
806
788
791
795
790
771
765
770
778
771
767
771
759
767
754
761
767
774
776
791
778
764
769
769
776
775
769
780
797
798
791
790
804
791
796
813
815
800
798
804
796
792
792
781
777
768
764
761
750
738
725
726
733
746
764
763
770
799
791
787
794
788
770
755
757
740
722
726
733
742
747
766
783
801
798
803
814
815
795
793
790
784
772
770
781
783
770
778
788
784
768
774
774
769
773
788
787
788
798
806
805
795
791
806
815
807
825
831
833
846
853
843
814
820
829
817
799
789
774
763
757
766
764
753
757
763
765
753
751
759
762
760
764
772
769
764
774
779
774
769
780
790
782
771
779
789
796
793
807
822
810
803
809
796
787
791
783
760
748
741
737
730
734
752
766
771
771
780
780
771
759
745
751
764
777
791
801
801
790
782
787
794
803
778
766
763
780
800
796
798
822
825
807
808
811
791
778
788
771
777
776
781
774
775
770
761
737
719
717
715
722
735
738
747
764
768
755
752
774
758
779
801
802
807
825
836
831
841
859
842
834
836
831
805
793
794
796
789
786
773
770
787
790
807
806
802
810
814
800
798
796
769
761
748
746
743
741
735
733
738
743
743
737
743
734
722
708
700
697
712
729
759
779
773
781
786
780
786
782
787
792
793
791
822
836
842
824
840
839
822
823
829
809
790
789
796
802
799
789
791
786
763
756
750
753
767
770
946
833
797
773
750
727
706
694
683
679
691
726
812
874
903
883
899
864
872
833
785
786
788
764
775
785
779
767
773
778
770
770
790
783
776
785
786
774
780
785
785
796
798
791
795
790
777
781
781
776
773
754
732
728
740
745
741
762
787
796
780
792
791
777
767
776
784
779
775
780
782
784
799
799
796
814
817
802
793
799
787
782
792
802
804
793
800
808
806
795
794
786
774
766
765
765
755
759
766
773
767
772
778
778
758
752
743
740
740
740
747
755
762
756
758
764
759
749
748
754
750
749
745
755
759
753
757
770
773
767
775
784
786
782
799
786
783
775
772
756
759
762
768
763
764
777
775
760
757
757
751
736
741
749
762
751
749
754
764
774
763
762
773
769
764
748
747
755
752
745
737
739
743
734
726
725
718
715
712
776
755
732
714
704
709
715
721
731
716
709
722
768
833
866
895
926
865
896
892
859
848
875
897
904
860
845
850
842
851
858
863
836
846
845
826
822
831
827
822
834
838
817
816
809
793
776
786
791
794
787
797
799
787
779
779
775
763
757
758
759
757
761
764
756
748
749
745
740
754
759
766
763
766
775
778
776
780
787
781
774
769
770
753
759
761
758
757
762
749
737
734
733
729
731
731
739
755
746
755
766
766
759
758
756
748
745
748
754
748
748
747
758
752
761
757
754
749
758
764
768
760
756
765
778
766
762
762
753
748
745
749
754
753
734
732
713
707
710
714
727
743
754
751
763
778
774
767
774
769
776
786
789
773
765
775
781
782
777
790
790
777
790
797
797
786
799
808
793
809
811
795
796
805
812
801
801
806
801
777
779
779
772
773
783
783
786
789
785
781
782
785
794
791
797
816
806
821
833
828
819
838
829
820
816
819
792
801
799
783
781
792
786
783
785
785
779
784
787
783
786
789
775
775
778
776
774
780
775
776
775
776
777
778
785
788
791
815
809
799
793
805
783
781
786
781
778
787
783
776
775
773
763
765
768
780
779
785
788
771
770
773
762
752
751
752
751
752
756
751
738
742
740
737
735
734
740
738
736
737
735
730
735
745
755
754
758
757
761
752
755
757
755
752
746
744
737
739
744
757
755
759
768
770
767
765
762
754
758
755
745
744
746
740
734
733
736
739
738
729
733
731
737
739
749
752
757
768
766
767
774
772
770
766
770
762
761
758
771
769
774
786
780
767
767
771
755
748
750
745
743
747
748
742
748
750
758
761
752
753
761
759
750
750
751
741
735
740
736
738
738
742
740
740
745
747
736
739
745
740
741
750
755
754
753
761
753
755
749
746
736
737
745
740
735
729
712
697
696
694
694
701
705
716
713
723
736
739
744
778
794
806
804
796
807
807
819
829
807
812
816
808
804
798
798
807
805
800
809
813
812
796
794
796
801
803
799
817
819
814
814
829
825
815
813
820
815
804
808
809
819
818
821
819
825
809
809
795
802
801
788
784
791
787
801
821
825
848
844
836
818
830
826
827
819
816
824
833
836
816
826
831
819
812
813
817
804
796
792
788
780
776
763
734
719
716
721
725
718
718
716
711
705
705
707
719
732
747
769
793
777
760
764
769
799
821
854
858
853
867
862
872
866
843
846
864
861
634
1059
868
876
854
850
817
811
822
830
831
839
834
845
856
865
865
832
821
796
782
774
767
766
749
744
719
717
717
722
731
730
743
738
742
756
760
749
753
754
751
760
763
755
760
771
791
788
799
789
797
807
817
823
819
820
831
848
836
829
823
832
841
835
819
817
819
817
806
805
815
808
795
793
795
807
799
797
772
771
771
766
767
765
756
761
767
768
773
760
763
772
777
763
771
778
796
795
783
788
799
791
797
800
800
790
800
797
792
786
778
777
766
759
761
757
773
781
765
749
750
753
755
744
719
720
731
732
745
776
785
790
782
791
792
787
789
805
807
810
809
818
819
812
796
799
805
813
805
804
818
830
821
833
826
796
780
771
763
755
749
754
770
788
792
783
794
791
797
776
767
769
764
755
760
768
761
753
741
720
718
723
732
751
762
759
778
783
784
774
774
784
792
780
781
784
799
790
795
823
855
844
847
849
823
808
801
794
787
774
770
765
767
766
758
762
758
757
753
758
769
784
788
781
801
800
800
790
803
818
814
808
814
802
792
787
792
787
779
786
794
802
819
812
818
831
837
807
811
822
809
795
793
797
798
790
779
774
774
770
764
772
788
803
788
786
781
763
738
742
755
743
747
751
752
756
747
748
764
773
767
762
766
756
735
723
723
721
716
708
706
707
704
708
704
695
698
703
710
722
741
756
760
765
772
761
760
767
753
733
729
741
745
761
791
796
796
798
817
826
810
821
843
863
842
846
866
872
837
846
826
808
791
790
792
785
768
774
766
752
743
738
737
736
735
750
753
759
757
759
771
785
784
780
777
767
752
746
729
723
740
745
761
792
802
791
782
780
773
756
750
760
758
763
761
768
788
795
789
793
801
806
797
793
799
792
776
767
758
754
757
748
745
744
753
752
756
769
776
770
770
773
773
764
769
771
776
771
769
769
769
768
759
767
780
795
787
797
803
810
790
790
790
786
777
766
765
761
759
751
747
748
752
756
751
747
749
748
735
738
739
735
723
708
708
722
731
749
741
750
762
753
751
750
749
756
754
760
766
770
767
767
770
781
774
758
775
793
794
796
798
794
793
783
790
787
781
762
757
746
746
742
742
753
761
776
777
765
768
765
766
768
755
748
758
758
765
764
766
759
763
759
761
756
762
766
769
757
761
767
764
762
760
769
772
770
748
750
754
755
757
751
753
752
752
765
754
762
758
753
755
752
754
767
777
768
762
765
767
766
773
764
755
745
739
728
739
741
741
755
765
773
774
761
768
771
767
754
745
752
756
758
753
746
747
759
762
761
758
758
757
757
756
763
759
748
749
762
761
755
743
746
744
739
733
726
732
722
719
718
709
691
693
699
706
718
737
732
741
747
763
768
759
756
767
773
775
770
772
777
790
796
779
799
806
797
774
780
783
775
760
758
768
769
765
761
746
742
748
747
741
734
738
742
748
747
738
732
740
739
728
726
714
716
713
711
718
726
733
737
742
745
750
742
740
742
741
740
727
727
730
730
728
731
741
761
773
764
764
779
779
769
759
765
757
753
738
720
720
709
696
686
684
698
699
706
708
707
710
697
688
679
677
673
670
688
703
727
755
794
806
806
815
820
836
829
816
815
817
823
801
791
778
769
765
768
779
806
808
821
818
813
800
834
833
840
817
805
805
801
786
783
796
798
774
760
741
729
711
697
688
688
692
703
714
731
731
705
690
685
688
695
709
724
739
751
776
785
792
797
805
810
813
790
780
774
774
768
751
746
740
747
760
775
772
784
806
820
831
814
784
780
769
755
732
721
713
717
711
708
702
711
721
744
738
749
772
791
807
810
813
810
794
790
768
737
734
734
734
733
724
726
735
736
742
762
796
829
834
832
863
874
852
831
835
818
805
775
752
745
731
723
722
716
718
796
893
809
789
751
731
727
729
743
751
766
775
771
755
749
744
754
788
825
840
825
817
831
825
804
792
789
785
786
770
761
750
736
714
699
697
694
700
710
719
734
755
764
779
762
763
769
773
784
770
767
772
785
778
777
787
787
787
777
784
794
801
787
787
796
799
803
788
796
805
805
786
785
798
797
801
795
784
785
793
790
778
778
791
786
794
803
809
795
781
778
775
780
789
792
787
761
753
749
749
741
732
711
709
718
734
754
758
763
775
776
777
766
766
774
774
761
765
776
759
751
758
766
766
764
767
777
775
769
769
776
776
768
778
785
788
783
790
787
778
779
787
783
780
784
788
784
779
777
782
774
770
768
766
765
752
756
759
766
762
764
777
771
766
765
760
756
745
747
748
754
752
762
781
779
775
786
784
779
765
765
760
744
739
740
734
739
736
739
751
762
761
766
776
781
769
774
771
765
759
770
767
758
754
757
763
768
759
752
762
765
768
763
767
765
758
759
754
760
766
770
762
758
754
750
748
744
750
744
745
746
750
750
750
761
769
766
767
774
768
749
727
719
716
724
728
733
743
749
757
757
749
760
775
796
785
781
791
800
788
779
793
796
795
795
807
802
801
793
781
774
784
778
782
767
763
759
759
762
742
752
737
746
743
740
744
749
750
750
741
745
742
742
733
733
731
728
726
725
732
737
742
741
744
750
747
748
733
738
742
739
739
735
735
746
753
756
757
747
743
748
747
747
743
737
743
744
749
751
741
740
734
729
723
715
714
723
723
731
733
735
738
745
741
738
748
748
747
741
738
739
737
739
743
738
738
737
739
743
733
731
741
752
764
755
756
765
774
765
757
745
736
731
730
731
737
727
727
736
737
749
748
743
737
745
742
739
733
732
736
732
729
737
749
757
761
758
772
777
778
766
761
744
733
720
700
689
695
705
714
731
735
739
758
765
749
754
760
759
757
757
771
786
792
783
791
802
804
802
785
791
797
797
787
794
804
807
825
799
801
802
809
814
794
798
810
824
824
811
805
818
810
800
800
793
788
779
775
779
762
758
756
761
768
769
766
769
770
764
760
764
781
776
771
773
779
794
789
778
787
784
778
770
770
762
752
747
736
732
722
709
723
751
757
757
778
786
788
772
766
782
776
780
763
759
772
766
763
761
750
745
747
756
750
754
763
777
784
776
790
803
807
784
786
795
795
790
782
775
783
785
786
778
769
778
779
778
765
751
742
741
739
735
728
738
749
759
753
763
761
751
748
748
745
747
744
748
768
771
774
788
794
776
761
763
765
766
748
744
748
761
768
762
764
771
782
782
771
774
776
773
755
759
760
768
759
759
762
771
770
764
765
771
777
774
770
779
789
787
782
793
794
794
783
798
805
795
785
774
778
776
765
766
771
767
749
741
749
745
750
748
748
752
761
762
752
744
751
756
763
758
765
777
772
754
746
742
744
745
741
749
766
782
785
783
790
806
800
780
784
792
795
802
793
809
813
807
779
782
782
783
772
758
760
762
762
759
766
770
777
766
770
776
778
771
767
763
766
764
756
748
749
749
759
763
764
781
775
759
758
762
768
759
757
768
770
765
761
761
770
771
772
767
782
778
761
769
774
760
757
750
755
754
742
743
754
753
749
756
758
752
755
756
765
752
745
754
750
732
717
724
727
737
742
748
760
762
757
749
754
768
757
751
746
753
765
754
755
765
761
754
748
763
767
764
763
779
795
793
797
805
777
754
754
749
753
763
774
786
766
756
766
819
879
920
924
875
863
845
816
806
798
776
765
747
745
758
826
863
862
890
915
872
856
854
837
804
817
804
784
776
767
767
762
746
740
743
742
747
751
771
781
765
764
781
789
805
787
793
805
804
798
798
802
796
771
759
777
760
741
727
714
711
711
717
710
706
692
678
671
660
650
643
635
633
633
632
630
636
642
650
658
659
663
673
680
684
686
692
709
725
727
721
707
717
703
702
722
733
735
753
786
827
876
894
840
838
822
768
577
893
712
699
676
668
664
658
654
652
662
671
669
663
661
655
649
643
642
639
643
632
652
653
663
689
701
691
688
686
677
670
659
659
651
648
639
636
638
635
637
643
641
651
662
669
662
654
649
647
642
640
634
633
629
626
624
626
625
635
651
683
701
690
695
699
692
677
670
663
656
643
638
636
634
637
650
651
664
697
728
722
715
718
713
708
694
684
674
670
660
651
646
644
652
668
677
687
713
729
715
699
690
680
667
667
659
653
646
640
638
633
638
639
652
662
661
667
669
677
681
680
681
699
697
692
691
688
700
708
710
726
748
760
749
761
749
739
726
719
718
722
717
729
747
754
757
738
727
717
711
698
686
683
686
688
692
689
694
691
710
704
703
707
720
724
714
717
728
729
726
708
692
688
686
681
678
683
686
682
692
697
700
696
703
713
709
699
692
681
670
687
698
711
729
745
742
720
716
717
720
711
709
730
742
733
730
735
724
703
711
718
736
748
732
741
744
733
709
698
693
701
724
726
726
729
751
763
750
742
742
783
794
808
810
818
914
938
953
862
835
824
790
760
741
734
724
711
694
683
673
673
662
670
671
678
701
690
590
795
734
742
757
740
491
1002
731
720
718
710
694
686
701
715
719
720
850
894
918
916
912
906
891
847
849
824
822
793
777
800
820
842
788
692
951
784
750
737
731
713
700
697
708
714
714
740
757
751
759
793
792
761
731
737
762
759
764
785
786
755
759
778
792
764
764
762
753
750
739
736
721
718
726
719
706
706
712
713
716
722
717
696
697
714
727
736
740
750
779
777
764
764
787
792
805
788
796
814
818
808
807
786
772
781
789
788
751
736
749
746
749
758
775
787
775
771
798
799
786
792
804
807
793
787
803
812
813
802
830
822
841
840
816
832
832
814
813
812
834
833
828
822
848
855
827
808
821
825
806
790
798
810
807
804
826
832
819
813
825
815
799
808
737
892
788
813
816
799
794
808
807
801
799
812
824
809
802
816
800
783
791
804
810
801
766
742
753
775
812
786
774
761
758
740
732
723
729
726
713
690
687
679
672
668
674
664
674
707
738
747
778
843
857
886
865
836
868
874
867
823
820
851
856
829
822
841
863
846
823
851
841
838
822
834
852
834
829
855
861
832
822
832
812
814
791
790
779
773
763
773
782
797
782
790
835
838
819
810
815
823
813
813
812
844
845
869
882
869
862
837
804
824
799
794
793
777
774
791
793
774
779
800
796
783
783
805
813
800
797
810
823
814
806
826
831
822
805
847
859
836
815
835
835
815
794
803
839
834
814
812
831
817
792
814
843
834
815
820
829
824
820
846
822
819
793
803
800
782
761
735
730
748
755
760
757
759
779
784
772
785
813
839
818
835
867
859
817
817
823
816
804
804
846
875
847
832
830
820
809
789
803
820
810
805
847
871
860
849
867
859
826
811
833
821
828
810
840
834
815
812
829
843
846
836
847
872
868
841
827
840
855
837
830
854
851
859
827
861
850
858
845
830
860
854
855
817
838
848
850
825
818
842
825
822
809
862
874
828
825
843
849
884
839
820
852
825
822
825
829
825
822
802
809
836
831
811
796
825
852
827
815
832
829
823
797
796
813
807
796
790
815
838
819
813
822
855
847
860
812
821
848
837
828
807
815
827
827
813
817
823
826
840
806
812
829
833
820
826
825
847
840
819
845
832
837
821
860
877
858
824
825
842
842
840
842
863
882
879
852
876
877
862
860
872
874
877
854
832
860
851
842
830
829
822
823
796
808
812
809
791
814
809
800
810
828
825
832
811
819
834
843
850
841
870
858
851
834
848
860
843
819
837
856
855
855
825
841
860
844
826
815
821
835
840
818
812
876
882
872
871
877
865
864
852
854
855
818
829
842
845
831
823
839
842
842
811
810
836
849
837
838
866
876
861
836
844
860
872
873
853
895
885
881
847
857
854
852
852
844
894
868
853
830
873
855
848
814
809
827
831
814
813
825
838
836
825
838
837
838
822
821
823
810
791
797
798
805
803
802
812
815
798
792
801
805
817
798
792
812
809
802
805
801
799
788
784
770
754
744
755
768
773
777
808
825
849
850
832
856
839
849
841
824
826
848
843
848
829
850
848
856
866
828
864
874
856
847
887
878
871
864
854
872
844
838
840
865
883
861
870
876
874
853
889
888
895
867
896
898
899
862
860
871
874
898
870
882
885
893
873
852
863
866
841
842
856
864
860
841
847
892
907
892
851
872
885
876
849
873
873
885
861
841
871
899
875
854
861
874
871
875
882
880
861
829
853
884
896
867
877
858
862
869
866
885
928
944
906
890
886
881
852
862
865
846
827
830
868
884
935
880
888
893
889
883
868
901
914
905
866
849
891
902
886
848
843
864
873
856
845
854
890
881
880
872
865
890
917
893
895
918
937
899
872
886
870
865
845
864
882
881
871
847
857
880
866
850
854
853
875
862
841
831
875
881
874
855
874
902
894
868
874
875
877
870
875
881
863
831
855
874
878
865
858
886
886
868
859
864
845
831
829
856
853
850
842
872
876
869
856
831
826
846
827
813
822
840
850
853
834
842
849
846
848
841
836
860
859
838
863
877
876
861
857
895
947
931
901
885
898
893
889
888
893
874
863
858
869
874
868
840
861
887
886
873
892
922
912
871
849
857
883
883
860
861
887
898
871
857
882
890
871
855
860
840
853
842
847
853
850
836
838
870
909
895
876
912
899
871
865
863
877
861
869
872
874
863
885
892
884
865
869
881
876
860
846
896
897
890
890
917
929
895
887
895
878
869
845
858
854
835
836
825
843
848
834
831
845
853
877
880
856
875
860
877
856
878
869
863
846
861
870
857
851
834
849
845
846
872
889
900
878
842
849
859
848
849
863
904
870
886
880
898
897
902
887
881
891
884
886
870
880
861
862
855
851
852
877
846
844
859
838
833
827
826
856
842
836
823
831
846
843
833
840
880
866
874
888
892
874
861
836
836
876
861
854
846
868
848
845
860
877
879
850
859
868
860
846
834
857
873
875
880
868
890
891
882
893
883
887
876
854
872
902
882
867
886
926
893
887
850
880
935
948
932
909
937
927
907
879
876
875
856
859
850
875
859
841
834
860
879
910
856
856
873
869
882
902
959
978
943
886
901
873
852
848
870
868
854
842
872
867
870
862
865
906
888
878
879
879
902
875
853
861
894
896
858
896
942
943
914
912
952
944
899
903
926
920
886
893
902
927
893
874
907
875
856
880
885
874
861
854
841
881
866
880
918
963
926
926
957
929
896
893
905
916
894
886
904
899
910
909
930
933
916
877
876
890
918
925
942
978
938
905
900
884
872
891
878
901
905
891
878
919
951
938
898
905
921
878
868
884
873
887
886
914
922
889
888
905
904
891
884
923
948
933
914
900
929
933
904
892
915
929
922
936
907
911
905
928
942
970
933
937
935
944
926
929
967
942
930
938
941
908
899
907
892
893
889
915
919
945
923
937
975
936
970
961
941
909
923
944
957
925
925
971
960
916
915
936
935
910
894
913
925
898
940
946
954
914
907
910
925
915
952
971
962
928
933
940
948
902
902
908
923
904
912
944
945
919
952
960
939
951
924
880
912
916
924
768
1190
1003
951
932
945
914
896
949
959
921
914
953
975
947
932
995
965
934
902
902
918
902
886
930
983
962
966
1030
1004
977
982
973
921
901
924
938
913
905
902
935
912
907
939
968
953
925
941
936
940
926
935
941
931
912
937
955
920
908
930
889
882
913
910
909
895
925
923
948
937
937
925
927
906
936
973
976
940
942
951
921
919
927
924
910
918
959
924
910
949
926
960
973
954
905
919
933
940
908
922
933
955
924
926
932
943
906
915
912
918
890
906
939
938
935
940
958
946
943
957
978
965
964
958
952
918
937
942
915
891
897
940
935
924
906
915
917
905
895
910
910
897
898
973
956
943
948
1042
1155
1054
1049
1028
973
965
939
919
911
922
945
901
906
908
920
921
897
897
879
862
880
896
900
895
928
908
876
893
949
942
922
936
911
915
904
918
904
873
871
891
902
880
886
900
902
900
934
924
898
884
906
929
908
913
921
932
930
905
911
907
872
874
888
898
902
921
935
901
917
943
954
921
911
922
936
914
898
916
912
912
921
932
913
892
904
930
928
921
927
960
955
909
926
934
927
912
917
945
926
916
914
878
893
903
906
877
882
901
917
894
885
913
917
904
893
919
920
905
907
930
929
928
914
934
935
910
887
890
919
885
888
915
936
917
896
912
891
891
888
920
932
945
961
973
954
964
984
994
937
936
949
954
925
916
921
918
902
901
913
906
918
952
925
894
906
912
919
908
905
916
907
900
879
927
933
891
898
917
910
896
893
916
910
913
905
938
940
900
900
927
934
903
916
917
925
915
945
962
962
934
948
943
926
931
930
926
925
909
943
954
925
950
972
941
939
951
949
951
960
974
949
933
954
964
943
931
967
952
927
909
915
922
914
916
936
926
931
954
962
957
963
1017
1026
964
970
956
924
944
955
935
928
924
952
946
942
971
934
924
914
937
952
924
922
929
915
935
962
945
905
924
929
912
912
952
976
993
963
988
981
970
926
940
958
945
918
887
926
929
984
922
857
820
870
914
881
885
892
885
887
907
916
907
892
860
911
914
965
996
953
971
977
937
912
932
913
876
895
900
894
871
856
862
843
824
792
776
763
742
726
726
730
737
770
802
826
834
876
901
921
910
943
965
970
950
1000
1046
957
981
984
983
934
927
937
916
939
936
912
986
1000
962
932
960
947
921
910
942
929
935
933
951
936
916
918
916
910
900
914
948
916
916
940
926
899
888
931
906
908
946
955
935
967
973
966
932
977
984
963
949
978
960
899
890
906
894
909
905
907
909
903
940
916
900
923
962
1004
939
909
920
910
892
902
928
930
915
912
889
870
896
954
1004
976
968
971
976
956
956
955
945
917
908
921
903
896
910
919
906
911
917
911
898
888
916
905
911
912
913
923
909
906
914
929
924
942
938
931
907
934
932
929
902
919
920
897
933
943
957
915
934
922
902
893
920
918
908
907
954
982
980
931
931
935
931
919
952
941
953
931
961
962
932
926
908
887
874
889
891
881
879
906
918
923
934
963
948
935
973
968
933
916
911
900
904
920
915
878
877
904
909
896
920
944
924
901
910
912
897
888
901
912
915
913
932
930
901
878
914
920
926
949
979
984
942
972
949
929
934
966
961
918
933
917
909
910
927
917
905
890
917
887
897
941
956
931
916
958
953
924
923
923
906
866
890
926
900
885
910
918
909
897
919
929
922
933
907
924
926
917
926
959
945
931
958
950
928
904
917
906
899
897
919
929
915
924
942
943
949
937
929
921
939
946
933
922
937
928
922
922
937
919
906
906
905
916
885
898
906
908
908
936
920
905
921
934
948
917
939
928
914
903
926
926
910
931
958
941
924
951
937
922
933
943
918
920
948
932
908
913
940
922
912
912
913
892
899
902
893
899
934
933
912
924
954
905
941
951
943
934
943
916
891
905
907
898
891
922
916
893
885
891
923
896
890
919
914
906
930
943
933
945
953
926
911
922
909
915
899
931
941
913
925
916
950
916
939
941
909
918
947
939
932
937
937
920
915
941
948
920
897
923
912
895
909
932
900
913
921
922
897
918
903
914
915
935
946
920
945
980
986
966
968
945
913
986
1028
988
932
935
1000
1005
973
1006
976
940
956
958
937
934
931
931
912
895
926
908
898
935
923
922
921
975
974
931
952
952
927
910
917
911
891
902
915
922
901
892
903
897
904
885
935
923
918
927
956
927
941
932
911
898
907
909
903
900
904
886
889
892
897
895
895
919
926
912
917
934
945
925
928
956
957
929
928
951
943
925
922
928
901
894
899
894
909
922
921
957
967
963
957
946
942
910
915
936
930
904
921
920
925
919
966
972
966
932
949
938
902
898
914
923
899
907
931
930
930
937
955
938
928
943
941
917
908
932
935
913
899
940
927
902
891
912
885
896
936
956
926
971
963
927
909
936
908
877
883
916
918
908
938
941
928
924
937
939
904
908
904
909
911
921
915
907
929
936
943
936
937
935
932
932
940
955
914
906
948
937
921
896
918
907
896
915
927
915
903
912
909
918
907
917
912
895
895
896
920
898
919
924
919
932
906
907
921
929
906
917
932
910
900
918
933
916
893
915
910
901
903
928
915
911
910
888
898
893
910
912
890
896
910
896
910
918
920
899
885
914
894
880
900
911
910
916
933
909
894
897
929
921
914
890
910
904
881
889
909
899
884
867
896
889
894
884
890
897
895
890
914
918
904
902
927
901
903
910
900
882
872
910
894
867
879
923
886
894
896
923
899
898
911
916
899
898
913
918
883
904
924
896
892
900
910
923
906
933
939
922
915
927
914
885
895
902
872
880
886
891
884
899
913
896
905
906
905
906
868
907
897
871
894
913
896
887
916
919
888
893
924
923
909
899
906
885
897
889
875
872
887
896
880
871
896
889
891
873
885
913
910
913
898
902
903
900
916
920
911
896
909
916
889
889
906
907
898
886
907
913
872
886
891
894
888
878
904
890
883
897
898
893
871
895
918
920
896
912
923
899
886
897
905
895
891
914
904
891
883
910
900
896
888
920
907
877
890
896
900
869
882
912
914
919
915
931
930
920
900
929
900
876
904
905
891
878
908
905
894
895
895
900
906
929
927
899
873
894
894
878
880
902
902
876
889
898
911
916
887
918
926
924
894
911
920
909
919
930
941
909
930
915
905
886
920
923
917
918
937
930
905
911
903
904
887
909
899
932
939
936
916
913
925
925
933
909
923
895
897
897
909
896
897
869
896
930
942
912
955
952
931
926
939
964
980
935
951
943
939
920
948
930
900
927
952
929
911
921
907
904
916
920
921
908
945
927
908
903
913
898
886
890
938
968
932
950
950
915
918
913
947
931
911
969
951
913
928
922
926
900
902
911
911
935
954
965
966
945
947
948
962
933
879
850
880
882
896
897
856
865
884
888
874
862
833
849
852
848
848
870
904
929
947
930
945
941
919
888
896
900
899
899
872
881
897
892
863
892
885
886
884
908
918
889
895
907
897
891
864
848
869
874
865
838
826
815
813
809
801
808
823
846
844
863
888
919
895
877
880
896
900
870
868
880
887
871
882
904
912
889
880
902
886
888
908
917
905
899
915
926
912
912
928
928
907
900
922
928
910
899
934
920
904
910
928
910
877
888
910
894
889
920
946
939
960
986
977
928
937
941
932
898
891
953
949
930
921
951
957
949
903
926
926
937
965
961
946
923
932
946
929
904
932
911
901
897
927
933
913
929
996
967
918
911
929
913
898
895
932
934
933
938
944
924
895
903
914
900
903
901
917
912
887
924
936
931
907
900
939
948
933
974
971
946
968
978
977
952
964
988
971
946
954
947
929
919
929
921
897
910
927
914
891
898
935
955
941
961
968
973
923
936
939
916
902
925
928
943
969
956
930
917
931
943
926
934
940
910
935
968
962
925
943
942
934
911
945
932
917
892
911
920
909
922
929
914
947
946
942
934
1028
1022
974
962
978
988
942
961
976
942
929
953
931
925
912
940
936
922
936
962
946
968
980
950
924
961
950
941
961
971
970
939
964
955
959
950
978
977
995
952
958
968
961
945
962
944
959
976
958
932
948
944
939
915
935
943
959
949
967
963
933
912
930
935
903
931
961
967
935
957
963
951
933
945
911
920
933
957
925
940
974
948
954
987
1002
964
986
986
972
954
963
956
937
968
972
962
950
959
936
906
938
932
923
917
968
969
918
902
929
931
917
926
932
941
948
974
970
957
976
968
961
968
971
952
929
939
948
923
918
941
932
908
930
947
924
929
954
943
940
942
968
965
928
920
941
935
912
931
945
931
920
955
970
961
971
969
947
918
950
948
924
912
930
922
895
890
921
925
915
910
932
923
892
916
944
941
919
922
958
953
932
935
946
911
897
928
925
919
920
947
934
913
946
962
939
946
981
955
949
970
966
939
945
960
979
920
935
950
925
950
948
944
940
923
965
949
954
971
941
918
907
930
937
909
930
945
939
947
948
945
925
907
922
921
929
903
917
927
921
916
965
971
940
945
970
955
932
959
974
941
923
949
946
950
938
941
959
950
933
941
958
971
923
957
962
976
946
943
980
941
934
957
947
918
929
934
923
926
940
994
981
937
941
949
940
927
927
965
984
949
961
963
968
932
936
938
906
918
941
958
923
948
973
965
953
979
982
964
947
979
987
946
957
966
964
949
958
964
925
930
948
985
963
961
1022
988
941
958
935
925
945
984
970
923
953
983
956
945
958
954
934
976
987
962
962
974
941
949
915
947
936
936
930
945
952
950
931
941
940
941
924
941
941
949
940
988
995
998
957
962
1000
966
952
948
971
962
935
964
977
980
942
969
987
959
928
951
947
942
931
967
969
951
934
946
933
936
913
934
943
935
964
999
972
947
981
1005
973
952
967
961
953
961
968
977
936
941
926
955
923
921
921
921
920
930
912
912
941
957
945
934
962
960
950
963
967
945
916
956
967
932
933
964
964
950
971
977
974
931
941
947
967
945
948
949
936
932
963
959
951
967
996
1000
984
960
1001
985
971
992
1027
1034
1009
1008
1030
1032
1004
995
1001
987
959
981
968
952
941
945
940
908
909
940
966
927
918
949
946
942
921
955
966
936
935
951
946
937
958
954
939
939
946
936
911
943
963
951
952
989
986
942
963
968
946
949
944
915
892
932
929
913
920
953
974
937
950
949
941
917
955
934
926
960
987
954
989
992
997
940
957
954
935
930
951
954
951
921
965
978
942
946
978
986
961
961
977
975
931
946
951
941
935
949
956
947
945
963
976
962
939
940
958
956
928
956
965
950
940
977
984
957
942
957
934
922
944
948
954
945
993
982
944
953
975
963
925
929
951
946
923
949
963
959
939
937
956
961
951
981
975
930
928
969
974
982
961
965
1004
1008
993
1012
993
970
1010
984
1003
962
953
971
970
938
929
912
903
890
900
910
915
911
922
935
895
913
917
922
905
937
951
942
932
947
952
923
938
941
937
918
953
968
932
935
953
942
928
914
946
935
917
937
927
926
926
967
957
931
955
963
931
946
974
959
942
960
972
939
934
952
937
919
935
921
913
890
904
920
946
983
983
986
984
963
940
958
951
940
930
946
946
919
912
920
934
909
953
947
923
915
934
899
910
923
918
905
946
930
927
926
938
923
912
930
935
932
958
995
996
958
976
995
978
956
970
953
943
924
949
963
935
948
956
927
938
913
915
940
951
944
959
1005
995
968
975
972
954
938
951
971
937
942
936
926
917
925
916
910
898
908
908
894
919
924
935
958
997
998
963
989
976
944
943
949
985
942
938
977
970
922
923
919
921
888
902
876
872
885
916
935
947
984
989
981
968
952
952
927
931
929
924
896
911
917
896
897
930
933
907
929
948
942
936
956
952
926
908
901
889
877
893
893
895
902
910
917
900
921
925
912
898
907
915
908
902
922
951
953
961
991
943
946
959
952
921
945
934
953
919
940
960
959
936
952
943
941
915
915
910
895
895
935
954
940
961
967
947
951
950
974
973
926
931
929
921
910
947
938
924
915
906
906
906
916
909
883
872
890
881
888
898
927
943
926
929
956
943
930
931
935
932
938
929
934
925
916
978
1010
990
986
984
948
933
955
959
934
936
960
930
922
931
935
910
916
926
923
920
934
932
939
925
936
941
922
922
932
904
913
918
926
912
949
951
948
938
945
946
921
925
919
910
891
931
928
906
910
917
912
917
934
929
910
919
917
920
914
939
945
911
930
948
932
920
929
937
946
925
947
899
894
886
911
920
917
928
936
957
944
955
970
912
921
927
904
887
897
897
893
876
899
898
892
888
907
926
902
898
928
923
906
908
929
943
915
898
918
918
915
931
950
929
918
932
916
912
908
921
909
908
916
911
897
935
923
901
917
932
939
915
936
933
919
927
934
921
936
957
962
935
938
919
932
908
924
914
895
878
878
869
867
872
878
907
895
926
920
929
899
906
919
915
900
922
925
903
882
907
912
905
930
951
968
937
939
957
925
898
943
936
932
941
959
955
934
941
912
911
899
913
915
913
921
920
925
902
898
920
911
895
914
936
916
917
950
948
922
926
912
924
895
928
932
916
900
902
923
910
886
920
916
913
915
898
922
895
909
925
894
893
901
909
893
932
943
956
943
952
944
920
933
932
926
908
901
913
925
903
912
926
926
915
908
916
897
905
916
910
892
898
913
896
894
894
912
904
902
917
924
919
901
927
933
907
910
918
918
886
880
880
886
867
888
922
884
886
919
900
889
905
921
920
918
931
941
922
929
939
940
928
928
934
923
907
933
932
891
910
922
916
902
906
911
895
883
900
909
903
907
932
922
917
904
930
923
896
909
930
911
911
932
940
925
924
928
926
908
901
916
903
905
925
954
917
920
936
937
916
926
942
933
897
900
914
908
896
910
908
907
878
899
911
900
895
919
920
912
903
931
923
886
902
895
908
921
914
941
946
910
918
919
910
897
907
923
938
910
925
951
920
907
915
923
912
915
917
906
897
914
905
917
893
897
894
882
887
905
935
915
928
944
948
962
941
939
939
920
930
932
914
898
905
895
876
899
922
930
907
911
905
893
886
888
875
875
889
897
874
878
891
896
873
899
909
907
889
882
926
926
905
886
907
901
903
937
937
924
925
929
910
915
920
931
935
908
913
922
930
938
952
946
921
918
900
907
881
913
917
939
949
949
923
921
924
912
896
915
902
914
898
916
911
914
883
885
894
891
881
905
924
927
926
959
960
940
922
943
942
917
897
911
909
907
898
910
907
903
931
975
932
910
906
919
892
890
911
909
911
920
923
926
906
925
919
923
889
886
904
889
878
891
914
919
924
941
935
923
919
931
934
910
912
913
896
902
905
915
883
888
898
911
928
908
894
932
945
917
930
920
907
900
901
901
876
907
893
914
906
938
933
933
939
943
939
942
925
963
960
924
920
919
903
875
876
886
886
879
910
924
885
907
927
909
890
905
905
893
889
910
920
897
919
935
925
910
919
928
931
912
902
926
899
909
909
924
913
883
907
927
943
897
903
928
913
899
867
851
860
865
875
875
884
923
957
987
961
977
961
924
908
912
902
863
872
874
867
843
844
842
828
832
801
786
801
774
757
767
748
729
727
723
726
725
720
711
705
706
697
687
688
692
699
702
702
690
691
688
682
675
676
685
681
681
674
664
658
658
656
651
647
645
650
656
660
661
660
662
672
689
707
746
768
809
851
829
881
888
908
890
891
1017
1073
992
964
1056
910
868
870
849
817
786
800
840
898
884
942
947
929
938
939
910
892
900
909
894
880
898
909
891
904
912
921
909
936
941
904
907
933
938
890
921
930
925
861
852
863
835
829
858
840
818
812
790
769
752
759
762
768
777
801
822
827
837
861
874
861
889
906
927
909
882
907
935
919
912
974
992
934
923
947
900
922
921
918
877
931
927
949
865
891
890
853
860
860
827
817
835
813
791
781
765
747
728
717
719
720
749
778
821
823
829
861
901
896
870
912
906
925
895
914
960
965
914
949
954
886
894
912
919
873
862
891
925
881
906
994
956
898
894
960
906
841
818
842
836
803
801
844
842
813
846
834
874
830
868
912
922
912
903
923
935
900
927
961
977
920
968
969
962
911
932
952
972
901
902
933
952
904
896
938
955
949
901
930
920
884
854
868
876
859
844
867
892
908
875
872
905
897
867
846
900
945
917
896
934
938
898
914
923
915
876
897
898
900
871
869
871
871
852
846
859
867
843
834
844
845
830
816
838
857
884
866
883
920
957
924
939
962
911
911
932
939
913
901
883
842
838
845
830
837
846
852
826
810
820
823
810
799
807
803
816
791
778
778
786
800
798
783
806
813
817
793
785
787
797
805
781
756
747
729
721
719
733
756
778
758
765
761
741
731
729
721
704
695
690
684
668
662
660
664
664
665
665
669
675
690
704
696
697
697
694
688
687
689
687
681
673
671
672
675
673
668
665
666
669
683
704
733
738
718
714
709
706
707
712
723
757
780
755
741
731
727
723
717
710
705
700
706
723
733
744
735
738
737
727
724
716
708
701
697
689
684
680
678
679
674
673
673
665
664
658
652
652
654
651
650
651
651
656
668
687
705
735
760
785
802
799
824
858
882
869
849
919
940
936
888
920
920
890
849
865
887
880
864
839
854
859
877
880
874
902
899
893
893
864
881
879
878
857
859
896
898
893
871
847
867
861
851
840
829
845
846
832
824
830
827
814
806
809
816
827
816
817
827
845
852
849
842
858
863
851
841
849
849
834
845
857
863
839
834
842
849
844
824
833
846
839
839
846
882
893
916
902
882
859
849
850
883
872
896
879
906
916
893
877
910
915
875
860
859
843
820
825
819
816
796
788
796
792
792
787
794
801
809
771
749
737
732
726
704
696
709
755
792
775
769
780
756
731
711
695
686
680
671
660
648
645
640
635
631
628
630
631
630
630
648
692
712
723
774
780
801
787
785
768
743
727
713
707
700
699
703
692
689
713
738
747
740
740
737
723
711
705
696
683
675
669
663
672
695
705
710
720
720
719
711
711
703
689
684
680
677
677
677
684
679
675
679
680
676
674
672
664
660
666
665
658
657
655
651
650
652
657
662
668
680
694
704
718
748
775
777
781
774
778
784
786
793
799
794
780
766
744
729
724
709
703
693
701
686
670
667
657
648
648
649
645
657
667
664
411
946
697
698
699
702
699
695
686
676
667
661
664
668
692
707
728
773
819
854
874
849
884
938
894
850
830
814
779
757
753
751
764
784
776
771
775
767
749
738
731
731
729
729
739
750
756
793
793
792
789
779
752
723
711
711
713
735
736
725
723
759
787
791
779
799
800
794
784
765
750
715
707
695
689
694
695
692
695
689
695
692
690
684
671
676
681
693
724
756
761
766
796
824
854
873
856
866
892
900
914
882
857
875
894
911
921
887
924
915
913
897
863
860
851
860
892
896
854
837
794
770
768
598
903
723
705
693
686
677
669
678
701
769
822
868
888
812
817
810
794
783
766
754
723
704
706
716
742
768
792
793
785
813
836
873
859
842
873
895
896
850
889
904
887
834
819
802
770
732
745
767
807
806
786
837
845
868
870
854
875
877
880
872
843
869
871
887
872
854
872
879
872
849
844
860
867
872
842
830
846
850
853
823
832
831
833
813
792
805
810
813
804
819
841
864
849
860
862
864
883
845
854
849
856
862
918
982
965
902
942
945
930
879
884
893
894
872
868
884
881
860
861
889
896
864
841
851
860
860
835
842
859
892
878
857
875
894
873
845
876
883
880
846
848
888
910
882
860
871
883
901
882
891
928
948
943
985
983
954
966
975
939
948
973
934
912
916
934
890
886
903
925
884
896
930
946
885
879
901
895
859
834
836
856
868
839
846
872
880
872
875
887
892
847
832
852
860
865
849
824
841
872
873
866
837
883
864
890
888
891
913
929
898
907
944
912
890
905
921
902
872
884
898
872
861
869
878
850
848
857
857
833
828
836
853
860
830
842
849
855
837
846
852
865
836
818
832
843
823
831
864
872
860
858
862
868
862
841
837
840
848
837
824
830
835
827
813
830
857
869
876
861
849
855
869
862
864
865
871
860
835
852
860
858
838
843
845
865
856
829
854
857
868
851
815
823
855
871
853
876
898
907
886
908
919
903
878
896
904
876
865
878
900
866
880
886
856
853
861
860
847
870
902
900
882
914
922
917
933
926
923
943
938
925
975
944
915
948
955
903
907
927
898
903
912
901
867
872
908
910
869
880
886
837
828
839
850
827
802
818
821
835
814
802
812
806
799
782
783
781
794
791
789
798
809
828
806
795
805
798
795
783
777
783
779
780
766
756
770
777
779
774
795
811
819
808
808
813
826
823
803
808
816
812
801
810
823
814
814
824
833
814
817
814
820
808
797
803
805
799
793
802
805
797
793
798
798
789
786
792
793
799
792
803
807
826
814
807
817
824
821
814
821
832
826
826
830
840
828
821
821
822
826
811
820
815
816
808
817
816
824
817
822
822
821
811
810
808
812
801
789
799
804
812
806
788
802
809
812
797
776
773
755
743
734
745
808
891
911
875
914
932
919
875
875
888
870
843
821
824
813
812
796
799
816
840
878
844
844
856
856
834
843
855
847
828
850
860
853
844
854
864
855
840
861
872
864
847
868
880
862
841
858
877
890
855
846
855
872
869
849
821
823
841
871
856
852
881
913
922
881
897
916
919
888
859
877
883
880
854
856
871
888
855
864
885
888
857
878
889
874
885
887
868
875
883
876
859
872
864
844
820
808
811
848
844
840
861
913
931
896
915
941
950
873
845
870
870
870
847
834
828
839
863
853
845
927
1001
980
923
974
987
945
882
908
912
914
882
850
863
870
887
865
849
865
879
849
844
860
872
840
855
882
899
851
862
872
857
831
868
885
859
834
862
875
867
841
843
857
872
859
842
867
876
851
859
880
882
851
861
879
878
858
850
869
875
846
847
873
882
835
799
823
862
862
857
929
1058
1118
989
1004
992
932
897
927
926
884
890
899
882
877
874
876
865
870
883
900
873
875
884
876
861
876
884
881
867
874
881
875
854
862
878
880
853
853
874
880
862
863
877
881
867
875
893
898
862
881
887
866
849
858
862
851
827
830
839
860
840
833
847
849
872
862
852
879
899
895
868
893
891
874
858
864
878
862
863
865
854
845
865
868
851
864
873
862
844
863
878
866
862
874
875
855
856
855
839
830
837
846
832
830
838
847
830
815
841
854
848
833
839
849
848
824
820
828
835
814
802
823
815
805
792
813
825
826
806
794
828
844
821
810
833
840
837
838
851
844
834
827
830
817
818
821
810
807
813
823
811
801
810
815
807
793
813
827
843
819
828
839
826
830
842
835
823
824
818
811
812
812
810
813
809
797
800
809
808
790
809
811
813
795
809
814
829
806
782
797
820
801
792
778
791
822
851
824
805
812
793
753
733
730
744
791
767
818
902
963
888
885
901
907
859
836
851
856
859
819
804
819
823
807
786
816
824
805
797
824
832
817
801
814
831
836
812
825
849
869
831
827
851
851
830
816
849
854
858
844
874
885
894
876
900
895
871
884
880
834
859
867
846
815
846
853
864
826
822
856
865
840
813
840
859
878
858
849
886
891
854
857
868
861
835
855
863
835
816
830
836
824
796
809
811
820
795
792
812
841
837
816
853
864
850
826
838
840
829
804
823
829
834
803
816
829
843
832
821
846
843
852
819
811
832
840
831
809
833
857
859
829
798
804
802
806
785
813
845
878
865
863
885
893
864
844
848
847
837
821
833
839
844
842
833
844
855
836
834
847
876
852
876
900
898
895
875
866
875
863
871
876
865
888
922
896
908
911
879
898
903
899
873
875
897
865
875
867
845
852
856
833
835
837
824
794
820
833
843
816
813
825
820
792
803
796
767
759
779
826
831
868
961
977
942
999
980
925
890
887
874
862
832
805
811
821
839
845
823
854
877
888
869
851
868
874
872
846
819
849
848
840
798
797
830
853
864
839
853
883
914
885
850
884
891
895
851
847
858
871
860
838
878
864
855
835
844
851
844
825
851
855
877
839
873
933
961
935
973
1028
972
968
995
971
956
951
936
930
891
886
912
877
864
879
837
863
884
867
841
863
887
892
893
881
849
847
836
850
831
820
854
846
823
853
881
854
853
867
825
808
830
839
834
806
789
826
812
823
814
806
851
882
902
863
847
885
891
876
842
874
865
854
834
848
863
868
847
858
871
839
845
864
831
820
864
877
873
849
879
889
878
857
872
889
884
871
888
881
849
863
874
846
837
875
884
853
858
868
866
838
831
857
883
871
845
900
926
902
901
914
885
901
895
857
839
867
869
852
824
860
875
858
830
872
875
889
857
858
882
885
886
868
894
928
922
878
896
912
883
865
890
908
882
894
921
906
882
902
919
906
879
897
896
861
894
894
869
827
852
861
865
857
888
913
917
891
901
908
895
877
900
917
893
910
889
878
859
855
844
864
835
853
882
855
830
846
853
832
846
856
823
815
835
847
822
822
832
841
812
816
831
836
812
819
823
812
806
820
817
803
809
799
797
801
804
796
787
785
791
798
798
804
806
798
815
818
829
819
826
826
834
822
823
825
817
815
820
821
809
821
824
812
816
820
841
842
838
821
832
826
828
825
813
811
805
806
803
805
825
859
864
847
869
869
849
842
846
839
823
822
812
805
791
791
794
795
781
791
796
807
793
779
792
794
798
780
784
791
799
789
776
788
810
820
804
819
840
858
854
847
872
876
889
880
861
846
855
881
851
863
858
866
851
854
858
855
854
842
830
837
840
833
825
833
836
840
827
832
837
838
823
820
824
823
818
810
821
841
853
842
860
857
855
846
844
836
831
837
824
831
818
806
823
823
827
822
837
826
848
851
842
850
853
842
830
825
819
810
808
809
813
800
789
794
799
789
778
787
784
786
764
770
767
768
764
750
752
759
768
766
751
764
747
734
713
705
708
723
765
782
765
805
807
824
807
785
803
796
806
788
771
784
792
804
812
787
780
814
844
854
847
831
863
865
865
843
836
847
846
837
836
858
848
858
848
872
868
871
876
884
895
886
896
886
882
883
898
907
905
903
868
855
869
856
857
888
909
883
913
919
900
859
881
868
864
841
843
842
858
835
850
852
864
856
832
847
847
853
847
834
842
853
852
853
863
844
829
836
845
818
814
826
850
850
845
884
901
879
857
862
870
883
844
853
870
867
848
858
849
840
832
819
801
773
809
875
914
906
991
1126
994
984
995
923
907
903
886
855
859
857
862
858
855
868
867
847
851
842
830
818
826
829
830
827
849
871
860
863
881
858
844
860
864
851
835
858
867
846
819
838
850
843
828
859
883
889
870
866
872
876
850
854
856
843
849
847
843
824
836
832
831
823
826
835
849
846
842
856
853
844
856
864
851
856
874
873
854
868
867
859
848
855
869
874
851
837
854
863
884
870
882
898
888
875
881
879
854
864
865
854
868
867
868
879
856
864
845
846
849
846
835
842
861
866
863
870
854
859
853
843
852
846
838
848
854
839
825
834
823
826
812
827
868
903
879
912
938
941
892
892
889
880
865
873
872
865
844
833
850
843
821
835
829
802
812
836
790
779
817
816
820
782
803
883
987
915
993
1016
959
892
922
920
909
870
848
874
875
854
814
863
869
850
829
859
876
841
812
850
860
857
825
852
896
863
871
899
895
855
897
893
858
864
890
879
864
885
920
893
875
888
900
855
873
898
879
878
932
931
884
894
862
853
887
865
829
860
877
861
828
851
880
859
829
839
856
859
828
816
840
834
817
788
799
793
808
794
799
878
905
889
879
936
937
902
884
891
877
854
819
823
827
807
785
806
811
805
783
798
819
843
819
823
813
815
806
809
832
822
820
846
863
838
873
866
855
888
893
866
873
886
858
867
894
889
854
869
885
862
850
902
902
869
875
890
873
834
848
863
843
816
828
853
857
825
823
846
853
826
798
826
841
853
828
831
876
877
845
815
856
865
849
824
841
836
808
838
891
867
848
819
860
841
822
816
838
848
824
800
849
854
818
845
878
850
823
857
875
841
806
835
854
820
799
833
847
826
798
821
821
836
804
790
847
848
881
842
847
870
863
830
845
851
828
834
858
828
833
857
832
816
829
852
833
815
850
877
872
840
887
885
871
875
916
916
882
898
901
876
867
879
894
910
870
868
867
826
826
849
843
812
824
835
819
805
833
832
849
842
866
865
830
861
838
814
782
803
814
838
779
754
742
729
726
734
725
710
703
705
718
734
768
794
788
800
796
777
738
729
719
702
691
681
703
741
735
781
983
1129
941
876
897
880
842
780
781
750
729
722
709
698
690
680
685
698
714
721
717
745
775
833
806
779
861
908
924
873
961
991
989
952
923
948
937
899
873
884
911
923
890
902
912
902
862
848
864
857
825
834
859
843
826
837
838
843
813
827
849
869
880
851
853
869
871
835
822
831
836
805
788
832
842
870
828
840
869
839
825
844
854
852
829
811
857
860
885
863
861
882
892
883
876
926
915
944
953
920
944
936
899
919
892
862
873
883
832
813
847
850
826
801
871
820
795
767
793
837
882
870
967
997
981
922
931
942
932
901
871
864
848
842
814
829
838
832
828
834
807
847
889
927
904
885
908
903
871
858
873
876
854
850
884
924
906
883
908
902
877
838
861
849
828
802
836
835
853
820
818
873
847
823
853
875
867
822
865
862
877
825
829
838
843
819
816
853
865
856
835
849
831
807
788
782
762
741
728
714
708
696
690
692
689
685
697
708
703
462
948
706
711
720
719
708
700
700
706
717
730
739
740
724
716
723
728
727
719
709
697
690
685
683
684
687
691
686
681
688
693
687
689
692
696
707
709
713
703
686
679
676
680
681
696
718
733
741
730
720
729
736
721
704
696
708
761
924
858
817
819
815
788
769
776
778
792
824
855
887
870
910
891
849
811
791
809
814
834
831
834
862
876
901
875
868
919
951
973
974
930
946
952
949
907
892
923
938
907
916
938
902
871
892
906
894
857
857
903
917
851
845
860
828
814
863
875
843
874
921
929
900
868
901
914
884
846
878
913
917
898
866
860
893
933
914
946
997
974
948
975
950
944
909
921
920
909
877
881
880
864
837
830
914
884
872
843
826
884
872
842
833
915
923
903
855
826
860
864
837
814
851
860
857
829
847
924
969
911
907
935
941
892
875
898
901
862
819
855
858
873
822
818
851
848
873
822
821
882
899
893
837
883
873
851
815
839
825
813
795
794
836
817
794
805
845
831
811
827
805
906
862
852
837
864
828
839
798
823
845
874
833
877
888
912
912
885
905
898
899
868
855
898
900
865
847
860
852
819
797
820
826
842
795
797
840
855
827
810
848
835
808
797
841
895
930
859
827
832
815
800
891
926
925
999
1062
1008
941
961
948
901
921
902
903
919
917
896
847
866
842
863
822
803
854
856
817
816
878
879
824
857
873
887
845
834
879
865
818
824
887
880
837
817
871
898
909
899
863
897
841
824
906
1017
984
937
1213
1042
941
983
963
939
915
961
953
950
916
945
934
922
892
870
906
896
910
873
873
878
884
883
842
832
868
879
847
867
891
896
847
870
892
911
880
841
903
890
873
865
920
952
913
905
932
941
925
878
890
921
943
889
884
914
923
891
843
889
896
915
881
859
923
923
875
895
930
909
872
875
900
893
870
837
916
924
911
870
914
929
887
870
924
957
904
864
891
878
846
815
850
874
914
861
876
904
899
823
819
871
899
867
836
923
937
911
880
917
950
932
886
905
896
857
820
850
921
931
911
902
920
910
864
860
930
939
875
935
1074
1020
940
1021
1030
956
911
950
947
901
894
938
920
892
893
899
890
837
873
884
892
888
849
918
909
906
873
878
948
1027
968
993
1034
962
943
986
959
926
946
944
910
909
948
964
915
917
933
939
893
862
918
932
910
886
958
947
906
926
946
934
887
900
907
900
847
921
959
943
893
919
926
906
862
895
900
857
841
930
972
927
913
947
965
946
901
938
976
964
910
959
995
982
923
918
977
963
916
929
961
946
895
890
934
938
886
863
901
912
886
848
920
941
941
884
896
929
948
902
861
921
927
899
858
914
927
927
875
874
893
908
856
835
917
922
918
861
871
904
914
901
846
923
932
936
886
860
891
886
853
829
919
951
936
895
891
944
957
906
872
908
899
861
826
900
896
866
817
909
904
921
876
858
952
963
910
897
957
979
951
907
964
970
944
902
940
940
911
879
909
921
916
876
876
906
899
860
898
965
994
937
913
953
958
907
896
943
976
919
890
924
955
938
898
886
910
917
876
814
882
878
887
825
912
910
909
860
911
935
918
854
873
915
913
848
837
949
979
926
877
918
923
882
843
901
898
861
825
891
881
873
819
882
877
874
832
819
894
881
841
826
918
921
885
845
907
923
919
876
890
941
939
908
889
943
972
949
902
947
983
960
914
914
981
993
935
898
948
974
935
924
950
964
951
908
915
974
979
926
930
967
948
898
893
922
918
888
833
898
882
887
818
830
914
903
857
830
922
922
882
857
934
958
898
884
935
961
914
884
946
971
935
897
939
942
910
871
909
922
897
850
902
909
901
839
851
906
909
898
854
909
926
919
860
875
956
992
931
915
1015
995
938
904
945
948
910
884
925
927
897
887
924
932
882
841
908
934
932
911
973
981
931
893
930
943
915
878
916
922
906
855
906
913
904
843
861
941
951
902
874
909
910
897
846
935
997
973
926
987
974
946
893
918
938
932
877
874
917
932
880
909
950
955
900
909
914
886
836
877
894
903
837
866
929
929
883
844
928
919
879
830
900
884
896
832
883
963
985
920
910
958
950
915
883
924
925
923
877
886
917
940
884
890
947
951
898
874
937
928
886
890
900
887
835
830
897
869
830
814
887
872
832
818
876
895
884
832
861
920
939
896
866
908
917
871
829
898
888
898
830
937
920
895
842
880
955
978
919
892
946
948
919
890
938
931
905
850
861
884
867
811
839
871
887
841
853
920
909
868
827
902
878
904
836
816
805
902
930
876
852
960
1071
1056
989
1012
997
939
962
968
936
895
923
924
904
861
890
899
891
834
887
883
916
846
826
921
921
883
852
930
931
896
848
908
907
846
862
915
895
843
891
917
912
840
873
913
913
840
916
920
931
879
910
951
951
908
902
925
921
875
886
921
923
865
929
933
912
876
917
932
897
841
896
899
889
825
870
894
913
839
867
949
999
949
901
906
926
934
893
914
970
976
919
972
987
953
894
914
876
812
772
789
821
858
846
1062
1096
1085
971
973
954
900
888
888
889
888
872
879
896
917
897
885
945
958
918
880
915
906
899
871
907
947
989
952
988
1022
1001
935
985
989
961
945
988
993
937
941
967
973
924
937
983
988
951
904
932
916
904
854
886
921
937
902
897
945
974
920
889
932
944
933
887
931
952
960
901
902
923
931
893
855
921
926
888
836
905
907
925
868
861
934
943
894
878
940
951
896
895
917
911
859
922
923
915
858
880
932
948
932
933
984
989
937
940
976
945
899
949
951
916
917
945
936
908
918
964
962
906
921
944
946
930
919
986
973
915
944
966
956
908
943
951
922
883
946
960
942
901
960
984
955
917
965
1006
1000
924
925
953
941
885
877
925
918
854
891
938
952
908
920
947
964
922
899
960
976
931
938
969
955
917
960
998
944
916
976
972
926
912
964
962
919
921
961
971
932
935
955
968
906
921
934
949
916
898
952
972
925
924
955
965
924
912
956
978
919
936
955
937
888
907
950
995
937
935
964
965
935
906
950
997
983
942
1005
1045
991
920
902
912
863
794
786
787
790
767
752
753
763
739
733
775
834
811
860
896
901
839
829
893
883
845
831
961
910
854
906
942
924
921
1233
1111
1070
1112
1098
997
1046
1068
1013
957
986
981
953
900
924
925
908
883
925
947
958
916
940
960
975
930
936
972
981
942
919
965
969
933
910
936
941
933
879
904
929
955
918
930
988
990
937
978
1004
943
940
973
980
931
963
1007
990
938
994
986
948
961
996
994
928
975
999
961
914
977
971
932
898
927
932
900
897
943
943
887
932
969
923
965
963
936
892
943
951
913
893
933
949
911
878
973
975
940
961
980
965
913
935
954
938
916
931
941
923
896
939
990
993
936
961
977
970
919
919
955
970
936
925
961
966
931
926
962
963
918
940
943
937
894
923
943
930
872
940
928
895
850
950
1005
968
970
980
986
918
912
941
923
880
912
953
971
920
924
963
968
922
914
1008
972
935
926
1006
1045
996
938
1025
1039
956
936
960
952
919
910
971
1005
936
906
946
952
914
856
936
951
922
863
917
911
849
939
958
948
908
961
990
965
904
925
936
920
870
972
994
965
920
954
965
940
900
942
956
916
895
939
949
909
865
926
934
908
862
968
999
961
916
950
975
948
896
956
982
948
911
943
955
907
904
950
944
912
953
973
952
903
929
944
938
888
930
942
909
865
930
962
936
898
956
980
935
891
905
910
889
840
942
991
967
914
952
960
921
901
951
954
924
894
954
999
960
930
988
1008
955
916
949
982
976
932
942
976
969
921
915
933
933
883
894
926
907
860
905
941
946
890
961
989
946
909
965
980
944
907
948
973
921
884
924
945
916
868
947
961
917
873
938
945
918
882
930
971
950
920
961
964
929
887
929
942
919
879
945
972
933
913
969
983
956
904
950
993
999
938
959
982
946
911
867
834
936
915
905
844
823
907
927
918
926
1003
1058
983
991
992
965
904
914
920
886
847
912
896
908
831
935
986
999
926
968
1007
982
919
1016
1001
954
889
894
929
937
900
959
1036
954
1015
1018
996
947
980
978
939
909
951
959
920
935
960
951
915
889
909
893
847
848
877
894
849
846
910
905
897
839
940
924
916
862
932
914
892
845
915
897
928
859
888
931
932
896
872
941
955
930
930
967
974
931
948
967
966
928
953
959
956
913
964
984
951
935
976
970
921
921
943
955
908
892
915
932
874
865
932
954
917
889
930
936
878
884
927
935
884
930
949
958
900
957
937
928
890
936
1072
1119
1057
1089
1037
945
967
937
913
870
887
880
878
865
902
921
907
880
917
918
895
883
910
915
898
873
912
914
898
880
914
925
899
897
931
948
908
934
948
961
923
961
967
916
929
961
965
920
949
964
971
906
920
930
938
908
941
952
928
905
947
950
916
945
957
936
896
939
941
914
887
931
938
904
879
936
947
934
890
945
926
899
877
901
911
903
892
930
951
934
906
951
965
921
902
943
953
911
902
924
922
888
902
938
945
923
986
1004
969
929
962
957
917
920
948
930
902
927
939
947
910
908
941
939
910
892
941
951
928
907
935
946
931
907
937
944
933
906
943
981
976
935
966
995
951
907
929
938
919
889
937
957
917
892
940
955
929
921
964
961
915
912
948
949
911
926
935
919
891
911
924
921
884
894
917
916
896
895
929
914
885
924
916
888
873
915
917
893
872
905
910
888
883
937
927
895
901
940
960
919
914
947
934
892
878
924
953
935
900
937
939
922
884
905
910
898
890
933
947
913
899
936
922
899
898
936
935
904
879
910
919
895
919
924
905
887
914
916
921
896
915
950
956
911
922
938
937
898
891
934
939
914
890
915
896
868
870
902
911
892
924
948
938
899
923
940
955
917
922
956
931
898
934
936
929
887
889
897
896
871
887
919
920
898
941
958
933
900
948
942
898
914
945
944
910
906
931
918
891
920
934
915
896
930
937
909
923
952
953
912
897
923
924
903
882
923
931
900
911
957
950
908
893
911
904
887
884
926
951
938
913
969
968
929
939
967
959
901
901
921
926
898
904
914
920
891
902
919
913
886
878
901
910
897
914
965
965
925
947
958
931
897
932
935
917
883
914
917
890
869
901
909
913
892
931
936
935
892
895
920
928
895
881
919
936
894
889
935
952
910
904
947
953
912
919
948
953
913
902
942
931
902
874
911
915
895
872
911
930
911
893
934
925
884
869
900
901
896
877
919
923
894
890
919
917
905
967
983
943
915
954
959
922
889
922
930
906
891
917
930
911
887
919
940
919
889
912
908
893
879
924
926
916
890
920
923
914
875
899
898
909
891
901
941
962
924
969
980
939
914
948
935
907
884
894
904
878
889
927
956
913
932
962
957
897
936
924
893
913
950
960
917
933
929
881
840
843
847
836
852
977
977
921
892
897
897
886
859
872
885
909
878
925
931
945
916
944
945
940
914
900
887
900
888
857
862
855
857
843
842
863
866
852
887
899
901
876
910
942
937
895
918
922
911
857
856
883
875
861
903
902
872
898
903
913
899
944
963
962
930
963
966
945
908
930
917
895
904
909
905
877
873
874
881
861
847
883
888
882
874
903
918
883
870
900
911
882
902
923
922
889
924
944
952
911
941
937
924
891
898
884
891
860
877
892
920
897
873
903
895
886
869
911
955
994
967
1036
1042
982
982
971
950
929
922
922
902
928
928
937
910
925
934
946
925
922
931
918
896
912
927
919
895
932
935
920
887
910
909
902
876
899
905
888
862
887
894
900
875
902
910
927
894
904
931
930
885
885
892
873
862
864
904
932
900
884
904
934
908
923
940
944
911
932
937
935
892
909
913
920
892
896
921
947
912
882
905
918
874
887
930
951
939
1007
1025
960
986
988
947
905
931
929
907
879
890
889
893
862
878
887
904
884
869
904
914
896
869
899
901
884
864
880
888
894
862
881
895
919
880
878
897
895
860
876
876
895
870
863
884
892
858
852
886
898
891
883
913
914
906
884
883
901
906
879
871
913
920
893
876
901
909
888
871
892
898
900
880
902
910
910
881
908
914
927
891
897
914
920
894
888
910
920
887
878
881
885
869
848
862
870
890
870
901
911
906
878
883
873
869
848
834
857
877
881
853
880
879
877
859
888
893
896
864
865
876
889
882
865
887
911
911
876
882
882
898
876
884
899
891
875
895
909
896
876
887
891
890
863
856
880
887
864
850
873
883
864
858
880
889
867
847
866
877
862
842
855
856
860
835
851
870
874
855
866
882
889
864
869
880
892
864
842
869
883
877
855
882
888
893
869
871
887
907
881
870
897
903
875
852
858
872
857
841
867
894
888
863
898
918
907
882
910
895
894
856
838
851
862
871
855
869
876
870
844
875
882
872
847
848
856
873
854
875
894
914
913
891
945
943
940
902
920
928
913
885
900
909
887
866
887
890
883
868
869
874
894
869
850
869
872
875
846
848
858
853
873
884
897
871
860
893
916
890
876
904
910
873
850
877
883
863
844
864
865
884
855
864
890
905
878
881
895
905
870
855
865
873
858
846
879
912
877
874
896
905
869
862
882
883
857
854
864
870
850
871
894
896
884
864
896
904
908
882
909
895
906
881
891
907
913
873
887
887
870
834
826
831
851
839
813
920
955
984
930
972
952
912
862
871
858
834
794
804
858
886
851
817
904
875
849
822
826
856
854
806
813
876
882
819
855
881
918
831
832
872
850
824
811
902
884
846
816
888
864
842
811
821
843
864
809
816
885
893
893
831
860
869
910
839
827
899
894
836
831
893
865
847
811
843
836
847
801
818
887
895
851
817
908
908
881
840
945
931
893
845
960
943
890
827
840
845
857
807
805
852
848
845
789
836
850
814
804
855
842
867
791
818
830
838
803
801
885
903
890
833
904
886
918
834
881
899
937
853
831
896
889
831
813
847
863
873
808
844
858
890
854
811
782
761
804
789
741
719
723
717
781
839
778
761
786
807
803
785
755
739
722
709
700
689
675
670
669
678
695
731
841
768
730
713
698
687
678
672
661
658
663
668
673
680
675
672
688
704
704
719
825
806
750
721
715
718
733
755
749
786
917
937
905
856
929
957
982
930
946
950
921
883
920
949
898
932
934
925
875
902
890
866
827
916
934
889
886
879
817
866
923
896
806
796
801
754
734
731
738
786
833
805
822
925
869
841
790
791
803
846
824
843
888
920
928
844
833
818
861
862
819
897
905
893
858
930
935
891
899
922
873
832
917
857
876
802
812
885
925
908
894
988
1028
957
978
958
947
903
926
929
923
880
877
870
907
898
837
895
889
932
905
892
957
989
957
878
863
860
885
828
884
865
905
822
866
838
847
796
886
839
852
797
851
832
834
798
797
839
858
915
859
871
897
934
874
858
920
914
888
850
935
918
851
902
843
857
820
817
868
916
940
891
978
996
932
935
937
922
889
925
930
912
876
925
925
871
869
898
902
851
931
868
874
825
823
892
948
1015
961
959
970
975
940
902
922
922
894
844
921
891
896
843
848
896
891
874
823
860
867
904
829
879
874
948
863
795
793
802
766
745
748
746
802
823
840
797
865
868
934
892
873
934
954
937
864
899
889
916
852
911
891
885
828
839
936
942
876
891
910
962
934
903
988
1013
946
969
960
924
928
941
938
896
924
925
893
839
901
929
997
939
927
945
923
860
883
868
841
843
853
901
919
849
909
888
891
821
934
915
896
866
955
975
961
904
867
952
959
932
897
934
970
942
938
932
888
837
944
913
888
828
891
879
909
851
889
886
905
873
834
942
918
889
839
927
891
888
824
939
903
879
821
891
881
914
852
879
876
911
852
878
898
939
871
898
903
928
858
873
889
929
880
836
953
956
893
842
952
935
858
818
865
906
864
803
862
867
819
806
834
836
816
831
849
849
829
803
835
818
835
798
797
850
824
857
800
808
881
884
886
835
872
929
949
882
869
926
903
851
869
956
1024
959
913
947
920
883
905
896
878
861
813
894
868
828
843
955
1059
985
946
981
961
917
892
926
945
917
897
955
998
946
925
962
956
922
867
873
873
894
833
826
864
851
859
816
843
905
943
893
863
960
950
862
837
928
906
866
846
912
903
889
835
848
847
869
806
794
840
845
827
805
880
862
902
844
851
939
973
931
901
949
966
946
870
903
914
936
875
889
935
947
891
830
908
882
866
814
830
889
901
852
831
921
930
854
907
906
917
841
859
920
976
937
883
930
904
826
809
902
913
888
844
948
989
941
874
879
909
887
842
819
902
907
911
846
896
920
933
842
881
896
929
855
832
894
863
891
816
806
863
876
885
849
951
977
958
880
878
950
1044
957
989
990
947
901
938
928
909
859
870
858
895
815
817
864
934
880
835
881
890
951
885
908
841
845
774
794
870
957
983
929
981
1028
990
908
894
969
932
887
841
828
902
843
811
795
898
885
872
836
818
903
913
901
835
822
877
866
884
824
840
880
910
884
859
886
892
922
851
850
900
885
855
813
892
892
918
860
851
968
1020
955
921
927
904
826
802
860
893
929
880
961
992
970
926
924
949
928
869
826
878
934
951
891
859
946
959
931
887
887
880
858
847
853
900
936
898
875
916
832
850
880
944
945
863
889
912
899
847
927
936
894
856
880
909
940
892
839
883
854
827
841
950
1053
1009
935
984
977
928
893
907
906
891
829
944
982
969
924
929
924
908
844
823
922
878
853
829
943
962
926
839
856
864
878
864
819
940
1030
1027
946
925
904
850
780
754
755
763
751
757
737
724
752
778
766
832
873
905
836
907
886
872
818
873
855
838
790
847
862
882
816
823
887
947
879
831
969
993
883
848
849
835
825
1101
1130
1016
1094
1041
963
930
960
972
964
925
957
944
938
908
955
958
961
940
966
969
949
967
960
924
950
951
944
905
945
939
918
911
933
932
890
895
895
906
879
890
887
879
898
906
921
904
933
932
928
900
901
911
937
912
943
983
968
931
891
912
909
911
896
926
915
902
876
901
880
875
848
859
873
892
869
870
892
899
899
880
902
901
912
880
875
899
902
884
873
896
908
917
903
885
868
900
913
923
904
957
976
945
904
924
923
912
878
873
896
903
909
883
878
914
929
915
891
901
892
880
870
848
847
851
839
862
871
878
872
890
890
871
860
878
864
870
857
855
857
863
855
862
859
869
853
855
846
845
847
839
831
827
820
809
798
808
790
786
804
794
782
769
786
798
789
771
771
802
805
784
769
790
821
826
791
784
812
807
788
769
770
768
776
771
763
781
873
899
872
923
927
864
832
851
817
832
786
782
794
800
779
769
783
795
776
765
772
789
795
779
769
792
810
808
788
798
830
822
791
781
796
790
833
792
802
813
828
819
796
802
845
850
814
833
857
851
798
809
821
849
810
812
851
853
813
828
842
861
822
810
851
842
813
829
834
821
800
846
801
798
784
773
772
774
765
765
770
759
765
767
757
752
767
789
778
762
754
758
779
806
774
773
788
822
825
778
764
766
767
757
741
724
726
732
743
744
732
731
770
799
781
767
806
783
788
751
741
746
743
733
729
725
728
740
762
778
760
761
797
812
791
784
791
782
802
768
761
765
772
759
764
766
757
757
761
755
747
751
760
759
748
756
764
754
763
764
748
744
757
778
788
774
775
822
820
785
780
817
824
803
774
761
785
791
783
767
765
793
832
792
784
802
805
777
767
763
773
773
762
749
749
770
794
756
754
772
799
777
769
755
763
790
799
766
777
796
804
812
774
764
776
792
792
771
761
801
800
821
776
776
810
824
834
794
798
796
826
847
787
817
806
816
772
764
778
798
806
783
782
780
785
772
757
764
772
785
769
752
740
769
798
830
797
795
830
845
850
797
815
787
821
768
767
783
791
810
772
778
821
811
797
774
765
795
780
796
758
750
755
786
804
800
784
850
860
804
802
808
811
804
780
801
785
812
765
791
784
821
765
774
801
807
787
760
752
768
811
839
840
883
929
852
884
797
776
737
716
712
726
733
733
746
762
744
744
733
743
744
740
735
812
757
745
727
732
747
728
704
696
684
682
674
673
668
662
660
657
652
643
640
641
637
627
622
625
628
644
656
669
700
1014
950
879
853
876
973
947
954
924
1065
1087
1035
958
1007
1005
996
966
929
995
970
1000
934
917
956
938
928
921
1033
1053
978
1032
996
978
925
910
926
929
917
883
883
912
920
904
881
902
896
891
871
860
873
874
876
858
849
853
847
831
831
838
858
838
829
850
845
857
854
857
877
911
894
896
920
921
910
928
944
913
932
913
895
894
877
867
891
891
879
861
887
882
885
866
876
876
864
847
867
885
897
860
858
897
884
897
868
882
882
882
858
866
863
851
857
858
868
858
872
879
858
863
870
878
850
842
857
879
869
884
899
918
881
917
884
863
830
820
788
779
772
751
727
710
738
804
793
873
903
919
889
933
955
931
896
864
839
808
778
737
717
722
724
730
810
958
914
899
865
951
922
918
900
875
949
923
934
914
933
917
929
907
889
901
894
902
890
893
906
916
901
900
920
920
915
934
936
936
945
929
951
925
929
964
975
938
1002
996
947
994
1009
948
904
862
825
794
781
772
758
792
837
1104
1135
1060
1093
1077
989
1046
996
962
906
886
937
921
919
886
875
935
917
910
886
867
908
883
889
875
856
889
881
884
864
865
867
869
858
844
859
858
863
842
844
842
852
850
838
839
847
861
851
840
855
872
883
862
849
866
872
873
842
855
851
860
852
842
870
911
905
899
931
945
927
880
860
824
793
772
748
710
687
706
711
709
757
817
790
786
750
748
745
731
713
722
747
744
773
925
972
950
853
832
886
881
864
808
837
960
1005
980
876
817
827
816
843
837
813
858
968
1062
1018
910
921
893
880
878
857
890
916
916
916
893
968
939
918
897
891
937
938
905
923
958
929
897
904
896
890
867
883
865
876
857
843
865
857
858
858
886
877
883
864
849
870
865
869
847
842
862
868
868
861
897
896
895
873
875
889
894
879
854
873
881
887
868
871
873
875
878
869
879
877
853
847
857
867
854
834
847
866
855
845
828
875
914
937
915
931
976
984
962
923
953
939
892
907
884
880
858
849
859
866
865
845
843
859
873
860
853
870
876
872
871
855
868
892
890
871
898
902
913
886
875
900
897
891
867
850
852
858
839
823
841
847
875
865
842
856
869
874
856
861
930
917
880
861
890
873
874
856
901
927
929
904
875
912
932
905
883
873
919
908
906
883
876
904
904
920
908
893
920
913
906
901
874
876
881
900
900
875
875
914
944
952
931
891
933
952
953
918
896
944
940
957
935
929
951
945
902
897
897
898
867
872
880
887
878
861
888
887
885
870
877
890
883
872
885
914
927
903
868
896
908
906
904
885
904
901
902
867
855
884
878
875
863
863
890
882
872
864
881
873
895
891
872
867
873
868
849
846
863
876
889
859
843
867
871
880
855
838
862
872
865
845
838
914
902
879
841
835
843
849
847
893
917
915
899
988
1010
966
923
956
965
931
894
902
904
895
883
878
924
919
907
907
881
864
880
879
885
864
865
884
877
883
867
852
873
871
877
880
847
848
868
882
866
853
903
932
926
871
881
894
894
882
866
894
884
886
855
860
886
887
875
862
881
882
878
861
890
892
910
893
872
889
887
869
882
891
892
872
903
900
901
881
906
917
914
889
899
889
885
864
874
870
895
866
855
870
866
848
833
856
849
847
830
831
838
843
833
829
834
846
842
837
844
841
849
835
822
830
835
824
814
826
829
852
845
839
857
852
857
860
838
841
847
854
834
822
839
854
861
834
840
859
851
838
832
887
897
882
843
831
824
808
791
779
781
779
779
749
765
773
768
766
755
748
723
706
694
681
673
664
662
657
661
671
686
710
760
813
876
859
941
1034
1025
942
949
972
975
936
908
999
984
922
896
947
948
913
993
1002
949
921
969
951
928
912
943
944
960
937
917
934
915
908
891
926
925
928
905
896
911
907
885
893
920
916
884
884
904
898
878
862
887
875
863
852
874
880
887
869
893
939
920
905
875
870
893
931
982
1000
938
970
970
957
910
935
915
920
902
881
915
922
917
891
922
933
922
907
937
939
925
894
912
939
933
903
907
942
945
932
916
947
944
927
900
923
916
933
912
886
903
900
914
886
869
882
870
866
845
853
866
870
844
835
863
872
856
854
870
876
864
856
875
870
873
857
851
867
874
872
857
867
859
876
867
862
871
867
881
873
861
882
897
905
887
910
926
931
899
906
910
919
893
885
899
901
888
878
896
895
869
888
895
902
879
891
886
888
874
889
894
902
878
885
895
911
890
890
922
918
901
869
891
885
870
840
866
871
866
855
885
877
868
865
875
876
864
877
871
867
852
882
881
881
859
860
871
880
856
853
868
886
880
867
881
886
902
883
868
894
901
900
894
917
924
906
889
910
918
915
885
902
913
919
900
904
914
927
901
888
911
911
895
884
914
903
881
893
886
893
879
868
877
886
864
848
869
877
862
864
884
899
880
864
893
897
876
873
885
885
871
864
887
901
888
880
901
907
888
884
907
908
904
871
882
872
886
865
867
882
887
874
857
884
875
878
858
857
861
870
855
841
872
880
880
872
902
922
902
904
920
931
912
890
932
923
919
891
909
911
905
877
898
905
910
897
917
924
935
910
907
938
913
925
894
885
909
918
909
880
911
908
910
886
934
875
821
820
838
868
871
905
913
925
919
922
937
939
901
893
947
950
914
928
961
957
926
916
940
935
912
934
947
960
919
967
969
931
915
960
974
952
919
943
948
939
908
906
932
928
902
912
934
931
903
906
925
916
889
915
919
906
887
922
922
921
894
913
917
909
892
915
935
938
911
934
946
940
906
903
911
913
890
875
905
897
913
887
882
913
924
912
902
934
927
904
885
918
916
916
896
931
936
938
904
885
920
917
901
884
908
915
917
902
932
943
930
903
924
920
908
893
909
908
898
900
929
949
920
936
954
956
930
951
949
941
901
915
916
915
887
866
867
870
846
847
874
882
878
884
914
930
907
883
921
919
914
887
899
912
908
899
899
921
925
940
921
977
1008
978
958
1025
1003
957
938
951
935
898
900
908
913
895
881
898
915
905
894
921
911
876
853
874
878
887
859
863
877
883
873
877
935
929
924
942
970
954
932
950
969
935
906
932
939
932
901
921
937
938
914
930
941
935
906
944
964
927
912
938
952
952
925
939
999
1006
962
945
967
948
913
930
936
931
916
946
941
916
914
945
942
912
906
931
931
907
909
947
940
917
898
933
925
900
898
937
950
922
909
945
946
919
910
941
944
911
927
940
934
908
948
958
948
925
947
949
927
906
915
943
942
916
915
955
957
922
925
938
923
898
907
935
940
917
911
958
969
929
938
939
928
899
884
922
924
929
900
924
942
935
905
891
928
922
915
907
943
968
947
939
974
956
913
918
965
960
933
934
964
947
924
901
931
936
931
899
911
940
958
924
951
969
951
924
951
985
987
950
952
1008
968
903
870
842
811
777
766
777
761
756
786
776
755
767
755
755
740
736
761
783
792
783
780
821
848
873
839
880
903
934
910
876
936
939
922
861
925
872
879
815
841
919
983
859
851
806
767
780
773
766
837
867
854
824
856
903
862
863
830
880
883
905
895
854
992
1086
1063
952
950
943
959
928
925
953
957
959
933
937
955
975
983
965
948
978
981
974
934
946
972
991
957
928
977
984
968
937
1015
1031
1019
958
977
1009
988
943
926
981
978
994
951
973
981
977
930
940
944
952
941
928
952
969
935
928
955
966
940
934
972
985
963
995
999
965
942
979
980
953
955
978
977
952
937
967
961
924
961
959
935
905
920
943
949
926
943
960
959
927
905
936
939
917
888
923
931
910
891
919
921
935
911
988
1014
1011
926
877
845
817
776
757
727
709
703
717
736
752
777
767
767
821
820
859
871
859
909
903
938
896
960
968
906
966
946
939
886
887
950
986
944
893
961
947
916
846
883
928
967
878
925
927
869
807
775
750
775
768
784
829
793
795
775
781
774
752
732
718
706
698
689
680
675
671
662
662
664
669
691
731
779
812
785
782
902
980
971
962
1050
1049
1012
973
1010
1009
1014
950
1031
1091
1087
1001
1051
1084
1032
960
1006
1004
1008
939
970
972
971
937
1004
1010
969
948
984
993
957
942
1015
1030
975
999
1031
1010
963
1012
1028
991
947
992
998
989
941
971
1026
1072
993
1030
1061
996
954
1008
1008
972
926
970
976
991
938
961
963
955
922
961
1000
1012
976
1029
1040
1005
952
1005
1012
965
944
989
1005
947
997
1029
1019
972
1009
1018
983
952
1010
1011
964
924
963
973
965
933
951
991
1014
963
988
1009
1001
939
970
958
974
939
945
991
998
952
946
988
985
941
994
1004
974
932
986
1002
974
928
967
978
950
929
999
1004
992
952
973
996
991
947
967
992
1012
970
948
1004
1035
1009
972
1027
1035
1035
988
998
1014
1034
988
973
1037
1062
1019
973
1018
1033
1004
951
997
993
992
947
998
1005
1011
968
1012
1034
998
949
972
981
953
920
982
983
954
896
866
825
834
884
880
892
961
993
998
963
1005
1023
1031
981
992
1000
986
942
974
987
987
951
979
994
990
950
996
1020
1002
962
1000
1016
1002
965
1001
1016
990
968
1011
1001
967
1020
1017
985
975
1018
1019
971
997
1004
990
982
1037
1034
1022
1053
1028
979
975
996
995
953
975
1010
1016
986
1027
1032
997
966
1007
986
960
953
1007
1032
1008
982
1031
1034
982
974
993
968
951
1020
1023
965
957
989
973
934
955
968
931
916
961
955
947
920
992
1025
999
983
1082
1059
988
1017
1030
1003
963
981
996
996
956
983
1010
991
978
1014
1009
968
955
1010
1019
978
976
1001
1001
958
956
980
988
960
986
996
981
946
979
980
949
929
884
877
861
838
832
831
812
782
807
831
844
895
956
953
924
961
974
983
936
946
1001
999
944
916
991
1022
988
947
1032
1022
955
936
995
1011
953
973
1042
1064
1017
949
977
1029
1001
968
942
1035
1090
1036
992
1080
1069
1009
990
998
974
936
950
948
952
929
934
960
937
909
909
925
933
917
916
949
948
941
903
950
957
976
946
1007
1011
1010
967
982
988
992
951
974
988
943
935
976
1011
977
1044
1059
1006
950
985
976
929
921
943
952
918
952
978
963
940
1008
1016
980
947
1002
999
953
959
982
975
947
987
1001
960
976
1006
1004
955
992
1006
975
945
973
980
968
926
961
965
963
933
984
1002
966
961
981
968
933
967
970
947
923
982
997
987
935
885
866
968
1031
921
914
909
880
871
875
881
860
828
807
791
775
760
742
732
719
707
695
678
677
672
677
686
702
651
431
378
770
604
916
752
730
708
710
690
683
677
674
668
663
669
690
724
780
857
857
793
785
799
834
862
882
842
823
790
774
751
740
750
754
773
755
735
755
801
874
993
976
928
965
996
1020
1066
1009
1080
1124
1124
1068
1032
1057
1080
996
998
1062
1056
967
1021
1032
1010
948
986
995
1012
940
926
962
999
990
933
938
940
952
905
933
950
947
953
1015
1049
1032
1020
1041
1025
970
989
1003
1011
962
972
1025
1031
1017
959
971
984
994
944
977
1082
1050
948
901
918
892
853
849
840
826
801
791
777
773
781
788
769
784
778
762
743
768
794
782
812
840
898
939
926
887
921
982
1048
1004
934
974
989
956
971
1013
980
918
931
942
932
923
996
1047
1043
976
989
984
952
923
967
1001
953
995
1024
1015
974
1020
1040
986
934
984
1010
989
943
1016
1038
1016
952
971
956
912
932
928
853
847
891
951
924
927
991
1007
971
981
1002
979
944
969
981
977
936
958
974
985
946
998
1033
1047
987
1014
1028
1034
963
932
985
1018
987
939
972
984
959
1013
1034
1018
957
956
1005
1006
941
970
989
939
917
943
939
908
926
951
970
941
986
1015
979
993
1002
983
936
963
963
940
924
978
1026
952
931
979
1025
1011
943
913
939
964
986
953
929
981
1017
984
940
997
1015
968
948
1006
1047
1007
963
994
1004
944
998
1048
1008
962
1051
1080
1001
988
1012
996
938
941
980
982
945
983
1000
971
914
960
985
969
923
972
995
965
978
1023
968
933
954
994
957
921
970
1005
1010
967
1020
1024
993
977
1029
1053
988
989
1034
1004
951
1011
1038
1015
959
1004
1044
998
937
980
989
946
976
990
940
926
955
950
907
951
972
945
899
948
959
939
924
1026
1071
1007
1047
1063
1031
961
1007
1025
983
930
969
993
955
929
966
968
940
977
1021
973
950
1002
1015
961
938
964
986
939
964
985
991
953
943
972
968
912
891
883
872
843
831
840
836
844
839
800
793
769
754
740
752
770
754
771
795
843
930
883
839
882
897
930
914
905
968
1041
1020
958
993
994
976
982
1025
1040
989
934
969
965
961
908
943
965
944
899
955
960
955
911
928
951
954
919
907
960
976
943
971
1001
1005
941
959
980
979
917
924
963
982
938
974
1007
1002
944
974
965
947
905
886
925
974
961
948
1027
1048
1020
950
988
997
963
912
932
943
923
907
955
981
937
901
945
970
968
938
929
946
958
919
908
938
942
895
876
900
913
899
908
953
969
937
965
982
978
937
965
972
935
910
947
965
936
901
930
946
957
919
948
986
984
954
958
988
991
948
959
976
983
956
926
971
1000
963
940
992
1010
964
919
947
972
961
916
937
954
929
923
950
939
929
961
931
935
943
925
898
924
938
933
903
932
944
927
901
934
947
905
896
939
960
930
913
941
945
914
893
941
975
933
916
933
943
909
928
960
931
904
933
962
932
925
962
976
933
912
955
963
940
942
980
966
974
1043
1057
995
976
1012
989
923
909
920
919
901
883
917
934
917
895
919
952
952
920
911
937
933
908
933
954
949
920
918
950
955
922
921
951
977
929
951
971
982
925
924
948
947
915
894
924
947
948
913
912
963
984
980
943
985
994
939
924
938
935
902
904
927
952
920
908
952
944
928
974
1007
996
957
998
1002
986
930
932
948
946
926
919
944
940
916
959
972
952
923
962
985
931
923
943
928
902
925
930
936
900
918
938
939
900
922
943
914
897
941
970
943
915
942
959
930
914
953
951
937
893
917
930
918
891
912
927
927
896
895
917
943
914
901
926
941
910
890
910
911
881
876
892
892
878
892
910
922
897
900
928
937
902
906
929
938
914
889
919
935
918
912
937
963
931
925
943
946
905
887
900
896
882
873
885
885
863
877
893
900
894
918
951
981
943
918
946
954
937
898
940
955
924
942
972
945
914
951
970
931
936
949
931
894
896
910
922
896
922
937
920
923
962
951
952
918
899
912
922
920
887
922
948
953
924
984
1012
964
915
867
857
892
955
1020
1000
1115
1143
1112
1083
1090
1034
977
967
953
931
903
914
928
908
892
913
931
933
897
902
911
924
900
939
969
979
934
973
1016
995
942
950
943
906
880
900
898
860
846
854
839
811
798
781
756
741
731
722
711
701
692
689
693
705
705
696
689
681
673
667
667
670
684
712
727
741
740
730
734
729
712
699
689
687
705
780
947
958
896
958
934
912
907
918
893
866
804
776
753
728
735
762
740
737
737
732
724
714
716
720
733
749
770
765
822
843
906
914
915
886
865
928
923
955
982
948
1000
1017
994
983
923
883
907
909
900
877
1009
1053
986
962
1000
986
948
982
983
978
959
1012
1020
1006
970
964
997
990
983
959
977
982
973
968
1017
1014
998
973
987
952
915
910
937
948
964
962
1016
1017
1011
989
959
941
912
900
898
932
948
963
965
1030
1038
1011
1015
1040
1062
1064
1048
1078
1083
1036
1016
1050
1044
1006
991
1005
1005
961
977
1026
1043
1019
1003
1033
1029
998
1002
1038
1057
1027
995
1013
1024
1010
985
1031
1040
1041
1003
1023
1021
993
958
959
983
989
971
995
1026
1028
996
1022
1043
1046
1023
971
996
1004
1004
980
1027
1061
1052
1030
1057
1070
1066
1033
968
975
1001
1032
1024
1076
1075
1053
1028
1051
1031
1023
981
1011
999
990
960
1009
1001
979
961
1020
1039
997
1012
1034
1009
1034
1046
1028
977
987
991
981
1025
1060
1072
1034
1053
1055
1033
1013
1035
1022
976
999
1017
1002
964
962
981
972
938
968
988
981
967
985
1027
1010
964
965
971
962
952
985
1001
984
1024
1041
1028
985
1007
989
981
1000
1002
986
1013
1025
1021
982
1005
1005
972
980
1027
1062
1033
1005
1042
1030
1003
990
1025
1016
979
960
1010
976
950
945
973
969
963
949
1002
1022
1024
984
1017
1026
1011
986
1013
1004
989
976
1017
1012
994
973
994
981
976
975
1010
1016
988
1002
1023
1020
997
1018
1018
990
994
999
1003
970
985
1004
999
972
1005
1018
1011
1009
1061
1046
1010
998
1020
1010
975
994
994
968
979
999
1008
973
997
1015
995
997
1023
1035
1000
983
995
977
980
1018
1006
1012
1045
1039
1004
1016
1019
1011
987
1020
1013
1004
992
1028
1030
998
998
1037
1035
968
960
956
960
958
998
1019
1030
994
1026
1022
1003
993
1030
1004
985
974
996
1006
984
999
1009
998
996
1039
1035
1043
1004
1022
1027
1021
1003
1030
1030
1019
1052
1062
1039
990
1024
1021
980
995
1027
1034
998
1033
1032
1000
990
992
991
975
995
1001
1002
963
995
997
988
957
997
990
969
987
1014
1028
1010
1046
1042
1030
1012
1051
1056
1025
1001
1016
1005
997
1000
1034
1027
997
1046
1039
991
993
1026
1026
980
1030
1038
1035
1013
1055
1022
1010
1027
1002
970
990
1001
997
965
985
1009
990
999
1032
1024
1011
1030
1009
988
964
986
980
960
956
997
997
978
997
1020
1022
1014
1029
1073
1022
1045
1050
1035
1074
1092
1060
1018
1047
1048
1029
1009
1044
1055
1038
1082
1075
1034
996
1016
1005
981
989
1001
991
991
1028
1022
994
1022
1008
989
992
1015
1021
995
1020
1003
967
1002
1026
1014
1053
1055
1017
1018
1025
1026
1014
1057
1084
1036
1042
1054
1041
1004
1025
1042
1020
1003
1035
1036
997
995
1018
1023
995
1015
1028
1018
996
1029
1025
1018
1006
1069
1059
1022
1065
1054
1034
1003
1038
1041
1041
1038
1075
1080
1046
1023
1048
1039
993
1002
1041
1044
1029
1059
1063
1037
1024
1040
1043
1004
1021
1042
1021
994
1030
1040
1010
1019
1045
1052
1023
1038
1033
990
998
1024
1033
1013
985
1033
1061
1040
1064
1088
1083
1041
1050
1041
1021
1009
1045
1032
1017
1041
1026
998
990
1008
1005
976
1018
1024
1006
999
1025
1019
1005
1022
1063
1056
1014
1043
1040
1040
1011
1051
1054
1028
1060
1066
1027
1015
1030
1027
998
1038
1052
1030
1016
1052
1033
1002
1029
1039
1009
972
999
1007
993
1018
1036
1017
1022
1021
1006
982
1003
1012
1017
985
1023
1035
996
991
1012
1026
1014
1037
1054
1029
1010
1008
994
974
993
1001
987
988
1012
1014
987
1019
1017
996
988
1007
994
980
1026
1053
1017
1007
1029
993
964
1009
1023
992
998
1037
1038
1012
1034
1021
1001
1013
1029
1037
1027
1061
1059
1036
1025
1049
1029
1011
1043
1033
1008
1005
1033
1048
1031
1012
1050
1047
1014
1044
1038
1006
990
1033
1024
993
968
984
994
985
1037
1052
1027
1017
1050
1052
1018
1009
1031
1023
1000
1036
1030
991
1009
1018
1020
987
1000
1019
1013
986
1011
1029
1026
1079
1099
1084
1038
1062
1035
1039
1038
1043
1026
1048
1062
1039
1029
1066
1055
1014
1029
1044
1016
985
1012
1003
1004
986
993
1026
1021
1040
1030
1095
1124
1068
1064
1060
1027
996
996
984
965
974
973
949
968
992
974
980
999
988
968
977
982
971
970
1008
1009
1005
993
1022
1014
987
1018
1002
978
969
991
994
977
999
1015
1004
976
1011
996
968
994
1016
1013
1015
1056
1053
1065
1078
1054
1016
1035
1062
1028
1051
1061
1023
1045
1046
1038
1018
1049
1050
1014
1040
1045
1039
1005
1022
1023
983
975
1030
1039
1033
1050
1031
1001
1005
1001
983
1005
1056
1074
1070
1066
1042
1025
1042
1040
1009
1028
1022
1011
982
1009
998
966
974
1001
993
985
1037
1026
995
1010
1032
1023
995
1023
1027
1000
1025
1075
1075
1053
1077
1081
1025
1046
1024
997
982
1005
1006
996
1027
1012
984
984
997
995
980
995
997
965
1004
1031
1020
1014
1029
1030
1004
1000
996
973
969
1016
997
1006
1006
1019
1005
1044
1054
1013
1005
1022
1013
984
1017
995
997
1013
1032
1016
1017
1038
1023
1024
1062
1068
1037
1058
1050
1008
999
1024
1022
997
1023
1028
1012
1002
1012
987
961
991
1002
992
1015
1018
1003
997
1009
1009
995
1000
1013
992
994
1008
984
981
1007
995
974
967
974
977
967
960
993
1005
982
955
976
968
953
969
996
1001
973
1002
1009
989
1006
1021
994
1023
1056
1044
1016
1073
1049
1004
991
1026
1036
995
1018
1052
1022
998
1028
1028
1002
1003
1039
1015
974
948
974
993
985
986
988
980
1033
1018
986
964
976
999
989
993
1030
1014
999
1017
1012
980
992
1005
970
962
981
961
943
955
957
944
931
961
986
972
986
998
1003
983
1012
1024
995
1015
1015
993
978
948
960
982
981
988
1016
997
983
1012
1016
994
1016
987
972
993
977
957
975
971
952
966
973
972
985
1006
995
985
1003
1018
993
976
992
1011
994
1001
1003
995
982
1020
1052
1028
995
1029
1031
1006
1001
1006
1004
977
990
1002
988
963
1003
992
982
976
1012
1002
970
984
1002
988
988
1021
1007
971
972
974
943
932
960
965
981
994
1015
982
964
999
1000
1011
999
1028
1021
981
983
977
943
943
962
984
972
993
1008
990
959
988
994
978
969
1009
1000
977
987
980
959
955
962
993
977
1022
1060
1028
1001
1023
1021
992
999
1016
985
972
1002
994
979
1004
993
969
973
1005
1011
965
965
980
977
952
939
962
970
945
959
987
979
973
999
995
981
969
987
987
964
988
979
948
961
974
982
952
993
1013
1005
1008
1023
1008
1003
972
981
980
952
960
976
989
992
1046
1059
1011
1033
1041
1022
968
990
999
989
988
1002
1001
977
990
1004
1007
986
998
1011
995
991
975
955
948
958
951
909
942
997
1062
1049
1109
1111
1091
1071
1074
1048
1032
1012
977
995
1001
978
963
1001
993
992
984
1027
1035
1021
1002
1019
1009
964
950
963
991
1002
937
941
945
951
929
920
931
926
915
944
979
1010
976
1002
1003
996
993
1029
1034
1028
995
1014
1019
989
973
992
986
964
998
1040
1030
972
987
985
983
971
1017
1017
952
902
905
943
959
882
857
866
857
839
811
777
756
737
729
718
711
704
698
684
678
677
695
730
792
821
923
1084
1005
958
1027
1035
960
966
969
962
975
1046
1087
1044
1082
1050
1013
1039
1047
1043
1006
1019
1038
983
1000
1051
1066
973
960
1000
958
949
1007
977
988
1026
966
993
977
941
925
963
964
979
974
1033
1060
1060
1032
994
1002
999
990
970
1013
1012
972
954
970
989
964
982
1021
990
941
973
966
927
983
1006
937
915
970
937
906
949
912
900
945
893
871
889
889
899
904
957
991
989
1028
998
972
960
1008
982
965
964
1010
1037
1010
965
977
952
916
937
971
1035
1011
1071
1086
1029
971
1004
973
928
927
962
974
952
1020
1003
937
901
934
928
913
968
965
938
986
961
910
914
931
931
916
931
960
971
964
961
994
979
960
970
978
937
921
930
935
911
930
959
975
943
962
978
963
926
951
947
942
910
902
985
938
900
926
931
909
935
944
923
956
952
906
904
941
956
952
927
955
949
937
928
951
963
953
973
1027
1056
1020
1044
1074
1078
1061
1002
1020
1017
973
946
988
1020
963
981
1016
999
956
977
978
975
931
906
951
966
950
950
1055
1069
1026
990
1067
1065
1001
958
991
980
979
992
995
945
955
991
975
1015
1036
1003
967
999
989
966
969
969
961
943
975
1000
1002
980
1029
1024
1004
978
1015
1019
1017
975
989
1005
1044
1012
975
969
999
1013
990
958
972
930
930
996
979
951
998
1006
969
944
983
982
948
960
1021
1067
1020
998
1047
1056
1022
969
996
1017
1002
965
1008
1006
994
952
955
948
953
933
924
936
926
902
911
975
946
913
959
928
908
965
980
974
1011
1034
1018
996
1015
1015
984
1005
1015
1012
975
971
977
968
934
968
1007
996
959
997
973
943
923
969
995
979
956
1033
1034
974
954
992
1001
964
921
944
933
937
918
956
987
979
1097
1065
1007
1016
1031
1020
979
1026
1014
981
971
1010
1008
958
950
958
962
933
957
970
977
954
985
1003
1002
976
1031
1010
1006
1031
1010
1029
1069
996
987
1092
971
892
879
912
883
880
947
962
971
1094
1054
1037
1092
1092
1038
1064
1056
1025
1001
1003
991
951
947
960
952
926
965
964
938
908
939
933
926
921
954
972
947
932
967
961
931
935
962
947
930
950
978
968
953
997
961
967
954
915
944
944
917
925
981
961
1038
996
953
986
945
932
1011
906
866
858
830
826
827
827
789
778
774
758
748
723
722
706
700
701
703
712
714
722
780
833
823
818
840
931
952
946
907
970
984
984
934
921
969
976
995
968
934
966
973
947
902
924
921
910
912
937
917
895
934
940
932
899
954
939
917
889
938
919
921
891
911
928
935
922
908
950
955
944
961
989
972
974
995
975
991
990
947
992
960
973
997
954
981
959
950
983
930
950
975
997
940
991
976
912
927
947
912
883
927
937
898
941
944
865
852
857
853
844
849
921
919
907
905
929
931
916
887
878
876
869
859
849
862
871
867
859
868
881
871
883
887
874
879
894
883
869
900
913
922
893
894
914
938
904
943
934
913
895
912
913
898
890
907
903
879
904
914
934
895
914
915
906
898
911
908
886
865
896
899
920
888
920
922
903
888
930
937
910
905
902
899
936
949
916
959
944
911
962
1009
936
895
870
831
810
802
797
765
733
742
806
863
835
938
959
963
906
877
930
906
907
908
878
868
880
885
905
888
869
915
933
930
883
910
927
935
933
905
944
953
902
908
940
953
912
916
966
998
921
924
1012
1020
972
983
990
961
1002
995
934
957
954
871
854
869
933
924
977
1160
1065
1021
975
888
839
819
782
798
871
920
884
918
917
933
946
910
928
937
940
952
933
897
935
948
932
906
939
967
939
925
976
960
934
992
978
968
988
946
964
981
950
915
889
847
836
813
785
765
770
782
759
751
732
720
701
697
727
819
913
862
969
1031
1030
954
1001
1008
973
951
902
937
984
960
949
916
953
939
931
929
968
968
933
935
963
971
914
924
912
875
877
901
882
884
948
973
951
868
952
906
937
897
985
1039
991
1002
994
974
941
972
983
945
918
928
920
881
911
894
846
842
833
822
826
900
952
927
1031
1021
1010
949
1013
1003
973
925
908
931
925
926
912
916
918
901
906
907
890
895
888
875
877
896
903
889
903
914
899
937
972
942
915
959
969
945
938
976
968
926
957
952
931
905
915
916
925
896
876
904
909
916
898
911
922
921
924
950
948
913
928
930
892
892
914
939
901
884
855
826
819
810
805
821
874
943
901
853
843
873
871
851
834
853
862
874
830
817
769
737
725
694
700
531
867
718
718
713
691
686
694
686
677
669
679
679
684
698
717
731
743
742
747
726
718
740
763
801
797
783
784
839
860
839
820
794
776
741
738
784
869
907
1061
1041
1004
973
1035
1022
1026
995
1047
1092
1105
1093
1017
1042
1029
1006
989
1041
1036
1007
995
1018
1002
983
1036
1019
1008
972
1004
1015
1001
990
998
1026
1024
995
978
1012
1003
997
959
973
996
993
991
964
968
991
1009
996
1001
1042
1024
1010
980
996
1011
996
1020
1028
1034
1044
1088
1108
1072
1112
1092
1066
1083
1065
1028
1049
1058
1041
1011
1037
1024
976
974
986
985
960
966
952
946
929
939
941
942
943
957
957
962
945
971
974
971
969
978
1030
1009
1013
1053
1063
1006
966
981
955
957
974
990
998
1039
1061
1053
1073
1040
1045
1065
1040
1017
1029
998
1009
1006
994
1009
985
980
978
970
961
968
949
936
917
900
902
912
921
933
935
945
954
935
920
925
919
908
893
894
906
910
894
895
917
922
929
926
924
921
907
905
893
884
885
888
886
874
877
885
886
898
919
945
945
953
961
943
931
934
926
914
920
917
919
935
937
928
940
943
930
927
927
940
934
945
927
929
934
926
913
916
912
901
900
895
886
865
845
821
811
812
846
905
1006
997
985
1041
1018
982
942
946
907
895
876
853
851
852
858
856
888
933
941
962
945
962
953
930
939
940
940
947
941
935
929
921
920
933
927
921
928
933
918
908
917
910
900
913
908
898
899
908
898
906
915
913
913
912
909
907
900
911
938
941
949
953
963
955
938
950
933
921
929
921
915
906
903
887
878
860
833
823
809
800
808
819
837
857
912
944
962
949
972
979
971
950
927
941
934
942
938
941
1004
1020
1013
995
1016
1017
1020
992
974
991
992
983
960
987
984
989
991
1014
1015
1001
1006
1003
988
977
1005
1010
1019
1018
1028
1026
1000
998
1009
1008
993
992
998
993
973
987
991
987
988
1011
998
983
991
993
978
996
989
974
975
976
961
949
961
967
961
954
963
960
951
958
971
960
960
971
962
945
951
963
950
947
966
968
967
970
986
974
971
990
972
964
954
972
964
941
952
952
943
942
944
939
910
914
936
932
934
943
979
993
997
1029
1032
1015
1007
1009
1000
995
1012
1002
978
999
1005
980
970
981
985
976
979
1003
996
988
1004
1043
1032
1007
1016
1006
987
988
999
997
984
988
986
977
975
980
977
962
957
944
908
878
865
857
859
852
860
873
894
900
913
939
952
950
937
933
952
946
951
944
976
1013
1030
1020
1004
1012
1011
1011
1000
1020
1027
1019
1019
1033
1038
1010
1033
1023
1009
1020
1015
991
1007
1000
987
1006
1004
993
1017
1028
998
979
998
983
965
963
989
989
953
953
981
982
964
969
984
965
948
953
953
944
946
955
942
931
953
955
955
952
964
960
959
974
975
961
965
973
963
949
950
953
950
925
933
949
951
943
988
992
972
958
978
962
943
919
927
935
945
954
987
992
972
988
981
946
932
935
921
907
915
937
943
922
923
952
964
930
953
961
955
953
949
942
927
920
919
917
912
912
921
913
914
943
960
973
972
989
987
963
956
954
948
949
948
939
923
926
945
944
954
952
981
979
968
968
970
964
950
961
961
956
938
949
941
937
938
935
926
909
912
921
919
921
938
953
950
936
935
918
894
881
918
960
999
1045
1055
1080
1067
1050
1049
1009
994
981
980
971
957
942
939
932
918
909
923
932
933
952
962
935
936
942
938
922
942
952
950
944
952
941
928
935
930
920
911
926
936
949
932
943
948
949
948
957
963
944
922
921
890
887
898
901
898
888
878
899
916
938
948
965
960
942
928
912
906
909
911
920
917
910
937
948
957
967
962
969
949
936
939
927
921
927
969
980
970
956
977
999
941
976
986
956
952
914
893
883
865
832
814
788
770
755
756
761
780
805
836
852
851
906
915
909
912
903
939
976
1023
1033
1048
1075
1077
1070
1034
984
984
982
970
959
950
982
977
955
949
966
965
945
948
977
988
998
995
1006
994
976
977
981
963
986
1005
977
976
1013
1023
1023
1024
1016
1023
1008
990
1008
993
986
990
1011
996
989
1051
1060
1053
1045
1035
1011
998
996
968
970
996
993
963
972
966
951
947
962
965
957
972
970
935
933
954
927
920
910
905
923
928
931
932
969
970
957
943
953
981
990
984
1000
997
974
988
992
973
969
964
957
964
960
955
942
948
957
959
984
1020
991
971
980
999
979
997
1029
1029
1004
1017
1032
1001
980
997
989
970
992
995
986
1004
1003
986
963
978
982
963
962
1001
1006
983
1000
994
980
981
992
984
979
973
975
954
971
976
982
993
976
957
955
935
925
915
937
949
948
956
977
973
950
973
954
950
962
968
943
930
932
915
901
909
921
918
914
931
948
938
947
969
956
956
979
987
974
984
990
979
974
972
976
940
950
962
960
943
955
966
959
965
987
1000
986
1006
1007
989
1010
985
966
963
989
990
972
987
969
957
967
965
939
930
946
945
942
940
937
929
911
918
929
952
955
954
963
950
936
937
931
915
917
933
946
952
942
954
975
970
971
951
965
947
931
942
944
946
935
938
957
965
956
977
990
996
961
967
950
938
931
942
940
948
931
943
947
943
937
939
908
893
897
961
1056
1089
1043
1050
1059
1019
996
1014
992
962
950
957
959
953
955
966
972
987
981
964
981
967
961
969
979
978
957
972
981
986
978
963
963
987
983
942
918
892
874
873
883
968
1055
1056
1114
1093
1040
1028
1012
992
953
950
938
916
913
919
950
947
945
944
955
992
1000
989
953
954
952
955
956
979
983
981
983
990
975
974
970
961
949
971
971
948
955
971
975
967
976
961
920
889
883
881
882
911
1114
1103
968
889
860
826
782
765
759
767
801
854
914
915
921
963
973
970
957
996
1004
1006
991
974
973
982
995
1007
1098
1130
1095
1044
1073
1072
1040
1015
1043
1064
1042
1038
1046
1041
1025
1044
1031
1011
1011
1049
1064
1037
1041
1033
1009
1036
1029
1004
1002
1042
1040
1013
1032
1012
1026
1011
1004
992
972
984
993
984
975
995
1004
990
977
988
987
972
975
979
984
951
924
936
934
930
966
1048
1080
1054
1052
1046
1025
996
1009
992
980
1006
998
981
989
999
995
985
995
991
983
985
998
997
996
1023
1031
1020
1032
1034
1017
1022
1020
1001
993
1018
1019
1003
1029
1063
1041
1000
988
954
944
950
925
934
954
983
991
1012
1009
1010
1029
1010
1004
1000
984
991
978
970
976
966
967
971
966
981
968
972
968
964
992
1005
982
996
990
957
946
966
983
1021
1010
1005
993
996
983
976
980
987
961
949
931
931
920
916
878
861
868
866
853
855
864
866
874
872
896
943
980
998
997
1026
1029
1030
996
985
978
978
984
982
981
1029
1026
1011
1008
1028
1027
1013
988
1026
1025
1047
1032
1040
1022
1005
1020
1027
1003
1023
1023
990
979
994
989
963
971
1000
986
976
1001
978
955
998
985
976
1001
1002
980
963
972
962
967
955
981
985
1004
975
984
969
962
938
942
949
931
924
959
978
999
985
1008
1004
984
967
982
970
950
938
948
939
943
937
931
921
944
939
955
943
951
956
924
907
910
936
963
970
964
978
1012
1001
996
987
982
975
960
987
996
996
997
1016
1008
1018
1010
1039
1038
1016
1022
1023
1000
997
1013
982
970
969
981
974
963
999
1003
988
986
1002
1002
992
996
1008
992
987
990
1031
983
995
983
1016
1037
1044
1027
1019
1022
1003
974
1009
1031
1034
1047
1063
1049
1062
1058
1038
1035
1021
992
995
985
973
977
997
995
990
1034
1065
1018
1046
1002
967
973
983
994
998
1026
1015
966
967
976
971
967
987
980
959
964
967
952
936
944
939
936
938
966
974
954
973
982
951
952
971
970
980
1014
1003
987
992
991
970
945
947
947
939
940
943
943
929
939
953
961
936
951
974
982
994
993
985
979
975
970
962
966
966
958
977
965
951
960
955
956
967
975
971
962
971
957
950
927
937
926
942
979
1026
999
972
961
931
920
923
926
932
974
962
921
897
887
882
871
851
826
803
818
829
883
908
907
922
941
954
942
962
1012
1032
1023
1013
1037
1017
1004
990
1014
1029
1032
1037
1072
1048
1043
1048
1035
990
1006
1027
1023
1025
1058
1061
1023
1030
1041
998
952
933
965
1022
1020
1150
1186
1122
1120
1101
1051
1022
1057
1041
1036
1022
1048
1042
1032
1027
1054
1047
1030
1017
1029
1022
1009
1039
1040
1028
1019
1048
1040
1034
1039
1049
1049
1029
1032
1054
1060
1033
1050
1052
1029
1042
1026
1003
1000
1024
994
987
990
1113
1102
1101
1067
1109
1091
1045
1019
1020
1009
972
976
980
975
968
984
989
981
961
974
976
980
991
1007
1003
1016
996
998
989
997
1000
996
997
981
1004
1039
1040
1035
1065
1050
1015
1014
1005
983
1000
1025
1001
997
1024
1038
1031
1072
1056
1032
1046
1039
1017
1040
1053
1034
1070
1076
1032
1044
1046
1023
1006
1020
1031
1024
1064
1053
1032
1018
1023
1013
1012
1030
1021
1016
1037
1028
995
1003
1012
984
989
1010
1001
988
1021
1020
1002
1004
1014
992
986
1003
1005
1002
1007
1020
1002
993
980
988
988
992
1021
1057
1075
1046
1033
1029
1028
992
998
977
943
943
952
973
979
1015
1014
1004
1020
1030
1024
1043
1042
1035
1039
1028
1063
1039
1030
1021
1026
1012
998
1014
985
972
962
1013
1003
985
1003
1004
997
973
974
973
974
970
998
1010
997
996
997
993
983
1010
1008
968
988
1001
988
987
1009
1017
1013
1009
994
978
931
922
912
933
908
906
890
865
841
815
793
784
773
760
747
732
714
702
695
683
670
665
666
671
672
666
679
737
980
1010
984
966
1069
1073
1023
1069
1109
1101
1046
1116
1126
1106
1050
1117
1085
1059
966
989
1050
1013
1145
1129
1089
1084
1155
1132
1110
1086
1119
1113
1097
1077
1128
1122
1091
1139
1122
1101
1074
1145
1125
1096
1078
1143
1122
1090
1059
1076
1080
1068
1046
1053
1072
1066
1055
1042
1101
1084
1062
1048
1094
1063
1045
1037
1107
1063
1040
1102
1086
1073
1045
1077
1074
1055
1073
1066
1056
1051
1073
1052
1049
1092
1094
1080
1086
1045
1038
1060
1061
1077
1071
1092
1096
1066
1059
1100
1079
1063
1097
1099
1064
1080
1090
1066
1077
1085
1073
1095
1108
1078
1125
1120
1100
1123
1096
1129
1104
1081
1086
1066
1101
1088
1059
1098
1103
1064
1083
1104
1062
1076
1074
1050
1068
1093
1073
1071
1095
1065
1051
1068
1041
1010
984
975
963
963
983
973
955
961
952
949
936
948
961
948
900
881
864
858
857
889
926
1074
1115
1076
1092
1091
1066
1040
1061
1042
1018
989
971
1002
1013
1030
1020
1015
1016
1028
1012
1010
1023
1018
1006
1047
1054
1022
1022
1089
1057
1031
1067
1056
1049
1073
1086
1063
1050
1058
1044
1061
1062
1036
1046
1048
1020
1030
1024
1019
1026
1007
1032
1034
1039
1048
1057
1043
1060
1059
1033
1036
1024
1038
1017
1031
1040
1038
1032
1040
1048
1057
1021
1034
1031
1004
980
1011
1009
1009
1010
1027
1002
977
995
996
970
976
983
984
972
977
987
973
969
1003
998
970
961
986
908
883
864
849
857
853
850
844
837
842
840
850
893
959
950
945
935
974
968
943
954
940
940
917
921
956
954
946
953
946
946
943
938
991
994
952
946
996
994
955
945
955
961
982
964
962
917
995
968
926
887
845
820
791
774
764
750
762
782
826
774
770
756
758
747
730
717
708
716
706
754
757
746
797
882
891
963
1092
1146
1028
1061
1087
1073
1018
1072
1082
1070
1011
1060
1070
1060
1032
1003
1034
1046
1005
981
1018
1031
996
973
1024
1023
1002
965
1027
1032
974
979
1007
1018
991
965
1018
1030
1034
991
1020
1053
1047
1011
1031
1049
1069
1050
1068
1058
989
1062
1079
1074
983
1029
1049
985
1006
1041
1039
980
1056
1047
1047
991
1039
1040
1035
986
1028
1033
1032
1014
979
1014
1015
966
975
1005
1003
952
947
974
979
958
963
985
993
956
975
982
987
945
985
993
976
911
964
987
976
936
984
971
941
944
944
949
943
956
953
928
970
984
989
940
984
998
959
932
973
983
948
973
995
998
951
973
959
985
950
971
974
977
934
975
1010
1008
964
1004
992
957
915
929
920
913
891
923
936
926
932
971
984
948
958
970
965
923
954
977
990
979
938
958
988
977
947
968
971
959
931
967
998
974
966
978
985
986
963
1010
1038
1038
985
994
1005
1007
974
963
992
1020
1057
1097
1089
1077
1058
1049
1039
1031
1002
1004
1019
1007
965
1021
992
896
911
895
879
882
863
841
817
821
849
906
887
915
962
1019
1034
982
1009
1030
1031
1011
975
1015
1061
1096
1019
1017
1032
1037
1019
986
1043
1037
1006
1033
1028
1037
985
971
994
1003
1018
1005
970
1010
1013
993
957
993
991
974
956
971
979
957
954
974
979
955
902
943
973
949
997
1000
988
950
968
980
987
943
958
965
979
938
954
973
987
956
915
936
941
915
935
940
937
901
933
945
926
885
901
895
893
876
898
900
897
883
895
897
902
909
875
900
942
986
978
1046
1057
1065
1009
1028
1061
972
929
936
920
899
905
961
1011
1019
1028
1104
1118
1039
1038
1044
1043
988
1011
1035
1028
982
1015
1022
1020
1005
1024
1021
949
914
931
941
916
910
939
951
910
902
926
926
921
902
928
937
946
907
914
939
948
914
920
924
925
900
925
927
938
902
910
918
924
918
940
948
938
965
993
996
958
962
972
978
952
937
987
1001
1024
997
997
969
983
988
977
995
966
959
978
974
939
964
980
953
930
972
981
945
949
970
955
920
952
957
973
946
956
976
984
922
942
950
965
949
915
937
959
940
923
941
969
949
924
946
958
951
918
942
945
929
949
950
933
920
945
964
953
922
947
961
973
939
952
959
979
954
939
960
976
934
947
964
944
920
948
904
882
868
905
951
937
915
956
967
961
928
955
964
942
902
911
905
899
884
911
901
890
913
915
909
935
947
923
890
914
931
939
920
934
955
952
925
942
952
953
912
922
947
935
914
935
947
935
913
919
931
912
900
928
942
917
912
929
945
931
903
917
934
940
922
938
970
964
931
940
956
936
926
941
951
927
917
937
968
976
900
883
872
871
865
865
895
947
991
989
954
983
983
984
938
925
953
973
987
956
960
958
964
942
933
957
988
975
948
978
978
950
965
955
946
920
927
972
982
960
942
983
1000
1005
946
965
979
962
931
945
953
940
929
957
954
937
973
994
974
927
946
952
957
923
931
950
955
922
931
946
959
941
945
970
950
947
982
988
956
924
963
957
943
893
912
915
956
934
928
975
993
956
916
936
949
932
908
937
948
955
934
901
910
917
903
888
913
931
927
901
894
914
928
901
888
911
907
912
915
914
914
889
886
898
898
881
899
914
897
883
906
918
910
890
913
930
947
939
930
943
948
945
952
939
912
917
910
878
879
864
837
797
780
765
751
741
735
718
720
716
734
762
798
805
815
863
890
921
914
887
934
953
994
1016
946
990
1063
1112
1090
1064
1118
1135
1082
1017
1049
1056
1051
1001
1014
1009
1041
996
972
981
990
976
936
990
1011
1020
965
991
1010
1018
969
961
994
973
951
985
989
975
927
955
956
944
944
976
971
934
942
962
949
922
951
978
989
952
936
958
977
937
932
942
926
900
917
917
910
884
885
906
918
892
879
913
905
881
886
893
911
879
877
898
916
912
880
888
894
920
896
908
920
941
916
911
935
956
920
914
938
932
916
925
937
914
928
945
953
922
939
961
963
942
960
993
1023
991
944
968
991
937
962
969
966
926
929
927
907
913
930
938
907
905
911
921
904
882
914
924
903
903
952
971
945
928
957
955
923
903
936
935
914
927
916
910
939
961
947
914
941
953
944
917
948
951
933
906
932
945
933
923
948
946
944
920
926
920
917
887
894
919
934
932
906
933
952
976
954
939
958
964
950
914
931
948
962
928
936
948
969
947
907
955
980
992
957
978
1007
1014
986
926
941
938
937
919
913
946
961
952
917
928
955
957
930
927
938
950
940
927
979
1013
986
1036
1081
1062
995
1002
1002
987
951
964
974
950
937
981
990
959
978
992
985
948
978
1017
1003
969
1019
1043
980
973
1033
1011
975
920
972
1026
1041
995
1037
1038
1018
952
964
970
977
960
921
957
967
939
939
960
965
931
921
932
938
933
904
942
947
963
934
945
966
977
955
931
964
969
954
921
953
961
940
919
949
981
965
934
933
927
926
907
906
932
955
920
932
928
915
891
894
916
952
932
949
1000
1009
954
949
968
984
959
978
1012
1030
976
1008
1012
989
956
991
1004
971
959
987
981
958
974
989
945
970
961
933
902
919
933
927
916
899
923
931
913
886
908
926
913
890
926
936
915
897
934
968
950
931
968
997
956
934
955
978
979
939
940
968
997
995
951
971
971
951
961
969
965
946
970
958
911
917
921
912
897
921
934
949
944
991
1018
998
957
961
998
1004
966
922
980
1014
1022
1034
994
1056
1127
1104
1066
1075
1054
1009
1020
1007
982
960
958
967
949
906
918
931
923
911
956
957
928
921
949
966
939
935
967
937
941
950
912
931
944
938
906
930
933
922
897
923
939
921
919
944
954
924
908
922
941
929
898
921
935
914
922
968
992
990
959
994
1009
974
956
988
1006
958
952
972
956
937
977
995
952
976
986
949
954
973
988
944
965
993
988
951
974
986
940
966
969
952
918
934
951
963
921
948
968
971
926
936
929
910
886
894
919
956
924
942
945
932
894
933
944
927
909
942
970
945
964
989
976
947
970
968
939
961
980
944
963
973
968
923
938
950
952
925
955
984
975
940
975
975
932
946
953
957
926
913
941
954
938
919
963
991
954
930
975
978
941
941
993
1026
981
993
1030
1006
985
1003
999
950
977
989
993
954
985
1012
1030
966
986
1011
970
927
952
953
926
936
965
943
913
942
965
942
920
994
1004
976
978
994
1004
980
963
987
976
951
971
966
938
953
987
983
945
965
983
925
924
951
958
968
1011
1029
1010
967
960
979
966
930
937
1027
1052
1036
999
1066
1137
1163
1122
1014
1013
1027
1066
1036
1053
1095
1083
1027
1057
1076
1045
1007
1039
1042
991
967
1010
1032
972
1007
1037
1051
987
970
982
974
947
987
1009
1020
957
1010
1052
1057
1053
914
905
884
837
791
773
753
729
718
703
703
703
697
693
696
702
715
765
769
796
863
1011
1082
1030
1038
1088
1076
986
1068
1079
1095
1034
1043
1074
1060
1030
1096
1102
1046
1046
1088
1078
1029
1078
1101
1073
1095
1076
1037
997
1078
1134
1125
1037
1117
1116
1079
1069
1096
1091
1041
1050
1101
1102
1049
1101
1134
1110
1045
1053
1112
1125
1073
1110
1122
1109
1050
1103
1083
1060
1000
1040
1070
1063
1020
1079
1105
1053
1017
1081
1073
1027
1052
1067
1051
1003
1060
1073
1010
1042
1067
1054
1009
1053
1062
1036
1021
1059
1060
1000
1065
1075
1020
1061
1073
1059
1011
1059
1079
1067
1016
1060
1068
1011
1065
1083
1031
1053
1067
1067
1006
1042
1058
1056
1005
1033
1041
1010
974
1029
1061
1008
1033
1063
1039
980
1036
1043
1009
1020
1075
1083
1029
1064
1060
1031
1070
1075
1021
1050
1067
1057
1016
1051
1067
1042
989
1042
1050
1019
997
1043
1053
1011
1006
1036
1010
982
1032
1049
1025
998
1026
1040
1015
983
1035
1031
991
1021
1031
1007
977
1026
1036
1007
993
1027
1024
986
1033
1051
1019
1005
1063
1056
1020
997
1046
1053
997
1029
1050
1036
981
1018
1026
997
994
1013
1009
972
938
979
1022
1055
1059
1041
1092
1096
1063
1089
1092
1079
1039
1059
1059
1048
1009
1033
1054
1022
1044
1049
997
1018
1036
1028
978
1026
1046
1023
984
1048
1071
1017
1020
1060
1048
1001
1047
1058
1023
998
1009
1009
1036
1088
1078
1048
1134
1144
1130
1116
1113
1074
697
1226
889
886
806
812
836
785
768
752
758
740
717
704
695
693
693
434
420
554
495
1020
743
716
714
703
690
673
666
662
658
664
665
698
734
735
725
789
783
848
891
958
922
951
966
989
942
945
977
978
937
958
963
970
926
946
968
964
940
973
994
994
985
917
944
945
954
933
906
954
982
997
954
987
1003
1022
975
961
991
1018
1010
931
955
953
959
936
934
987
1013
993
987
1007
955
1011
1030
966
947
902
901
916
893
932
930
912
944
884
828
824
814
808
774
756
741
724
723
734
749
780
781
777
804
813
785
760
761
820
893
972
934
923
963
994
987
918
871
836
850
882
879
883
935
974
997
890
883
916
928
926
911
952
999
982
1000
1020
943
885
867
851
812
772
756
781
822
923
942
907
954
978
1009
979
948
1005
1041
1053
999
1029
1054
1058
993
1010
1019
995
942
947
873
850
854
841
864
909
960
923
901
944
955
963
929
964
996
1000
964
1014
1050
1016
963
988
1000
969
952
1026
1057
1003
954
990
997
1005
927
910
917
928
910
943
960
978
996
948
882
838
838
824
823
880
944
975
940
974
1013
1029
1033
975
1020
1053
1038
962
937
952
916
872
851
862
873
835
784
750
736
717
702
686
676
673
670
675
674
679
687
698
701
704
700
695
686
685
706
774
896
878
880
953
959
919
953
963
926
868
827
796
797
828
886
882
897
945
929
904
901
930
932
935
941
988
1023
1010
1010
1029
1029
1007
984
1002
1032
1056
1007
1028
1038
990
978
1039
1020
986
1077
1088
1003
927
936
950
963
971
1060
1103
1041
1051
1013
999
997
990
996
990
1024
1128
1155
1116
1000
965
991
965
946
1014
1014
969
990
995
972
933
954
944
931
923
963
987
1002
975
998
1008
1003
949
942
965
970
950
948
968
948
921
940
941
919
919
949
964
969
967
1001
989
966
971
980
969
951
971
993
991
947
978
1024
1001
972
1026
1015
954
955
977
1164
1187
1154
1106
1042
1050
1045
993
981
1004
1001
971
1000
1008
980
1005
1020
1034
1012
983
993
1002
966
981
999
1004
960
992
1042
1027
999
1045
1034
1010
1021
1047
1034
993
1015
1033
998
976
1018
1029
991
1009
1014
985
953
989
997
981
954
1026
1075
1088
1057
1049
1048
1063
1006
962
979
992
954
963
988
980
987
1032
1062
1005
1013
1016
1018
977
995
1025
1023
966
955
1024
1042
996
1019
1073
1062
997
1016
1009
964
953
995
1005
981
1032
1040
995
1003
1026
1024
995
973
1008
1019
1006
979
1004
1031
1005
987
1093
1125
1090
1091
1128
1100
1028
1029
1034
1012
969
1028
1053
1002
1024
1035
1020
967
976
991
987
956
1004
1046
1019
1049
1067
1028
994
1044
1027
989
994
1013
1003
978
1001
1017
1027
992
1012
1027
1012
973
1022
1050
982
987
1012
1035
996
1055
1214
1154
1079
1102
1095
1036
1036
1036
1001
976
1010
1025
1010
979
986
977
940
946
1105
1111
1062
1113
1105
1057
1021
1047
1073
1003
993
1027
1020
994
1032
1047
991
985
1029
1027
971
998
1005
997
972
1024
1033
1018
973
997
989
974
969
1023
1035
996
998
1041
1037
998
1030
1063
1013
1041
1070
1039
1006
1054
1066
1016
1002
1054
1027
978
1028
1061
1034
994
1029
1064
1025
976
1026
1035
992
1017
1030
993
956
985
984
940
969
999
1032
987
1040
1063
1016
1008
1024
978
935
975
974
933
990
1018
975
955
1154
1129
1060
978
925
970
945
921
895
935
997
1065
1054
1105
1117
1157
1123
1101
1067
1124
1114
1087
1117
1108
1059
1010
1050
1070
1028
1052
1086
1085
1025
1070
1077
1015
1046
1064
1017
1041
1056
1016
995
1038
1052
1002
1059
1075
1029
1034
1058
1058
1014
1052
1067
1027
1034
1047
1030
998
1046
1051
1003
1033
1046
1017
1054
1082
1040
1067
1082
1038
1048
1080
1071
1038
1113
1079
993
973
1025
960
935
1078
1121
1061
1133
1131
1103
1031
1047
1072
1021
1040
1048
1024
968
1033
999
968
903
909
941
940
920
944
989
991
1082
1124
1108
1074
1088
1095
1078
1041
1046
1041
1018
974
1021
1051
1047
979
1061
1039
1015
975
1023
1054
1040
977
1045
1067
1046
994
1021
1021
1003
955
1019
1043
996
988
1038
1023
999
1058
1069
1038
995
1009
1013
979
992
1064
1085
1042
1081
1084
1049
995
1023
1007
962
985
992
971
947
1000
1023
988
1011
1012
970
953
971
957
961
1008
1010
989
1028
1033
1001
981
1003
1011
956
972
984
1002
965
1023
1041
1051
984
1011
1012
969
965
986
971
960
999
990
956
967
997
971
977
1008
1019
980
1006
1013
968
991
1002
964
974
1041
1043
1027
1089
1098
1035
1053
1047
998
983
1010
986
970
1010
998
962
1007
1022
1021
953
984
1027
1022
985
966
994
987
929
924
949
966
957
1029
1029
995
1029
1037
1003
961
995
979
944
935
962
960
927
954
972
941
931
968
953
938
990
1004
960
979
1006
1004
973
980
1005
1010
966
1033
1042
1017
982
1041
1025
982
1062
1033
1007
950
1035
1036
1000
1006
1093
1072
966
976
1009
1032
988
1056
1048
1014
976
1030
1049
1012
976
1033
1040
973
965
1012
1017
978
961
1085
1118
1001
982
1003
1023
962
911
963
981
906
907
1002
1017
938
1018
1073
1033
1031
1068
1069
1043
990
1026
1057
1050
1038
1040
1014
990
1029
1033
989
1029
1046
1033
1010
1024
1003
999
968
980
1068
1119
1057
1050
1083
1043
974
1007
1019
968
959
1014
1019
975
965
983
972
942
925
960
964
957
933
989
1003
986
955
1010
1043
1020
1000
1044
1045
1004
976
1045
1066
1010
994
1056
1095
1066
1069
1154
1120
1081
1106
1086
1022
1031
1033
1010
972
1004
1027
987
975
1020
1036
997
1041
1055
1058
1004
1045
1031
1051
1018
1014
1030
1092
1054
1067
1081
1021
1091
1145
1091
1084
1130
1076
1025
1062
1052
1008
1013
1026
1008
967
1008
1016
988
947
1001
1038
994
1057
1076
1063
1048
1131
1156
1090
1099
1066
1039
1067
1063
1009
1012
1021
993
967
987
987
960
989
1007
966
986
1007
1020
954
976
979
997
947
960
988
987
952
965
997
996
961
1007
1017
981
969
1006
1031
990
1015
1063
1082
1033
1028
1030
995
1003
1045
1036
1074
1132
1053
998
1034
1002
975
1024
1052
1022
1029
1058
1060
1001
967
988
993
960
993
1014
1011
973
1010
1013
984
951
968
977
959
923
971
980
965
947
978
981
953
931
973
986
969
961
1013
1037
985
1016
1033
1005
996
1021
991
967
1006
1018
1000
955
1003
1029
992
1008
1036
1024
992
1015
992
977
1002
1002
958
976
974
957
937
961
955
932
935
965
965
949
987
977
960
940
977
995
959
943
978
977
943
955
972
972
952
999
1025
1010
969
943
973
991
1005
976
987
1027
1024
981
1000
1001
970
953
972
951
915
965
999
983
988
999
1007
980
1019
1037
1031
999
1032
1061
1022
999
1036
1028
997
1013
1025
1014
960
965
1118
1088
1047
991
1025
1045
1029
995
1029
1020
984
1006
984
967
975
971
956
935
974
991
965
953
978
971
964
930
978
979
974
929
923
934
935
930
1006
1059
1010
1031
1086
1058
1016
1043
1039
990
1011
1007
987
950
984
993
939
958
976
987
946
980
993
966
938
977
985
947
936
972
970
939
955
967
970
930
994
1024
988
1025
1043
1010
987
1005
1021
970
948
1005
1049
1003
1023
1089
1058
1005
1047
1015
977
1066
1075
1012
1024
1033
1008
1013
1051
1075
1015
1019
1028
996
956
1002
1058
1058
988
991
1029
1027
986
1017
1047
936
923
1080
1119
1007
1067
1070
981
1017
1033
1015
963
1011
1014
1010
955
979
1004
964
974
1004
981
939
967
1002
993
955
1009
1021
971
963
981
976
927
930
975
992
930
931
981
985
949
1010
1034
992
951
1029
1051
1030
982
1065
1086
1030
967
1019
1025
978
973
1067
1085
1010
1027
1064
1030
982
1006
1033
1036
964
1015
1085
1088
1040
1094
1114
1070
1026
1065
1069
1000
989
1019
1021
970
996
1029
1006
953
1008
1067
1043
974
1018
1023
1006
971
1032
1026
967
992
972
954
931
993
1049
1064
998
1067
1068
1015
964
999
1008
972
949
1006
1007
960
1020
1058
1005
934
975
988
940
964
1006
1004
964
986
1023
1013
967
1006
1047
1003
975
1021
1007
956
1011
1005
958
1007
1053
1029
941
885
865
937
962
921
873
835
790
776
752
734
717
716
714
716
730
763
798
807
823
848
844
869
979
1027
1002
934
1019
1005
936
1025
1028
963
1064
1091
1039
964
1008
949
904
961
987
914
937
1010
1004
946
1002
1033
966
899
930
1024
987
1178
1183
1106
976
1003
1033
1017
1014
1126
1104
1044
1054
1051
1049
1004
1036
1033
1008
956
1015
1018
969
1055
1077
1008
970
1010
996
954
990
1011
1001
965
1016
1040
1003
977
1042
1056
1008
978
1042
1061
1002
1071
1101
1034
1032
1043
1029
987
1036
1052
999
1044
1082
1056
984
1047
1037
967
984
984
933
943
1005
1035
959
1024
1062
1008
1010
1033
1011
956
992
1000
968
936
999
1023
1016
969
1027
1035
979
1023
1120
1074
1030
1077
1040
991
1035
1033
984
1011
1032
1008
990
968
1041
1081
1039
1069
1105
1065
997
1033
1032
993
939
963
978
949
938
992
999
954
997
1034
966
951
999
991
981
1011
1042
1032
994
1013
1035
1021
958
1006
1019
979
995
1037
1021
970
1017
1012
962
921
1006
1062
997
954
1034
1007
975
1032
1022
961
1010
1017
978
948
1013
1048
983
1026
1038
999
1015
1054
1028
991
1041
1006
970
1042
1021
957
1003
1015
992
940
978
976
962
930
1038
1074
1040
964
1055
1125
1065
1040
1164
1156
1037
985
1065
1036
999
1145
1174
1075
1050
1130
1094
1044
1103
1103
1053
1083
1086
1019
1030
1059
1028
955
968
975
939
908
980
1030
1008
960
1030
1035
979
961
1017
998
960
946
987
961
935
1000
1036
996
973
1059
1051
1012
963
1047
1043
976
1031
1064
978
992
1027
971
966
1039
1060
1009
1016
1038
1049
967
990
1035
1030
977
1002
1019
961
950
991
985
939
973
1010
966
947
1029
1069
1009
1005
1066
1044
979
1013
1026
964
927
996
1011
943
946
1030
1030
980
1030
1051
1005
975
1033
1054
993
958
1017
992
974
1038
1082
1034
1087
1125
1053
1051
1084
1053
982
1007
1030
950
935
1011
1021
964
984
1037
1021
997
1050
1064
1017
997
1034
1022
966
962
995
989
947
982
1022
1004
957
1018
1018
963
1007
1036
997
948
999
1006
968
947
1024
1044
1025
1053
1102
1069
1017
1073
1107
1041
999
1068
1070
1001
974
1021
1029
977
972
1054
1056
992
1019
1051
1007
965
1039
1044
985
984
1051
1042
972
979
1020
1024
988
952
1023
1042
982
943
1001
1018
947
974
1004
958
988
1003
954
957
1044
1030
979
1005
1056
983
983
1061
1053
1015
1037
1102
1086
1005
1018
1072
1056
985
1006
1036
983
946
997
1020
974
931
980
960
928
998
1007
947
944
999
976
932
941
961
913
919
960
968
922
931
966
938
901
944
1003
974
938
985
1020
976
967
1024
989
943
977
1000
961
932
1014
1012
964
959
1009
1016
997
1051
1133
1097
1064
1078
1074
1014
1041
1082
1043
1048
1062
1086
1025
1044
1111
1120
1048
1073
1080
1004
1036
1103
1082
996
1047
1046
985
964
1014
1017
951
945
997
1012
941
935
993
1003
963
956
1018
1004
958
969
1010
1022
957
1026
1054
1030
983
1033
1088
1012
992
1096
1113
1073
973
926
994
984
909
934
968
1002
955
1037
1083
1073
1007
1045
1065
1063
1011
1003
1031
1005
961
992
999
977
945
978
972
969
963
940
966
994
964
948
1054
1071
989
969
1050
1037
962
939
985
985
943
930
1014
1042
989
978
1058
1053
994
1033
1034
986
951
1011
1035
985
962
1042
1044
1032
977
1023
1043
977
1002
1017
961
937
1009
1032
957
949
993
988
941
959
1016
994
969
1044
1080
990
982
1015
1012
945
972
1010
990
968
1106
1092
1028
1081
1079
1010
1049
1061
1012
943
980
973
936
931
1001
1034
970
974
1001
965
927
972
1003
1001
955
1001
1079
1026
970
1018
1046
977
973
1006
975
931
973
986
988
933
964
1074
1091
1015
1039
1060
1036
954
944
984
968
907
934
970
1007
952
1029
1049
1031
965
1034
1048
1037
967
992
1011
1005
955
981
1018
973
932
991
1016
955
926
977
978
957
922
964
973
919
895
921
931
905
888
939
1000
1006
961
1008
1028
983
909
941
958
912
900
960
970
923
950
954
936
912
938
992
1055
995
1074
1152
1122
1043
1073
1080
1036
981
982
1049
1057
1001
1023
983
902
912
955
959
907
893
952
920
897
856
822
784
767
742
715
702
695
687
676
668
662
659
656
659
659
675
698
726
748
783
857
962
1002
988
1004
1020
1047
995
1035
1093
998
1034
1088
1068
985
1079
1057
1022
965
1062
1061
1033
970
1087
1087
1025
996
1075
1055
995
973
1074
1068
1046
989
1081
1074
1056
955
963
1004
960
958
1026
1001
964
1020
1022
976
1026
1036
1004
992
1031
1049
1007
1041
1064
1025
1042
1057
1037
1005
1047
1053
1025
1035
1054
1055
1008
1061
1062
1017
1027
1033
990
1009
1092
1072
1020
1073
1106
1071
968
975
998
951
963
1007
949
916
922
824
799
778
753
739
739
768
815
863
913
1000
1022
1017
962
1028
1029
982
956
1052
1027
966
1074
1121
1046
1040
1088
1057
983
1084
1085
999
1026
1114
1093
987
913
930
951
927
1019
1132
1078
1129
1155
1090
1075
1084
1089
1032
1041
1070
1048
1083
1113
1068
1050
1042
980
946
965
1005
983
970
1042
1044
986
1023
1027
953
968
1004
1018
958
964
1002
1013
970
941
996
1034
1006
953
997
1010
964
940
965
993
961
936
1005
1020
995
976
1041
1044
1029
944
883
857
870
846
861
924
903
867
850
843
855
856
823
802
769
738
731
717
701
690
686
689
724
787
943
983
964
1019
1087
1098
1039
1009
984
1043
1051
994
1030
1028
965
989
1066
1069
991
1084
1079
1040
979
1047
1073
1077
1051
1087
1074
1037
1077
1104
1083
1056
1111
1087
1086
1038
1084
1124
1117
1070
1027
1119
1132
1076
1024
1096
1086
1028
1080
1087
1047
1018
1121
1114
1055
1102
1099
1033
1099
1111
1076
1038
1084
1072
1022
1055
1122
1103
1035
1083
1084
1031
1091
1100
1049
1045
1105
1082
1019
1080
1080
1071
1027
1068
1077
1034
1005
1070
1057
1058
1070
1021
1069
1078
1042
1016
1042
999
973
979
1058
1054
1030
978
1023
1037
1018
967
987
987
975
920
949
972
1027
975
1024
1065
1057
954
928
934
869
843
844
849
833
830
845
827
799
770
751
741
764
789
802
890
946
966
955
945
1005
1017
962
1013
1017
1000
951
1015
1034
1020
923
914
950
986
963
1088
1166
1119
1031
1063
1055
1013
1034
1050
1026
1056
1104
1112
1058
1087
1115
1105
1034
988
1022
1029
982
1005
1078
1054
981
1014
1018
967
1009
1053
1054
1010
1088
1132
1081
1085
1087
1026
972
1008
1079
1080
1018
1073
1039
1015
962
991
1020
1032
983
1031
1053
1047
989
948
969
963
919
931
957
983
947
963
986
980
948
987
975
947
940
988
1008
954
994
1000
969
929
977
988
975
944
984
1003
974
960
967
955
906
920
938
943
904
940
975
980
943
1001
1028
974
924
955
939
914
902
953
952
925
962
980
963
937
985
988
952
926
968
974
938
938
965
961
937
939
962
960
936
966
968
975
940
991
985
947
938
983
1007
985
947
1006
1045
1020
959
994
1042
1089
970
937
937
944
946
1172
1217
1135
1053
1086
1049
973
1011
999
959
919
956
1005
1013
988
1061
1088
1053
992
1016
1012
974
941
980
958
934
946
940
927
913
952
949
941
909
944
938
915
905
931
981
989
1023
1038
1112
1080
1025
1032
1023
989
1026
1039
1006
1073
1029
999
1049
1015
969
1009
1009
970
1006
1018
970
954
1006
973
935
979
975
946
911
949
959
929
908
941
944
948
912
946
958
985
948
904
921
950
964
967
1059
1258
1123
1115
1114
1089
997
972
964
962
916
918
948
961
945
928
968
965
921
945
954
931
910
945
932
905
905
928
935
913
944
965
968
929
927
958
956
939
984
981
950
976
1016
972
945
958
982
952
938
966
971
956
974
986
963
985
989
953
974
989
985
942
964
960
923
923
944
974
924
887
895
883
863
888
956
1058
988
1075
1054
1005
967
1008
996
998
949
940
963
952
915
903
930
936
935
906
921
915
909
902
923
951
955
929
962
945
919
920
934
950
931
921
972
974
953
920
955
935
903
901
920
912
894
880
913
906
888
874
904
896
901
876
866
891
900
910
909
927
932
936
902
922
924
905
871
851
840
823
827
894
1022
1059
1126
1159
1127
1073
1134
1112
1036
1051
1064
1034
988
950
981
1002
1006
963
927
960
956
969
942
917
938
942
932
909
948
949
945
920
962
960
954
923
965
974
965
947
984
983
950
943
976
979
957
946
983
978
936
921
983
988
970
946
986
989
940
926
985
979
957
955
986
982
937
947
971
964
932
1006
1015
998
959
995
1000
936
952
954
961
939
970
963
959
966
980
947
963
945
920
953
958
939
907
950
959
939
923
968
974
936
932
952
932
904
912
913
928
916
911
980
1006
978
943
988
960
930
917
940
929
923
942
943
921
973
970
949
988
986
950
916
966
963
952
923
964
964
943
965
969
954
951
939
912
930
934
923
899
939
940
918
910
964
965
937
892
871
848
822
795
800
797
791
778
769
748
736
726
710
704
702
698
690
694
691
697
717
730
758
786
809
928
989
1056
1087
992
1038
1053
1047
1039
983
1054
1069
1038
1011
1061
1084
1047
1007
1070
1063
1009
1049
1062
1048
999
1063
1071
1044
1025
1045
1043
1004
1042
1031
1056
993
1042
1059
1067
1037
1028
1056
1026
1061
1068
1029
1012
1054
1044
1003
1057
1052
1013
1035
1051
1049
1025
1044
1042
1031
1013
1049
1048
1025
1026
1049
1010
988
1026
1036
995
1005
1008
973
990
1000
994
1004
1042
1021
986
1008
1021
993
1018
1041
1001
998
1018
997
978
994
1014
993
1027
1049
1047
1007
1057
1047
1024
1055
1053
1011
1036
1051
1022
1032
1079
1052
1024
1065
1060
1017
1049
1062
1032
1048
1047
1016
997
1019
1051
1033
1007
1031
1043
1002
1042
1072
1066
1023
1035
1012
1009
1002
1033
1036
1022
994
1053
1052
1020
964
986
999
970
945
972
985
996
962
978
987
965
934
941
958
946
980
1015
1021
1005
1034
985
969
1001
1007
1010
1062
1036
1054
1073
1035
986
1008
1021
981
995
987
971
942
977
964
984
950
991
990
997
949
965
959
954
921
922
927
926
903
899
919
931
898
899
923
928
906
865
893
918
930
916
995
1036
1040
990
1014
1017
975
947
963
964
943
952
970
978
939
945
949
942
912
932
937
904
902
945
945
901
906
912
903
887
895
929
934
904
941
948
939
924
888
898
894
887
869
897
912
910
896
915
987
1042
990
1009
1013
979
960
967
975
951
930
947
942
925
927
937
944
915
927
959
961
941
969
1008
979
993
1001
1016
1004
964
964
978
984
957
951
950
935
928
995
1026
1002
996
1044
1057
1016
980
1015
1012
991
996
975
993
1021
993
1007
1027
1004
997
1020
989
1009
1024
993
977
965
926
913
984
1083
1034
1132
1171
1100
1149
1137
1073
1052
1054
1044
1004
972
986
993
984
938
948
952
958
947
946
960
943
887
901
931
984
969
1014
1066
1074
1004
1023
1009
1003
955
977
983
960
913
921
943
960
945
951
995
967
990
997
1023
991
999
1013
1018
990
1006
1010
1015
978
990
1001
1006
963
994
1006
982
976
1029
1067
1039
1063
1043
1027
1039
1006
1001
1011
968
986
1000
980
956
994
1017
986
1009
970
913
880
872
868
850
822
804
790
766
750
738
720
716
715
714
745
790
809
885
974
1058
1059
1018
1090
1113
1106
1047
1007
1046
1076
1060
1037
1105
1128
1040
1031
1047
1027
958
1020
1084
1047
1044
1090
1084
1048
992
1011
1010
997
977
929
961
1004
1023
990
1012
1036
1054
1016
961
993
1009
1017
976
957
1004
1024
1024
977
987
993
984
949
977
995
1008
963
951
974
994
1012
969
1008
1050
1047
1014
1009
1047
1040
1009
1012
1029
1004
1012
1051
1051
1020
1018
1020
1023
1003
1029
1053
1030
1014
1037
1038
996
1003
1030
1024
990
1037
1046
1015
977
1001
1017
981
972
990
1009
980
1015
1029
996
1017
1014
1006
973
1009
1014
973
1005
1018
989
970
1002
1034
989
1003
984
993
960
947
986
1033
1019
1044
1064
1045
1017
1033
1045
1007
1052
1069
1027
1017
1028
945
894
894
939
1000
1196
1282
1155
1148
1151
1081
1087
1065
1014
1024
1025
994
1020
1057
1018
1043
1057
1062
1047
1037
1025
1044
1049
1015
1048
1067
1030
1057
1048
1016
985
1070
1127
1052
1112
1118
1102
1026
1042
1051
1058
1027
1024
1050
1053
1054
983
942
964
1001
1043
1050
1213
1227
1169
1107
1128
1107
1029
1027
1037
1038
1020
1077
1068
1023
1079
1114
1048
1081
1085
1066
1044
1062
1052
1008
1040
1070
1039
1051
1068
1018
1016
1021
999
955
996
1002
979
989
1034
1034
997
1039
1051
987
1036
1049
1038
983
1037
1051
1023
996
1046
1049
1004
976
1000
1030
1014
992
1026
1049
1036
991
1017
1039
1056
1025
1049
1061
1048
996
999
1009
1026
1007
991
1004
1005
973
956
975
990
966
942
988
1005
957
924
941
960
925
892
920
941
948
931
990
974
949
972
975
950
913
936
956
919
951
985
993
958
977
988
991
990
950
933
965
988
970
956
1014
1057
1028
1038
1051
1029
990
981
1007
1006
1016
1001
1007
998
984
966
1001
1004
1028
1031
1043
1010
966
999
1005
1003
1029
1065
1056
1010
1055
1049
984
1013
1023
1025
977
1028
1043
1046
992
1008
1012
1016
1016
1040
1008
1013
1040
1051
1017
1046
1003
1021
1029
1002
998
1020
1030
1000
1055
1084
1040
989
1013
998
958
980
985
988
947
945
966
986
955
972
970
951
961
968
953
936
952
963
936
957
983
997
972
990
1013
1007
1031
1067
1066
1027
1024
1031
991
1009
1045
1025
1081
1050
1037
1089
1083
1063
1168
1128
1138
1165
1095
1144
1099
1101
1104
1015
1033
1040
999
991
968
928
885
884
844
833
846
840
872
823
801
797
779
772
746
732
715
716
702
690
673
670
664
669
685
733
957
926
926
1041
1085
999
1015
1048
1034
994
1063
1086
1050
997
1050
1057
1004
1028
1065
1047
999
1043
1051
1023
980
1020
1034
995
1004
1027
1012
971
1015
1013
1001
957
999
1016
1022
977
964
1008
1006
979
1017
1023
995
947
990
994
988
957
992
1014
976
998
1004
981
959
983
991
965
921
885
824
844
861
866
966
1032
1045
995
1018
1011
976
955
972
973
962
937
965
998
1028
989
998
1039
1046
1009
952
977
983
972
939
935
1023
1014
980
959
989
999
983
953
938
978
980
955
976
996
996
945
967
977
971
921
935
959
985
971
945
963
943
880
858
849
869
867
980
1066
1036
1098
1138
1078
1089
1076
1069
1020
1036
1055
1046
996
986
1012
1038
1003
1018
1040
980
1008
1006
991
958
996
1012
1010
972
997
1010
1022
988
953
978
987
964
974
1078
1062
997
1012
985
942
954
968
924
922
949
976
955
979
1056
1133
1053
1034
1038
935
920
896
864
844
857
875
906
848
852
809
795
777
757
745
727
725
725
738
771
816
868
911
918
1035
1109
1154
1108
1038
1068
1070
1011
1041
1072
1047
993
1039
1038
965
977
1007
1001
983
1039
1053
1001
1045
1034
1005
1021
1036
1012
1039
1062
1046
1050
1061
1067
1024
1019
1036
1038
994
998
1040
1060
1010
1058
1084
1057
1016
1064
1060
1006
1043
1051
1037
995
1032
1048
1018
1002
1045
1037
1004
991
1020
1024
997
987
1024
1025
981
1025
1016
992
961
993
1011
1023
990
1033
1065
1040
1021
1063
1020
993
1041
1056
1018
1027
1063
1067
1020
1070
1062
1021
1039
1045
1013
991
1052
1062
1035
1027
1039
1007
1002
1008
991
934
907
897
884
880
902
920
893
889
923
911
891
930
930
930
905
898
917
919
925
939
1125
1150
1089
1147
1155
1094
1083
1088
1079
1060
979
1011
1056
1039
1106
1191
1080
1011
1044
1048
1009
1048
1045
1032
994
1035
1056
998
985
1053
1057
1036
1013
1038
1030
996
1028
1033
1029
990
1022
1023
1013
975
999
1016
987
969
1014
1044
1025
979
968
1026
1047
1006
1023
1065
1041
1011
1070
1056
1015
1023
1036
1043
1005
1046
1059
1067
1021
1034
1053
1031
1021
989
1010
1031
1023
996
1022
1006
1018
979
991
1048
1067
1039
963
1010
1034
991
1000
1039
1015
1033
1080
1029
997
1003
1032
1046
1009
1047
1059
1025
1026
1057
1055
1028
1029
1033
1029
1072
1053
1035
1003
1065
1109
1066
1123
1146
1072
1095
1126
1099
1047
1086
1072
1032
1021
1048
1036
1006
1042
1054
1038
990
1026
1031
1032
1017
988
1008
1026
1006
1013
1017
990
1014
1029
1017
984
1029
1039
1015
992
1024
1034
1026
1049
1061
1023
1040
1022
998
1027
1059
1005
981
1034
1037
1019
985
1036
1060
1027
1007
1031
1036
999
1033
1047
1020
1035
1057
1036
1009
1045
1073
1050
989
1022
1015
1009
1072
1097
1038
1106
1104
1060
1031
1080
1076
1050
1019
1050
1048
1035
1004
1043
1066
1076
1051
1026
1042
1002
963
995
926
902
833
808
769
761
749
738
721
718
705
701
702
698
704
705
714
721
740
746
754
795
833
888
900
1021
1108
1110
1095
1056
1035
1023
1012
956
980
1009
1034
992
1031
1071
1068
1026
1064
1071
1046
1054
1061
1059
1035
1043
1066
1057
1010
1051
1067
1020
1040
1066
1055
1081
1078
1036
1063
1059
1045
1007
1029
1055
1061
1013
1034
1059
1032
1020
1066
1075
1038
1042
1052
1015
997
1027
1019
988
1036
1058
1009
1003
1066
1069
1022
1069
1058
1034
1061
1060
1021
1044
1049
1043
1001
1027
1034
1010
976
1020
1052
1024
1017
1056
1055
1026
1049
1052
1022
1014
1039
1053
1031
1038
1051
1008
1024
1059
1020
1019
1031
1010
1018
1027
1000
970
969
981
963
1017
984
959
1017
1034
1029
955
980
960
925
947
963
999
1016
1079
1111
1069
1098
1097
1059
1033
1039
1044
1005
1035
1064
1036
1012
1036
1027
991
1009
1017
1033
990
948
977
991
985
982
1035
1054
1012
1057
1066
1021
1050
1029
981
1001
979
944
954
992
994
956
989
982
955
979
1001
986
983
1008
1023
1001
983
1047
1076
1040
1003
1052
1073
1021
1010
1040
1045
1007
1025
1026
1002
962
1000
1022
1010
1075
1104
1069
1047
1046
1032
978
984
968
946
1007
1044
1057
997
1022
999
968
1000
997
995
953
957
998
1010
991
996
1045
1105
1076
1057
959
931
935
971
969
1099
1156
1086
1120
1122
1068
1095
1079
1019
1018
1017
1018
980
996
1003
993
940
958
979
984
943
964
973
993
954
972
1020
1025
977
1019
1029
1000
970
1023
1008
967
987
1015
976
1019
1013
967
972
1009
1005
973
1028
1128
1142
1091
1160
1151
1051
1081
1074
1015
1012
1092
1074
999
1034
1042
990
954
1014
1031
990
996
1066
1079
991
1013
1034
1028
967
993
1026
988
965
1022
1027
971
1012
1039
986
1005
1069
1016
1007
1072
1070
991
1031
1083
1053
997
1016
1050
1008
965
998
1031
1021
965
994
1040
1042
1012
1038
1072
1063
1014
1053
1073
1056
1009
1043
1067
1047
993
1025
1027
1020
1065
1085
1030
1030
1052
1012
956
982
984
978
978
1076
1105
1044
1077
1082
1030
1031
1056
1039
994
1031
1054
1033
994
1024
1027
989
940
984
989
964
945
1020
1082
1035
1014
1074
1058
1012
1054
1059
1014
1012
1048
1024
993
1050
1094
1030
1065
1093
1059
1013
1056
1060
1018
978
1007
1033
976
960
1001
1003
962
1014
1043
1018
1033
1073
1036
1001
1037
999
978
1007
1007
957
956
1020
1035
989
987
1036
1042
978
1002
1018
981
999
1017
988
945
995
1007
984
971
1033
1048
994
1033
1062
1039
1009
1043
1044
998
1002
1020
988
965
1016
1045
1010
979
1033
1007
967
999
999
963
1022
1070
1029
1031
1049
1060
1010
1033
1039
1005
999
1050
1032
994
1036
1053
1011
973
1021
1031
981
934
961
961
964
940
985
1016
1018
966
1022
1041
1007
969
1011
1012
967
964
978
960
914
956
995
993
971
1043
1056
988
991
1006
989
943
977
1011
992
960
1006
1033
1003
978
1035
1049
999
993
1040
1039
1003
1031
1050
1035
985
1013
1018
1012
983
1032
1034
984
975
1020
1022
969
992
1031
991
963
1018
1004
969
1011
1019
976
976
1024
1022
964
992
1027
1007
983
1038
1073
1020
1006
1043
1027
986
1031
1054
1016
991
1063
1069
994
1005
1051
1018
990
1041
1042
990
1034
1088
1107
1003
976
954
912
905
943
918
905
942
935
891
881
854
871
904
924
891
852
815
783
768
744
738
736
741
757
787
818
862
893
937
1006
1079
1116
1066
1103
1117
991
1031
1094
988
1013
1142
1079
1024
1144
1093
1031
1075
1063
1051
1056
1046
999
1053
1058
1009
1015
1052
1032
992
1038
1039
996
1038
1040
986
1022
1052
999
1011
1050
1039
990
1056
1032
1004
1069
1041
983
1040
1055
997
1030
1066
1035
988
1067
1054
990
1054
1063
1033
1011
1103
1034
1053
1087
1050
1022
1091
1078
1019
1064
1084
1039
1014
1091
1070
1025
1085
1078
1029
1045
1069
1052
983
1029
1047
1010
997
1051
1027
998
1065
1049
1010
1061
1071
1027
992
1050
1055
1008
1051
1077
1033
1043
1069
1026
1013
1052
1050
1017
1029
1059
1069
1020
1075
1082
1049
1026
1065
1044
1016
1072
1063
1009
1054
1071
1015
1068
1081
1032
1022
1052
1042
988
1044
1048
999
1038
1064
1024
1044
1063
1011
1034
1060
1020
1020
1036
1000
1014
1048
1016
991
1063
1029
992
1033
1021
989
1044
1051
994
1005
1043
1034
999
1056
1041
997
1054
1071
1042
992
1039
1051
990
1030
1043
992
1050
1065
1011
1053
1047
1013
998
1054
1061
1008
1077
1078
1027
1046
1074
1079
1031
1067
1078
1032
1007
1064
1105
1021
1007
1060
985
946
1009
961
897
833
801
811
784
809
828
835
824
836
840
846
796
786
767
739
721
704
701
697
680
704
754
819
857
907
946
956
945
996
1023
1038
1009
969
1017
1033
1043
1035
973
1033
1035
1041
1006
1027
1045
1022
966
1034
1057
1004
1039
1074
1061
989
1079
1065
1015
1017
1069
1078
1018
1090
1078
1024
1081
1080
1103
1119
1089
1028
1089
1090
1059
1000
1058
1064
997
1075
1083
1010
1028
1058
1034
1031
1078
1071
1036
1088
1079
1078
1021
1037
1070
1098
1028
1011
1051
1037
967
1021
1046
985
972
1045
1051
991
1044
1060
1039
1027
1108
1104
1108
1102
1116
1107
1039
1061
1097
1050
983
1032
1059
1001
1057
1092
1068
1021
1064
1084
1092
1075
1107
1101
1097
1039
1071
1071
1055
1044
989
1034
1055
1029
974
1037
1032
1031
972
1032
1022
993
1045
1064
1070
1044
1093
1097
1086
1048
1105
1106
1065
1062
1109
1090
1069
1098
1100
1047
1091
1103
1063
1030
1104
1135
1058
1085
1110
1107
1056
1119
1142
1085
1118
1112
1092
1035
1082
1070
1048
1062
1086
1082
1035
1061
1062
1010
1058
1073
1051
1082
1083
1086
1043
1102
1085
1047
1026
1074
1086
1062
1032
1093
1101
1053
1085
1120
1097
1054
1079
1099
1079
1110
1112
1072
1069
1108
1111
1051
1109
1092
1036
1016
1093
1146
1056
1077
1130
1108
1048
1099
1115
1057
1103
1098
1077
1071
1110
1062
1109
1124
1065
1069
1085
1067
1026
1052
1079
1099
1042
1108
1102
1047
1037
1076
1077
1025
1094
1105
1085
1035
1050
1079
1083
1041
1082
1101
1081
1044
1119
1117
1082
1086
1115
1053
1104
1131
1108
1062
1099
1123
1106
1045
1091
1111
1086
1061
1076
1080
1041
1024
1097
1132
1086
1023
1091
1102
1054
1020
1063
1075
1038
1091
1093
1035
1069
1077
1084
1035
1073
1085
1089
1044
1090
1098
1046
1070
1088
1080
1022
1069
1081
1033
1033
1071
1070
1036
1100
1105
1061
1098
1108
1066
1067
1098
1085
1044
1093
1104
1102
1048
1077
1110
1113
1057
1066
1109
1105
1046
1132
1171
1119
1065
1079
1114
1084
1036
1054
1052
1000
1042
1060
1063
1008
1043
1059
1082
1024
1052
1078
1039
1068
1096
1070
1030
1095
1108
1046
1053
1081
1062
1017
1073
1057
1016
1080
1071
1037
1019
1065
1076
1040
1073
1086
1060
1022
1082
1065
1006
1044
1055
1008
1031
1076
1070
1021
1050
1079
1058
1022
1066
1077
1071
1032
998
1057
1077
1076
1022
1078
1076
1023
1043
1061
1031
1010
1042
1038
1000
1056
1055
1032
1056
1073
1039
1068
1079
1039
1026
1068
1073
1022
1070
1081
1040
1012
1041
1045
1009
1052
1071
1025
1075
1048
1021
1063
1061
1007
1035
1042
1048
998
1026
1055
1013
1039
1054
1060
1045
1058
1074
1051
1081
1108
1091
1070
1115
1110
1086
1101
1126
1088
995
955
976
955
865
821
790
772
754
737
732
730
713
726
779
821
810
884
960
1020
1010
968
993
1026
1003
990
1107
1175
1091
1095
1134
1134
1090
1157
1160
1163
1090
1128
1139
1080
1062
1071
1074
1036
1112
1139
1072
1104
1090
1009
1028
1057
1031
999
1043
1107
1114
1065
1053
1110
1132
1074
1043
1073
1092
1053
1114
1116
1085
1120
1113
1053
1101
1103
1043
1033
1076
1085
1040
1124
1142
1094
1074
1122
1125
1071
1106
1131
1104
1084
1110
1093
1038
1085
1107
1102
1084
1053
984
993
1045
1059
1033
1109
1127
1060
1072
1046
1034
971
1000
1023
1051
1004
1051
1085
1086
1033
1025
1136
1159
1143
1084
1133
1156
1109
1044
1050
1032
975
941
1017
1071
1077
1064
1123
1104
1057
1121
1117
1077
1035
937
940
934
948
907
946
998
989
1059
1111
1115
1066
1085
1102
1093
1059
951
954
984
991
945
1051
1126
1147
1056
1044
1078
1089
1089
1097
1070
1024
1068
1105
1097
1052
993
1039
1060
1047
1002
1043
1042
1002
1046
1053
1056
1002
1018
1059
1074
1073
1036
1078
1081
1024
1061
1074
1052
1014
1064
1067
1009
1047
1071
1012
1042
1047
1040
1002
1086
1122
1084
1024
1056
1091
1021
1052
1047
1027
988
1032
1062
1036
988
1040
1047
995
1014
1024
1060
1019
1038
1066
1041
994
1029
1045
1038
991
1011
1059
1069
1009
1016
1032
997
996
1069
1087
1050
990
1022
1068
1020
1100
1141
1083
1067
1119
1109
1044
1079
1094
1062
1040
1081
1093
1067
1043
1057
1059
1016
938
966
982
959
936
1010
1087
1089
1129
1166
1126
1065
1081
1080
1058
1000
1030
1033
1024
1005
1015
1041
1042
1038
1081
1085
1037
1108
1124
1054
1088
1098
1052
976
1009
1036
1031
981
1040
1061
1066
1011
1036
1061
1055
1000
1017
1063
1065
1040
985
1036
1059
1018
1033
1054
1023
989
1035
1061
1055
1072
1132
1136
1070
1073
1063
1023
989
1096
1154
1111
1068
1127
1094
1075
1097
1083
1026
1066
1088
1043
1053
1050
1027
978
1002
1030
1041
1011
1047
1060
1026
1052
1064
1052
1010
1060
1085
1038
1027
1078
1082
1077
1088
1080
1064
1014
1063
1087
1038
1078
1127
1133
1092
1105
1095
1055
1085
1106
1124
1065
1095
1091
1089
1026
1051
1069
1018
1076
1095
1041
1003
1038
1041
982
1017
1043
1034
991
978
985
981
946
958
988
1008
975
980
1001
1015
967
999
1028
1014
979
1013
1036
1012
1041
1057
1006
977
1013
1027
991
1010
1020
975
983
996
996
941
964
989
1037
1003
1022
1071
1043
1020
1072
1068
1018
1065
1088
1059
1073
1071
1027
1058
1089
1058
1002
1053
1048
993
1012
1001
1013
961
1000
1029
1025
970
981
1013
1018
967
989
1001
996
970
1009
1039
1009
1016
1050
1036
995
1036
1063
1032
1003
1060
1068
1018
1037
1033
996
961
987
1010
968
967
1010
1027
979
1009
1012
1008
957
967
993
1002
973
1005
1049
1019
984
1030
1056
1035
1027
1039
1041
1001
1044
1077
1032
1038
1065
1062
989
1015
1009
957
953
974
1013
1003
1040
1030
992
1018
1042
1007
964
1009
1037
1003
961
1003
988
965
993
1003
957
985
1033
1061
1034
1044
1028
950
946
984
1054
1048
1103
1164
1176
1119
1104
1081
1049
1012
1047
1059
1071
1019
1038
1057
988
1017
1024
990
979
1026
1041
983
992
1008
996
966
1001
1022
1007
967
1004
1036
1007
975
1010
1003
960
988
1009
980
1005
1034
1061
1015
1036
1067
1043
996
1009
1004
983
960
995
1025
1014
979
1020
1050
1014
995
1031
1023
999
1036
1040
982
998
1023
1035
986
1014
1029
995
952
988
1019
988
1034
1062
1034
982
1021
1025
981
996
1019
1025
975
990
1008
1028
990
1009
1038
1054
1001
1032
1055
1030
1006
1018
1020
967
987
1003
986
951
988
1017
1001
976
1024
1044
994
961
990
997
982
946
979
1007
964
999
1010
978
962
966
960
967
953
1006
1063
1091
1032
957
929
939
956
980
1048
1066
1079
1095
1119
1150
1136
1097
1047
937
911
890
930
1002
992
1058
1109
1092
1098
1098
1056
1032
1035
1003
934
908
916
956
943
983
1070
1051
1030
1058
1075
1070
1051
1038
1060
1066
1040
979
1020
1014
977
963
1014
1027
979
1023
1031
961
967
1013
1038
1001
1029
1040
1059
1018
1015
1001
1011
961
1009
1040
1042
1006
1063
1081
1058
1011
1036
1054
1018
1040
1073
1065
1028
1070
1079
1016
1013
1004
969
919
939
946
953
940
1005
1035
1037
996
1062
1069
1019
1056
1087
1037
1025
1055
1060
1015
1050
1078
1043
1032
1109
1120
1052
970
942
872
832
857
939
1055
999
1080
1116
1063
1073
1075
1064
1006
1030
1047
1035
986
1038
1047
1056
992
1013
1031
1029
975
1018
1037
1005
998
1025
1010
969
1009
1013
978
1022
1044
1014
1060
1065
1048
1037
1067
1066
1012
1012
1024
1029
979
1019
1053
996
991
1011
1046
1010
1049
1082
1082
1046
1069
1095
1042
1048
1052
1072
1005
1027
1066
1069
999
1021
1024
1003
965
1020
1040
1009
1074
1094
1032
1062
1059
1015
993
1042
1067
1021
1065
1078
1035
1072
1079
1037
1028
1052
1046
1001
1034
1061
1012
1016
1022
968
918
937
954
970
986
1089
1124
1086
1054
1068
1062
1013
1052
1070
1017
1043
1057
1030
972
1009
1017
970
977
993
981
972
1010
1039
997
1001
1034
1042
1007
1041
1063
1035
990
1030
1035
980
1006
1041
1025
991
1002
1061
1071
1012
1052
1072
1017
1017
1048
1030
992
1024
1040
993
1024
1025
981
1020
1034
999
998
1025
1035
976
1028
1052
1041
1048
1082
1074
1029
1033
1054
1036
998
1030
1057
1036
980
1037
1064
1062
1001
1042
1074
1024
1019
1018
1015
960
986
992
960
978
1003
1001
975
1024
1047
1011
1034
1042
1044
991
1020
1033
1015
962
974
971
944
948
991
1039
1035
1024
1088
1070
1052
1077
1036
986
1024
1041
1017
1020
1027
1012
969
1006
1017
986
955
1006
1007
985
990
1039
1048
1001
1044
1064
1042
1002
1017
1023
996
982
1043
1052
1025
998
1031
1010
989
1010
1009
954
972
996
978
954
1019
1033
1010
1005
1036
1032
967
975
989
965
990
1028
1012
973
1010
1023
973
1010
1023
979
978
1003
1023
979
1000
1016
991
985
1001
996
969
998
1035
1005
991
1027
986
1014
1035
1006
980
1002
1028
997
990
1021
1006
972
1010
1027
989
1015
1022
969
983
1030
989
1019
1049
1028
985
1008
1022
995
964
1004
1020
978
996
987
955
979
994
957
950
986
999
955
993
1021
1023
982
991
1009
992
959
967
959
916
933
973
995
980
1050
1078
1022
1045
1053
1006
1035
1076
1056
1019
1079
1085
1024
1060
1049
998
1015
1024
995
955
975
997
961
995
1002
991
958
1010
1044
992
995
1034
1000
964
997
1012
997
945
993
1011
977
941
994
1014
981
997
1026
1032
959
983
997
974
941
992
1023
1000
1016
1021
992
982
1011
1020
988
989
1010
975
952
971
968
952
999
1039
996
1025
1026
995
1015
1020
1020
983
1020
1057
1019
1010
1046
1039
999
1015
999
952
967
982
958
998
1022
1008
983
1024
1021
961
991
1018
1008
974
997
1013
1006
973
1036
1055
1013
1057
1083
1030
1046
1034
994
1010
1019
990
992
1006
966
958
993
1003
974
1008
1045
1003
991
1000
999
952
965
957
986
965
1006
1049
1018
1050
1067
1035
978
1011
1021
1020
978
1016
1036
990
1080
1063
1003
970
1051
1065
1039
1029
1084
1066
983
997
1006
958
979
1003
1030
1004
1024
1035
1005
945
984
1021
1043
994
994
1047
1038
999
1043
1044
990
1002
1007
976
1019
1042
978
991
1035
1053
1019
1054
1074
1049
1031
1056
1072
1100
1104
1098
1080
1000
1041
1108
1008
947
987
1017
970
946
999
1032
985
996
1037
1047
992
1054
1054
1050
991
941
958
964
930
900
927
958
977
946
997
1013
983
944
971
990
1002
953
951
969
1011
950
918
953
988
960
936
972
984
987
938
960
971
993
937
925
949
947
931
923
963
997
981
1001
1037
1048
1027
984
1000
995
976
947
998
1023
1022
975
963
993
994
938
963
989
1029
989
997
1006
976
931
961
992
972
938
974
988
935
942
975
986
962
984
1000
991
955
918
959
1005
1009
980
1005
1003
974
948
974
935
969
1006
994
968
1023
1034
1001
998
1046
1062
1054
1022
948
972
1016
994
938
988
949
879
834
831
828
817
806
802
786
788
786
775
767
753
747
730
718
714
699
691
688
675
684
726
817
915
991
968
1057
1132
1074
1005
1040
1064
1023
1043
1103
1054
1057
1081
1061
1054
1094
1081
1049
1075
1076
1076
1101
1086
1057
1082
1081
1053
1017
1067
1088
1060
1089
1131
1113
1044
1113
1094
1076
1011
1017
1041
1011
983
1075
1108
1032
1101
1116
1113
1051
1085
1081
1041
1080
1099
1076
1055
1098
1098
1047
1013
1033
1055
1028
1014
1073
1073
1018
1086
1087
1026
1088
1085
1037
1016
1025
994
991
1021
1021
1048
1064
1008
1026
1043
1056
1011
1053
1070
1070
1051
1008
1063
1091
1068
1028
988
1029
1068
1044
1009
1077
1085
1060
1019
1070
1072
1060
994
1072
1074
1046
1014
1070
1067
1009
1006
1040
1054
997
1069
1078
1055
1016
1075
1082
1058
1036
1032
1045
998
1034
1052
1044
1013
1073
1085
1055
1047
1057
1068
1025
1072
1089
1069
1020
1084
1122
1116
1092
1060
1029
1071
1104
1044
1067
1100
1101
1045
1082
1102
1049
1035
1067
1025
1057
1063
1008
1057
1073
1086
1026
1024
1050
1047
1003
1055
1091
1099
1045
1074
1069
1037
1009
1071
1096
1042
1051
1084
1039
1046
1071
1058
1012
1058
1052
1029
1039
1046
1016
1016
1040
1036
1001
1058
1072
1052
1032
1065
1044
1001
1052
1051
1053
1016
1043
1053
1011
1036
1068
1035
990
1047
1066
1057
998
1082
1138
1026
1066
1074
1071
1026
1078
1081
1044
1022
1044
1036
1027
1074
1067
1025
1046
1042
1003
1054
1068
1027
996
1037
1042
1013
1020
1051
1058
1005
1033
1052
1032
994
1029
1035
1006
984
1029
1057
1050
1069
1065
1028
1044
1047
1007
1027
1049
1054
1018
1073
1050
1048
1023
1064
1073
1075
1030
1057
1061
1071
1059
1018
1060
1061
1026
1018
1044
1054
1019
1063
1076
1041
1062
1070
1043
999
1035
1052
1055
1064
1059
1020
1088
1089
1047
1055
1061
1024
1062
1070
1013
1021
1038
1017
994
1031
1027
982
1019
990
967
927
958
974
951
935
961
973
951
921
954
966
959
925
948
969
981
972
1016
1037
998
1006
1005
986
949
980
998
1005
977
1002
1016
980
990
993
984
951
969
985
976
969
1021
1031
986
1015
1014
968
1016
1018
1051
1030
1067
1059
1035
1050
1013
970
973
965
1026
997
1153
1183
1166
1048
1077
1046
1043
968
961
976
1006
980
1015
1049
1054
941
911
907
906
906
1085
1104
984
930
947
1007
952
903
853
798
797
796
757
739
725
717
707
710
707
707
714
724
737
746
748
791
875
1003
1030
964
1018
1096
1077
1000
1016
1068
1085
1091
1024
1086
1081
1092
1030
1074
1065
1087
1035
1012
1091
1101
1060
1068
1108
1082
1048
1096
1083
1056
1118
1138
1094
1130
1145
1111
1136
1150
1132
1151
1131
1121
1149
1097
1113
1129
1076
977
1026
1027
956
1031
1112
1021
1057
1141
1108
1038
1141
1138
1102
1053
1102
1100
1079
1029
1043
1058
1073
1117
1130
1067
1108
1112
1064
1109
1068
1005
959
1015
1068
1033
1078
1139
1076
1037
1117
1119
1064
1105
1108
1086
1090
1057
1072
1080
1043
1079
1075
1024
1066
1065
1015
989
1038
1071
1073
1014
1065
1075
1083
1030
1079
1088
1045
1051
1087
1055
1015
1075
1073
1042
1096
1084
1035
1082
1099
1061
1080
1097
1073
1074
1098
1042
1058
1077
1071
1016
1056
1065
1020
1022
1063
1041
1000
1068
1070
1027
984
1038
1044
1016
1046
1065
1053
1017
1061
1056
1023
1049
1064
1014
1040
1033
988
1015
1021
1018
999
1055
1018
1039
1087
1032
1007
1038
1026
967
978
1021
1029
980
1062
1141
1098
1136
1114
1094
1093
1067
1077
1090
1094
1106
1103
1091
1070
1108
1076
1147
1118
1042
1110
1043
963
992
990
953
907
876
852
830
810
779
777
774
761
743
742
752
759
769
821
903
954
915
900
959
994
1006
960
939
992
1066
1055
990
1059
1090
1090
1077
996
1020
1042
1061
1077
1108
1132
1076
1033
1069
1075
1016
1074
1072
1063
1023
1065
1072
1067
1006
1028
1045
1048
1050
1017
1068
1107
1077
1121
1139
1103
1130
1121
1108
1119
1088
1069
1097
1059
1018
1022
988
917
863
820
809
800
794
796
789
783
779
773
754
753
743
746
739
743
781
836
866
836
890
945
1013
964
987
1035
1040
973
1017
1070
1097
1030
1025
1050
1019
1017
943
967
1046
1110
1090
991
1030
1040
1062
1008
993
1037
1074
1105
1027
1026
1042
1059
1066
1006
1004
1037
1077
1050
1065
1075
1068
966
970
969
989
966
959
1050
1113
1070
1110
1105
1068
992
994
996
990
950
1005
1080
1135
1039
978
938
878
825
805
790
771
760
751
741
761
761
768
826
894
891
852
929
987
993
956
1058
1106
1081
1055
1089
1068
1034
1061
1081
1075
1043
1099
1098
1085
1028
1094
1078
1075
1038
1072
1079
1058
1011
1065
1081
1046
997
1059
1078
1022
1036
1056
1062
1003
1007
1026
1026
1021
1058
1038
1008
1061
1074
1024
1041
1050
1031
1010
1037
1036
1004
1036
1013
1027
1041
1041
1010
1023
979
989
946
976
1002
1022
1032
987
1005
1021
998
1002
1034
1059
1010
1044
1060
1070
1030
1029
1073
1093
1044
1047
1068
1032
965
919
967
1102
1064
1077
1258
1246
1164
1176
1137
1059
1105
1106
1081
1027
1084
1079
1066
1012
1043
1059
1055
1020
1037
1062
1055
1039
996
1040
1039
1020
985
1021
1035
1037
1006
1066
1053
1012
1064
1060
1028
1026
1062
1091
1063
1089
1101
1042
1079
1090
1044
1082
1090
1051
1103
1129
1117
1113
1109
1059
1095
1100
1082
1068
1104
1075
1037
1084
1093
1043
1076
1097
1033
1077
1087
1025
1067
1071
1007
1057
1041
981
906
928
1001
1052
1080
1200
1165
1090
1128
1119
1061
1079
1067
1064
1022
1003
1041
1065
1020
1028
1051
1051
1011
978
1091
1222
1229
1145
1151
1133
1104
1027
1004
980
936
838
796
784
772
755
759
763
749
747
759
786
825
815
808
862
917
958
906
906
951
1000
978
995
1072
1104
1062
1113
1131
1097
1022
1076
1085
1088
1084
1009
1062
1084
1100
1049
1082
1074
1030
1051
1053
1056
1046
1043
970
979
1064
1132
1047
1088
1131
1119
1054
1099
1102
1085
1028
1045
1047
1028
1011
1025
1037
1002
988
1022
1036
997
1019
1039
1054
1023
1052
1096
1087
1043
1085
1079
1018
1013
1024
1062
1000
1057
1098
1012
1083
1126
1044
1080
1127
1115
1048
1112
1124
1097
1025
1039
1052
1027
976
1009
1002
1005
957
1002
991
883
851
829
817
808
786
779
764
745
729
721
705
706
691
687
688
688
691
696
711
732
775
784
813
920
1010
1011
976
1040
1100
1108
1025
1055
1089
1093
1021
1090
1122
1119
1055
1134
1149
1138
1106
1071
1114
1113
1062
1099
1104
1095
1026
1073
1089
1064
1001
1057
1075
1044
1011
1041
1007
983
1009
1018
1006
966
1021
1010
973
1003
1003
1005
1023
1015
965
979
1026
1070
1057
1095
1114
1092
1033
1065
1084
1085
1026
1040
1076
1093
1040
1108
1102
1051
987
1006
1047
1024
939
938
948
959
1027
1034
961
918
876
841
826
882
896
878
820
776
763
758
753
721
702
704
697
703
723
738
748
764
769
808
841
857
810
822
887
901
893
943
1007
1062
1104
1027
933
921
897
909
875
891
934
928
914
949
950
918
876
854
835
825
814
788
768
767
771
775
783
806
810
814
818
836
827
822
813
820
817
804
800
804
807
812
815
823
823
819
810
811
795
796
796
787
776
775
771
762
779
777
788
791
784
778
764
753
736
717
705
669
673
661
652
674
693
721
810
929
958
919
932
956
958
924
897
850
817
792
743
733
713
691
682
678
674
676
696
721
775
848
888
886
933
940
949
921
935
943
931
920
949
948
938
978
964
944
965
956
929
941
951
940
934
973
975
957
989
990
953
970
959
941
921
932
896
897
843
808
822
834
856
866
914
923
935
905
938
944
930
920
975
994
1016
986
1007
1026
1030
1000
1010
1029
995
980
1008
1010
986
1010
1025
993
1015
1015
980
964
984
1001
1018
955
974
993
996
984
917
849
827
804
812
832
865
912
944
935
933
972
977
989
993
1021
1065
1080
1086
1046
1012
1006
943
918
938
903
836
816
793
767
750
732
720
719
736
758
781
792
834
850
869
850
877
917
965
955
1015
1069
1042
1060
1060
1036
996
1008
1027
1024
1000
1032
1069
1054
1048
1109
1105
1106
1067
1042
1050
1059
1036
1062
1073
1031
1049
1065
1025
1011
1017
1004
970
990
1013
1044
1039
1077
1076
1040
1013
1022
1020
959
912
898
924
904
931
986
1012
982
992
987
971
952
957
966
960
983
1010
1023
1007
1024
1030
988
992
999
986
957
986
1010
988
1000
1015
987
969
963
948
925
941
958
981
956
990
995
955
899
893
920
906
853
811
806
810
809
802
806
829
824
797
788
794
811
829
846
854
887
875
876
888
895
876
878
885
874
868
890
900
873
880
902
893
917
917
872
880
889
904
869
870
911
924
903
937
956
938
921
931
906
904
901
860
843
853
882
871
870
925
921
910
909
896
860
860
846
826
826
825
826
816
826
826
828
836
851
844
842
854
864
862
848
850
884
888
882
907
924
890
895
887
872
845
852
873
894
914
935
912
892
909
879
868
878
854
890
925
938
883
838
813
796
779
763
751
729
747
780
893
956
946
993
1043
1044
997
1010
972
944
937
926
893
879
883
893
870
878
901
892
878
876
906
928
911
897
931
928
901
917
978
930
909
922
919
891
881
879
886
873
903
931
925
902
908
874
830
808
835
831
841
905
936
895
902
937
909
903
919
930
920
952
949
932
937
967
953
935
965
971
935
930
951
959
919
896
887
871
874
870
902
952
943
924
953
964
942
868
821
822
846
889
922
938
995
1005
993
1023
996
963
988
1014
996
1026
1052
1016
1039
1024
985
985
983
968
958
989
974
962
986
995
964
961
971
938
941
955
964
953
979
991
969
995
992
960
939
957
961
945
960
978
962
946
985
1003
978
981
991
965
976
969
931
925
939
936
919
917
952
962
944
946
967
967
926
908
917
916
942
953
988
1036
1019
989
1020
1035
991
1024
1013
982
1015
1022
998
1008
1031
978
981
987
962
987
1015
988
981
1004
996
975
989
991
971
1003
996
969
992
998
959
965
977
960
968
994
985
952
968
968
943
958
968
939
940
937
919
926
945
949
945
973
967
907
900
886
878
861
887
895
878
887
918
911
895
929
930
909
900
924
931
895
920
933
926
909
934
929
906
896
924
921
909
929
929
919
918
943
935
919
964
948
929
912
938
934
926
928
923
878
870
822
794
787
811
838
859
848
871
902
928
924
936
987
960
969
1000
1013
999
1043
1031
1033
1021
1050
1065
1059
1062
1090
1078
1052
1062
1033
1010
1062
1018
1040
1071
1051
1018
1050
1062
1024
1046
1051
1014
1050
1045
996
1025
1038
1001
1009
1027
994
1015
1013
1002
996
1028
999
984
1013
995
970
1000
1002
969
1016
1019
992
1003
1018
990
1007
1015
1006
977
1007
991
945
977
1020
1014
996
1016
1001
975
985
983
945
954
960
946
926
946
978
975
968
991
975
948
960
974
943
953
985
995
955
948
952
934
915
947
968
964
978
993
985
950
963
959
943
928
940
940
919
936
932
913
927
939
913
900
945
950
923
973
1024
1031
1004
1011
1006
977
997
1000
972
978
1008
991
920
887
958
1048
1028
941
881
843
818
839
878
934
982
992
1018
1033
1014
1046
1036
1012
1043
1019
1011
1063
1069
1021
1032
1013
979
989
989
974
974
1013
1007
968
998
991
976
990
997
985
1006
1020
980
1006
1015
976
986
977
937
948
956
930
939
982
964
954
986
962
948
978
967
945
949
957
928
928
936
922
906
915
915
885
889
897
888
891
926
959
934
898
909
888
850
810
788
803
799
813
843
898
879
896
912
913
889
861
857
825
826
841
880
936
938
957
987
970
948
966
965
952
953
1018
986
976
1022
1026
994
1012
1010
956
932
937
924
925
944
929
937
958
919
903
912
896
885
897
906
905
906
929
936
924
934
909
916
929
900
889
929
935
922
955
943
934
967
985
975
989
978
962
944
964
959
931
972
988
935
929
934
923
887
896
895
889
921
939
930
932
967
971
940
939
959
959
904
910
907
898
926
964
944
950
995
991
944
946
932
911
929
931
925
926
952
966
954
931
937
908
903
920
938
922
943
965
950
951
938
923
921
916
894
885
927
940
929
925
932
908
912
922
904
899
929
921
873
879
908
929
930
964
968
939
944
954
931
907
925
932
906
912
936
927
918
957
939
922
923
928
897
906
928
919
904
935
928
927
930
942
931
923
939
943
916
905
928
916
901
943
939
922
903
919
905
895
913
916
901
871
877
844
821
822
820
830
797
778
804
795
796
786
774
752
729
714
695
686
674
666
641
653
663
689
719
761
804
816
799
819
833
804
811
819
810
812
871
862
841
861
856
837
836
826
831
811
798
807
783
757
754
778
802
833
860
847
852
885
889
878
900
900
889
906
935
894
876
832
795
785
798
831
886
881
928
958
941
899
904
910
886
873
897
902
918
919
968
1001
995
964
970
963
948
915
862
817
813
842
934
950
901
933
881
846
837
816
837
841
899
961
1000
1027
1057
1081
1038
1024
1014
988
969
1025
977
994
1023
988
989
999
972
1001
1019
1010
990
1031
1053
1038
982
1011
998
974
971
1014
1009
979
1024
1015
973
999
1003
974
962
981
996
963
1000
1002
968
988
1002
992
957
983
992
960
949
956
947
968
1015
1019
983
1019
1018
986
1011
1007
988
974
1003
1004
985
982
998
1000
964
1006
1036
995
1024
1030
991
1007
1012
980
995
1006
992
983
1013
1022
994
1021
1061
1001
1020
973
952
930
912
873
813
808
835
834
896
939
970
946
952
972
978
977
962
1005
1020
990
975
1008
1012
978
1004
1028
1019
1003
1028
1020
1000
1021
1036
1034
993
1033
1027
984
987
1020
1017
982
1019
1024
997
1019
984
921
914
884
839
811
767
757
735
715
702
695
693
695
699
712
732
736
738
751
775
781
784
811
818
806
823
829
809
801
804
816
826
832
887
914
924
893
886
888
857
830
820
805
804
804
818
822
813
817
811
813
814
783
777
778
778
763
787
797
788
810
798
785
786
774
774
765
770
752
764
760
747
767
775
775
779
770
770
768
754
752
736
725
717
708
700
696
699
705
719
747
750
775
812
851
855
880
912
923
915
968
960
931
943
939
886
904
890
856
851
982
927
941
964
968
993
1017
1020
1010
1008
990
1038
1024
987
1009
986
975
1005
989
967
995
997
1010
976
999
1012
1014
977
1000
985
909
935
961
948
944
999
991
1003
1026
1024
1020
1007
1019
1019
990
1000
1022
968
976
1019
975
986
1012
973
993
1001
976
999
1004
975
934
948
950
915
917
905
931
994
1032
1012
996
1015
997
984
974
964
928
931
944
933
915
943
955
932
967
987
963
996
1017
976
983
991
960
992
1009
928
918
944
933
940
986
1005
979
997
997
972
999
1013
1014
988
997
1014
984
992
1017
986
964
979
956
949
987
980
959
989
980
958
977
1002
1003
916
895
882
879
885
862
885
961
931
902
872
885
885
871
870
886
866
852
846
857
849
836
830
808
789
764
758
777
798
831
829
847
853
859
817
791
810
807
817
821
843
836
818
821
833
820
816
838
848
853
837
834
853
849
841
834
822
833
828
810
795
790
789
774
758
743
744
749
747
744
743
742
733
722
731
742
747
754
775
816
833
826
851
875
888
882
888
887
881
853
825
790
790
800
832
880
879
899
899
906
870
848
851
841
849
856
916
925
893
921
929
929
907
939
927
893
913
946
969
947
935
930
929
901
884
879
873
837
807
810
837
910
959
966
976
997
962
904
899
878
868
864
839
807
780
782
809
860
915
966
959
998
1047
1051
1004
1016
1033
1021
1005
1043
1008
1029
1042
1004
1014
1025
997
986
999
957
903
891
881
906
913
902
964
993
977
939
878
812
784
757
744
735
744
778
831
803
766
797
826
839
852
841
849
874
901
917
962
987
1021
1001
1018
1019
1009
995
1033
1098
1041
988
1017
991
1016
1000
980
1019
977
1008
1007
987
1013
1002
1002
1028
991
1009
1010
1040
1032
1008
1022
1021
970
1024
1031
969
937
943
892
883
903
872
878
952
995
987
996
998
966
999
964
905
896
908
854
861
858
872
848
829
821
833
824
818
808
814
850
863
880
872
866
878
650
1096
884
904
903
830
1028
894
905
979
608
1409
972
928
898
876
852
839
833
798
776
789
811
818
800
806
803
832
831
826
816
820
815
844
959
924
869
834
793
775
783
809
845
876
888
891
834
797
835
907
932
951
993
1062
1052
998
939
909
886
843
790
766
766
816
915
962
968
1028
1025
1003
1000
956
972
962
912
919
923
895
907
912
892
876
904
944
943
941
941
973
952
949
873
824
831
876
917
920
949
974
938
942
940
918
943
919
903
877
895
911
929
935
938
924
926
938
918
903
902
890
870
867
875
852
827
810
818
822
813
817
816
790
782
847
959
1047
1075
1086
1026
1007
997
981
954
976
992
973
998
961
945
959
933
916
912
880
883
840
789
804
838
880
905
945
938
916
886
908
915
902
885
885
914
919
901
900
870
854
831
826
830
835
819
787
624
471
470
783
817
900
907
900
893
867
818
791
761
746
760
805
914
1011
1078
984
989
1000
1011
1029
1026
998
963
984
987
945
943
942
908
906
848
829
811
825
854
833
789
808
840
876
901
924
892
890
891
889
887
883
838
837
811
791
774
761
782
525
1025
748
747
742
766
775
773
773
770
775
775
790
788
790
812
831
854
877
879
867
842
824
838
859
901
935
967
913
925
943
906
922
902
882
852
803
794
797
819
837
850
829
828
803
809
826
829
835
836
848
872
861
874
902
923
881
847
842
864
861
868
895
879
854
873
893
896
892
867
891
878
852
876
885
864
864
885
881
901
865
834
801
783
796
817
829
836
892
898
888
883
906
908
890
928
936
924
957
940
977
979
946
984
950
961
933
884
855
814
775
750
728
711
688
679
677
701
763
917
967
1022
999
932
987
998
957
986
960
965
972
974
942
953
951
926
895
908
918
894
890
907
888
897
903
886
910
915
890
904
906
885
891
893
894
892
921
889
892
863
866
850
835
841
857
846
844
857
878
870
894
918
900
928
945
938
963
967
952
990
1004
992
1011
1023
992
987
1017
997
938
912
971
979
972
943
915
885
862
797
791
792
796
787
787
772
785
591
1170
943
911
883
845
845
827
773
761
739
720
720
724
761
833
885
873
830
791
818
808
790
776
762
736
717
702
694
674
665
664
670
691
724
743
775
799
779
772
763
737
745
762
759
742
738
736
726
715
705
701
694
695
692
708
701
706
717
715
733
746
740
729
738
734
721
722
715
705
699
701
699
695
707
729
747
740
747
755
746
729
729
725
713
704
694
695
686
696
684
706
729
766
756
763
761
755
734
720
713
705
694
688
692
699
710
714
727
750
762
753
754
754
742
727
712
702
694
695
696
704
725
768
790
768
775
784
765
746
743
736
728
710
696
691
679
673
666
672
698
718
764
804
811
790
771
770
763
753
736
734
711
697
686
686
679
676
672
681
691
713
732
740
792
835
856
832
823
843
825
844
850
836
821
793
806
804
805
787
790
794
778
786
791
777
770
788
788
849
823
789
793
798
788
774
761
741
746
736
723
714
723
721
719
769
790
789
790
766
744
745
739
736
743
749
752
729
736
740
751
769
748
727
757
782
782
775
768
756
756
754
748
736
741
731
719
714
730
722
724
722
726
712
716
715
719
721
711
722
723
740
744
697
716
719
736
735
730
723
741
736
720
719
729
719
704
704
710
694
693
698
719
754
780
813
851
877
857
855
851
838
821
785
785
791
781
745
739
733
728
745
737
736
727
724
750
782
776
780
820
835
819
787
768
745
731
706
720
729
734
508
721
873
955
964
939
952
966
963
963
945
912
930
895
850
870
878
842
868
926
902
925
977
930
981
999
963
970
985
991
943
936
928
923
996
947
929
943
963
938
932
960
913
944
915
898
829
830
837
852
829
854
861
877
870
848
853
887
882
905
874
870
860
854
810
802
770
796
825
842
863
848
852
880
888
888
895
881
866
846
832
822
822
820
797
795
951
905
887
977
884
864
888
905
884
880
851
843
864
892
890
895
918
934
944
929
976
941
899
926
902
908
921
938
940
966
967
968
966
945
976
954
965
947
933
954
926
892
903
926
926
912
871
868
853
864
839
872
918
927
943
981
946
944
921
882
867
826
793
776
775
786
764
738
739
739
728
712
707
705
699
686
693
684
685
686
694
715
736
750
749
748
734
719
714
708
719
729
745
746
740
750
735
722
735
727
717
731
734
738
736
724
728
722
706
696
689
686
687
687
706
712
725
717
718
699
706
675
685
675
678
677
676
666
660
654
648
647
636
639
645
643
646
667
690
683
678
680
690
684
692
701
710
709
693
686
678
661
655
638
644
636
639
641
645
650
647
650
655
647
643
647
639
629
628
624
619
614
620
616
621
626
637
646
648
657
671
675
671
683
672
675
673
673
672
659
649
650
632
628
622
630
634
643
700
728
739
776
786
766
774
766
737
729
713
695
689
684
683
672
676
672
663
653
651
650
637
638
639
655
667
690
717
743
742
731
733
720
705
700
698
690
680
679
679
678
680
695
702
699
688
726
714
720
707
719
732
740
756
739
768
785
815
801
796
806
772
759
778
752
768
770
748
785
797
801
812
809
805
808
811
815
788
803
826
798
818
861
869
855
822
837
866
853
894
946
1002
1014
1013
945
953
975
949
909
860
853
850
830
838
902
933
908
938
957
959
919
908
915
927
944
926
926
951
968
981
951
978
987
931
933
984
977
956
1007
977
942
943
916
856
844
828
802
778
813
840
843
853
854
819
846
853
872
887
856
891
920
906
876
844
865
868
856
900
933
922
926
935
912
883
820
807
794
785
788
769
758
770
798
827
916
1007
1053
1062
1050
1037
1016
995
957
904
853
854
856
880
845
867
1004
1027
976
895
871
887
874
838
857
876
881
892
879
911
946
935
968
993
978
970
965
970
941
928
885
898
909
888
882
929
906
892
925
929
900
929
938
920
905
920
912
899
915
937
946
969
939
905
837
796
771
752
736
718
733
724
736
727
732
763
758
742
746
781
818
785
787
790
781
792
794
795
787
786
772
763
777
784
786
803
790
781
793
775
753
757
755
747
739
760
747
772
780
755
761
764
741
730
715
711
725
761
774
848
929
931
919
880
890
923
915
881
876
876
856
810
806
816
809
784
802
839
841
824
842
841
832
820
834
833
823
812
800
784
788
812
834
833
837
869
866
826
824
829
825
794
828
830
838
842
811
812
818
822
834
817
857
886
891
836
833
847
852
846
866
867
852
860
881
879
853
865
884
900
892
903
925
922
876
880
858
832
824
927
946
916
911
923
924
919
931
932
948
969
986
993
987
978
969
976
952
895
886
899
867
901
950
895
876
861
833
807
802
807
803
801
789
787
788
792
776
802
842
877
951
942
953
970
964
953
930
905
883
848
843
839
839
836
820
832
848
869
841
823
816
815
830
836
823
791
799
827
848
833
837
819
818
839
839
849
851
837
843
849
846
849
850
862
863
833
828
837
838
815
834
848
843
843
861
873
870
848
848
838
812
815
817
825
811
813
828
837
837
826
823
818
795
795
807
821
837
829
837
855
872
879
887
855
868
866
877
897
898
882
856
853
864
831
857
895
895
901
973
1011
984
1002
1016
995
976
967
917
885
877
868
701
1036
878
835
845
855
859
878
844
856
863
866
837
851
858
858
848
875
887
909
875
863
802
786
769
751
731
724
718
713
714
720
713
710
717
728
739
755
759
738
728
734
737
737
761
821
887
867
873
838
823
802
785
809
807
823
833
825
851
880
870
845
857
863
863
894
911
852
819
818
815
814
816
803
824
834
836
804
798
799
799
786
757
776
790
778
798
834
810
838
807
782
818
832
828
848
855
846
835
812
783
786
760
809
800
794
776
818
817
872
882
887
891
900
884
846
839
831
832
828
825
814
792
810
833
917
994
979
976
935
950
952
945
950
944
938
903
931
950
949
884
879
916
907
884
873
890
854
868
870
876
896
899
881
905
932
980
1000
960
916
923
896
868
828
782
773
778
800
866
1026
1105
1135
1092
1117
1121
1101
1072
1048
955
920
923
928
954
930
934
934
890
902
907
916
911
909
932
941
896
922
941
942
903
942
931
889
905
875
852
836
848
842
824
847
865
887
855
882
900
909
871
866
887
912
930
954
959
971
959
928
899
871
876
871
865
863
841
845
821
807
831
843
834
808
791
793
797
809
819
808
831
831
837
862
855
850
846
848
855
830
805
813
829
863
890
894
956
983
986
968
973
945
927
888
897
880
864
896
921
946
920
947
978
939
953
952
934
901
914
917
905
881
916
906
912
913
934
923
917
947
943
908
950
950
914
920
928
932
902
950
988
1013
1011
1001
946
930
944
932
870
833
787
802
782
771
754
767
769
775
758
768
780
787
812
823
839
823
843
862
877
922
904
900
934
944
912
905
915
907
854
862
889
929
942
931
988
1023
1053
1005
1026
1050
1075
1088
1045
977
997
1036
1034
978
1018
1050
1006
1013
1037
999
970
999
986
1004
992
959
971
968
914
872
883
883
846
832
848
872
865
869
863
884
906
934
907
945
994
1035
1002
1032
1038
1010
972
928
877
826
822
804
817
783
861
908
905
908
896
881
872
851
838
833
846
796
833
868
917
964
916
961
989
968
934
887
850
862
891
921
976
1019
950
960
1005
1002
926
942
982
1006
931
917
950
972
988
967
908
910
898
905
908
868
913
954
957
883
901
868
858
871
863
867
863
857
860
829
816
791
752
752
772
805
875
975
926
917
970
1031
1067
1067
1049
966
986
996
1023
1049
982
1000
1030
1047
982
954
986
959
916
912
922
924
883
894
903
905
887
880
877
878
836
819
821
819
788
781
799
820
859
833
843
984
1008
938
886
877
877
924
942
959
924
866
836
796
814
845
869
842
825
837
837
850
854
851
842
832
824
798
773
773
776
799
846
894
922
908
870
887
876
851
825
818
820
818
813
784
787
782
789
792
788
778
796
809
826
850
823
820
831
836
838
807
807
796
771
780
797
829
832
811
833
850
856
870
837
848
840
837
818
797
787
762
777
789
811
806
801
819
833
839
830
832
831
822
819
822
824
796
792
808
841
882
920
898
906
895
858
832
814
815
774
766
774
787
801
828
823
867
898
921
951
922
875
877
870
856
836
805
810
840
882
910
920
896
861
811
821
848
892
916
873
913
952
960
950
919
862
861
854
848
845
853
835
815
793
793
785
780
785
751
750
766
787
823
851
828
869
918
956
968
946
927
882
823
804
778
738
730
713
700
681
676
674
677
672
669
675
678
689
687
682
678
686
683
673
684
664
677
676
682
688
682
685
705
713
702
702
711
729
744
740
736
750
783
815
805
833
840
857
864
850
809
804
804
800
786
806
824
808
811
792
804
808
797
797
801
808
795
781
791
802
818
812
817
827
836
833
817
793
793
778
771
806
847
879
912
887
882
906
905
897
864
876
895
905
869
901
923
916
878
896
898
872
851
866
870
857
844
883
899
925
889
900
917
884
854
865
856
832
809
806
781
768
756
754
751
748
742
726
724
718
727
752
770
789
675
901
766
789
786
766
780
785
789
775
800
782
783
803
816
805
786
776
786
783
768
764
761
747
742
746
750
754
761
766
761
741
719
731
739
740
726
738
765
774
778
778
799
819
833
831
800
813
804
803
786
776
780
783
789
797
774
781
784
787
772
768
778
783
780
774
746
746
749
758
784
830
844
820
829
869
884
871
831
812
805
795
789
787
783
774
755
734
743
746
749
767
754
768
789
817
864
876
872
843
855
856
868
868
855
820
832
828
820
811
798
778
783
765
761
770
790
805
798
792
819
839
860
858
826
823
824
820
814
798
783
785
781
795
822
843
807
816
827
838
839
822
805
800
784
777
768
743
741
743
745
760
783
793
799
789
819
827
815
803
784
763
741
740
750
772
811
826
819
860
898
890
907
883
853
845
829
823
812
802
770
770
763
772
771
760
789
829
841
843
836
824
811
790
756
736
725
726
730
732
783
832
850
854
846
828
787
781
772
778
782
797
801
788
785
776
755
736
725
711
704
695
707
729
737
740
742
761
778
786
792
775
769
775
786
792
769
765
760
770
762
758
759
772
746
762
781
796
795
784
797
816
833
833
825
792
796
798
799
815
824
797
802
803
811
807
810
803
789
765
760
749
745
746
729
733
744
740
752
767
766
754
761
767
762
758
733
731
733
724
724
716
717
730
762
799
797
786
844
851
828
858
881
879
850
823
837
864
871
870
835
833
845
846
847
817
796
816
835
806
800
834
839
847
813
829
863
922
915
887
903
919
897
854
832
830
809
795
832
875
896
872
857
877
895
896
870
828
841
862
876
841
867
871
866
908
940
961
915
905
901
904
873
849
879
897
935
926
870
886
892
897
846
878
864
851
845
830
798
792
805
822
830
855
867
877
855
841
787
793
795
816
812
783
822
873
928
981
927
965
1012
1030
978
960
988
999
982
916
910
919
952
978
988
904
830
813
772
751
724
716
711
697
689
713
747
756
763
777
777
773
806
858
942
1015
1003
1026
1045
1051
1037
1051
1050
1027
1016
993
953
942
930
918
891
817
802
779
772
814
841
889
912
902
943
959
972
977
983
991
985
962
942
960
928
900
870
850
811
802
811
802
779
799
811
801
781
759
757
747
729
717
698
707
712
711
744
763
773
796
802
808
864
905
897
878
849
821
789
772
759
784
833
902
964
999
971
947
968
975
941
898
878
866
866
822
781
787
743
759
750
736
746
740
706
725
716
710
732
733
744
762
780
769
789
781
758
756
768
769
771
794
818
821
849
868
870
851
859
855
851
863
875
896
897
931
976
993
966
974
918
889
891
903
874
900
915
892
897
893
884
851
855
823
799
797
799
782
806
792
765
760
758
757
743
746
687
799
749
750
746
742
728
730
727
747
756
747
734
742
746
758
745
725
739
769
808
809
850
874
860
848
865
865
849
875
905
917
909
917
939
902
902
860
863
853
835
799
798
812
830
807
815
821
830
810
817
820
798
767
774
774
779
771
764
750
744
746
729
712
718
738
761
789
792
783
767
734
721
719
727
754
806
816
890
933
907
936
934
893
898
875
840
841
837
840
821
854
861
862
877
869
825
826
833
828
802
822
827
829
792
807
798
793
774
778
771
743
730
759
792
809
802
838
837
846
834
794
769
775
763
751
749
721
707
711
725
754
804
786
814
805
803
782
768
721
731
734
745
779
813
809
830
861
874
879
859
880
884
887
887
862
905
929
912
917
938
920
884
902
892
877
850
855
831
810
826
843
861
862
878
872
868
892
898
915
927
908
936
942
938
939
910
855
850
847
868
853
877
853
802
799
839
845
828
816
834
806
774
780
796
829
782
797
781
773
790
794
809
818
831
797
775
782
784
790
788
830
835
846
839
826
779
794
761
752
730
734
764
810
887
863
901
922
936
927
895
909
907
917
923
901
921
924
931
912
932
937
885
873
928
923
940
981
984
919
922
921
913
880
895
897
905
849
824
810
814
803
831
850
864
866
848
863
854
854
825
849
841
819
823
826
823
848
888
871
888
914
905
878
878
856
839
823
827
791
773
772
771
798
802
801
788
770
777
797
844
857
864
896
879
825
828
805
781
764
766
765
769
771
832
906
920
951
966
954
901
880
872
827
791
763
762
763
801
852
819
845
874
907
910
910
898
876
845
811
778
727
721
710
710
763
846
958
1050
1024
982
1012
1019
1004
983
940
891
871
843
837
793
796
786
763
761
775
766
764
788
794
786
791
804
816
806
827
855
866
863
865
881
885
862
881
884
888
860
872
886
879
871
891
899
874
890
893
869
863
881
846
803
792
797
785
796
823
846
829
838
854
850
842
822
820
801
783
781
793
803
798
826
841
843
838
850
860
835
833
845
853
834
832
839
841
814
828
839
848
837
858
871
860
858
873
850
827
849
840
853
834
864
867
859
850
872
855
801
773
744
735
727
745
795
806
837
861
875
880
835
838
840
834
803
817
836
839
848
882
883
867
883
865
839
855
897
914
934
974
989
964
928
908
876
865
843
842
824
829
811
791
790
775
792
801
827
805
792
768
768
773
778
800
821
817
817
806
815
802
793
772
756
757
770
794
815
842
849
839
858
870
877
874
868
879
904
921
909
910
889
859
858
860
857
861
840
863
878
888
862
877
866
848
846
853
854
816
850
812
801
770
767
758
742
742
738
755
729
765
744
754
736
731
740
730
714
719
702
751
734
768
744
804
770
747
722
727
712
711
707
716
729
748
733
738
735
779
808
809
795
752
762
749
754
740
471
439
528
738
754
770
804
828
475
685
490
831
822
798
779
744
723
708
699
692
567
665
255
296
441
761
797
794
815
811
770
748
722
698
682
673
662
649
660
677
716
732
846
828
885
862
889
851
875
893
884
846
848
873
869
884
894
893
844
860
861
822
820
892
944
953
916
970
940
993
1044
1038
973
979
970
877
871
866
860
837
857
886
875
878
900
869
848
869
853
833
848
859
846
851
883
896
860
873
870
860
840
858
868
846
803
794
772
748
750
780
849
925
965
1008
984
924
898
916
930
958
985
929
963
995
998
961
951
1002
1009
986
1062
995
997
1053
986
1012
1052
1007
1063
1087
1037
1047
1087
1089
1014
1058
1080
1088
1014
1055
1023
945
964
949
911
914
962
972
999
945
963
968
959
921
940
946
957
960
927
953
959
952
947
958
925
876
847
832
853
840
873
884
852
872
878
876
861
884
892
885
909
922
891
843
835
814
808
779
770
802
838
857
821
845
871
877
857
877
886
871
869
891
894
873
882
886
874
878
904
912
886
912
863
850
854
873
863
865
889
860
846
856
834
837
853
856
825
851
861
883
861
874
881
865
868
886
888
899
930
946
936
923
943
946
904
905
924
921
902
929
906
867
886
895
871
901
923
900
895
883
838
843
825
785
787
791
782
806
823
778
800
800
814
820
840
812
844
832
834
810
802
811
800
784
792
798
807
803
834
861
851
884
906
903
889
897
894
855
865
867
865
853
832
835
826
806
813
787
770
764
775
808
860
873
878
918
933
899
927
929
906
931
946
917
923
957
964
954
986
992
956
973
987
983
954
1003
1002
961
998
980
943
968
971
928
962
946
928
949
961
913
944
944
910
906
917
910
893
927
939
902
904
919
904
897
927
935
933
918
933
946
915
940
959
970
949
964
988
987
966
1009
1010
969
1011
972
947
979
950
928
945
918
896
923
940
921
959
981
964
946
975
987
954
961
967
942
949
964
945
932
953
959
926
953
967
941
929
949
949
905
917
916
893
915
921
891
906
925
888
908
899
883
878
898
894
878
890
872
837
841
873
924
926
917
908
889
862
835
850
861
875
860
858
883
889
861
873
874
854
873
885
856
861
874
855
856
869
880
868
885
914
895
910
927
922
917
931
931
922
918
935
921
908
903
902
871
875
871
852
838
817
806
810
781
765
778
808
849
858
902
926
931
930
905
917
910
908
879
888
888
876
857
879
864
857
886
871
857
877
879
859
877
887
865
875
889
876
872
887
900
873
880
890
892
888
879
908
915
873
856
824
830
808
806
812
816
793
781
785
795
780
777
787
797
776
776
771
757
748
750
756
774
795
790
797
808
786
769
744
726
725
733
766
816
866
902
882
905
899
902
886
903
896
861
860
860
827
823
837
809
819
822
825
803
767
760
758
751
740
740
748
754
766
766
788
818
856
864
854
839
795
780
784
788
800
779
772
789
789
773
787
803
798
799
823
814
816
851
860
827
841
844
840
850
827
845
842
852
849
861
874
859
845
882
894
903
894
935
931
886
870
854
853
834
838
835
836
818
820
856
859
837
848
852
852
818
811
834
843
867
851
852
852
845
831
815
825
815
804
778
787
792
788
785
819
829
830
809
818
816
785
774
767
745
746
774
760
791
797
815
785
795
790
775
792
787
790
762
773
755
742
742
739
760
749
746
745
730
729
736
744
757
584
910
765
759
749
744
774
773
780
751
744
741
736
724
735
746
765
741
721
743
754
783
804
811
783
785
867
886
845
819
824
840
815
817
814
801
773
760
747
743
753
768
797
785
809
816
818
846
837
876
913
920
922
919
923
888
884
813
833
842
833
864
952
1014
1081
990
949
984
963
931
901
851
844
847
858
837
824
848
863
880
856
852
899
906
886
898
914
874
853
864
897
877
894
928
894
892
912
892
877
906
917
860
894
925
916
902
957
917
902
921
863
847
841
818
828
831
807
885
827
822
823
782
802
811
837
850
846
896
897
878
873
875
886
906
882
915
921
908
958
961
948
921
853
818
811
816
844
892
888
917
985
1011
1022
983
1013
1031
1024
951
949
956
925
899
935
918
911
968
924
935
936
914
942
949
894
912
912
892
940
961
884
851
891
942
989
989
982
919
903
918
933
930
912
969
1040
1007
1020
1033
995
971
991
958
967
984
948
903
910
931
964
952
929
889
894
908
913
893
947
989
983
1015
1045
1002
968
994
984
959
1014
1000
950
993
973
937
961
954
953
908
883
906
918
916
926
973
970
987
985
920
890
901
934
951
943
928
933
934
917
898
859
874
900
945
930
968
1011
1027
966
999
1003
984
937
972
988
943
991
971
947
971
956
931
955
942
936
969
997
943
979
993
956
952
1013
1009
975
944
974
998
999
964
974
992
1016
982
1007
1027
1042
1015
1006
1008
932
920
922
904
874
842
826
812
793
787
770
754
727
724
699
695
693
691
711
750
778
785
778
779
764
747
745
735
722
725
747
821
870
840
831
820
797
798
813
830
836
798
795
824
805
827
828
816
802
832
829
835
868
836
856
859
849
878
887
876
833
792
787
780
787
810
802
813
833
844
842
869
892
856
847
852
857
855
834
783
781
789
804
803
849
911
953
920
883
882
892
879
847
863
873
912
878
900
878
842
802
818
805
813
814
831
852
869
877
828
812
818
808
805
807
832
851
816
821
828
822
799
800
783
805
816
821
818
852
866
868
842
834
822
817
819
836
830
871
898
949
915
930
940
894
879
880
851
807
790
803
813
840
835
883
902
913
898
901
889
860
856
866
865
853
836
835
796
789
779
771
792
768
810
807
794
792
803
775
797
788
769
792
816
871
929
971
992
986
970
966
945
912
911
875
888
917
939
893
846
830
823
806
821
857
885
920
875
846
860
860
860
854
883
900
919
940
945
924
937
937
939
910
930
880
833
814
834
815
815
844
821
832
818
815
832
851
838
849
866
869
835
807
818
827
845
856
890
915
913
960
968
958
908
902
862
847
839
824
846
847
839
843
860
846
842
865
864
857
865
873
874
873
866
889
913
908
882
903
910
889
921
940
912
929
920
895
903
893
885
893
908
896
929
941
917
935
945
918
922
944
948
919
933
945
929
907
920
921
899
914
932
911
924
944
917
911
927
923
897
890
870
845
853
861
858
868
895
903
878
834
836
832
820
823
842
864
853
871
878
890
877
885
886
894
871
894
893
861
863
844
818
805
822
805
796
819
832
830
846
866
862
858
857
849
835
828
823
811
800
795
825
832
858
852
824
816
790
785
796
806
814
815
813
833
831
827
857
891
923
957
954
927
914
901
882
855
846
908
917
929
909
887
898
900
907
919
928
921
901
893
881
868
876
862
869
872
884
849
850
820
792
779
796
805
796
802
826
835
853
840
857
869
848
858
880
883
894
899
873
882
868
843
863
872
892
883
878
896
900
874
900
886
848
849
877
886
882
912
912
894
899
891
882
854
859
868
880
895
891
912
883
846
857
886
934
906
943
949
927
922
908
883
855
862
862
845
844
873
908
906
957
968
969
943
941
929
920
907
889
857
837
819
799
780
747
727
710
700
690
691
681
694
706
698
716
707
716
711
714
697
702
690
677
682
679
671
672
668
662
664
688
728
806
835
831
803
816
839
846
859
886
837
822
812
781
770
728
741
744
739
726
726
761
783
790
803
843
862
860
870
893
909
922
886
888
888
881
871
913
900
887
899
877
853
868
851
839
865
872
868
888
898
868
882
880
863
874
771
911
436
339
483
359
331
270
2592
786
794
775
821
844
848
849
834
803
793
789
781
773
738
762
808
846
857
926
920
882
923
896
862
880
871
833
868
865
837
853
870
866
861
903
915
888
892
904
919
872
882
886
870
834
821
833
855
846
889
953
965
963
999
993
943
940
922
910
869
891
889
850
883
918
893
952
977
942
949
981
962
937
958
939
888
883
893
851
805
827
844
871
843
865
882
854
831
844
852
832
867
888
882
879
880
875
843
864
917
975
966
970
985
997
936
951
954
934
927
973
991
934
943
983
982
937
985
980
928
973
989
921
926
937
889
820
553
669
853
852
806
779
769
758
741
726
718
735
738
742
738
731
715
717
708
707
717
723
783
876
870
942
964
940
990
994
978
990
1005
1001
984
940
866
833
826
763
763
742
718
741
721
729
724
730
758
762
721
750
737
758
762
758
779
783
757
752
762
749
746
763
754
734
727
726
705
708
712
721
718
759
777
806
807
822
818
791
801
800
773
768
745
730
726
719
719
732
762
785
797
687
1020
828
825
792
768
755
750
726
715
730
733
764
559
534
421
781
779
778
790
773
743
762
756
731
724
734
740
760
743
795
812
780
790
800
789
755
756
759
735
713
711
723
751
749
810
846
855
855
823
839
849
832
822
820
807
772
763
774
760
741
764
747
758
792
774
793
824
806
805
806
790
755
759
758
766
769
773
776
785
784
770
756
761
758
740
734
768
756
750
789
770
757
770
770
755
750
760
759
746
745
740
730
719
729
732
751
758
799
785
764
781
762
742
738
753
736
738
767
761
747
769
770
746
737
528
926
721
720
722
727
702
712
711
703
692
691
697
715
748
756
742
810
797
791
837
821
817
838
841
822
822
826
828
809
817
829
834
808
800
821
818
793
828
857
845
837
848
857
816
823
819
807
819
813
789
788
808
792
783
806
816
794
784
808
807
791
775
806
824
810
839
848
852
830
838
822
800
789
794
775
763
750
777
775
781
778
824
831
806
806
812
793
770
779
769
754
738
762
765
768
771
821
844
858
841
858
841
826
798
808
798
795
781
824
832
808
800
814
808
787
800
815
798
791
807
813
795
768
798
808
804
782
808
810
819
815
818
815
810
787
771
775
773
771
752
771
754
724
745
777
768
776
799
789
762
760
768
765
768
754
771
778
783
782
821
827
811
806
815
818
800
790
804
793
759
774
786
762
746
767
773
774
774
795
804
784
767
745
735
727
702
698
699
710
717
709
721
729
725
751
776
759
771
790
762
745
755
725
724
747
735
730
754
766
767
803
796
787
793
778
761
755
771
777
768
778
817
805
796
827
811
791
827
836
798
816
820
829
811
836
848
856
828
832
845
816
783
762
740
733
740
761
771
829
816
825
832
857
852
847
819
787
756
721
722
729
751
793
860
933
928
1001
1011
1006
955
955
907
859
819
790
789
815
803
832
806
823
808
799
804
785
773
764
748
749
748
747
740
724
718
721
733
767
800
808
799
740
750
714
709
712
720
736
593
911
730
741
729
716
683
693
693
673
701
712
704
701
694
697
679
700
695
681
698
684
680
697
713
723
725
711
722
716
710
706
727
727
717
737
741
735
751
751
742
758
752
736
735
750
752
735
721
725
727
710
719
757
767
814
818
849
888
872
847
792
748
717
704
694
695
777
822
850
847
929
954
903
906
872
815
788
781
764
777
785
760
788
768
742
724
732
723
739
747
784
798
788
814
820
794
817
814
791
760
763
747
735
729
709
716
708
690
708
772
759
793
798
781
770
780
783
756
756
764
769
765
742
740
769
784
799
812
820
823
826
807
837
837
818
861
826
825
811
792
776
818
827
817
810
827
832
844
847
832
835
816
815
780
791
783
802
801
789
846
835
812
773
756
769
748
734
742
839
936
956
955
986
968
979
960
940
916
893
872
832
827
820
800
787
784
790
763
770
852
898
802
838
851
810
787
791
788
762
768
761
757
759
750
731
737
749
754
736
741
726
711
697
699
694
695
706
741
806
835
817
878
890
886
867
840
805
792
787
781
757
758
762
747
733
713
759
803
858
890
947
967
948
931
927
891
929
935
926
907
916
863
897
860
841
847
846
782
776
787
761
767
742
721
735
785
864
924
948
955
940
909
955
975
978
952
891
958
1030
986
948
913
956
958
919
914
950
972
980
964
924
950
969
978
960
1000
1003
1000
980
1011
998
943
902
953
980
930
982
982
942
945
965
968
948
967
980
980
940
940
943
917
911
949
954
914
934
961
949
939
913
904
866
821
828
850
862
853
892
896
860
823
792
789
773
777
815
851
871
879
858
936
978
987
939
968
1008
1011
997
971
967
995
1002
966
989
1017
1017
1001
992
1015
1023
985
969
909
884
839
850
807
746
751
758
754
752
802
821
799
823
834
811
789
765
780
771
783
838
896
877
913
888
907
864
830
796
767
752
752
736
740
757
756
780
766
769
778
770
750
760
734
730
728
711
719
715
720
726
753
740
721
749
772
774
848
814
797
794
795
788
765
737
749
763
753
762
784
779
783
810
796
808
825
883
922
904
863
838
832
853
831
830
802
827
839
873
881
905
928
948
930
883
859
854
832
846
883
863
909
929
947
962
934
930
920
912
874
851
852
883
903
886
908
927
902
883
886
860
813
815
824
805
791
815
824
820
813
825
828
817
842
837
846
837
840
842
851
841
835
855
867
865
849
863
866
862
860
834
848
855
853
810
793
789
797
780
800
825
847
820
816
824
817
812
802
823
831
849
836
861
862
851
858
874
884
857
851
850
857
840
859
867
851
863
882
874
829
837
832
831
849
874
908
902
882
898
908
909
890
904
896
877
863
871
870
854
855
877
878
855
869
844
818
792
793
773
748
777
802
833
829
842
849
845
836
818
814
813
814
788
801
806
794
802
839
843
861
908
913
902
922
914
893
873
869
865
848
843
848
854
854
845
866
864
853
868
885
888
868
887
890
891
860
878
869
874
859
868
878
872
858
869
868
851
861
877
903
872
869
878
851
851
859
847
842
854
850
839
860
875
877
879
895
900
864
869
868
860
856
871
876
885
859
867
863
853
854
879
902
886
896
905
884
839
835
828
810
777
790
769
766
745
744
741
736
719
720
716
710
694
707
708
709
699
720
727
719
723
716
713
726
749
766
773
751
748
765
763
772
775
784
783
793
760
760
770
765
761
748
779
780
772
786
789
764
743
742
732
722
714
732
747
750
767
798
805
808
834
851
835
812
806
803
793
768
760
744
736
713
720
736
740
753
789
803
798
816
834
813
834
846
831
841
842
830
805
803
795
771
749
745
739
720
715
725
719
703
729
766
618
1018
505
566
546
1055
915
897
857
806
779
764
751
729
731
763
794
795
814
841
834
840
872
878
879
865
850
809
815
825
832
814
835
845
833
794
768
745
726
731
731
725
751
778
796
803
834
834
812
837
846
846
822
842
870
875
835
838
839
838
810
831
827
807
811
841
831
836
862
834
840
854
828
821
851
858
829
828
820
806
765
766
760
739
731
758
733
725
730
744
754
745
747
754
843
879
857
841
829
816
811
811
810
800
801
812
796
799
763
780
754
748
769
753
748
776
782
763
774
772
769
757
754
752
730
735
735
724
733
728
707
724
737
724
735
735
719
720
734
736
727
746
771
770
774
785
800
788
771
769
762
765
746
751
736
741
726
736
734
731
737
754
771
767
778
783
788
762
783
778
786
801
803
787
776
766
747
721
720
709
718
726
768
810
831
824
848
845
821
824
813
786
763
745
732
703
697
700
690
695
706
748
771
788
782
820
829
801
799
805
792
763
756
743
721
695
678
678
668
655
645
649
655
656
671
710
741
764
768
767
774
762
740
733
721
708
693
679
678
672
663
664
669
678
681
680
666
669
668
665
667
685
701
708
716
708
710
717
710
700
688
682
683
673
666
660
665
675
683
690
695
703
705
706
707
707
693
687
686
672
664
666
668
668
673
668
676
687
690
700
698
704
718
729
736
717
716
702
697
683
672
684
693
689
683
697
699
708
715
707
729
737
745
739
749
753
744
730
728
728
712
712
730
734
747
740
746
748
740
743
758
755
743
737
731
708
695
701
690
697
688
698
715
707
697
703
691
686
687
681
677
680
695
696
689
688
689
678
679
665
655
662
654
643
653
661
660
652
660
658
662
692
728
778
723
706
703
696
676
674
675
673
696
717
706
724
721
707
735
759
758
764
779
779
773
734
734
755
947
1142
960
905
852
806
803
848
870
945
928
902
827
781
749
729
700
678
673
745
826
843
919
917
878
844
820
771
762
787
792
788
814
848
857
813
797
811
801
788
742
728
724
725
743
742
716
746
810
854
928
891
886
920
914
878
893
899
835
815
822
792
777
790
788
820
868
864
897
891
884
844
844
855
867
881
847
866
895
890
835
813
794
794
776
759
757
767
748
750
770
795
783
812
850
832
809
821
790
770
757
778
808
832
877
872
911
900
900
874
827
798
778
795
800
811
852
893
868
861
879
878
861
846
865
881
867
851
870
857
836
836
812
768
782
798
777
796
804
806
820
802
822
830
850
845
859
882
902
891
899
906
908
878
902
930
916
893
907
889
876
846
833
826
798
768
797
834
872
882
908
882
874
830
799
798
811
836
852
876
905
934
896
895
875
819
791
797
797
814
794
791
798
755
741
742
753
754
764
795
827
830
828
836
846
816
816
830
823
815
781
782
779
783
781
766
777
772
765
754
768
772
778
758
764
773
774
781
745
725
742
751
751
751
755
770
769
761
779
796
813
796
762
747
743
746
762
791
769
781
792
813
815
793
770
777
788
782
775
744
748
747
740
754
753
787
821
818
784
783
800
794
789
806
805
794
791
799
801
796
779
796
800
807
801
816
829
846
817
835
850
844
813
813
784
734
729
709
728
771
835
900
957
965
974
948
954
936
885
866
876
870
834
843
875
885
885
926
946
903
943
949
907
927
923
913
905
952
969
935
962
975
924
904
916
911
906
835
833
804
792
768
775
791
780
752
727
733
726
726
757
1489
735
745
744
731
746
752
753
766
784
784
827
791
814
797
774
779
786
744
749
769
766
822
790
789
766
748
740
740
717
713
725
731
722
741
752
747
757
772
743
738
730
722
716
716
737
715
728
730
702
688
677
674
667
660
659
659
648
650
652
645
641
642
647
648
649
659
674
683
691
691
685
697
685
497
880
689
688
699
704
700
692
697
689
664
663
654
643
637
646
652
655
650
669
664
655
658
663
669
665
676
690
696
689
693
676
679
671
666
665
664
653
659
661
662
669
681
664
667
671
678
677
668
682
685
683
676
670
665
657
655
657
663
676
677
692
710
693
700
716
727
708
700
699
707
710
706
723
767
769
743
763
730
709
703
702
684
684
702
723
730
760
772
750
755
752
763
766
762
735
723
719
700
694
671
690
675
692
715
699
696
707
703
697
713
713
720
710
694
707
703
698
686
695
699
689
684
681
677
683
666
662
665
667
664
665
663
649
653
645
650
653
654
651
653
648
645
643
633
638
645
652
666
671
679
695
695
690
700
725
749
766
767
757
748
756
756
757
741
748
739
716
711
705
713
713
730
768
818
817
825
857
814
790
784
789
758
741
733
707
701
699
696
724
739
747
764
805
810
809
823
820
786
760
745
731
706
691
684
669
660
669
667
682
708
747
737
735
754
748
732
714
712
704
697
685
673
678
660
666
700
757
774
830
837
816
781
794
775
738
745
761
737
724
708
690
680
688
690
705
731
807
839
869
857
801
764
744
723
714
690
694
708
769
769
793
803
797
791
757
742
712
703
699
717
741
819
908
962
937
997
999
982
978
967
892
859
831
796
745
751
752
756
755
733
771
762
764
750
763
754
732
734
724
705
703
718
712
738
747
746
745
723
734
718
705
698
699
701
712
744
758
747
744
737
728
707
704
686
673
668
676
672
681
697
716
744
730
722
737
740
736
743
734
727
715
703
708
712
727
741
725
746
749
743
735
724
721
710
706
706
688
673
675
663
660
664
660
680
795
889
852
892
896
872
832
861
839
818
835
849
848
786
780
803
811
842
828
776
784
759
772
812
870
917
900
863
869
846
847
828
810
803
760
739
740
741
720
754
784
818
790
823
835
851
830
836
848
861
838
865
885
879
845
858
840
835
804
821
831
837
815
818
824
824
777
816
811
800
784
806
777
749
739
748
754
741
769
802
809
834
823
785
820
829
827
838
869
896
894
874
846
816
787
758
723
728
724
711
746
841
842
922
940
957
919
899
893
850
843
829
837
817
829
826
831
811
847
854
828
834
864
842
826
804
786
780
754
732
752
770
815
816
861
852
849
869
857
849
829
807
768
763
769
770
781
795
834
853
844
857
798
788
763
762
795
820
825
850
867
878
869
833
846
856
843
867
864
829
820
827
809
794
840
853
835
885
898
870
882
884
882
842
818
807
783
800
789
772
808
814
815
833
807
809
825
818
797
816
818
802
803
831
840
820
838
833
822
815
812
825
846
856
855
838
806
821
830
818
854
849
853
852
833
832
806
791
805
832
829
856
842
862
856
848
835
816
765
777
787
811
829
819
877
876
853
882
902
900
865
869
844
799
778
779
794
800
772
802
818
829
816
846
850
883
915
917
867
850
864
861
848
857
886
896
885
863
858
800
805
772
780
757
741
731
743
752
758
790
828
803
816
803
759
756
758
757
759
753
779
795
801
782
778
793
789
778
773
765
745
738
726
715
717
710
702
688
677
677
721
786
832
888
917
934
957
953
940
924
881
854
819
799
780
761
740
733
715
696
694
694
691
691
693
682
692
704
686
684
668
671
692
712
765
807
785
806
795
792
763
744
735
724
716
711
706
706
717
702
712
724
743
746
748
765
776
769
776
772
769
749
738
732
717
714
703
707
715
738
773
795
825
831
852
857
805
794
791
779
753
758
733
716
724
720
712
718
737
750
741
768
764
765
763
756
751
738
716
711
686
682
683
697
712
761
819
827
882
906
865
919
895
842
831
801
763
739
731
703
707
709
708
711
696
719
716
727
726
762
774
770
780
794
796
766
773
771
764
748
756
745
711
707
708
698
693
724
745
771
780
845
843
803
814
791
759
746
742
734
721
709
697
739
742
749
763
797
800
785
798
793
776
745
745
729
712
711
714
709
709
727
736
728
742
746
742
734
743
740
734
723
732
735
732
728
737
742
751
747
753
767
781
752
763
758
757
728
719
730
734
723
727
747
742
739
755
715
695
693
697
712
725
754
796
804
783
783
775
759
731
732
728
718
703
707
718
718
729
753
749
714
711
729
745
756
760
775
778
753
755
751
741
738
720
731
738
758
758
776
803
787
795
816
790
778
782
782
760
760
760
751
740
754
758
745
743
759
763
753
762
772
760
741
749
750
746
734
741
748
751
744
757
766
766
755
764
775
770
756
752
754
754
752
752
773
784
784
776
785
785
780
759
761
757
743
736
744
763
776
785
787
805
806
792
781
768
723
713
715
730
780
786
829
863
853
828
833
816
789
765
754
740
718
719
721
722
713
725
739
737
730
742
747
737
729
738
736
727
716
726
722
727
734
747
718
690
686
676
695
743
789
796
814
838
851
813
805
798
779
746
742
752
741
733
753
786
791
793
830
851
825
832
830
808
780
784
778
763
758
773
772
753
724
740
746
782
815
897
935
926
935
939
925
885
868
846
819
795
786
777
767
758
777
783
784
810
823
802
803
812
794
772
772
769
749
752
772
776
773
777
783
798
786
774
783
791
794
787
789
793
778
768
774
769
767
746
747
758
746
733
744
761
742
696
704
694
685
716
754
775
772
763
775
789
792
758
747
716
704
695
688
671
666
684
674
661
673
707
775
770
774
786
776
769
760
744
723
710
702
704
703
685
693
693
679
670
677
667
657
664
671
675
682
713
731
713
712
724
704
704
692
684
663
661
674
687
737
773
780
753
752
734
707
705
685
669
668
653
642
638
644
672
700
710
760
799
797
817
865
853
840
859
859
834
822
811
790
758
721
705
688
675
679
685
697
716
763
792
784
811
844
811
831
815
793
802
777
766
763
740
741
726
713
726
755
779
783
819
831
823
813
783
740
712
700
674
680
658
685
672
687
679
686
684
673
682
673
665
670
679
678
680
687
706
715
708
708
694
677
679
670
662
669
662
667
673
654
659
668
661
656
665
664
657
664
667
664
660
671
682
680
673
683
690
700
684
673
675
685
678
688
702
713
695
688
697
691
699
695
683
667
659
653
652
671
683
689
749
764
763
783
765
739
740
722
697
683
674
662
666
659
667
684
684
723
730
755
774
743
758
739
733
732
713
704
702
711
700
680
678
689
739
763
757
751
767
775
777
829
832
792
788
776
780
777
726
702
701
695
695
702
699
685
703
683
687
681
660
665
668
676
678
678
703
724
737
721
707
724
716
705
696
703
685
686
680
695
704
729
737
718
722
704
723
717
711
716
710
693
705
708
708
712
727
749
740
758
741
723
704
683
701
676
674
690
698
695
699
730
738
703
703
712
714
701
683
689
683
669
670
669
657
672
667
679
674
669
485
867
677
664
662
661
655
646
655
647
648
655
662
658
645
660
649
647
653
652
649
647
648
648
648
665
664
657
678
691
717
733
762
773
764
766
754
708
692
681
666
661
655
656
661
669
675
684
682
681
679
675
662
650
653
638
628
625
626
626
630
635
633
657
659
667
685
701
690
681
682
671
666
662
650
644
651
654
664
668
664
683
687
683
685
697
688
695
690
670
664
507
805
646
656
665
672
689
703
700
703
700
706
711
707
695
681
677
675
672
656
658
657
659
681
734
771
786
787
773
747
729
695
677
658
637
636
648
648
660
694
722
755
844
854
818
776
785
751
752
753
750
740
717
698
684
679
676
692
688
727
711
702
728
755
781
785
787
838
883
885
866
844
813
784
754
715
731
737
722
728
777
778
766
792
805
792
771
820
802
787
788
754
726
724
722
694
702
695
690
687
693
724
722
707
746
741
734
718
707
688
668
663
665
671
688
712
713
749
775
749
788
806
770
753
744
738
724
719
733
782
790
801
775
763
766
770
747
775
788
770
747
743
720
702
700
705
696
702
730
747
567
929
722
727
712
705
687
697
677
675
673
698
712
700
699
725
729
713
537
861
673
659
661
663
677
683
683
708
728
712
723
738
743
719
736
732
717
698
697
691
686
696
709
702
694
698
680
687
704
725
789
813
799
817
848
825
799
805
776
736
761
780
725
729
731
724
717
747
775
785
826
841
807
788
788
736
742
755
769
799
812
771
768
776
803
818
837
849
828
783
771
755
739
755
748
769
801
824
788
792
778
745
763
791
801
802
790
784
755
765
725
706
708
712
726
717
718
734
743
712
705
712
709
727
738
725
707
702
730
800
802
819
780
779
778
778
778
799
774
717
715
714
700
687
689
688
676
682
671
668
658
665
654
641
639
638
629
616
622
617
617
609
611
607
602
605
607
608
604
606
605
599
600
609
608
605
610
619
616
618
625
622
614
613
611
597
588
590
592
580
585
590
586
593
601
601
594
595
602
599
592
594
594
580
577
577
570
566
565
565
557
557
558
561
555
552
560
559
558
556
559
562
554
554
559
560
552
554
556
557
551
551
554
557
547
547
553
552
546
547
541
545
550
550
547
551
555
550
551
556
555
552
555
561
554
554
557
563
557
557
560
562
557
563
566
559
561
569
566
561
569
572
565
571
575
570
571
581
575
577
581
585
577
579
587
584
576
581
584
575
579
583
579
574
581
583
576
578
587
575
577
577
582
581
576
575
580
573
573
580
580
573
579
585
580
574
581
579
572
576
582
577
578
587
584
581
586
590
580
585
586
580
579
587
579
577
580
583
576
577
582
573
573
578
569
569
573
578
567
577
582
576
579
584
578
577
578
579
571
567
570
565
562
562
570
572
569
570
575
584
587
580
588
594
591
592
588
585
583
590
602
618
626
618
621
605
604
602
607
609
607
603
590
585
585
584
580
576
584
594
607
610
636
656
645
652
651
645
639
640
639
631
618
610
609
607
606
613
622
631
639
648
666
663
660
680
670
660
674
665
656
662
662
658
666
680
670
668
665
673
659
678
674
653
669
663
698
718
750
771
760
753
743
720
696
678
644
646
655
743
898
956
949
902
934
937
876
920
900
847
850
862
825
793
794
791
776
799
744
728
762
741
762
782
804
765
750
757
780
816
789
773
806
835
848
812
815
820
830
795
783
788
809
797
791
825
842
811
817
844
858
817
799
814
811
785
800
821
797
802
811
785
768
781
789
762
784
792
776
745
742
757
745
727
731
765
768
806
857
857
816
824
804
785
758
729
715
705
713
731
721
729
756
783
757
758
732
721
744
771
769
746
754
754
767
778
738
731
742
716
705
732
725
732
745
755
739
745
768
787
776
795
814
795
798
824
823
793
820
832
809
810
823
819
790
812
798
782
757
765
760
765
743
716
717
724
699
706
708
719
720
725
753
780
778
786
826
803
793
810
804
773
778
782
792
775
797
802
786
789
803
815
787
782
795
803
779
804
815
802
813
850
852
808
809
819
815
781
799
816
794
777
763
753
712
716
696
682
690
694
694
705
721
738
736
712
705
694
674
678
675
669
675
685
721
718
706
760
721
740
772
786
774
808
810
777
799
808
783
774
792
806
776
785
805
795
782
802
834
800
815
850
809
808
828
796
782
798
812
793
826
857
823
827
851
819
834
850
819
822
852
839
845
868
851
854
861
788
786
793
769
747
776
808
773
786
822
826
795
808
824
831
795
817
827
802
795
812
802
786
777
791
791
790
780
799
822
819
819
847
859
834
852
866
819
822
838
819
809
836
853
832
836
858
841
819
831
850
825
830
850
823
816
835
829
806
812
831
811
798
813
822
795
801
825
823
807
837
874
856
854
863
850
792
768
790
781
762
781
801
795
796
837
887
852
856
903
884
858
880
870
853
875
893
867
880
905
889
873
894
906
880
911
925
902
892
925
924
887
903
909
861
875
904
878
614
1193
882
876
905
924
884
915
938
892
906
918
889
889
920
913
892
919
912
896
925
937
894
892
913
878
898
902
865
876
893
851
867
878
835
848
863
841
858
868
832
845
831
807
933
995
1020
1008
978
952
917
837
800
787
798
851
872
913
945
974
970
941
893
819
771
789
830
950
1026
1020
968
931
891
833
794
791
803
829
768
790
778
779
776
764
747
723
704
690
715
819
1044
1078
1042
993
950
895
849
815
797
795
811
762
777
769
766
769
756
744
722
700
693
688
700
787
897
986
878
918
956
995
986
968
945
890
896
897
864
837
845
867
841
850
888
918
883
892
915
918
911
871
908
931
949
959
954
900
909
897
853
892
923
900
911
935
909
939
952
907
899
901
872
886
901
903
888
886
863
879
900
897
859
862
878
886
849
855
856
830
821
840
860
852
845
861
835
868
897
897
875
819
798
793
788
788
790
826
862
863
833
850
857
842
810
796
817
917
924
937
942
882
906
901
884
856
855
841
821
835
838
837
850
823
809
828
796
787
795
808
794
816
834
827
819
830
832
804
798
784
750
763
782
794
817
843
855
814
822
838
824
810
851
869
878
867
852
847
811
801
804
836
883
917
913
926
890
876
859
829
788
771
764
782
826
840
855
850
842
798
750
748
743
765
812
889
927
953
919
935
925
927
869
880
895
911
857
864
859
823
827
859
852
849
892
909
865
891
904
858
861
888
873
861
884
891
867
900
919
887
864
869
854
830
844
868
868
885
885
872
882
878
871
861
881
858
815
824
830
814
777
774
799
788
782
801
815
792
806
835
863
837
862
909
878
881
914
864
879
879
849
878
869
863
900
895
879
906
899
864
879
895
873
898
939
926
929
956
939
903
917
930
912
955
973
920
954
950
917
941
956
908
921
926
884
914
941
886
894
884
844
836
846
857
831
868
884
850
871
898
919
889
917
933
908
896
913
921
889
913
935
905
928
954
919
910
938
892
889
906
880
879
902
923
884
924
971
912
923
909
891
909
894
854
885
871
844
832
797
770
748
728
726
722
766
878
913
878
903
939
958
919
888
887
873
847
851
860
861
861
874
882
883
878
855
832
783
775
766
765
775
762
746
750
759
815
863
858
899
892
864
836
821
797
803
833
868
884
871
882
871
855
851
797
779
780
782
762
793
799
816
837
861
872
889
901
920
930
892
899
891
873
816
809
822
818
840
797
767
750
771
797
823
811
869
910
913
883
894
913
891
926
927
898
940
960
923
932
941
941
930
900
846
834
846
843
849
912
967
979
955
922
847
815
819
804
836
840
885
942
988
1014
1003
983
941
913
862
848
847
843
846
878
896
855
836
855
860
824
827
850
875
842
859
870
848
835
843
852
830
821
803
795
776
749
722
727
762
813
843
887
892
862
877
886
866
866
868
870
872
863
883
857
840
814
831
846
818
828
849
856
849
821
804
757
753
749
769
799
824
835
804
797
805
818
835
827
826
858
866
871
843
855
861
843
803
806
815
801
794
825
864
878
858
864
829
825
840
849
824
814
796
765
766
790
806
828
874
854
830
837
826
816
831
839
826
824
832
804
804
807
795
790
815
856
891
876
879
892
879
859
862
867
851
815
773
767
788
804
794
813
836
782
774
795
787
787
783
762
758
774
801
801
822
870
891
855
862
885
875
874
854
842
829
833
830
792
771
791
827
826
858
908
870
892
916
886
862
876
884
921
885
897
867
841
843
840
829
801
782
804
813
806
777
792
812
820
802
815
828
804
769
758
757
767
749
773
786
819
813
826
833
828
800
778
782
793
820
807
829
828
830
810
826
826
829
814
807
803
799
786
771
740
734
731
736
777
861
891
906
893
871
844
816
784
767
762
796
836
857
825
802
799
813
802
802
813
839
844
816
779
769
750
729
721
711
716
723
733
748
784
817
845
869
863
868
871
839
834
862
847
832
806
780
747
753
784
822
859
825
858
848
835
790
779
769
770
796
808
803
784
783
791
797
792
781
765
763
744
734
724
702
724
765
779
776
764
789
799
816
832
839
850
823
836
858
871
889
901
905
908
864
865
889
909
931
900
921
929
874
863
843
851
858
852
820
812
800
779
799
815
846
861
824
827
840
857
863
858
853
883
882
898
896
864
861
884
899
887
850
859
854
880
858
823
852
888
886
907
910
873
870
850
808
811
813
825
811
833
800
780
808
817
793
815
834
820
839
857
855
845
821
764
764
747
763
804
802
851
968
1026
957
977
901
907
892
877
864
822
845
855
848
827
790
797
813
825
826
836
811
796
817
849
894
920
891
911
940
937
941
902
897
918
927
911
926
929
885
842
861
872
869
823
797
798
816
847
847
917
967
962
944
972
973
978
918
932
956
965
957
896
947
966
962
944
917
964
970
965
919
962
966
960
927
954
938
893
912
915
884
871
847
808
816
826
794
819
840
838
847
863
874
846
853
871
877
875
864
882
902
890
864
909
910
880
857
874
887
858
844
852
868
849
850
870
859
836
855
868
842
877
892
856
848
859
861
836
866
890
848
847
861
853
840
875
887
848
873
896
867
842
847
802
781
804
833
817
850
869
838
835
859
862
844
866
906
898
906
923
897
896
913
901
880
916
933
921
923
947
916
909
938
935
883
900
925
879
896
917
893
904
934
902
916
938
896
928
932
907
913
928
881
895
906
859
875
897
906
879
898
917
882
892
879
881
886
856
847
847
850
849
862
864
845
876
883
847
864
876
886
874
862
889
914
942
902
913
911
855
859
872
892
871
894
920
926
889
876
899
886
851
852
837
818
822
836
848
828
842
852
850
842
857
860
862
819
780
787
809
821
812
842
868
873
870
915
928
887
924
923
921
960
940
915
927
927
885
863
867
891
868
883
890
903
857
858
864
870
833
837
835
837
841
795
772
777
789
800
815
820
806
846
869
841
857
889
855
876
909
862
873
885
859
851
810
781
802
821
838
848
841
873
878
859
844
854
861
846
842
874
893
864
891
901
889
880
893
898
867
881
893
895
868
879
894
888
860
884
902
908
874
902
919
883
888
912
898
871
902
919
891
919
935
876
887
903
896
861
874
900
869
889
921
910
896
926
947
907
923
946
924
920
955
965
928
935
969
965
924
941
969
935
923
947
939
912
950
941
913
951
961
917
932
949
921
921
935
910
903
926
929
901
931
948
892
891
908
897
883
915
916
891
926
953
928
937
956
944
928
945
947
903
916
934
923
912
947
917
898
932
960
948
916
944
966
941
952
982
966
932
952
953
922
952
959
901
896
921
886
897
910
890
850
851
854
852
841
872
907
906
911
938
949
908
909
915
915
892
925
936
933
895
926
943
904
903
927
914
889
917
935
898
910
950
933
897
911
903
866
881
870
839
832
832
805
779
815
844
821
854
869
852
839
862
865
815
806
826
836
834
834
851
876
859
872
880
887
894
870
877
902
877
892
913
902
875
889
900
886
866
886
866
825
805
877
901
914
933
944
946
903
859
850
844
856
878
887
892
872
894
899
897
869
866
860
839
814
826
832
819
847
852
863
877
871
831
805
777
767
790
812
816
856
868
891
856
853
809
809
834
851
838
854
876
864
868
869
874
835
838
850
847
833
850
876
901
873
887
894
896
864
890
892
871
868
880
886
863
890
877
867
873
898
879
874
883
885
850
866
876
866
883
906
914
902
924
919
883
897
904
876
879
894
895
872
903
910
889
915
931
891
910
909
876
894
893
890
892
896
877
895
918
923
933
923
898
914
918
880
904
912
883
891
904
895
879
896
911
872
904
923
900
914
940
914
898
921
930
886
915
936
897
892
898
869
848
855
870
844
864
874
845
857
858
844
856
875
876
850
860
876
866
889
897
870
892
903
887
872
893
909
871
887
897
890
871
901
899
858
852
817
812
804
804
827
829
820
852
865
838
833
863
859
837
931
972
978
966
945
892
855
843
834
823
823
832
828
782
797
815
841
871
899
900
847
830
821
820
835
846
864
852
836
846
856
878
902
894
860
841
831
832
837
847
850
829
807
810
831
857
873
877
871
837
826
828
835
838
840
826
774
770
775
763
855
957
1027
1020
999
951
901
907
905
895
888
878
849
790
767
780
819
902
979
995
982
901
884
877
867
864
859
854
813
821
817
827
843
864
853
810
804
797
799
810
827
828
814
802
823
845
868
882
894
857
835
810
809
818
840
858
847
826
823
850
901
914
928
895
886
875
877
865
845
815
799
792
821
844
899
960
981
1006
997
983
965
956
940
925
916
908
864
884
913
922
913
857
878
889
851
810
813
831
851
886
893
910
915
916
912
870
869
876
895
897
891
916
940
904
886
906
914
882
899
892
851
862
883
898
904
885
915
922
918
911
913
915
919
929
886
904
908
897
871
841
865
886
895
876
912
915
882
897
891
861
876
882
866
854
870
868
874
843
825
808
788
800
819
837
848
812
825
820
813
836
882
937
985
1000
955
975
972
916
916
954
958
971
939
912
834
824
846
845
841
869
904
875
873
902
885
883
862
821
850
841
831
828
844
869
900
899
895
840
835
844
840
823
832
786
786
789
810
863
942
879
905
912
895
883
870
834
839
828
823
816
784
779
780
802
846
862
862
828
837
842
848
852
809
812
809
815
818
829
840
800
777
774
767
779
782
920
999
1005
966
878
852
834
802
791
803
830
860
892
900
901
901
859
868
895
915
927
938
884
849
820
806
769
769
756
779
884
907
973
1035
1060
1057
1043
968
939
956
956
972
944
914
921
935
889
906
915
892
894
916
929
886
893
916
920
910
935
930
903
888
922
945
952
925
970
977
932
937
959
921
922
946
951
936
972
943
945
952
913
937
960
918
935
956
950
934
965
968
935
960
987
999
969
990
980
940
950
954
930
925
946
939
906
939
947
918
903
929
924
882
874
837
854
849
864
894
864
884
909
892
924
922
912
936
962
933
919
968
960
972
1004
1009
956
999
1041
1040
997
969
896
860
861
875
914
978
983
961
924
871
869
875
906
950
955
938
913
845
839
840
854
892
942
951
941
921
887
856
854
867
882
968
1040
1031
1065
1069
1059
1043
1009
960
904
869
876
875
864
860
892
854
838
816
816
848
877
867
895
892
894
893
907
919
932
896
911
937
961
961
917
942
939
907
940
966
931
900
901
882
849
850
864
908
935
903
927
945
926
929
928
923
903
924
941
951
940
923
945
945
909
953
948
921
958
934
933
970
964
952
983
949
927
955
964
910
906
901
867
845
854
872
861
895
939
951
917
930
911
913
934
956
944
924
926
913
881
870
871
894
920
912
891
872
884
913
905
919
885
903
924
898
932
944
984
1007
959
929
880
867
862
876
903
925
861
863
895
906
922
919
919
921
925
890
893
906
951
943
943
962
938
920
953
960
909
919
947
961
910
919
922
946
919
924
930
949
947
934
916
874
877
896
927
936
953
987
1004
966
980
1028
1034
1008
972
943
894
851
843
849
878
925
934
927
879
861
861
882
932
960
969
955
891
874
879
879
882
885
881
874
857
830
800
785
783
814
896
955
1008
990
1026
1052
1033
1018
1012
981
967
936
918
904
920
931
951
940
947
887
896
911
873
908
892
864
834
916
901
900
915
922
914
858
824
846
897
960
981
969
943
883
831
835
842
878
934
955
948
928
904
832
860
872
894
936
955
959
933
884
869
869
879
916
955
942
866
882
892
888
888
877
868
856
834
794
801
793
845
924
1001
1016
996
940
909
885
865
845
824
863
946
1047
1076
1005
915
907
891
875
854
836
810
782
754
736
739
716
738
815
870
898
847
805
806
825
838
850
859
853
829
791
765
770
780
819
885
999
1057
1077
1057
1054
965
902
943
973
995
979
986
982
933
902
910
940
992
1022
1045
1032
957
947
965
977
979
961
902
910
917
942
971
926
948
981
1002
1006
951
949
948
942
903
894
922
969
974
947
978
1009
1020
983
946
966
945
942
970
975
956
943
975
982
966
946
971
986
944
977
925
894
886
864
839
829
847
868
851
874
903
879
889
901
914
883
904
903
877
872
873
891
894
860
865
872
893
901
902
869
826
816
788
775
755
739
724
735
758
813
844
847
800
792
816
834
856
880
895
915
932
942
950
935
882
919
928
913
944
968
915
925
946
900
902
924
969
989
981
959
891
918
929
943
929
915
907
884
825
820
810
809
816
837
853
867
871
830
841
862
882
907
915
899
890
871
815
817
811
821
852
924
949
930
902
840
847
847
856
883
933
947
951
921
858
852
850
849
853
851
853
849
837
782
800
806
831
868
910
907
895
878
824
834
830
834
864
898
920
913
889
838
840
820
829
858
916
952
950
935
858
860
854
846
850
857
857
854
844
799
809
792
796
833
874
891
887
865
850
827
827
834
858
893
936
931
927
884
842
838
842
847
879
897
907
890
870
809
816
803
802
811
824
842
840
838
799
804
790
801
821
857
901
903
904
858
842
845
854
866
885
906
905
903
853
798
805
800
813
853
888
886
913
897
834
833
821
825
855
896
923
946
935
873
867
877
882
892
912
912
892
870
815
803
774
755
734
720
714
732
790
881
901
831
862
906
923
935
920
898
911
924
979
1021
1049
1056
929
1088
1002
982
938
961
950
961
965
972
958
954
928
922
931
927
940
876
891
914
921
893
915
926
879
883
902
908
869
883
912
896
873
899
910
920
924
901
921
942
972
974
968
965
954
894
896
897
883
863
896
908
890
928
977
951
883
864
863
853
826
841
861
890
856
863
883
905
904
903
899
872
888
895
910
945
927
916
916
898
893
922
958
978
1002
981
928
935
920
912
899
898
889
899
893
875
904
915
920
873
895
856
814
804
800
815
849
876
890
957
982
960
976
974
963
915
938
954
972
937
966
1007
976
915
950
972
942
935
939
900
882
909
933
909
947
969
939
971
963
913
916
923
930
935
912
931
945
921
900
921
933
936
920
961
985
921
937
951
980
953
901
900
913
883
894
905
880
862
865
859
829
814
788
771
770
763
785
776
761
780
832
889
936
959
991
937
954
999
1016
989
1000
929
929
941
951
958
1001
1005
980
1015
989
965
990
1002
974
969
957
913
930
956
944
962
999
1002
945
970
997
952
952
953
931
958
997
976
1013
1025
980
994
1017
989
963
981
975
976
1023
932
902
893
885
860
851
877
873
878
905
885
899
924
927
925
939
948
921
934
958
949
953
932
920
915
943
953
913
929
944
894
890
899
907
881
880
895
873
892
903
897
903
918
905
901
925
939
911
924
898
909
874
844
860
857
862
881
900
877
908
919
891
902
926
908
921
940
934
923
948
948
927
949
947
918
953
961
934
945
952
909
911
933
931
913
930
955
953
923
945
958
954
908
906
910
915
885
893
902
899
901
930
956
968
928
937
950
957
946
941
942
946
944
921
938
954
973
939
941
961
978
938
945
984
980
965
980
943
923
905
868
889
915
900
926
943
939
957
966
970
936
946
956
950
950
963
979
977
942
981
999
991
965
971
979
933
951
972
941
946
989
934
933
930
891
895
893
860
863
883
874
885
916
911
935
966
963
918
874
850
841
809
786
785
786
791
784
781
758
756
739
735
714
725
741
807
863
877
878
858
844
835
804
818
820
846
874
902
894
885
844
823
780
786
785
816
825
862
865
857
842
822
796
778
766
753
772
802
855
887
869
851
840
805
796
781
766
755
750
740
730
771
818
855
908
900
903
878
855
825
808
775
771
749
745
735
744
756
797
838
857
877
886
874
845
830
811
776
753
768
785
809
839
852
845
818
764
507
1082
762
733
733
729
726
757
805
816
831
833
794
803
796
792
785
774
761
748
740
727
719
708
708
695
685
752
947
1025
1046
1010
987
974
910
892
867
835
796
773
747
772
805
843
886
887
887
869
847
816
787
754
759
747
747
766
766
749
744
758
771
783
806
820
833
830
822
816
808
758
767
773
791
809
818
835
868
896
913
906
884
863
846
823
806
768
782
789
807
829
832
813
801
782
775
766
768
768
783
768
765
789
803
822
831
841
838
816
820
799
797
800
792
792
813
854
889
889
902
889
861
869
860
855
858
842
838
821
811
827
838
841
855
866
866
844
840
830
825
812
813
811
842
878
910
931
901
938
917
898
866
851
858
880
902
918
903
872
863
828
821
807
783
819
870
948
968
941
894
897
877
865
844
846
846
854
817
820
832
839
827
837
843
848
840
856
857
853
850
843
829
847
847
824
839
851
835
815
846
851
820
842
837
827
817
799
779
773
787
784
783
793
816
811
798
803
809
814
813
806
794
805
811
800
832
827
846
869
882
917
881
855
850
839
824
832
845
842
850
867
860
853
867
866
873
878
858
855
848
860
849
919
957
987
981
909
922
900
869
864
850
850
835
832
837
831
833
860
882
904
923
918
912
894
887
879
880
878
895
909
894
914
934
908
862
887
910
885
919
892
893
910
925
927
891
861
830
808
798
795
829
838
890
966
1042
1025
1022
992
940
965
949
907
875
875
832
825
842
870
894
892
878
881
901
915
942
952
937
909
921
913
923
918
879
906
909
899
881
832
818
808
808
821
842
838
875
943
968
931
932
897
917
852
873
876
871
840
813
806
789
794
802
804
834
833
820
847
864
903
899
842
893
909
919
942
914
898
857
842
825
815
850
889
967
1048
1086
1070
1004
954
956
938
938
886
890
893
894
914
920
931
953
952
936
924
923
881
862
866
871
890
881
911
955
976
970
983
958
927
920
907
893
887
880
878
841
844
812
831
845
953
1038
1037
1014
968
920
905
885
883
881
878
881
923
944
915
906
884
869
832
823
800
824
802
799
840
859
917
967
972
945
979
974
962
944
943
938
936
937
946
949
930
924
899
902
877
854
838
826
819
816
821
834
835
858
867
841
862
865
840
820
833
816
807
806
806
806
825
818
817
818
808
803
800
808
809
814
802
805
799
789
816
809
828
823
832
833
832
822
820
797
797
792
778
786
775
765
598
1015
880
917
919
908
885
875
874
862
861
849
838
815
800
798
796
809
822
857
876
885
908
901
870
848
824
784
776
763
757
765
755
743
742
781
810
826
845
858
846
854
833
822
818
822
809
802
800
787
804
842
882
874
886
889
886
888
877
856
869
871
872
866
903
892
869
899
866
848
857
844
819
835
836
817
841
841
826
839
843
831
828
851
875
871
878
881
870
856
872
868
873
879
887
898
887
916
925
938
907
872
867
870
863
855
890
912
876
853
845
832
829
833
827
824
865
887
889
928
927
884
908
910
883
889
880
849
864
852
853
903
942
952
978
972
919
926
911
903
865
875
868
875
850
869
880
882
885
901
896
877
880
877
851
839
857
912
963
950
1047
1031
1013
1006
976
927
925
896
881
885
879
850
840
843
850
878
925
953
955
908
901
917
913
896
883
901
904
918
951
957
943
938
905
867
884
867
916
948
941
895
946
926
914
871
874
858
846
844
831
870
897
886
912
912
890
850
838
825
838
837
844
824
804
844
853
869
864
879
881
881
869
825
857
858
844
850
864
874
877
866
859
888
910
930
924
903
874
858
847
828
844
853
858
855
838
850
828
862
878
883
885
848
827
835
842
858
866
865
850
825
818
813
806
798
814
828
853
869
856
856
850
843
844
832
811
788
806
832
822
806
848
876
875
872
901
886
856
881
871
858
850
888
895
927
973
993
977
967
971
960
914
896
907
901
904
907
917
937
947
971
985
989
992
982
968
913
931
927
903
914
956
986
1003
974
933
889
858
869
873
915
885
949
974
953
962
1007
991
954
917
882
851
832
831
856
910
953
981
970
936
918
918
902
850
856
856
867
848
853
861
860
819
824
835
856
878
843
862
870
876
858
859
865
874
874
867
844
829
801
821
850
888
870
932
995
993
966
935
891
856
842
826
834
877
826
891
921
897
872
908
918
925
899
884
844
813
823
812
850
918
956
1014
1021
928
945
939
908
874
866
864
857
839
862
871
869
844
842
838
835
829
819
811
827
821
864
903
920
953
945
926
893
860
835
799
804
815
832
895
949
970
941
905
912
928
937
952
926
958
980
966
957
944
907
858
833
820
815
810
819
816
806
839
852
894
909
889
893
886
888
870
889
893
884
904
931
944
934
915
839
812
812
826
860
868
888
930
918
898
933
923
890
900
888
860
868
876
884
876
897
916
902
914
884
878
889
882
891
869
841
823
820
820
824
845
857
917
930
950
954
973
967
937
902
876
870
865
872
872
842
851
875
888
902
883
870
874
882
891
903
868
891
896
910
910
871
871
877
871
848
816
848
882
958
1031
1053
1018
996
938
900
851
864
881
917
955
937
932
917
869
844
834
831
831
843
868
872
897
953
967
985
968
927
925
918
906
876
859
865
872
870
885
855
864
862
867
864
832
845
862
869
876
868
849
859
870
858
847
855
862
896
937
954
937
926
899
852
829
814
817
836
883
913
882
880
963
989
943
917
884
869
867
864
866
858
859
904
925
950
913
918
905
886
874
827
845
876
940
990
947
986
987
967
939
893
879
875
858
847
813
811
808
809
795
806
823
861
903
930
933
900
858
834
806
791
755
783
815
864
926
905
948
926
904
886
869
855
836
833
821
811
789
795
787
813
831
831
845
868
854
814
795
790
811
823
881
955
932
931
912
885
876
848
880
910
948
909
921
916
905
867
843
829
815
795
825
855
897
919
926
907
923
931
936
899
915
907
881
862
847
836
824
825
829
827
824
846
855
851
861
871
858
840
812
791
803
828
840
898
946
920
950
941
917
934
942
931
916
917
910
863
854
851
834
880
937
938
1010
1027
986
1025
983
959
974
956
911
881
867
894
934
919
923
924
919
903
903
891
853
871
857
862
861
867
875
865
884
918
969
977
985
972
927
905
894
893
885
852
861
878
907
883
879
900
989
1003
1004
1009
977
971
941
935
905
896
887
886
917
938
954
981
969
919
921
912
891
879
877
869
838
853
866
928
968
964
963
899
907
916
899
909
901
899
881
894
905
925
941
952
892
879
886
874
864
861
857
820
824
836
859
885
920
946
871
885
891
877
862
858
843
806
808
808
828
855
889
903
854
860
862
861
864
864
860
837
835
820
827
841
871
879
863
842
837
831
828
837
838
799
820
803
803
801
820
800
834
859
877
879
821
815
806
806
797
807
822
862
903
915
926
889
896
888
890
888
879
896
917
956
969
975
962
935
907
833
848
846
895
951
980
960
934
944
936
912
912
901
888
885
892
891
874
908
901
881
904
897
878
892
892
872
888
895
889
886
900
884
875
894
898
904
901
902
911
872
876
874
860
826
811
828
846
843
871
892
897
878
898
888
856
869
872
861
873
897
877
862
873
854
826
808
797
806
798
792
794
816
855
885
929
924
880
871
865
880
866
862
857
855
818
841
830
855
865
871
879
866
832
848
863
879
908
911
901
874
875
865
887
903
946
954
934
886
904
906
928
950
962
947
935
915
864
848
843
851
872
908
977
969
972
962
919
864
895
917
929
943
932
916
862
862
884
873
911
958
946
945
915
875
869
839
842
827
863
911
947
922
931
911
858
873
877
895
930
936
937
930
890
879
876
895
896
864
872
876
875
857
833
824
809
810
796
814
795
790
808
821
834
842
845
842
838
837
820
811
866
905
931
880
845
874
860
844
871
873
868
925
947
937
956
960
947
902
890
874
858
846
826
853
889
917
870
881
842
842
828
832
816
822
830
834
849
847
851
870
873
888
950
979
973
941
909
858
856
842
846
851
855
848
836
794
797
790
797
823
875
912
910
894
899
894
859
853
835
839
839
874
908
885
860
831
840
840
843
856
862
866
851
819
825
824
822
840
865
888
895
902
895
893
888
885
892
885
877
857
834
871
884
868
916
897
881
924
885
882
903
879
901
906
890
908
917
918
910
928
920
913
924
909
898
922
917
926
941
937
929
939
919
893
923
902
894
933
904
908
930
904
917
909
881
863
827
811
821
823
860
894
913
944
976
951
959
953
916
926
958
943
890
892
865
869
897
931
914
923
963
973
959
913
929
917
906
907
926
964
945
978
979
954
962
961
928
930
939
918
941
926
901
926
911
899
918
913
886
901
876
842
840
837
841
864
891
897
918
926
912
883
857
822
823
820
825
839
857
860
891
917
921
931
920
902
892
901
907
885
897
917
908
905
925
878
887
882
854
859
867
868
863
887
849
878
877
864
870
863
880
936
937
944
938
924
903
894
882
877
873
878
891
879
889
902
878
880
863
852
846
807
800
823
835
847
910
961
947
900
904
892
897
888
926
952
960
974
1039
1058
1029
995
952
911
882
883
908
951
992
1020
942
973
991
1003
984
956
923
885
871
880
917
960
984
981
918
927
946
929
914
912
895
862
846
863
870
886
883
890
892
900
883
856
840
810
837
865
944
990
985
975
937
947
949
944
926
910
892
842
851
865
856
878
897
907
904
894
864
835
833
840
824
897
934
956
938
909
881
826
848
821
831
865
915
913
917
862
873
878
880
880
866
828
822
817
828
801
794
792
800
805
797
800
841
869
900
909
898
899
891
931
949
931
927
913
876
832
850
871
952
987
1000
1006
916
979
1004
1000
979
945
892
894
866
877
876
893
900
888
853
861
881
868
868
866
866
827
840
855
869
895
906
858
871
861
858
841
830
823
794
847
928
1064
1057
1010
996
935
973
980
968
942
917
873
855
834
829
834
845
848
879
883
872
840
821
831
855
848
954
999
981
949
918
886
831
836
816
823
833
864
880
894
837
844
843
843
853
851
817
822
820
814
799
776
754
751
759
789
851
922
907
914
921
913
888
883
870
857
855
820
806
818
827
852
886
905
859
881
893
885
964
938
968
987
938
971
961
928
934
934
929
922
927
919
922
914
929
940
950
944
958
959
960
965
954
906
918
914
913
907
949
900
864
874
852
872
883
868
901
911
893
911
905
898
891
888
890
877
881
896
912
936
960
937
954
954
917
901
911
875
870
890
874
894
904
880
898
888
865
881
876
878
898
896
905
909
911
921
917
932
923
925
935
927
901
873
871
871
868
852
892
856
889
907
887
862
895
888
688
1049
839
836
829
824
817
829
861
915
1031
1040
982
957
956
953
874
823
1070
860
878
869
862
856
871
857
860
849
824
844
834
823
829
901
919
947
940
913
912
902
862
946
958
961
888
842
889
905
914
908
922
917
908
907
874
889
928
958
969
978
991
979
961
931
893
892
899
901
872
838
842
861
864
881
875
902
898
883
849
848
834
834
898
968
1023
1019
1063
1051
1017
943
933
892
872
847
850
849
934
979
969
1013
1028
1001
942
956
992
1004
994
961
916
890
853
849
861
916
959
1025
967
978
1053
1033
939
921
880
853
863
882
946
956
936
885
875
860
867
862
842
902
919
852
887
906
887
859
840
832
831
812
832
854
896
913
946
1005
985
1006
954
942
929
906
903
890
885
864
888
915
945
972
930
917
909
671
1127
877
881
880
872
867
857
839
841
838
839
844
854
867
879
862
890
868
858
839
843
825
848
853
845
843
895
875
857
843
847
826
817
803
803
788
787
774
798
791
788
816
513
1116
833
810
800
821
824
811
829
832
872
894
911
919
922
926
908
901
877
912
927
921
919
936
905
846
871
892
890
880
905
904
899
882
882
874
862
848
878
890
885
853
851
844
859
865
875
884
891
882
912
904
895
906
861
856
857
841
842
840
839
868
887
916
948
944
928
992
973
951
920
868
853
863
872
889
908
918
898
945
923
885
968
978
952
937
924
911
884
920
902
915
899
890
909
957
989
1003
992
1003
950
947
931
897
897
901
905
926
952
914
908
898
885
894
868
881
893
884
869
843
846
820
796
811
850
892
944
931
960
933
912
862
863
878
917
996
988
1020
1051
1052
1019
967
923
882
895
894
932
940
909
879
897
943
979
964
986
993
942
873
873
854
872
901
890
1020
1081
1038
981
959
1004
997
959
976
984
974
945
914
880
890
873
923
967
967
1027
1066
1025
1042
1007
980
996
995
988
975
923
879
892
911
946
951
1032
1057
1017
1022
1005
967
929
929
973
956
918
929
942
906
929
925
938
938
932
904
921
910
900
890
868
854
867
891
897
873
854
843
853
871
878
952
973
985
987
996
978
942
929
895
923
890
898
889
885
895
912
922
956
949
925
981
995
1010
1002
978
943
893
901
903
947
891
889
896
886
877
890
904
907
914
944
963
980
970
953
978
928
907
880
872
868
867
911
981
1065
1114
1079
1000
965
915
927
920
907
888
862
858
859
843
897
967
999
1051
1068
1060
1063
1056
1033
1010
994
976
962
958
952
953
920
948
959
968
966
959
968
944
929
908
918
919
934
949
965
947
970
927
930
949
916
867
886
871
883
879
909
953
925
963
954
920
922
880
875
863
861
873
902
902
875
882
874
867
878
847
854
858
877
919
941
941
951
903
932
905
864
851
861
856
894
922
999
1052
1046
1046
1033
1030
999
996
993
992
955
963
986
948
990
989
952
910
906
867
842
852
850
851
917
998
1020
1052
1069
1044
1060
1054
1026
1027
1024
1015
986
1021
1024
996
999
977
895
892
881
898
950
1049
1015
1071
1079
1073
1037
1014
1000
990
985
990
992
975
942
974
990
936
906
921
891
873
894
883
902
870
879
905
900
878
916
922
876
880
903
931
916
933
919
899
884
879
870
878
827
834
817
823
829
822
841
864
890
931
976
1000
1012
1004
983
965
945
881
850
855
912
975
1003
1054
991
1011
1035
1023
960
905
891
850
848
859
882
924
991
1031
1061
1080
1044
1049
1006
982
929
923
941
936
940
946
890
876
881
906
926
978
1002
1000
915
920
904
895
913
916
923
960
960
984
996
970
979
966
926
921
938
924
897
918
923
903
916
933
925
920
928
913
900
923
914
886
909
899
906
922
937
930
945
909
909
891
856
661
1006
822
802
809
867
879
896
862
868
847
827
843
853
877
898
909
937
913
893
887
876
872
858
851
829
835
832
840
850
857
872
861
851
841
850
834
856
864
890
905
894
860
884
909
936
953
961
938
945
948
937
924
916
909
891
898
896
902
913
889
905
906
893
883
887
894
890
891
912
896
866
880
881
853
864
828
821
816
837
841
853
885
891
872
883
882
857
872
876
853
899
920
923
905
931
917
913
924
878
865
876
844
880
888
883
900
923
909
886
884
904
929
917
932
970
960
951
976
972
968
978
964
980
958
968
932
954
993
960
987
951
915
939
944
915
960
989
972
998
982
960
980
995
963
989
1018
978
963
930
909
908
940
972
954
1013
980
965
928
888
880
888
858
838
885
945
943
1003
1024
1038
978
983
977
971
925
951
921
933
1031
1040
986
1000
1048
1029
957
938
932
895
867
868
881
903
972
1042
1053
1036
1055
1066
1019
1004
1016
980
954
912
935
951
951
988
937
941
958
978
935
964
990
950
958
917
929
930
922
946
949
946
954
965
946
951
946
918
923
944
919
967
960
965
1025
973
990
986
920
915
904
894
861
846
828
828
839
862
898
941
969
984
991
965
979
967
959
945
903
912
870
842
849
847
837
855
862
868
907
893
941
940
916
903
896
887
881
871
856
873
879
904
938
921
959
989
1003
965
993
962
955
926
897
886
870
878
894
939
965
980
981
959
960
927
939
972
1022
1055
1048
1008
977
902
894
882
858
866
921
988
955
998
985
966
917
881
879
871
867
889
909
914
880
893
902
861
832
840
823
835
853
861
854
895
914
918
934
969
943
878
888
857
843
850
870
938
997
979
1064
1070
1028
1071
1038
1013
941
955
978
982
990
1034
1019
991
1013
961
966
921
962
982
974
980
922
931
939
931
931
909
914
886
888
860
836
877
918
974
937
935
984
973
1007
964
929
895
906
921
932
950
1002
966
1018
1057
1020
951
965
948
934
937
944
914
943
961
953
962
990
1008
977
997
983
960
975
982
927
922
944
956
945
941
974
974
997
983
973
987
998
984
975
946
935
910
864
852
854
840
877
953
1060
1100
1059
1043
998
945
938
942
958
962
947
968
976
945
953
951
953
923
959
949
941
920
924
899
869
877
869
857
869
897
899
911
945
931
943
952
948
957
964
963
959
974
981
956
948
916
891
877
881
875
888
925
937
941
930
902
878
887
880
880
899
922
926
958
981
958
954
951
953
918
929
935
923
935
931
922
918
937
926
909
939
932
915
876
839
846
831
827
864
896
914
983
988
1013
1018
987
985
978
972
946
939
885
906
896
863
856
885
906
914
916
953
965
926
929
932
917
904
922
941
932
912
929
901
861
866
849
838
825
846
865
836
828
877
921
912
917
936
911
880
865
878
866
889
904
909
923
969
971
943
950
943
926
882
864
875
901
935
995
1065
1078
1087
1029
955
907
902
916
942
937
956
1010
1030
990
982
987
997
985
949
942
921
880
859
859
851
864
900
991
999
1090
1036
949
1004
941
914
897
875
852
826
823
807
797
790
787
806
861
924
936
1007
1048
1055
1028
1051
1045
1026
982
945
930
917
916
920
955
948
875
902
994
1095
1177
1090
1064
1017
981
957
937
919
925
907
934
937
977
942
932
955
970
951
916
903
901
886
872
901
910
875
900
936
941
937
921
878
882
887
876
864
864
856
852
853
841
844
846
844
843
822
841
859
856
855
885
874
883
863
837
848
828
838
849
852
859
872
871
869
899
899
870
892
879
873
843
861
857
852
844
846
831
840
840
846
852
867
846
857
852
836
842
826
843
845
856
829
846
838
838
836
832
844
835
847
862
889
907
901
878
886
857
866
875
883
886
873
891
889
897
898
892
886
883
885
890
898
902
933
959
983
996
985
989
960
952
976
990
969
916
942
893
902
888
889
880
869
908
942
934
892
908
921
919
892
903
902
881
866
866
847
846
881
886
907
900
863
883
872
851
896
895
931
911
901
904
901
889
871
861
841
839
825
847
844
898
934
893
927
923
894
900
885
879
856
856
846
844
840
852
856
844
864
852
831
856
845
850
858
846
859
881
888
893
873
842
815
818
821
831
850
865
884
865
890
892
898
876
925
939
947
940
911
939
943
945
895
849
882
893
880
860
852
863
868
868
857
868
868
849
844
853
862
854
845
845
842
850
838
858
870
896
909
929
921
929
904
915
904
875
897
881
867
878
848
833
833
830
804
793
784
765
775
757
743
747
747
736
755
756
757
753
743
755
748
758
751
763
768
770
757
782
771
777
771
768
741
748
741
749
730
739
736
733
723
734
738
736
739
753
755
747
757
769
761
759
771
787
765
769
775
756
760
767
755
762
774
778
767
777
788
775
787
778
759
792
780
771
761
773
769
764
773
790
783
785
796
820
817
796
811
791
786
774
773
758
747
748
566
615
1011
705
713
753
752
760
751
753
783
522
1093
761
773
780
773
776
766
763
766
758
738
766
748
735
753
736
729
745
737
751
775
770
780
794
781
778
764
766
769
765
764
758
746
753
736
727
730
743
734
748
745
748
760
748
742
752
739
743
745
744
746
744
762
761
757
775
765
760
764
755
744
742
738
739
733
731
755
733
736
732
716
729
720
719
723
735
729
734
760
755
771
775
775
781
765
781
770
769
763
523
993
750
756
754
764
767
777
766
757
762
742
749
744
728
732
711
730
737
727
749
741
762
768
751
753
740
742
744
732
732
733
716
707
712
713
714
708
699
710
697
693
700
692
703
707
702
724
721
721
748
740
731
741
726
723
728
709
719
710
702
707
704
696
707
701
695
716
697
692
747
751
755
764
759
747
761
741
747
737
724
727
726
712
725
719
721
704
716
717
713
717
725
711
734
761
734
763
754
774
773
771
770
770
754
758
768
617
981
839
853
839
830
836
806
805
781
763
760
735
737
745
732
743
738
737
757
737
753
734
727
720
716
715
729
743
741
736
754
752
743
768
746
747
772
770
787
807
790
803
826
805
812
803
806
805
779
788
791
777
808
793
792
815
859
852
816
830
822
826
806
787
793
790
788
778
770
762
775
749
771
759
751
746
736
714
708
705
688
705
687
690
691
684
688
689
684
685
673
665
661
665
658
652
657
659
659
659
654
659
666
663
660
666
660
661
669
666
675
694
680
674
685
682
664
665
670
674
659
651
657
652
637
639
629
627
622
612
618
623
625
614
615
611
601
608
602
602
591
599
601
589
600
595
607
607
612
616
619
618
613
629
634
632
622
630
633
627
627
629
633
637
628
641
644
647
637
400
880
645
638
644
639
653
633
643
669
691
698
709
698
684
709
693
700
674
697
685
667
694
676
692
686
670
696
688
710
719
694
728
732
739
737
736
706
708
714
708
704
708
718
726
694
497
413
599
748
744
732
732
713
725
717
712
714
729
735
754
737
741
755
758
765
760
622
944
798
760
759
768
786
800
805
783
771
784
792
775
759
782
767
796
811
826
848
852
872
862
859
836
835
843
843
829
858
875
844
877
875
847
815
829
832
870
874
819
834
837
853
865
827
834
798
821
814
819
828
813
836
803
834
841
881
912
920
915
889
887
864
1670
809
770
753
742
730
756
749
828
881
934
958
1001
933
936
936
921
885
857
835
830
826
826
789
805
805
806
800
777
802
849
892
922
878
858
823
814
816
812
837
840
859
838
838
867
884
883
885
895
909
898
878
859
836
827
821
805
795
806
825
814
878
886
898
909
892
861
818
795
784
775
796
828
881
868
904
853
815
810
804
803
798
821
933
1001
1007
984
973
928
898
858
819
778
771
765
594
1039
896
999
1012
978
976
886
886
866
847
819
822
791
808
824
823
840
840
838
857
831
844
860
865
819
815
789
774
785
804
826
849
884
886
879
862
842
822
808
770
770
794
801
813
849
933
887
927
970
973
927
966
1003
991
968
910
861
817
849
863
899
916
924
902
896
892
888
891
865
863
867
876
875
863
834
847
857
860
861
859
882
906
895
888
857
883
896
868
863
919
925
897
925
917
891
842
846
827
851
868
853
858
857
854
841
853
830
869
900
947
936
918
893
858
827
821
804
815
833
872
861
926
938
947
941
919
873
872
854
861
859
858
875
837
810
838
972
985
936
924
909
905
909
888
904
906
884
902
925
888
918
915
906
879
857
880
893
903
902
892
892
875
872
841
870
856
873
900
916
917
879
884
831
849
848
860
828
851
879
850
889
880
870
863
851
831
799
836
840
886
922
927
888
882
879
855
822
809
814
824
861
902
940
944
950
924
891
875
856
836
842
853
869
896
890
922
921
915
893
867
858
837
847
843
906
945
956
970
944
919
890
887
881
883
875
841
861
847
854
890
945
975
1000
978
943
942
931
921
913
916
939
929
918
953
917
979
1006
1005
908
943
938
919
872
867
849
838
843
859
878
849
909
912
940
942
940
864
863
854
829
808
803
814
814
808
829
839
829
858
841
823
843
812
806
842
806
816
846
862
863
858
839
825
805
819
783
758
772
781
810
832
834
852
888
879
865
889
903
903
858
873
898
899
901
942
945
922
961
961
908
929
940
929
914
857
834
832
832
826
827
854
888
881
918
963
932
905
923
929
902
926
975
991
911
861
899
888
886
883
880
904
870
874
923
944
982
945
990
983
945
958
955
955
921
895
866
855
868
878
899
907
881
873
879
886
936
972
1022
1085
1097
1064
998
924
909
912
893
879
904
923
950
975
983
915
919
903
908
887
896
871
869
874
906
889
919
939
953
910
933
935
955
960
934
953
966
980
935
955
1030
1024
960
960
891
848
838
808
783
788
777
772
793
824
856
886
871
892
874
844
837
827
838
858
856
812
847
815
853
851
885
904
914
900
852
871
864
860
850
840
829
818
824
858
894
986
1008
944
964
953
928
919
924
930
945
947
951
958
927
966
959
941
919
940
944
899
943
931
899
894
876
878
859
848
825
820
789
816
865
903
959
951
945
970
968
953
935
921
900
870
879
836
807
816
815
815
843
883
897
896
942
965
965
975
922
900
917
898
866
874
907
926
924
958
974
978
929
932
905
903
894
891
902
912
869
893
900
884
892
913
875
884
907
876
859
865
862
854
870
873
869
900
913
912
918
928
941
926
939
941
952
945
960
955
958
963
919
924
893
861
860
850
847
847
874
913
921
948
957
960
947
943
931
919
900
912
906
917
899
901
916
894
911
908
886
896
889
880
906
879
881
917
930
895
870
860
855
834
845
825
855
854
877
879
880
892
857
894
887
885
937
966
978
943
911
892
857
818
818
815
822
857
862
914
944
947
936
906
892
856
890
893
907
933
910
904
868
855
828
822
813
811
821
843
870
866
834
845
948
970
996
965
917
948
912
908
895
879
850
856
854
847
885
911
917
886
851
835
822
818
832
841
816
814
824
821
837
844
852
860
884
878
858
831
814
799
806
858
848
858
906
919
931
908
934
933
917
898
873
838
844
815
800
824
834
859
868
827
832
803
818
824
838
860
860
861
862
858
851
837
849
855
858
841
856
842
822
825
803
794
812
809
841
861
875
874
866
850
850
866
884
895
889
873
893
908
939
967
979
957
933
882
852
861
876
880
905
920
913
901
914
945
956
932
925
959
951
925
954
953
947
961
956
938
908
921
930
946
940
942
934
922
922
913
906
901
909
910
897
879
913
922
895
907
895
871
876
865
875
876
875
852
880
885
891
927
944
945
920
932
935
940
926
933
911
909
889
916
925
937
907
942
927
890
897
913
900
902
928
931
913
876
891
895
890
938
930
974
977
965
903
874
887
864
870
849
906
941
926
916
898
886
870
845
840
843
850
847
847
849
856
866
856
869
899
918
964
965
969
929
943
933
912
911
922
923
903
895
919
916
893
918
930
906
926
958
969
933
946
927
913
924
917
897
933
923
922
888
904
903
883
891
911
898
937
971
954
914
900
870
851
854
858
851
888
926
950
960
980
971
961
938
908
902
873
874
834
859
897
935
955
995
983
962
970
972
932
961
935
933
904
888
870
855
842
809
808
790
812
858
878
852
887
910
926
943
889
955
951
940
912
886
874
861
848
835
818
831
849
857
832
842
822
812
821
818
826
821
813
800
795
794
795
805
792
809
845
852
840
875
905
910
906
884
868
823
832
810
803
786
826
896
918
923
934
889
870
856
845
820
824
824
823
804
826
830
862
869
876
852
834
822
798
794
807
813
825
863
888
892
844
878
908
904
863
871
890
859
888
883
872
858
823
822
812
801
823
851
887
900
883
888
915
899
911
928
901
886
860
833
822
808
792
780
776
777
799
817
811
821
846
850
863
856
877
883
867
851
850
838
806
816
819
840
854
855
840
802
810
815
814
819
819
822
810
782
791
782
787
791
795
803
815
801
821
842
862
850
842
828
796
799
794
798
806
822
834
835
832
828
803
807
809
808
821
807
813
831
845
837
854
871
868
859
844
823
822
809
792
798
803
826
862
867
847
821
820
815
812
804
798
823
845
899
927
942
929
919
882
895
891
876
875
871
870
864
863
863
853
846
833
867
891
915
881
912
597
1211
831
826
819
795
762
758
752
737
734
727
733
762
758
772
769
775
811
805
834
842
820
828
836
821
812
788
797
778
774
787
783
776
773
801
797
784
793
783
785
793
789
762
813
782
780
777
777
786
794
795
791
780
769
765
764
764
765
757
774
778
785
792
794
799
805
830
855
852
863
891
880
896
881
903
904
881
867
861
835
854
882
909
981
1018
1017
967
901
863
833
811
798
791
793
783
816
839
860
892
883
868
849
831
841
846
865
910
913
898
944
937
940
910
881
882
873
858
842
818
812
834
842
848
852
893
899
878
899
904
881
895
904
903
912
876
851
882
888
885
883
899
896
916
914
897
871
901
881
863
866
885
880
861
867
859
841
824
843
838
859
883
897
900
898
919
916
898
927
942
946
990
992
979
931
961
933
915
897
877
876
877
877
867
885
899
898
909
904
888
847
832
857
910
928
954
986
1009
1024
1034
1011
1024
1020
1017
1003
992
990
1005
1001
955
922
896
905
877
877
911
889
886
891
863
882
907
906
905
954
983
1011
998
969
960
934
901
844
859
875
885
922
946
897
917
931
928
922
898
874
888
899
896
952
964
949
978
958
945
916
886
891
886
874
880
907
923
939
895
905
917
918
915
888
904
896
892
874
893
899
911
894
916
903
884
854
849
833
819
825
841
838
837
839
843
854
866
863
856
846
811
829
803
816
862
917
937
995
1006
964
958
932
901
872
869
876
860
881
869
895
913
950
986
997
983
949
908
890
858
849
841
841
857
872
889
887
882
897
912
930
935
948
932
930
926
939
918
935
923
917
882
901
911
896
918
932
922
896
869
867
861
860
835
833
845
824
815
852
888
917
946
952
931
916
885
879
873
894
871
883
916
919
924
971
968
942
966
969
956
915
933
930
942
957
974
957
908
907
913
916
907
935
953
954
936
956
965
962
935
972
992
988
982
956
896
882
890
880
927
986
1009
971
912
924
914
872
849
848
853
857
865
892
908
902
916
910
899
893
879
882
886
888
883
913
889
857
862
883
885
872
877
890
891
895
911
920
910
923
936
935
907
925
929
928
924
942
936
941
938
926
926
927
928
914
896
920
935
948
952
961
931
916
931
931
1029
1037
1051
1047
1003
983
990
989
958
920
921
933
981
978
953
989
988
978
945
912
901
879
851
831
825
842
916
1046
1073
1053
993
960
927
888
866
867
866
865
847
837
832
809
835
868
890
909
924
895
892
877
892
909
933
944
917
915
934
960
970
961
932
911
938
967
966
950
936
899
913
921
936
949
957
942
898
867
857
869
888
936
979
996
928
984
973
953
914
868
840
858
856
873
884
881
868
820
831
842
868
955
1027
1030
1080
1089
1075
1019
1042
1022
983
917
897
900
894
872
884
900
919
920
931
918
895
890
890
890
904
913
922
889
881
905
897
892
852
821
844
868
890
890
855
891
882
878
918
940
955
949
921
959
966
958
940
911
862
862
879
907
907
896
945
928
910
917
909
897
895
876
847
851
861
884
904
889
895
891
881
857
825
839
835
841
852
852
835
815
789
794
792
793
811
806
813
813
819
833
833
798
821
822
814
808
794
766
771
773
781
791
813
805
813
820
825
813
826
831
810
788
807
820
847
864
873
861
844
854
838
816
837
830
819
816
869
902
945
944
952
921
898
859
854
828
837
850
862
857
852
844
859
877
870
887
873
840
830
819
810
819
838
833
828
860
880
905
918
879
862
853
841
832
809
808
791
785
774
766
771
764
768
764
763
757
767
792
802
824
827
817
829
838
840
826
803
800
787
786
792
790
785
788
825
830
832
814
828
820
814
812
800
777
784
790
784
765
777
790
799
819
833
842
812
805
808
795
789
791
810
796
796
800
808
811
812
818
803
814
815
815
827
831
843
829
843
835
837
808
809
819
826
825
812
822
818
817
815
802
796
505
757
713
682
418
761
758
776
790
485
777
752
1180
744
906
525
509
603
499
1102
801
789
793
791
791
789
789
812
809
813
811
823
816
827
832
866
885
848
825
832
818
799
769
786
775
775
761
775
778
777
786
812
828
839
822
845
827
813
803
787
797
808
805
802
794
795
809
803
821
811
793
774
787
769
756
765
755
786
808
828
818
825
868
872
871
844
846
861
865
846
855
858
854
860
835
821
835
823
826
807
808
807
811
818
814
820
817
818
819
807
796
805
794
792
791
794
795
797
803
809
798
803
796
801
784
797
797
793
794
802
803
800
794
801
806
797
803
798
797
796
796
798
787
787
789
806
815
817
826
837
821
822
826
797
812
815
828
843
852
832
832
836
827
829
829
841
838
835
839
844
838
827
847
851
852
860
871
853
855
871
861
850
837
824
816
804
840
826
855
826
806
806
807
803
782
772
798
792
794
794
785
777
788
771
795
796
812
852
846
884
868
911
932
895
914
900
885
861
839
835
809
786
793
808
819
821
830
819
835
817
815
818
816
793
787
796
804
786
813
825
816
838
834
817
843
846
836
837
853
847
832
846
842
832
839
835
826
830
830
816
827
825
822
827
812
817
799
780
766
780
784
791
795
786
802
809
810
812
795
798
797
797
791
779
776
777
765
769
774
779
773
757
760
754
760
756
759
757
760
767
770
779
775
783
789
777
780
785
783
790
794
788
783
786
788
784
773
776
781
784
785
783
778
769
769
762
763
766
768
777
787
784
788
794
798
786
784
782
784
763
776
803
821
849
840
852
857
846
830
825
820
803
804
802
808
804
788
791
795
794
797
811
854
867
876
841
841
847
835
824
813
806
801
799
799
795
787
786
803
795
805
815
815
809
809
806
806
790
790
790
802
807
801
806
807
803
796
791
784
769
765
765
767
772
784
786
792
803
800
807
811
806
813
818
817
810
793
778
768
758
754
752
763
761
778
781
786
794
802
801
791
793
803
803
812
803
802
802
799
788
793
806
818
828
858
872
860
842
858
841
828
821
833
846
851
850
874
883
859
870
873
880
857
866
852
827
811
838
846
818
827
855
874
861
873
888
896
875
881
881
879
847
849
867
867
837
850
866
859
837
814
818
811
810
832
855
878
866
864
881
902
877
892
901
898
873
883
905
918
897
906
915
889
863
848
862
860
856
868
857
859
849
812
822
825
840
839
844
884
898
888
861
849
924
1003
1017
1019
969
955
910
896
893
896
870
871
841
859
872
881
847
868
863
862
857
854
838
833
811
807
837
840
852
864
847
857
840
831
832
846
847
836
825
809
820
801
806
819
822
861
844
818
850
866
861
850
835
846
846
844
834
876
881
888
882
908
905
914
926
923
906
895
914
921
947
914
978
968
953
928
894
876
875
843
804
822
858
841
847
855
857
880
891
886
874
840
855
846
835
833
857
861
868
896
907
898
876
877
873
873
876
874
885
868
865
850
842
851
856
855
849
877
871
857
852
865
864
843
839
824
806
819
817
828
813
834
845
835
819
833
836
858
873
890
910
915
897
889
882
871
841
837
831
809
806
795
796
799
800
807
823
828
817
842
839
864
890
848
838
847
849
843
840
861
853
818
831
848
857
857
874
881
887
873
899
920
950
941
953
965
974
939
961
970
934
935
956
976
945
954
973
939
908
876
873
856
838
807
801
796
782
789
799
819
816
866
910
930
975
1005
978
986
989
984
936
963
963
949
952
971
980
955
980
997
961
978
932
911
923
944
931
928
928
914
878
872
839
819
839
865
878
886
916
936
923
965
981
967
963
992
1004
963
1003
1008
963
980
968
921
926
926
895
908
889
871
845
858
871
872
865
844
823
830
833
835
816
839
856
875
880
902
917
921
930
893
922
935
896
590
568
570
892
904
950
492
655
301
402
292
652
433
501
917
921
937
894
868
842
830
813
829
842
836
879
894
873
865
907
933
920
960
976
947
968
983
969
980
1000
986
970
1006
1023
982
1018
1030
1014
1027
1018
978
988
996
1001
974
975
969
965
947
928
902
870
864
834
866
879
883
841
869
857
835
826
806
807
803
790
805
853
862
908
938
952
959
950
917
903
900
892
885
878
877
861
857
843
827
842
863
879
898
887
898
875
866
880
885
868
888
894
892
859
832
817
832
847
833
856
872
842
836
867
879
868
881
870
863
836
830
830
825
835
879
900
907
941
946
918
909
900
884
875
845
815
832
819
832
837
863
840
850
863
872
848
828
807
801
817
854
879
938
984
986
1003
998
943
956
944
938
905
895
899
895
862
838
834
819
795
804
818
843
854
861
889
914
871
852
857
877
888
889
937
961
925
940
950
906
901
906
909
892
907
926
911
876
896
913
898
909
901
887
872
841
833
822
821
825
821
807
820
829
839
831
860
883
901
894
908
907
914
898
898
916
916
884
888
889
878
875
900
902
898
914
894
851
846
818
782
791
791
809
861
915
982
1004
1004
1012
1018
983
972
980
973
936
971
988
949
994
1023
977
1012
1005
961
972
978
934
947
963
935
947
961
940
953
978
963
968
991
981
967
962
941
908
884
878
893
862
891
909
923
918
887
892
881
865
870
868
857
871
872
889
892
882
899
899
910
894
884
853
836
814
820
838
835
860
883
896
899
929
922
906
906
927
921
869
873
867
878
874
923
1009
1027
1044
1024
977
979
937
911
907
904
888
879
886
911
924
907
882
861
846
819
825
816
788
786
772
772
795
797
808
870
922
959
968
968
974
944
932
917
905
879
863
869
870
879
877
905
923
887
898
919
919
898
896
878
832
812
800
792
775
776
765
753
773
793
811
817
826
828
833
847
864
880
902
941
995
1012
1011
974
974
969
962
915
948
967
973
929
889
896
896
870
883
896
877
903
891
864
856
851
842
820
818
832
841
827
839
848
854
846
853
853
841
823
825
825
828
821
789
805
809
835
827
837
826
825
847
824
841
856
839
831
850
855
830
840
851
838
859
875
868
870
907
935
929
962
974
942
950
959
966
917
933
945
911
915
929
937
898
924
948
907
936
972
935
952
964
924
931
940
927
908
924
928
905
920
971
955
927
938
894
898
876
882
874
889
892
843
837
835
834
806
820
819
803
797
811
796
832
838
845
845
837
826
793
789
777
768
808
880
939
981
977
983
974
957
912
906
906
916
908
923
970
956
938
929
925
883
886
882
876
841
810
825
833
861
904
907
938
952
911
946
960
931
952
989
961
935
981
965
930
961
964
910
912
917
902
892
882
843
818
812
834
835
836
875
923
917
952
999
948
974
985
973
963
977
980
947
956
983
993
961
990
1018
965
992
1017
971
986
988
940
939
966
973
944
981
971
930
904
918
904
889
914
905
898
923
913
885
901
920
891
899
914
923
886
903
910
930
934
934
970
980
952
960
988
981
977
949
886
874
858
855
833
830
851
874
869
888
917
932
908
925
934
912
907
902
899
900
864
862
866
863
831
851
844
823
829
823
799
796
811
797
809
835
844
831
870
901
912
902
928
890
895
894
868
845
850
845
838
839
872
864
866
853
864
867
868
864
900
912
909
898
904
910
874
864
875
887
859
791
804
802
771
775
756
762
770
773
783
787
791
776
762
783
780
781
790
790
802
792
805
845
897
923
895
892
911
911
907
876
886
905
920
919
917
949
973
946
945
957
958
932
880
887
900
928
886
878
850
828
852
879
852
884
919
888
907
950
902
912
953
961
963
951
905
921
935
890
905
920
902
914
959
1000
942
893
962
1021
1021
1011
1012
970
932
928
891
905
892
875
859
820
773
760
755
765
771
764
824
846
835
860
902
850
904
912
903
881
861
839
809
783
824
848
851
855
841
837
818
860
887
839
809
837
820
798
812
811
806
810
839
865
847
887
876
871
859
856
844
818
800
802
776
803
805
817
811
866
888
928
904
945
944
931
919
870
843
828
804
776
779
774
770
759
797
806
798
807
824
814
797
809
805
784
795
797
788
773
780
775
764
780
779
837
859
872
872
867
846
863
872
874
856
853
862
874
880
870
883
922
944
958
938
944
944
934
926
914
889
873
866
865
846
813
803
757
773
758
748
759
765
759
778
799
789
821
851
854
815
843
816
797
806
807
788
812
835
823
828
877
929
946
931
938
941
906
911
913
908
876
866
852
841
823
830
836
864
834
860
875
849
868
884
879
851
868
872
845
833
834
825
829
824
827
864
864
905
860
834
860
864
850
832
815
818
822
804
792
816
808
797
829
825
827
831
836
847
827
835
840
835
820
807
792
800
807
815
824
813
835
837
835
840
830
824
821
814
802
818
807
793
803
799
797
795
883
905
902
936
896
889
883
883
864
855
831
841
831
797
796
777
789
792
803
796
833
840
825
852
840
815
829
812
791
773
766
749
742
737
745
748
783
790
862
901
904
942
971
966
927
945
934
897
912
948
958
942
882
894
894
874
886
929
949
990
963
962
924
930
899
909
915
923
908
892
870
854
854
851
873
914
910
916
915
917
888
886
888
875
877
883
887
889
885
883
899
921
904
904
895
872
856
859
874
887
873
862
829
828
822
803
832
896
935
934
926
945
947
940
920
950
944
926
949
968
932
954
979
992
948
966
977
962
953
962
953
950
926
942
937
918
968
992
994
988
1008
991
958
983
987
959
989
976
936
957
956
921
958
942
896
844
857
833
815
806
790
801
776
769
784
778
781
777
803
811
831
850
866
867
866
874
866
842
837
835
837
836
860
871
873
898
927
896
909
886
865
870
868
851
852
867
868
861
871
863
847
858
859
845
844
844
837
848
861
874
864
878
882
857
871
862
841
851
850
845
839
850
866
857
863
887
880
876
894
895
870
878
861
840
836
821
805
802
800
786
813
797
780
781
768
767
749
757
756
754
785
803
801
797
832
843
846
866
862
864
870
860
853
860
881
884
918
875
853
845
845
818
817
811
783
794
788
776
790
790
777
795
829
813
829
859
847
849
842
825
803
774
769
755
747
747
742
735
754
758
759
770
790
807
773
830
825
830
828
800
804
782
765
754
737
737
727
736
742
745
772
781
777
807
822
802
808
816
812
802
832
817
794
845
838
812
807
799
790
813
811
798
807
811
797
817
831
821
814
836
830
833
850
852
820
821
809
782
792
805
796
861
911
926
918
921
890
888
890
885
862
847
826
836
821
806
798
802
811
818
811
869
790
851
890
865
830
836
833
839
820
825
816
824
823
836
828
803
807
789
851
913
846
873
887
882
864
874
863
836
833
833
836
833
825
811
792
790
780
773
756
765
747
679
820
743
739
748
748
730
744
753
742
736
719
717
725
709
691
706
704
694
706
719
763
802
788
799
790
783
796
771
763
770
755
742
752
747
738
753
749
747
592
943
776
572
501
464
396
448
539
421
296
383
251
559
805
646
353
590
784
768
785
789
756
771
773
755
732
749
737
720
711
731
804
841
912
885
854
874
860
832
830
785
764
765
755
736
731
736
730
730
740
731
724
738
735
729
735
747
748
741
758
751
744
740
779
752
751
760
748
744
757
758
747
756
753
742
765
769
774
752
778
759
750
780
779
784
808
812
794
774
784
765
750
747
734
728
739
738
749
761
763
755
758
759
747
772
775
770
790
780
768
790
795
778
802
787
785
792
781
789
799
817
817
796
813
837
834
813
828
825
794
789
792
794
788
819
845
840
878
894
876
890
887
895
860
903
868
863
868
860
835
861
897
918
941
933
883
905
879
902
950
966
970
973
954
897
879
837
823
815
807
870
959
964
939
936
897
905
884
848
832
824
796
798
791
794
835
871
887
874
900
911
886
839
818
860
897
900
913
919
919
922
915
915
932
922
889
884
852
840
824
811
808
813
801
819
830
809
827
828
803
830
812
821
835
827
829
825
839
841
828
825
816
801
799
778
789
780
786
801
806
840
847
841
839
864
850
824
806
790
775
768
762
753
786
797
787
793
808
812
808
809
831
847
816
827
818
807
813
802
778
772
780
785
803
815
811
818
801
817
819
821
815
801
813
816
814
836
824
824
825
840
830
810
831
840
849
848
854
861
878
869
891
887
856
853
839
839
836
825
822
804
815
808
828
823
811
818
820
804
820
831
805
828
838
834
822
852
867
854
845
875
836
817
828
824
819
829
833
857
848
850
853
830
821
802
797
784
798
796
811
850
842
843
835
852
839
541
1077
802
774
789
775
784
819
839
870
903
930
906
922
920
892
888
861
848
833
830
844
849
862
840
843
818
818
811
804
823
862
888
892
884
836
840
568
604
448
799
791
807
817
815
853
888
892
893
829
823
848
863
900
932
936
888
932
955
978
986
957
890
862
847
843
864
884
925
926
919
917
911
892
907
891
883
873
890
875
867
878
911
908
936
941
917
930
933
923
926
925
868
874
890
922
925
945
963
916
926
946
932
898
874
859
901
937
902
872
879
877
888
888
898
903
902
930
946
922
943
923
901
885
864
855
870
905
937
980
968
982
984
976
947
903
876
866
861
881
908
935
889
900
909
929
921
910
946
949
933
890
872
863
839
848
830
842
854
862
852
843
818
822
832
807
791
869
906
900
891
869
874
867
852
854
887
887
717
1121
953
925
879
881
831
677
991
884
846
915
1190
954
932
904
857
839
810
789
785
783
805
829
808
848
879
889
897
884
888
870
853
825
820
825
826
780
773
767
745
753
761
810
852
851
781
843
866
864
869
866
824
822
828
827
805
855
859
848
873
831
865
908
907
897
856
820
803
811
814
846
843
859
908
961
1007
975
1011
1005
993
957
936
908
909
926
934
925
971
1008
956
956
975
956
939
978
971
957
965
927
931
947
915
940
905
917
974
1001
990
989
958
957
960
965
955
922
907
951
970
964
977
993
968
931
935
943
933
929
943
909
907
879
867
872
902
958
1003
1034
1011
1009
1000
985
984
984
976
948
957
986
974
942
897
912
945
914
937
990
991
944
960
962
932
960
973
980
963
960
970
936
958
990
1005
987
910
930
909
911
932
948
947
899
927
914
906
884
933
947
980
960
951
931
896
883
857
826
794
789
805
835
900
975
1027
1023
1086
1097
1068
1023
982
934
915
889
892
880
868
907
927
929
911
899
859
830
801
810
858
890
900
907
869
843
828
819
799
800
796
842
869
899
890
875
899
882
777
836
803
813
844
869
882
905
974
995
1009
946
867
978
1073
930
888
888
890
874
851
889
878
881
855
851
851
824
847
816
829
823
828
852
843
831
805
775
787
781
774
779
778
783
794
796
769
760
789
781
764
831
826
792
817
789
803
789
808
812
791
810
828
825
809
827
827
814
836
841
843
851
848
874
881
881
876
839
838
797
807
797
796
797
818
810
841
839
843
839
848
845
825
834
831
831
815
827
798
794
817
797
802
777
788
779
763
777
775
767
795
807
806
854
864
864
849
865
862
824
839
833
840
874
933
937
968
952
950
935
901
901
885
886
901
897
894
901
881
905
924
929
925
925
911
880
886
888
870
870
842
828
827
784
816
794
780
817
840
812
870
889
901
901
888
869
841
809
794
782
827
849
886
946
983
904
898
885
864
843
829
797
775
835
876
858
875
880
879
873
882
881
888
871
893
875
881
922
899
911
902
883
905
879
873
882
867
872
882
880
860
871
868
859
879
876
878
885
872
874
868
864
848
832
814
798
817
847
857
851
892
898
897
882
867
845
844
815
823
821
815
807
779
784
769
728
779
780
782
756
792
795
805
824
811
857
845
822
804
850
817
797
824
797
810
834
828
875
915
916
963
975
942
946
946
915
926
919
889
905
906
892
902
916
927
898
925
923
896
919
913
888
901
911
891
893
892
877
869
874
841
864
832
805
787
782
785
788
802
822
824
850
889
884
872
879
887
860
856
871
873
865
910
895
902
941
922
931
917
938
894
889
905
919
894
903
877
859
853
865
861
866
860
898
905
902
886
880
879
890
874
875
902
916
896
947
949
917
917
896
868
884
881
897
916
917
890
866
827
830
853
897
907
933
962
967
967
940
805
970
836
829
818
820
844
829
863
869
846
831
838
836
899
953
931
972
963
933
901
874
874
878
912
938
969
982
989
980
925
930
942
911
894
877
890
928
940
895
875
890
902
894
880
905
914
885
883
927
934
895
888
879
864
867
874
884
861
871
864
849
830
813
801
786
779
788
824
835
878
907
904
860
862
850
836
818
824
801
773
749
741
750
796
849
888
948
994
1007
1004
1026
959
946
960
912
944
969
974
952
937
937
928
950
936
909
876
855
846
825
837
863
880
916
928
954
946
936
904
907
902
860
876
855
849
843
822
809
806
803
816
837
867
905
891
872
846
855
843
852
889
897
874
848
826
860
873
900
884
918
908
880
886
870
874
895
891
866
880
884
888
905
924
927
882
882
879
899
870
836
841
838
833
836
832
825
834
834
851
849
848
859
873
862
868
884
882
882
864
835
829
812
798
800
812
823
818
828
835
833
831
827
811
810
792
793
802
814
815
824
823
807
814
780
774
768
760
762
750
779
781
792
790
808
813
823
816
809
779
795
790
779
805
821
826
808
876
841
862
876
842
850
870
884
879
870
848
832
817
792
788
790
798
808
807
794
814
824
823
814
814
799
803
797
805
798
782
773
802
802
792
800
790
789
783
777
769
756
742
746
743
775
837
836
864
866
877
861
864
864
828
826
819
810
797
786
798
812
817
826
841
850
862
848
850
834
826
841
848
833
798
816
793
795
788
773
764
771
776
792
814
814
838
822
829
836
831
828
812
801
807
810
816
805
808
805
786
792
805
815
808
826
811
811
827
812
820
808
795
795
790
781
766
769
762
784
798
813
830
829
812
809
803
802
810
827
844
854
847
836
810
810
817
817
817
841
838
854
856
833
826
808
806
806
810
814
803
825
819
829
831
827
834
840
813
816
824
833
824
817
816
802
793
804
802
799
797
802
803
807
799
789
806
814
830
861
860
846
835
819
827
836
826
823
809
800
802
791
800
795
785
789
798
811
812
830
846
832
825
850
856
825
823
822
823
834
849
863
873
864
851
829
834
834
811
793
804
823
816
820
858
875
859
830
808
813
807
811
801
827
843
854
820
826
835
811
822
832
843
826
845
863
891
856
874
848
840
873
858
869
907
911
871
849
866
876
854
862
882
912
900
915
919
907
878
891
889
850
834
839
833
816
797
784
784
800
829
826
852
889
936
946
881
859
872
845
851
859
876
868
870
910
928
901
932
911
886
903
889
867
868
872
856
854
849
832
799
802
815
830
835
802
806
795
794
781
776
786
796
786
781
771
786
787
798
784
768
790
828
844
860
854
859
823
849
816
800
811
796
785
793
803
790
765
778
851
844
860
883
876
878
859
862
860
862
854
823
824
824
805
808
807
807
801
795
801
783
796
816
797
798
796
797
796
793
764
765
768
773
783
779
748
762
769
766
759
749
754
758
762
748
742
751
758
790
792
831
880
897
912
897
848
838
827
805
785
786
789
780
804
812
837
844
841
864
874
854
885
872
850
841
862
848
828
840
859
828
794
819
828
822
827
856
880
859
889
897
903
895
877
846
846
843
850
852
858
881
894
850
848
858
851
826
838
839
853
835
848
864
850
851
891
927
905
927
926
898
922
930
912
882
841
841
831
810
789
816
847
838
881
895
921
872
889
897
870
859
899
933
952
920
898
918
930
942
960
944
923
887
901
913
922
934
901
880
880
870
874
884
867
873
880
889
889
890
881
892
904
898
860
875
887
902
883
909
937
945
907
921
922
884
867
837
837
854
843
843
857
855
832
848
857
870
858
868
896
918
896
913
937
931
893
901
898
884
881
909
928
892
914
895
869
873
874
864
856
884
906
893
902
932
952
947
913
937
922
893
854
840
845
842
824
838
873
862
894
921
908
881
859
836
805
782
774
760
764
775
806
843
806
831
854
853
833
814
814
830
843
868
870
819
816
832
839
847
841
858
876
879
883
899
913
925
925
926
913
883
884
882
880
885
894
908
895
882
893
900
903
889
876
887
891
879
875
908
906
875
866
882
876
857
862
884
895
874
893
896
866
868
867
865
831
833
827
812
801
833
859
878
882
845
836
822
827
824
785
797
804
812
825
869
885
933
1029
1016
964
938
918
917
912
905
909
903
877
867
844
858
824
822
818
804
804
795
814
834
850
874
888
881
895
910
921
911
945
960
938
972
964
949
971
953
955
971
950
945
955
962
947
945
958
946
938
959
969
950
975
979
961
981
987
937
939
932
904
884
930
920
926
895
865
860
872
855
861
886
905
910
911
885
902
902
870
887
888
876
870
842
840
845
868
880
877
873
864
863
871
909
950
957
933
918
902
890
883
871
855
869
874
854
848
848
850
852
860
872
879
885
873
907
910
919
883
893
905
905
891
907
903
882
885
875
863
852
849
861
865
884
879
864
857
842
837
833
820
812
811
802
812
803
809
849
878
910
872
903
914
926
909
905
877
892
894
896
901
908
921
888
898
924
933
922
902
901
877
861
878
902
895
914
942
942
923
931
922
897
899
895
905
918
910
898
911
923
917
935
953
977
949
984
966
942
934
946
945
918
937
952
929
940
950
925
944
957
926
949
960
932
962
964
914
907
872
856
855
838
840
831
821
833
846
835
831
826
840
847
831
832
834
827
841
851
866
873
890
906
916
940
918
916
899
897
905
922
936
942
948
965
973
949
911
908
878
866
868
886
882
922
958
938
929
937
932
911
917
918
925
946
953
960
955
956
948
966
931
948
895
865
833
844
841
844
883
948
1012
998
1010
965
967
923
874
854
863
858
863
873
861
854
824
817
813
851
578
1218
911
908
928
907
891
896
880
873
901
961
978
980
954
913
891
861
871
891
912
896
929
938
944
943
940
926
934
930
930
933
938
943
952
951
919
899
935
991
1042
1004
980
940
933
918
903
873
867
868
899
919
928
960
974
943
971
966
935
943
935
913
910
893
877
851
853
885
915
941
1019
991
993
929
885
871
857
870
873
885
870
889
915
931
917
904
865
862
877
864
1486
838
866
868
882
912
900
874
881
883
888
896
899
898
889
900
918
962
1010
1021
972
909
917
942
944
900
877
918
904
905
934
948
955
925
877
871
888
910
894
981
1002
991
972
936
888
861
846
882
971
1013
1037
1014
955
947
975
984
981
966
935
901
866
860
859
845
847
833
853
846
877
854
904
922
950
946
937
910
874
848
844
867
893
960
978
909
901
928
930
908
879
859
852
817
834
844
891
946
929
899
889
868
863
869
879
886
885
911
911
890
874
881
866
860
854
866
877
898
912
944
1011
1018
992
919
899
855
861
847
867
901
956
962
941
931
880
876
884
874
862
894
908
890
893
857
853
831
828
854
856
865
861
868
859
863
854
837
831
819
821
820
823
800
793
793
786
816
847
865
891
919
936
947
939
929
909
896
872
858
867
858
837
825
896
905
934
931
876
875
829
879
816
803
829
854
925
968
952
950
940
917
907
906
906
890
888
873
874
854
849
860
886
910
899
890
881
856
851
837
827
823
803
818
827
850
864
879
879
861
856
839
845
819
831
857
871
876
897
891
883
889
891
894
895
899
920
938
946
958
980
963
967
933
942
891
928
994
1008
935
926
939
940
940
915
867
905
901
906
913
892
874
855
822
823
846
895
970
974
955
941
897
865
863
852
858
863
849
843
849
819
829
827
825
811
797
787
770
768
748
755
757
783
790
793
809
811
824
802
819
817
824
812
811
811
811
828
847
864
868
859
840
839
848
821
817
865
901
945
929
917
890
862
839
832
843
833
896
873
914
923
928
892
888
862
837
842
835
824
820
825
808
800
809
825
843
854
889
912
919
922
897
873
854
839
842
827
822
827
825
811
836
890
904
884
837
854
890
899
900
852
843
829
823
825
815
777
784
809
837
858
886
898
893
894
885
878
891
898
864
864
875
688
1013
820
804
771
774
777
819
874
933
952
918
952
921
943
924
910
920
925
925
914
883
860
882
867
837
872
927
956
963
920
923
915
871
855
870
943
911
861
843
848
860
854
912
934
922
865
837
826
823
838
834
828
790
783
774
778
828
865
951
980
944
964
971
994
997
973
949
969
924
916
921
908
911
886
872
878
846
833
857
876
865
878
898
951
967
968
945
894
900
904
903
880
852
869
840
851
872
867
873
873
870
862
859
847
854
876
921
938
941
875
892
884
882
889
888
861
863
844
807
786
813
830
882
931
889
866
869
883
886
850
885
923
924
934
951
933
889
889
881
852
865
866
911
913
875
938
959
958
957
953
939
923
896
904
896
916
947
963
949
935
877
863
888
897
906
907
880
851
854
826
855
841
908
946
938
896
875
885
868
864
829
836
809
803
805
826
873
871
912
893
873
897
889
879
855
819
811
807
572
1016
797
794
793
809
822
836
834
840
831
844
850
829
857
861
840
822
859
880
856
844
879
881
891
891
889
881
872
861
833
829
838
841
812
812
821
822
808
819
816
822
850
863
883
899
931
948
952
935
924
891
869
845
832
815
813
785
813
858
892
855
910
959
961
947
938
896
876
850
831
827
812
818
838
833
884
917
907
932
927
883
837
840
825
818
792
780
799
833
867
923
973
980
678
1170
869
864
871
893
915
890
912
935
956
958
906
983
958
968
938
913
928
913
878
892
922
930
962
970
955
974
794
1099
932
882
843
848
829
875
912
948
939
930
883
876
850
871
885
903
866
927
925
936
935
869
900
914
934
918
893
879
903
923
937
950
961
957
939
910
916
875
895
913
925
942
913
903
886
868
813
844
887
945
994
1022
1002
974
966
959
936
889
898
901
884
864
916
929
918
900
860
871
854
830
853
877
927
925
866
900
856
894
899
879
861
854
555
1092
806
809
857
871
878
883
848
849
824
835
840
855
854
854
851
852
841
851
875
885
886
873
838
845
844
844
839
823
825
806
800
814
827
830
848
856
822
836
816
801
828
854
889
928
945
942
941
894
869
889
868
887
889
900
888
860
876
834
872
868
893
966
969
932
938
925
924
922
901
938
939
930
929
901
892
881
856
838
833
822
796
826
840
889
902
903
905
886
900
887
880
864
850
841
842
844
849
858
851
849
829
818
824
842
875
892
925
749
1056
874
852
837
831
826
820
825
833
859
839
854
826
844
849
832
829
823
819
824
818
813
835
835
837
840
836
831
817
848
838
835
855
850
856
840
829
808
791
794
801
815
811
818
789
799
828
854
885
901
895
890
875
844
827
830
846
882
926
945
950
934
919
910
857
860
865
885
913
917
923
948
929
915
927
945
968
978
936
935
934
931
942
958
960
962
966
969
964
955
871
896
919
914
904
935
935
936
927
881
923
915
911
908
907
884
915
926
928
925
888
913
905
906
914
851
839
843
853
897
913
920
923
910
887
908
909
898
884
876
840
851
842
823
849
817
850
867
861
864
844
872
865
862
835
860
864
867
870
882
886
891
878
858
869
863
871
873
838
872
878
879
876
868
849
831
819
800
816
837
868
874
863
855
882
903
900
894
835
806
825
829
821
822
806
817
841
866
888
870
857
838
830
694
730
1007
803
782
786
795
795
813
814
810
824
815
827
823
790
833
840
845
862
837
892
899
909
892
876
855
805
854
875
926
934
959
956
923
897
876
829
848
834
823
886
928
917
930
922
896
886
708
1009
818
828
801
788
797
809
831
851
835
817
840
853
885
912
945
896
926
931
924
919
903
914
913
917
893
828
837
834
837
911
963
957
930
939
910
896
857
819
803
816
826
850
874
847
836
821
794
790
805
816
839
854
873
856
848
823
826
829
853
887
853
832
822
835
859
897
908
898
876
853
853
854
858
862
852
865
880
882
868
867
874
886
905
911
868
878
903
927
945
933
908
876
836
854
809
830
844
853
850
841
804
801
797
795
809
816
827
829
816
847
868
898
921
928
921
902
895
891
859
851
848
848
819
837
856
906
946
953
955
898
912
922
941
956
949
948
932
910
922
919
912
903
849
877
848
885
940
963
954
941
949
924
925
913
926
921
907
896
893
845
874
885
899
916
862
890
897
907
925
933
953
925
930
929
935
938
905
916
939
948
967
961
1008
987
978
965
951
946
937
870
901
879
913
942
929
944
933
928
915
927
928
890
922
921
917
925
870
867
874
855
867
839
832
876
879
876
881
862
842
847
839
858
849
870
876
862
875
852
865
877
903
873
870
857
846
854
877
919
860
904
930
922
918
898
888
869
857
819
829
817
882
912
939
943
899
921
932
913
882
836
835
834
879
949
957
976
953
903
870
853
859
897
923
902
885
857
825
850
875
900
891
887
888
891
878
843
849
842
858
885
903
912
879
899
908
924
923
894
863
901
927
939
945
938
939
914
883
875
846
874
867
838
844
827
836
850
882
835
827
854
849
835
833
840
852
877
864
949
988
1026
1010
980
905
933
963
1015
1017
977
969
984
986
930
955
909
949
954
968
916
926
888
880
893
858
831
886
923
953
949
872
902
918
934
946
934
913
898
875
903
921
935
940
922
863
880
874
876
872
896
955
979
903
932
945
958
937
942
926
865
864
887
912
939
940
896
910
886
884
869
857
846
861
835
892
910
932
904
878
850
851
835
833
825
818
816
793
783
824
866
860
875
885
865
866
843
827
810
819
825
835
857
866
886
884
900
875
881
877
863
878
876
891
908
976
972
975
928
926
911
874
884
895
897
881
871
880
872
874
866
887
888
898
919
929
936
956
972
952
892
894
841
828
829
851
862
874
904
909
886
934
943
878
893
887
871
842
837
826
825
837
835
855
855
837
842
865
865
861
843
845
846
865
852
853
830
831
841
877
905
914
904
874
848
822
806
768
766
768
788
869
887
886
955
961
953
913
888
906
902
901
890
916
931
940
935
911
906
884
910
890
883
877
863
843
842
829
844
871
919
936
941
911
863
841
815
803
783
759
777
804
837
866
888
909
898
905
856
874
890
932
878
898
942
915
877
871
909
941
966
906
904
920
932
927
925
938
906
935
940
936
924
881
891
896
930
940
939
915
869
861
861
842
876
914
943
926
923
875
888
882
844
847
856
856
857
849
848
859
875
880
859
835
865
868
880
871
852
852
844
837
827
843
869
889
899
870
870
867
847
831
817
800
803
789
812
838
882
949
993
1003
957
943
924
899
875
866
853
826
831
828
836
847
844
810
802
814
822
843
850
877
881
867
851
850
873
865
859
842
818
833
849
853
848
847
819
835
840
853
875
892
860
903
913
931
901
892
894
911
939
961
934
983
1002
955
927
886
853
857
842
839
838
797
835
863
890
907
885
840
839
836
865
896
927
936
931
881
889
879
861
847
817
790
786
788
827
870
935
1001
994
913
853
872
891
917
921
947
979
983
989
990
970
908
917
945
986
977
940
974
991
912
908
917
921
884
915
958
919
964
985
984
974
944
914
843
851
852
865
875
900
953
1005
1030
1014
985
915
901
891
904
857
894
912
899
900
931
948
967
984
962
928
931
923
877
872
849
857
852
859
846
844
812
807
780
777
766
763
779
809
812
872
905
896
869
833
826
817
813
819
833
852
871
888
903
904
901
896
841
833
852
855
850
905
948
880
885
911
884
867
893
876
860
844
853
859
821
828
841
864
879
862
862
866
833
833
836
845
849
892
929
897
908
913
916
912
880
853
821
808
808
830
848
840
934
934
1026
1032
988
930
892
856
842
820
829
845
893
947
978
994
999
984
975
941
905
849
854
855
875
871
851
827
833
825
863
909
959
953
938
869
864
864
860
849
817
834
820
800
837
836
931
1019
1042
1027
1004
976
958
908
918
864
864
817
839
877
929
1008
1013
1026
921
919
969
969
975
954
950
916
905
884
825
807
796
838
853
881
877
878
883
846
818
796
772
796
794
810
891
888
865
859
854
856
854
866
868
856
848
846
854
865
896
901
867
887
901
873
911
904
902
873
842
864
869
869
891
875
893
910
920
878
892
890
889
893
893
912
892
892
873
903
904
885
847
823
811
823
817
836
877
872
911
931
900
909
889
856
865
847
842
889
900
891
881
864
850
839
803
786
793
802
796
826
849
831
838
853
887
884
853
864
886
887
860
852
877
894
887
852
824
850
859
898
913
897
901
911
910
894
896
900
909
904
903
933
954
939
961
969
951
912
911
887
853
898
910
853
886
866
841
846
855
838
860
873
892
877
903
917
912
869
876
875
853
844
861
877
858
885
914
881
864
884
884
852
865
874
852
860
878
874
849
861
872
851
856
883
881
882
898
892
861
877
880
846
855
876
879
862
885
849
841
837
817
812
814
835
827
856
866
863
846
851
845
846
843
824
828
837
836
837
834
844
841
821
836
847
851
862
889
907
871
852
820
804
772
776
788
826
834
843
883
897
872
859
890
904
871
889
913
897
879
916
933
890
897
919
943
905
906
919
922
896
919
950
913
951
975
922
945
941
927
876
871
879
858
874
869
875
872
892
883
859
848
841
812
797
818
845
891
905
900
837
833
829
833
863
913
975
987
972
885
889
882
881
859
828
823
814
796
814
813
819
822
824
851
855
860
832
854
848
844
843
827
822
820
828
839
864
891
874
858
853
857
829
851
854
868
867
839
842
833
805
827
834
821
825
820
813
802
805
802
800
804
781
767
783
800
813
826
813
813
826
838
826
835
864
872
861
890
913
872
901
905
871
894
892
868
828
799
808
808
820
809
839
857
860
835
853
851
820
798
805
808
800
818
816
848
855
946
960
908
910
923
919
900
851
867
862
834
876
903
916
912
910
900
890
890
864
832
830
830
878
931
863
979
1005
989
979
942
937
922
880
875
867
832
849
846
867
860
853
835
800
801
792
795
809
816
828
820
834
817
833
814
807
789
794
790
792
806
821
838
855
878
892
895
882
843
837
817
809
835
853
840
893
966
981
924
934
933
923
898
897
866
824
819
816
794
801
828
873
961
1009
958
961
956
938
929
926
917
896
856
824
825
813
807
809
796
809
820
845
854
834
850
860
865
840
848
870
885
862
864
860
852
849
833
838
849
855
837
836
856
862
843
855
867
881
853
868
871
862
844
852
863
839
860
854
841
827
819
831
854
852
865
899
917
906
858
848
845
810
799
814
819
847
845
854
860
840
845
848
869
864
862
845
836
846
875
931
931
942
943
911
906
889
887
905
917
919
902
876
874
879
886
895
906
909
898
924
943
936
886
845
815
818
834
825
832
820
837
857
883
895
892
892
893
887
887
867
842
853
866
861
866
874
879
871
883
888
876
875
878
869
853
860
859
878
912
957
981
987
959
976
982
926
922
913
883
851
836
846
838
832
873
904
868
880
901
881
868
854
860
875
876
833
834
836
816
820
829
848
826
880
884
866
838
831
811
796
807
789
764
748
763
785
797
814
849
881
901
926
876
893
896
904
885
900
905
892
868
856
890
891
875
914
920
918
869
873
899
889
872
894
886
877
837
834
837
848
859
864
875
895
899
904
902
910
899
895
891
884
864
842
835
844
842
834
815
832
809
784
820
864
887
858
903
932
883
856
870
861
863
890
938
957
946
872
856
848
843
865
917
954
961
1001
1012
1006
1019
988
957
920
890
836
830
828
860
919
921
963
965
967
931
940
929
904
918
930
924
951
919
905
912
907
931
903
919
922
939
906
922
928
949
907
891
915
933
912
931
966
951
952
916
883
834
813
801
814
845
883
910
860
839
860
856
877
874
874
848
842
848
856
877
888
904
924
952
939
904
892
896
903
879
889
903
924
920
901
925
885
881
891
888
886
901
886
855
890
912
919
892
873
851
845
830
814
799
793
804
849
897
942
976
1000
991
987
960
941
924
910
892
867
882
893
862
900
934
892
879
924
891
876
863
826
809
834
822
842
862
889
870
881
894
889
861
886
869
851
847
814
821
833
839
856
874
874
844
839
858
863
848
881
894
886
874
862
852
855
856
862
841
875
897
929
926
854
861
855
858
900
919
939
941
931
939
939
946
950
949
961
963
928
921
923
898
890
872
856
845
831
824
777
786
817
876
872
837
873
864
847
834
806
797
802
806
835
859
821
824
838
872
869
858
874
884
921
930
898
914
936
943
906
887
912
900
863
871
845
805
865
875
840
944
959
953
911
940
925
918
927
957
978
990
966
911
931
920
932
938
919
903
875
876
875
867
864
849
853
892
927
929
903
875
880
873
850
856
864
865
846
857
905
930
948
947
946
929
919
864
872
880
886
880
852
821
829
832
845
834
888
904
925
937
931
924
901
894
857
860
840
841
835
820
838
869
903
914
892
898
905
877
832
840
830
819
822
835
818
843
876
875
856
846
825
842
856
851
857
842
839
829
852
835
824
900
923
951
899
940
922
913
894
896
890
887
865
879
899
917
878
899
897
886
876
898
910
921
928
918
905
900
896
886
846
854
847
838
829
824
815
832
837
847
838
852
858
861
867
854
860
858
848
852
848
844
802
801
791
773
783
792
784
788
817
799
800
812
840
864
883
886
847
853
862
865
862
861
815
801
778
774
769
773
768
794
822
865
908
935
914
890
895
894
884
868
832
810
821
826
841
841
871
856
852
882
886
865
820
799
801
820
827
827
868
912
943
930
899
857
858
864
858
936
946
959
889
887
907
921
935
929
913
880
867
857
826
840
843
848
852
867
864
858
881
919
915
917
891
854
875
885
874
848
846
831
833
862
891
924
916
913
899
856
847
817
778
781
769
841
869
902
883
930
935
924
905
893
871
839
829
846
853
866
885
865
836
826
804
808
814
885
858
926
969
951
907
895
864
854
830
849
860
887
903
909
887
858
889
902
879
873
923
941
942
931
924
875
885
881
847
860
878
931
934
888
906
922
944
956
952
955
942
934
927
933
935
886
901
858
835
804
811
822
882
949
963
955
901
901
867
837
812
788
792
819
877
974
1026
1070
1065
1049
1017
997
982
954
910
897
853
859
828
800
823
846
848
821
816
840
864
887
911
899
867
839
835
839
878
914
855
827
853
874
886
878
869
846
834
838
850
849
894
957
930
937
964
960
913
927
948
960
921
868
859
844
859
854
863
839
844
839
857
860
832
871
865
860
846
841
832
837
852
856
879
897
923
920
919
916
911
890
884
907
886
880
928
905
936
911
873
872
869
892
880
967
984
944
893
898
855
848
852
869
865
889
900
887
894
901
896
907
907
892
906
897
937
944
959
966
889
890
891
876
887
880
870
860
825
813
795
773
818
856
877
935
938
941
927
933
899
862
860
866
879
891
954
944
918
899
854
823
808
810
803
778
809
820
836
846
842
866
889
878
921
951
951
942
912
876
863
859
851
861
860
841
867
846
833
828
805
820
816
813
851
903
959
981
992
941
891
902
913
925
932
925
916
918
934
910
903
910
928
932
913
940
873
869
851
814
813
839
879
886
940
980
961
892
876
876
893
892
886
916
939
952
912
920
909
891
871
882
844
827
828
830
831
856
890
931
967
986
978
975
960
959
952
946
947
935
926
942
915
855
837
841
856
824
848
886
910
987
962
942
881
864
833
839
843
866
868
854
857
866
887
909
921
935
939
933
942
919
903
924
987
992
948
923
926
948
954
970
941
923
948
965
913
931
903
902
876
851
854
843
819
831
859
873
872
863
870
874
881
882
876
888
864
876
884
875
841
823
810
803
807
821
844
870
852
845
868
896
922
936
884
911
888
877
847
824
827
833
856
870
900
920
936
948
934
885
872
872
866
867
874
853
864
874
879
860
858
822
800
829
843
828
834
844
835
862
885
863
884
872
868
835
848
828
837
850
890
915
904
918
910
891
859
850
857
857
883
918
936
926
900
843
850
818
798
789
774
775
764
751
752
764
761
758
769
768
759
771
773
789
791
790
799
795
789
783
777
794
798
808
806
800
786
783
765
764
753
762
771
767
806
844
868
855
834
834
809
798
783
756
778
787
795
810
817
824
835
838
868
850
857
850
814
798
771
764
786
812
889
902
997
1006
985
953
940
949
927
886
842
593
1033
795
796
792
805
812
817
857
891
898
862
861
861
853
848
835
811
801
813
819
834
835
826
843
858
861
862
861
873
893
905
868
888
880
870
841
834
826
852
824
659
695
1091
802
813
834
860
1750
844
840
833
832
831
828
843
851
854
865
878
878
888
893
886
893
872
878
870
835
853
835
818
799
782
795
807
810
841
869
871
895
875
829
804
822
809
823
814
865
922
967
951
883
893
907
934
982
971
936
951
964
932
893
873
864
842
826
836
866
871
940
996
1003
989
974
973
930
930
937
947
939
923
968
976
940
911
952
948
902
880
891
892
872
918
954
971
963
977
966
925
891
858
826
799
784
774
769
802
850
876
886
909
911
905
868
878
872
851
858
832
855
833
843
838
852
840
818
814
802
788
770
760
743
734
741
757
796
814
816
841
832
833
848
833
805
819
817
826
818
840
858
857
885
889
877
838
844
854
840
834
871
853
857
886
870
862
876
873
845
856
853
856
852
890
900
911
881
883
875
876
871
847
836
820
803
813
828
842
846
893
911
896
850
829
844
859
866
851
880
873
892
887
900
900
862
881
837
833
836
833
881
942
986
1008
922
951
934
911
891
874
841
836
800
811
827
852
851
868
877
847
828
835
809
821
829
832
854
853
841
844
853
848
860
869
861
835
824
838
844
826
868
880
848
848
865
873
858
849
838
839
832
807
789
831
804
843
862
869
856
841
805
805
788
788
767
754
750
751
761
782
794
780
769
756
754
766
800
828
833
859
869
851
842
836
814
808
801
793
785
782
783
782
818
831
828
846
849
836
819
818
816
827
839
835
862
845
835
825
812
828
819
812
834
825
814
813
822
826
829
818
839
852
860
856
863
860
845
827
824
799
776
760
754
761
796
836
861
917
935
903
919
946
902
911
870
862
827
809
779
766
769
775
806
830
843
873
959
1010
989
960
915
886
852
818
799
781
747
762
769
796
812
827
841
864
862
860
879
873
861
857
852
881
889
843
844
847
852
846
823
818
824
828
816
819
526
1126
843
813
828
814
806
803
518
1092
794
806
818
821
825
810
802
775
752
749
746
753
770
813
821
838
811
820
821
801
811
807
806
801
799
787
788
794
809
809
804
799
809
801
783
800
799
792
770
775
782
770
770
798
799
792
820
787
794
798
789
797
776
791
783
823
814
823
795
785
767
761
748
738
725
704
708
727
716
720
715
712
733
728
742
743
752
728
732
739
737
745
749
739
721
722
725
716
703
705
685
702
683
673
666
669
658
659
655
652
638
651
649
636
634
632
633
626
629
639
630
636
633
634
637
637
640
645
638
638
630
636
637
625
627
644
638
634
652
648
647
660
668
669
665
675
677
670
673
668
662
657
665
650
645
654
653
650
655
666
662
665
677
683
673
686
699
686
701
710
719
720
705
702
695
700
709
714
701
710
694
715
715
702
714
729
731
725
746
740
754
775
776
777
802
793
831
840
829
807
817
805
799
811
810
800
835
857
827
791
800
778
766
759
740
732
742
742
742
798
797
816
757
790
766
760
784
776
780
823
848
852
897
887
898
903
887
926
978
975
926
874
872
886
891
913
919
927
931
920
963
973
943
982
971
947
980
984
940
928
968
954
892
885
953
1069
1041
989
927
932
923
900
957
1051
1092
1065
1016
1035
1041
993
954
946
912
881
899
925
903
937
910
913
930
932
928
901
921
914
926
944
944
917
926
929
936
917
935
938
903
924
935
928
884
901
910
888
895
913
930
941
953
945
941
944
914
909
925
905
895
863
837
833
844
846
861
898
926
910
930
927
903
907
899
874
863
837
810
812
845
875
900
917
938
935
938
952
958
943
972
981
982
927
938
938
885
847
834
805
781
783
764
755
763
758
747
766
765
781
801
771
778
783
769
760
750
762
768
766
777
772
770
771
781
775
783
789
798
782
783
787
781
796
783
782
788
781
753
750
752
743
750
745
780
799
812
786
802
792
770
756
750
763
755
808
804
794
764
768
764
747
737
738
737
724
717
734
712
707
709
700
708
723
725
730
755
749
748
758
743
737
742
760
778
833
843
848
818
814
805
795
792
793
782
796
818
844
825
847
842
822
816
814
812
814
784
790
769
762
785
785
805
813
804
811
805
801
810
820
813
820
834
831
832
841
842
829
836
825
821
828
840
834
838
834
818
818
808
794
797
807
805
819
821
815
827
819
809
811
804
790
791
798
812
806
828
849
840
844
861
837
831
828
824
823
826
796
776
774
782
778
810
856
893
888
903
894
861
867
851
831
835
837
826
830
833
827
818
820
817
808
814
819
810
823
822
818
809
801
794
780
782
779
779
797
807
813
810
822
817
806
803
807
790
793
806
811
812
838
833
829
831
830
821
812
818
805
807
818
826
824
834
832
816
815
813
795
797
796
793
782
786
791
787
786
792
790
785
785
829
830
824
805
806
799
809
801
797
802
806
801
826
852
867
844
860
863
842
807
786
784
791
807
801
826
845
870
849
863
876
891
878
901
923
916
917
944
912
926
926
914
879
872
871
872
857
870
885
888
897
913
927
894
890
883
878
870
879
882
852
855
863
877
859
866
887
886
860
872
863
859
876
886
880
892
900
902
870
878
886
884
872
886
890
879
897
910
914
897
892
885
861
866
866
838
848
844
834
840
855
865
874
880
898
903
886
897
888
888
864
877
888
906
888
884
904
904
872
884
910
902
900
911
907
893
894
919
885
885
888
853
843
818
809
804
810
818
824
847
859
850
852
826
807
805
800
796
809
829
817
838
858
854
849
853
852
839
844
871
852
848
865
871
849
835
844
839
829
843
858
850
854
873
880
855
879
882
851
868
888
869
881
891
886
879
902
909
886
914
904
894
909
911
875
892
901
888
904
897
879
901
895
877
887
897
893
887
918
935
927
891
898
902
938
948
875
879
867
883
906
905
939
965
970
921
940
933
921
885
868
940
987
999
970
956
937
945
960
981
941
980
989
992
993
1001
986
950
954
936
905
929
962
946
954
979
944
933
909
881
888
885
870
874
848
849
862
878
865
892
889
908
923
917
925
936
910
902
915
912
917
932
935
931
930
932
894
909
912
902
901
924
921
919
889
844
846
849
853
855
888
911
877
900
899
889
877
900
934
936
976
983
955
954
930
916
934
897
916
912
886
897
898
862
858
846
838
852
876
880
922
921
923
901
902
902
873
885
900
882
894
905
891
867
875
869
847
867
878
867
889
902
869
873
876
846
842
857
865
855
876
876
837
824
805
799
807
800
797
801
807
815
826
855
857
856
850
841
830
835
839
852
852
871
871
860
887
904
871
865
892
888
896
926
931
915
940
934
899
913
908
886
905
909
894
915
913
897
910
912
903
948
966
936
962
977
971
951
965
960
934
963
950
925
948
945
918
935
902
881
909
898
889
915
936
906
921
937
924
932
935
935
912
932
930
927
952
959
948
974
957
923
946
927
919
929
926
909
923
918
900
935
957
936
942
951
929
909
924
924
898
912
924
908
935
955
941
943
934
908
906
914
908
898
915
919
904
937
933
927
910
921
935
921
955
960
919
925
906
884
895
894
886
903
913
882
906
898
872
896
907
903
893
900
893
879
890
874
853
872
899
939
953
957
969
965
931
934
928
921
910
915
918
891
904
897
881
852
843
838
852
835
840
901
915
898
954
969
936
945
944
902
895
876
852
836
829
823
814
815
823
826
808
811
824
823
811
817
822
823
820
825
848
863
849
855
866
870
848
858
867
875
866
877
855
847
851
860
859
847
864
863
824
804
794
768
782
801
826
819
845
841
862
903
954
989
1030
1032
1024
1019
1008
985
941
883
890
898
882
857
855
928
860
833
815
797
782
784
802
854
911
988
1048
1007
1012
1010
1006
1010
1022
956
911
897
862
796
781
781
790
789
798
786
807
805
827
857
874
881
880
872
867
844
810
794
794
795
789
789
806
823
809
819
835
829
834
845
847
810
802
773
763
756
757
802
839
850
868
874
932
891
897
855
850
846
824
801
797
783
767
755
784
784
785
781
776
764
747
727
724
724
727
728
762
781
794
796
823
816
770
792
767
758
775
800
808
826
855
870
861
884
900
864
884
900
872
874
908
936
905
946
912
897
917
900
888
913
904
895
920
921
892
915
907
889
901
884
885
913
906
913
944
953
934
963
931
916
935
915
909
955
952
933
954
939
936
967
957
950
971
943
958
973
956
966
977
932
974
986
945
959
997
953
982
972
926
949
917
915
944
920
913
941
926
922
941
913
911
931
917
911
924
922
890
912
927
927
983
985
948
965
929
907
917
906
902
925
928
905
923
904
874
846
819
836
827
852
870
858
875
884
873
877
904
940
921
963
963
934
960
957
929
945
943
915
946
950
915
938
936
915
923
923
886
900
906
885
901
937
951
921
955
954
919
930
937
903
919
914
900
900
925
942
915
941
947
902
894
878
847
860
888
896
914
955
926
936
943
944
898
905
901
874
882
891
885
873
886
894
872
900
910
887
934
936
920
926
928
900
893
903
883
888
914
935
915
933
935
902
921
931
915
912
936
894
865
875
892
866
878
916
948
932
959
933
913
913
912
888
903
901
893
901
910
911
898
911
912
890
901
901
875
891
900
868
872
883
870
873
897
887
885
900
886
873
884
866
858
874
870
864
874
876
857
862
869
876
862
871
867
863
878
874
850
859
868
867
869
881
870
866
873
869
852
865
866
845
856
865
860
866
874
875
864
884
877
859
862
865
852
854
869
854
839
853
838
830
808
789
791
814
818
836
864
863
862
880
889
876
886
891
896
889
912
914
886
904
912
888
903
918
910
916
923
894
904
912
884
889
906
918
900
909
890
871
888
881
860
877
870
853
868
871
858
867
864
871
844
850
851
852
870
874
850
875
877
882
877
842
787
786
760
759
738
721
712
729
777
764
787
784
781
792
806
842
842
867
864
853
836
826
816
803
802
799
815
802
808
799
800
809
822
815
796
823
818
804
812
804
805
792
784
791
790
791
822
829
868
862
855
844
817
808
782
763
766
758
742
718
719
718
702
691
697
695
691
708
742
787
810
832
821
801
817
826
836
826
817
830
825
814
836
819
821
833
846
817
789
789
791
789
811
799
814
850
864
861
890
888
855
848
851
849
854
849
871
912
941
914
933
895
904
935
959
923
923
932
914
892
909
942
948
921
939
961
944
911
928
923
932
901
921
957
974
949
984
951
913
923
926
895
904
915
892
858
870
876
839
844
852
857
859
899
910
892
901
910
905
872
884
886
902
894
927
927
890
914
929
903
908
934
938
910
936
950
939
908
911
912
865
865
870
867
838
838
821
817
657
968
813
824
816
822
833
837
826
825
804
786
777
746
738
747
772
795
818
842
840
843
871
866
911
992
1030
1032
1031
1027
1011
983
957
921
926
912
877
864
837
817
802
781
752
747
758
779
778
807
826
805
800
784
786
793
809
844
871
900
944
907
914
887
901
865
861
839
822
819
798
802
784
791
791
802
804
794
782
776
776
781
766
774
787
819
838
806
806
806
784
773
768
770
771
764
765
755
751
761
757
749
761
750
744
743
727
728
745
748
788
804
825
819
844
863
857
852
853
860
835
839
841
832
801
784
759
756
767
767
825
893
884
905
857
898
940
940
984
996
982
946
957
974
939
933
967
934
905
887
884
873
893
899
871
904
917
875
891
911
899
908
954
926
933
961
971
927
945
952
939
981
991
960
961
979
947
933
953
950
900
903
914
895
921
941
918
922
929
904
925
949
960
985
922
910
927
904
906
907
899
904
906
901
874
895
890
891
902
929
933
929
945
932
916
941
948
917
955
956
920
934
933
915
881
843
823
813
832
880
912
993
975
990
983
983
958
901
855
828
803
777
766
754
752
752
785
795
791
787
810
851
868
916
951
977
975
970
953
939
922
911
896
894
872
868
880
856
873
913
890
883
909
917
888
856
835
807
801
796
791
811
835
828
854
857
844
841
852
824
811
798
796
794
798
797
803
779
773
778
772
778
769
798
838
882
916
958
965
955
957
964
908
914
890
890
874
861
877
877
877
893
889
883
897
899
885
907
910
908
910
928
907
906
891
891
876
889
895
869
881
898
869
862
891
877
881
906
897
886
904
900
884
918
910
921
960
946
960
978
953
930
938
927
897
914
924
899
926
948
918
927
942
907
906
911
898
928
951
907
921
924
887
886
888
872
860
879
849
839
834
821
817
816
839
847
862
891
906
895
891
880
831
824
807
783
772
764
782
820
826
836
833
861
842
835
833
832
821
795
789
778
787
781
776
770
767
751
744
750
731
731
737
729
736
736
729
725
720
727
726
713
710
713
707
706
700
696
719
709
714
717
701
701
712
713
688
690
698
700
701
718
737
771
761
761
783
794
773
770
786
782
769
777
793
801
790
796
810
813
810
818
842
823
825
843
867
847
858
892
896
869
885
898
869
869
903
907
864
892
901
883
877
891
888
872
900
929
913
920
910
898
841
822
855
873
881
907
960
919
918
940
903
909
930
874
874
901
914
931
1004
1029
1029
1052
1006
998
992
932
941
959
904
913
932
906
978
1020
982
1015
1031
993
1023
1010
970
956
964
918
875
866
861
826
842
521
1154
839
836
825
834
825
811
827
824
819
840
827
833
848
835
836
843
840
832
850
876
863
905
916
919
892
900
889
871
879
880
878
873
883
871
891
883
863
861
859
842
869
887
884
906
911
882
894
864
839
851
846
835
841
843
879
906
899
892
926
929
889
[truncated: 13,265 more chars]
