# Supplementary material for: Comparison between Electrocardiographic and Earlobe Pulse Photoplethysmographic Detection for Evaluating Heart Rate Variability in Healthy Subjects in Short- and Long-Term Recordings
Source: Sensors (Basel). 2018 Mar 13;18(3):844. doi: 10.3390/s18030844 (PMC5877367; doi:10.3390/s18030844)
Supplement: Supplementary file 1 [file sensors-18-00844-s001.zip › DATA/24_hours/7/ppg_data.txt]

385
992
997
963
945
949
944
906
930
943
924
893
871
891
914
930
879
897
890
899
895
875
884
866
846
864
860
840
837
837
846
856
878
916
936
980
940
961
937
928
882
893
877
884
865
840
846
870
886
897
917
929
954
932
930
913
934
900
886
886
895
851
863
878
873
878
839
865
861
885
902
922
932
913
862
871
853
871
875
900
911
916
957
954
938
914
887
883
879
874
913
922
903
942
943
672
1260
943
895
924
918
916
882
860
893
885
909
889
860
888
908
902
958
990
1031
1038
986
908
940
922
903
921
915
934
977
973
1017
1034
993
983
948
934
930
908
929
948
897
900
959
987
965
1019
993
964
919
879
888
882
869
880
865
1039
1174
1165
1126
1113
1099
1043
1013
982
966
931
878
869
867
884
911
958
980
968
957
970
973
991
979
1004
989
975
985
993
989
993
1011
1000
979
987
969
928
945
910
886
855
846
881
902
872
846
857
825
789
834
841
835
884
921
909
883
845
872
880
888
851
865
852
843
842
868
846
846
915
891
895
852
843
843
835
774
783
803
816
839
863
843
887
842
816
825
848
895
962
1001
1108
1022
1092
1076
1017
1087
1033
979
949
967
915
913
935
878
926
959
955
997
1033
992
1024
1016
952
991
1000
974
993
1007
923
909
893
861
851
864
857
891
932
933
970
997
982
964
993
1014
1055
1167
1081
1159
1125
1145
1128
1063
1111
1070
1077
1137
1044
1089
1098
1114
1145
1086
1121
1072
1133
1094
1139
1160
1133
1165
1122
1160
1162
1149
1176
1170
1152
1190
1166
1130
1184
1140
1012
1127
1074
1089
1153
1083
1126
1137
1104
1153
1113
1111
1152
1142
1138
1203
1152
1184
1162
1128
1178
1150
1142
1174
1104
1120
1109
1012
1006
1049
1010
1037
1082
1105
1118
1089
987
1003
963
916
931
935
895
942
944
978
1045
1056
1016
919
917
935
940
975
957
923
957
988
988
964
942
939
978
953
1010
978
929
911
923
945
1003
1006
1047
1054
1051
1012
1010
971
918
885
889
894
966
1041
1088
1083
1011
966
919
938
938
974
1029
1051
1043
1087
1096
1146
1077
1099
1033
1055
1052
999
983
1069
996
1018
996
989
950
900
939
930
885
933
945
915
957
981
970
1045
1012
1026
1044
972
911
905
919
871
873
849
855
869
879
877
917
913
906
875
856
868
835
842
843
842
885
903
843
842
846
844
816
808
825
903
878
916
953
971
977
949
898
911
869
906
862
902
949
936
928
941
950
956
966
943
905
888
854
849
852
886
939
1002
957
935
1020
1054
1050
917
861
880
914
925
983
1003
1032
1017
1023
964
947
1030
1050
983
1019
1066
1045
1097
998
946
1014
1042
1019
1099
1112
1032
1072
1087
1061
1114
1131
1070
1096
1076
1044
1125
1156
1080
1126
1105
1090
1150
1146
1080
1112
1081
1007
1059
1039
1048
1066
1026
1040
1082
1036
1008
1055
1063
1022
1056
1073
1034
1088
1120
1051
1071
1074
1019
1035
1056
1013
1046
1098
1083
1015
1007
971
946
1002
1042
1089
1167
1107
1018
1033
969
927
947
991
1010
1030
975
1012
1028
993
942
965
997
999
1054
1104
1098
1047
1070
1047
954
993
1002
998
984
1024
1020
954
960
978
1012
1005
1043
996
993
1026
1036
986
1011
1007
943
946
988
1016
1034
1008
961
937
969
1013
1022
1008
1009
1047
1024
943
943
949
960
960
928
960
958
965
951
933
946
973
1023
1063
1107
1130
1110
1094
1056
1005
931
929
951
1012
1190
1153
1205
1189
1168
1139
1080
1079
1075
1070
1076
1060
1071
1112
1122
1036
979
1012
1035
1001
1013
1066
992
977
1022
964
917
950
1006
976
955
985
1030
1045
1042
1019
1013
1028
1020
973
944
971
968
972
983
1011
997
1008
1068
1036
986
1028
1037
1012
964
983
1004
949
954
994
1032
1028
1078
1053
1016
1017
1024
951
977
989
931
966
978
963
956
996
975
936
900
873
886
923
967
996
965
917
881
895
935
974
993
998
917
989
1022
1028
1036
1043
1014
996
944
920
932
963
998
1024
990
1008
984
976
951
952
930
898
903
919
921
966
995
1022
1037
1023
1035
1031
1008
997
1005
968
990
973
983
983
1013
989
981
1010
1026
1046
981
1031
1068
1019
981
933
948
958
971
917
947
959
885
926
921
912
887
892
908
897
881
916
920
890
895
860
866
860
854
855
863
866
912
914
912
929
944
926
903
892
880
831
856
878
883
887
880
890
892
900
930
931
957
944
944
887
922
949
1022
955
960
978
954
924
935
905
862
874
853
819
849
861
847
863
886
894
857
871
864
845
850
847
836
844
832
810
820
828
831
832
841
833
796
809
804
777
773
787
787
782
810
833
827
826
869
886
832
853
855
838
824
844
850
820
837
863
855
829
879
862
830
846
862
835
833
861
906
860
870
905
878
858
907
909
885
950
934
898
881
871
837
814
851
872
856
860
861
875
844
865
871
838
865
896
877
851
881
888
874
855
870
873
835
842
856
838
821
842
856
841
860
857
832
821
836
835
811
827
856
818
823
870
852
838
861
834
810
796
812
802
768
779
864
850
803
818
856
913
1009
1075
1047
1070
1021
1019
1023
1034
949
1005
1035
1021
998
1053
1034
1015
1041
1013
1011
1042
972
1006
1024
962
953
967
899
911
904
912
927
998
1031
932
960
954
991
1004
966
913
918
945
968
950
909
953
998
966
1013
1045
999
1014
962
903
903
940
955
949
943
967
924
938
988
936
936
926
867
872
913
948
938
972
979
891
940
938
925
893
925
954
936
931
976
937
952
955
976
948
947
963
967
934
945
971
906
928
969
970
938
972
999
928
934
950
933
911
960
1020
1026
936
850
861
819
815
801
789
778
784
766
769
753
778
793
787
801
822
818
835
820
794
798
800
795
826
820
784
774
787
787
791
799
801
785
792
808
794
787
776
759
772
756
761
772
791
802
821
791
767
762
777
776
766
763
787
822
850
881
867
862
875
897
878
876
878
875
867
882
913
919
966
945
897
904
899
919
905
876
872
943
996
1032
954
972
990
915
885
896
895
837
867
882
884
882
893
866
855
868
850
816
808
786
794
807
847
868
887
951
959
939
902
942
888
932
941
936
979
976
983
949
936
942
910
868
896
919
938
917
943
922
913
922
905
863
886
886
891
872
887
893
881
909
898
886
865
901
901
909
893
891
838
818
825
831
879
885
889
880
891
918
943
925
913
933
961
911
899
912
933
941
921
943
964
975
959
959
935
925
927
938
921
921
920
912
872
864
876
886
748
1005
915
910
890
889
873
866
834
843
854
837
794
798
799
815
824
864
864
909
923
927
879
897
903
901
873
912
902
918
905
876
820
813
823
843
890
867
870
907
935
898
906
928
944
911
927
981
982
936
963
983
978
942
964
945
913
904
884
865
847
851
883
870
903
925
945
904
906
937
981
1012
967
935
964
967
931
920
941
953
967
947
985
1004
954
986
1007
992
983
959
877
888
902
947
978
1072
1080
1022
961
904
864
867
835
837
807
805
791
774
742
773
807
942
984
942
1019
1094
1013
1001
995
925
875
908
892
889
890
948
1008
939
965
981
964
928
943
927
915
950
984
971
954
939
970
978
978
929
956
973
1005
1041
996
1017
1049
1057
1002
1064
1021
952
937
975
983
935
984
1015
953
952
980
999
947
1007
1011
989
973
1007
991
965
980
997
960
952
997
1004
967
980
965
922
917
943
911
890
844
843
869
936
1000
949
960
981
977
931
952
966
967
963
958
1009
1013
991
983
1023
1032
1012
1047
1037
965
961
991
1012
973
1021
1032
1016
985
1017
1042
995
1010
1009
1028
1000
1025
1025
1017
1002
995
945
963
1004
1015
960
986
1019
973
984
1003
973
987
958
918
884
925
959
994
996
1013
1044
997
984
1002
947
951
998
1041
1023
1016
1027
1038
990
984
1008
1027
1005
1011
1036
1017
979
1019
1074
1024
975
1030
1067
1031
1053
1072
1002
986
972
975
960
940
922
894
859
886
917
903
950
964
982
1004
1000
943
932
925
921
918
908
894
891
904
936
924
980
952
903
931
931
939
908
875
866
835
870
830
825
808
799
812
821
887
997
1034
1049
1023
978
947
910
917
928
892
888
879
908
944
1002
1071
1094
1081
1092
1056
1024
992
1000
1013
1038
1056
1000
984
1013
1057
1054
1013
1035
1024
998
947
940
924
873
898
931
977
995
1001
1024
1045
1039
1030
1010
1024
966
980
973
979
997
966
986
996
982
988
988
1018
1003
979
985
988
999
958
951
975
983
957
964
1003
955
960
989
960
933
936
931
900
885
900
918
912
880
886
894
929
941
957
940
952
974
1013
1032
1033
1036
1055
1042
1040
1006
1043
1092
1091
1056
1049
1054
1019
1021
1043
1027
972
1010
1023
997
956
909
911
943
962
965
1017
1025
967
987
1013
967
943
944
958
956
970
1000
1031
1010
1054
1058
1017
964
993
1014
1011
992
1029
1019
988
1009
950
971
952
950
947
883
899
934
929
973
970
969
925
917
930
933
945
980
1019
1033
984
1018
1019
977
978
988
1000
989
997
965
925
973
1011
1022
1030
1045
1045
978
950
955
979
1010
1015
1007
1018
1003
989
989
1026
1046
1063
1028
970
916
902
986
1038
1101
1152
1184
1176
1141
1152
1125
1123
1109
1092
1105
1099
1087
1089
1078
1011
1027
1040
997
1008
1030
993
1012
1019
953
979
966
942
946
958
941
959
952
921
911
945
963
988
988
964
973
984
960
997
988
984
947
980
978
966
968
1001
948
931
972
936
932
967
952
943
953
955
935
984
985
940
947
991
954
985
992
980
943
971
984
948
969
936
843
868
822
807
809
799
805
805
809
821
808
809
825
835
807
794
793
780
779
774
780
796
806
825
849
936
960
982
978
954
938
948
916
904
867
856
839
838
809
835
852
864
923
994
1013
928
887
889
856
836
849
877
894
916
898
872
864
885
876
864
880
935
964
945
917
926
918
893
870
851
870
856
892
893
905
914
887
877
898
891
879
906
892
901
854
841
861
858
835
856
886
853
885
912
924
922
884
908
884
882
880
874
875
877
944
1001
1034
988
1016
1018
992
983
949
908
882
903
883
904
945
950
918
881
907
917
953
922
940
931
966
967
964
978
951
912
883
868
885
901
967
1028
1042
1067
1007
1010
960
910
909
894
906
940
933
930
895
926
899
900
899
877
878
867
852
855
869
920
986
990
935
952
936
930
932
929
937
926
920
905
903
903
937
948
960
947
970
950
927
890
889
885
865
895
907
892
915
913
894
872
821
803
822
797
844
906
956
986
988
1067
1112
1043
973
1033
1054
1026
1086
1131
994
1037
1055
1021
1039
1080
1074
1016
1045
1061
1069
1005
1050
1062
1014
1022
1044
1060
993
1020
1035
1020
950
969
936
937
1017
1038
982
1047
1033
974
991
1011
979
971
1014
1001
968
1029
1035
991
1019
1037
999
1006
1012
927
887
915
912
908
943
969
977
1027
1011
951
909
921
938
928
950
934
935
960
974
1005
973
1011
1028
1038
1014
1049
1060
1036
967
982
964
905
933
954
959
930
970
990
957
966
993
942
956
962
971
957
1004
1002
953
971
981
926
900
910
1010
1056
1094
1120
1113
1077
1082
1080
1090
1108
1119
1119
1092
1099
1111
1046
939
949
973
937
999
1003
970
1026
1038
1003
1023
1062
973
994
992
995
906
897
949
971
968
971
1013
1052
1014
988
987
1003
969
982
994
1004
979
976
1007
1036
994
1002
1051
969
966
1003
1001
966
1004
995
981
1000
1010
976
1022
1001
973
1005
1006
959
1008
957
915
926
926
895
917
947
980
953
989
995
995
976
993
990
999
943
992
1008
1003
1009
1005
978
924
959
976
936
960
961
920
912
896
882
872
876
903
914
896
922
938
913
938
948
964
963
949
907
930
967
1010
1045
1036
1006
1044
1005
953
951
973
955
938
991
994
998
982
1016
1026
977
1017
1027
1006
988
1015
970
936
979
986
959
970
947
901
919
939
912
929
951
921
957
964
934
933
959
977
947
924
934
935
927
927
932
888
930
983
990
983
1016
979
912
909
916
892
908
906
942
955
949
977
985
987
970
1001
953
989
1015
1001
939
946
941
948
927
883
862
834
849
870
923
962
1057
1106
1068
1095
1096
1025
1033
1037
971
942
927
904
958
1008
1075
1028
1046
1104
1021
1049
1048
1006
1010
974
935
912
965
992
961
1027
1062
995
1016
1014
968
982
1000
954
969
991
948
988
1052
1001
1038
1065
996
1006
1021
991
986
1027
998
964
968
957
929
969
979
934
989
1007
937
912
940
915
908
908
963
995
972
986
941
920
902
900
883
877
881
917
978
1005
971
979
997
975
940
974
981
997
972
999
982
954
962
974
1000
981
1004
1021
1019
923
960
977
987
929
971
966
957
974
1039
1036
983
980
956
893
863
896
879
890
943
989
1023
978
991
1005
998
971
1008
994
936
987
986
998
960
980
971
967
935
962
956
953
903
934
949
956
952
969
947
973
993
992
949
983
1017
1036
1010
1011
1006
991
1000
981
1010
971
973
978
958
1006
1056
975
965
1003
1008
963
996
975
933
940
967
967
938
878
877
915
945
958
987
929
959
982
972
975
1013
1027
999
1043
1026
977
1005
1016
1017
952
988
1012
971
1024
1072
1035
1010
1010
994
961
993
999
957
979
995
1000
987
1017
1051
998
1014
1018
973
1008
1039
1049
1009
1036
1029
1043
1009
1058
1069
1043
1007
1042
1057
1011
994
1039
1047
1045
993
1055
1053
977
992
988
981
949
978
969
945
969
985
935
965
994
972
984
1001
987
947
981
1001
923
942
978
984
959
1007
1020
978
958
970
960
910
949
925
918
949
972
982
958
935
958
979
981
961
1007
1019
994
1009
1031
996
991
945
911
900
913
905
888
880
821
818
836
880
1019
1060
1160
1180
1096
1060
1096
1078
1045
991
1005
994
995
974
985
1031
972
1010
1043
1025
935
925
1021
1064
1107
1154
1161
1113
1126
1153
1116
1116
1113
1130
1142
1069
1088
1078
1091
1115
1030
1031
1044
1023
1011
1070
1087
1067
1032
1031
1036
980
1006
1025
994
1010
1047
1003
1033
968
984
983
953
965
1017
1039
1006
1047
1005
949
975
1002
987
966
982
1003
970
983
978
1006
1047
1037
982
960
978
974
978
1003
1013
981
958
1011
982
965
958
990
989
963
1016
1006
1002
980
941
953
911
915
932
946
972
922
866
929
926
951
946
897
908
881
895
944
941
942
902
918
939
959
938
880
930
941
988
988
971
1012
1033
1028
982
973
985
1012
940
909
941
1000
1066
1092
1066
1015
973
992
1038
1033
995
967
991
1046
1102
1088
1052
986
961
962
985
937
960
1055
1112
1070
977
938
953
967
968
945
953
1006
1048
1104
1123
1125
1105
1086
1053
1000
960
948
917
914
965
1028
1078
1012
1026
1066
1077
1052
1045
1073
1027
1028
1068
1056
1057
985
1018
1020
981
955
981
1013
992
1055
1107
1011
1002
1037
1032
997
1028
1011
962
958
994
1011
1021
948
942
977
991
997
989
963
963
931
924
945
946
1014
1062
1111
1129
1086
1052
1007
945
908
917
938
977
1010
980
934
968
955
925
976
992
943
959
977
974
966
886
883
923
975
1041
1061
1043
1014
1001
976
919
900
892
930
894
975
1040
1061
1082
1070
1058
1006
942
966
975
994
1019
977
990
1021
1016
1005
1043
1035
967
1013
1017
1002
1036
1032
980
1022
1022
988
999
1020
1016
981
1015
955
939
986
1010
1014
1019
1070
1063
1040
1042
1010
996
1008
1006
987
967
980
957
951
971
979
926
958
984
966
966
996
1013
980
982
997
979
976
1004
1005
1023
1042
1023
995
1014
1033
997
1013
1038
1013
1016
1044
1030
972
994
994
968
994
1011
993
967
991
996
954
978
964
933
949
977
1011
964
984
965
921
958
1018
1046
1007
1067
1063
1026
1028
1021
987
974
1014
1050
1048
1007
1041
1062
1015
1008
1023
995
908
867
915
986
989
1004
1033
953
967
1009
958
963
971
964
931
963
985
1015
1033
1071
1087
1054
1087
1067
1005
992
1054
1096
1101
1108
1125
1097
1079
1107
1100
1034
1063
1100
1034
1097
1084
1033
1024
922
891
944
1003
1002
972
1064
1106
1072
1084
1105
1036
1067
1067
1024
1068
1098
1039
1105
1094
1035
1085
1068
1021
1042
1074
1054
988
1053
1017
1064
1142
1146
1003
994
1016
976
961
904
849
871
918
971
1027
1075
1117
1063
1090
1103
1097
1051
927
908
936
941
951
969
1092
1132
1071
1075
1066
992
1025
1077
1095
1050
1078
1087
1078
1033
1062
1082
1070
1024
1037
1085
1089
1031
1080
1097
987
1007
1048
1031
988
1059
1056
1006
1057
1073
1007
1038
1066
1049
1001
967
977
951
963
974
989
1031
1050
1010
1030
1033
1017
999
1017
1015
973
989
1007
1034
977
948
1008
1038
962
971
1028
1056
982
997
1050
1021
991
1027
1078
1057
1001
1051
1083
1067
1004
1043
1028
973
1004
1054
1091
1021
1043
1073
1003
986
1016
1051
1032
964
1013
1030
1004
1003
1044
1076
1047
1072
1000
962
1003
1038
1052
1015
1080
1148
1134
1122
1132
1097
1048
1061
1092
1090
1044
1088
1084
1047
1035
1105
1113
1038
1080
1111
1036
1017
1063
1060
992
1044
1045
1002
1054
1062
988
1015
1010
961
991
1032
986
1014
1058
1050
1050
1077
1067
1035
1084
1097
1059
1090
1110
1082
1064
1105
1112
1043
1066
1075
1007
945
928
992
1120
1135
1113
1091
1123
1108
1104
1079
1022
1028
1026
1020
1002
948
983
1039
1087
1056
1073
1085
1046
1038
970
948
995
1085
1089
1075
1132
1143
1091
1098
1121
1114
1085
1082
1095
1040
1038
968
920
932
1035
1044
973
1033
1011
975
1022
1019
976
1001
1018
1003
1042
1072
1068
1035
995
932
959
990
1001
991
995
1017
1020
989
951
1006
1026
1009
965
981
1003
987
1021
1040
1000
1035
973
985
1011
1043
1024
1074
1067
1043
969
998
997
954
959
968
1006
1047
991
1054
1053
970
982
936
935
919
869
870
901
905
946
919
914
953
969
991
983
982
935
941
953
940
946
944
917
950
974
945
893
898
966
1027
1105
1088
1067
1067
1026
988
929
950
940
920
915
966
1029
1059
1007
1035
1042
1048
992
967
999
1004
959
980
994
1028
1005
1071
1090
1024
1057
1096
1101
1082
1032
977
1011
976
968
996
1047
1115
1057
1068
1033
985
1001
1013
1014
980
943
961
943
924
916
982
1049
1043
1059
1030
983
973
929
899
881
882
902
923
965
922
965
984
1005
1013
1026
978
986
981
963
908
903
961
1133
1203
1223
1140
1096
1087
1078
1055
1096
982
998
1026
1063
1066
1057
1030
1031
1045
1033
1023
1005
920
914
940
960
986
1047
1087
1040
1059
1081
1081
1031
969
981
973
1025
1040
1021
1020
996
950
994
998
981
1013
1036
1026
987
1023
1022
1009
1048
1072
1040
1075
1095
1066
1039
1041
1019
1024
1040
1018
990
1015
1048
1041
1034
1077
1063
1016
999
995
981
953
1006
1030
972
980
987
933
921
960
991
936
931
958
946
907
925
941
936
921
932
946
898
885
874
888
933
975
1042
1073
1010
1004
1002
1011
994
985
933
918
946
985
977
996
1053
939
871
867
851
826
804
830
842
786
792
781
752
791
768
757
750
737
745
785
785
767
779
783
808
809
789
794
772
777
823
817
847
850
855
824
816
801
786
784
805
817
836
874
896
916
924
909
865
835
841
873
899
908
935
915
892
932
950
948
872
872
906
869
893
942
1026
1014
995
945
943
941
938
866
844
840
847
868
856
891
931
914
926
976
941
919
976
949
909
953
989
968
995
1032
1001
952
922
874
897
878
846
814
853
880
943
968
923
933
977
975
944
1020
1014
1024
1095
1125
1078
1135
1108
982
993
1011
1022
1042
976
989
1070
1093
1099
1158
1124
1040
1074
1147
1193
1110
1107
1134
1093
1051
1031
1034
994
1067
1125
1099
1114
1080
1069
1074
1077
1026
1061
1091
1044
1083
1040
1074
1110
1109
1082
1113
1093
1037
1109
1063
1130
1124
1077
1128
1081
1066
1107
1065
1078
1139
1116
1121
1139
1064
1074
1101
1052
1083
1076
1039
1122
1102
1047
1073
1100
1062
1108
1090
1041
1081
1065
1065
1120
1123
1001
1056
1014
942
981
1013
981
1049
1090
1069
1066
1072
1033
1019
1029
990
987
1029
1052
978
991
1016
981
998
1068
1060
1039
1057
1012
1001
1056
1051
1046
1087
1104
1053
1086
1108
1049
1093
1082
1024
1069
1056
1017
1103
1067
1053
1072
1001
1022
1028
997
1025
1026
973
999
1012
972
1017
1037
1000
1018
1055
999
1026
1044
1021
1046
1040
1027
992
996
948
998
1051
1088
1075
1061
1069
1086
1070
1015
1022
1018
1026
982
1015
1069
1072
1003
1015
1016
978
939
957
1000
979
975
1002
1017
970
987
986
928
961
969
989
972
1009
955
971
989
991
946
1013
999
992
957
979
1001
1027
1045
1008
1039
1052
1028
1028
1051
1049
1050
1015
1059
1058
1013
1055
1062
1014
1049
1025
999
1008
1013
962
936
995
1003
981
1017
1034
972
1015
1015
976
949
984
999
994
1038
1088
1119
1054
1070
1064
1013
1039
1054
1049
996
1051
1064
1042
1035
1048
983
937
986
1049
1006
1038
993
939
988
1009
1014
953
950
970
942
969
1021
1053
1030
1052
1039
1033
1048
1041
1051
1036
1047
1039
1040
983
1041
1086
1058
1035
1081
1021
1036
1026
973
983
1014
991
994
1048
979
965
1024
1008
970
1008
926
909
929
937
988
995
995
952
948
939
952
955
967
942
964
976
951
967
994
1000
990
972
1015
1063
1050
1002
1020
989
974
997
1021
1062
1048
1051
1028
1021
1022
963
948
990
954
962
967
941
951
1028
1003
990
1055
1018
994
958
916
922
944
984
967
1006
1029
985
1014
1025
990
1018
1039
1026
997
1033
1058
1017
1026
1019
959
984
1021
1009
988
1041
999
974
1029
1090
1082
1021
1026
1054
1072
1017
980
918
910
961
927
987
1064
1091
1052
1019
1024
1001
1035
1056
1095
1044
1076
1100
1091
1028
1065
1052
1012
981
964
998
1029
1040
1066
1073
1021
994
1016
1012
989
1027
1040
1057
1052
1073
981
1010
942
955
993
1027
1018
1006
929
908
937
958
995
943
957
1009
1061
1060
1066
1051
985
992
992
989
984
980
1006
1033
1026
1024
1069
1077
1072
1060
1032
993
943
966
996
948
913
902
878
907
994
988
1005
1044
1019
980
1007
1029
971
1001
1018
1038
983
946
966
965
918
949
974
950
1003
1019
968
992
1028
1067
1051
1050
1070
1068
1056
1075
1055
991
971
968
1016
1044
964
992
1028
1042
977
1000
1027
1000
1000
1041
1029
969
1018
1021
998
1015
1019
993
981
1005
1033
1004
1016
976
909
910
930
973
964
981
1004
1038
1008
1043
1045
1060
1014
1011
1022
1020
960
954
1022
1068
1008
1024
1062
990
1000
1028
1038
1002
1039
1060
997
1033
1033
980
1009
1033
1021
1005
1028
1057
996
976
1020
1084
1028
1050
1098
1050
1033
1075
1113
1067
1110
1138
1037
1004
974
978
963
964
1011
1049
1031
1051
1056
1058
999
1044
1049
992
953
956
988
1005
960
1013
1062
1043
1051
1069
1062
1008
1036
1042
964
946
1013
1041
1070
1043
1061
991
998
993
1004
947
930
1023
1130
1114
1142
1158
1123
1141
1128
1114
1106
1097
1055
1061
1125
1139
1141
1147
1089
1110
1121
1072
1068
1056
1061
1044
1056
1054
1035
1088
1040
980
1032
1011
942
996
979
954
988
993
957
964
975
930
968
976
984
956
1005
984
955
974
984
990
973
959
971
957
932
968
988
989
955
979
937
872
871
887
865
850
855
865
893
910
902
929
949
945
980
969
941
948
960
972
944
925
981
995
940
934
953
919
926
888
858
880
918
891
898
941
969
963
1000
955
973
987
944
969
958
971
990
996
999
975
980
982
993
1000
945
976
969
959
921
972
1019
987
981
981
982
915
943
950
917
884
904
929
948
986
946
957
966
961
963
970
976
995
968
990
1027
1008
990
1016
1027
990
1044
1025
952
975
1007
961
979
998
1005
976
934
954
961
979
999
1015
1000
1012
992
980
930
934
926
947
953
928
981
1027
1103
1101
1101
1085
1094
1030
1022
996
1030
1025
974
1005
1002
942
907
925
934
927
921
1014
1070
1034
1064
1090
1053
1000
1000
994
994
962
989
955
940
1142
1159
1132
1092
1071
1049
1017
1049
1091
1185
1183
1168
1102
926
931
930
898
892
827
818
813
785
773
778
769
771
804
841
858
862
912
896
978
1045
979
995
1015
909
927
952
981
998
959
961
964
899
895
894
925
896
951
1007
1134
1132
1111
1081
1021
951
954
945
927
906
850
877
868
855
824
839
877
912
938
906
931
1004
981
944
881
877
875
869
864
853
834
810
824
822
824
845
817
827
827
821
843
862
890
838
820
828
843
857
836
794
819
810
799
799
816
837
811
830
845
831
852
863
856
841
842
840
833
796
798
811
802
809
866
913
914
939
898
936
971
958
918
904
917
967
985
957
920
872
880
890
873
911
1010
1071
1057
956
906
892
946
1003
1002
1030
956
972
1043
1068
1067
1005
1012
1022
907
921
936
996
1027
1042
997
1016
968
942
953
1024
1052
1148
1145
1068
978
998
1032
1090
1092
1036
1022
986
1006
967
990
1009
1010
970
907
912
918
900
885
954
1058
993
934
908
895
885
846
818
833
847
842
830
847
886
904
950
981
1017
1020
1005
952
955
965
932
918
920
914
866
889
897
859
866
895
912
937
913
931
955
952
963
936
928
918
942
937
922
888
855
836
838
833
866
895
892
864
891
883
872
903
940
914
984
1012
1016
927
918
934
946
1012
1025
1007
996
956
979
971
970
979
985
1017
970
914
963
951
928
986
1058
1089
966
984
976
960
932
871
894
899
929
986
1057
1089
1073
1050
1002
1005
991
983
985
1003
1029
1039
1051
1052
1082
1020
944
1045
1080
1126
1130
1106
1106
1136
1127
1131
1051
1119
1105
1123
1060
1120
1121
1058
1059
1091
1040
1071
1085
1021
1024
965
929
981
1044
1021
968
1002
1009
990
977
935
913
928
935
971
1016
1030
1056
1038
1012
1038
1036
1018
994
1020
1047
989
990
961
978
1001
1018
946
967
971
918
953
953
977
995
938
930
942
976
935
925
878
884
915
947
923
940
958
969
975
1009
1036
1010
1037
1079
1099
1044
1099
1080
999
1117
1122
1091
1115
1034
994
1018
972
989
1001
961
999
1021
961
958
965
960
971
952
955
980
972
966
963
952
956
959
935
956
978
944
935
953
905
931
961
918
946
962
934
966
969
943
975
955
948
976
982
973
984
945
980
958
937
942
972
929
936
940
924
922
966
918
917
949
925
897
944
920
899
906
924
909
928
941
894
931
920
905
913
937
941
907
950
969
934
953
990
946
958
906
907
993
1001
966
928
926
907
885
894
920
939
1008
1039
1037
1046
995
983
959
904
870
897
966
1071
1060
1067
1092
1083
1038
1060
1086
1090
1105
1144
1137
1068
1085
1134
1028
1069
1075
980
1022
1041
987
1029
1054
988
1024
1040
1009
1060
1097
1015
1042
936
921
874
836
874
930
987
938
925
952
936
927
887
864
911
960
965
976
977
989
1008
983
963
948
864
820
834
841
896
906
879
979
979
957
886
852
907
908
893
924
977
981
985
1056
1057
1014
1049
1052
982
1002
1022
1030
1088
1123
1107
1085
1107
996
1011
922
939
981
1040
1029
1003
905
940
963
1002
1012
991
987
970
927
901
923
905
872
905
923
929
938
916
902
940
950
963
929
942
962
964
892
914
936
938
946
981
970
929
889
862
827
828
875
1015
1153
1210
1102
1130
1113
1099
1049
1023
1033
1050
1092
1031
1009
1044
1063
1062
1053
1005
984
949
929
921
909
937
918
936
983
1012
1022
966
933
880
914
945
1029
1099
1118
1072
1053
1041
999
1002
991
1008
961
972
1012
1075
1045
1010
1057
1018
967
964
986
958
948
997
1015
1016
993
1011
1024
1032
975
1013
1022
999
941
952
972
998
969
1039
1047
977
1009
1007
957
924
986
1013
989
1008
1047
1037
967
984
995
988
984
1030
1013
979
1030
1050
1001
978
947
893
891
938
925
928
976
1030
995
1036
1034
1012
1054
1037
993
1036
1043
1014
979
999
1012
958
975
1042
1071
1037
1018
951
925
956
923
917
941
977
964
935
969
988
992
993
986
998
1021
996
1009
1039
1053
1009
992
1011
1020
958
982
1018
971
1015
1047
973
1003
1026
954
981
1024
961
977
954
914
932
976
936
961
987
968
997
1035
1043
969
1020
1015
979
992
995
1005
1010
1049
1062
963
1001
995
989
946
978
1013
983
1012
1026
1042
974
977
965
935
910
903
913
896
897
938
955
964
1022
1078
1015
1028
1051
1047
977
1006
1025
966
933
908
859
871
894
970
986
1000
1045
1016
961
947
953
952
945
952
872
839
845
837
832
873
940
953
892
892
910
955
961
974
967
921
904
950
966
972
942
1001
1022
1028
986
997
1003
1005
1011
1025
1047
1027
981
906
875
887
913
976
1097
1072
1166
1194
1136
1103
1102
1102
1095
1011
1041
1014
996
960
935
960
982
1003
1052
1004
1014
1048
1013
998
948
903
918
900
907
910
906
918
927
932
893
922
934
978
984
1003
939
901
886
909
915
884
831
846
873
919
976
1016
1052
970
929
902
894
873
884
894
906
920
886
915
916
922
902
883
851
874
909
975
996
957
1044
1000
917
941
971
986
1013
1006
1006
968
920
912
929
940
990
1010
987
958
1015
1046
1039
999
935
942
976
1000
1039
1031
1092
1107
1074
1033
954
912
880
874
916
1009
1055
1047
962
942
921
910
889
857
821
813
847
856
892
870
914
960
989
945
915
929
903
888
891
885
929
959
994
982
1008
993
909
874
872
842
847
936
1091
1090
1070
1033
1009
981
946
885
856
856
900
1005
987
1052
1128
1083
1059
1027
1000
990
988
975
990
977
971
974
962
945
920
899
846
869
901
1023
1078
1097
1102
947
944
972
936
906
867
873
889
953
1015
1027
1019
957
973
973
950
951
959
929
981
984
972
942
912
895
936
929
938
989
1020
1053
1001
960
958
927
913
887
909
923
947
1011
1052
1074
1058
1053
995
957
904
893
858
883
869
930
928
931
920
865
889
868
881
896
901
907
961
1034
992
945
888
914
860
853
852
884
926
924
916
886
858
849
847
848
898
989
1036
1027
982
944
987
1010
1018
1065
1045
988
953
980
989
1025
1068
1009
1031
1031
981
919
876
920
933
975
1013
1021
912
969
956
944
885
847
863
874
940
991
1058
1028
1028
1013
981
921
946
982
1013
1054
1031
1017
1006
904
889
911
953
1069
1132
1064
1029
1084
1099
1050
1037
985
999
954
960
1024
1035
998
1049
1066
994
1018
1024
1014
971
980
1000
1003
988
971
931
909
928
981
994
985
1000
997
1008
1001
953
912
919
921
908
878
939
972
1030
1026
987
977
954
950
923
911
919
913
931
893
902
939
990
1021
1042
1037
1062
1001
984
916
892
869
872
877
939
1032
1028
988
1033
1042
1065
1079
1082
1003
940
936
937
931
916
926
870
894
940
878
860
932
972
952
988
1039
1060
1045
1028
1058
1060
1050
1031
1022
935
933
973
1017
1039
1039
1008
1051
1080
1036
1017
996
933
939
964
1014
1060
1053
1041
1010
956
905
935
991
1045
1048
1044
1022
1010
952
927
945
979
1010
1025
1070
1043
1006
1028
1019
1018
1023
1057
1026
974
1035
1042
954
968
965
947
934
885
875
903
937
973
963
1031
1046
988
967
985
1014
1021
995
1017
1046
1041
1026
974
975
1011
1033
993
1011
1017
975
964
1008
983
981
1034
1024
970
1019
1044
993
1017
1034
969
950
991
1023
954
1006
1037
981
997
989
1001
928
880
890
910
949
920
961
989
988
944
975
972
995
979
966
906
881
898
902
910
909
885
924
924
911
907
930
932
990
1041
1061
1031
1007
942
949
936
962
1003
1020
1071
1092
1076
1041
995
965
931
903
869
866
868
858
896
919
908
849
863
918
958
996
976
959
1011
1023
1007
973
998
1046
1023
977
1012
1063
1077
1070
1103
1134
1069
1109
1102
1034
1026
1081
1089
1039
1087
1097
1022
1071
1094
1040
1070
1108
1027
1030
1095
1028
1086
1065
1000
1050
1026
973
995
989
954
947
934
913
958
965
952
947
883
919
918
927
906
892
869
858
849
860
906
947
969
1041
1052
1063
1018
1011
970
983
1026
1051
1057
1043
993
1006
1035
1026
1021
1078
1075
1032
1050
1083
1025
1046
1051
1029
1024
1029
971
951
967
964
958
1014
1012
1024
1077
1079
1018
1020
1027
963
989
983
941
971
937
917
948
1190
1186
1159
1154
1158
1151
1151
1159
1165
1144
1101
1057
1100
1089
1081
1044
934
959
997
996
1020
971
964
985
989
950
948
933
896
877
853
840
827
829
835
862
897
886
895
883
858
839
856
877
931
983
1072
1085
1095
1070
1048
1041
1027
993
1011
976
959
1000
1050
1062
1012
1061
1116
1026
1019
1046
1005
960
967
1011
1015
910
925
934
957
905
925
906
887
861
856
885
866
853
896
929
977
1004
950
979
960
963
953
896
911
902
866
888
885
923
975
1033
1054
1072
1056
1019
994
961
911
855
893
1006
1081
1079
998
964
928
884
862
850
816
808
787
570
981
786
820
820
838
834
818
793
812
804
820
827
831
856
873
887
836
814
826
847
820
825
849
855
851
868
878
863
892
875
900
927
946
886
895
890
871
861
861
873
905
919
898
948
949
929
932
906
877
901
912
910
909
949
949
947
893
902
907
886
913
955
964
907
915
928
935
932
904
865
854
858
889
887
889
921
971
916
919
877
887
896
954
963
938
887
874
886
878
850
847
853
837
847
892
918
889
852
858
864
842
831
815
808
794
805
803
819
825
812
836
842
825
844
860
837
839
828
881
919
907
878
868
863
838
827
813
808
805
816
790
813
817
814
835
837
832
822
840
833
806
835
832
818
849
896
874
856
824
831
801
841
820
832
847
826
826
809
833
853
850
849
880
881
867
863
862
867
854
854
883
914
890
901
873
839
846
847
829
838
857
874
857
875
849
890
876
854
858
876
880
893
898
864
898
918
933
895
935
953
966
939
854
862
863
890
915
882
918
989
974
917
903
1048
1010
987
981
921
896
902
889
884
872
860
836
834
809
811
811
813
818
813
833
863
838
829
879
890
810
857
849
856
892
897
867
842
818
790
802
822
803
818
822
820
820
822
790
801
808
811
818
811
807
833
800
772
806
792
790
778
776
792
789
807
844
835
817
837
855
836
846
845
798
820
800
799
836
817
820
849
844
881
857
853
845
815
815
806
777
772
764
612
885
609
949
830
860
874
884
850
818
848
818
795
771
762
748
779
753
751
784
829
802
786
806
804
789
805
799
779
786
811
798
787
807
825
795
820
866
828
808
826
803
789
813
799
797
807
802
774
766
785
785
844
825
816
812
814
820
794
793
768
797
767
769
754
775
790
779
797
771
791
802
789
771
784
761
749
743
732
743
774
775
738
781
775
786
804
806
788
811
820
795
804
798
785
762
775
801
789
808
808
828
825
809
840
815
860
829
827
824
802
822
807
782
778
794
784
830
898
886
931
867
867
874
771
832
812
790
784
818
834
804
804
804
795
775
808
813
790
784
582
1064
770
768
774
779
748
756
758
745
711
710
724
710
734
743
746
723
723
752
769
778
747
764
778
739
742
733
733
749
748
771
763
783
793
794
804
822
790
796
814
803
782
817
775
791
785
809
796
804
827
793
803
812
803
787
815
781
597
969
780
762
792
809
764
788
797
777
779
777
773
786
522
1060
793
828
805
783
823
792
768
785
769
776
768
766
779
524
1052
794
779
800
795
783
758
766
754
744
718
723
736
722
736
743
755
760
787
777
784
819
785
775
792
755
774
762
747
744
732
723
714
726
718
713
704
740
743
715
741
724
712
707
734
716
692
695
694
676
689
704
699
703
730
744
744
747
770
765
748
737
750
772
745
754
758
746
737
767
758
751
744
759
754
740
784
761
777
757
773
794
808
763
798
802
794
802
712
892
820
805
824
836
832
831
810
765
798
800
808
798
798
810
776
805
775
780
816
837
856
824
817
844
814
812
799
767
779
785
765
761
772
755
747
747
750
733
761
769
736
758
760
748
734
755
739
757
741
747
735
741
738
759
765
750
747
750
752
754
748
739
716
734
725
737
762
757
732
756
751
748
757
735
717
699
728
720
695
692
698
682
684
670
666
669
656
673
667
663
656
675
670
658
650
668
660
657
673
665
675
668
675
671
668
673
672
667
680
675
665
651
680
700
692
686
705
693
691
705
699
680
688
694
710
722
713
718
742
722
749
744
726
752
755
753
754
759
744
747
755
753
749
753
741
751
760
743
749
760
755
746
774
775
770
775
780
767
784
805
796
811
814
781
832
822
790
797
803
774
807
829
832
890
941
865
888
910
860
844
875
821
818
832
816
842
864
821
848
850
823
842
827
840
900
926
899
915
928
879
858
880
867
857
897
931
880
926
947
889
919
954
903
906
937
883
885
900
899
863
907
907
934
971
942
963
978
926
939
972
966
947
961
891
934
867
854
874
852
818
830
796
809
813
817
892
951
906
895
902
915
882
882
929
896
899
918
906
896
915
937
939
975
940
932
941
898
922
931
911
898
927
924
892
933
903
863
887
927
884
849
858
849
852
872
842
833
828
849
835
799
809
806
793
786
784
782
759
793
804
799
819
838
813
829
830
828
797
787
796
793
800
769
769
766
783
756
753
742
744
743
739
743
745
754
734
740
749
737
744
738
736
700
715
699
690
700
688
697
700
677
699
704
693
681
709
694
676
689
675
689
676
680
685
671
676
679
672
654
665
653
660
666
645
640
654
651
641
649
656
640
626
628
640
621
624
627
633
617
625
622
611
596
628
614
604
619
618
604
609
604
604
605
608
602
629
611
611
606
625
603
611
617
625
613
620
614
626
639
621
642
624
635
642
638
639
661
643
672
670
649
648
648
660
646
658
651
654
640
655
670
641
663
703
702
697
736
692
685
721
710
694
704
699
683
695
721
695
695
711
698
712
715
706
708
747
734
723
751
785
765
754
785
789
742
786
783
761
776
793
769
840
822
795
835
826
774
837
831
811
848
799
786
811
805
819
820
808
828
853
859
827
822
829
811
813
791
782
768
756
741
735
741
736
764
749
787
778
788
804
812
828
860
850
797
820
801
792
809
794
776
833
845
843
919
933
918
960
964
889
895
855
833
824
833
836
851
828
830
884
874
866
864
814
777
764
738
736
746
744
775
800
837
808
862
899
816
827
820
783
813
807
791
797
795
802
781
795
779
769
791
830
797
836
871
832
824
845
822
841
852
854
846
882
865
850
849
848
860
835
824
823
873
827
831
865
840
836
892
856
848
868
852
825
850
835
815
826
832
837
873
877
841
846
849
833
854
863
835
843
838
832
851
819
863
865
859
847
845
841
834
846
840
847
859
865
884
910
891
875
869
829
843
832
820
833
851
859
865
898
837
789
890
872
846
846
825
809
820
761
770
787
776
789
829
848
834
857
843
791
796
796
770
817
800
819
793
819
803
787
801
817
793
814
815
821
786
799
800
787
798
823
826
790
829
786
789
783
786
786
769
774
753
752
754
779
749
751
786
770
779
804
810
845
875
817
848
866
840
850
845
843
838
868
861
863
847
832
859
817
811
823
803
808
822
801
832
828
851
846
855
864
860
851
836
822
804
829
834
825
853
834
824
848
830
826
829
823
838
850
834
858
840
820
833
823
820
831
826
832
851
864
864
882
878
850
832
852
832
850
872
845
860
865
840
845
840
830
836
844
833
867
882
852
835
829
838
822
828
833
861
861
845
841
817
815
818
805
792
810
792
779
816
818
846
858
853
872
878
851
859
868
872
865
862
842
847
830
827
795
811
800
783
765
766
744
759
748
760
766
758
769
758
773
780
803
798
819
817
791
779
791
762
771
800
808
796
780
808
786
809
803
796
758
779
762
748
762
764
757
780
815
847
842
865
887
851
827
851
839
840
805
850
881
870
839
858
866
873
845
863
831
828
849
837
828
850
867
862
892
898
912
895
896
916
897
896
924
918
933
911
906
923
904
933
945
907
889
871
886
874
884
853
845
848
827
862
893
903
925
936
919
904
889
872
828
807
820
857
857
876
986
1017
962
983
911
931
902
874
829
803
802
777
778
805
810
811
835
853
853
839
828
844
785
802
800
798
805
799
789
813
782
781
753
609
798
825
836
773
751
764
772
760
733
734
732
722
721
723
712
708
716
722
724
703
696
690
687
696
693
693
678
678
689
685
676
670
667
664
656
669
656
645
651
640
653
636
642
658
639
651
640
644
638
639
632
630
618
616
628
617
625
624
614
622
621
604
619
615
601
602
618
612
608
612
603
603
606
613
606
599
588
609
594
600
602
605
602
599
601
610
590
582
602
593
595
597
599
589
600
583
602
594
595
586
606
606
600
620
628
614
609
647
633
632
608
638
649
656
639
659
685
655
664
677
656
647
660
646
659
658
652
681
667
685
719
711
738
710
702
729
706
681
681
656
662
650
650
639
648
653
651
669
643
665
657
660
683
702
689
716
739
699
720
698
684
682
673
671
662
675
661
681
685
680
670
722
688
684
710
702
729
716
686
698
697
679
681
695
686
721
724
712
748
726
743
759
735
771
782
791
814
860
911
913
899
936
870
889
862
824
801
817
775
793
811
801
834
836
812
839
853
823
829
843
802
829
845
793
773
782
821
787
815
836
832
790
796
763
749
771
749
765
790
785
775
798
778
795
811
790
747
757
733
722
716
715
735
732
722
744
725
717
720
727
723
716
712
722
706
705
699
693
689
688
677
677
686
691
670
696
741
752
750
729
737
706
700
705
683
680
692
687
694
694
717
703
712
718
735
709
710
724
704
684
685
682
693
709
707
712
727
722
679
680
685
677
671
675
660
653
651
645
674
693
676
679
716
710
699
722
719
713
713
710
712
688
706
702
683
706
731
736
723
762
729
743
757
751
763
737
726
710
702
720
711
722
721
716
709
712
727
682
696
696
687
689
678
680
661
671
662
650
660
670
662
659
660
652
658
677
652
653
675
681
670
687
662
671
644
671
654
674
656
667
679
666
663
683
662
652
662
651
636
646
644
634
653
702
753
751
730
716
721
713
702
709
719
700
713
694
674
689
670
656
685
677
689
699
700
693
719
717
698
713
685
707
727
702
718
724
697
701
720
707
706
723
730
735
744
714
719
708
703
719
688
690
709
686
702
701
715
751
756
743
737
757
758
756
735
708
702
727
679
700
698
701
706
731
749
748
773
745
750
761
745
744
763
764
773
790
763
760
784
769
758
750
755
752
750
742
740
720
741
736
732
751
739
760
786
773
809
802
795
806
796
795
786
779
811
806
805
815
805
795
817
814
795
800
813
773
766
736
740
742
739
763
773
782
789
778
760
755
771
749
758
759
758
756
787
783
803
828
812
834
798
776
822
842
869
870
878
948
983
938
925
933
927
914
863
880
903
890
895
932
942
1039
1059
1054
1046
1027
1006
973
911
895
872
851
853
891
847
848
828
787
835
867
916
906
961
940
880
878
903
917
886
931
962
962
1001
980
929
949
929
932
960
991
959
1041
1052
1001
1076
1086
1044
1053
1063
1016
1047
1062
1020
989
1038
1052
1030
1004
909
922
943
880
916
908
889
896
896
853
871
832
789
805
785
828
856
854
959
1031
1041
1039
1019
993
996
985
937
977
961
917
988
1023
985
964
1010
1009
928
981
997
939
1007
1027
954
1021
1020
1030
1003
980
972
949
932
869
880
820
807
841
817
884
965
1006
1024
1020
999
996
929
852
839
881
941
988
997
1003
998
927
986
970
965
946
913
959
988
1013
1018
998
1028
1041
1055
1011
1014
1028
1028
997
1005
1045
1012
947
1041
1067
1021
987
933
1003
989
1007
960
1005
1011
1005
976
940
906
905
928
916
948
974
979
978
972
912
921
908
881
832
833
800
815
850
874
929
966
984
982
979
961
960
897
907
873
890
885
852
860
871
839
879
894
872
855
855
820
839
847
812
824
858
814
842
856
857
842
847
833
804
817
831
845
835
840
859
827
860
883
839
807
804
803
775
794
802
804
831
848
824
842
848
833
808
822
821
791
809
828
810
841
843
853
842
864
834
826
827
855
824
835
853
839
843
790
851
828
788
782
798
783
764
797
778
763
758
759
778
761
774
804
798
785
803
820
829
835
807
806
814
787
788
790
780
781
801
836
810
812
800
821
797
809
780
803
786
791
796
795
822
842
827
857
846
824
842
843
817
824
834
825
826
854
838
830
837
827
835
841
854
864
822
810
806
805
805
816
833
839
800
794
792
789
802
808
800
793
805
812
806
788
802
815
815
812
849
852
839
848
843
837
844
860
854
848
863
868
852
862
891
888
871
874
887
868
883
877
855
876
881
866
851
880
831
837
818
840
811
803
791
775
799
769
780
789
764
780
775
774
780
775
769
770
761
744
751
753
745
768
767
763
786
779
798
801
818
811
798
780
768
753
769
759
747
770
782
778
799
812
813
829
822
804
802
814
827
818
800
818
814
785
793
808
796
825
846
886
875
887
873
821
821
820
814
775
794
795
753
771
779
784
753
767
787
802
794
798
819
813
819
819
800
796
799
763
769
787
776
779
807
817
811
799
842
837
839
819
824
789
786
778
786
766
791
793
795
804
834
829
821
854
852
839
846
837
845
836
861
892
879
900
906
873
880
878
862
825
839
871
881
910
921
902
875
875
851
824
831
838
793
794
825
823
835
829
856
820
825
842
835
819
816
831
828
829
837
857
839
823
816
812
811
842
845
828
842
852
843
845
830
841
826
837
830
789
795
810
846
873
908
938
911
877
892
855
832
826
786
780
771
760
765
789
777
813
813
822
815
826
834
822
791
802
789
784
780
776
784
774
763
763
764
765
753
738
750
742
761
770
780
804
805
796
800
777
794
775
789
790
800
818
810
811
823
831
808
812
813
794
811
807
819
812
797
783
784
759
779
792
799
822
817
834
835
847
807
801
786
780
796
787
771
777
785
819
811
816
783
486
1052
768
780
793
791
804
806
800
797
791
785
809
820
806
817
825
837
818
839
809
821
813
852
819
851
848
840
819
839
805
815
840
852
862
836
820
797
776
773
792
826
853
841
892
946
935
955
950
929
948
925
864
884
878
852
889
914
863
893
885
842
825
817
807
795
765
793
788
780
814
855
895
886
927
926
839
830
815
794
770
772
791
769
785
804
794
806
803
802
807
783
779
759
750
759
745
742
756
768
777
764
797
764
773
784
785
760
779
784
807
821
817
815
811
791
790
798
641
642
1135
823
824
860
858
830
833
811
776
799
789
766
802
796
781
805
819
814
824
821
807
816
799
806
805
784
774
815
921
843
851
809
768
789
780
774
779
782
789
761
751
744
751
747
753
777
772
796
815
811
833
868
904
887
847
861
953
1070
1020
1015
1043
1036
966
1001
994
996
935
935
955
962
956
971
969
938
874
925
944
915
905
966
1010
1028
1054
1033
1022
1044
1032
997
988
926
971
963
928
884
943
934
910
881
918
933
940
951
929
939
894
970
993
1048
1081
1095
1085
1116
1113
1110
1043
988
966
944
964
970
948
962
966
944
880
947
954
959
959
949
965
967
946
947
905
892
861
835
848
885
915
972
1036
1010
1023
1043
1046
1025
1068
1076
1078
1047
959
942
938
978
912
886
932
921
918
968
972
995
977
915
912
879
837
804
805
801
781
805
815
805
845
867
840
881
941
973
934
904
918
901
901
838
833
848
897
978
1085
1084
1050
986
965
995
998
993
1000
1003
1013
1028
1037
1038
1038
992
946
993
996
938
1015
1048
983
1047
1027
994
921
968
919
926
914
926
963
955
924
939
942
932
885
875
863
824
843
864
914
902
943
891
858
801
820
844
901
1065
1175
1066
1065
1062
1062
1062
1054
1013
956
922
972
968
995
1015
1023
1018
954
949
940
921
895
851
876
868
917
955
991
1032
1043
1030
1030
952
939
959
998
1009
1038
1048
1058
1069
1089
1058
1027
1026
1025
1020
980
1034
1056
1010
1078
1026
1080
1058
1057
1045
959
935
936
903
908
874
948
976
947
979
1010
989
1026
1054
1070
1060
1039
1062
1050
987
1049
1067
1013
1066
1052
1030
1071
1095
1059
1094
1073
1050
1064
1053
1021
996
1041
1049
994
1066
1062
1048
1020
938
992
984
1010
1002
1036
1044
1062
1084
1072
1034
1080
1064
1043
1030
1002
981
1018
1019
994
1036
996
1006
945
879
912
962
975
1005
1047
1037
985
931
969
981
1016
1037
1043
1029
1023
948
884
914
925
951
998
1009
1021
1047
1020
1024
1014
995
996
971
941
879
891
813
825
816
855
923
1024
1072
1088
1085
1066
1038
1034
1034
1056
1027
1036
1030
1022
957
938
922
896
922
956
932
891
959
980
978
1043
1050
1037
1034
1007
932
981
987
983
991
1035
1027
1012
988
936
962
933
917
911
969
1046
1096
1068
1048
1002
1011
1019
1024
1003
978
955
902
955
987
1056
1048
1028
1056
1084
1107
1065
1089
1088
1062
997
1025
1024
1010
1041
1042
1012
1069
1068
1064
1077
1074
1089
1092
1102
1017
1021
1001
909
938
862
828
807
777
837
883
911
1012
1040
1035
1047
1048
1036
1027
1077
1039
964
1020
1029
1040
1034
1057
1028
1052
1086
1051
1117
1112
1095
1056
1089
1073
1032
1059
1012
1071
1075
1076
1037
948
974
976
930
984
941
988
984
953
1006
1021
1034
1022
1046
1042
1037
1060
1067
1072
1097
1090
1045
1042
1015
1001
934
914
971
990
965
1021
1044
1027
1050
1019
992
1048
1066
1014
1057
1045
1066
1058
1090
1059
1013
1058
1075
1041
1084
1047
1069
1063
1001
1014
1026
1013
1033
1021
1019
1014
1013
948
950
921
904
889
857
901
964
1014
1016
1023
1011
973
1008
1044
1029
1081
1105
1108
1099
1013
992
1017
1018
974
1019
1019
997
1000
955
1047
1058
1076
1039
973
908
938
947
934
933
906
944
996
1066
1074
1090
1089
1065
1003
1045
1015
999
981
1040
1026
1008
1034
1009
1001
983
975
890
926
908
870
853
858
917
968
998
1004
991
985
975
1008
1029
1073
1062
1097
1069
1059
1078
1084
1066
1037
938
996
1000
974
905
951
966
973
927
979
1025
1046
1075
1058
1072
1093
1095
1078
1105
1119
1104
1095
1123
1116
1067
1031
1048
1023
1027
954
1019
1028
1027
1020
958
1012
1032
988
974
1037
1059
1066
1059
1042
1074
1050
1029
1013
989
1007
1035
1012
994
1011
1022
1028
1013
1010
981
987
1018
1035
1039
1017
1002
1000
978
919
906
924
932
962
972
1011
1014
1029
1006
982
966
978
999
984
928
935
914
946
953
979
957
953
980
970
962
997
1051
997
976
989
1044
1048
1029
1011
986
998
937
903
913
937
965
988
1015
966
948
985
1023
1056
1043
1007
1006
1022
1009
1027
1055
1066
1079
1104
1103
1062
967
960
967
967
967
954
1008
966
940
988
1027
1065
1048
967
923
944
949
979
913
884
851
827
858
915
993
1010
1027
1028
1023
1008
1021
1035
1069
1088
1086
1060
957
921
951
1009
1028
1015
964
903
876
902
921
942
964
988
1026
1023
1034
1026
1005
973
995
1047
1107
1082
1101
1116
1125
1101
1061
1048
1059
1049
1009
1023
1038
1044
1061
1005
1062
1029
991
966
931
899
832
820
828
847
870
906
898
954
978
942
901
852
853
809
799
779
774
782
776
772
784
784
782
784
807
789
801
805
802
816
824
808
828
833
824
809
837
842
832
821
839
847
818
819
821
831
804
788
756
774
749
753
769
777
777
796
827
806
811
841
800
819
811
822
803
810
803
797
821
822
825
852
850
831
825
822
824
832
851
877
850
852
867
865
872
874
845
854
849
859
836
851
842
821
835
826
838
830
846
861
840
835
835
847
814
830
829
811
823
848
856
877
910
891
905
909
878
852
867
841
842
854
860
872
873
880
858
855
845
853
822
836
824
809
831
869
895
885
916
902
908
911
866
873
852
825
838
854
836
831
813
815
828
828
872
907
907
934
939
902
887
902
889
877
878
912
880
873
922
900
921
933
907
958
967
935
978
997
971
998
1022
987
1003
1009
984
1010
1064
1047
941
878
978
959
967
924
910
936
926
941
957
939
945
916
888
881
852
823
798
800
780
768
795
792
783
803
790
804
803
802
803
798
817
822
817
837
850
804
804
799
767
780
777
777
775
798
819
823
804
871
905
900
877
856
848
816
799
819
810
787
788
822
828
801
770
782
801
792
804
824
866
879
876
816
841
856
875
895
878
925
933
949
974
907
811
977
854
823
796
783
801
812
801
821
688
996
872
902
925
915
947
944
910
918
916
880
908
912
866
920
914
895
943
964
944
921
934
922
918
924
943
899
897
900
883
918
932
898
866
896
894
874
841
865
852
848
855
878
882
864
881
876
848
879
891
872
867
886
886
878
896
905
857
899
893
834
802
826
817
838
866
919
971
925
929
943
914
877
873
860
814
844
821
786
811
787
796
795
830
865
859
865
891
868
837
839
829
817
817
822
833
830
857
875
849
869
879
882
861
897
862
821
827
824
787
812
841
821
823
813
814
803
830
830
815
837
847
816
819
823
809
803
821
814
813
829
592
1016
807
792
791
825
823
835
840
786
781
814
808
844
881
906
891
858
836
844
819
804
837
870
869
870
874
848
824
826
812
802
815
858
850
881
919
895
921
927
868
876
884
848
832
840
826
824
830
842
858
855
864
843
830
830
798
791
801
786
792
798
767
795
783
777
803
808
780
788
800
806
804
798
791
784
775
776
774
751
743
779
795
794
835
859
849
852
863
848
852
862
829
825
800
779
796
811
831
824
848
860
840
828
817
834
823
833
846
848
518
1184
852
845
852
852
843
848
824
817
818
800
818
820
831
852
869
840
837
833
844
821
838
819
859
851
860
840
817
837
835
820
809
817
827
811
791
798
793
786
796
797
810
815
819
825
824
849
818
791
807
788
803
788
789
783
817
831
842
838
806
829
787
802
826
816
832
816
858
904
906
906
907
864
839
835
865
895
902
868
846
814
827
713
942
846
877
881
890
917
902
876
849
837
827
816
818
790
785
797
790
774
760
764
775
775
792
773
758
766
791
815
811
848
856
817
822
833
829
827
812
813
781
763
755
738
736
765
819
809
789
809
818
832
848
822
837
813
793
800
763
750
774
810
860
855
911
999
985
969
1010
1007
935
937
968
954
914
954
961
977
950
987
985
926
957
955
909
889
900
830
824
818
806
801
807
833
824
827
850
870
842
845
864
829
843
856
866
850
872
886
897
899
913
934
897
884
893
845
840
843
859
825
843
872
893
892
877
839
817
803
823
802
834
838
845
799
832
847
860
875
955
995
987
956
916
867
875
875
843
867
863
892
876
904
872
857
889
871
858
833
833
844
848
868
885
871
900
895
894
882
867
864
886
886
871
920
918
898
926
935
897
916
930
870
872
867
821
825
837
842
846
899
873
865
848
834
814
830
819
815
802
824
805
827
855
866
841
854
840
812
784
793
774
784
797
816
810
844
865
877
877
917
881
886
891
862
846
877
898
896
860
867
873
869
865
872
881
879
921
919
925
865
886
865
856
850
851
850
845
852
856
828
840
851
834
832
849
862
848
856
854
837
844
823
819
803
809
824
806
837
828
856
802
821
813
825
805
812
819
812
797
810
824
814
829
870
851
842
832
819
795
787
783
790
786
787
799
832
849
865
833
834
872
868
861
837
897
872
857
845
859
830
811
813
809
795
521
493
576
810
784
817
711
873
782
766
782
772
781
770
790
791
837
825
825
826
847
840
845
849
831
839
847
854
857
866
885
881
841
845
851
817
831
828
800
825
822
843
837
834
819
801
804
811
803
799
804
796
819
821
832
839
847
834
831
796
784
778
768
768
784
774
788
790
797
819
836
831
845
845
842
829
810
801
800
781
779
767
778
782
776
784
792
781
759
771
746
744
724
722
723
707
748
737
746
590
911
600
913
750
614
870
736
715
718
710
723
761
797
817
850
822
832
852
832
804
811
809
800
788
790
801
806
805
819
826
827
829
831
836
795
803
805
804
798
777
771
777
778
764
759
751
743
747
746
750
757
753
777
754
750
758
758
732
767
750
749
755
786
767
743
760
782
753
785
505
1086
807
788
793
771
760
739
742
724
723
730
771
822
827
911
956
957
933
924
893
874
855
853
825
811
812
796
795
805
801
803
797
807
836
849
814
806
813
920
890
871
821
830
856
878
910
903
883
862
859
847
830
808
802
795
786
775
782
773
787
788
670
576
813
381
810
819
264
310
484
332
383
529
252
271
387
799
803
831
853
824
838
832
803
796
804
803
786
829
842
858
867
870
877
845
823
810
776
771
765
749
745
746
755
749
742
735
753
732
718
731
723
702
697
701
701
696
1418
731
696
716
704
710
709
730
721
705
745
759
783
796
809
800
793
814
779
771
772
770
777
758
764
763
767
767
782
778
783
801
789
804
794
799
768
751
758
744
730
736
739
765
805
837
809
783
779
783
773
772
765
751
778
776
775
785
796
808
757
907
817
791
801
780
787
761
767
775
784
774
779
791
797
784
808
838
853
835
828
804
783
756
763
737
754
756
742
746
756
762
771
770
768
755
752
749
752
771
769
793
810
795
828
835
810
819
809
789
760
768
774
759
726
741
747
748
754
760
763
759
756
746
749
748
753
760
752
754
747
729
740
723
736
742
735
713
703
717
705
716
709
727
737
741
742
741
748
750
753
769
786
810
813
843
858
853
824
811
813
795
773
785
788
781
813
831
841
823
814
802
804
799
782
769
792
802
788
804
808
778
778
764
757
768
763
787
758
787
799
798
798
810
803
796
783
778
764
760
774
767
780
774
792
812
786
792
807
779
806
830
861
824
843
816
799
796
807
833
859
842
876
882
872
846
879
876
866
832
800
807
778
779
790
793
809
849
872
922
893
909
895
854
871
849
826
809
811
798
795
771
775
750
766
773
735
749
743
734
737
766
781
796
820
850
848
824
856
841
823
828
854
855
823
822
831
786
748
752
765
754
755
793
829
812
824
846
927
952
882
877
895
841
857
847
818
842
862
822
807
804
786
761
766
760
759
733
740
722
724
742
747
771
790
802
824
797
794
780
765
771
762
741
745
738
747
740
757
744
756
766
780
771
771
773
785
775
785
769
773
755
772
745
746
552
907
565
908
750
750
746
735
744
740
737
723
725
724
711
730
728
751
756
761
777
766
746
1515
743
763
762
736
754
764
773
765
783
771
773
784
765
755
746
742
744
740
725
731
742
745
759
753
510
1050
786
487
745
499
463
332
299
471
526
759
755
754
785
801
791
787
817
814
810
792
790
779
778
763
638
916
517
1036
495
1084
782
781
784
768
760
674
836
747
737
761
742
769
752
764
488
1033
763
725
739
721
703
717
688
681
676
681
695
704
719
688
724
723
720
732
722
725
729
730
715
711
720
711
724
692
693
713
722
710
763
768
770
805
759
785
782
766
772
776
804
791
793
830
819
801
797
782
747
746
714
749
726
741
759
737
758
777
762
775
778
798
800
810
818
803
810
829
814
794
828
833
827
847
829
815
775
778
758
755
749
746
764
781
784
782
758
758
762
757
763
740
759
751
743
741
767
778
790
778
800
809
788
784
783
753
763
762
759
770
795
779
793
805
828
810
818
874
927
904
949
918
886
905
909
838
839
855
844
822
834
832
804
789
784
779
784
802
808
787
814
802
803
796
822
782
757
763
751
748
746
753
774
795
770
792
817
780
800
795
785
779
783
782
774
775
797
768
743
777
784
800
848
877
820
795
773
761
785
783
792
796
816
818
831
822
899
873
854
888
837
871
839
827
832
860
820
850
871
832
832
828
806
780
772
955
1056
1034
989
968
947
943
920
906
914
936
928
920
904
867
818
813
793
773
771
780
779
762
778
750
750
734
733
715
727
717
741
743
737
739
745
723
756
767
761
784
808
801
846
840
831
832
813
793
767
771
755
730
740
736
756
738
756
750
756
771
833
827
884
890
846
860
869
869
857
838
829
808
784
782
790
787
799
793
793
796
816
822
826
809
798
807
800
793
789
796
812
799
812
815
818
814
792
782
768
774
777
778
789
801
827
774
806
777
795
792
805
783
784
752
760
761
778
794
808
797
815
812
815
785
791
763
760
749
734
737
752
756
775
803
817
791
797
785
769
765
756
742
749
744
738
725
741
729
729
745
736
745
752
754
757
754
782
792
801
813
788
765
771
769
760
747
752
757
782
831
828
889
913
904
868
834
803
780
768
784
761
773
781
814
837
822
846
842
822
817
817
789
787
783
764
798
841
883
799
817
833
812
806
816
833
807
802
766
772
769
768
777
796
814
831
825
843
827
823
835
853
847
815
812
773
782
801
783
777
775
785
804
817
827
839
829
823
808
801
779
768
752
740
747
739
744
734
737
722
726
702
723
703
706
713
697
702
705
721
759
764
772
773
785
766
757
760
760
761
754
759
751
722
734
727
740
739
746
759
762
784
777
799
815
801
792
785
770
745
765
740
755
761
760
780
759
757
757
771
780
787
799
813
814
798
813
805
787
794
769
768
749
762
743
753
781
802
827
873
876
919
927
886
867
814
799
758
764
748
738
746
812
895
911
983
1000
956
910
914
887
892
863
844
822
824
813
791
775
785
781
793
820
835
892
859
837
870
854
857
848
845
839
827
830
837
831
817
811
823
833
825
858
814
815
818
828
832
834
870
906
853
858
862
796
800
797
796
781
748
660
617
453
316
278
260
325
305
273
268
278
278
261
292
299
349
451
334
270
275
251
274
265
260
295
249
277
272
353
362
303
250
302
392
259
262
268
309
650
759
814
793
750
753
746
539
536
312
259
288
359
266
264
253
261
264
407
281
325
526
377
862
865
832
807
811
799
768
492
487
326
279
515
310
332
346
719
828
859
789
799
816
785
794
794
754
545
643
516
267
259
250
281
397
2328
784
799
801
770
766
748
717
734
705
694
687
689
683
667
717
735
780
818
830
807
802
793
809
781
790
779
742
734
743
729
718
740
743
735
743
763
776
759
775
762
757
755
750
743
722
734
723
723
694
706
700
702
694
696
689
702
698
697
688
681
675
677
671
671
667
685
707
724
716
694
729
720
714
733
734
738
728
734
739
745
754
743
750
755
743
766
770
743
736
738
758
727
763
785
838
854
874
858
825
807
803
783
769
757
759
736
756
784
838
829
809
800
801
800
793
804
791
800
800
830
851
808
830
829
817
814
826
820
829
828
829
823
836
848
836
811
765
779
760
765
757
783
790
766
757
784
778
795
801
796
792
797
794
805
808
808
806
804
790
757
748
761
789
812
854
873
981
962
946
961
934
869
865
816
793
787
786
793
811
809
783
800
794
810
842
849
863
834
889
912
884
909
952
986
954
958
922
875
834
813
779
768
737
774
800
829
869
916
867
827
831
800
816
825
789
805
804
804
802
809
807
798
816
813
803
793
790
766
754
755
756
749
752
761
788
795
837
855
855
832
837
821
810
837
819
820
821
847
860
853
865
891
901
863
857
863
836
844
858
848
840
863
870
856
864
847
818
814
791
778
776
771
759
761
775
769
790
802
825
787
814
815
813
811
808
822
796
811
829
840
819
819
830
815
772
819
784
777
793
806
795
767
781
798
778
810
829
815
802
815
820
809
798
825
857
870
901
902
846
839
839
810
817
811
801
802
823
819
814
798
798
810
807
804
805
822
790
800
803
787
780
777
752
733
735
716
709
736
728
712
709
719
720
715
731
697
709
701
682
677
676
666
691
712
748
764
799
848
866
814
799
807
804
776
764
782
760
751
764
762
770
765
775
747
755
739
746
742
732
731
756
769
767
825
819
816
833
807
784
774
759
754
745
735
734
731
706
703
714
704
720
734
721
738
758
741
751
754
755
743
751
749
739
743
736
724
718
724
718
723
717
708
710
710
697
706
710
693
722
720
726
704
717
723
729
728
731
749
731
733
735
743
730
732
717
719
726
710
704
699
704
712
713
712
744
758
786
804
852
858
814
828
819
817
828
877
886
871
914
912
891
874
848
840
875
840
863
870
883
859
914
925
898
897
935
923
907
916
938
887
910
909
878
831
849
848
816
845
829
829
816
837
835
836
806
817
834
816
836
863
886
848
851
880
880
849
859
881
856
879
904
867
848
852
847
826
814
810
806
818
814
808
804
831
842
841
849
859
868
866
846
827
847
834
819
782
788
770
774
781
753
781
792
800
778
790
784
764
752
765
774
766
796
817
869
851
893
888
898
859
843
810
781
772
757
744
743
782
831
820
866
891
898
862
895
909
873
874
867
867
838
862
863
823
818
827
833
836
823
818
790
790
777
778
758
772
772
746
751
752
742
753
746
743
770
775
775
781
794
788
813
800
810
827
822
821
844
863
855
816
801
825
797
791
812
821
812
803
812
798
779
768
771
782
772
796
802
785
782
819
796
784
809
550
1024
800
807
805
821
856
850
869
876
852
840
812
816
781
795
781
798
791
806
826
809
810
813
807
803
796
811
792
782
775
812
825
810
847
857
817
804
812
808
820
810
825
832
829
840
849
832
799
826
797
791
788
799
790
788
829
1024
965
949
935
894
861
828
810
787
785
776
779
801
789
806
822
840
853
835
796
818
775
773
789
789
792
806
781
803
789
792
787
783
789
794
774
795
812
798
790
796
786
788
788
785
783
789
813
800
801
855
866
819
882
906
856
878
865
843
857
883
877
870
880
854
829
831
812
783
772
781
769
599
973
790
807
823
796
788
796
786
781
792
804
795
834
829
832
852
867
877
908
911
883
875
856
787
784
792
767
768
782
776
777
779
754
771
780
788
807
803
784
785
799
782
785
794
777
767
773
777
788
812
829
840
823
837
842
813
818
788
766
765
782
802
835
908
967
945
951
944
898
862
849
840
821
818
820
819
806
818
779
779
782
823
829
862
894
856
872
874
861
866
862
832
817
821
811
820
837
862
886
893
867
821
815
785
772
793
794
803
828
846
897
858
904
866
842
857
843
819
813
817
770
729
780
786
806
840
860
907
893
940
950
981
983
977
942
965
995
989
999
1008
1004
956
989
983
935
964
974
951
984
939
937
963
947
982
944
948
962
920
938
925
887
902
866
884
874
834
860
876
846
871
881
904
881
908
925
890
918
947
915
922
952
907
905
927
886
929
956
912
917
925
899
918
918
887
903
904
909
922
918
950
910
931
918
896
915
934
908
904
905
921
884
883
865
883
901
907
898
881
874
848
829
819
793
806
807
821
805
823
839
842
815
861
872
860
846
848
810
809
825
833
834
878
875
864
879
856
840
827
844
827
840
838
867
865
886
863
858
839
837
832
855
870
876
885
844
813
802
805
786
785
778
775
800
798
828
847
826
845
867
887
867
842
812
800
788
775
775
772
778
764
748
768
787
808
850
900
911
892
878
839
841
814
827
790
791
783
796
808
827
853
886
908
911
882
881
887
898
891
916
925
931
909
930
952
947
904
905
892
913
895
871
862
875
842
875
889
885
863
842
843
831
851
865
835
868
848
830
815
823
808
809
789
805
813
828
814
843
808
808
804
808
823
826
826
857
867
861
861
870
864
877
891
873
864
850
854
814
832
841
822
792
805
783
762
763
775
759
765
763
753
772
786
763
760
779
778
773
758
762
770
772
788
801
815
834
868
864
907
930
879
878
887
861
795
811
801
807
871
946
975
1000
1059
1050
987
1002
970
940
885
881
842
838
804
813
822
791
805
817
827
840
857
844
847
874
863
859
857
843
852
791
816
818
837
819
812
801
803
774
804
810
812
849
810
847
849
843
853
849
838
823
790
779
795
833
864
878
898
906
887
905
885
843
832
822
809
853
850
892
931
939
953
907
870
830
837
807
821
864
940
968
1010
1010
994
979
952
904
886
866
852
813
809
807
787
806
781
776
822
837
876
877
844
910
911
947
900
833
869
864
860
899
899
902
948
928
925
945
935
905
922
943
898
909
932
902
895
883
861
850
871
872
810
824
856
814
835
837
821
800
823
840
812
813
841
854
850
873
867
838
857
847
828
828
830
818
812
803
823
815
827
830
820
824
828
827
795
824
816
813
827
836
834
838
852
864
829
834
807
797
790
801
793
790
840
837
835
822
831
817
814
825
806
809
803
812
809
820
841
848
843
851
840
830
832
827
816
816
813
797
787
811
803
812
817
841
859
860
864
872
846
853
856
839
827
833
837
823
855
865
835
862
868
864
849
859
860
835
825
834
815
830
837
832
820
850
856
825
832
808
803
831
857
855
893
917
863
860
858
836
832
807
826
821
840
842
824
843
848
835
855
860
860
850
829
820
824
829
805
822
826
827
815
815
803
817
834
830
812
819
813
798
785
707
875
779
819
822
853
864
876
858
813
893
946
964
926
917
897
905
897
908
890
885
869
855
850
841
831
833
817
842
860
846
848
847
848
850
857
859
835
830
817
797
782
790
772
783
762
787
786
771
787
795
783
779
773
777
774
767
738
763
734
714
714
711
692
705
725
726
755
756
753
778
787
782
783
784
768
747
756
751
745
749
753
763
760
821
835
815
834
858
842
836
808
795
806
799
831
843
842
843
841
846
818
810
804
793
832
664
975
802
790
797
776
782
778
773
788
780
783
766
766
752
764
769
779
773
747
752
758
764
774
780
810
790
793
808
807
812
829
835
820
850
839
833
827
836
823
849
815
801
789
787
755
742
782
786
842
827
840
817
845
787
810
793
785
785
802
807
809
786
805
774
779
784
786
785
780
818
831
820
841
843
838
796
822
810
814
787
802
797
847
846
810
814
809
822
810
817
803
843
859
853
861
843
833
832
836
814
818
819
805
814
842
825
806
838
832
797
785
812
808
812
805
804
796
777
773
791
779
809
808
819
821
803
815
843
845
822
853
878
889
850
859
860
863
826
799
801
784
766
807
662
1026
895
872
877
858
842
829
801
813
793
783
787
790
785
802
797
820
809
811
789
798
799
784
786
773
771
773
761
796
800
801
791
782
780
780
772
755
765
760
756
759
759
757
764
763
769
756
740
755
758
746
753
765
749
771
745
769
754
747
743
731
748
740
719
720
724
741
737
773
766
756
771
766
758
750
745
736
710
717
721
706
724
719
742
753
764
765
778
768
784
788
787
775
761
750
752
742
741
722
753
793
835
824
835
823
817
798
794
782
762
774
760
760
766
780
807
809
845
849
847
824
818
822
809
802
797
780
769
785
788
789
811
823
798
816
801
791
784
787
793
811
805
794
808
802
797
789
782
779
773
785
799
794
788
789
805
796
785
804
792
795
772
779
771
745
743
734
750
716
754
757
776
777
795
814
811
794
787
817
852
844
829
836
866
914
925
970
992
1014
1010
1008
962
931
882
853
837
792
788
793
779
771
815
823
835
879
854
867
893
835
850
830
833
796
819
805
823
837
843
824
806
796
778
790
775
760
765
778
791
778
801
776
776
762
794
765
775
769
757
770
772
755
761
767
776
796
814
822
807
815
809
800
786
787
781
806
856
878
873
831
818
815
785
756
795
775
786
526
997
775
774
787
808
844
859
890
886
862
826
840
833
837
831
814
833
829
831
814
819
782
795
822
818
817
854
857
835
833
850
847
838
858
871
832
864
895
850
836
855
869
871
906
910
885
879
905
889
883
885
855
845
845
850
832
848
858
861
886
911
874
883
887
835
826
808
802
828
794
826
842
824
877
880
843
841
828
853
849
811
827
812
804
813
796
778
761
762
755
728
718
733
733
735
737
738
747
725
741
743
747
773
749
754
754
765
763
777
781
784
780
776
785
796
789
772
748
764
762
781
782
766
772
785
828
863
838
846
885
901
863
845
814
800
851
832
871
863
840
842
856
826
817
772
789
766
784
773
777
809
813
801
789
818
803
812
811
833
784
800
782
784
797
800
772
788
797
800
816
795
783
797
760
756
750
750
734
743
790
848
919
923
889
822
808
810
782
764
757
750
733
739
727
740
744
724
752
752
748
744
751
762
760
757
765
778
775
777
795
763
775
749
743
752
757
745
733
740
742
740
773
847
831
816
822
790
798
776
772
780
768
751
743
737
736
734
743
727
734
746
741
779
804
823
799
834
848
847
830
819
779
800
791
794
796
785
769
752
775
768
769
786
782
768
759
774
774
757
778
784
792
825
809
808
816
815
802
811
787
772
747
742
733
727
745
747
743
712
761
746
752
777
772
763
779
782
787
787
757
758
766
747
760
748
736
719
721
744
758
790
821
824
796
797
780
782
758
759
774
750
736
733
723
720
722
722
727
718
740
754
755
747
757
734
741
737
737
737
737
745
766
762
791
797
786
810
793
776
775
789
778
785
789
773
770
740
755
732
754
757
759
762
790
787
806
838
849
827
828
835
840
816
806
806
804
795
780
783
773
767
764
754
763
761
757
757
748
741
747
751
745
758
753
766
768
765
771
766
743
763
748
754
763
756
765
751
744
752
741
733
745
743
777
791
802
788
809
786
789
756
745
760
745
751
748
738
750
737
757
779
787
795
786
777
770
758
757
743
759
762
755
750
744
759
754
775
781
769
783
804
803
794
799
793
798
791
774
779
775
777
777
771
764
751
742
732
742
762
753
734
748
756
767
774
769
755
760
742
743
728
740
751
749
756
745
753
758
766
767
768
750
757
760
755
756
773
781
772
785
767
769
770
764
748
761
780
773
764
783
769
777
764
769
771
777
769
774
759
752
755
760
761
763
789
785
770
790
782
781
756
772
761
760
735
753
746
746
715
708
714
733
756
749
767
798
846
825
833
843
842
808
821
807
787
776
783
755
749
748
742
734
720
740
735
733
738
743
767
769
772
775
752
748
737
750
747
757
769
789
784
787
807
787
767
794
798
849
869
855
850
863
878
1691
794
810
807
808
792
783
799
792
785
799
783
774
817
824
786
816
833
855
836
840
847
876
850
837
875
848
831
816
829
807
789
765
781
795
769
774
784
782
815
783
787
808
838
849
851
829
794
807
820
844
811
858
857
852
850
897
899
863
873
849
854
834
808
804
807
849
857
859
838
842
827
845
830
852
916
909
877
916
911
866
858
876
877
846
850
858
850
822
815
818
794
814
813
810
789
806
816
821
810
830
845
853
832
867
873
883
872
890
898
872
897
875
831
861
847
842
832
844
845
838
808
834
842
842
808
795
796
797
796
782
793
783
785
808
824
852
847
848
841
843
806
804
786
754
738
765
773
807
801
830
848
829
845
874
902
886
867
884
883
851
868
895
899
895
885
866
859
870
847
833
803
805
813
829
825
827
831
839
819
812
800
793
787
793
780
788
784
795
804
793
780
778
782
760
742
761
765
767
765
764
766
784
741
754
781
806
787
808
822
822
793
802
802
797
785
775
774
771
780
767
755
759
753
722
725
715
709
719
728
754
758
767
762
755
748
743
752
779
775
773
775
759
752
756
748
747
737
734
761
739
743
755
749
748
751
755
749
752
757
766
776
764
759
768
751
739
739
717
726
725
729
714
710
712
714
723
721
722
723
723
723
756
733
740
771
818
830
827
829
817
820
802
774
762
754
730
722
724
729
745
764
777
755
753
743
746
727
731
724
737
722
721
727
728
734
732
735
743
733
724
731
716
719
724
706
699
707
703
695
689
703
692
730
725
750
758
792
820
836
809
783
790
777
778
762
743
737
728
726
712
714
718
716
729
731
734
778
797
797
801
791
786
769
758
744
731
738
753
750
748
724
745
753
740
724
716
746
739
737
732
735
737
724
735
739
738
726
714
726
726
726
741
718
725
724
717
712
709
703
710
702
707
703
729
751
751
756
763
746
752
746
739
746
715
726
745
739
725
755
763
741
755
751
763
744
763
752
730
741
724
729
720
728
725
720
727
729
752
746
728
739
717
727
718
640
783
710
684
698
701
731
745
746
794
812
820
798
795
787
777
763
749
739
734
715
722
740
745
743
778
758
791
771
772
772
770
736
741
712
719
715
725
732
743
748
778
766
784
792
772
767
777
780
766
766
741
731
747
749
734
745
738
746
726
746
762
762
745
740
739
749
760
768
768
779
782
783
782
768
757
772
773
764
765
761
762
759
777
772
779
754
756
768
752
748
767
742
727
742
726
741
726
721
722
723
740
731
752
737
754
742
746
751
754
749
762
761
744
736
727
744
727
729
745
732
735
718
725
747
746
757
765
764
753
751
745
740
717
728
723
716
730
711
717
718
732
743
748
744
738
753
749
755
742
737
731
725
730
732
724
729
738
752
751
764
769
763
754
745
770
757
741
750
760
747
743
749
765
765
792
767
769
780
777
771
781
786
771
799
774
783
771
761
753
772
756
742
734
726
723
700
707
714
731
742
739
776
781
766
798
783
799
783
767
771
780
776
791
802
775
769
760
749
737
754
735
739
733
713
748
740
746
734
747
765
762
758
749
748
724
729
738
732
716
720
722
728
746
761
754
782
797
804
816
809
810
801
797
790
763
746
768
760
740
751
728
731
737
725
734
717
715
709
716
725
743
732
754
766
763
760
774
790
789
769
788
807
787
784
782
790
785
799
795
794
792
785
766
747
751
769
745
739
740
742
717
715
719
707
697
694
703
694
689
686
709
709
739
751
773
764
772
759
772
751
748
757
743
742
739
750
748
777
750
745
717
738
726
717
716
720
713
714
701
684
697
670
678
692
693
681
714
710
714
729
753
765
780
777
766
742
757
779
805
805
798
813
809
789
795
792
765
738
748
749
779
831
840
824
846
820
789
797
755
745
749
718
701
694
682
689
695
682
689
678
677
672
679
701
701
698
710
721
746
755
755
738
765
751
740
738
732
720
702
701
707
706
712
743
754
746
738
753
742
743
741
735
724
713
693
703
685
679
692
685
683
677
684
679
682
671
682
711
749
795
814
816
830
821
846
847
837
841
810
788
797
799
794
775
795
798
780
813
835
845
833
826
832
851
868
829
794
793
789
780
814
838
853
861
883
885
893
861
934
897
877
881
843
822
824
761
753
740
724
709
745
760
768
778
780
798
815
790
796
772
784
759
765
811
802
803
804
803
797
803
825
848
824
844
846
810
808
824
869
932
957
940
929
905
906
896
847
866
830
823
831
858
888
885
885
904
913
913
871
850
819
823
811
819
825
853
837
827
803
790
768
744
748
739
754
814
855
864
858
850
806
766
791
809
812
843
833
850
851
845
849
845
833
840
816
814
815
772
761
769
756
755
796
850
865
853
866
872
871
842
862
902
890
903
838
910
920
908
893
892
928
922
931
913
883
926
916
877
892
851
879
853
843
822
820
802
780
784
794
782
790
805
806
803
763
785
816
818
847
854
855
866
858
869
864
861
842
894
831
814
798
778
741
743
717
718
714
701
691
686
698
700
700
702
694
706
713
721
715
712
704
716
695
693
701
714
738
737
737
739
736
720
732
741
717
731
735
724
734
731
710
712
715
726
719
740
749
754
728
747
760
769
757
760
768
797
780
820
830
805
837
826
802
788
786
780
781
773
786
810
794
796
788
778
758
772
780
773
788
805
827
795
773
805
784
781
770
760
742
739
744
740
729
747
752
749
726
703
718
718
712
701
712
730
748
744
759
772
786
782
804
810
790
815
811
775
786
767
760
762
759
778
772
765
758
761
760
770
766
787
785
767
774
775
783
741
773
762
746
756
764
753
747
738
740
716
721
713
714
697
727
534
883
694
692
675
687
695
715
722
742
775
784
783
804
801
800
810
819
811
796
771
809
801
771
783
781
788
783
777
766
749
768
779
759
746
752
780
787
798
789
796
793
781
792
785
763
761
778
770
760
755
765
759
749
758
761
775
770
764
779
769
749
760
765
748
743
762
752
745
724
733
731
729
721
727
732
743
753
759
743
732
736
711
712
702
703
701
725
714
731
735
749
757
765
741
761
744
756
744
760
782
808
797
830
822
814
803
819
791
775
778
771
751
750
743
759
739
761
763
751
734
746
754
737
744
737
742
742
738
737
747
735
739
747
741
724
739
720
720
717
750
745
739
758
750
773
760
758
747
751
730
740
731
724
715
717
735
737
730
720
721
718
727
722
706
694
691
713
699
717
697
707
708
736
749
757
741
745
743
756
750
771
773
785
757
779
781
780
770
768
781
780
772
769
772
778
768
801
806
783
791
780
769
779
774
779
758
755
761
762
748
747
746
733
725
736
735
716
724
719
714
718
705
704
701
702
701
692
692
713
709
713
727
718
723
719
719
711
713
706
694
707
703
714
723
716
721
740
750
730
726
713
702
705
711
709
707
720
729
745
735
734
761
757
745
744
752
754
741
747
754
754
742
743
755
759
762
762
754
752
775
794
783
776
779
783
771
782
772
762
755
756
757
740
741
760
785
780
782
804
790
779
768
766
742
759
763
753
744
748
744
734
732
739
746
732
760
756
758
749
746
748
748
747
743
752
744
742
746
758
761
756
743
739
751
731
743
743
742
730
726
713
724
694
703
707
683
699
704
722
749
746
749
763
755
744
803
812
832
850
843
840
885
897
915
883
901
898
917
918
914
939
914
896
895
898
850
860
830
808
818
795
812
784
767
761
763
754
755
764
775
765
784
781
768
761
771
764
772
768
780
779
803
796
797
788
763
749
773
755
743
737
732
715
702
726
725
719
735
745
740
762
760
756
775
785
797
810
815
823
826
853
796
813
812
808
812
808
795
790
806
808
783
804
801
790
793
796
801
799
806
821
818
802
795
797
774
776
793
796
783
789
782
786
796
795
786
796
785
770
775
769
773
754
768
780
769
773
763
743
751
735
750
742
753
751
762
766
773
761
785
773
782
780
781
770
764
777
775
751
762
754
736
751
750
726
714
716
705
704
705
706
702
719
695
727
741
739
741
758
736
744
757
758
753
773
779
768
779
773
775
764
749
755
759
768
751
743
765
751
755
749
770
749
768
762
749
753
768
749
732
744
726
722
720
712
711
700
705
728
750
764
760
751
768
752
751
752
737
749
724
740
731
734
746
761
766
775
756
790
779
780
797
790
777
777
784
758
759
747
740
730
734
715
720
741
708
706
706
706
710
717
707
736
728
734
736
747
759
750
776
779
798
791
815
823
802
804
800
820
821
798
802
808
809
813
808
788
799
811
798
792
792
780
745
740
765
727
733
744
756
754
767
776
773
780
772
764
743
747
740
739
731
724
731
734
731
703
713
705
710
701
708
712
722
703
707
721
726
721
721
725
733
721
728
730
726
721
733
745
729
722
712
726
731
721
721
710
718
736
734
764
765
763
761
766
774
781
769
774
783
774
778
794
797
788
771
784
772
776
776
790
782
764
769
775
798
791
777
784
770
756
772
769
766
758
758
759
765
751
767
746
767
758
760
755
775
764
788
789
782
772
772
773
764
758
757
755
743
741
735
717
732
711
721
728
739
736
736
730
740
720
732
743
729
733
722
734
722
739
740
746
741
726
723
706
707
695
700
712
743
783
785
790
784
801
783
786
778
756
737
738
732
740
715
712
731
740
735
759
775
778
783
782
780
779
765
761
749
750
741
741
731
732
737
736
736
741
736
739
743
747
743
744
719
749
766
754
773
767
756
763
757
753
750
751
745
749
767
779
782
790
811
792
804
804
798
785
800
806
799
821
795
781
768
780
779
785
774
778
795
792
802
809
806
815
808
813
794
804
786
797
797
785
778
772
775
765
737
745
741
752
756
783
781
788
795
813
825
797
812
810
789
777
785
811
813
793
777
779
754
755
744
749
755
746
742
759
747
744
740
751
736
740
743
754
732
734
742
754
729
740
751
755
735
729
712
725
736
759
768
741
731
739
736
726
740
723
708
720
696
704
698
728
695
689
697
688
694
676
684
690
675
661
665
667
661
676
682
681
682
676
683
680
678
681
680
669
672
672
678
688
703
721
708
710
715
719
703
708
722
715
722
725
728
714
724
744
742
736
709
729
722
722
745
738
727
734
739
753
716
728
723
713
715
702
706
703
711
750
748
731
706
704
699
695
695
705
726
756
751
740
738
722
717
703
736
736
754
740
719
737
745
749
741
754
752
753
735
744
747
765
757
776
779
774
776
782
781
775
787
824
818
810
800
775
773
788
803
811
788
782
776
742
724
738
742
770
765
758
739
713
714
724
731
739
764
766
760
742
743
744
743
767
750
744
739
727
715
717
751
757
771
785
808
806
814
816
811
806
782
790
808
805
797
821
817
808
784
790
811
841
822
801
773
791
802
823
824
808
799
777
751
740
738
726
777
745
778
770
758
769
780
782
777
760
767
785
819
805
796
762
757
768
762
746
742
727
751
746
760
756
782
762
754
762
749
742
719
698
703
705
707
739
774
783
816
801
800
772
771
758
781
792
774
756
744
726
704
687
681
692
701
736
769
781
825
826
830
797
774
788
774
782
768
773
772
771
769
765
761
750
731
725
724
711
718
767
804
830
843
686
975
798
786
758
760
748
731
705
716
735
742
786
799
846
803
763
768
763
756
765
773
775
771
755
752
743
737
697
705
710
710
736
781
788
802
774
782
752
743
746
750
726
728
748
734
730
717
716
728
751
738
760
755
750
771
752
763
746
739
734
720
696
704
723
737
775
868
916
883
860
831
795
769
728
715
711
698
688
708
711
710
739
778
805
831
837
794
763
788
749
750
750
735
729
704
701
691
703
718
715
768
796
784
788
802
811
811
769
793
753
744
745
740
728
731
750
757
786
775
788
756
742
749
752
775
783
767
775
763
767
750
765
744
725
732
744
735
727
714
727
723
694
714
715
702
690
681
670
680
692
702
703
713
722
734
728
742
753
734
740
757
782
806
774
763
757
752
745
715
707
705
680
680
684
675
688
695
730
763
779
771
773
800
781
765
743
743
722
711
712
697
702
712
717
745
749
730
772
751
737
738
716
721
701
718
687
684
675
670
675
680
689
680
697
699
698
693
705
693
673
657
673
654
650
652
653
700
711
763
755
776
748
738
747
725
731
725
702
696
700
699
696
736
748
802
810
795
818
802
812
788
778
744
742
729
731
724
727
724
732
749
728
720
722
730
711
710
727
727
728
722
720
717
713
712
701
720
694
705
715
441
991
714
709
747
751
757
796
813
807
817
804
796
773
775
778
742
748
745
731
731
729
730
727
737
719
720
727
753
751
783
805
585
992
787
760
750
756
740
739
744
707
720
718
709
700
674
691
685
677
698
729
726
734
759
804
828
851
815
781
766
751
743
715
717
707
703
726
698
698
700
707
703
705
697
699
705
711
703
706
701
697
672
670
670
668
663
687
682
682
700
710
723
720
745
742
743
732
756
743
765
763
766
741
774
762
755
751
714
743
730
727
723
712
708
712
704
705
699
707
687
674
689
673
651
691
672
706
773
844
866
862
824
795
791
777
770
736
753
740
758
734
733
709
735
725
688
704
731
774
768
746
761
764
756
755
761
769
750
747
751
748
744
730
695
686
701
687
693
689
695
701
711
715
704
695
696
673
684
682
692
690
710
703
698
692
682
679
674
685
684
684
693
689
701
716
729
730
725
725
736
726
741
736
732
730
736
752
739
753
753
758
784
783
800
791
772
775
764
769
751
760
762
759
742
739
755
767
753
771
768
769
765
756
760
764
755
753
750
746
722
732
740
742
724
742
747
734
718
734
719
718
729
734
738
740
726
736
723
731
710
711
722
746
753
737
749
753
769
730
752
753
740
726
755
780
786
786
795
781
766
762
747
733
732
712
725
717
730
726
743
746
744
778
765
781
763
758
752
730
721
719
706
713
751
732
740
747
734
728
734
744
740
721
723
729
714
710
676
700
705
709
718
725
696
730
824
896
913
920
907
911
888
858
891
915
915
895
929
951
931
914
877
874
894
831
778
752
748
764
735
742
763
770
753
748
722
728
722
726
758
759
774
752
788
781
790
793
756
775
759
763
747
726
729
744
746
780
798
808
849
848
857
841
840
815
780
759
752
756
767
749
768
780
799
755
750
751
768
751
767
787
817
804
806
821
811
774
754
740
724
731
756
743
744
782
826
838
843
856
826
771
768
759
731
713
728
736
774
852
882
894
876
802
798
790
793
804
816
826
854
868
865
861
825
863
859
822
800
813
791
774
810
812
843
857
837
828
838
814
828
806
799
772
738
746
737
742
736
741
720
733
732
716
696
737
727
724
767
791
804
797
801
776
732
753
744
748
758
733
714
705
705
705
677
676
680
657
665
663
698
730
778
845
869
900
921
894
851
820
792
775
736
709
704
705
677
674
667
661
689
690
710
701
689
716
717
733
721
719
714
715
711
692
683
666
674
659
649
653
636
651
655
656
657
652
664
667
686
701
717
703
693
714
697
686
697
699
688
686
683
682
672
676
669
661
677
666
687
694
674
699
680
682
693
697
708
695
690
694
688
677
676
688
683
677
657
666
660
670
676
704
714
736
738
719
714
703
688
694
667
684
670
690
694
544
416
446
460
957
707
706
696
700
706
700
701
717
697
714
706
690
683
697
677
673
688
689
699
700
717
724
726
734
729
726
730
727
737
730
722
728
720
744
744
725
729
718
716
747
734
725
723
715
708
683
692
687
673
685
680
682
706
699
740
737
738
712
723
716
715
702
710
724
768
750
762
763
744
748
739
720
727
730
740
746
736
746
738
740
731
733
726
724
709
713
727
725
708
735
731
725
717
721
731
725
729
713
716
720
716
746
733
742
776
747
757
784
774
769
751
724
729
736
720
719
711
727
725
739
734
739
748
742
767
763
794
794
788
784
765
733
728
711
708
703
697
695
705
716
706
732
720
726
719
721
712
694
689
679
667
668
656
670
654
656
655
681
720
768
781
778
801
809
821
811
802
812
818
826
811
829
860
857
839
832
860
856
825
779
787
769
789
762
799
842
859
831
858
854
822
804
798
809
807
753
763
779
795
794
831
819
801
808
817
825
812
793
792
793
797
796
795
816
851
842
826
881
867
846
845
848
853
856
810
849
837
816
821
839
849
835
819
854
812
812
792
777
758
763
788
791
822
837
856
837
850
853
804
804
820
802
784
813
832
828
844
841
863
819
856
859
835
851
839
833
807
821
843
800
812
818
834
796
820
821
803
807
820
817
812
840
813
784
816
791
774
776
777
776
788
777
816
812
798
796
799
788
777
768
780
755
775
786
804
773
788
789
778
739
752
740
747
736
746
762
769
764
781
778
782
753
764
754
745
713
710
729
728
738
735
756
768
760
771
790
808
792
799
795
789
784
794
810
794
760
772
777
768
768
785
776
755
777
759
778
758
755
746
737
738
743
737
732
748
755
741
738
748
748
742
757
738
760
763
738
725
712
701
705
731
773
831
801
849
843
855
838
848
844
820
813
792
799
796
760
796
822
811
819
840
854
818
797
802
789
779
777
788
788
783
800
834
844
826
824
823
814
833
848
853
840
865
856
865
817
805
800
801
771
794
804
820
805
805
808
797
804
832
847
823
817
829
818
805
815
825
818
823
809
804
842
817
831
832
845
807
803
825
830
795
798
801
798
784
797
795
758
758
775
773
759
744
733
739
735
733
724
736
737
733
714
735
729
737
751
757
773
768
777
785
775
753
736
726
721
706
744
734
759
800
800
797
802
787
766
771
761
733
723
715
716
691
692
698
731
782
785
775
796
800
776
763
764
754
749
727
747
719
748
725
734
736
744
764
804
819
809
818
797
806
766
780
768
755
736
750
781
799
800
788
801
804
777
786
789
798
770
781
792
779
758
772
786
765
753
790
774
781
783
800
819
790
789
818
827
820
791
795
788
773
776
779
786
770
757
771
809
778
800
819
817
802
783
801
783
797
767
765
775
745
747
749
789
818
798
813
816
776
787
782
788
775
779
786
798
780
778
804
809
804
779
788
792
771
766
766
760
729
740
728
734
732
742
760
785
796
805
813
821
804
787
792
771
732
732
743
740
735
743
750
756
768
753
771
789
767
751
753
739
745
728
738
745
771
774
786
794
798
797
781
792
776
778
743
750
746
754
762
735
753
750
759
761
746
762
766
771
748
757
766
760
746
763
780
772
771
784
776
783
759
767
771
778
757
731
726
732
723
737
743
749
749
755
786
786
803
770
787
789
761
755
754
781
793
771
752
771
787
788
770
771
762
770
788
752
759
768
768
769
756
771
767
742
745
738
738
781
763
778
784
797
781
784
773
768
735
736
722
718
709
701
694
708
714
728
723
739
752
772
745
763
741
727
715
713
716
698
702
715
717
743
789
787
790
795
797
797
766
771
780
778
772
774
778
772
766
760
761
743
743
752
763
738
739
766
768
744
762
762
781
767
778
791
798
781
783
756
756
743
738
750
760
787
771
779
804
814
819
800
800
781
745
766
739
744
739
749
756
775
758
738
731
830
875
875
868
879
860
838
845
829
833
810
802
809
828
826
807
811
794
771
778
722
722
700
693
713
734
757
768
752
765
750
768
758
755
741
713
729
723
745
761
777
750
734
733
703
714
702
691
716
724
730
724
739
753
775
783
786
774
768
772
769
791
783
783
795
793
804
770
769
780
780
736
761
763
761
756
774
780
776
771
765
758
770
770
753
768
763
745
737
725
736
755
734
748
755
748
745
733
731
746
749
763
747
750
760
744
741
738
746
748
746
747
757
756
745
734
750
742
721
718
725
734
749
728
752
775
785
766
775
778
768
757
759
774
758
768
758
771
763
762
775
789
775
758
773
774
755
731
736
727
738
733
757
770
780
749
755
768
768
749
748
753
769
756
775
780
781
772
781
781
775
753
765
778
770
764
782
798
777
785
771
764
750
754
757
741
753
741
766
756
754
769
748
758
766
768
771
772
751
772
744
761
742
771
757
750
761
787
768
780
773
767
746
747
755
744
740
731
752
738
725
746
756
755
753
756
759
746
752
761
766
740
752
757
752
754
747
764
750
741
761
763
788
775
752
746
742
729
722
716
713
698
694
717
723
711
716
716
688
689
671
656
652
660
650
673
647
652
640
639
634
637
627
610
623
619
615
618
610
606
629
631
648
641
640
629
655
636
645
650
649
667
707
722
716
740
724
711
681
689
678
670
665
666
663
653
634
668
652
654
665
665
658
653
637
634
633
637
632
636
626
631
633
629
627
620
621
639
636
643
647
670
653
652
661
642
631
641
641
641
655
655
668
681
684
693
677
678
677
686
682
674
677
683
686
687
682
702
691
700
689
673
677
677
683
679
685
672
683
674
678
679
690
693
721
718
696
705
696
691
681
679
669
671
664
674
716
730
743
752
760
766
762
754
753
747
727
700
711
696
686
688
708
715
706
719
732
726
715
713
712
684
701
703
703
700
713
704
709
715
721
729
725
733
722
731
730
729
721
701
691
704
717
722
733
754
750
753
752
733
751
740
712
715
708
715
708
697
706
705
704
716
700
720
725
726
720
706
697
707
707
689
690
688
693
683
678
704
693
700
707
709
715
727
726
742
727
714
715
699
696
700
687
691
668
672
675
675
688
692
707
708
725
739
746
712
535
802
754
788
824
793
795
777
757
743
732
721
702
692
701
667
680
679
706
734
735
753
743
743
733
742
701
717
705
688
708
701
703
698
704
708
734
755
757
765
758
776
779
779
756
763
765
753
764
767
796
782
760
773
778
759
752
750
761
745
740
754
756
787
760
792
778
794
752
758
775
752
753
762
767
794
775
785
804
765
777
787
761
764
745
728
715
700
708
683
705
708
752
788
789
822
850
870
829
821
809
789
780
797
778
757
744
721
719
711
728
714
737
743
787
775
772
773
753
754
782
793
813
796
776
732
738
728
712
736
727
732
744
778
790
806
795
771
773
772
760
744
755
750
753
750
765
773
773
754
751
732
725
723
727
733
732
722
730
767
727
744
745
748
739
732
734
750
767
748
775
758
797
818
820
801
751
743
726
705
694
684
663
680
704
708
743
770
806
818
867
834
815
770
783
745
727
734
746
745
745
757
769
753
757
751
727
711
698
686
695
686
674
676
680
658
663
668
698
750
776
784
810
803
812
800
795
784
750
743
742
767
781
753
773
796
804
803
808
814
821
814
827
823
820
801
798
800
809
817
807
824
832
823
831
846
840
810
799
821
822
826
854
856
830
825
819
801
805
795
792
792
800
751
742
722
733
743
747
746
729
739
751
753
808
823
830
847
838
818
799
773
757
750
754
739
723
741
767
783
763
773
770
767
756
746
744
762
740
756
760
763
757
761
758
756
731
746
730
717
721
731
751
744
753
746
738
726
716
719
729
728
723
699
722
736
746
767
753
778
782
775
776
779
766
756
740
746
760
758
750
747
744
774
792
789
772
765
775
789
794
794
789
758
762
756
758
762
775
758
781
793
811
796
785
785
779
772
756
767
770
777
757
763
772
778
751
769
768
757
738
742
756
746
734
737
739
755
741
757
752
751
727
728
733
725
724
723
449
986
709
726
726
721
704
700
701
695
685
673
665
673
672
671
668
677
661
673
664
660
654
657
650
651
641
629
644
713
797
810
837
830
829
827
799
759
718
712
662
668
673
665
662
680
700
697
698
725
740
741
753
751
736
753
753
749
762
790
796
793
791
784
783
755
762
773
765
753
767
760
768
769
755
752
748
742
730
739
761
796
777
762
750
775
763
762
758
764
789
784
783
801
793
792
775
768
771
782
778
750
763
780
763
770
786
781
768
781
755
778
764
778
772
774
761
772
777
773
768
756
762
748
733
738
738
750
748
753
776
753
775
783
778
770
752
729
732
716
715
698
681
690
704
700
729
693
701
703
702
700
727
765
780
794
799
816
815
801
804
771
770
770
770
746
760
759
761
762
785
811
781
791
794
778
786
777
781
760
764
779
783
747
747
756
729
743
743
767
767
772
788
791
795
793
787
796
794
805
822
799
817
826
833
808
793
798
784
766
781
777
759
771
762
756
743
745
742
753
724
740
738
743
733
726
737
739
717
726
720
712
718
729
705
694
690
683
692
699
709
775
803
809
839
873
888
846
858
833
814
787
781
765
764
746
748
745
753
753
761
778
756
753
759
757
756
753
772
772
791
786
790
792
788
786
806
812
804
797
798
796
790
764
764
752
756
741
753
778
797
797
777
794
780
783
772
774
774
754
757
741
746
722
716
735
773
794
812
790
799
807
787
785
805
828
844
843
810
797
772
798
807
820
816
851
846
817
834
826
850
838
822
811
824
818
792
808
804
795
775
775
793
795
782
768
776
768
757
751
759
750
740
751
776
759
751
757
772
780
780
775
783
776
760
777
775
778
792
800
775
772
760
766
744
741
752
760
759
760
754
767
768
753
755
754
746
729
716
718
708
715
704
715
710
732
740
738
744
716
732
727
735
733
748
731
749
765
770
781
786
800
783
771
779
774
762
776
773
780
765
798
809
806
799
822
802
771
776
759
753
750
738
719
726
724
730
716
750
761
755
743
757
741
730
740
753
743
744
744
738
761
742
738
761
751
746
761
767
754
758
728
745
737
708
715
717
690
679
680
688
663
695
761
870
954
965
945
935
912
901
872
836
814
806
804
770
750
747
714
708
694
680
685
705
693
712
733
712
722
722
727
703
718
728
731
715
737
745
758
755
759
761
758
749
746
746
749
737
759
761
786
778
787
802
797
770
779
749
729
746
738
720
731
736
755
756
767
785
789
760
769
784
789
782
772
757
775
761
753
742
732
736
724
732
720
711
731
743
743
735
723
693
689
683
690
692
686
670
673
672
656
672
656
664
675
678
689
694
704
702
703
686
688
688
671
686
684
670
668
682
703
704
705
700
699
699
698
712
688
673
696
672
667
665
653
665
688
665
655
646
646
646
643
658
657
674
674
690
688
696
689
676
668
653
642
626
629
638
634
669
772
878
947
966
961
924
890
911
884
888
843
787
769
742
721
708
716
719
720
705
707
712
710
704
705
699
701
687
676
693
683
681
692
689
707
726
731
732
743
754
764
785
788
793
785
780
802
799
795
792
767
736
731
721
695
686
688
685
682
698
697
711
722
722
723
711
721
723
727
703
718
708
705
712
688
679
697
686
676
666
672
670
667
666
655
637
647
628
638
636
642
640
652
653
658
673
673
660
674
666
673
670
668
672
666
668
662
670
667
653
644
654
650
637
655
649
652
651
648
647
650
645
666
658
677
674
662
656
656
664
686
704
741
732
742
731
735
717
704
704
696
700
704
700
702
718
714
709
722
742
780
808
802
783
789
791
783
778
777
789
756
764
758
775
764
749
750
756
758
763
771
773
774
790
786
793
802
786
782
789
787
784
786
794
788
791
796
792
794
778
775
776
779
773
762
775
747
723
730
783
757
735
711
698
695
694
688
698
700
689
723
711
720
719
748
754
759
761
735
728
728
728
738
775
760
748
757
775
768
748
762
755
772
756
744
736
756
748
740
743
732
736
737
736
754
775
762
751
761
759
754
741
748
767
763
767
772
782
787
767
774
781
772
762
769
788
760
773
801
799
794
801
773
751
737
730
719
715
718
726
712
717
722
727
749
731
741
738
720
742
726
713
704
700
725
690
705
717
749
763
777
787
797
791
763
751
770
763
740
744
745
762
736
744
750
771
755
774
772
753
774
774
771
749
749
750
764
751
773
776
780
772
792
795
770
770
771
775
745
751
750
750
723
741
734
738
724
733
743
745
736
755
750
755
757
740
747
726
731
754
763
780
768
773
790
794
772
764
791
791
764
760
775
785
771
794
790
806
776
774
764
739
720
700
702
686
679
677
673
668
677
642
653
669
642
651
648
655
641
647
653
673
663
661
661
665
660
660
659
636
630
626
645
641
650
669
675
679
690
705
677
697
683
677
652
654
643
646
641
643
659
647
655
683
684
676
656
660
662
649
646
635
629
645
632
641
655
640
635
645
639
648
638
634
637
644
629
631
630
622
622
634
631
637
651
656
661
655
646
642
646
635
638
639
626
635
616
631
597
619
613
603
601
608
619
617
626
618
644
620
638
614
624
624
610
607
621
614
601
613
609
617
611
600
624
611
620
623
630
628
638
648
650
667
663
668
666
668
643
669
660
650
652
656
660
666
664
679
683
680
693
685
689
686
684
682
680
680
669
661
654
656
643
654
667
663
695
692
695
707
707
704
710
697
691
681
673
672
674
687
687
694
687
696
689
671
678
700
681
698
684
691
676
680
679
684
666
671
679
679
662
664
666
666
687
676
681
706
687
703
707
712
725
702
696
700
695
707
697
694
700
705
716
711
718
734
751
745
763
751
750
759
759
749
740
752
748
740
755
765
772
764
791
785
768
769
762
761
751
746
766
749
740
739
737
733
747
742
752
747
763
734
755
738
720
712
705
707
692
679
663
663
659
649
651
677
664
685
672
691
707
720
714
717
716
713
714
718
714
706
715
718
729
742
741
784
796
833
860
895
882
863
835
793
791
850
847
834
812
765
754
734
732
724
721
751
755
787
790
822
821
809
801
797
757
744
762
809
845
854
868
848
828
811
792
792
759
731
722
715
708
704
703
696
715
713
733
744
743
742
740
729
727
717
701
692
694
685
693
686
671
696
678
674
678
667
673
680
693
700
712
703
707
712
694
701
700
702
687
684
691
687
692
682
678
681
681
681
668
676
668
654
683
684
715
748
736
766
753
752
748
744
737
734
713
709
703
702
698
697
713
727
733
734
732
728
734
741
730
720
725
732
731
735
734
727
731
724
741
735
725
729
726
729
726
720
717
710
721
713
714
715
747
728
739
723
701
714
703
708
698
696
685
694
688
694
685
687
681
682
667
670
667
668
664
668
700
694
696
704
689
692
684
691
690
702
701
696
683
694
680
690
691
698
676
667
671
652
679
678
677
687
689
683
685
695
690
681
679
693
672
679
652
661
659
656
641
640
643
645
638
633
637
649
653
638
662
661
676
688
680
690
678
684
676
692
681
698
686
681
679
681
680
678
681
681
679
682
699
675
698
689
664
684
686
678
681
668
660
656
660
652
679
677
694
731
757
760
754
750
735
733
740
712
726
713
690
679
696
688
702
704
721
748
753
756
755
759
771
767
760
796
801
790
803
815
781
771
782
760
759
749
735
731
716
709
709
700
737
732
756
755
753
762
779
794
779
786
797
802
795
791
807
813
809
784
808
794
802
791
797
798
808
779
815
822
796
792
790
783
745
741
743
715
724
729
719
717
712
705
702
709
696
696
700
701
697
694
695
683
698
694
695
697
695
704
691
701
706
696
718
703
712
694
701
694
692
681
662
659
680
676
675
729
768
759
792
798
799
822
822
779
770
756
740
719
720
712
697
701
716
726
757
753
785
771
766
764
758
754
744
767
747
753
747
748
755
767
764
772
793
795
799
790
785
771
746
743
749
739
739
733
748
751
745
765
759
781
761
793
791
786
777
771
796
783
776
780
790
779
781
780
793
795
770
773
760
766
763
769
783
780
761
767
776
764
760
753
775
766
780
771
767
761
754
762
738
737
732
753
770
769
765
773
779
764
749
784
776
755
736
716
719
693
684
678
687
699
690
715
742
751
771
785
812
811
824
824
835
803
783
784
783
796
811
783
793
757
759
761
769
748
759
748
753
750
759
763
751
740
735
737
708
702
689
698
718
729
734
766
740
761
754
759
771
750
773
755
727
722
709
706
714
689
708
717
702
709
699
708
700
698
699
674
673
669
683
673
684
678
698
700
683
701
696
700
680
692
689
678
668
659
662
659
658
648
641
639
661
648
670
662
678
684
702
685
687
695
686
704
684
681
680
671
673
667
673
648
652
648
662
656
661
683
724
750
778
798
819
812
801
777
766
766
753
731
728
729
730
726
721
739
750
768
757
779
762
774
766
776
771
789
774
782
772
769
760
776
772
764
769
796
775
770
775
787
761
738
748
743
753
737
753
763
764
754
779
791
777
774
757
752
727
714
707
710
711
715
714
698
682
682
689
677
670
672
678
664
670
677
662
677
659
659
668
642
656
654
654
666
670
681
674
670
671
670
666
671
677
699
702
716
713
709
689
696
693
687
689
681
665
675
674
677
678
677
671
690
671
679
679
674
667
664
659
654
635
643
640
642
649
656
643
658
652
649
651
656
654
643
489
798
639
632
637
632
626
621
639
638
665
662
679
683
681
677
682
675
683
677
688
676
672
671
671
669
682
676
663
638
653
658
651
653
674
677
687
691
707
698
699
704
699
685
691
681
671
672
674
657
677
668
692
706
720
722
712
727
716
719
693
694
675
676
672
672
672
670
688
689
684
680
662
658
661
645
655
665
664
664
660
671
671
678
686
689
677
698
705
693
697
702
693
698
696
707
705
706
695
689
688
688
680
686
691
683
672
663
657
650
643
656
641
645
661
661
663
654
660
663
666
657
662
647
651
647
650
638
648
634
626
623
619
619
607
620
639
677
712
727
735
766
755
763
779
754
724
723
715
689
678
675
670
663
655
645
638
640
655
635
657
661
675
669
673
683
678
687
681
683
683
682
680
688
673
668
635
647
637
646
635
645
632
626
644
652
705
734
741
727
718
736
730
724
708
709
706
687
682
679
667
660
644
656
639
646
649
651
668
648
653
665
691
699
711
716
719
721
717
708
709
700
698
694
699
665
677
669
672
665
676
676
700
694
691
688
685
685
675
679
660
663
670
654
660
667
656
673
659
664
659
658
652
661
643
637
649
650
638
652
638
648
656
647
635
661
649
658
636
650
665
665
659
656
668
658
636
653
672
659
657
634
642
635
635
645
635
641
637
638
621
633
575
686
632
625
636
645
638
626
655
654
672
669
664
664
673
660
648
644
646
636
625
634
646
679
721
804
860
895
877
859
825
809
805
787
763
785
777
736
761
775
765
768
757
755
759
749
740
754
769
744
769
784
780
766
782
804
818
796
806
800
777
783
784
779
766
748
768
761
770
761
789
795
787
781
790
788
774
767
761
754
779
766
749
744
736
745
747
733
721
726
738
729
746
746
741
756
751
758
737
759
743
750
725
733
732
731
736
749
749
745
735
729
733
736
744
751
733
737
731
734
717
717
720
724
721
739
736
735
748
732
728
733
743
733
707
726
733
720
731
745
741
735
733
720
713
713
710
686
707
718
739
746
753
752
763
742
738
709
716
699
700
695
693
700
702
724
746
748
769
783
782
784
779
786
747
747
759
756
765
747
742
773
775
762
776
781
789
777
761
763
763
747
735
747
735
747
743
747
767
776
779
774
762
778
778
753
757
757
768
769
752
741
760
740
740
740
724
733
741
745
757
743
778
735
734
769
1538
782
768
574
671
729
285
618
706
679
684
674
670
674
674
670
691
674
663
668
686
692
687
686
694
681
690
685
697
699
696
685
696
680
669
668
671
651
650
639
652
645
637
665
659
666
667
672
662
667
674
662
668
668
670
672
666
676
676
662
643
658
651
648
639
656
642
660
678
649
657
677
642
682
550
825
761
754
738
744
717
719
706
683
680
673
664
642
648
643
646
656
672
663
667
683
679
677
683
673
676
673
665
662
666
660
671
665
672
689
697
694
702
709
688
690
692
678
677
667
665
659
672
674
682
658
672
672
660
657
653
658
508
815
662
671
676
675
681
683
677
665
666
660
671
653
654
636
630
641
638
627
646
663
656
657
649
653
667
669
664
674
680
685
694
667
679
688
683
661
652
657
668
652
648
658
682
680
690
685
680
705
682
688
682
662
664
643
634
632
635
655
726
873
810
809
786
747
721
741
750
779
771
774
787
786
786
781
783
778
784
805
785
767
751
741
761
769
794
783
787
779
788
760
763
771
772
755
752
760
742
743
737
733
723
731
709
730
732
724
725
737
748
733
733
725
740
723
736
720
740
715
712
715
723
690
710
717
707
666
687
661
661
656
670
674
657
645
660
642
645
641
636
628
642
633
621
645
651
643
640
633
683
728
774
860
856
901
870
834
778
747
732
711
694
673
662
654
638
633
632
636
642
634
639
620
635
652
631
620
629
629
624
631
617
628
634
635
633
637
635
626
609
630
632
614
617
621
622
637
626
640
646
630
639
650
637
633
629
622
618
608
604
596
597
587
605
584
600
589
593
603
586
599
594
612
611
623
613
632
639
614
611
603
615
620
613
595
616
617
609
610
604
622
632
640
621
647
648
647
638
659
639
640
641
648
634
619
618
611
613
608
614
625
637
644
645
638
645
640
638
633
637
645
630
634
621
642
635
642
639
637
631
625
623
641
658
656
694
713
723
715
712
732
725
722
728
739
740
750
761
768
760
770
788
779
787
765
780
785
786
769
735
711
708
702
702
721
749
759
769
734
726
723
704
725
738
744
731
713
731
729
733
743
760
772
776
756
769
766
765
723
727
713
699
689
684
662
671
654
679
694
702
704
703
694
695
675
703
683
680
676
683
693
700
699
707
692
684
701
693
709
689
685
702
716
748
736
760
774
777
720
729
732
707
698
693
671
666
669
660
673
671
669
663
682
682
692
686
689
681
696
707
714
714
711
721
716
704
694
701
699
689
699
680
691
712
683
716
724
713
715
699
719
694
691
689
677
671
701
748
763
803
858
854
805
793
787
762
739
748
754
719
700
707
682
668
654
653
651
648
635
632
658
669
675
715
708
729
732
722
715
704
680
666
668
664
677
656
655
671
654
665
652
672
694
678
678
659
648
648
634
630
652
663
689
696
718
709
704
697
707
687
686
684
660
653
647
654
677
684
741
795
784
756
762
720
697
691
676
679
680
681
702
691
711
716
720
719
723
706
711
704
703
701
736
769
775
759
821
871
822
762
775
755
755
734
717
726
710
711
709
705
717
706
706
704
704
720
727
721
712
698
716
717
707
706
733
744
753
775
739
757
780
766
755
735
724
712
708
734
742
752
761
797
812
832
781
785
770
773
749
737
757
769
769
771
765
772
755
749
739
748
761
761
728
732
742
742
751
752
767
758
756
747
739
778
772
760
771
752
728
738
753
738
739
741
747
740
729
726
741
762
757
750
785
769
755
747
757
759
759
758
752
751
746
715
710
703
691
683
677
677
656
677
660
667
651
649
668
652
665
664
655
659
667
657
658
664
661
675
677
667
679
677
684
684
652
667
681
682
671
679
691
675
706
685
687
679
673
676
675
674
690
700
692
681
690
696
680
664
669
671
676
669
659
662
659
659
651
661
644
639
650
651
641
658
645
640
642
647
632
634
639
640
638
630
637
681
687
715
723
710
710
716
708
708
710
698
675
685
681
689
712
718
726
756
781
776
782
782
793
763
763
763
755
740
756
761
756
768
759
769
782
772
780
780
779
761
778
773
769
757
744
745
731
729
725
722
748
816
785
778
797
811
805
809
811
804
796
799
784
768
721
747
731
712
686
693
689
680
685
699
699
727
715
723
713
722
707
708
706
706
683
684
683
677
679
689
690
724
745
747
732
761
733
724
724
698
710
687
683
688
664
674
677
681
671
657
659
663
662
648
665
656
658
666
672
684
659
682
666
672
661
658
644
671
654
664
691
677
653
662
673
661
668
665
658
658
640
625
618
624
632
618
621
618
619
636
657
657
663
684
688
679
695
689
697
703
694
665
657
657
659
650
657
664
665
672
684
669
692
702
702
678
674
685
683
694
675
680
648
671
666
667
662
641
657
675
672
670
681
675
674
668
675
681
677
672
691
688
678
657
662
674
671
652
657
684
691
686
705
705
701
698
699
692
680
686
668
667
665
653
674
677
686
692
696
697
670
666
671
676
650
661
655
652
647
655
653
652
666
673
681
658
671
666
661
659
674
661
682
692
683
667
676
673
679
678
683
678
671
655
654
652
642
649
653
658
689
694
715
597
921
745
747
750
770
751
737
734
752
743
748
762
769
774
754
769
775
750
736
730
730
722
702
725
706
701
708
696
679
675
689
678
655
668
672
669
692
716
740
744
725
733
735
707
698
699
690
687
681
674
685
681
697
693
713
704
695
707
705
691
694
677
690
699
686
691
695
713
708
715
714
695
695
687
676
668
667
664
667
677
692
701
687
706
692
703
696
708
715
727
724
717
720
715
711
691
700
684
682
696
692
694
708
703
702
699
702
701
701
705
688
681
693
681
687
678
676
655
651
662
653
671
682
687
687
679
680
676
660
670
643
660
656
672
674
693
709
705
715
695
690
694
690
672
644
656
644
657
642
658
662
669
694
686
695
685
687
674
667
682
663
671
657
656
668
669
670
665
668
689
686
684
687
685
677
664
675
655
651
661
675
690
682
690
711
688
705
700
689
693
684
663
653
640
646
626
623
624
631
619
625
623
645
664
680
698
724
698
701
722
741
736
738
737
750
726
713
700
689
659
673
664
650
666
677
665
674
670
684
708
735
725
752
753
750
729
738
720
729
700
691
688
701
679
697
689
710
719
701
715
719
711
713
712
718
687
697
687
509
639
1014
726
718
710
706
700
695
678
666
651
650
663
663
663
683
674
666
670
660
684
684
657
670
659
653
672
651
671
658
634
644
627
647
624
625
622
626
635
628
629
634
651
643
639
655
653
650
644
639
647
638
637
623
624
628
633
634
638
645
645
645
652
670
684
684
693
710
721
693
707
699
689
669
661
656
665
667
658
660
652
660
666
653
680
683
685
698
699
687
691
693
691
691
692
674
682
675
696
683
682
669
683
673
676
674
669
656
669
669
683
677
674
678
680
691
682
695
689
683
693
675
675
661
658
657
656
634
634
645
631
641
622
633
633
643
638
655
663
669
674
683
680
675
682
695
725
754
750
843
833
792
784
780
747
715
726
700
703
683
668
674
653
647
649
661
654
656
680
667
659
678
667
673
665
654
672
675
663
663
653
661
670
646
657
656
654
643
642
645
639
645
641
647
640
637
651
645
647
647
656
681
661
662
695
675
693
675
688
690
668
693
689
687
671
661
652
662
644
655
662
657
668
663
661
687
677
672
663
678
677
671
683
669
675
678
668
668
659
659
664
658
665
664
666
663
658
682
660
673
660
646
635
647
642
627
620
623
635
658
663
661
664
671
677
678
663
674
665
676
666
664
668
669
674
680
670
658
685
658
655
657
660
672
648
656
673
675
673
661
670
643
660
650
653
639
633
636
635
644
652
668
674
684
700
705
708
716
717
704
682
689
673
657
651
646
650
648
666
706
752
752
794
824
793
761
781
770
751
713
714
706
683
690
657
656
659
648
655
658
675
676
685
666
674
674
667
479
851
649
656
663
664
692
688
674
675
684
669
662
648
669
638
662
653
659
651
654
668
661
674
652
672
672
670
663
654
658
654
661
666
681
681
658
682
659
667
675
663
655
661
666
667
661
660
667
661
667
661
695
678
689
670
657
659
643
630
639
631
646
652
666
670
695
715
695
680
685
688
676
678
694
691
692
730
774
818
838
830
865
833
819
796
792
783
786
778
756
723
737
730
725
725
741
735
708
725
719
696
692
699
668
662
660
650
679
669
696
712
755
749
741
763
754
744
732
730
741
732
706
708
706
704
682
681
657
658
657
666
690
724
767
870
875
825
791
774
763
737
727
731
702
703
698
693
683
678
655
660
657
653
666
674
673
665
674
671
681
670
663
671
674
690
695
713
714
713
726
711
708
708
695
698
714
687
682
681
680
677
670
683
672
672
648
644
641
658
651
660
654
647
646
652
654
662
699
692
708
700
694
691
685
698
679
669
667
670
799
783
798
800
789
797
783
805
805
819
813
857
846
829
798
797
824
838
791
834
831
801
815
811
804
778
771
797
777
752
763
765
758
744
771
783
775
777
765
794
767
773
794
776
770
753
727
716
731
713
718
699
711
703
722
735
751
728
724
705
720
709
714
701
676
691
655
652
675
672
693
674
683
692
709
711
705
722
733
727
736
740
751
751
757
770
773
752
750
760
770
770
754
733
727
719
710
713
709
735
723
760
764
754
747
743
761
768
742
733
740
755
741
735
734
731
716
705
700
685
701
710
711
736
740
747
762
737
727
712
680
688
687
686
690
725
729
732
762
759
766
807
775
773
751
750
746
741
728
733
708
721
730
743
736
756
730
719
723
710
707
685
683
686
694
689
695
693
712
709
705
719
715
710
711
708
707
711
697
705
704
710
699
714
712
719
723
719
718
713
714
712
702
715
702
724
709
713
719
709
724
707
719
702
691
697
700
714
700
702
687
693
685
672
672
675
678
697
712
707
735
735
741
738
727
719
712
713
689
689
704
693
703
697
696
702
741
710
704
696
704
699
693
707
677
474
900
901
471
690
690
684
666
684
666
672
675
678
664
662
677
693
735
776
794
791
768
751
734
725
736
744
728
756
739
762
752
755
763
751
738
747
760
717
734
758
766
755
726
711
720
703
717
721
746
754
761
769
577
776
501
418
430
333
730
723
716
714
703
495
895
689
686
703
722
714
701
684
694
712
697
513
572
1043
694
721
691
679
677
676
1370
704
724
739
750
781
792
767
732
574
852
690
692
690
690
675
671
483
482
384
446
926
711
694
707
694
685
691
681
677
677
672
658
674
680
692
680
692
697
686
694
687
682
683
687
699
680
706
706
726
729
708
686
695
682
670
690
511
873
714
712
727
729
721
728
715
722
724
722
706
719
704
718
708
714
718
717
724
715
709
723
707
695
701
710
699
701
694
699
685
688
695
702
669
682
689
686
690
542
406
442
522
874
712
717
713
708
726
718
696
681
694
692
616
774
585
838
704
698
698
716
701
701
679
690
697
700
704
694
713
713
703
720
703
546
890
716
698
699
713
694
697
682
687
503
405
438
666
679
675
682
694
711
731
741
729
737
713
718
696
690
683
663
673
676
695
688
695
707
708
694
687
702
878
541
688
680
662
721
753
790
800
804
771
746
747
740
725
716
699
681
668
672
665
665
671
689
705
690
688
690
679
677
695
685
685
471
875
683
658
670
681
670
682
698
677
700
681
683
670
665
667
655
648
637
665
679
661
699
675
670
680
667
669
691
687
701
716
731
737
747
718
697
689
686
666
673
659
664
674
685
711
721
740
738
720
714
710
706
699
709
672
673
674
670
662
680
678
686
679
671
697
685
700
697
683
677
670
680
689
702
717
699
688
694
688
685
690
676
674
656
665
620
723
674
692
699
698
719
712
718
714
689
686
678
672
663
678
660
669
656
667
692
676
693
683
686
685
678
673
675
664
680
669
676
676
666
683
667
659
677
664
681
679
673
684
637
744
700
697
690
532
847
530
403
446
705
537
372
498
688
718
556
877
706
705
694
692
689
680
664
675
684
692
679
707
682
473
699
955
679
670
680
661
669
656
672
765
553
689
694
568
859
717
462
546
427
644
770
710
703
708
703
709
694
607
521
660
496
452
678
507
878
701
524
879
707
698
699
672
685
696
474
875
447
521
1031
679
619
767
695
707
708
1394
687
661
685
678
660
668
660
683
684
689
718
710
727
717
643
777
709
708
701
678
684
687
687
679
685
705
691
696
699
688
691
678
678
676
665
681
678
669
681
681
693
687
691
694
691
537
857
685
684
681
757
738
730
736
745
734
721
715
695
693
701
684
692
707
514
893
676
678
682
694
698
689
682
689
658
655
635
640
639
639
657
662
691
689
687
697
694
698
700
675
676
684
674
683
671
673
637
633
640
641
646
657
680
673
696
696
710
722
730
732
747
734
724
713
722
721
724
711
713
702
708
738
763
759
745
736
718
707
714
707
691
717
730
728
727
730
730
724
701
709
710
707
683
695
695
694
692
697
687
695
721
707
699
687
683
675
667
690
697
692
718
698
712
702
709
691
683
661
687
684
680
669
677
664
649
648
656
668
670
675
689
695
689
677
681
683
675
682
673
685
669
674
669
668
679
686
692
705
701
710
727
743
728
749
748
727
717
709
707
691
679
685
669
653
650
648
655
649
652
662
668
670
656
649
656
655
664
655
655
643
644
644
674
673
689
701
716
700
705
696
690
682
659
660
670
654
651
643
632
644
628
652
661
662
665
674
684
681
664
658
668
650
648
653
651
639
630
627
626
613
615
627
608
617
609
612
615
615
595
608
630
635
625
638
644
640
641
649
641
662
663
641
649
661
651
666
649
637
639
632
634
642
654
655
671
692
699
689
687
682
676
679
669
670
675
662
677
670
689
666
662
660
669
664
676
677
666
656
658
649
650
645
635
638
635
651
641
640
663
667
668
692
689
695
681
676
660
655
656
635
640
638
640
642
635
656
659
653
671
670
684
653
669
652
653
643
655
645
632
653
656
664
669
671
696
703
694
688
683
683
680
662
666
655
655
668
680
676
673
680
666
687
672
679
670
664
666
672
668
685
676
661
674
661
668
670
678
649
658
660
644
647
651
661
656
667
689
692
683
694
678
683
675
666
662
648
658
642
652
651
637
647
635
656
657
661
660
649
650
653
657
672
669
667
673
674
665
664
672
656
648
662
642
645
638
632
638
641
657
658
658
673
657
634
657
656
643
648
640
641
644
662
658
651
653
666
661
663
651
663
651
666
668
679
674
662
650
669
661
656
654
661
654
662
651
655
661
667
659
666
666
675
662
666
654
648
650
656
665
643
655
671
657
664
666
670
671
644
667
672
653
643
651
621
625
619
633
626
629
647
658
651
650
644
636
638
634
638
635
633
649
1285
651
645
645
636
643
656
485
795
486
792
640
633
634
632
630
645
669
673
690
704
702
631
765
667
667
646
650
638
642
632
640
629
622
612
618
603
623
637
684
627
891
422
1094
791
781
812
787
773
743
743
725
550
526
510
500
545
842
686
690
669
646
650
657
670
581
458
997
692
710
414
444
469
740
684
667
667
652
650
649
639
625
628
629
632
659
691
716
738
717
701
711
678
680
690
677
682
673
674
671
667
664
669
688
695
703
705
676
688
682
670
677
679
656
654
661
643
636
641
646
684
721
701
721
711
731
729
719
713
706
680
697
692
709
684
659
666
745
2383
766
729
711
707
693
702
716
729
753
747
725
715
708
706
687
697
665
649
652
636
644
649
677
694
720
695
719
734
731
727
707
703
698
673
674
668
660
646
638
648
638
620
624
620
564
695
638
646
657
656
655
652
638
629
636
609
629
630
632
633
603
619
646
651
638
651
649
648
664
657
655
651
650
646
630
626
616
615
626
610
614
613
611
618
641
660
642
670
683
665
677
671
671
661
663
669
674
662
654
629
643
648
637
639
630
623
616
614
609
598
591
595
611
601
608
624
642
650
693
711
718
679
689
662
673
653
636
633
626
615
623
631
647
635
652
645
650
669
692
679
660
665
664
668
697
715
727
692
724
700
686
692
676
664
649
647
639
635
651
635
629
666
668
650
683
694
669
669
672
678
677
664
684
683
664
661
653
649
635
642
661
641
653
657
653
710
713
688
661
687
649
601
722
661
665
659
648
674
664
685
688
712
674
700
713
718
713
728
730
738
739
742
748
751
747
757
764
745
757
778
772
777
794
772
761
759
759
757
752
784
785
756
750
768
764
752
740
722
729
736
722
732
731
722
698
695
713
720
719
746
754
748
749
769
785
766
770
797
797
798
824
844
812
813
796
794
804
810
805
801
803
789
771
762
779
766
773
771
785
802
818
799
789
796
788
771
784
785
789
777
773
777
780
781
803
795
797
802
806
790
778
773
789
797
796
798
798
793
778
795
769
760
770
766
765
759
736
717
739
720
724
727
735
747
753
768
765
779
776
796
799
795
796
808
810
792
803
820
819
791
813
817
803
804
834
803
816
826
821
806
818
824
805
798
823
794
786
778
791
784
770
774
765
746
729
709
699
724
756
791
776
809
801
796
780
793
790
776
769
774
786
786
828
845
814
837
845
815
807
796
809
802
791
815
816
817
838
843
825
845
836
828
837
842
801
823
840
829
824
834
816
815
812
833
816
810
787
787
775
802
807
822
834
842
848
821
811
810
799
799
798
796
794
800
789
793
808
808
792
803
799
796
794
789
788
786
801
795
784
787
800
781
788
779
779
785
785
781
785
824
809
812
807
816
828
829
823
831
829
826
816
826
805
798
774
776
785
761
776
795
796
785
783
790
787
779
785
791
777
772
780
785
786
812
790
788
781
786
790
790
760
750
738
744
735
739
746
761
766
751
754
767
776
789
793
779
792
787
760
762
755
772
764
776
778
786
777
729
732
762
757
770
765
736
748
734
741
739
746
756
800
835
818
814
827
847
816
816
800
800
794
781
799
811
815
803
814
816
802
804
819
806
820
824
832
810
828
833
804
811
827
823
821
806
839
829
840
839
851
853
850
855
833
821
831
815
815
848
833
835
838
840
819
830
809
825
799
818
807
799
788
813
807
818
809
806
775
787
768
746
761
749
765
756
757
766
765
775
775
773
782
789
790
769
775
804
788
778
783
776
767
749
739
742
743
751
768
777
796
788
778
771
774
775
776
784
792
771
789
822
803
816
823
811
822
849
817
820
822
795
802
816
823
809
826
826
818
823
840
819
829
822
827
823
815
808
827
793
810
835
810
807
822
820
801
816
814
836
795
816
805
802
798
805
804
750
764
747
722
740
752
770
800
804
798
815
830
809
808
813
832
803
813
831
814
815
822
804
809
824
842
852
870
904
899
885
897
870
839
843
820
818
804
800
788
804
814
816
818
820
853
839
831
851
860
917
906
902
842
854
832
810
821
812
802
810
822
805
808
830
834
808
785
776
760
753
762
795
804
811
861
851
849
848
848
844
818
817
823
828
832
855
837
859
932
908
875
849
860
847
810
817
817
810
834
839
829
822
827
843
825
836
853
836
830
841
837
832
831
823
839
813
816
850
838
824
833
845
814
802
817
830
825
797
812
817
823
801
813
819
824
831
819
812
801
780
787
798
815
794
803
809
820
788
814
816
810
807
816
830
823
802
805
775
773
794
789
785
787
789
805
846
825
831
825
837
850
849
878
864
855
870
869
864
841
861
866
849
845
844
810
803
839
827
825
834
857
853
855
844
840
833
863
852
869
854
841
849
832
865
838
809
800
818
796
799
777
737
723
715
713
705
722
749
785
843
855
899
900
902
893
890
871
897
873
849
860
893
868
857
851
837
827
830
830
817
829
836
829
818
778
775
774
787
808
840
812
817
838
838
848
854
833
847
836
831
835
832
861
867
911
890
880
878
844
839
798
812
827
823
814
768
759
743
755
747
749
734
725
717
714
711
737
787
821
856
903
900
908
909
888
838
818
811
804
775
764
774
768
779
761
774
787
788
796
761
769
789
783
786
791
820
811
818
847
815
819
809
824
805
795
779
784
774
786
765
799
807
796
815
807
815
806
814
822
810
825
830
812
829
842
829
829
829
854
829
805
823
825
824
831
836
827
824
874
842
836
850
859
834
831
827
831
811
818
835
799
796
818
789
797
799
802
777
796
806
815
802
795
809
817
782
806
793
797
801
794
795
791
781
807
797
809
810
823
823
844
835
836
822
840
825
803
804
814
797
809
828
832
813
844
846
845
854
850
821
816
800
815
828
812
814
823
830
834
850
856
832
854
845
821
816
804
789
772
794
811
838
852
881
874
875
853
852
855
853
838
838
840
808
788
830
805
796
819
812
814
835
862
833
847
842
848
823
835
834
818
824
853
873
860
855
850
837
843
863
851
844
839
843
827
837
826
806
807
816
811
802
804
807
811
811
834
832
815
831
840
835
849
844
821
834
833
852
829
829
819
802
809
813
834
811
828
831
831
841
843
837
825
839
832
807
828
833
830
819
823
840
788
805
820
816
811
816
799
802
804
837
808
819
825
834
813
829
836
819
814
820
806
810
821
802
801
781
825
942
914
895
855
840
834
837
838
879
875
895
907
901
904
919
880
845
870
840
815
836
842
822
839
840
820
825
818
813
809
809
810
824
824
834
840
852
848
858
819
847
842
836
825
858
850
816
826
810
804
837
817
820
838
843
843
836
828
811
822
836
804
818
842
835
835
849
840
841
842
843
819
828
840
821
813
843
832
812
844
832
805
822
832
801
805
793
811
798
814
802
820
803
812
807
803
810
815
815
837
822
833
831
831
814
814
817
796
800
816
795
779
790
823
816
807
827
812
832
850
837
821
812
812
819
812
832
820
813
830
822
812
830
818
833
824
838
840
821
828
828
820
823
806
818
825
820
813
809
799
775
765
771
761
766
768
768
756
761
768
764
727
733
741
719
705
701
715
732
732
752
786
802
803
799
787
775
784
780
769
768
771
809
804
831
840
848
851
875
858
877
874
857
850
848
816
803
833
811
803
817
835
844
851
802
798
802
812
820
820
847
868
873
863
874
863
857
875
862
864
846
859
874
853
860
881
889
875
869
863
853
853
860
865
887
877
876
879
853
844
826
846
829
813
811
816
815
808
828
834
813
843
863
869
829
853
853
822
823
821
812
808
814
818
800
809
808
817
816
821
818
813
814
851
825
829
824
815
817
812
824
814
834
827
835
831
851
835
822
834
825
823
826
837
812
803
805
811
803
801
820
805
812
810
821
790
807
828
822
814
828
807
827
832
846
831
831
823
834
825
824
811
844
828
836
836
828
799
809
832
849
822
816
815
811
850
841
816
791
798
924
945
911
870
832
815
813
819
843
893
932
910
948
919
901
885
834
818
789
765
769
762
761
770
777
785
785
783
768
799
812
803
812
830
816
805
822
832
833
836
811
786
786
780
797
796
783
796
798
816
795
819
826
794
793
814
794
782
779
770
779
768
768
778
791
776
777
792
776
782
783
765
738
742
740
759
763
786
782
800
799
781
798
804
838
807
801
810
820
807
812
837
840
852
861
835
827
832
820
826
823
851
880
874
871
882
878
838
860
864
868
870
894
884
879
842
879
846
838
848
841
846
855
831
853
849
863
842
870
877
841
855
867
850
843
852
842
852
847
852
853
838
860
863
856
864
867
857
878
887
865
838
850
848
825
815
813
816
798
808
821
820
823
846
832
828
813
819
828
810
803
821
800
812
831
836
834
841
855
854
862
858
849
857
828
855
842
846
811
787
782
768
788
796
816
845
853
849
865
865
846
846
836
827
819
815
830
802
829
828
819
822
830
849
806
836
845
853
837
841
836
829
843
859
861
817
823
849
838
857
862
857
843
863
837
839
852
849
823
829
852
842
838
830
796
783
786
791
797
816
849
820
837
845
844
820
831
848
840
820
839
857
838
844
857
851
838
853
862
840
841
839
810
815
826
836
824
849
848
827
834
862
825
853
860
854
837
843
870
852
845
857
859
839
850
857
830
829
827
800
798
773
763
756
758
748
779
812
819
815
851
837
835
836
843
834
819
829
817
795
802
801
801
818
820
858
843
846
858
847
854
863
841
812
836
879
876
863
869
888
848
851
846
861
847
851
868
862
814
829
827
833
822
825
803
823
827
839
875
881
877
870
869
861
830
825
853
851
836
820
818
1038
968
947
914
893
873
859
883
872
824
824
843
864
894
892
879
858
839
830
845
847
848
840
848
845
846
830
825
835
838
838
790
799
797
795
778
790
822
838
816
823
824
839
803
839
857
859
837
836
806
789
785
775
763
758
751
751
772
764
760
762
764
769
744
744
762
752
750
760
758
762
762
765
764
760
769
776
776
781
785
780
773
783
772
766
741
734
723
725
745
739
759
782
794
781
788
794
784
757
758
756
740
728
739
732
713
748
729
714
723
698
709
703
714
718
734
743
778
810
856
885
898
933
897
866
882
905
901
862
842
841
802
803
794
794
795
810
819
811
803
803
821
813
816
841
852
844
829
860
844
823
842
831
834
814
806
840
829
809
824
811
799
797
801
772
771
803
815
801
780
764
769
786
805
846
817
768
775
783
764
749
737
724
707
690
675
677
471
864
677
703
723
763
779
791
839
803
796
809
792
762
768
755
765
757
762
753
753
764
740
752
761
751
736
730
710
713
723
719
732
699
717
708
700
705
721
734
717
701
689
706
716
718
715
743
778
818
819
813
804
776
750
742
733
726
725
722
752
778
769
772
802
792
768
761
788
762
783
761
775
785
781
777
779
769
768
749
750
768
784
812
794
783
804
797
796
829
842
815
819
825
785
784
798
785
761
774
774
771
679
931
829
831
821
791
797
798
800
791
787
819
841
854
839
840
809
804
816
817
801
792
788
785
773
807
825
833
836
861
859
853
858
827
797
789
802
784
781
800
801
806
788
789
796
801
795
814
855
848
844
847
840
813
852
846
829
816
828
833
816
798
800
776
764
791
760
751
721
698
690
681
689
703
739
748
777
791
819
808
835
870
879
890
850
867
861
842
833
813
808
818
811
811
787
811
795
792
791
792
812
777
779
795
753
764
774
736
738
711
706
716
713
706
728
729
723
729
714
723
709
715
711
711
738
742
766
814
826
819
834
874
847
836
871
833
798
795
791
776
789
781
778
788
770
774
801
784
779
807
821
792
801
799
810
790
777
778
780
765
754
748
731
707
710
704
700
683
692
689
707
727
744
740
786
817
900
978
980
960
939
937
885
830
793
810
790
770
741
739
741
742
755
743
737
756
771
743
729
758
755
746
769
755
783
777
792
789
781
792
798
787
789
766
758
759
778
779
801
788
785
791
824
798
778
810
801
806
812
830
806
807
786
774
781
762
763
767
745
755
749
750
731
738
742
739
743
775
775
770
778
779
771
774
763
762
757
769
740
751
771
740
752
728
735
741
729
707
729
714
707
707
708
695
705
700
692
683
706
684
683
673
684
678
668
655
650
672
717
791
847
857
898
897
878
856
856
860
843
797
796
818
814
795
841
829
804
811
804
793
786
775
776
778
753
763
774
766
765
767
774
769
776
773
764
758
752
726
736
748
756
786
771
801
793
816
820
825
832
834
826
795
786
800
798
778
783
785
782
746
765
760
757
753
754
761
749
763
745
762
768
770
757
738
757
729
719
726
722
740
759
761
735
763
745
753
724
717
711
705
699
719
723
732
742
762
770
770
785
799
787
745
754
761
762
725
719
719
725
713
724
715
717
744
719
754
761
768
782
791
785
774
784
781
778
776
773
797
754
767
738
719
712
715
704
731
781
852
839
868
916
961
905
899
926
864
838
856
832
818
802
790
787
775
792
785
794
811
798
802
800
484
1062
753
749
726
712
729
686
676
695
683
683
672
689
687
687
700
709
740
731
731
738
751
772
753
741
743
745
734
729
742
750
763
767
772
803
790
782
787
765
755
741
739
743
721
705
715
708
726
724
748
737
736
699
711
736
748
734
724
732
724
734
732
724
710
710
704
688
683
677
702
722
732
789
797
785
779
778
761
743
733
736
755
785
816
825
814
797
792
821
810
794
817
850
817
846
818
785
757
747
749
747
734
735
738
771
756
762
764
774
784
778
772
760
791
785
777
805
813
793
816
813
819
805
811
795
780
780
777
793
810
783
773
782
779
784
793
776
764
787
800
795
793
795
793
775
769
772
774
771
766
774
760
741
733
708
695
689
712
708
725
766
796
790
769
802
790
803
783
798
793
800
788
783
795
788
796
799
798
795
815
837
840
831
859
861
864
855
841
863
877
840
833
826
817
802
812
808
776
762
762
752
741
737
750
763
798
790
810
821
796
796
826
804
802
797
802
804
804
778
766
808
802
793
780
788
792
785
783
793
783
775
788
776
784
775
764
778
776
769
774
774
786
778
777
802
794
799
799
783
792
781
781
808
793
786
786
793
781
791
778
782
772
800
819
816
812
823
770
792
781
783
757
773
763
748
759
763
775
770
775
786
763
767
772
768
773
768
816
808
790
787
759
777
756
765
745
756
755
746
758
761
765
742
737
747
806
805
766
748
732
708
693
678
679
677
685
715
730
764
780
810
814
828
855
821
795
790
808
779
750
753
760
744
742
758
770
773
780
777
768
772
766
777
797
831
816
835
833
816
832
819
804
784
795
790
766
763
759
760
758
771
787
794
782
788
821
804
795
787
792
785
779
768
781
790
783
798
813
816
805
812
814
780
801
794
780
766
775
770
768
768
753
762
760
773
790
795
780
776
783
793
786
786
791
788
799
778
789
789
816
784
793
804
801
756
773
766
762
751
767
764
780
770
781
802
807
801
806
805
790
795
800
804
773
777
791
801
770
807
801
817
797
807
813
807
789
794
804
789
770
768
769
788
771
769
767
768
780
754
771
786
776
781
793
778
775
766
778
776
783
775
776
797
792
795
798
803
776
787
804
810
801
799
794
791
784
788
796
775
772
776
760
747
735
736
730
730
751
767
750
764
804
797
789
791
806
763
753
753
739
724
737
738
761
746
770
786
796
790
808
817
832
792
806
785
782
769
772
779
790
780
794
783
781
762
769
777
769
779
798
798
782
804
804
809
785
787
800
807
798
824
839
847
849
839
836
817
812
838
808
804
783
773
765
771
766
768
764
749
761
770
755
761
756
758
755
763
764
774
750
786
791
767
778
785
796
777
766
794
782
789
793
810
813
809
802
813
806
779
805
794
774
755
744
734
730
741
759
764
779
773
775
793
774
764
742
746
761
780
783
793
808
795
781
793
796
798
789
768
758
775
805
799
793
818
821
809
807
815
780
779
785
771
780
772
775
778
775
778
767
744
722
716
715
734
734
741
743
758
752
753
748
783
757
775
802
798
814
837
837
838
842
844
846
840
845
826
815
800
788
804
795
781
768
774
792
796
807
799
798
814
815
801
806
789
771
761
756
758
745
736
738
740
735
745
744
745
754
737
732
702
704
689
711
729
752
782
772
786
794
767
783
795
786
788
803
799
831
847
857
842
842
845
818
825
828
812
796
788
793
802
804
786
783
794
757
757
740
756
768
772
939
831
799
778
753
732
706
692
684
673
693
716
828
871
896
878
896
878
872
824
783
791
790
765
780
790
783
778
778
782
762
771
788
776
767
786
787
777
784
795
798
797
805
791
781
786
782
775
787
792
776
757
736
714
747
724
738
766
785
803
767
789
796
788
783
769
781
770
777
797
778
783
802
801
784
816
813
811
790
807
797
792
790
815
799
791
802
817
813
803
789
795
776
779
753
771
765
765
767
783
765
767
784
781
742
744
743
756
752
735
754
754
767
763
754
756
757
751
755
749
755
747
749
763
760
750
752
768
778
763
765
781
785
790
811
788
775
782
782
767
759
772
765
777
767
775
779
758
761
761
746
739
735
741
771
742
755
752
772
772
764
765
775
770
773
753
752
757
745
754
742
740
737
736
727
714
730
718
714
774
758
742
721
708
702
713
723
725
717
706
734
765
838
868
891
936
866
902
900
861
852
879
901
902
860
848
862
845
842
857
861
836
838
843
826
817
836
826
819
837
828
812
821
814
795
768
787
785
798
786
792
797
793
777
778
771
763
760
751
758
752
754
767
768
753
751
755
749
762
756
766
776
768
781
789
766
780
790
780
772
782
771
750
774
760
755
759
765
744
739
728
729
729
735
748
736
751
741
771
777
772
757
752
757
750
744
738
745
761
743
757
773
751
763
750
770
756
773
772
774
757
748
767
788
770
758
756
752
756
743
749
755
757
732
729
711
713
706
700
719
736
762
755
769
773
776
769
779
778
774
782
793
770
768
774
783
788
783
799
787
775
777
800
801
785
808
816
802
812
810
799
782
801
809
807
805
793
792
772
782
774
775
776
788
783
789
781
790
778
780
786
802
787
804
810
812
814
831
827
821
845
837
814
816
827
800
808
805
780
776
794
789
798
789
782
779
792
795
773
788
795
771
787
783
783
782
780
780
780
779
784
774
775
784
789
790
809
815
795
786
797
782
789
789
801
783
783
788
782
785
760
767
763
772
782
782
792
793
779
762
771
762
756
764
749
748
751
764
751
746
752
747
748
743
739
747
745
742
725
730
736
733
746
756
764
745
758
765
758
755
754
750
746
753
748
742
744
732
759
762
757
777
768
768
774
754
752
760
741
756
759
746
741
733
724
736
741
739
728
734
743
729
744
762
751
760
769
759
774
770
774
772
779
768
762
767
754
774
757
768
776
773
766
776
780
756
758
752
738
751
747
740
736
740
746
756
764
757
767
767
759
758
754
748
732
749
739
740
735
739
750
742
739
746
754
737
746
741
734
743
752
754
765
759
761
740
749
748
725
730
724
741
745
728
731
720
707
699
689
690
696
714
706
719
723
719
751
744
778
781
805
807
795
802
815
824
838
803
819
810
810
795
800
793
815
814
791
813
827
814
799
798
798
804
802
789
812
809
820
809
836
827
818
812
823
817
804
804
789
823
815
812
811
823
805
798
791
801
795
790
787
794
786
808
832
823
846
841
831
809
830
819
823
822
820
824
827
833
814
833
850
824
825
819
827
796
802
794
793
778
786
774
740
729
719
712
727
727
724
720
716
709
702
704
715
740
745
764
793
767
760
781
768
804
822
848
854
844
865
858
880
865
838
835
869
868
638
1069
877
878
835
850
821
805
829
836
844
847
833
858
860
865
873
838
816
800
773
777
764
764
735
750
738
724
719
716
727
730
739
752
734
757
757
745
752
743
743
762
764
762
754
771
789
806
807
794
791
822
823
825
813
812
835
851
836
824
821
846
834
834
823
822
817
818
808
801
819
807
802
792
787
807
790
793
766
784
775
761
772
772
754
749
776
766
773
755
764
760
774
761
771
763
800
802
780
783
806
787
799
801
787
786
805
794
772
787
777
774
769
768
765
758
772
790
772
752
745
760
766
744
721
714
738
732
751
772
789
794
777
784
794
800
791
814
797
809
807
819
814
812
800
800
813
816
804
806
828
835
827
841
830
792
780
763
762
757
742
755
764
785
797
784
789
786
801
782
764
769
762
750
754
783
758
753
738
721
712
715
735
763
768
761
780
794
784
778
782
783
786
790
777
775
805
778
796
818
863
847
858
855
816
812
788
794
788
776
773
780
778
757
755
777
761
754
751
758
767
768
794
783
804
803
807
784
807
822
806
806
823
799
798
792
791
791
787
785
807
795
827
832
822
827
850
808
797
834
812
797
800
789
805
790
774
788
794
781
755
774
787
803
785
780
794
765
742
738
743
728
742
749
758
770
747
744
763
785
773
771
772
754
740
733
738
719
728
712
719
707
694
715
699
698
706
704
711
726
740
764
765
767
778
758
767
769
759
731
726
738
751
759
796
795
796
800
825
834
810
816
839
862
830
860
866
872
832
846
826
804
800
776
790
787
767
769
769
749
746
737
724
731
740
760
749
770
754
756
772
783
785
784
789
772
747
750
737
717
730
749
755
796
802
779
776
784
766
760
747
762
754
768
757
772
771
800
789
790
813
813
785
784
794
791
762
773
746
768
766
749
743
742
760
749
751
783
784
774
779
768
774
764
773
761
778
766
768
760
774
771
761
764
783
793
785
805
800
824
802
797
792
784
771
774
774
759
761
753
743
748
752
753
748
757
752
745
738
734
736
734
721
705
712
719
747
750
741
737
767
756
747
756
744
766
755
757
776
766
759
768
773
779
769
759
776
793
801
804
798
805
804
790
775
777
774
763
754
735
746
744
737
751
759
773
782
774
774
763
762
763
753
754
750
756
767
768
770
781
760
759
763
742
754
772
762
757
769
771
769
766
756
760
772
770
748
759
758
764
762
755
746
763
756
768
757
765
763
757
741
757
751
762
779
757
762
768
772
760
779
756
750
755
744
739
734
740
748
755
763
764
767
749
776
775
769
742
746
753
750
772
750
749
748
767
763
753
758
758
756
767
772
760
761
748
743
760
754
744
741
761
743
739
726
731
740
728
716
717
707
683
699
702
711
714
735
727
753
760
770
775
749
763
766
765
760
772
782
782
797
796
793
804
811
795
778
779
797
771
773
760
764
780
766
761
764
735
752
746
735
732
739
739
737
747
746
733
745
744
729
716
716
722
706
721
728
717
733
731
739
746
753
752
740
755
744
738
738
732
722
718
732
734
741
747
778
770
768
768
777
780
763
760
755
758
744
720
728
715
695
688
689
701
697
712
703
719
705
701
696
687
683
681
665
692
708
726
758
791
796
802
818
820
840
826
815
819
809
826
797
781
783
785
768
769
778
809
808
823
823
825
805
833
827
840
819
801
821
799
773
780
800
793
769
772
742
726
719
686
694
683
696
707
719
735
730
698
697
687
671
686
709
734
745
753
778
788
809
787
808
817
808
791
787
777
779
776
761
747
745
746
763
791
769
783
819
823
835
813
779
778
782
761
733
724
712
717
708
717
711
713
724
732
751
747
776
794
804
812
816
815
798
801
757
742
747
737
725
728
729
726
730
745
755
759
797
824
833
833
864
864
860
833
841
826
805
792
758
740
724
728
721
729
716
795
897
811
780
764
741
726
712
738
750
762
779
777
756
745
756
750
784
825
844
829
825
830
835
809
791
793
787
798
767
763
734
731
715
709
696
698
698
713
711
747
743
762
774
769
758
773
779
782
773
763
783
785
765
781
786
792
793
782
789
804
805
798
778
799
796
808
796
794
809
807
776
792
806
805
807
796
791
782
788
791
778
780
788
801
805
806
802
791
780
781
780
786
813
783
781
763
763
758
751
734
738
713
711
714
743
752
763
767
775
778
784
758
770
780
783
763
763
789
757
747
766
774
761
768
767
779
785
772
769
763
775
774
780
781
783
778
790
788
777
772
783
794
776
773
791
778
790
774
789
774
778
770
770
766
750
747
781
765
770
758
775
763
778
763
758
755
738
745
754
766
735
760
784
771
768
790
787
782
763
763
760
745
743
738
731
746
737
740
753
772
756
765
774
773
779
767
777
768
750
785
761
756
756
742
751
767
754
766
756
767
778
763
774
764
764
752
761
762
770
787
754
742
755
746
759
751
747
750
746
741
754
752
764
773
760
763
778
776
775
732
722
721
713
727
733
740
746
732
758
755
752
767
766
792
786
775
800
806
803
776
782
788
800
793
814
809
803
796
775
784
788
774
777
774
756
756
763
773
751
747
741
741
750
740
754
751
751
749
734
748
734
750
741
721
739
732
725
717
742
748
735
748
736
745
741
748
741
735
734
742
734
719
734
742
750
756
758
745
746
748
753
745
742
736
753
754
742
753
750
728
743
723
732
718
703
722
728
731
726
741
738
752
755
745
738
754
731
745
736
746
739
738
742
744
742
719
753
742
733
721
740
764
770
767
764
765
781
766
759
748
743
731
734
727
738
721
725
734
746
753
749
736
732
744
739
740
729
728
735
737
728
726
760
759
778
762
772
774
777
755
763
747
728
726
712
698
703
711
701
719
734
751
758
761
733
759
763
752
756
757
769
780
783
795
794
818
797
800
785
786
783
798
777
794
791
801
836
786
799
812
822
816
794
801
811
814
827
823
816
813
815
794
790
790
788
786
762
794
758
765
757
758
758
768
769
756
778
768
758
749
782
790
767
767
777
799
793
776
768
789
787
760
772
766
750
753
733
738
720
719
719
754
748
756
771
796
789
775
767
782
779
780
762
774
781
767
767
765
747
735
754
752
747
753
764
774
788
776
788
788
808
788
797
794
802
788
779
770
783
781
783
780
781
790
778
766
764
747
736
747
735
723
731
747
737
768
760
765
769
761
748
754
750
738
745
741
779
768
781
784
797
786
765
763
775
772
753
750
752
770
779
772
760
766
790
792
776
779
780
778
762
758
772
768
750
756
738
784
773
765
777
775
780
772
776
779
794
789
779
800
792
784
780
813
806
794
794
777
776
784
764
770
783
754
744
742
747
747
752
738
742
757
770
750
752
755
751
762
757
759
770
772
764
748
744
737
741
737
755
752
770
780
787
786
779
807
791
778
777
787
804
808
810
809
817
807
789
781
786
771
777
771
754
753
766
753
765
775
791
768
765
781
787
778
773
763
761
749
766
746
739
746
754
766
772
783
769
754
766
771
765
756
772
765
785
770
761
752
773
768
774
782
783
782
776
764
773
748
756
757
758
758
737
740
757
756
744
764
761
745
748
759
754
759
757
744
755
740
722
721
731
744
751
751
767
756
764
753
747
775
758
755
741
766
762
755
747
769
770
752
750
759
767
776
770
787
793
799
788
806
781
761
745
745
763
767
767
794
767
761
767
818
878
916
916
878
855
852
810
812
800
770
765
739
740
761
816
871
864
905
923
885
858
848
834
789
803
796
768
792
764
771
761
746
750
742
739
743
752
770
781
767
766
778
787
814
776
786
812
806
808
792
803
801
773
756
778
763
745
715
706
711
715
723
709
715
701
684
667
667
647
635
643
631
630
634
638
628
648
656
658
676
664
685
684
677
692
692
709
725
729
719
702
721
701
704
726
734
732
746
786
824
870
891
837
841
820
783
580
896
721
706
689
671
664
651
647
647
666
660
667
667
666
658
648
640
630
641
643
635
641
650
673
692
712
694
684
692
675
655
663
658
658
651
627
634
649
632
632
634
637
650
662
679
657
648
648
638
633
637
647
637
623
631
626
619
623
632
644
694
709
677
698
688
686
684
668
667
659
651
659
646
630
643
652
645
654
705
740
727
725
716
723
707
693
675
666
669
663
649
653
639
644
666
676
682
711
724
721
700
692
687
666
665
661
662
646
642
647
636
645
636
666
662
659
664
675
668
687
682
682
700
693
696
693
681
693
705
713
717
750
749
759
766
761
733
728
723
713
742
716
738
745
754
751
752
724
710
718
711
679
693
683
703
699
686
691
682
712
700
701
716
720
719
719
721
729
730
730
712
679
693
683
691
681
686
689
684
688
699
700
697
701
718
717
703
696
690
642
696
702
718
737
747
748
724
713
712
722
711
716
741
744
732
729
742
732
709
712
708
731
758
725
742
743
737
709
691
688
699
730
732
729
735
755
768
740
744
751
775
788
815
822
827
906
938
955
859
835
826
795
759
745
740
727
695
700
687
666
678
653
676
673
672
697
683
587
804
729
738
772
737
492
992
725
722
724
710
686
688
708
726
711
731
851
897
919
918
923
901
874
852
856
819
823
792
777
807
823
830
790
685
957
790
751
734
727
703
689
697
721
718
727
741
752
754
756
793
787
766
730
740
768
763
762
782
786
768
763
783
796
765
755
766
757
755
750
723
730
718
729
715
691
710
726
727
715
729
706
703
711
717
738
736
744
762
784
784
775
782
778
813
813
787
796
799
820
809
808
777
778
788
794
792
754
734
755
747
738
766
771
793
774
783
796
811
807
797
792
811
794
786
818
813
813
803
823
840
831
835
816
824
835
818
810
810
831
826
814
822
851
865
818
803
826
821
809
776
802
803
818
809
834
836
828
817
827
818
799
809
743
898
803
805
814
796
807
815
811
803
802
811
829
807
809
813
791
790
787
798
809
797
764
747
757
787
813
780
775
761
769
736
733
731
723
744
700
697
681
683
674
669
681
660
676
705
736
755
789
855
862
889
853
851
860
868
867
822
811
851
864
832
839
841
864
840
827
858
831
840
811
842
868
836
824
854
856
830
817
836
798
814
795
790
778
796
770
776
781
797
779
778
837
837
806
815
816
813
820
820
821
841
846
881
885
875
867
841
793
827
787
799
805
765
785
789
785
772
775
807
804
781
782
800
818
811
809
803
814
817
809
831
833
820
799
847
865
846
815
830
840
823
793
807
836
837
806
822
833
815
788
823
849
833
811
827
829
848
815
845
820
825
791
797
803
768
753
741
723
737
749
758
767
765
778
774
768
791
814
833
814
841
867
855
805
809
824
813
796
805
842
872
848
834
838
821
803
796
807
821
820
806
847
861
852
843
866
870
823
812
839
819
830
807
844
832
823
817
812
835
862
832
850
859
855
832
823
836
864
830
843
856
854
861
827
853
867
865
839
828
850
859
850
819
849
851
852
828
815
843
835
826
821
865
864
834
827
844
847
882
830
830
851
834
820
816
846
834
815
796
812
848
838
819
793
818
872
826
821
817
828
828
793
799
808
815
787
795
832
843
820
813
811
859
843
859
823
824
844
835
825
816
822
823
827
822
825
809
822
847
806
811
825
841
825
831
831
864
844
831
846
829
832
822
881
883
868
827
822
847
850
830
839
842
893
885
857
879
877
871
862
873
872
888
860
832
871
853
855
829
838
828
831
795
800
813
805
790
816
806
797
821
818
832
832
822
814
844
832
844
841
873
860
854
825
850
849
843
826
837
864
853
850
830
846
863
850
830
811
831
830
828
819
817
877
870
871
868
885
860
868
842
864
850
813
833
843
838
831
827
831
825
838
811
806
837
839
843
834
872
882
844
851
852
861
875
873
862
912
883
877
838
853
863
858
850
839
890
865
865
832
872
854
852
809
804
824
830
822
823
832
837
838
821
842
838
839
831
825
827
814
785
801
799
798
807
797
819
816
801
790
808
809
811
804
790
813
812
792
807
811
799
794
777
774
754
737
757
775
773
774
804
827
845
850
849
860
848
856
848
828
830
868
846
838
820
847
850
866
869
831
864
871
857
842
885
884
877
867
857
872
852
842
823
858
881
862
879
880
869
855
885
886
901
865
892
879
895
875
867
878
870
901
860
880
876
890
871
861
856
860
835
849
854
875
859
843
855
902
899
893
852
872
878
886
852
864
870
886
864
843
880
906
886
851
860
878
869
874
867
878
860
813
843
887
891
867
876
856
873
870
876
886
935
948
901
892
882
878
859
848
861
854
824
827
877
893
934
867
893
896
890
886
861
912
923
906
865
856
902
892
893
838
855
866
878
862
848
856
885
874
879
870
859
891
924
907
897
925
930
911
870
881
863
868
838
868
882
878
880
844
875
880
871
857
856
854
872
852
839
825
867
877
882
855
890
895
904
863
879
870
879
868
873
881
883
840
867
870
863
866
859
891
896
875
847
868
837
831
832
856
863
846
846
874
867
871
867
827
820
851
838
810
811
836
847
849
839
848
843
839
844
841
833
862
861
847
860
884
877
849
855
892
945
928
903
896
899
903
894
883
891
867
872
873
867
864
871
843
855
882
889
871
887
929
911
860
846
846
872
888
855
860
888
903
854
869
886
896
882
865
867
852
849
843
857
852
860
848
844
878
918
888
883
923
898
872
858
867
870
853
872
872
873
857
891
897
883
872
873
897
882
848
850
903
899
890
906
913
934
890
891
901
863
867
851
853
855
831
838
823
832
842
837
831
845
851
872
874
861
879
864
882
859
892
866
851
848
866
873
849
855
830
846
843
847
874
881
910
884
848
849
866
855
843
861
916
867
889
877
897
902
894
886
888
904
881
884
856
877
866
860
846
843
860
876
850
838
872
836
845
821
833
854
845
844
815
837
850
848
832
840
881
875
875
889
891
874
855
833
843
866
865
850
848
859
845
856
865
879
875
846
857
868
844
848
839
864
878
883
881
866
883
895
879
884
878
884
886
855
871
900
871
866
894
914
897
889
855
888
935
948
934
912
942
927
908
874
867
883
852
859
849
881
860
851
828
869
884
914
856
868
866
864
885
898
967
975
935
884
900
874
846
852
869
881
871
846
871
871
864
858
860
907
879
873
890
893
891
864
855
861
881
896
862
900
949
933
908
912
951
939
893
915
932
925
889
899
907
925
890
874
912
876
857
880
889
880
868
847
843
874
861
883
918
966
919
928
952
933
902
899
911
924
904
886
903
896
913
905
937
935
906
881
879
882
928
930
934
975
938
916
897
883
873
894
882
899
908
879
889
918
949
917
893
901
938
871
872
881
875
880
891
919
923
889
887
905
903
887
882
916
954
940
921
896
930
939
905
895
919
929
916
937
898
922
909
935
945
963
929
940
948
959
920
922
978
946
937
931
942
908
898
901
888
890
891
919
917
945
928
939
985
943
971
967
951
916
931
934
950
933
935
970
951
916
912
941
944
916
898
919
921
905
924
937
963
925
909
918
925
913
949
961
974
920
925
947
960
916
906
906
917
908
913
949
961
915
953
963
953
954
926
883
916
897
932
776
1193
1010
946
935
950
916
909
958
958
923
917
943
972
938
940
1002
967
945
896
906
913
901
885
930
985
956
949
1024
988
974
977
967
917
902
925
941
914
906
898
935
909
903
936
957
950
930
933
931
938
927
930
945
929
918
937
953
925
906
926
895
868
915
909
908
902
924
928
951
940
947
915
923
904
929
970
976
938
947
938
924
917
938
933
921
915
955
919
909
945
926
975
981
951
903
917
929
955
906
921
931
960
928
925
929
950
909
913
906
922
894
898
948
938
934
939
959
956
946
957
973
964
961
956
958
919
950
943
923
887
903
938
940
927
911
923
917
891
905
917
898
895
899
987
958
940
941
1028
1159
1056
1040
1026
970
958
951
918
918
924
942
895
905
912
923
923
890
893
871
864
879
897
902
909
933
906
881
893
946
950
915
947
911
924
909
924
903
868
878
892
899
882
884
902
896
903
935
925
899
883
912
933
911
920
916
939
934
890
919
921
865
883
892
899
903
926
936
894
925
937
954
929
913
931
940
920
896
914
915
920
932
923
906
896
916
929
923
918
941
973
946
900
936
936
938
912
924
946
925
924
901
883
895
902
899
870
880
904
917
889
888
923
927
899
883
913
921
901
896
922
930
932
913
943
932
907
895
895
929
881
889
923
945
917
900
910
897
893
880
909
938
947
967
975
966
969
988
991
929
944
948
943
916
923
913
914
909
900
900
903
933
967
928
886
911
911
921
912
902
932
908
901
876
935
926
890
894
928
908
897
902
920
909
920
901
937
940
904
913
930
937
899
908
916
931
912
944
970
960
936
949
942
934
926
927
920
922
904
940
956
925
949
968
939
932
954
944
954
960
973
955
928
950
962
946
932
956
939
931
913
910
923
911
918
949
935
932
968
961
970
960
1032
1029
961
970
948
928
939
952
929
932
911
953
949
947
978
940
917
916
943
957
923
929
928
910
933
966
929
904
938
927
910
915
955
973
1012
955
981
984
974
935
936
955
960
917
890
927
933
987
920
850
818
865
918
878
894
899
895
895
911
921
911
888
869
920
908
964
996
962
964
973
939
906
931
906
878
901
900
898
864
853
872
846
819
796
777
767
744
718
714
735
738
765
779
827
837
874
907
909
920
942
972
971
945
1002
1046
951
983
984
985
928
927
941
926
950
928
906
991
998
973
929
967
958
927
909
935
932
936
923
940
945
925
918
927
900
900
923
947
925
925
944
927
905
880
921
904
908
936
960
941
967
964
966
935
996
992
971
953
980
966
889
905
908
901
908
900
914
905
905
942
921
910
925
970
1009
952
918
926
908
892
908
939
937
914
920
885
868
899
963
1009
988
968
975
978
959
955
960
955
919
904
926
907
903
910
924
907
916
912
918
905
892
912
906
914
917
916
921
902
909
919
913
921
939
936
923
917
934
943
944
896
916
923
908
937
947
958
917
936
928
889
894
917
908
906
902
958
982
989
923
923
935
928
929
952
939
959
939
956
952
921
938
911
882
887
880
899
877
879
915
916
925
942
967
930
942
981
964
936
912
913
902
905
913
916
878
872
909
914
897
918
948
921
904
912
909
897
895
906
916
911
911
929
929
889
883
921
926
932
952
974
989
938
980
941
931
936
971
971
922
931
915
898
919
929
906
908
880
922
892
897
934
953
944
917
965
948
928
926
915
909
873
895
925
906
884
919
914
910
900
915
927
923
933
908
938
932
904
932
968
944
912
952
946
929
893
931
898
898
903
912
939
915
925
937
948
956
940
919
920
949
957
935
934
942
935
918
925
942
928
896
906
908
915
886
910
903
907
923
939
920
900
918
931
949
922
938
921
917
906
927
932
922
936
959
954
926
947
930
935
939
944
917
917
947
945
895
924
929
918
903
910
915
888
900
893
898
900
943
938
916
927
951
918
945
952
938
941
943
921
892
903
892
905
888
916
919
894
898
899
919
902
889
910
917
893
929
956
936
942
956
929
905
921
903
927
921
932
960
913
935
913
958
919
942
942
920
925
947
939
933
932
939
922
908
959
945
911
898
913
906
894
912
941
904
907
922
934
887
915
904
912
933
937
944
918
947
976
992
972
973
945
905
981
1028
989
921
933
1004
1014
970
1013
961
948
962
966
934
947
931
918
910
897
940
910
902
936
919
924
925
975
993
925
952
967
932
914
927
918
890
903
913
911
905
903
901
898
908
873
929
941
923
912
954
935
946
939
905
896
906
893
907
897
905
883
889
890
889
898
905
915
930
912
921
933
956
926
933
952
956
937
933
939
954
926
935
938
895
901
893
892
922
923
932
955
965
966
953
939
956
895
904
935
934
905
913
912
925
915
958
980
960
939
950
935
898
898
913
927
898
905
930
933
923
930
949
948
930
935
949
922
910
929
925
913
908
942
927
907
894
909
879
889
928
947
923
970
963
924
907
935
904
876
861
918
912
901
940
948
919
931
949
947
916
912
914
917
906
919
909
897
930
935
946
948
933
932
935
930
944
950
911
899
953
939
911
900
910
907
896
929
926
911
916
904
907
922
908
918
911
912
900
905
920
903
924
914
917
946
904
915
929
938
915
914
925
909
896
926
931
922
900
904
912
900
899
926
916
910
917
891
910
901
900
928
897
889
916
904
909
909
921
891
875
908
896
881
900
916
901
914
939
911
899
897
918
923
923
890
917
901
879
898
913
895
875
866
908
891
893
879
894
891
887
884
907
922
906
918
925
919
907
922
900
896
873
904
889
863
876
918
895
888
905
918
902
894
896
908
907
908
910
928
872
899
926
913
882
894
910
933
902
931
927
920
910
920
917
888
893
910
874
886
884
896
872
905
917
907
911
911
907
907
852
908
900
870
899
905
898
882
920
932
869
897
930
934
909
886
902
893
903
895
866
867
885
895
885
870
900
894
897
878
891
916
904
918
900
899
905
905
927
916
898
891
902
917
877
887
898
901
905
885
902
908
876
891
888
898
888
877
917
886
871
900
901
902
883
893
929
916
900
912
934
893
898
891
899
898
886
910
908
880
890
919
888
890
889
926
898
877
899
886
899
882
884
922
908
918
914
931
936
937
914
917
897
875
893
903
899
881
905
901
896
896
911
887
918
928
936
900
875
891
903
879
884
893
907
889
896
898
917
916
888
933
923
931
894
902
913
919
917
920
950
904
931
910
910
894
908
921
914
915
951
932
909
913
913
900
895
909
895
922
937
932
931
912
923
928
934
914
925
889
917
893
910
889
889
871
897
934
955
912
957
957
920
931
932
984
987
932
950
944
931
919
951
936
911
933
946
926
915
933
911
903
905
922
931
911
943
929
891
912
910
903
903
891
943
963
941
953
948
914
932
914
932
928
905
961
949
927
922
929
926
908
906
915
905
944
957
970
972
932
946
960
963
931
886
849
873
874
892
892
863
879
874
888
870
852
836
829
860
856
856
875
896
947
953
937
935
934
925
893
900
896
902
894
876
890
883
891
856
888
884
893
892
906
928
890
893
904
893
882
862
847
869
871
867
851
814
812
815
809
793
811
809
836
846
884
890
917
910
880
895
888
898
875
869
888
889
879
882
898
908
886
891
906
881
885
910
924
907
894
922
933
908
910
921
932
909
906
921
915
899
904
928
929
894
917
918
916
876
891
909
891
894
921
956
947
965
982
987
924
930
942
934
888
888
953
957
931
935
945
968
955
900
936
915
936
970
977
951
920
932
950
932
909
934
909
908
900
923
917
908
944
990
969
919
907
929
914
892
897
938
933
934
933
941
924
890
905
918
894
900
910
910
914
888
922
939
931
902
908
930
956
929
970
971
938
983
972
971
948
964
975
970
943
943
953
928
921
922
913
898
910
924
911
888
895
931
957
939
955
977
960
923
941
939
932
898
925
929
945
972
951
945
916
929
946
922
943
942
907
944
955
960
916
947
943
936
921
950
925
919
898
921
920
909
921
941
932
950
950
940
943
1043
1035
990
957
983
981
948
969
984
948
925
961
932
926
925
936
926
929
927
973
952
960
991
953
930
968
949
945
947
973
977
944
975
956
974
960
982
982
998
955
957
967
962
942
969
947
961
976
967
935
944
941
945
920
932
947
962
952
964
970
929
913
938
935
895
926
955
983
943
967
956
968
935
944
911
919
935
955
927
939
975
947
960
994
1000
969
977
970
980
959
966
954
937
964
964
964
946
953
932
900
937
929
926
932
973
964
920
900
919
927
911
923
934
939
945
966
980
956
981
979
968
975
971
953
936
949
955
937
910
946
938
914
934
940
940
933
952
956
936
939
955
974
925
922
944
941
909
917
944
931
925
954
982
957
966
971
953
922
955
948
927
906
940
931
904
892
927
913
922
907
936
924
893
923
938
947
916
924
950
952
948
946
952
910
903
918
919
911
916
954
944
916
943
966
954
948
980
955
939
967
976
935
938
968
974
921
934
957
935
956
953
942
931
930
969
941
963
974
937
914
914
922
939
902
919
946
938
954
954
939
917
902
921
919
930
909
919
929
921
915
977
974
935
952
976
956
935
964
973
942
924
945
939
949
931
955
956
950
922
948
959
977
920
965
966
980
943
950
981
954
947
950
946
920
937
942
924
928
944
986
984
938
938
943
931
928
927
964
983
953
983
971
973
927
934
944
894
916
946
953
924
951
987
970
953
974
978
973
939
991
992
940
954
967
967
946
966
967
925
925
951
986
964
957
1028
987
953
955
942
934
945
976
965
927
936
988
958
945
956
960
937
979
992
966
978
969
948
964
921
952
932
943
936
934
949
946
937
943
931
953
927
939
946
957
935
983
999
998
959
957
1000
953
947
941
963
973
934
967
992
983
936
973
994
949
932
959
948
952
931
969
965
958
923
953
930
940
913
931
937
939
966
1001
966
958
981
1009
967
957
963
955
955
961
962
979
920
937
925
956
928
925
928
919
932
941
908
908
937
965
942
947
961
961
942
965
967
943
916
949
974
934
950
974
972
949
964
978
967
928
945
937
968
956
942
939
949
937
967
955
951
974
994
1006
983
973
999
993
977
989
1040
1025
1005
1006
1026
1029
1000
999
997
985
972
986
979
938
954
953
938
907
923
940
985
927
914
946
946
953
921
956
965
942
935
944
944
940
949
956
934
937
948
940
919
938
966
951
958
992
976
942
966
972
965
949
944
904
891
919
935
916
919
958
979
941
952
949
934
910
940
939
923
957
974
965
990
999
997
939
956
955
930
927
950
954
945
924
970
990
944
945
973
993
961
961
988
988
928
949
958
924
935
940
970
958
934
978
986
960
949
947
967
949
937
960
976
947
926
978
969
962
945
959
940
921
945
954
949
951
992
973
954
953
978
970
927
932
949
942
927
951
972
955
942
932
954
959
942
983
973
931
936
968
977
985
964
960
993
989
1000
1022
1000
978
1005
981
1002
971
956
981
966
947
917
910
900
904
906
919
913
915
925
940
888
909
919
935
910
927
950
932
929
959
945
924
941
956
934
921
963
964
943
946
946
944
936
917
945
929
919
950
931
927
928
968
949
930
960
969
931
945
978
950
953
962
974
945
929
958
946
921
935
934
913
892
905
921
935
995
979
989
972
952
940
950
962
936
930
955
950
926
921
923
924
909
949
947
924
918
937
897
907
915
921
898
943
920
936
938
950
920
927
933
943
937
959
993
994
952
989
996
972
949
982
955
946
923
947
975
928
961
953
929
922
908
914
951
949
948
968
994
996
958
984
983
957
935
955
969
928
936
933
919
927
915
915
916
901
923
900
893
921
919
928
951
990
986
969
989
979
947
945
957
986
937
934
981
975
930
923
933
933
890
907
869
874
885
913
944
948
994
1002
979
969
967
964
932
938
940
926
899
904
930
899
892
928
933
909
937
950
946
935
951
952
925
909
900
877
865
887
895
895
895
916
910
891
915
918
914
895
908
900
913
893
923
956
959
958
978
929
956
956
960
923
953
939
955
918
937
961
960
933
967
942
957
916
909
909
893
900
938
950
946
966
970
955
966
962
979
957
921
925
931
927
921
940
941
923
916
923
915
910
916
903
885
863
886
880
886
907
920
947
927
928
955
939
929
923
942
927
946
935
942
925
921
966
1020
998
982
976
948
939
952
960
943
936
967
928
911
937
950
918
922
932
933
929
940
923
942
933
921
946
920
925
934
899
909
926
927
914
942
937
943
935
942
942
921
919
929
908
879
936
934
894
906
927
919
924
949
932
906
909
929
921
919
956
947
916
934
946
934
911
937
941
948
918
950
904
888
891
909
930
907
923
935
954
933
959
970
914
910
927
897
886
896
896
903
868
905
896
891
881
921
924
886
891
931
926
898
917
933
933
929
907
905
920
921
935
943
931
926
928
919
916
920
924
903
916
923
922
899
930
927
889
915
912
938
920
932
935
917
940
941
915
933
965
974
935
946
926
923
915
922
912
900
876
865
884
865
878
876
895
892
929
923
924
908
904
923
933
911
932
939
903
886
899
915
910
928
963
967
924
940
964
927
898
939
951
932
939
955
955
933
953
914
911
914
912
911
911
930
907
928
899
891
916
904
889
915
936
910
915
965
947
917
930
915
929
893
926
921
910
903
900
928
923
880
919
919
915
923
896
930
886
910
934
886
890
915
904
892
936
942
949
940
954
943
923
929
931
930
886
906
894
932
901
913
923
924
915
901
912
886
912
913
917
892
892
928
899
895
895
903
909
893
919
930
914
910
935
937
912
912
925
910
879
878
888
880
862
887
918
878
892
908
904
878
907
939
923
921
932
955
918
935
931
936
923
936
930
924
918
929
937
879
919
927
913
902
902
903
898
879
897
902
891
915
935
926
920
906
940
910
901
911
929
911
917
920
945
938
923
945
916
910
898
925
907
891
915
972
931
918
928
943
922
929
953
931
900
892
923
913
904
902
910
900
878
902
915
898
893
915
915
921
898
927
925
892
903
903
911
906
914
933
956
914
919
920
916
894
913
903
939
906
924
946
923
917
902
923
905
913
924
907
903
909
919
916
901
903
893
889
884
907
931
923
929
947
957
964
950
944
945
916
934
935
913
904
900
893
877
903
917
931
910
915
903
890
890
896
875
879
895
903
888
871
892
895
877
911
910
903
893
873
928
927
897
886
918
899
900
952
931
929
932
948
906
907
915
948
932
898
914
919
930
932
952
932
928
918
904
913
869
913
918
937
954
947
939
923
926
913
897
922
900
916
891
905
903
911
873
890
903
899
878
907
922
926
926
955
958
942
929
947
948
909
902
916
900
909
901
909
918
908
919
977
929
913
919
924
896
892
899
911
920
921
928
943
896
926
916
926
884
890
897
894
894
895
903
913
921
939
945
919
925
934
933
925
914
920
899
895
896
928
883
879
905
926
944
913
893
927
954
912
924
933
901
897
905
906
868
911
891
915
904
936
924
930
940
947
933
941
923
968
965
936
926
924
900
875
880
895
884
892
921
928
885
896
916
913
892
919
910
887
888
904
915
896
912
928
922
914
924
914
934
908
892
932
914
912
902
928
921
882
908
931
941
897
896
920
924
904
870
852
851
861
874
877
876
921
950
991
962
979
962
918
916
905
891
860
896
882
865
846
851
840
834
826
799
784
806
772
772
770
755
724
719
730
722
733
732
709
700
709
694
687
682
690
690
712
702
689
689
698
683
665
672
690
689
676
679
670
668
656
657
673
657
641
648
648
670
660
655
662
669
694
714
755
774
810
850
817
876
896
904
895
900
1027
1077
982
967
1049
915
874
865
855
817
801
803
844
901
880
941
934
936
941
933
915
892
906
904
893
882
893
920
893
903
917
914
907
934
944
906
900
946
942
897
931
930
930
862
853
853
838
831
854
847
819
809
776
769
751
760
764
751
773
807
818
836
842
869
870
863
897
908
927
897
880
908
942
916
916
982
994
931
932
960
903
925
935
914
870
941
925
950
870
893
895
854
858
868
825
813
824
813
789
781
775
756
729
714
726
730
743
780
819
829
829
869
896
896
867
906
902
923
896
923
966
964
910
952
950
899
899
928
920
872
859
903
930
889
910
995
953
893
903
959
907
849
824
836
837
807
799
838
845
807
845
835
877
841
871
908
930
922
906
921
943
915
918
958
983
915
972
976
961
919
928
961
973
894
890
937
952
898
899
939
954
958
891
922
921
885
859
873
876
857
847
867
897
910
883
864
904
893
864
848
898
950
914
898
931
945
895
915
915
917
874
903
900
899
877
874
867
875
851
843
864
871
839
829
841
842
827
814
845
856
890
863
890
916
952
928
952
967
908
920
928
938
915
899
890
845
832
842
841
834
850
857
821
799
815
830
805
796
804
807
801
797
777
776
794
791
796
784
807
822
813
796
784
784
804
799
794
765
744
725
728
725
720
760
777
753
768
770
724
726
725
713
691
688
691
690
671
660
655
671
670
658
659
676
667
686
709
690
697
691
690
683
702
687
685
680
681
660
667
666
685
661
663
677
669
679
707
732
735
715
713
710
718
710
706
735
754
782
758
744
746
726
728
712
708
719
695
711
729
730
753
738
736
743
736
725
723
703
708
691
679
681
679
686
690
676
669
669
671
666
660
655
660
660
651
657
652
645
657
675
694
713
729
759
785
804
797
818
866
884
865
846
922
935
928
896
911
929
890
851
862
892
884
871
850
849
865
876
879
875
909
899
894
899
856
885
885
878
856
860
904
900
900
881
846
872
853
857
841
826
842
853
817
824
834
818
814
799
808
823
829
819
826
826
855
855
854
843
857
866
850
841
851
847
838
844
863
855
839
830
847
848
850
829
836
863
841
841
848
881
902
925
894
880
859
843
837
882
870
895
875
914
919
891
876
913
919
877
872
852
847
820
823
822
824
801
791
808
788
785
792
786
794
821
779
753
734
727
734
691
698
714
772
776
783
768
776
761
743
726
683
690
674
675
662
657
655
630
640
642
633
643
646
639
627
644
705
706
725
780
775
808
790
783
757
738
734
705
711
699
692
721
696
684
719
728
754
736
725
742
729
707
701
699
676
680
677
663
679
702
711
707
730
723
720
706
709
702
688
692
685
682
675
677
682
687
671
682
684
684
663
668
664
657
660
673
656
660
653
645
654
641
663
662
682
688
687
705
721
745
770
779
768
770
780
783
790
794
800
795
769
770
743
727
729
707
710
690
707
687
665
672
662
651
644
651
651
654
675
658
414
960
686
680
718
715
690
696
690
674
661
663
671
667
696
702
725
778
824
848
871
856
874
935
895
844
835
819
784
771
752
754
758
798
782
765
773
772
752
735
736
729
722
732
736
752
746
798
806
803
791
775
751
719
702
704
713
741
737
717
726
760
795
790
776
797
804
792
782
771
755
713
711
698
694
692
684
687
698
689
698
696
693
687
687
673
668
689
727
758
766
773
782
824
872
880
863
873
899
898
907
884
858
872
894
913
917
893
930
930
915
904
868
871
846
877
898
896
859
846
790
778
768
592
907
725
706
698
686
678
677
666
708
777
825
862
889
814
828
808
790
780
770
756
716
717
695
718
740
775
795
796
794
809
836
870
861
846
872
898
892
857
878
904
890
841
821
806
767
737
745
761
814
799
783
843
844
879
869
849
876
874
885
879
849
871
877
889
876
854
864
888
873
840
836
867
876
879
850
819
848
857
860
822
832
831
834
818
780
802
807
817
812
822
836
856
841
871
857
864
891
858
861
858
849
856
924
975
959
899
950
954
934
880
881
885
899
860
871
885
874
864
868
889
895
870
852
852
858
862
838
853
865
892
878
847
873
896
877
832
870
870
891
853
849
889
916
883
862
873
873
908
891
887
916
954
953
971
992
958
962
983
931
948
966
937
898
921
931
889
879
905
922
880
891
938
955
886
867
898
894
850
832
824
853
867
849
847
870
887
868
870
883
894
858
824
859
865
870
848
815
853
877
874
868
838
881
877
895
879
889
916
919
896
896
949
905
894
907
906
904
882
892
899
867
870
866
878
855
849
850
876
833
826
841
850
879
821
845
848
868
840
871
849
861
837
820
831
845
808
822
863
877
862
851
870
858
856
853
836
850
842
846
828
830
849
837
812
831
847
867
878
871
843
846
863
871
859
872
869
859
826
860
877
857
829
856
845
862
850
837
851
861
873
850
821
827
861
868
853
873
913
906
898
905
931
906
880
887
923
878
857
883
901
878
889
885
851
853
867
866
848
882
900
903
888
924
922
926
938
931
916
947
937
929
980
944
908
950
958
903
907
939
914
915
907
917
870
866
911
910
857
886
882
833
817
849
855
822
792
820
818
837
817
813
810
812
798
779
794
787
796
794
789
805
817
828
807
791
819
790
807
782
778
789
778
803
766
762
778
770
772
776
786
815
821
802
807
808
820
825
807
800
814
810
793
819
822
813
815
830
839
813
814
820
824
801
790
805
806
805
778
815
804
798
799
808
793
775
784
792
787
794
792
805
804
824
818
805
826
834
821
820
826
839
840
818
829
843
836
823
822
822
827
827
813
814
819
816
826
822
830
814
815
824
832
810
817
812
824
799
796
810
803
810
813
790
806
812
815
803
787
774
765
750
733
739
798
900
924
887
920
935
921
873
891
898
871
836
815
828
819
804
801
798
813
843
877
846
835
856
857
846
845
852
852
823
846
858
855
828
857
848
848
832
864
881
862
853
869
903
866
840
856
892
898
848
842
871
869
875
855
822
826
851
871
872
849
894
909
921
886
902
908
921
894
865
879
884
882
849
852
869
893
867
858
873
894
863
871
893
871
873
886
877
887
878
881
864
875
863
852
819
818
810
852
845
837
867
910
921
900
920
935
951
874
849
865
873
879
855
842
839
842
873
853
837
933
1002
989
921
977
989
953
891
909
913
908
867
856
872
872
899
866
845
860
872
852
845
858
877
852
861
885
903
856
868
878
856
834
863
893
870
832
859
874
872
843
832
869
871
848
858
857
868
869
859
885
876
851
866
873
889
860
855
862
880
837
852
875
877
841
792
836
875
869
857
943
1059
1111
999
1003
981
933
904
927
925
887
879
896
874
880
878
874
859
868
888
905
876
866
891
887
868
883
884
885
862
869
880
874
850
872
859
885
852
854
876
887
857
876
869
888
879
862
887
902
850
887
893
877
856
869
863
855
818
830
848
862
852
821
840
844
873
877
852
879
901
904
882
896
890
888
853
862
879
858
874
870
850
842
868
874
845
867
866
856
834
863
891
866
856
878
863
859
855
852
841
842
835
857
833
821
844
857
838
815
833
846
854
834
837
843
843
820
830
823
836
819
809
829
816
802
777
821
830
825
800
799
834
853
821
812
841
832
844
838
859
854
840
827
823
826
811
821
813
809
811
825
811
802
814
808
814
790
812
822
847
815
834
848
829
830
849
839
821
834
816
819
812
809
811
814
803
792
795
804
814
774
802
813
826
795
803
816
836
816
787
796
815
798
803
787
791
823
859
835
803
819
798
761
739
737
751
801
768
820
896
973
899
882
899
911
851
840
852
868
855
820
811
816
816
812
795
814
837
799
800
831
835
817
812
812
828
839
811
835
858
866
822
819
850
853
820
823
865
846
862
849
871
893
903
884
900
886
870
893
880
822
853
868
845
818
842
852
876
832
826
854
883
839
815
852
856
881
864
840
876
884
854
843
860
862
833
859
858
841
805
829
833
821
805
808
820
832
791
787
820
844
835
823
856
851
853
819
828
840
818
806
822
830
837
801
833
821
844
833
824
847
841
845
823
817
824
846
829
809
836
854
856
828
795
808
800
812
783
822
848
873
870
870
903
895
876
842
865
846
848
831
821
838
847
852
844
843
852
833
828
855
881
852
885
901
892
889
874
872
871
860
877
884
876
900
928
900
919
919
877
906
914
887
867
879
895
859
870
874
854
856
847
845
836
837
814
789
817
836
839
825
816
827
823
787
802
791
767
757
774
834
820
865
961
978
947
994
977
924
879
900
878
853
842
814
807
822
839
836
820
854
888
896
880
858
869
880
870
843
828
839
845
843
787
798
824
851
874
839
863
885
910
888
839
890
905
899
847
844
850
869
853
838
882
866
844
836
852
840
845
830
862
858
877
846
879
933
964
953
971
1023
970
964
997
961
950
948
934
941
888
889
920
870
867
879
840
866
879
872
839
873
882
906
895
877
855
849
826
856
839
819
856
857
823
859
878
871
869
866
823
813
833
833
841
810
787
829
817
822
814
800
854
884
900
858
846
874
888
867
850
879
855
858
834
862
854
868
848
858
878
846
855
874
841
817
868
867
875
857
878
887
880
854
864
897
872
876
911
881
853
858
881
846
833
868
881
845
847
877
865
837
828
856
881
871
852
896
930
909
899
933
885
901
898
858
838
875
860
858
833
862
882
849
829
870
877
901
858
868
891
892
893
872
899
933
933
884
894
912
883
882
900
917
888
900
927
912
885
889
916
910
876
903
904
869
887
894
869
814
849
853
868
861
894
919
918
892
898
902
881
877
899
912
890
915
904
873
856
864
841
874
835
855
884
863
829
840
839
831
849
860
827
813
838
852
823
840
816
841
820
830
838
839
809
816
825
825
796
819
818
808
815
792
788
802
811
785
791
782
794
797
798
802
801
790
815
806
832
823
829
824
833
825
820
824
820
831
831
819
805
821
826
809
826
815
844
828
842
837
838
837
832
845
816
818
809
797
817
797
823
868
866
846
875
881
846
831
856
831
820
832
807
806
783
795
792
796
783
795
795
808
792
792
803
795
807
786
782
789
809
781
791
812
808
818
804
823
842
849
855
846
866
879
882
883
860
843
848
875
858
865
856
878
852
852
864
851
854
840
825
835
838
832
823
831
837
847
834
832
843
843
831
823
837
829
820
814
824
840
841
846
858
867
866
853
845
846
830
848
823
839
816
794
836
825
829
835
826
829
849
852
846
850
854
847
822
822
817
797
818
815
811
812
788
789
796
796
782
792
781
795
762
769
770
761
759
753
752
756
765
775
759
757
739
727
706
711
717
734
749
795
767
804
816
830
802
779
804
787
803
794
778
777
793
807
807
780
786
828
845
864
858
833
861
866
864
847
847
846
845
832
842
851
858
863
837
862
870
866
876
877
903
886
890
884
893
885
901
899
901
908
856
859
867
862
841
886
903
875
904
902
898
843
892
868
865
842
844
840
851
835
856
850
873
847
832
845
849
863
841
838
843
857
850
853
864
836
829
839
838
816
819
826
852
855
850
878
898
883
857
853
869
899
845
859
869
859
855
850
846
848
826
821
805
786
809
865
916
908
996
1124
987
990
989
924
906
911
891
863
866
859
869
865
852
862
881
855
856
838
848
813
823
832
833
827
839
870
863
863
891
854
842
864
863
857
840
851
870
858
820
843
850
836
823
863
887
888
856
864
869
877
855
857
854
838
851
850
839
824
835
838
827
819
827
839
848
845
850
867
851
853
854
863
852
857
876
881
863
867
858
867
860
843
873
875
865
843
854
864
888
868
894
890
897
876
883
891
861
860
867
851
875
865
872
884
858
858
842
850
849
848
840
836
864
852
858
864
852
871
857
843
854
842
842
847
858
835
831
839
827
831
810
831
867
908
865
926
943
954
893
891
877
878
869
874
870
862
845
826
860
843
837
839
822
798
827
849
795
789
823
812
828
778
799
878
1004
918
986
1022
961
884
933
918
893
881
854
881
880
847
813
861
873
857
819
863
871
849
822
852
857
855
823
852
902
867
872
895
892
853
888
882
846
865
884
876
872
892
925
896
861
882
907
852
866
897
878
883
935
942
891
902
847
843
884
867
832
873
883
869
831
860
880
865
819
841
867
859
834
825
840
842
829
790
813
783
810
787
804
879
901
897
883
943
942
901
878
893
877
858
837
833
829
804
792
803
812
815
787
803
815
843
822
817
819
813
805
817
825
830
825
849
865
837
878
862
857
905
895
873
879
889
861
870
897
894
855
871
881
856
861
909
893
871
885
894
867
828
847
860
862
807
818
850
848
834
836
850
864
820
794
836
847
852
830
829
886
871
852
827
844
869
844
831
833
836
803
843
894
869
850
826
848
827
830
819
842
851
824
777
849
864
822
843
885
855
824
857
875
843
798
849
859
824
794
838
837
820
803
822
809
844
807
803
851
854
885
836
843
869
866
834
842
864
828
843
863
827
834
871
828
814
827
861
831
808
859
887
884
843
886
892
878
874
920
915
886
908
908
869
863
880
885
910
871
877
861
836
814
864
846
816
820
837
813
798
811
827
857
838
869
874
828
853
841
808
782
809
830
846
795
765
744
727
720
742
725
715
694
706
715
743
768
794
781
802
796
773
744
720
731
693
708
686
697
749
732
776
998
1124
956
879
900
881
846
781
784
749
736
724
710
709
686
683
701
696
711
728
730
742
789
835
806
779
860
909
921
881
954
987
990
948
913
955
944
899
865
889
915
927
901
900
909
906
871
843
864
848
829
830
869
850
837
834
843
839
825
822
842
875
877
851
850
871
890
837
817
841
828
810
800
836
836
875
832
830
869
831
816
846
849
850
832
822
862
874
883
860
865
886
893
874
875
929
915
948
943
922
943
943
904
929
892
876
873
897
835
828
845
857
817
806
875
822
807
777
799
836
894
871
969
1005
983
929
937
959
941
899
867
863
838
846
833
831
836
825
823
837
823
860
906
934
907
889
916
909
877
858
871
890
870
847
885
923
916
885
912
902
886
827
855
844
812
791
834
825
867
829
825
882
851
813
857
877
862
815
868
853
879
832
834
839
846
817
822
855
866
859
829
850
831
808
789
780
777
738
725
728
710
704
692
699
683
695
706
719
716
470
943
719
722
731
720
720
698
693
717
704
735
740
749
727
717
724
724
730
732
710
695
698
697
680
696
692
696
704
683
684
691
698
708
696
690
702
710
717
701
688
677
687
685
674
693
716
736
732
724
716
734
736
723
704
709
711
765
936
860
808
817
822
797
766
781
771
803
836
854
885
873
912
884
861
815
808
807
820
840
830
832
848
879
908
878
862
925
958
978
977
929
946
960
951
917
885
931
941
907
916
946
891
863
898
904
892
862
868
897
922
850
844
867
837
808
865
877
853
878
920
922
888
865
888
914
875
852
879
897
915
903
874
852
897
929
910
948
998
968
948
974
967
932
901
932
929
903
875
873
876
863
844
844
910
894
864
829
813
885
861
842
841
911
919
907
850
831
859
863
848
815
857
864
855
820
863
921
959
911
900
930
946
912
879
904
901
868
830
859
854
875
831
825
840
853
880
826
826
892
900
897
851
884
862
846
816
833
829
818
800
795
835
819
795
804
839
825
819
839
805
898
871
864
843
858
829
843
797
830
845
883
850
873
896
909
910
899
910
902
907
871
852
911
899
871
855
869
851
815
787
815
831
849
808
805
845
859
822
810
839
843
807
796
844
892
931
849
814
838
813
800
886
929
928
1004
1062
1018
944
953
947
906
911
908
898
916
917
888
852
863
843
866
829
802
856
857
802
802
866
886
823
863
868
888
843
837
871
866
817
826
893
877
842
811
882
894
924
908
866
901
840
824
910
1022
988
941
1211
1047
950
983
966
942
922
962
954
954
935
945
928
938
895
865
908
898
899
880
881
878
881
884
851
849
861
881
841
863
901
898
851
882
886
907
876
838
902
880
878
865
918
958
915
911
937
942
913
875
891
925
946
884
877
916
925
889
850
889
902
931
867
847
924
931
886
900
930
907
871
890
895
910
875
824
910
924
915
874
920
929
891
878
935
954
900
876
895
875
850
826
855
870
914
876
868
897
908
814
802
869
904
874
828
920
935
909
874
917
952
937
897
913
892
849
832
864
916
941
926
902
926
907
867
856
934
928
881
947
1084
1018
951
1023
1034
954
908
947
949
906
891
944
924
898
889
902
894
847
889
875
876
871
844
930
909
903
872
881
952
1027
971
1003
1036
963
938
973
954
929
952
947
903
895
954
968
921
922
931
934
896
869
925
926
915
887
952
942
904
925
947
946
890
904
894
902
847
914
966
940
898
914
932
913
869
898
906
876
848
928
974
938
912
939
960
942
907
937
973
965
909
959
998
978
926
924
984
967
922
929
951
953
899
891
951
942
884
859
896
910
877
847
909
945
940
895
894
931
951
905
864
924
917
904
866
903
930
930
874
880
893
902
854
837
919
922
920
861
873
906
922
909
847
913
933
931
882
857
883
887
851
830
926
938
928
894
892
942
968
913
883
909
890
864
821
892
895
875
815
908
901
916
896
860
950
961
909
906
961
971
951
907
963
982
936
913
953
954
911
889
918
916
924
881
881
913
899
870
893
961
987
923
904
951
961
902
907
949
979
926
904
918
958
939
892
886
907
922
882
811
889
875
888
829
911
914
905
859
913
932
911
857
863
932
911
847
836
954
988
930
876
911
921
872
829
892
901
867
825
883
884
874
813
882
866
877
842
828
880
891
847
833
907
927
887
848
913
925
918
877
886
945
936
906
891
958
960
950
901
957
990
963
916
919
979
1000
936
907
957
969
943
910
961
961
957
895
915
967
976
935
933
968
944
896
884
934
923
888
830
893
884
899
820
816
906
901
852
836
921
921
883
858
928
975
901
889
945
964
911
891
953
970
930
900
927
941
905
880
901
934
898
847
902
909
890
844
860
901
914
892
855
913
914
934
864
878
966
1003
935
926
1016
1002
951
903
950
948
913
887
928
922
894
894
938
940
883
840
912
931
933
904
967
984
919
884
939
944
921
875
914
918
916
864
917
911
905
853
860
951
953
904
875
919
920
889
848
936
1009
964
932
998
987
948
900
917
935
946
873
871
925
930
872
912
956
951
893
923
912
889
838
864
888
920
832
874
927
933
881
838
930
917
877
834
898
873
904
820
881
953
988
919
912
955
947
915
879
918
919
922
877
879
917
957
875
893
949
942
893
871
934
921
876
893
913
886
839
835
894
862
822
826
891
883
832
811
871
894
881
835
869
915
937
890
867
919
917
865
812
898
886
900
833
939
916
892
843
873
941
971
925
887
950
948
925
890
935
934
915
848
856
892
874
805
837
861
892
845
857
920
908
871
827
908
890
905
822
812
806
913
923
873
848
962
1068
1055
986
998
1000
938
959
967
935
903
933
937
912
860
888
903
887
833
878
885
921
845
828
922
921
891
839
924
923
896
847
910
900
844
866
917
887
846
876
924
929
834
861
908
909
846
921
911
947
875
909
934
943
909
903
924
918
875
886
934
930
856
932
940
914
873
921
943
909
825
894
895
887
819
878
899
915
844
869
948
1005
954
899
902
930
928
899
903
977
975
924
975
982
948
896
910
870
808
781
798
812
860
852
1068
1099
1087
976
968
951
895
888
879
882
898
869
879
902
933
921
895
944
960
919
875
912
906
895
892
906
943
988
950
989
1014
1008
930
988
989
962
946
985
995
951
939
963
968
918
945
981
981
949
901
926
924
898
851
874
929
936
898
892
948
982
922
875
949
948
944
904
939
949
960
895
904
913
938
882
857
924
924
887
841
913
910
922
859
859
946
944
894
878
948
957
900
905
919
902
863
934
926
913
866
877
948
956
936
941
974
992
929
943
978
942
906
940
938
913
918
946
943
912
920
964
981
907
929
954
944
943
914
990
971
909
959
972
953
912
934
953
920
896
940
964
924
892
962
989
965
925
971
1010
1007
942
927
948
935
876
880
923
916
863
891
942
959
915
907
949
964
931
897
947
991
935
931
955
966
911
961
1003
941
926
971
967
915
907
965
946
922
925
965
966
943
947
948
967
916
907
927
961
925
897
956
968
922
925
955
952
922
910
963
988
934
931
960
956
895
906
959
988
944
939
960
978
923
903
946
1001
975
949
1004
1053
990
914
904
907
867
794
795
793
792
757
763
746
756
743
731
778
828
808
858
908
899
835
833
892
881
849
837
978
905
854
898
939
924
922
1238
1121
1064
1124
1097
995
1044
1064
1012
948
992
987
951
903
928
945
905
880
923
951
958
911
935
956
964
920
943
971
986
938
920
956
965
935
896
943
930
955
889
896
926
958
924
940
987
989
935
967
1008
950
939
962
984
936
986
993
1002
942
997
990
947
958
997
991
923
972
1002
960
917
969
979
926
906
929
936
903
909
951
935
887
927
974
921
970
969
935
885
956
955
908
885
922
952
912
891
983
971
940
969
985
965
918
941
958
934
928
931
934
920
895
942
998
1000
939
964
975
966
921
909
960
960
943
926
968
963
911
920
965
965
916
941
936
934
891
924
939
939
874
948
922
895
845
965
1000
965
975
981
988
918
902
940
928
893
915
956
971
932
932
968
971
927
915
990
975
945
931
1013
1045
1007
931
1034
1028
962
940
967
945
915
902
971
1007
946
899
939
959
913
855
920
946
928
870
917
909
842
942
950
952
911
963
995
971
900
918
926
921
865
970
999
971
921
956
971
936
906
939
959
922
901
934
953
906
855
930
925
909
865
968
994
965
909
956
984
952
900
958
975
955
913
953
961
917
911
946
942
907
953
976
964
904
935
942
939
896
936
951
910
865
926
962
948
909
940
973
942
905
905
915
889
837
947
990
979
907
955
962
920
900
955
953
911
903
959
1004
956
935
1000
1005
956
920
947
977
970
941
944
978
961
921
917
929
936
885
897
921
916
850
909
937
948
886
971
985
955
911
963
978
951
918
947
967
923
873
919
947
910
867
942
967
925
876
946
952
902
884
937
968
942
918
960
969
924
886
933
935
927
879
956
974
927
916
977
997
960
909
951
999
1000
939
965
980
951
898
869
837
937
925
903
861
823
908
924
921
923
1019
1067
988
993
988
968
913
924
921
877
858
905
896
902
837
934
983
1003
926
975
1008
979
920
1008
1008
959
886
895
935
931
897
955
1038
949
1017
1024
994
950
985
973
945
907
958
958
920
946
966
947
925
879
903
882
849
857
882
887
848
841
909
913
895
837
934
919
928
872
936
902
878
859
916
903
919
862
874
930
949
890
888
950
943
926
931
971
969
938
951
974
966
933
956
965
961
923
968
976
946
935
974
970
926
919
939
960
907
878
918
924
869
866
934
944
924
894
929
933
870
877
927
936
875
926
959
971
914
956
940
922
889
939
1066
1122
1065
1093
1025
950
961
929
905
872
886
883
873
882
905
930
905
871
921
917
894
889
892
915
902
873
909
916
909
887
912
925
903
894
942
943
905
942
961
959
931
962
964
920
925
961
973
930
947
960
965
903
917
928
930
916
943
943
926
910
952
958
921
925
954
927
902
938
964
917
886
925
952
893
877
940
945
939
893
932
931
903
879
903
913
906
884
928
956
947
905
934
971
921
902
947
949
914
910
926
930
886
890
942
942
940
1000
1004
968
942
956
957
908
927
949
934
913
923
941
952
915
906
942
923
912
898
950
955
932
918
930
952
922
912
941
955
930
914
948
982
982
936
968
1000
944
899
926
934
925
891
941
974
910
894
958
958
934
924
953
962
931
914
952
956
909
928
941
921
890
912
925
926
895
889
918
918
892
887
933
916
884
922
916
905
877
917
917
905
875
908
906
891
881
950
936
898
910
952
970
918
926
944
921
880
876
917
954
936
902
927
942
935
890
904
908
892
892
929
946
913
895
944
911
900
894
946
932
900
887
910
917
896
922
924
909
882
906
913
932
910
914
968
967
919
926
941
939
890
883
932
936
925
895
910
898
866
868
894
901
898
931
948
944
903
924
947
952
918
916
960
930
912
948
930
933
899
894
899
887
873
887
921
911
899
936
964
940
904
941
942
898
920
953
953
912
918
926
927
879
930
932
911
897
933
952
914
914
950
952
909
913
931
949
904
878
910
931
900
902
962
961
906
888
924
888
899
876
927
945
945
919
975
974
931
938
961
954
908
896
930
921
908
903
910
925
895
909
929
923
890
878
897
913
899
920
978
965
933
948
953
928
886
935
937
920
890
907
913
889
870
908
900
919
892
928
947
927
896
908
920
925
887
877
916
938
881
891
928
961
900
910
962
962
914
914
956
958
917
901
933
932
903
884
911
907
895
872
913
933
914
896
923
920
888
875
903
909
894
879
915
926
903
888
905
909
905
967
973
952
912
951
960
921
897
926
926
908
891
914
924
899
889
917
950
917
880
918
910
884
877
919
934
915
896
924
929
910
872
897
914
916
891
896
937
965
923
982
972
934
916
948
934
903
881
887
901
882
882
933
959
920
932
953
963
899
927
921
900
918
954
968
912
940
931
880
849
847
839
848
860
974
972
909
896
905
905
887
851
872
883
909
870
927
932
950
919
940
944
933
914
896
895
892
884
855
877
865
854
844
840
856
869
846
869
891
894
876
906
943
930
890
911
923
903
852
850
887
880
847
909
896
861
901
901
909
895
951
958
973
944
967
965
949
916
934
913
905
917
910
903
886
874
874
887
859
844
889
895
875
879
909
913
885
859
894
896
894
899
930
906
893
914
953
950
919
939
932
922
887
893
893
896
862
897
898
919
897
882
895
897
889
877
914
963
987
979
1036
1035
986
976
976
950
936
922
919
908
923
927
931
910
937
926
946
932
917
939
920
879
908
942
911
890
923
944
920
884
906
915
910
883
903
905
882
862
894
882
895
879
905
918
938
891
911
930
941
888
885
885
875
855
879
910
926
909
880
884
931
906
927
938
938
919
941
937
924
888
917
897
920
893
898
919
957
908
881
906
909
883
894
932
942
919
1004
1021
957
987
988
957
910
929
929
904
888
884
883
895
867
880
887
892
889
863
902
911
903
877
897
905
896
867
876
890
895
858
878
906
915
882
876
896
897
869
880
870
901
865
859
892
880
858
845
876
898
888
878
914
916
897
879
878
905
908
885
878
912
911
895
864
906
911
895
882
891
895
899
873
899
918
911
878
905
916
937
889
896
926
914
890
893
914
923
872
869
884
898
878
848
855
878
902
866
905
919
912
873
868
869
861
860
825
870
872
889
859
869
893
874
855
884
896
895
862
874
871
884
881
877
884
910
925
877
883
888
890
876
887
898
888
872
886
907
892
878
893
900
894
868
856
885
889
864
843
873
878
881
864
871
888
866
842
872
876
850
843
857
865
861
848
871
861
879
841
871
897
889
857
859
871
888
870
841
861
886
883
848
885
886
892
869
865
892
903
893
865
894
907
874
859
860
882
855
843
872
899
896
866
906
913
913
892
889
884
905
849
838
843
872
880
850
865
882
877
847
885
893
880
835
855
858
867
849
869
896
920
910
892
946
949
931
902
919
934
910
896
896
917
894
867
890
892
893
864
866
870
893
872
848
872
882
879
850
854
860
861
879
885
912
874
870
893
916
889
884
910
917
865
847
875
868
873
835
877
867
882
856
856
898
907
872
886
896
903
867
861
869
877
855
853
878
914
883
877
906
904
872
862
881
888
850
850
867
876
848
861
900
885
893
873
904
910
918
887
907
890
904
888
900
911
920
865
895
893
862
834
838
843
866
843
811
908
970
987
930
982
970
909
873
876
855
846
788
799
858
883
853
812
911
883
854
820
825
875
855
823
807
876
871
826
849
876
928
827
835
875
850
815
812
905
878
838
810
892
867
842
811
817
855
869
814
816
899
894
887
844
871
882
905
843
822
897
896
836
828
887
861
858
801
847
840
853
809
825
887
908
851
819
922
903
875
836
938
933
896
841
956
945
915
827
849
860
848
810
807
845
857
851
787
838
846
803
805
840
842
874
780
824
826
826
802
801
884
895
887
847
891
891
920
846
879
891
937
860
827
900
907
841
808
852
868
864
812
837
872
891
849
821
782
765
812
805
744
723
729
707
781
846
787
760
792
807
805
775
765
741
724
713
700
687
676
674
663
679
684
730
853
771
730
717
704
704
671
677
649
652
661
662
679
691
673
674
693
698
703
712
826
805
753
721
710
724
731
764
738
791
917
940
902
854
927
962
994
925
951
945
927
889
930
940
896
914
941
924
881
899
891
866
831
917
934
890
899
879
828
859
921
907
819
798
811
754
741
733
746
792
827
802
818
933
869
837
786
795
805
851
816
840
890
927
933
855
841
818
865
855
815
897
916
906
863
934
933
888
890
929
877
843
923
854
883
813
812
893
914
913
889
993
1027
965
981
963
944
900
909
932
917
874
873
860
903
893
831
899
888
929
903
898
957
1010
956
878
861
858
877
834
875
872
889
824
848
833
847
802
875
839
859
797
843
827
830
799
811
845
856
911
867
863
889
929
879
860
933
910
887
845
937
931
855
900
849
854
815
820
867
918
943
883
984
987
942
933
930
923
888
926
941
908
875
932
921
880
869
885
906
855
922
884
884
835
829
891
937
1023
972
956
962
970
939
913
926
930
897
854
914
885
897
831
839
898
889
882
822
861
866
908
830
880
871
938
878
807
798
806
767
744
750
745
806
812
844
800
870
865
941
897
889
943
943
942
870
902
884
910
860
918
895
888
824
841
936
948
880
895
906
952
932
908
988
1025
944
977
943
914
928
937
945
900
925
920
908
830
911
931
998
933
917
944
916
859
895
871
843
843
830
891
926
844
924
887
893
823
935
916
895
863
953
981
953
900
865
944
969
936
882
938
988
940
929
931
891
841
941
914
885
818
896
886
919
851
887
890
908
873
831
945
927
886
838
918
886
889
834
940
898
875
823
889
882
918
838
876
871
908
858
879
908
936
865
892
889
938
863
887
892
917
881
848
952
963
893
841
958
947
856
820
876
909
857
806
863
862
803
818
832
838
813
831
850
849
821
809
833
821
836
807
810
858
827
856
806
807
880
884
876
834
867
921
944
883
881
937
899
857
869
952
1023
967
909
951
921
874
911
903
874
853
815
894
870
820
837
961
1058
979
944
981
973
912
894
925
938
919
906
956
994
941
927
961
956
921
872
877
869
897
836
824
868
851
847
811
838
895
946
886
864
950
965
875
854
930
914
871
846
908
913
895
840
853
847
871
809
787
840
839
823
799
885
862
907
849
848
930
976
922
914
952
970
948
868
910
909
939
884
899
942
948
873
835
919
894
867
815
831
898
896
848
833
927
942
851
896
897
913
847
863
930
975
931
896
934
896
833
823
909
912
887
836
946
989
949
876
878
909
878
850
822
910
913
908
838
904
943
935
832
880
898
913
857
821
881
869
892
821
804
867
894
878
846
939
974
956
876
877
943
1040
958
994
994
945
910
940
932
921
846
875
867
893
840
811
864
931
885
835
888
890
958
885
905
841
839
773
810
875
957
983
926
977
1037
999
917
907
967
939
889
830
826
902
837
810
804
908
885
876
834
822
889
912
907
835
830
868
859
871
821
847
878
912
887
864
898
892
936
856
859
901
883
853
821
894
899
913
858
860
978
1024
946
927
916
908
827
809
870
897
934
873
961
994
971
928
922
947
933
866
826
877
935
945
889
860
948
970
939
891
891
875
858
850
868
898
932
900
880
910
836
851
869
938
956
865
892
906
886
844
924
932
887
852
870
908
930
884
842
892
859
834
845
947
1046
1010
938
980
981
931
897
904
908
882
840
947
988
965
911
925
931
902
833
819
933
880
844
835
940
963
928
841
848
867
880
861
829
954
1024
1043
951
921
905
850
781
751
758
755
749
754
742
720
758
782
773
836
881
907
845
904
888
888
813
866
861
840
797
852
856
893
816
819
874
940
874
833
979
994
895
856
848
837
834
1103
1142
1016
1092
1040
965
941
961
971
963
919
963
932
964
907
952
959
954
936
973
962
954
964
953
915
958
960
936
897
940
942
921
917
932
934
885
898
896
897
871
896
884
881
894
901
926
901
930
934
935
903
901
916
937
919
940
981
958
938
892
919
916
913
892
923
909
904
879
899
880
865
847
881
870
887
859
873
890
901
899
886
900
899
916
883
880
899
910
893
876
898
903
909
903
896
868
906
929
927
909
952
981
954
905
935
933
897
876
883
908
902
914
874
875
922
924
915
897
906
892
879
864
846
847
865
845
862
864
890
863
893
878
866
855
874
873
870
864
851
863
873
844
866
859
876
856
861
845
849
849
839
818
829
822
813
804
819
782
787
819
801
787
764
790
822
786
771
772
803
813
784
781
779
816
828
796
787
806
812
784
767
787
774
783
777
768
774
877
893
871
917
926
879
837
840
826
826
775
794
801
802
779
771
791
791
775
772
767
787
804
788
768
797
807
807
783
808
830
823
798
778
796
800
829
792
810
814
828
810
784
802
837
852
823
842
853
848
798
810
823
839
805
823
858
862
820
847
840
862
828
821
860
852
802
835
839
829
799
838
794
802
787
772
777
775
762
767
777
756
768
750
762
750
777
783
776
759
763
749
781
807
779
776
789
829
823
780
750
774
755
737
745
734
721
732
741
753
728
744
784
792
787
760
809
788
788
749
753
753
728
738
740
725
726
743
761
778
760
769
809
802
804
780
794
784
798
763
763
776
772
768
776
777
771
747
767
764
749
762
759
762
749
746
777
769
764
758
745
750
756
779
790
764
780
822
810
781
783
819
830
816
777
763
790
782
795
769
762
791
833
785
791
803
796
776
768
760
776
776
772
745
746
769
777
755
752
773
804
778
771
760
761
791
802
782
777
801
812
809
762
769
781
791
786
768
765
806
797
825
776
769
806
828
839
802
790
792
825
850
782
817
799
807
784
759
787
801
803
787
784
773
780
772
774
778
769
781
780
753
746
772
803
834
792
792
835
846
861
794
821
782
836
784
771
788
791
817
776
780
814
816
802
771
766
796
780
794
759
739
755
786
812
806
796
839
869
802
811
809
817
812
789
797
787
824
757
813
784
814
760
777
813
808
782
763
752
775
818
838
845
895
945
845
885
809
770
742
708
721
733
724
738
738
760
746
746
741
745
740
740
738
818
749
746
744
736
760
723
712
700
695
680
671
675
658
668
662
661
667
634
652
640
634
631
619
623
640
639
658
674
702
1017
946
885
848
874
974
949
959
930
1076
1083
1032
950
1006
1014
997
959
926
988
978
1000
937
922
963
931
943
926
1037
1060
977
1031
991
982
922
910
925
935
916
881
879
918
917
911
876
901
894
889
883
863
882
871
882
863
855
854
833
827
839
836
866
839
823
854
855
871
857
860
880
915
902
888
925
922
912
928
952
909
929
908
903
892
871
858
903
894
882
860
896
884
883
864
862
879
862
852
864
890
904
866
860
907
888
885
876
887
886
882
867
857
872
852
852
851
863
869
886
888
862
862
868
873
857
847
864
891
876
881
904
922
877
918
884
857
830
814
801
785
779
744
728
701
734
817
800
877
903
916
900
926
957
931
897
860
846
820
769
738
715
725
738
750
806
959
916
902
874
958
924
921
904
881
952
925
934
917
933
916
940
918
880
907
899
905
898
895
919
924
908
908
928
921
912
932
932
949
937
926
955
936
921
953
968
930
1016
1001
943
1002
1006
940
898
861
818
793
794
775
749
794
841
1115
1130
1065
1092
1088
999
1041
1001
964
902
887
929
926
920
896
872
940
918
920
882
864
901
882
892
876
865
882
885
883
875
859
850
865
866
857
854
842
862
839
845
845
855
855
838
838
836
865
837
837
840
876
885
863
838
869
866
884
842
853
856
856
852
853
868
919
894
911
927
952
938
887
861
804
802
772
751
714
685
698
711
715
753
824
786
788
743
742
745
739
711
726
750
756
772
915
987
948
854
829
892
880
866
815
845
964
1000
982
873
826
823
820
848
841
815
869
980
1085
1019
911
924
898
892
884
865
893
913
907
919
889
976
950
925
895
876
924
932
898
917
959
939
881
908
890
889
870
882
860
882
856
855
873
869
862
861
882
871
875
884
845
858
861
876
845
842
860
884
861
859
891
891
894
879
881
889
893
867
851
871
880
890
870
873
868
871
893
868
887
877
847
849
871
866
846
830
849
873
858
852
829
879
921
948
905
938
982
981
965
915
950
938
889
902
880
896
855
848
869
864
864
837
839
862
883
870
848
876
873
862
870
853
876
898
898
871
890
907
910
886
875
898
896
893
872
848
852
862
849
824
841
847
883
854
841
857
862
871
852
859
924
911
870
858
881
884
859
849
895
920
927
909
887
905
941
912
902
869
911
905
906
885
875
901
897
924
916
896
915
900
888
901
872
879
875
912
910
884
883
921
944
950
931
876
931
958
948
923
898
942
945
959
931
931
952
942
903
899
905
900
879
871
882
891
877
860
886
890
890
876
872
891
885
882
882
921
917
903
878
893
905
910
899
882
907
901
911
882
846
872
879
892
866
860
888
868
875
865
884
865
894
891
870
874
865
871
843
838
863
870
892
857
836
849
876
893
853
828
873
874
861
848
842
908
911
878
841
835
838
848
851
893
944
913
898
992
1017
971
925
961
956
946
888
909
904
898
879
876
911
928
909
910
895
876
879
875
883
869
867
890
870
886
865
861
871
871
881
898
849
846
858
886
860
843
912
942
922
876
891
893
895
879
863
902
884
886
863
856
879
893
866
866
886
882
881
872
891
899
924
883
880
899
883
864
881
903
901
878
918
908
914
876
893
907
912
892
901
884
890
867
875
872
910
859
861
870
859
849
834
858
854
838
828
837
842
834
837
840
829
847
848
843
843
831
852
830
819
826
842
823
819
830
842
847
843
842
853
848
851
848
833
847
847
857
841
813
846
853
857
833
839
868
849
831
838
892
890
893
854
847
819
810
790
792
789
768
790
741
768
779
770
773
749
744
722
714
700
679
665
662
668
647
667
668
697
708
763
832
879
859
941
1028
1011
942
938
964
973
926
909
1005
987
916
892
945
946
905
994
996
947
936
962
955
923
910
929
945
955
932
911
935
905
922
906
936
925
928
903
893
906
908
892
883
918
926
870
890
908
900
879
855
881
886
858
855
867
872
886
865
900
937
909
906
873
869
881
931
982
1006
921
964
968
962
914
942
910
919
903
879
920
923
933
905
918
921
931
908
938
947
927
883
906
948
936
904
912
948
946
934
908
942
956
935
901
918
921
936
900
880
899
903
901
892
864
894
875
869
854
849
864
869
845
838
852
869
864
865
866
879
873
855
882
857
867
859
857
872
871
875
858
884
858
876
859
876
869
868
893
870
852
883
884
909
893
900
926
937
904
914
909
910
900
893
895
899
879
879
909
890
864
894
888
905
886
876
897
866
871
893
898
889
874
893
904
916
890
886
931
918
903
878
890
890
855
842
860
877
856
855
879
875
865
864
866
884
868
877
878
847
848
877
883
864
851
872
875
876
867
867
864
891
883
859
887
891
910
884
870
887
897
890
904
924
936
901
890
910
924
908
879
900
911
921
897
901
919
920
900
884
915
913
893
898
919
904
873
877
887
891
885
882
887
887
859
849
866
866
851
861
880
895
877
868
896
905
862
875
886
877
870
872
880
899
878
889
895
905
889
880
905
902
904
867
881
874
890
866
881
880
890
876
872
885
884
876
856
859
871
868
859
833
889
886
889
871
915
924
899
903
910
928
914
896
930
924
923
886
910
910
913
888
903
896
921
892
917
927
944
907
921
938
923
932
900
874
915
911
911
870
905
910
902
890
931
880
821
821
842
874
876
904
910
928
926
923
937
949
893
899
952
942
911
934
961
956
928
909
946
936
920
930
953
963
923
964
975
937
910
964
991
966
917
928
943
936
902
901
932
928
918
903
939
932
915
897
928
924
886
928
919
904
891
923
915
935
900
908
905
910
893
922
942
932
920
931
950
939
904
892
916
914
887
868
907
896
920
897
891
913
931
897
901
940
930
898
898
921
913
912
902
926
944
941
915
875
926
916
901
891
915
917
902
910
943
956
924
903
921
911
925
903
915
901
897
891
929
954
921
941
956
958
945
953
951
930
897
928
909
918
873
863
866
877
843
861
867
869
877
883
912
943
904
887
912
918
907
893
901
909
910
896
899
920
922
939
919
980
1015
970
952
1028
1012
966
943
947
933
898
899
901
922
894
879
902
908
900
892
920
904
880
858
876
887
899
850
854
878
883
858
887
942
932
912
953
957
951
942
949
978
930
914
931
929
928
899
921
936
940
909
946
950
938
899
948
965
915
909
942
964
939
923
939
995
1010
961
959
978
961
922
925
943
932
926
943
946
922
918
944
934
920
919
932
923
908
914
959
948
927
892
936
931
894
892
954
958
916
909
953
939
933
915
941
939
911
927
953
936
920
950
957
952
926
936
942
919
897
922
944
942
919
926
960
960
920
919
942
909
892
911
945
939
926
914
955
966
926
938
935
944
896
887
927
922
939
912
923
949
944
902
904
920
922
907
917
943
959
946
948
977
958
920
917
954
960
946
941
952
953
927
909
949
943
933
906
908
929
971
930
962
964
957
931
954
992
997
961
960
1012
983
898
869
833
802
783
768
770
765
763
792
790
756
758
759
753
749
742
767
786
787
784
786
812
837
878
839
898
905
926
920
885
944
946
918
858
939
872
880
798
847
918
986
867
863
804
768
771
768
760
839
848
862
821
854
907
857
872
833
882
881
912
893
858
1013
1084
1061
954
951
948
962
939
926
955
953
965
935
931
969
976
992
975
948
988
989
988
935
938
961
986
954
932
990
978
967
950
1016
1034
1020
967
970
1012
984
962
930
980
985
1010
949
984
983
970
934
940
950
948
937
925
963
970
939
910
959
978
948
939
970
992
960
996
1006
963
942
980
991
944
949
984
979
955
952
981
954
932
956
969
928
892
918
941
942
921
952
964
953
924
893
938
933
914
890
930
925
912
888
922
917
943
911
1002
1016
1013
936
877
852
816
777
758
728
712
694
715
737
754
765
771
758
821
812
866
876
860
901
897
941
897
960
958
908
973
949
946
895
890
946
984
934
889
964
951
916
843
885
920
977
882
928
922
861
810
772
744
760
775
784
840
791
795
786
783
788
757
745
719
713
694
672
684
677
677
651
655
668
669
690
732
788
816
773
787
903
980
970
957
1053
1053
1023
972
1019
1015
1010
955
1037
1086
1090
988
1049
1086
1043
959
1011
1007
1016
927
972
980
975
943
1002
1013
979
946
989
996
963
947
1024
1034
978
1009
1042
1007
974
1009
1036
995
951
997
999
1000
953
970
1033
1082
978
1027
1061
1013
950
1013
1019
960
926
975
984
999
929
966
954
948
920
966
1003
1020
981
1025
1042
1010
940
1005
1019
962
950
990
1004
948
1005
1026
1020
968
1010
1013
992
951
1010
1014
956
919
957
990
967
942
962
997
1010
969
986
1001
1000
950
972
967
981
938
943
997
993
952
937
991
978
935
999
1001
975
933
1001
1004
988
922
963
982
950
923
1010
1007
986
948
978
1009
987
951
974
990
1002
968
949
1008
1041
1006
968
1024
1041
1029
984
1005
1022
1039
979
979
1032
1072
1015
968
1016
1039
1003
948
1004
991
989
946
994
996
1008
980
1029
1034
1007
951
959
977
949
923
982
990
955
905
871
831
828
882
884
890
961
994
993
967
1006
1033
1030
981
994
1015
992
949
981
985
1001
959
977
1000
987
937
995
1020
1005
965
1002
1019
1015
967
1004
1010
985
972
1009
998
969
1013
1028
983
982
1017
1017
959
1006
1002
998
982
1050
1021
1025
1047
1042
975
984
999
1001
955
982
1024
1008
980
1036
1031
999
968
1006
986
968
951
1012
1036
1021
988
1017
1048
986
966
995
962
948
1023
1038
973
959
1004
971
937
956
966
922
924
961
955
939
920
991
1025
1010
987
1081
1066
994
1011
1038
1007
964
986
1007
997
953
976
1011
1004
981
1010
1011
977
953
1015
1026
989
972
1008
1000
965
971
971
982
965
987
998
980
936
967
990
947
934
884
877
857
831
828
843
824
794
807
824
850
899
962
949
920
955
969
981
942
932
999
995
958
919
991
1020
992
951
1040
1019
961
944
997
1024
965
969
1036
1068
1020
947
973
1043
996
965
950
1024
1087
1038
977
1081
1080
997
993
992
973
931
954
959
946
941
949
963
943
922
905
926
933
919
925
937
959
937
903
962
950
978
957
998
1006
1013
972
982
1002
987
946
967
993
944
930
984
1019
986
1043
1057
1012
945
991
980
935
922
944
956
929
953
983
961
936
1007
1007
978
955
1001
987
950
964
989
968
949
988
992
962
981
1024
999
961
986
1002
954
951
977
980
966
928
952
964
969
934
985
997
961
961
983
952
934
970
963
950
941
985
994
990
935
897
868
979
1045
926
908
907
890
874
880
890
860
829
808
800
779
764
753
742
707
713
689
682
684
665
685
680
707
647
434
376
778
606
918
758
739
701
713
685
687
670
668
680
668
665
684
721
779
863
853
799
774
800
833
860
885
843
824
799
766
737
737
757
751
775
751
739
756
797
882
992
972
927
972
1003
1024
1070
998
1081
1131
1134
1067
1027
1067
1090
1004
1005
1070
1061
965
1022
1035
1004
947
990
1003
1021
947
921
959
994
986
943
937
954
947
894
933
949
941
949
1015
1052
1020
1012
1038
1033
975
985
1006
1006
966
974
1018
1029
1019
948
971
993
983
949
963
1070
1053
947
905
912
890
851
849
841
828
793
795
774
776
781
791
772
778
774
768
748
770
801
773
800
837
898
947
928
892
912
976
1055
1001
931
984
978
950
970
1005
972
914
936
945
923
920
994
1060
1038
972
994
994
951
923
972
1003
958
997
1021
1016
970
1025
1044
988
943
983
1000
1004
940
1018
1046
1020
941
969
954
918
931
923
849
850
888
955
921
939
989
1012
977
980
997
974
940
968
980
987
928
961
981
981
949
1005
1043
1048
988
1008
1016
1029
971
937
979
1035
988
933
976
979
954
1006
1037
1027
948
973
1000
1005
940
979
994
962
930
945
952
911
931
948
981
931
985
1024
977
991
996
995
932
965
963
933
925
985
1032
953
936
981
1029
1011
941
906
943
965
997
952
919
980
1015
983
943
1004
1019
978
948
1008
1055
1000
970
987
1007
957
996
1050
1009
962
1044
1078
990
995
1022
1004
919
935
975
986
944
993
1006
976
917
954
989
970
913
972
1000
969
985
1023
973
942
968
1001
964
911
980
1006
1021
974
1026
1032
997
973
1038
1056
976
992
1023
1008
956
1018
1024
1014
964
996
1046
1014
939
989
991
953
976
977
949
912
952
948
918
960
973
943
894
960
970
954
947
1036
1079
1010
1051
1057
1033
959
1013
1019
977
927
962
989
960
929
966
968
938
984
1017
976
955
1001
1016
949
951
964
984
944
953
987
999
933
947
963
974
910
895
877
875
834
830
836
836
841
851
800
808
773
754
737
756
760
741
768
799
847
933
880
837
884
904
926
923
926
966
1042
1018
963
998
994
985
980
1013
1034
986
948
971
967
965
912
936
963
939
898
955
964
961
918
931
948
957
925
901
956
987
955
970
1006
1002
943
959
965
995
928
920
963
982
932
964
1014
1014
957
973
971
947
894
887
934
976
954
940
1023
1032
1015
961
984
997
958
909
927
945
922
904
969
979
935
904
946
969
969
930
932
945
965
922
920
942
940
892
870
901
918
901
897
955
977
939
976
988
970
936
958
973
943
916
951
981
941
910
933
949
964
914
944
976
982
953
967
992
998
949
967
967
973
954
931
977
1001
969
937
992
1009
976
921
955
974
965
914
943
943
919
924
951
940
927
950
932
928
951
929
902
922
950
942
925
939
946
931
897
927
958
907
893
928
960
945
926
938
941
918
884
939
983
929
917
932
937
909
921
969
942
912
933
967
941
926
961
957
939
912
948
971
947
942
983
961
965
1038
1058
998
978
1010
996
924
901
910
918
891
872
911
942
919
900
922
956
961
911
907
935
933
910
938
951
957
930
916
945
962
921
923
954
971
923
938
963
978
932
931
963
954
918
891
921
943
944
913
911
971
985
985
946
985
997
949
916
934
937
900
913
933
937
923
914
967
949
923
972
1028
1003
957
1001
1002
977
935
924
958
933
926
921
943
939
906
964
965
951
921
963
974
920
929
936
923
908
923
930
942
901
923
940
950
912
921
946
922
888
942
958
948
917
937
967
926
906
951
963
945
894
923
940
925
897
917
929
933
903
894
920
951
923
913
922
942
919
896
918
923
880
868
878
887
869
899
912
920
892
906
935
931
911
904
916
926
912
878
920
928
932
921
945
970
938
911
953
966
912
880
907
899
891
880
889
880
867
875
893
895
901
922
956
969
934
916
947
962
937
894
958
961
932
938
975
942
914
948
976
941
939
953
932
897
906
914
921
880
926
937
911
919
964
949
958
927
897
911
934
914
890
931
951
949
925
976
1018
943
918
873
853
889
958
1024
1004
1120
1137
1117
1081
1090
1040
982
970
954
930
903
934
940
911
900
924
930
938
895
912
916
918
909
940
970
980
943
976
1008
994
932
951
941
920
881
898
898
854
848
848
841
805
802
788
754
749
731
719
711
699
692
692
690
696
710
703
699
677
675
676
665
674
696
697
732
745
745
729
735
733
711
705
683
693
713
789
950
964
893
960
942
907
914
916
899
859
808
780
755
710
738
765
731
736
727
737
712
714
717
714
740
745
777
786
825
833
915
901
922
896
860
924
934
968
978
949
1007
1024
996
975
922
877
905
913
897
880
1007
1054
977
953
1002
992
942
989
978
987
962
1020
1020
1010
977
959
1002
1002
995
962
986
986
970
969
1027
1018
997
969
983
954
901
908
955
950
961
955
1019
1014
1003
985
977
940
907
897
913
932
951
958
959
1035
1053
1001
1019
1044
1069
1056
1048
1080
1075
1036
1015
1056
1041
1009
993
999
998
970
986
1036
1047
1020
1000
1025
1016
992
992
1035
1063
1035
988
1022
1024
1001
998
1026
1041
1039
1007
1021
1021
987
957
960
993
989
975
998
1027
1023
1001
1027
1053
1057
1011
969
1002
998
992
982
1041
1078
1055
1042
1048
1062
1066
1040
976
974
994
1038
1022
1084
1086
1064
1036
1055
1024
1020
973
1015
1011
999
963
1010
1003
981
968
1023
1039
992
1004
1035
1011
1037
1041
1034
980
1000
986
971
1030
1062
1080
1036
1051
1066
1035
1010
1035
1021
968
998
1016
1008
963
963
976
969
931
952
1000
987
967
985
1015
1008
970
967
967
960
958
985
1005
992
1021
1045
1020
981
990
993
978
1003
998
974
1008
1020
1033
991
990
1007
970
984
1028
1063
1028
1000
1051
1018
999
1000
1021
1026
987
962
1019
986
951
948
979
968
961
941
1015
1023
1022
984
1019
1030
1003
986
1005
1009
988
973
1018
1009
988
964
991
981
977
978
1009
1009
980
1019
1025
1015
999
1013
1024
1001
994
997
1003
968
991
1009
1003
965
1012
1015
1002
1023
1054
1047
1009
998
1025
1004
979
1001
989
972
986
1000
1011
992
990
1009
991
997
1026
1036
1008
1005
990
979
979
1023
1011
1002
1041
1040
1025
1016
1023
1014
984
1024
1017
1002
997
1030
1033
999
998
1051
1023
961
952
968
950
962
1000
1021
1044
988
1026
1018
1002
984
1041
1014
977
981
998
1004
987
994
1014
1000
996
1031
1031
1036
1004
1027
1027
1016
1012
1022
1044
1022
1048
1065
1038
990
1027
1027
980
994
1035
1039
1002
1038
1032
1004
980
991
996
971
997
1004
1003
972
991
995
991
967
995
981
981
994
1013
1018
1021
1041
1045
1028
1021
1045
1066
1028
998
1034
1004
995
1000
1034
1031
997
1052
1038
985
999
1019
1034
977
1046
1037
1045
1028
1052
1021
1013
1033
994
963
992
1003
1001
958
990
1010
987
990
1028
1019
1014
1035
1013
988
965
988
981
959
963
992
1002
988
1007
1020
1031
1014
1029
1064
1024
1046
1041
1039
1064
1090
1059
1021
1041
1042
1028
1010
1038
1058
1043
1088
1076
1022
1000
1018
1010
973
984
992
978
989
1021
1013
990
1022
1010
995
995
1020
1026
1004
1020
994
970
1011
1033
1013
1048
1053
1016
1010
1033
1023
1013
1060
1088
1033
1054
1062
1055
993
1027
1031
1033
1001
1046
1039
989
990
1016
1025
1003
1007
1035
1018
992
1036
1018
1009
1013
1063
1061
1027
1080
1052
1019
1006
1043
1048
1029
1036
1069
1086
1048
1030
1037
1048
992
999
1031
1066
1038
1066
1057
1028
1018
1048
1035
1001
1029
1048
1026
998
1032
1046
1007
1028
1051
1063
1019
1025
1041
993
991
1023
1042
1010
982
1041
1067
1048
1067
1083
1077
1049
1051
1048
1024
1014
1050
1035
1011
1050
1014
1007
1000
1008
1012
980
1025
1036
999
1007
1029
1022
995
1022
1057
1066
1006
1056
1044
1028
1012
1059
1056
1033
1044
1076
1027
1019
1035
1018
1006
1036
1059
1023
1018
1051
1039
1013
1031
1042
1003
970
1006
1006
1004
1024
1028
1022
1025
1022
1010
976
1022
1017
1014
978
1022
1039
987
991
1009
1035
1013
1057
1062
1021
1007
1010
988
968
1003
1001
983
999
1021
997
979
1024
1020
989
983
1007
993
984
1029
1065
1013
1000
1028
1003
955
1005
1019
985
998
1036
1043
1012
1033
1020
996
1014
1022
1028
1028
1061
1057
1028
1028
1046
1017
1009
1052
1026
1013
1012
1040
1054
1025
1007
1062
1042
1018
1042
1053
991
980
1027
1018
1001
967
986
1005
986
1034
1055
1032
1017
1054
1043
1018
1011
1032
1029
993
1029
1035
985
1012
1021
1020
987
999
1014
1018
986
1009
1024
1028
1071
1106
1089
1036
1059
1030
1038
1036
1046
1026
1051
1050
1044
1034
1069
1062
1017
1031
1051
1019
971
1017
1004
997
994
993
1023
1027
1039
1019
1101
1120
1071
1070
1066
1034
1000
997
977
962
973
975
950
976
995
968
983
1013
996
967
966
992
965
973
1012
1018
1011
988
1025
1015
996
1012
1013
976
966
990
1008
972
1003
1012
1007
975
1007
990
962
982
1011
1014
1018
1048
1065
1067
1076
1058
1017
1038
1061
1028
1056
1058
1020
1059
1046
1046
1013
1051
1053
1013
1040
1051
1040
999
1028
1027
978
983
1029
1047
1036
1055
1029
1001
1009
985
982
1007
1052
1072
1061
1069
1065
1029
1041
1038
1009
1030
1029
1010
981
1017
1015
966
968
1000
991
984
1038
1027
993
998
1029
1025
988
1020
1030
1004
1025
1065
1084
1062
1081
1087
1029
1047
1023
999
987
1003
1002
994
1027
1032
985
974
996
1002
981
993
998
970
998
1038
1027
997
1023
1028
988
1013
991
974
975
1010
998
1009
1002
1015
1004
1046
1050
1026
1005
1021
1024
987
1032
1005
1003
1010
1022
1023
1022
1042
1034
1023
1058
1062
1043
1071
1052
1006
995
1031
1017
1003
1023
1034
1012
996
1018
997
965
982
1007
988
1024
1021
1007
986
1015
1018
1003
1002
1015
995
999
1009
997
979
1010
999
982
972
974
979
973
957
993
1009
981
947
990
965
966
978
996
994
979
990
1005
988
1004
1014
984
1017
1046
1044
1019
1075
1062
1005
992
1027
1042
986
1033
1054
1024
996
1027
1041
1002
999
1040
1018
978
960
976
1001
995
991
989
971
1039
1019
985
958
981
1004
986
991
1023
1015
1009
1030
1009
980
985
1013
976
971
974
965
938
938
955
941
924
961
987
969
989
994
1008
992
1016
1033
1007
1012
1019
989
979
942
948
972
981
979
1018
1006
979
1006
1017
979
1018
991
971
992
976
963
974
974
956
954
963
971
968
1018
1004
994
1001
1007
993
985
992
1024
985
1014
1007
986
989
1016
1043
1030
1004
1029
1029
1003
997
1008
1017
982
992
1009
981
977
1003
991
991
982
1010
1014
968
985
1017
979
986
1023
1012
978
974
971
948
925
955
967
991
994
1018
983
971
1005
1008
1011
1000
1025
1021
986
993
980
951
941
936
958
973
1004
1015
988
959
989
981
972
970
1020
1002
978
993
992
952
952
965
992
990
1017
1056
1026
998
1035
1019
997
1003
1012
1002
971
1003
994
969
1014
993
958
974
1022
1010
966
971
986
980
944
946
977
970
948
956
991
970
975
997
990
996
973
982
982
963
993
978
946
972
976
986
945
983
1021
1010
1003
1023
1001
1014
973
977
972
961
954
977
989
998
1041
1057
1016
1021
1057
1022
964
994
998
1001
995
1000
1001
976
995
1006
1003
981
997
1020
994
993
980
959
942
961
950
911
943
1004
1053
1048
1114
1113
1091
1074
1077
1057
1025
996
980
995
995
980
962
1005
998
1000
977
1012
1044
1021
1006
1019
1001
965
950
960
984
1002
934
942
940
941
929
917
935
916
912
946
972
1007
981
1006
996
993
993
1022
1046
1033
1002
1028
1024
991
970
988
982
963
1007
1041
1030
969
989
983
987
984
1015
1002
952
901
899
940
961
884
863
871
848
862
807
777
766
741
734
725
720
706
706
688
694
695
702
731
799
819
931
1082
1015
964
1024
1050
967
979
960
971
963
1048
1089
1039
1072
1050
1010
1038
1050
1050
1007
1022
1035
986
1000
1054
1062
980
965
999
953
944
1009
975
988
1039
977
1003
979
933
924
974
963
980
979
1043
1052
1074
1030
1001
1012
994
992
972
1007
1008
985
943
962
984
984
998
1012
996
943
986
969
932
978
1009
938
910
983
949
911
952
918
901
937
885
862
889
896
893
912
965
1001
986
1029
1005
966
970
1023
989
980
962
1013
1037
1003
963
991
951
918
937
975
1037
1020
1080
1085
1031
988
1008
981
923
932
964
979
949
1030
997
933
902
938
941
916
963
957
941
990
971
915
919
943
934
905
936
954
977
967
961
993
990
958
971
977
940
926
928
940
908
928
961
987
938
961
983
948
931
948
946
941
900
900
989
945
906
915
941
917
939
945
928
958
962
905
915
936
964
958
932
957
945
931
925
961
963
950
979
1025
1048
1027
1050
1078
1083
1059
998
1017
1006
965
936
985
1019
967
977
1015
1001
955
971
981
975
926
903
952
971
951
949
1061
1062
1022
990
1081
1064
996
955
996
984
981
995
998
949
950
985
975
1012
1028
997
969
1001
984
964
961
977
969
939
971
1005
999
977
1031
1029
1000
988
1023
1016
1015
974
990
994
1035
1024
972
976
1008
1017
981
957
976
927
929
991
974
947
1002
999
979
948
979
975
949
951
1029
1063
1015
1013
1057
1055
1018
956
989
1010
1002
961
1010
1005
990
961
956
949
940
929
937
931
929
895
921
984
943
917
948
929
916
973
975
963
992
1035
1031
1003
1028
1021
993
1000
1012
1013
978
976
990
968
928
967
1021
997
960
1003
976
949
931
968
994
977
967
1036
1028
966
954
997
999
975
921
942
939
942
922
969
994
974
1094
1064
1009
1026
1030
1007
973
1038
1015
984
970
1014
1013
959
948
949
959
940
961
977
978
956
995
1009
995
976
1035
1019
1005
1026
1006
1037
1078
999
992
1085
968
886
891
917
887
888
946
955
968
1083
1048
1044
1094
1102
1048
1065
1058
1017
993
1003
990
937
947
967
953
915
962
968
941
901
951
931
925
915
958
979
943
941
959
955
932
937
961
950
928
948
973
971
949
1005
961
974
959
913
944
944
934
916
979
958
1041
999
948
984
955
931
1018
912
860
851
825
834
830
823
800
774
775
758
750
724
719
718
705
689
709
712
715
720
788
832
829
820
841
924
955
951
905
962
988
986
932
915
972
982
993
970
930
973
987
947
901
926
926
901
908
938
920
894
937
936
936
900
959
945
910
881
940
917
919
891
922
929
934
932
916
947
961
950
966
988
979
971
1010
978
999
1003
943
996
960
966
994
945
974
948
950
982
933
952
973
1009
936
996
977
904
934
948
916
885
933
934
904
946
951
862
862
839
844
847
849
925
911
924
904
933
934
920
887
879
880
862
870
852
866
863
876
850
877
883
870
886
889
878
877
903
887
870
899
921
917
884
896
917
943
915
958
928
920
900
920
908
888
882
908
906
888
917
903
933
907
913
919
898
894
910
911
877
869
905
896
930
892
926
920
913
887
934
935
922
908
910
891
926
952
910
949
950
916
967
1007
941
890
867
825
817
801
786
780
725
752
817
855
829
944
953
964
896
870
938
908
913
906
870
861
885
890
915
895
862
918
930
924
889
908
934
938
941
900
939
948
900
921
943
952
915
917
960
992
925
922
1010
1021
985
983
987
959
1000
1003
929
964
951
872
859
868
935
932
980
1159
1058
1029
986
903
844
815
797
795
862
925
888
923
912
925
954
914
938
934
940
957
930
895
933
948
938
909
946
967
925
923
985
969
938
994
969
972
994
948
972
984
951
905
889
851
832
817
806
773
772
786
768
746
718
727
697
696
736
823
903
866
960
1039
1036
951
997
1008
972
959
902
932
983
966
941
913
958
944
937
918
963
977
933
927
954
967
912
930
910
884
873
906
868
890
952
975
954
870
950
907
942
892
979
1040
987
1009
990
975
950
984
987
948
916
908
921
883
909
895
843
841
825
816
824
895
957
921
1026
1024
1004
950
1016
995
983
926
911
931
922
933
911
921
926
894
915
902
891
909
884
881
888
897
913
886
906
915
889
937
986
938
931
969
978
950
934
981
970
934
947
953
933
912
919
907
925
901
873
898
909
910
899
907
926
921
931
953
951
908
936
926
899
886
908
945
893
904
855
844
820
809
808
825
875
952
909
837
846
871
875
859
838
868
850
874
838
822
780
733
727
708
698
541
865
723
719
705
692
690
698
689
678
665
676
674
688
697
706
733
744
754
753
739
721
742
753
822
794
801
784
828
855
840
821
799
768
746
731
790
863
907
1058
1038
1021
969
1032
1040
1028
1002
1057
1100
1102
1092
1008
1049
1030
1006
986
1051
1041
997
1004
1011
1005
974
1043
1033
1022
972
1007
1023
1004
989
1006
1022
1021
1002
971
1018
1009
998
963
982
1008
1003
991
961
963
995
1005
995
1002
1040
1036
1008
971
996
1023
999
1023
1020
1040
1039
1090
1106
1062
1115
1082
1067
1080
1061
1010
1059
1059
1047
1014
1046
1021
962
976
985
981
969
970
953
951
934
937
943
945
944
955
948
957
942
983
979
968
968
978
1015
1001
1011
1058
1056
990
961
985
944
957
981
984
1001
1041
1060
1052
1067
1053
1048
1062
1043
1013
1038
1008
1021
1004
1001
1004
992
973
978
968
959
972
951
934
922
903
909
909
921
943
926
937
962
935
919
930
924
906
885
887
894
920
890
888
924
925
934
923
918
918
901
913
895
892
887
901
897
872
874
887
886
909
923
954
948
964
957
954
931
939
925
910
913
915
914
942
933
919
952
948
939
932
933
940
938
948
930
927
938
925
916
910
913
911
900
902
884
867
856
819
814
814
850
902
1000
1008
990
1040
1020
976
953
940
904
888
889
860
847
848
859
857
877
932
948
968
948
956
955
936
932
930
934
948
931
942
945
917
906
939
935
926
922
928
930
915
916
920
898
916
902
898
904
910
898
901
919
919
910
901
906
913
898
922
936
946
941
955
971
957
950
949
940
930
935
927
907
909
905
903
890
859
822
824
800
808
819
821
829
867
918
952
968
951
971
981
971
950
937
929
932
957
931
940
1000
1005
1001
999
1014
1023
1020
995
977
998
995
995
962
980
980
985
988
1009
1021
1012
999
1003
987
982
1001
1020
1012
1016
1032
1030
1001
994
1001
1011
999
995
1005
997
967
996
989
977
993
1010
1010
978
995
987
977
989
987
961
978
968
960
952
959
969
954
945
961
953
949
964
981
973
947
963
956
945
951
970
945
953
958
968
962
980
992
973
973
988
985
968
959
971
963
928
956
951
938
945
942
939
904
914
939
928
935
957
979
980
997
1028
1040
1007
1012
1014
1003
980
1012
1007
992
998
1001
978
991
977
985
988
964
1000
989
984
1009
1034
1030
1017
1016
993
991
984
1007
1000
975
994
990
985
978
973
996
964
968
941
912
886
857
860
853
859
860
877
887
909
923
948
951
956
935
928
954
944
951
950
985
1016
1026
1019
998
1011
1009
1016
988
1023
1033
1020
1007
1038
1033
1014
1037
1032
1015
1018
1012
1006
1007
995
987
1015
1003
993
1013
1028
978
983
989
984
966
964
980
996
960
962
984
992
964
974
982
964
944
945
945
940
944
961
946
929
955
962
964
947
973
955
947
978
967
947
970
970
962
944
949
953
950
926
932
957
959
941
969
992
966
967
989
960
945
913
915
942
947
965
989
1001
976
997
993
937
937
922
918
914
920
934
944
929
924
948
961
929
946
969
951
960
955
950
915
924
917
917
913
911
923
918
913
938
961
975
973
995
982
957
948
955
958
955
955
940
924
925
955
934
946
945
980
983
971
958
965
961
950
963
961
945
941
949
943
930
930
933
929
918
910
911
921
919
938
957
966
929
941
930
898
878
915
960
988
1053
1059
1076
1066
1053
1060
1010
1000
986
978
982
959
942
949
936
915
906
930
945
940
953
968
935
931
950
931
922
938
953
949
937
952
953
935
935
931
919
904
930
948
954
917
940
949
951
949
966
962
953
914
912
890
895
894
900
897
886
879
907
919
942
954
967
967
935
944
902
905
919
918
933
923
911
952
947
946
968
969
968
961
933
945
932
919
942
967
979
979
950
981
991
930
978
987
949
962
927
907
887
874
840
818
782
766
746
752
770
783
807
844
859
858
905
914
909
907
890
938
974
1024
1038
1048
1072
1071
1067
1034
973
984
993
976
953
937
971
979
965
942
969
961
950
955
958
988
996
989
1020
1001
976
986
988
968
997
1007
987
985
1011
1027
1039
1034
1014
1019
1012
986
1020
1004
993
984
1001
1003
982
1061
1059
1061
1052
1035
1023
988
1003
974
981
995
985
960
974
956
958
954
966
976
972
976
970
944
940
957
919
911
898
899
931
929
933
933
991
967
956
954
968
980
983
988
1012
994
974
977
993
975
966
969
961
969
961
964
930
942
957
954
986
1031
997
977
988
999
985
1001
1038
1026
1003
1016
1037
1003
974
1006
993
975
1007
1000
994
993
987
988
962
987
981
970
970
1002
999
981
1001
1000
985
982
979
987
983
969
971
966
964
992
990
1001
978
955
953
932
939
920
942
945
944
956
989
981
960
988
964
943
974
964
943
937
930
919
898
910
924
921
909
928
956
945
943
978
963
956
977
996
973
975
995
981
988
973
986
931
951
965
963
941
959
953
960
954
978
999
981
1001
1000
992
1013
988
971
953
987
1000
961
981
952
957
957
958
934
952
955
950
942
952
931
922
906
909
942
957
946
952
961
946
940
939
935
905
921
931
953
964
947
966
979
963
972
954
971
950
929
945
946
956
936
946
952
961
959
983
995
991
955
972
957
948
946
927
941
953
922
951
941
938
941
944
910
886
903
969
1057
1089
1045
1049
1070
1023
984
1026
982
969
956
952
967
951
957
962
972
989
978
968
992
962
973
967
985
978
954
972
975
992
982
958
953
973
981
935
918
904
864
865
884
984
1057
1056
1101
1103
1040
1025
1019
997
967
959
941
903
907
915
951
954
942
948
956
984
998
987
937
970
948
954
964
975
986
980
982
995
967
969
968
964
943
977
976
951
950
967
991
964
981
964
922
894
883
884
883
904
1106
1104
956
885
869
820
773
763
768
771
805
855
926
915
912
965
955
967
955
1001
1010
1004
981
975
971
977
1010
1003
1095
1120
1102
1048
1080
1065
1048
1017
1029
1050
1044
1021
1041
1054
1021
1048
1031
1019
1005
1052
1068
1036
1044
1034
1011
1037
1018
1006
995
1053
1043
1010
1022
1005
1029
1007
1004
996
971
975
987
992
975
1000
1016
989
963
990
993
974
972
984
985
953
918
939
937
928
976
1044
1085
1059
1050
1039
1015
1007
1020
996
977
1003
1010
981
986
996
1010
994
995
983
982
988
997
1004
999
1015
1017
1018
1046
1040
1010
1020
1022
1015
1002
1018
1016
1004
1032
1058
1049
1005
994
954
925
955
924
940
956
990
996
1004
1006
1020
1027
1016
1005
1005
979
995
967
978
969
970
963
980
967
981
956
965
962
967
994
1006
981
990
978
957
936
967
985
1020
1011
996
992
995
981
984
979
984
949
947
936
946
929
915
866
865
877
872
851
837
875
866
878
875
903
942
980
1004
1014
1026
1054
1023
1006
990
980
971
991
977
981
1029
1022
1018
1010
1021
1032
1006
985
1023
1032
1051
1043
1035
1034
1000
1030
1034
1007
1024
1018
1001
972
982
988
968
976
1006
996
984
1008
967
958
997
965
978
996
1001
978
973
970
960
971
958
981
979
999
983
976
976
961
938
951
947
935
921
950
972
1007
985
1019
1001
991
964
985
965
963
952
951
932
942
952
924
921
947
932
954
952
952
958
925
916
906
942
964
968
957
979
1008
993
999
983
986
969
964
983
993
995
998
1010
1018
1013
1004
1033
1038
1023
1030
1022
995
991
1008
980
977
970
976
974
964
1003
1016
996
991
1004
1009
984
1008
1008
979
994
991
1034
992
995
983
1025
1039
1052
1022
1028
1021
1008
978
1022
1027
1046
1042
1068
1062
1069
1056
1034
1037
1023
987
990
986
972
970
1002
992
996
1035
1054
1019
1048
1009
961
973
976
1003
986
1023
1023
964
973
983
978
974
1001
984
951
954
956
959
945
944
939
942
949
966
971
955
972
974
961
956
966
981
985
1028
1004
1000
986
979
972
948
954
945
928
942
942
940
922
939
948
957
939
947
979
983
1000
996
997
982
976
973
966
968
968
958
982
971
949
963
962
950
959
957
981
953
968
955
951
930
933
931
953
988
1023
1000
985
944
925
924
931
924
936
981
972
898
908
891
887
876
860
832
804
826
832
885
898
902
927
938
947
946
971
1012
1027
1037
1022
1032
1024
1001
996
1017
1026
1040
1026
1069
1053
1048
1057
1030
992
1008
1021
1026
1025
1048
1068
1027
1033
1032
1005
954
926
961
1016
1030
1155
1181
1119
1134
1096
1047
1019
1061
1044
1026
1026
1043
1039
1023
1020
1064
1032
1032
1018
1030
1030
1007
1039
1050
1028
1009
1056
1045
1042
1040
1054
1052
1027
1024
1051
1066
1030
1050
1044
1028
1034
1025
1003
997
1017
991
981
980
1115
1107
1102
1066
1108
1090
1050
1019
1032
1004
987
988
987
979
970
986
979
986
963
985
979
984
995
1008
1006
1012
1005
1001
987
998
1003
1001
1011
991
1010
1037
1033
1042
1067
1053
1009
1020
1011
982
998
1017
1004
989
1031
1048
1025
1069
1062
1036
1054
1036
1027
1040
1065
1027
1072
1072
1029
1044
1052
1025
1010
1029
1049
1018
1069
1040
1034
1027
1025
1019
1014
1042
1024
1021
1033
1029
995
1012
1014
990
993
1026
1012
987
1016
1022
1014
998
1015
1020
989
1006
1001
1007
1012
1002
1004
1010
980
981
995
1001
1024
1050
1070
1051
1031
1023
1022
997
1005
974
945
936
959
966
983
1003
1017
1014
1013
1034
1027
1043
1044
1035
1026
1023
1066
1034
1026
1024
1033
1005
1007
1020
980
982
967
1019
993
983
1007
1013
997
979
979
971
990
969
994
1001
1007
997
1003
1000
991
1007
1009
972
1001
1004
989
985
994
1021
1012
1002
1007
992
943
919
914
942
912
900
894
847
843
817
800
776
764
760
755
738
724
707
690
702
675
662
668
683
676
661
698
747
972
1012
986
964
1078
1067
1020
1076
1111
1101
1062
1134
1128
1101
1048
1124
1091
1058
967
991
1051
1011
1133
1126
1079
1079
1163
1139
1110
1086
1116
1108
1089
1075
1135
1120
1086
1133
1123
1096
1076
1147
1116
1081
1077
1142
1113
1089
1060
1083
1082
1062
1048
1052
1060
1059
1063
1050
1106
1091
1058
1043
1101
1061
1046
1040
1110
1064
1042
1098
1088
1073
1043
1081
1075
1047
1065
1068
1055
1058
1075
1048
1051
1095
1096
1080
1088
1053
1033
1066
1055
1081
1069
1093
1107
1076
1052
1109
1085
1068
1090
1110
1072
1076
1091
1067
1078
1073
1081
1090
1116
1070
1126
1110
1107
1129
1105
1125
1104
1086
1092
1073
1105
1080
1050
1099
1102
1074
1077
1110
1067
1079
1084
1057
1064
1096
1072
1067
1097
1064
1068
1056
1047
1014
981
982
952
968
973
981
958
963
949
952
946
955
952
947
902
878
875
854
857
894
922
1072
1112
1080
1090
1100
1067
1038
1061
1049
1023
981
973
1002
1012
1029
1029
1018
1014
1026
1010
1021
1023
1029
995
1046
1055
1028
1029
1090
1048
1032
1074
1060
1042
1076
1093
1080
1056
1058
1038
1069
1064
1032
1045
1057
1028
1024
1024
1026
1016
1015
1032
1034
1048
1041
1062
1049
1070
1065
1042
1034
1022
1041
1008
1037
1040
1039
1041
1046
1053
1056
1027
1035
1034
1014
988
1007
1007
1017
1012
1020
1007
988
999
991
976
970
991
995
992
976
1000
973
969
999
994
975
950
982
905
881
882
835
852
844
851
848
837
844
832
856
893
962
958
940
931
985
970
953
949
937
941
906
926
953
968
962
950
951
946
936
942
994
996
953
931
995
1001
955
963
962
968
984
968
965
917
983
960
934
880
847
815
789
775
768
749
765
775
835
781
783
752
764
742
735
728
714
729
705
757
754
751
801
883
884
967
1098
1144
1031
1059
1080
1079
1030
1074
1100
1077
995
1073
1071
1056
1034
1002
1033
1048
1008
983
1024
1025
996
972
1025
1031
1003
976
1017
1026
978
976
1017
1013
998
957
1018
1035
1035
989
1026
1051
1045
1004
1038
1053
1065
1043
1065
1064
987
1067
1084
1081
984
1042
1053
991
1020
1040
1043
973
1059
1038
1046
984
1039
1041
1031
983
1027
1031
1041
1024
987
1020
1027
969
978
1006
1008
954
943
961
973
948
972
978
994
967
984
991
990
951
981
982
972
913
960
979
971
932
989
959
942
947
946
944
944
965
950
915
968
993
976
948
989
984
958
942
972
988
944
964
987
1005
952
967
955
986
949
970
970
983
932
978
1010
1010
979
1004
999
964
923
931
925
895
900
928
934
932
930
976
990
948
967
979
968
924
966
985
991
983
944
958
991
988
960
971
965
959
934
970
1003
984
963
970
996
989
970
1014
1040
1042
983
987
992
1006
978
950
1007
1035
1066
1092
1093
1079
1051
1050
1041
1041
1008
1012
1014
1004
964
1021
990
896
918
899
880
882
867
845
812
831
845
901
890
925
967
1030
1040
996
1014
1036
1031
1017
976
1018
1064
1094
1019
1022
1037
1044
1019
982
1044
1031
1011
1029
1041
1028
991
963
995
1000
1010
1008
956
1005
1000
990
965
988
1004
967
951
968
986
963
959
966
977
943
888
951
965
939
992
997
982
941
973
978
998
939
959
968
983
930
949
956
983
959
916
932
926
904
942
933
939
895
928
956
927
882
901
890
897
875
905
912
900
887
899
901
888
899
879
895
948
984
975
1045
1070
1073
1016
1043
1062
965
934
945
927
893
901
949
1018
1011
1033
1110
1130
1041
1031
1048
1032
991
1023
1023
1027
983
1011
1019
1016
1018
1037
1028
947
912
922
942
922
915
933
952
916
890
927
939
914
906
918
932
936
914
919
937
952
909
913
921
930
898
936
928
948
898
905
912
929
927
937
938
945
958
997
1001
950
954
979
978
950
939
989
1003
1036
1009
998
972
1001
988
983
1000
974
966
967
977
939
963
980
952
924
986
970
951
947
965
961
921
955
953
971
952
962
976
985
928
938
944
980
961
920
944
957
946
920
938
971
950
919
949
954
945
914
942
955
938
958
941
935
921
938
972
949
924
948
957
972
964
957
964
992
953
948
971
974
947
949
975
943
920
956
905
893
868
892
946
933
916
956
959
964
926
948
967
936
900
916
908
902
894
926
898
887
925
908
916
949
949
930
894
911
936
941
918
936
953
947
920
926
957
949
908
930
949
946
901
930
952
939
918
921
935
917
908
932
943
922
904
924
943
927
918
920
934
938
913
932
975
964
930
940
968
950
927
939
951
938
911
942
977
969
895
876
865
876
864
869
903
952
994
995
963
980
983
987
927
932
957
963
984
955
960
967
960
949
940
953
984
981
960
978
973
948
966
951
953
918
928
985
977
970
945
993
993
996
948
974
979
957
921
947
949
941
941
973
960
937
976
986
970
924
942
944
971
930
945
962
960
918
936
946
955
942
951
969
942
951
979
991
961
930
963
948
950
892
907
908
952
928
918
978
1006
954
912
943
944
940
909
936
951
963
930
901
901
916
906
878
919
930
939
898
888
920
929
900
888
908
903
913
906
911
913
883
879
917
899
874
899
903
913
880
902
914
913
892
906
926
950
939
939
949
951
949
951
938
907
920
915
876
878
858
835
796
788
772
762
747
737
710
721
714
727
766
806
809
818
868
906
924
918
873
938
957
991
1011
948
993
1059
1111
1080
1061
1122
1134
1089
1023
1052
1062
1063
993
1008
1003
1046
990
980
975
994
968
939
994
1012
1013
961
991
996
1022
968
966
977
982
949
990
997
977
936
941
958
947
947
977
985
943
939
959
964
915
955
982
990
961
930
949
991
940
942
955
917
913
923
923
910
886
887
905
923
892
873
924
910
882
886
899
913
889
870
896
920
920
889
896
877
913
894
918
927
944
918
923
932
956
932
912
938
944
926
927
946
911
931
949
957
930
940
952
979
931
950
990
1032
985
934
966
988
933
974
974
957
938
940
929
902
915
935
944
900
911
914
927
906
874
915
924
897
908
944
983
947
934
956
968
926
901
935
929
911
930
921
905
943
960
951
909
949
961
944
919
947
949
929
913
933
943
933
926
949
953
944
926
938
916
911
893
897
925
935
942
917
947
945
975
952
941
962
960
957
927
929
954
960
928
934
946
959
948
907
957
991
1001
967
980
1012
1020
987
927
938
945
941
916
923
952
965
949
923
937
965
954
925
919
933
952
939
933
973
1021
985
1031
1084
1063
993
1013
1006
991
945
957
986
949
930
977
992
956
980
993
972
952
977
1011
1005
979
1020
1040
973
978
1034
1006
985
931
982
1035
1045
997
1041
1043
1018
957
963
965
979
961
925
963
962
943
949
957
958
928
928
938
950
941
916
943
939
958
934
951
970
974
960
941
961
969
970
933
945
956
953
922
959
990
974
924
935
924
921
912
909
927
938
925
940
937
933
899
884
920
944
926
948
996
1001
963
949
962
989
949
974
1006
1049
976
1010
1014
995
960
993
1002
959
956
978
978
959
975
996
945
966
964
931
909
920
948
925
929
908
920
930
903
885
914
924
899
888
930
939
916
905
938
968
948
923
984
990
962
944
952
985
972
942
933
979
1002
998
948
975
973
950
960
972
965
957
969
953
904
926
920
910
894
918
936
946
948
990
1024
1004
964
958
1001
1007
961
930
980
1002
1025
1026
998
1059
1128
1110
1065
1070
1052
1023
1023
1009
973
966
964
960
947
903
904
940
919
911
964
955
924
927
951
967
941
935
972
939
932
941
910
927
949
939
896
934
932
915
899
927
943
926
924
951
959
924
919
923
935
929
900
908
944
909
923
970
1002
981
954
991
999
973
954
995
1007
957
958
979
956
938
977
991
955
976
984
951
969
986
980
954
977
994
987
952
968
990
946
970
972
954
921
946
956
971
916
939
973
969
929
934
921
914
895
885
920
950
920
939
953
940
897
941
944
927
919
926
961
945
951
995
989
948
980
980
946
959
983
941
977
972
975
922
932
958
953
911
960
975
982
948
979
986
941
943
950
960
925
919
952
954
935
915
957
995
966
933
977
974
948
940
996
1029
995
1000
1030
995
988
1018
1002
946
981
981
997
961
991
1013
1026
969
987
1013
978
933
943
946
926
934
960
945
917
943
972
936
920
1004
1014
981
972
1001
991
983
963
1000
977
943
978
970
944
962
986
988
945
963
987
928
928
953
962
960
1018
1033
1014
978
955
972
977
927
944
1025
1046
1034
1007
1070
1133
1161
1121
1016
1018
1025
1074
1042
1049
1099
1083
1026
1056
1080
1053
1005
1034
1038
999
962
1017
1027
983
1005
1043
1047
992
985
979
975
934
992
1000
1022
963
1007
1062
1069
1038
912
904
881
832
808
765
761
733
717
707
695
704
708
696
704
707
707
772
767
794
861
1006
1086
1041
1037
1094
1077
997
1067
1073
1080
1030
1046
1069
1066
1032
1090
1101
1046
1051
1091
1068
1036
1075
1101
1073
1101
1087
1039
999
1090
1139
1136
1030
1116
1117
1090
1067
1094
1091
1033
1051
1106
1115
1060
1097
1137
1103
1044
1049
1121
1129
1071
1109
1127
1114
1058
1108
1076
1065
1006
1043
1069
1068
1012
1089
1103
1043
1010
1090
1086
1025
1053
1076
1058
1009
1051
1069
1013
1053
1070
1066
1008
1053
1061
1034
1028
1050
1065
1003
1071
1082
1014
1062
1073
1055
1014
1057
1078
1071
1017
1060
1057
1015
1068
1090
1027
1063
1072
1062
1019
1046
1060
1061
1009
1033
1039
1025
976
1031
1072
1004
1032
1064
1039
981
1034
1048
1009
1013
1079
1079
1027
1062
1058
1035
1083
1083
1014
1051
1060
1062
1014
1059
1077
1032
988
1031
1061
1028
998
1027
1066
1007
1003
1052
1020
985
1037
1043
1016
986
1030
1056
1010
986
1033
1034
993
1009
1033
1022
972
1013
1041
1009
1001
1018
1022
980
1031
1052
1032
1009
1068
1066
1017
1007
1039
1041
987
1037
1045
1041
977
1010
1027
999
997
1016
1013
974
933
982
1022
1064
1062
1048
1088
1106
1063
1089
1089
1081
1042
1067
1050
1046
1015
1033
1062
1020
1047
1051
1004
1024
1049
1020
968
1023
1039
1020
982
1050
1067
1012
1015
1050
1045
998
1050
1048
1016
995
1009
1014
1037
1093
1081
1043
1140
1140
1118
1118
1120
1083
698
1230
881
886
816
815
836
782
772
760
765
745
723
702
692
700
694
435
421
557
499
1021
737
712
713
712
687
675
676
668
646
679
678
697
733
731
726
786
785
851
889
960
924
948
966
993
949
948
983
978
944
949
958
967
928
954
968
967
942
978
992
995
991
918
938
948
949
927
910
951
975
995
952
987
997
1028
968
955
997
1019
1017
946
963
955
957
939
945
992
1004
997
984
1012
960
1004
1028
968
944
901
896
903
889
934
934
912
953
891
839
832
823
803
782
750
731
729
727
729
745
782
781
774
808
805
785
763
748
825
884
967
933
936
953
993
993
917
871
843
841
894
879
890
939
977
996
886
886
916
927
936
907
956
998
980
997
1025
957
882
854
847
809
780
756
797
822
924
942
898
966
975
1012
991
952
1012
1039
1052
1001
1030
1055
1054
1006
1015
1023
984
941
951
871
847
850
843
866
902
959
929
915
944
957
969
934
964
1015
1007
968
1013
1048
1033
965
988
987
979
959
1032
1051
995
960
1007
992
1010
917
920
924
925
906
944
966
984
1011
962
891
828
841
824
819
882
943
976
941
971
1018
1037
1031
965
1013
1058
1034
971
930
966
920
874
862
842
878
833
791
750
745
714
716
691
677
664
682
667
673
682
689
701
708
711
699
694
689
681
716
781
896
869
895
953
961
913
952
974
926
869
822
801
806
831
893
876
899
954
915
899
902
926
931
936
928
984
1022
1003
1007
1026
1020
1007
977
1000
1030
1061
1010
1026
1038
991
977
1036
1013
995
1077
1099
1002
927
941
939
971
972
1070
1105
1041
1042
1011
980
996
995
988
990
1027
1131
1150
1114
1009
961
999
972
941
1019
1014
965
1010
999
977
937
953
945
935
916
964
989
1006
979
993
1000
1005
937
957
973
961
952
938
978
956
916
940
946
920
924
945
960
964
977
1002
985
966
974
978
976
957
974
983
998
955
970
1031
999
972
1027
1006
962
961
980
1164
1189
1155
1112
1048
1054
1047
999
980
1008
1002
982
997
1021
993
1006
1028
1046
1009
992
994
981
976
989
1007
1000
970
987
1048
1017
1002
1043
1039
1011
1032
1045
1030
1002
1013
1029
1002
977
1007
1027
997
1008
1014
990
945
996
997
982
946
1037
1072
1089
1064
1061
1045
1062
1022
962
975
998
950
960
981
975
989
1030
1057
1011
1006
1022
1017
974
993
1031
1012
954
949
1026
1049
998
1024
1090
1062
990
1004
1011
962
954
997
1001
981
1031
1034
998
998
1035
1020
1006
978
1012
1018
1005
969
1007
1027
1010
997
1085
1140
1105
1091
1141
1099
1028
1028
1032
1017
975
1020
1045
1002
1002
1043
1018
957
973
1007
984
953
1001
1043
1017
1046
1076
1031
989
1050
1024
983
994
1011
1007
990
1001
1015
1042
988
1011
1027
1006
979
1026
1048
977
994
1015
1035
995
1056
1220
1158
1079
1111
1104
1047
1023
1041
1006
975
1015
1029
1017
978
980
970
963
939
1107
1106
1053
1113
1113
1055
1024
1048
1083
1004
996
1025
1026
994
1028
1041
985
989
1028
1023
976
987
1002
994
968
1031
1030
1013
990
1006
1001
980
972
1024
1033
996
994
1047
1047
1003
1032
1068
1020
1033
1068
1039
1005
1064
1070
1018
1019
1043
1027
988
1027
1068
1029
1000
1024
1059
1031
977
1021
1034
997
1020
1038
995
960
986
980
955
967
997
1034
985
1031
1065
1008
996
1022
974
936
975
976
930
980
1012
968
955
1165
1120
1063
985
927
953
942
915
901
923
996
1069
1059
1097
1122
1164
1114
1105
1063
1129
1113
1094
1119
1114
1059
1000
1039
1072
1033
1053
1084
1097
1029
1066
1079
1019
1038
1065
1013
1051
1058
1022
1003
1049
1041
1007
1055
1082
1023
1037
1061
1061
1022
1053
1061
1024
1023
1056
1027
1004
1035
1050
993
1032
1049
1031
1055
1088
1038
1063
1098
1037
1036
1073
1070
1041
1103
1080
990
968
1030
951
936
1078
1130
1073
1134
1130
1108
1050
1052
1076
1029
1050
1044
1029
965
1030
1003
966
899
924
946
932
924
939
990
992
1071
1136
1110
1080
1077
1102
1076
1051
1048
1044
1023
983
1013
1054
1046
976
1045
1036
1018
985
1023
1070
1044
974
1042
1079
1042
993
1025
1024
995
952
1030
1050
1000
995
1040
1028
996
1067
1067
1042
987
1014
1023
980
986
1063
1101
1032
1091
1090
1051
995
1029
1013
961
985
1003
979
966
987
1014
995
1011
1009
969
951
981
957
972
1011
1006
981
1025
1022
1013
995
1013
1019
954
964
982
1000
967
1019
1037
1048
988
1026
1013
971
961
996
966
966
989
1004
962
966
1011
970
986
1024
1019
989
1004
1011
981
993
988
965
977
1047
1048
1024
1105
1111
1044
1053
1051
1015
970
1008
985
969
1010
1001
951
1002
1038
1017
954
995
1038
1018
966
975
996
993
933
922
938
960
962
1032
1026
1002
1034
1044
1009
963
980
983
949
951
966
955
938
947
974
940
924
971
947
944
994
1008
965
982
1001
1002
975
986
1007
1015
954
1050
1044
1013
989
1045
1017
977
1069
1045
1006
944
1039
1038
991
999
1092
1070
968
967
1009
1024
994
1056
1055
1008
976
1024
1049
1025
983
1026
1034
973
969
1012
1028
992
962
1081
1113
998
983
1009
1010
964
915
954
984
903
902
1007
1010
936
1013
1078
1032
1039
1066
1078
1039
988
1023
1063
1054
1041
1022
1027
996
1029
1040
988
1027
1052
1034
1016
1027
996
997
957
989
1070
1111
1060
1050
1080
1048
982
998
1021
966
952
1016
1016
967
978
984
991
941
927
959
969
955
941
990
1006
997
958
1014
1051
1010
1015
1039
1034
991
975
1048
1067
1019
995
1050
1091
1062
1062
1144
1124
1078
1103
1092
1024
1042
1036
1018
980
1002
1036
981
972
1024
1041
988
1032
1063
1053
1004
1057
1026
1065
1017
1016
1024
1094
1049
1068
1081
1033
1104
1140
1096
1082
1132
1080
1028
1068
1048
1007
1026
1037
1006
973
992
1017
991
938
988
1046
1000
1063
1091
1050
1047
1134
1143
1087
1104
1067
1055
1054
1064
1018
1012
1018
991
973
992
1002
961
1000
1002
965
989
1022
1031
948
971
975
1001
949
970
986
998
945
953
1007
1008
957
999
1011
984
971
1010
1032
989
1019
1064
1081
1035
1028
1024
991
1006
1038
1035
1069
1142
1060
1008
1034
1003
990
1037
1061
1012
1028
1044
1062
1003
961
991
992
969
991
1024
1025
978
1009
1007
988
949
959
979
966
925
972
976
962
951
981
976
955
933
981
989
973
960
1008
1034
990
1025
1029
998
991
1022
995
963
1001
1020
1017
966
1009
1044
995
1019
1031
1028
984
1017
992
977
992
1014
955
981
977
962
947
966
952
931
950
964
966
949
990
972
962
957
981
987
970
937
980
971
938
957
971
971
969
1005
1027
1011
974
944
979
982
1025
968
980
1020
1017
1000
989
1001
974
947
972
947
914
973
995
972
987
1005
1016
980
1017
1040
1025
1010
1035
1066
1027
994
1047
1021
1005
1004
1039
1017
961
975
1120
1081
1045
978
1028
1047
1028
1005
1030
1027
984
1012
979
970
988
993
961
936
965
990
976
962
976
968
968
928
981
976
973
929
922
924
945
930
1007
1065
1020
1024
1079
1064
1023
1033
1040
998
1016
1011
986
949
971
1003
952
957
972
988
958
983
996
963
930
981
970
946
934
991
976
929
953
977
973
929
994
1017
986
1021
1055
1008
989
1012
1028
967
957
1001
1041
999
1023
1093
1057
1008
1036
1010
979
1055
1079
1015
1023
1027
1020
1015
1054
1072
1012
1014
1028
994
959
1015
1055
1054
991
1002
1047
1026
990
1025
1040
936
934
1080
1121
1007
1058
1072
982
1014
1035
1021
969
1005
999
1015
964
985
1002
969
969
1004
976
941
971
994
995
956
1013
1039
961
961
990
973
940
941
970
988
931
925
969
993
949
1006
1026
994
949
1033
1057
1028
981
1067
1095
1026
970
1016
1019
978
983
1089
1079
1012
1029
1070
1032
985
1009
1022
1042
977
1021
1082
1095
1044
1102
1118
1068
1021
1067
1064
1000
984
1015
1018
967
1004
1024
1024
964
1016
1065
1044
984
1018
1024
1004
962
1034
1027
964
988
979
962
930
990
1056
1061
1007
1057
1062
1013
970
1008
1008
972
941
1011
1018
966
1022
1051
1001
925
980
983
937
970
1010
1009
962
985
1021
1018
963
1006
1044
994
968
1024
1025
955
1013
1010
959
1006
1059
1021
940
884
856
918
962
925
875
830
799
781
750
738
718
728
711
718
726
767
811
820
834
848
845
863
993
1025
995
932
1019
1000
927
1033
1034
966
1064
1077
1050
980
1022
950
894
959
996
926
934
1007
1005
935
1004
1033
967
895
928
1028
983
1183
1178
1100
979
1005
1019
1009
1017
1124
1110
1043
1054
1040
1046
995
1019
1032
1011
961
1007
1016
973
1058
1066
1019
972
1017
1000
956
988
1002
1002
962
1013
1046
1008
972
1039
1047
1005
979
1056
1056
1007
1075
1095
1025
1030
1046
1035
984
1036
1055
1005
1057
1086
1050
986
1049
1041
978
976
995
933
944
1010
1031
956
1034
1058
1019
1003
1040
1012
956
988
1002
967
942
1008
1024
1013
961
1036
1040
965
1036
1117
1087
1031
1069
1045
1002
1032
1039
988
1011
1026
1002
985
980
1034
1081
1047
1066
1102
1074
997
1037
1030
997
935
958
980
961
938
993
989
944
1002
1035
971
956
998
995
984
1007
1047
1028
994
1006
1045
1027
951
1008
1024
983
991
1043
1019
967
999
1011
974
927
1019
1075
994
963
1033
1011
970
1036
1021
968
1019
1036
983
947
1009
1045
990
1034
1041
989
1013
1067
1024
983
1051
1006
971
1038
1027
957
1016
1008
1005
943
976
978
959
924
1047
1078
1041
956
1044
1119
1059
1033
1159
1164
1037
992
1069
1047
1012
1144
1167
1080
1045
1139
1095
1038
1101
1097
1065
1078
1092
1023
1029
1058
1026
952
971
973
944
917
965
1024
1005
948
1023
1030
963
964
1016
997
956
955
990
971
946
992
1043
980
974
1063
1044
1010
957
1042
1032
971
1036
1053
983
999
1024
961
971
1057
1060
1017
1020
1031
1049
965
989
1036
1031
983
1003
1024
962
942
989
990
943
984
999
967
956
1033
1071
1012
1001
1065
1046
989
1005
1025
972
930
1000
1012
949
949
1036
1032
982
1025
1045
1010
977
1034
1060
992
969
1005
1005
986
1044
1088
1045
1083
1128
1053
1037
1086
1060
986
1014
1017
949
931
1002
1018
977
985
1032
1019
999
1049
1058
1021
1003
1042
1028
968
953
989
985
954
984
1025
1007
950
1016
1015
964
1008
1043
987
943
1005
1003
962
960
1017
1041
1023
1061
1112
1065
1005
1064
1121
1059
996
1072
1069
998
975
1038
1029
972
968
1053
1061
985
1022
1059
997
965
1043
1034
984
987
1073
1052
969
972
1025
1025
996
958
1023
1046
981
944
998
1024
950
975
1006
965
995
1002
953
967
1044
1038
971
1004
1040
979
977
1071
1046
1024
1033
1101
1088
1007
1022
1062
1066
976
1012
1033
983
936
1002
1021
981
939
980
956
929
1002
999
962
933
989
975
929
933
962
919
913
965
959
935
938
969
941
904
939
997
975
940
986
1011
986
969
1031
998
951
981
997
950
930
1019
1014
970
961
1022
1010
992
1058
1139
1094
1060
1091
1074
1020
1040
1079
1036
1037
1060
1096
1025
1052
1112
1118
1050
1066
1080
1013
1040
1118
1079
993
1045
1044
996
956
1019
1016
951
939
1007
1010
948
919
976
1011
968
953
1020
1001
953
976
1022
1020
963
1034
1056
1032
978
1035
1088
1021
994
1092
1111
1083
966
924
1002
988
906
928
969
1001
960
1038
1077
1080
1013
1052
1075
1064
1025
1002
1032
1001
961
1003
998
977
946
987
976
970
966
949
973
987
969
944
1063
1079
1005
964
1040
1036
962
951
988
986
951
923
1010
1043
982
972
1070
1056
988
1045
1033
987
958
1004
1033
984
977
1038
1048
1028
982
1023
1043
979
1002
1018
959
945
1006
1028
949
954
993
997
940
960
1022
1006
961
1042
1081
993
975
1017
1007
947
982
1003
988
973
1113
1091
1025
1084
1068
1015
1053
1059
1001
934
969
976
939
938
1009
1043
964
982
1000
975
924
979
993
999
964
1000
1071
1026
969
1010
1047
995
970
1009
966
930
970
999
995
939
960
1073
1082
1025
1048
1059
1028
968
952
991
965
909
926
979
1008
951
1025
1044
1031
970
1035
1057
1042
970
989
1017
1002
949
976
1023
978
937
1001
1016
957
927
992
983
970
928
966
968
921
897
920
937
903
893
944
1000
1001
958
1020
1026
979
913
938
962
925
899
969
971
913
953
957
925
908
945
994
1034
994
1072
1141
1116
1030
1079
1076
1032
984
973
1049
1064
1006
1019
988
904
923
954
962
912
894
952
923
894
852
816
786
762
735
718
709
701
682
678
667
654
664
647
657
660
663
694
737
752
786
850
970
1002
993
1008
1013
1040
989
1031
1101
970
1040
1092
1074
976
1085
1046
1031
951
1066
1056
1030
979
1091
1085
1034
996
1070
1059
997
978
1082
1070
1035
999
1070
1077
1054
954
964
1000
965
955
1025
988
965
1018
1014
977
1023
1036
1007
1009
1037
1050
1004
1043
1064
1028
1052
1057
1049
1024
1042
1050
1029
1036
1054
1053
1006
1060
1059
1018
1036
1040
984
1011
1087
1083
1025
1063
1111
1077
978
969
998
956
973
1004
944
926
927
831
800
790
748
744
739
767
824
871
920
995
1029
1026
980
1036
1022
978
960
1059
1032
968
1080
1127
1044
1034
1090
1056
986
1099
1081
1004
1030
1116
1084
984
910
937
942
922
1021
1129
1071
1136
1161
1088
1093
1081
1090
1027
1043
1061
1056
1091
1122
1072
1063
1045
982
924
976
1007
986
972
1043
1042
989
1027
1027
951
966
1002
1019
967
962
1000
1014
973
945
997
1040
1003
949
1008
1008
971
954
982
996
968
941
1008
1028
998
966
1041
1056
1030
959
883
850
860
841
861
922
895
869
836
841
857
871
825
798
768
748
733
723
705
692
692
703
714
794
937
989
956
1016
1099
1100
1038
1014
986
1045
1056
991
1023
1034
975
983
1067
1064
998
1086
1078
1045
987
1049
1063
1079
1042
1085
1085
1032
1070
1107
1079
1055
1094
1086
1090
1037
1079
1136
1128
1080
1039
1128
1127
1070
1038
1089
1082
1026
1084
1083
1046
1027
1121
1115
1052
1107
1086
1026
1108
1109
1081
1032
1085
1077
1013
1058
1127
1090
1030
1076
1070
1041
1087
1109
1059
1054
1101
1077
1030
1073
1094
1061
1019
1060
1071
1028
1001
1073
1058
1068
1077
1021
1078
1071
1047
1022
1042
1005
983
975
1051
1052
1039
983
1027
1042
1008
955
994
987
974
920
942
985
1029
984
1016
1064
1064
954
924
938
882
849
851
843
831
829
848
832
796
769
758
733
777
795
799
891
943
955
952
952
1015
1007
963
1022
1030
1005
956
1027
1041
1025
936
916
943
986
958
1092
1164
1122
1032
1075
1063
1025
1043
1042
1023
1065
1100
1120
1036
1096
1114
1095
1033
983
1021
1040
985
1002
1078
1053
990
1021
1021
967
1010
1058
1043
1005
1088
1137
1083
1084
1075
1026
972
1010
1069
1089
1018
1077
1046
1027
966
988
1025
1037
979
1035
1047
1049
981
956
972
965
914
934
958
996
956
957
995
996
945
985
973
943
929
991
1014
965
1000
993
960
925
983
995
968
933
989
1004
986
965
965
946
907
913
937
933
903
949
979
994
957
1004
1035
967
933
966
938
919
909
947
961
924
957
975
970
926
984
996
954
932
982
984
928
943
974
962
927
934
971
965
932
978
974
971
938
995
984
934
944
977
1002
994
946
1008
1049
1023
978
996
1043
1089
970
937
931
946
948
1176
1223
1149
1049
1092
1046
965
1000
1002
967
928
960
997
1012
992
1061
1080
1057
999
1024
1011
975
946
973
958
931
943
941
920
912
942
946
938
909
943
933
932
903
944
977
996
1031
1042
1117
1083
1024
1032
1017
980
1015
1031
1005
1082
1036
1007
1043
1013
973
1022
1017
976
1002
1026
972
941
1023
957
932
981
979
959
914
944
960
932
906
946
961
936
906
953
956
980
961
922
915
946
965
965
1074
1259
1128
1115
1129
1096
1007
972
958
956
918
922
960
949
935
931
963
967
917
948
967
928
927
959
939
900
909
934
932
917
938
959
962
926
922
950
944
945
986
976
950
976
1011
968
931
960
992
941
929
967
977
950
971
992
962
992
986
954
976
986
982
951
962
969
930
922
953
981
930
896
896
877
862
895
944
1055
987
1078
1053
1008
964
1009
1010
1006
952
952
975
949
914
906
929
949
943
909
928
920
904
908
925
947
962
925
966
940
920
937
934
964
929
922
962
977
964
917
959
937
912
906
925
923
899
874
912
909
891
885
893
895
897
881
875
888
895
912
913
924
938
939
906
913
924
899
866
848
843
825
834
900
1018
1057
1130
1166
1135
1072
1142
1114
1029
1058
1064
1027
981
941
984
993
1008
961
918
964
947
969
957
911
943
939
917
910
944
948
951
919
949
970
959
932
975
974
967
948
984
986
949
942
974
988
954
950
992
985
935
924
987
994
972
950
987
983
949
918
984
989
960
956
984
981
940
946
975
972
939
1020
1026
997
958
1007
1007
920
943
959
955
945
964
969
957
973
986
954
960
951
907
944
964
935
914
951
958
939
921
967
973
940
933
965
932
907
919
914
926
916
915
977
1000
992
938
996
966
926
923
941
935
916
941
949
906
973
968
957
989
988
946
925
966
960
958
932
975
966
945
975
982
956
952
943
899
931
934
925
900
935
944
924
911
965
974
944
898
874
853
831
795
800
797
795
782
764
761
734
724
708
705
708
716
690
688
690
695
712
731
753
793
804
928
997
1055
1085
985
1043
1057
1050
1044
988
1046
1072
1028
1012
1061
1084
1042
1012
1075
1059
1016
1047
1074
1037
1001
1061
1072
1043
1023
1056
1043
1006
1045
1026
1053
990
1045
1058
1066
1032
1031
1051
1029
1049
1078
1034
1012
1040
1049
1017
1057
1045
1010
1040
1047
1052
1010
1039
1041
1023
1015
1050
1055
1033
1035
1060
1022
986
1019
1048
989
1005
1012
973
989
1007
1004
1000
1038
1015
975
1004
1027
1004
1007
1046
1008
1005
1022
994
978
997
1017
999
1028
1047
1051
1009
1050
1046
1017
1059
1045
1017
1037
1058
1027
1025
1079
1060
1027
1063
1061
1017
1064
1059
1041
1039
1056
1018
988
1024
1028
1023
1016
1027
1044
1008
1049
1063
1068
1021
1035
1006
1017
1008
1041
1037
1027
983
1050
1055
1021
964
995
1005
975
944
978
986
1001
968
985
991
961
928
936
968
940
994
1015
1030
1014
1030
990
966
999
1011
1033
1056
1030
1055
1063
1050
978
1008
1027
972
994
985
972
933
979
959
987
952
986
997
1005
955
965
950
950
926
923
941
926
916
886
904
933
916
901
937
930
898
868
899
919
941
919
982
1035
1017
1000
1004
1014
978
952
961
962
950
954
968
975
932
933
953
936
912
936
939
899
902
937
950
901
915
907
906
885
889
950
939
904
933
942
945
934
892
877
882
893
877
905
913
908
897
919
988
1041
1006
1010
1010
979
958
973
979
964
942
943
958
918
921
934
952
914
923
969
947
928
972
1008
977
972
997
1015
1010
971
974
982
989
971
964
950
944
921
1006
1027
998
1013
1046
1056
1025
992
1012
1017
996
985
974
995
1018
990
1009
1035
1007
994
1010
984
1011
1025
988
971
976
934
917
978
1097
1038
1131
1167
1101
1151
1149
1077
1043
1061
1038
1002
973
976
997
985
943
945
957
953
952
952
962
947
890
904
926
984
980
1003
1068
1078
998
1020
1018
995
959
976
997
967
921
915
942
967
946
956
992
969
990
989
1030
1001
1005
1015
1023
991
999
1009
1024
987
995
1002
1008
963
1005
1011
987
972
1019
1069
1028
1052
1050
1018
1035
1010
1001
1016
970
981
1004
987
965
992
1010
988
1011
963
908
862
877
873
855
822
801
794
764
757
735
714
711
707
712
741
789
808
865
967
1052
1069
1017
1091
1116
1111
1042
1000
1043
1067
1070
1032
1119
1138
1036
1028
1054
1020
961
1026
1084
1041
1044
1088
1074
1037
993
1017
1005
1002
983
930
973
1009
1023
1000
1018
1024
1052
1010
969
994
1005
1028
972
961
1008
1011
1013
985
983
989
980
956
989
995
1007
970
952
970
1000
1011
960
1009
1051
1041
1011
1008
1037
1040
1017
1025
1030
995
1012
1055
1036
1019
1033
1019
1032
1012
1035
1044
1038
1010
1046
1037
1000
1004
1033
1033
991
1028
1037
1009
983
998
1024
989
974
995
1005
985
1016
1024
1002
1022
1018
1005
982
1019
1010
971
1010
1017
992
969
998
1025
990
1011
997
995
961
939
990
1033
1015
1040
1058
1039
1017
1044
1049
1003
1061
1067
1029
1016
1028
945
892
902
944
997
1212
1292
1165
1138
1161
1084
1092
1072
1018
1022
1026
996
1027
1057
1032
1050
1051
1062
1054
1037
1019
1048
1031
1014
1046
1067
1044
1051
1040
1005
995
1064
1122
1055
1110
1127
1092
1032
1043
1048
1050
1022
1033
1051
1047
1056
994
953
967
998
1038
1061
1212
1226
1168
1112
1127
1114
1035
1019
1046
1045
1023
1085
1064
1015
1078
1114
1043
1089
1085
1062
1041
1060
1041
1009
1039
1066
1050
1047
1070
1023
1017
1029
999
957
995
994
974
984
1050
1024
994
1036
1047
986
1038
1053
1041
993
1036
1062
1020
994
1040
1051
1008
979
1004
1037
1010
985
1031
1051
1037
996
1004
1049
1058
1032
1045
1058
1043
996
1002
1019
1038
1008
993
1006
989
976
957
977
991
973
938
993
1005
953
919
942
952
934
903
910
938
954
932
983
971
957
973
961
961
927
924
950
918
941
980
1002
949
971
980
986
1002
954
938
973
986
970
957
1033
1060
1037
1031
1055
1025
991
986
1006
1010
1011
1011
996
987
988
970
1010
1003
1021
1035
1048
1003
959
1004
1001
1000
1031
1064
1042
1012
1055
1046
991
1017
1030
1019
972
1039
1044
1033
994
1014
1017
1030
1027
1039
1014
1007
1038
1052
1021
1038
995
1025
1028
1002
1003
1028
1024
1001
1061
1085
1040
981
1028
989
951
968
977
989
935
951
958
995
954
966
971
950
954
969
955
931
956
965
921
963
985
1009
982
997
1016
1012
1026
1071
1066
1033
1026
1043
985
1001
1042
1030
1090
1047
1042
1088
1092
1055
1179
1136
1140
1171
1093
1152
1096
1106
1100
1008
1027
1026
1006
983
957
928
881
886
834
823
843
849
864
831
797
811
776
763
733
729
726
732
701
695
677
671
661
663
689
734
964
919
923
1044
1090
1000
1017
1044
1038
988
1066
1090
1052
999
1054
1062
1001
1043
1064
1057
999
1049
1061
1028
982
1008
1029
994
1005
1024
1013
972
1014
1020
1010
952
1000
1025
1010
978
969
1013
1018
975
1020
1018
1002
944
994
993
993
954
1000
1015
980
1005
1000
982
956
983
995
964
913
893
826
838
854
857
976
1036
1051
999
1017
999
980
955
976
970
964
936
960
992
1021
987
993
1044
1043
1006
949
980
979
969
939
939
1027
1019
982
963
990
1010
985
958
943
977
985
955
975
1000
1002
937
973
978
967
926
932
958
990
974
955
959
949
880
862
852
874
866
982
1059
1037
1103
1136
1085
1095
1074
1096
1017
1037
1065
1053
1011
980
1013
1030
1003
1030
1038
983
1013
1007
996
975
993
1018
1005
972
999
1012
1020
993
955
969
981
959
981
1074
1056
987
1025
981
945
955
968
923
921
950
970
961
973
1058
1138
1059
1031
1040
932
925
899
861
859
866
873
896
843
852
818
800
779
753
741
726
734
729
739
765
812
865
916
909
1047
1104
1167
1091
1027
1074
1062
1019
1047
1072
1043
997
1036
1044
965
986
1010
1006
985
1049
1047
1001
1053
1034
1013
1022
1045
1024
1037
1068
1046
1044
1052
1069
1016
1024
1045
1032
1010
992
1045
1064
1012
1058
1086
1059
1030
1067
1058
1003
1047
1049
1027
1006
1032
1052
1015
1005
1047
1040
1009
984
1009
1014
1009
984
1027
1022
985
1028
1023
996
967
980
999
1028
980
1033
1067
1036
1012
1069
1022
996
1042
1062
1018
1041
1076
1078
1018
1069
1057
1019
1048
1040
1018
1003
1041
1066
1027
1035
1043
1010
1002
1006
1006
937
911
889
887
879
904
920
901
892
935
909
896
929
932
930
911
892
915
918
924
940
1135
1162
1084
1149
1151
1094
1080
1077
1089
1061
981
1012
1059
1048
1109
1202
1080
1011
1039
1055
1022
1042
1056
1032
983
1040
1061
1004
979
1062
1062
1045
1019
1036
1022
998
1022
1045
1040
995
1028
1029
1013
979
999
1025
988
971
1026
1034
1033
993
965
1029
1059
1009
1021
1069
1044
1015
1073
1054
1014
1024
1035
1039
1006
1040
1066
1078
1017
1036
1050
1034
1016
982
1015
1036
1023
998
1030
1010
1026
980
999
1053
1073
1047
962
1017
1029
994
999
1048
1030
1030
1086
1033
994
1001
1031
1035
1017
1051
1059
1033
1023
1061
1060
1032
1034
1032
1023
1077
1062
1047
1002
1071
1104
1073
1123
1147
1059
1086
1126
1097
1050
1079
1076
1038
1011
1054
1034
1006
1038
1065
1044
988
1031
1045
1024
1022
995
1005
1034
1005
1015
1021
973
1028
1041
1021
993
1044
1044
1012
998
1024
1035
1013
1068
1056
1017
1039
1017
996
1030
1057
1004
985
1035
1046
1026
991
1019
1061
1018
1005
1033
1034
1014
1032
1048
1021
1029
1060
1032
1022
1045
1077
1046
990
1021
1019
1010
1074
1107
1041
1101
1109
1058
1027
1088
1066
1061
1022
1041
1048
1039
1004
1045
1063
1085
1056
1034
1036
1013
960
993
931
899
840
809
787
763
758
751
722
711
711
718
696
697
704
721
726
720
732
753
752
803
827
894
897
1015
1114
1110
1086
1062
1024
1012
1020
954
991
1021
1038
998
1041
1063
1064
1022
1068
1092
1044
1061
1068
1063
1031
1036
1070
1059
1007
1065
1069
1018
1038
1066
1061
1072
1084
1037
1063
1064
1039
1007
1032
1059
1060
1015
1035
1053
1043
1024
1074
1073
1047
1032
1056
1008
994
1019
1019
986
1028
1065
1003
1004
1073
1064
1029
1078
1062
1039
1066
1056
1009
1030
1029
1040
1003
1034
1046
1012
971
1017
1055
1032
1021
1062
1055
1030
1057
1055
1020
1018
1046
1060
1030
1031
1049
1009
1020
1070
1022
1023
1037
1010
1025
1023
996
961
968
1000
958
1018
987
950
1026
1038
1027
969
985
953
931
943
979
999
1011
1081
1115
1065
1098
1092
1063
1036
1051
1046
1010
1037
1066
1038
1016
1037
1015
994
1011
1025
1026
1000
951
981
981
982
974
1039
1062
1013
1058
1058
1026
1058
1026
979
995
993
953
954
989
989
968
989
985
968
991
993
988
987
1015
1021
994
986
1058
1074
1029
1007
1051
1071
1023
1016
1042
1047
1008
1023
1031
999
950
995
1026
1007
1075
1106
1065
1051
1048
1029
988
972
964
943
1012
1051
1058
994
1037
995
972
1010
999
1006
959
955
992
1013
994
997
1037
1110
1084
1064
961
933
926
981
973
1090
1152
1078
1115
1122
1062
1099
1083
1019
1019
1020
1022
975
1001
1016
1006
928
949
979
980
959
965
974
1000
964
965
1015
1020
971
1014
1029
1010
967
1024
1002
969
982
1015
976
1026
1016
965
981
1013
1006
970
1038
1132
1161
1081
1174
1160
1047
1088
1084
1013
1018
1095
1072
1011
1043
1036
993
944
1003
1017
999
1000
1079
1076
986
1012
1035
1010
972
1007
1036
996
976
1015
1031
978
1023
1027
984
1006
1066
1014
994
1070
1066
986
1038
1077
1062
998
1014
1050
1004
957
1006
1044
1018
954
992
1043
1049
1018
1036
1075
1069
1020
1058
1070
1061
1003
1047
1061
1050
1005
1018
1025
1025
1069
1091
1028
1035
1053
1009
955
994
981
990
980
1085
1093
1045
1073
1076
1022
1039
1054
1033
1007
1044
1055
1047
1003
1016
1022
995
934
993
986
959
943
1029
1080
1031
1010
1074
1046
1010
1060
1062
1017
1026
1050
1029
987
1043
1086
1030
1064
1095
1045
1008
1057
1071
1017
984
1009
1034
972
962
994
994
951
1019
1041
1018
1035
1073
1033
1004
1028
1004
987
1010
995
961
952
1024
1049
999
994
1031
1045
985
1012
1012
985
1000
1019
983
949
993
1002
975
974
1023
1045
994
1021
1056
1044
1017
1047
1046
1003
999
1022
986
968
1013
1045
1009
979
1034
1004
963
1017
992
963
1019
1068
1026
1018
1040
1062
1010
1027
1038
1004
1000
1075
1034
1001
1035
1059
1016
974
1025
1032
973
951
952
958
959
939
982
1020
1014
965
1015
1040
1001
955
1006
1009
968
974
981
970
910
949
999
994
975
1043
1052
994
1003
1010
986
941
982
1004
988
966
996
1035
1009
980
1046
1050
1006
985
1035
1029
1010
1041
1044
1044
979
1020
1035
1023
991
1034
1035
986
970
1021
1021
975
993
1029
999
973
1019
1004
966
1007
1021
972
981
1024
1019
965
994
1015
1007
980
1031
1082
1029
1002
1051
1032
988
1035
1057
1022
978
1063
1069
998
1003
1037
1019
1000
1049
1049
992
1040
1089
1123
1014
982
952
914
912
946
917
905
953
929
890
885
866
873
902
918
876
835
833
787
769
742
740
743
732
762
793
815
866
896
931
1011
1076
1111
1068
1093
1112
996
1040
1088
982
1011
1135
1075
1026
1144
1097
1039
1086
1061
1055
1055
1044
991
1054
1053
1015
1022
1052
1031
998
1035
1045
999
1029
1036
983
1021
1041
997
998
1062
1034
1002
1058
1031
1002
1051
1043
986
1043
1056
1007
1034
1076
1034
984
1075
1047
992
1046
1068
1012
1011
1100
1040
1047
1083
1052
1016
1099
1065
1027
1053
1091
1035
1016
1098
1066
1029
1093
1076
1028
1044
1082
1068
991
1033
1038
1004
987
1050
1028
1001
1063
1056
1005
1061
1066
1026
995
1048
1055
1007
1064
1071
1032
1055
1061
1023
1015
1055
1054
1022
1033
1058
1063
1024
1078
1087
1048
1020
1054
1039
1019
1078
1063
1000
1064
1068
1023
1068
1075
1032
1027
1059
1035
983
1043
1052
999
1036
1076
1013
1026
1050
1025
1053
1056
1022
1004
1031
1002
1015
1042
1013
988
1071
1026
994
1011
1007
981
1047
1043
999
1005
1038
1029
998
1073
1046
995
1062
1077
1033
998
1040
1055
993
1026
1046
988
1052
1075
1017
1052
1043
1005
1004
1052
1065
1001
1066
1079
1022
1049
1072
1077
1026
1076
1091
1036
1012
1060
1101
1024
997
1061
994
947
1013
955
899
847
799
814
794
811
823
838
814
843
842
843
792
787
767
737
719
706
706
696
680
705
764
824
857
902
947
954
949
987
1026
1033
1001
967
1017
1031
1046
1032
973
1024
1030
1042
1016
1045
1048
1020
965
1031
1057
1006
1041
1082
1066
987
1083
1068
1009
1022
1066
1078
1016
1096
1077
1025
1069
1088
1095
1128
1093
1034
1088
1097
1072
1004
1060
1065
1004
1071
1091
1017
1035
1062
1032
1038
1085
1070
1038
1082
1078
1087
1015
1040
1085
1099
1030
1006
1053
1042
984
1024
1041
985
974
1059
1040
988
1052
1064
1039
1035
1110
1104
1106
1102
1125
1120
1035
1061
1096
1060
982
1034
1063
998
1068
1092
1066
1026
1065
1077
1096
1073
1118
1100
1095
1044
1072
1059
1065
1050
989
1035
1057
1042
966
1035
1034
1042
967
1048
1033
990
1043
1055
1070
1048
1097
1105
1096
1059
1098
1107
1059
1067
1108
1099
1075
1100
1107
1049
1092
1107
1056
1035
1104
1136
1059
1091
1107
1105
1052
1128
1135
1091
1105
1112
1094
1048
1082
1066
1042
1062
1087
1080
1044
1069
1061
1014
1066
1084
1054
1078
1084
1079
1043
1110
1081
1050
1035
1078
1093
1059
1035
1099
1105
1054
1086
1120
1085
1049
1089
1098
1067
1114
1117
1077
1061
1101
1123
1052
1112
1092
1035
1016
1096
1141
1056
1079
1130
1111
1041
1113
1122
1060
1119
1094
1079
1080
1104
1055
1103
1132
1057
1074
1099
1071
1035
1051
1081
1114
1036
1108
1104
1038
1039
1080
1083
1023
1095
1110
1095
1032
1062
1082
1087
1047
1080
1105
1084
1044
1121
1107
1077
1089
1110
1061
1104
1129
1116
1073
1096
1121
1103
1050
1084
1113
1096
1061
1080
1085
1047
1022
1094
1131
1089
1023
1097
1100
1047
1023
1067
1078
1045
1103
1094
1032
1076
1071
1076
1038
1075
1085
1102
1054
1088
1103
1044
1070
1077
1080
1022
1055
1086
1030
1050
1076
1063
1027
1106
1099
1064
1109
1095
1071
1063
1104
1078
1039
1091
1104
1097
1061
1079
1117
1110
1057
1070
1118
1106
1036
1144
1166
1136
1075
1079
1124
1073
1036
1052
1060
1009
1053
1055
1075
1011
1041
1046
1093
1022
1053
1084
1042
1077
1086
1068
1032
1102
1115
1046
1055
1077
1057
1021
1080
1053
1020
1089
1066
1033
1022
1067
1070
1046
1075
1086
1068
1027
1071
1061
1009
1049
1055
1005
1034
1081
1082
1021
1053
1062
1061
1024
1074
1076
1081
1032
1003
1048
1078
1071
1030
1082
1079
1027
1045
1057
1027
1013
1027
1041
995
1063
1056
1027
1064
1079
1042
1086
1074
1051
1021
1068
1083
1013
1076
1073
1057
1020
1042
1036
1013
1046
1074
1025
1086
1058
1014
1055
1068
999
1040
1037
1040
999
1030
1061
1016
1038
1058
1058
1054
1059
1092
1046
1094
1093
1093
1076
1108
1106
1087
1103
1125
1090
1019
945
972
956
866
824
787
772
754
737
733
718
716
729
782
812
804
876
963
1014
1006
971
999
1026
1007
988
1111
1177
1095
1101
1147
1132
1092
1171
1159
1161
1079
1135
1141
1079
1059
1076
1081
1034
1115
1138
1073
1098
1096
1029
1031
1052
1036
1009
1046
1104
1103
1064
1061
1118
1136
1075
1045
1067
1088
1060
1117
1121
1095
1114
1118
1052
1104
1101
1044
1031
1071
1092
1046
1118
1134
1086
1064
1122
1133
1064
1101
1139
1101
1096
1108
1101
1046
1087
1104
1112
1096
1052
985
996
1054
1056
1028
1110
1124
1052
1077
1054
1033
973
1005
1006
1041
1002
1046
1099
1084
1039
1034
1134
1155
1149
1083
1126
1153
1110
1050
1062
1028
982
937
1021
1070
1075
1073
1132
1097
1057
1121
1124
1063
1034
950
949
942
948
910
950
1002
1006
1058
1122
1109
1068
1099
1107
1092
1058
955
953
987
1004
962
1058
1142
1146
1049
1045
1085
1084
1087
1083
1071
1031
1071
1107
1107
1062
984
1036
1070
1052
1012
1053
1037
1001
1042
1059
1055
1019
1019
1053
1073
1068
1033
1075
1086
1017
1064
1069
1070
1008
1072
1067
1016
1041
1072
1002
1043
1051
1048
1013
1078
1122
1084
1023
1060
1091
1021
1055
1043
1036
993
1018
1076
1031
991
1035
1053
1002
1016
1012
1063
1021
1054
1073
1055
996
1026
1043
1042
1001
1007
1064
1076
991
1018
1029
1002
991
1078
1082
1054
997
1017
1074
1011
1096
1141
1077
1056
1117
1105
1056
1075
1111
1063
1041
1080
1097
1071
1052
1069
1062
1018
938
968
986
949
930
1018
1078
1088
1152
1169
1125
1083
1080
1084
1053
992
1029
1039
1031
1013
1006
1045
1044
1038
1085
1090
1038
1112
1120
1051
1091
1092
1061
973
1013
1036
1032
987
1044
1050
1072
1017
1029
1062
1059
1005
1021
1065
1059
1038
984
1033
1064
1024
1028
1052
1020
989
1035
1047
1061
1070
1135
1137
1074
1083
1062
1017
988
1092
1171
1101
1081
1123
1090
1077
1102
1090
1030
1068
1084
1047
1051
1048
1023
992
1001
1023
1054
1023
1044
1066
1030
1059
1049
1056
1005
1069
1081
1036
1026
1089
1088
1079
1093
1088
1058
1026
1068
1085
1036
1075
1131
1124
1090
1114
1095
1066
1087
1114
1128
1079
1099
1084
1095
1035
1042
1068
1025
1081
1100
1049
1000
1043
1044
993
1024
1051
1037
994
965
989
975
950
963
996
1013
962
994
998
1013
975
997
1026
1012
979
1010
1034
1018
1037
1050
1006
988
1012
1025
989
1004
1028
975
971
994
972
942
958
997
1037
1008
1023
1071
1032
1012
1068
1065
1029
1061
1076
1065
1082
1063
1021
1064
1091
1046
1001
1060
1051
994
999
997
1008
950
1004
1044
1023
975
977
1010
1024
962
982
1011
989
966
1011
1032
1011
1022
1056
1036
993
1036
1066
1032
1009
1063
1064
1030
1037
1033
995
963
998
1008
974
973
1003
1031
986
1004
1010
1002
962
960
986
1006
971
1007
1053
1023
991
1027
1068
1032
1022
1031
1042
1000
1043
1072
1030
1039
1076
1067
993
1008
1010
970
954
978
1017
1004
1039
1020
988
1015
1039
995
964
1008
1036
1000
968
1003
993
967
1004
1001
952
996
1035
1056
1037
1048
1028
942
936
988
1058
1040
1103
1167
1173
1113
1099
1082
1054
1006
1048
1047
1069
1024
1046
1063
988
1017
1026
992
980
1029
1047
990
992
1026
992
965
1001
1018
1007
973
998
1035
1001
976
1008
999
958
994
1005
975
1011
1039
1073
1017
1032
1074
1049
1005
1009
1008
988
955
1011
1028
1025
988
1021
1058
1013
995
1044
1006
1003
1034
1043
980
1014
1019
1037
987
1008
1022
994
956
987
1017
988
1050
1071
1026
987
1020
1026
988
1000
1008
1041
990
988
1007
1027
994
1004
1030
1056
1003
1040
1052
1033
1016
1013
1024
962
981
1008
985
947
991
1009
1010
980
1023
1048
994
958
980
986
982
942
987
1009
968
998
1011
988
973
969
960
964
957
1008
1063
1095
1028
964
931
931
954
979
1047
1065
1093
1105
1115
1147
1134
1100
1052
942
914
891
930
999
997
1058
1106
1093
1092
1094
1062
1027
1030
1004
942
905
913
951
945
985
1070
1062
1032
1060
1076
1075
1058
1031
1054
1063
1047
979
1015
1006
972
959
1018
1035
982
1027
1035
965
976
1019
1033
990
1022
1033
1056
1012
1000
998
1017
954
1019
1038
1040
993
1067
1077
1069
1011
1043
1055
1028
1053
1087
1063
1030
1071
1079
1015
1008
1010
981
909
935
951
958
940
999
1039
1025
994
1054
1069
1021
1062
1092
1031
1028
1050
1057
1011
1063
1083
1060
1045
1101
1128
1056
974
946
879
820
864
939
1051
990
1071
1119
1062
1090
1075
1066
999
1021
1050
1030
989
1029
1043
1069
995
1020
1030
1028
965
1032
1036
1002
996
1024
1008
979
1016
1004
981
1017
1047
1018
1064
1064
1056
1028
1065
1070
1009
1017
1038
1033
975
1014
1051
1000
1001
1008
1050
1006
1049
1077
1075
1050
1064
1100
1052
1056
1044
1082
1012
1035
1068
1066
1004
1034
1018
1010
966
1029
1032
1013
1062
1090
1030
1067
1059
1006
990
1048
1060
1037
1070
1082
1041
1068
1080
1034
1032
1047
1039
1006
1037
1068
1012
1015
1016
975
904
928
953
961
999
1097
1134
1087
1052
1064
1074
1007
1060
1079
1015
1042
1069
1039
967
1009
1011
968
981
1001
968
977
996
1051
991
996
1031
1049
1014
1042
1066
1040
983
1027
1052
984
992
1043
1026
990
1012
1060
1070
1014
1041
1075
1016
1018
1055
1036
994
1025
1050
1004
1023
1022
970
1025
1026
1000
998
1025
1029
972
1046
1049
1042
1040
1088
1076
1045
1036
1049
1023
1004
1016
1055
1043
989
1030
1060
1066
998
1045
1079
1031
1023
1023
1018
965
985
993
956
979
1009
1004
984
1017
1053
1016
1045
1051
1042
984
1020
1027
1015
950
975
979
951
950
1001
1046
1034
1023
1093
1064
1061
1074
1033
988
1015
1036
1023
1024
1028
1010
958
999
1011
987
958
1015
1007
986
1002
1045
1048
994
1049
1061
1048
999
1016
1018
997
984
1039
1049
1029
1004
1035
1023
994
1014
1011
955
968
983
986
951
1019
1037
1014
1012
1040
1034
971
978
988
968
990
1034
1009
980
1010
1028
975
1012
1020
987
979
1008
1024
983
1006
1014
986
994
994
988
973
1011
1040
999
1000
1027
976
1009
1042
1002
987
1004
1020
985
1001
1018
1001
974
1014
1019
985
1009
1010
974
986
1041
995
1015
1046
1041
991
1012
1032
999
964
1008
1022
976
994
986
957
973
996
952
949
976
1005
942
999
1025
1025
986
986
1016
995
961
971
960
915
937
969
1009
987
1057
1078
1019
1049
1056
1014
1035
1086
1059
1020
1068
1092
1042
1062
1046
1012
1025
1037
998
947
967
1000
962
995
1011
989
968
1014
1037
990
997
1034
995
974
996
1014
989
960
1005
1017
983
944
994
1023
983
990
1020
1022
956
984
995
977
949
988
1029
988
1019
1042
1002
983
1013
1008
984
989
1016
978
954
973
979
967
999
1042
1004
1038
1025
998
1015
1020
1024
990
1021
1058
1022
1011
1054
1038
1004
1020
988
968
969
985
955
1010
1015
1007
999
1024
1016
956
984
1017
1011
979
997
1010
997
964
1042
1054
1010
1057
1091
1038
1047
1037
983
1013
1019
993
984
1012
966
960
1013
1007
975
1005
1042
995
983
1001
992
957
969
956
979
966
1005
1051
1008
1053
1061
1049
978
1014
1021
1019
973
1015
1036
989
1081
1064
994
976
1058
1068
1039
1032
1094
1062
992
1007
1002
955
987
998
1025
1001
1015
1033
1016
952
984
1016
1050
991
988
1063
1038
992
1048
1053
1009
999
1010
984
1027
1047
981
987
1034
1044
1020
1059
1073
1042
1041
1060
1066
1109
1106
1109
1074
1003
1042
1111
1003
956
982
1012
969
945
998
1036
982
992
1042
1038
992
1047
1056
1049
997
933
958
971
941
898
926
958
985
949
1000
1024
978
938
969
989
1008
944
943
973
1008
939
920
955
992
953
926
979
982
988
951
958
976
995
946
933
959
934
934
924
972
993
969
995
1032
1025
1015
983
990
1008
975
946
1004
1033
1026
978
957
991
984
927
956
1001
1024
992
993
1010
974
929
956
996
974
950
985
997
945
948
979
992
960
987
992
984
967
924
963
996
1011
989
1014
996
979
958
976
935
975
1023
998
962
1030
1040
1001
989
1053
1066
1053
1015
948
972
1010
987
936
991
951
875
832
839
827
823
803
810
780
790
787
769
769
754
736
735
724
711
694
696
691
677
688
727
821
914
996
956
1055
1133
1075
1003
1027
1060
1030
1049
1107
1058
1057
1073
1060
1055
1102
1083
1057
1079
1092
1079
1104
1078
1044
1074
1081
1041
1029
1066
1085
1070
1086
1140
1116
1045
1114
1100
1090
1015
1002
1049
1015
981
1090
1097
1044
1106
1127
1102
1059
1086
1089
1045
1059
1090
1069
1042
1103
1102
1061
1007
1040
1059
1038
1023
1071
1081
1023
1090
1091
1028
1091
1085
1046
1015
1026
1005
993
1022
1017
1038
1064
1008
1022
1049
1046
1005
1060
1064
1073
1045
1004
1069
1097
1060
1031
990
1030
1071
1043
1008
1072
1085
1072
1014
1068
1066
1073
1008
1066
1091
1052
1029
1059
1064
1009
1009
1041
1064
1003
1069
1079
1049
1022
1085
1085
1049
1042
1030
1048
995
1036
1052
1051
1002
1070
1073
1053
1051
1060
1072
1037
1085
1089
1075
1012
1087
1106
1120
1088
1055
1038
1079
1107
1040
1062
1109
1112
1038
1091
1104
1046
1026
1072
1012
1065
1064
1022
1051
1065
1100
1042
1033
1049
1036
1005
1064
1081
1110
1042
1070
1071
1052
1015
1076
1099
1048
1061
1094
1041
1057
1068
1063
1012
1058
1040
1036
1038
1054
1009
1016
1041
1034
1001
1053
1072
1075
1033
1078
1045
999
1053
1046
1059
1015
1046
1060
1023
1031
1072
1040
1003
1036
1063
1054
1007
1099
1140
1024
1068
1082
1085
1022
1104
1086
1054
1016
1055
1036
1024
1080
1059
1021
1041
1045
1006
1049
1070
1024
991
1040
1044
1010
1034
1059
1068
1005
1039
1052
1026
986
1026
1042
1021
981
1039
1069
1049
1071
1070
1032
1047
1051
1009
1034
1040
1057
1021
1066
1044
1045
1025
1067
1064
1082
1039
1057
1050
1072
1056
1023
1062
1058
1028
1023
1052
1057
1019
1061
1087
1039
1066
1078
1042
990
1031
1049
1057
1072
1055
1017
1090
1092
1061
1061
1065
1023
1062
1063
1022
1011
1018
1011
996
1035
1028
987
1023
1001
964
933
966
967
945
950
960
977
957
915
949
964
953
918
944
972
976
983
1010
1043
995
1013
999
990
944
971
998
1000
974
1011
1027
991
986
998
985
949
979
989
978
980
1021
1029
985
1015
1028
964
1021
1016
1057
1018
1074
1050
1037
1048
1010
965
972
970
1029
1019
1147
1178
1180
1052
1086
1041
1050
961
966
990
1006
980
1020
1054
1049
945
911
905
911
906
1092
1108
966
927
934
1003
966
895
847
800
794
794
762
748
716
717
698
707
705
709
726
720
728
747
762
793
870
1001
1024
968
1024
1094
1078
981
1016
1063
1089
1084
1027
1086
1078
1096
1035
1075
1072
1084
1031
1017
1099
1104
1061
1066
1103
1086
1050
1103
1080
1049
1118
1133
1095
1131
1151
1111
1140
1158
1133
1159
1129
1113
1146
1103
1106
1118
1076
975
1028
1021
949
1028
1125
1027
1055
1141
1108
1041
1141
1132
1094
1046
1111
1111
1080
1029
1048
1053
1076
1113
1121
1064
1107
1105
1072
1112
1067
1003
970
1013
1071
1043
1092
1138
1075
1029
1110
1118
1057
1102
1109
1086
1092
1057
1067
1082
1040
1071
1076
1020
1070
1075
1019
984
1035
1065
1072
1026
1057
1074
1078
1029
1082
1096
1038
1047
1095
1059
1026
1078
1090
1045
1089
1088
1030
1088
1101
1052
1097
1086
1073
1076
1101
1045
1060
1073
1072
1026
1060
1066
1020
1024
1069
1041
993
1069
1063
1032
976
1046
1057
1021
1046
1062
1046
1018
1063
1055
1016
1060
1065
1014
1045
1026
1001
1013
1020
1015
1003
1060
1029
1023
1079
1030
1016
1034
1036
972
984
1014
1031
973
1063
1145
1096
1123
1110
1092
1101
1068
1088
1090
1105
1113
1104
1089
1081
1096
1077
1147
1118
1038
1099
1047
970
983
995
949
906
872
863
835
806
774
783
775
777
740
740
752
764
779
817
913
953
923
906
955
991
1009
966
932
988
1055
1057
977
1070
1095
1085
1081
988
1018
1052
1053
1075
1113
1129
1082
1026
1067
1076
1008
1076
1074
1071
1025
1056
1066
1072
1011
1031
1040
1047
1055
1013
1060
1120
1080
1128
1128
1113
1128
1129
1103
1112
1079
1076
1080
1068
1024
1021
971
927
866
829
824
801
789
799
785
792
786
769
761
759
751
750
742
749
792
840
869
845
891
945
1009
961
1006
1022
1032
978
1016
1073
1104
1032
1023
1055
1013
1018
945
966
1032
1116
1088
1000
1029
1047
1067
1008
988
1040
1088
1110
1029
1021
1036
1062
1066
1009
1010
1036
1078
1063
1069
1071
1063
966
962
958
984
973
960
1046
1111
1070
1101
1110
1076
992
997
1000
987
947
1000
1081
1130
1034
978
944
864
828
807
802
771
749
765
744
749
763
773
835
889
894
842
924
986
985
950
1073
1099
1080
1054
1084
1068
1045
1065
1078
1078
1056
1109
1105
1083
1021
1100
1065
1062
1027
1079
1067
1062
1008
1073
1078
1050
1005
1066
1066
1016
1031
1059
1058
1005
1013
1026
1026
1021
1066
1041
1010
1056
1065
1021
1051
1061
1049
1010
1044
1041
1005
1043
999
1030
1047
1044
1014
1025
979
998
943
967
996
1020
1033
991
1015
1019
978
1004
1029
1071
1015
1042
1074
1071
1030
1023
1084
1099
1045
1058
1068
1030
976
928
968
1101
1062
1071
1256
1251
1161
1179
1131
1065
1105
1103
1083
1015
1087
1089
1063
1003
1038
1059
1063
1027
1047
1068
1050
1045
996
1048
1037
1026
986
1031
1052
1037
1016
1060
1053
1011
1067
1058
1033
1018
1070
1100
1064
1086
1099
1050
1084
1084
1049
1074
1094
1063
1102
1134
1121
1123
1114
1063
1097
1104
1092
1073
1108
1084
1036
1084
1102
1049
1077
1107
1029
1082
1090
1024
1069
1072
1013
1047
1045
979
897
915
1003
1050
1087
1208
1164
1087
1132
1114
1059
1076
1066
1065
1016
1014
1043
1075
1024
1040
1062
1044
1016
972
1092
1223
1238
1153
1163
1128
1116
1022
1010
961
939
843
804
791
771
752
744
751
746
741
764
784
831
810
806
859
907
949
918
906
962
997
980
999
1076
1109
1065
1122
1135
1087
1026
1075
1089
1097
1083
1017
1067
1078
1100
1046
1094
1072
1029
1055
1048
1065
1040
1053
968
981
1063
1135
1041
1077
1133
1114
1060
1085
1100
1088
1030
1047
1049
1035
1004
1030
1040
1005
982
1022
1027
996
1025
1033
1047
1027
1065
1094
1082
1047
1082
1085
1014
1005
1027
1065
997
1060
1086
1006
1080
1132
1042
1064
1133
1114
1056
1109
1134
1099
1021
1043
1047
1021
991
1012
1011
1001
966
997
986
886
859
829
815
805
785
780
766
756
734
721
710
711
704
680
685
677
697
706
728
732
780
794
816
905
1017
1002
985
1038
1105
1104
1034
1063
1085
1106
1026
1095
1122
1127
1052
1134
1141
1135
1108
1066
1118
1112
1059
1104
1103
1102
1032
1066
1103
1063
989
1061
1085
1056
1019
1041
1009
986
1020
1013
1004
969
1031
1012
970
1005
1002
1013
1011
1020
967
991
1025
1083
1059
1086
1116
1098
1038
1082
1090
1085
1021
1042
1077
1078
1042
1107
1104
1056
986
1003
1043
1026
946
937
960
970
1032
1022
962
921
885
852
835
885
907
874
822
766
753
759
764
721
700
698
698
711
715
736
751
758
772
822
847
853
809
826
883
916
900
940
1022
1067
1106
1018
939
920
894
913
869
894
930
922
924
942
957
912
870
853
827
839
808
800
757
761
767
783
785
806
816
818
819
845
834
812
802
823
815
806
817
803
808
825
805
839
823
827
814
817
795
777
789
790
781
757
776
771
785
782
797
790
777
775
763
753
751
721
697
661
681
664
663
685
693
738
805
921
956
917
927
948
958
935
896
846
821
785
741
734
724
695
688
675
691
673
687
712
775
855
876
878
942
932
957
922
944
945
929
915
955
946
943
982
970
952
969
957
917
941
944
937
920
977
968
958
998
996
954
975
960
931
928
932
898
891
844
810
824
839
854
878
906
924
927
915
929
959
938
917
979
999
1008
988
1020
1028
1029
1004
999
1033
998
986
1007
1006
984
1013
1018
992
1020
1021
972
958
985
1004
1030
962
950
1006
998
993
929
850
835
799
807
838
852
912
945
942
929
987
984
990
982
1022
1082
1063
1077
1038
1011
1003
944
932
946
907
831
817
788
765
758
748
728
712
735
762
791
807
842
855
870
861
872
921
957
957
1017
1072
1033
1059
1061
1029
988
1005
1021
1032
1018
1030
1074
1059
1050
1114
1108
1118
1056
1038
1046
1064
1038
1070
1069
1039
1037
1069
1029
1012
1020
1002
982
994
1009
1052
1036
1079
1073
1043
1021
1028
1013
970
911
901
930
908
927
992
1012
991
990
986
980
946
962
969
958
984
1003
1021
1004
1029
1035
998
997
1005
975
961
981
1022
995
1001
1029
980
982
968
950
926
938
960
995
954
993
997
955
895
890
912
898
857
825
799
813
803
803
802
840
823
815
789
786
810
834
848
846
877
869
878
894
903
880
882
887
868
869
884
899
864
876
901
885
914
922
872
884
883
907
865
878
914
931
902
932
959
950
922
925
900
911
898
860
847
851
883
878
871
925
923
905
907
906
864
854
850
822
835
827
835
830
818
832
833
835
847
846
847
862
868
860
843
860
885
890
881
900
922
889
902
886
864
844
858
866
889
916
940
905
891
909
881
858
873
858
885
926
941
883
840
816
804
786
773
756
725
745
776
896
961
953
995
1045
1039
988
1006
971
944
933
928
910
879
880
884
862
886
892
895
883
885
899
923
906
910
925
933
890
917
986
925
909
924
921
900
880
881
882
875
909
930
919
902
914
876
828
823
834
847
830
916
929
896
907
939
903
897
922
931
915
952
959
936
933
971
952
928
955
962
945
925
953
966
920
889
893
861
881
874
906
947
934
917
953
956
938
876
815
828
851
895
935
947
998
1003
992
1018
988
963
980
1010
1005
1031
1052
1018
1042
1037
994
990
988
973
959
997
982
968
977
1012
972
960
969
930
940
963
967
952
977
980
973
1010
990
960
930
962
969
950
952
983
975
937
983
1013
966
979
995
967
967
978
939
917
936
924
935
915
940
965
954
953
969
971
924
911
925
920
938
956
997
1035
1031
984
1026
1035
988
1026
1026
967
1017
1021
1000
1012
1025
969
995
992
970
989
1020
989
968
1015
1000
976
992
989
976
1002
998
980
1000
1007
962
958
972
957
973
999
981
946
964
953
956
957
970
939
938
946
907
926
942
948
943
977
973
913
904
885
885
861
881
891
876
885
918
917
888
939
936
908
899
917
932
878
930
928
917
902
940
939
913
891
935
928
902
931
944
912
913
942
935
920
959
945
926
907
936
928
937
933
932
880
864
807
796
789
813
850
857
849
882
894
933
926
950
982
956
976
995
1011
992
1049
1024
1036
1021
1046
1058
1058
1069
1083
1083
1043
1059
1037
999
1063
1019
1044
1072
1057
1023
1061
1064
1026
1053
1055
1012
1052
1040
1003
1029
1050
1005
1005
1024
988
1002
1008
990
993
1028
997
975
1017
993
961
992
1007
969
1018
1005
998
1004
1029
990
1004
1028
1017
981
1006
993
953
983
1020
1023
1008
1008
1001
978
985
979
946
972
955
950
924
950
970
964
956
1000
979
958
970
976
952
941
976
989
950
965
957
929
916
949
975
964
983
990
985
955
959
960
931
928
950
948
925
932
918
911
926
938
912
900
937
958
920
969
1034
1033
994
1019
996
984
995
995
971
974
1006
986
920
896
961
1050
1037
929
885
852
834
837
874
937
995
996
1027
1033
1012
1046
1040
1008
1040
1020
1016
1064
1072
1022
1034
1019
973
998
992
978
979
1023
1018
967
990
997
982
992
1005
990
1008
1017
985
1014
1015
975
984
986
937
941
949
930
938
989
965
945
995
959
951
975
974
953
949
952
940
923
931
919
898
910
919
882
892
900
898
893
927
969
940
886
905
881
845
802
788
804
806
810
837
897
881
897
911
923
880
852
862
815
817
839
878
942
940
964
985
969
952
975
969
963
968
1027
994
975
1023
1028
988
1003
1010
974
936
937
916
922
942
925
932
954
931
910
917
895
888
908
902
900
915
935
943
929
936
908
912
922
891
887
939
942
932
962
942
937
960
983
985
982
977
964
934
970
962
927
968
1000
939
922
936
926
888
892
894
884
916
932
938
930
971
977
939
941
966
970
905
902
921
893
921
971
947
941
1000
994
946
940
946
914
936
934
937
921
949
975
971
938
932
909
900
919
932
917
935
969
939
963
931
926
913
910
918
878
917
944
918
921
923
898
913
921
912
892
928
934
876
879
921
934
927
958
963
946
955
958
925
912
928
940
902
901
941
932
910
958
931
933
928
928
906
905
937
912
906
934
931
911
924
938
937
927
946
959
919
901
930
917
902
936
943
923
899
915
909
906
921
916
899
881
871
849
819
834
815
815
811
783
803
783
802
787
772
755
716
722
695
684
673
672
652
670
663
692
723
756
801
833
795
822
831
803
818
817
821
818
865
868
840
862
846
831
835
829
832
807
801
817
792
749
761
785
804
829
867
850
867
882
891
871
905
893
887
895
928
902
867
830
806
783
784
830
887
877
916
960
950
904
912
914
889
878
904
913
914
918
957
995
1006
953
962
954
958
917
858
815
804
866
933
948
908
932
891
851
849
814
838
845
898
969
1003
1027
1057
1073
1050
1027
1027
990
965
1033
974
997
1021
991
996
1000
977
993
1010
1007
987
1036
1062
1050
984
1021
994
984
976
1007
1008
984
1038
1006
975
992
1009
968
968
971
1005
965
1005
1005
966
990
1004
994
969
980
1008
969
952
956
957
950
1017
1013
975
1025
1029
987
998
1009
998
977
1012
1005
981
986
1007
1009
960
1018
1045
989
1030
1034
985
1011
1015
977
991
1010
985
984
1011
1030
1013
1017
1057
1012
1019
975
956
923
907
871
829
813
828
837
904
941
971
953
949
976
981
984
964
999
1026
992
979
1009
1014
979
1009
1025
1015
997
1027
1022
985
1022
1027
1031
1007
1044
1036
985
978
1017
1016
969
1028
1024
1003
1016
990
912
929
884
844
809
763
765
743
716
701
691
690
704
713
711
737
740
738
756
784
785
795
813
814
806
817
832
821
795
804
815
837
837
886
920
927
904
879
899
858
840
827
810
802
804
826
826
807
821
816
812
823
785
784
787
782
759
788
810
780
817
794
785
779
782
780
771
772
756
752
755
739
766
771
787
782
771
770
761
768
750
736
713
721
706
704
702
710
697
722
744
759
768
811
843
857
881
918
919
919
980
960
925
938
949
871
901
898
852
859
976
916
942
964
972
1003
1021
1013
1006
1020
992
1042
1028
993
1009
990
979
1017
985
960
1002
1011
1007
975
1005
1007
1027
987
998
983
903
940
970
956
956
1007
999
1004
1025
1020
1023
1009
1028
1021
1005
988
1023
976
979
1017
971
978
1020
978
988
998
973
995
1005
972
937
945
960
914
915
907
931
1005
1028
1026
992
1018
999
975
964
964
930
929
938
930
912
945
965
934
977
980
970
1001
1017
976
985
991
957
993
999
939
915
943
933
929
986
1001
979
998
1002
972
997
1010
1017
990
994
1013
987
997
1014
980
972
989
967
944
994
981
958
989
990
965
972
994
1009
915
897
886
887
887
858
883
958
929
908
868
869
882
888
874
891
875
856
865
856
851
836
831
807
784
759
759
791
799
835
811
850
848
850
821
785
812
820
825
837
842
841
815
822
828
828
828
834
848
866
835
831
863
863
853
837
828
833
825
816
795
800
788
764
750
752
739
756
757
738
750
734
725
720
745
745
755
762
773
818
817
824
853
865
880
888
876
896
885
853
816
795
792
795
838
878
890
894
896
912
868
852
857
840
857
862
916
926
900
927
938
920
917
942
919
895
912
946
968
949
944
940
918
906
893
872
873
834
809
812
833
906
956
981
984
1007
953
907
906
886
875
866
843
808
773
773
811
854
915
953
971
995
1041
1055
1008
1018
1036
1024
1015
1040
1009
1040
1051
1012
1016
1027
1001
992
996
965
901
896
894
912
918
904
971
995
978
939
882
820
787
762
739
731
754
776
834
804
775
802
834
842
850
840
851
868
902
919
964
989
1021
990
1015
1024
1015
1001
1027
1104
1039
987
1016
997
1026
1002
973
1019
969
1006
1008
989
1010
998
1006
1025
990
1003
1007
1042
1033
1023
1021
1019
972
1033
1038
974
950
941
891
880
897
879
883
940
987
985
991
1002
959
995
971
900
895
921
850
852
863
867
846
827
823
824
821
817
807
816
856
865
888
871
870
897
641
1110
881
898
898
830
1021
903
898
980
608
1411
985
931
911
883
855
841
839
790
772
786
807
815
796
803
809
827
823
846
815
815
811
835
966
930
861
835
805
778
791
809
850
882
886
894
847
794
837
923
935
956
984
1062
1045
1001
951
922
891
845
787
760
763
825
913
967
966
1024
1018
1001
1003
963
980
970
905
921
926
886
914
906
880
890
891
953
948
936
936
980
956
950
883
823
836
882
927
919
948
988
943
931
953
917
940
917
910
878
884
918
938
949
945
929
927
937
920
899
900
889
869
866
873
853
829
814
814
821
823
816
816
808
798
841
976
1045
1080
1093
1013
1006
1004
977
955
969
994
973
1009
955
951
957
935
902
904
884
886
839
796
811
842
885
909
941
942
916
872
910
921
900
885
889
914
930
905
901
877
846
828
819
817
847
826
785
623
472
464
786
814
895
903
902
900
858
813
790
765
757
757
795
932
1012
1075
985
996
1012
1018
1028
1030
999
967
984
988
944
945
939
903
905
847
829
813
828
844
833
791
809
837
871
897
935
882
895
890
893
885
885
843
841
808
791
773
766
779
525
1015
745
751
745
774
778
778
769
778
768
776
800
780
786
819
831
853
875
872
869
840
836
828
862
916
933
961
916
935
941
901
928
902
896
858
818
797
803
821
844
848
836
840
803
807
825
823
827
832
858
880
849
879
889
913
875
853
831
869
862
859
887
886
849
860
898
902
896
863
900
882
846
873
891
869
863
900
874
900
858
840
812
791
806
819
819
845
893
898
897
880
909
907
890
925
942
929
960
941
988
972
950
979
952
969
944
883
850
812
778
762
737
704
691
689
673
712
760
919
972
1032
987
935
998
1002
967
986
964
968
972
973
933
944
952
927
901
913
924
903
897
913
896
902
908
890
910
924
894
900
911
883
890
897
897
893
933
888
884
864
856
853
840
828
860
850
850
864
897
871
900
925
900
933
954
952
963
974
956
994
1007
998
1023
1028
993
987
1010
1002
932
908
972
969
973
943
915
881
849
797
788
782
783
788
795
776
778
595
1181
933
925
876
847
840
832
769
765
735
718
734
705
760
823
893
873
820
798
829
797
799
775
766
736
724
698
693
685
670
676
665
689
731
734
786
799
791
770
767
737
749
760
767
745
736
741
732
715
709
703
683
696
687
702
702
707
720
708
743
748
737
737
738
730
737
729
703
710
704
695
710
698
707
726
754
742
753
759
750
733
735
721
707
699
699
696
680
692
685
705
726
756
757
778
761
757
743
715
717
707
698
696
687
691
705
708
732
759
758
772
746
746
752
740
710
708
699
685
699
705
718
761
804
762
773
785
772
742
758
741
745
710
705
694
682
667
668
683
710
728
769
797
817
791
772
767
761
750
743
732
707
690
683
687
673
685
685
687
694
722
736
745
785
824
859
825
813
846
826
844
852
837
809
806
812
813
818
781
784
789
772
787
803
784
770
783
783
849
824
783
807
799
787
768
759
737
742
740
712
705
716
718
724
767
794
785
801
769
739
737
738
743
735
757
759
742
740
734
750
762
766
729
763
775
781
792
778
770
768
755
748
739
749
732
720
717
744
724
739
723
715
713
717
722
707
730
725
718
723
749
752
700
701
725
730
737
726
723
742
744
725
711
729
722
713
714
710
682
701
704
720
761
779
802
862
879
857
858
855
842
817
783
779
792
774
754
748
735
727
741
735
733
730
727
756
776
776
787
826
834
820
789
769
742
728
717
720
724
735
512
724
883
960
965
938
948
959
962
970
938
911
923
908
851
859
882
845
873
925
905
920
970
938
984
1002
964
962
987
985
943
929
929
929
992
936
924
944
961
941
935
960
915
939
921
896
838
831
829
862
838
853
852
883
873
847
852
880
890
901
876
862
869
845
824
818
770
799
830
845
872
852
855
886
885
887
894
883
861
855
829
819
818
831
795
806
954
901
887
970
882
858
889
914
894
880
859
863
861
884
890
898
908
942
956
926
989
938
904
922
898
908
920
934
940
959
959
967
968
944
978
956
974
954
931
952
934
901
914
937
912
906
869
874
859
869
839
870
912
926
952
979
948
940
927
893
872
834
802
773
774
785
777
733
751
738
733
718
707
722
717
682
698
682
687
683
702
710
732
751
749
752
731
721
717
704
733
730
756
750
748
743
747
730
733
736
715
732
740
729
732
723
733
715
705
698
690
679
682
689
713
711
724
716
719
701
712
667
689
665
679
672
675
668
673
645
637
650
630
634
637
638
650
661
696
681
675
681
686
674
701
696
717
720
692
693
683
664
658
637
643
635
640
642
652
642
650
647
662
643
648
654
644
631
629
623
621
614
620
627
613
638
631
646
657
645
668
679
681
691
665
670
669
669
668
665
652
658
639
632
618
644
626
652
706
727
754
783
778
749
765
764
741
729
715
691
705
681
686
672
676
668
656
661
649
650
639
638
629
657
666
689
714
751
755
725
729
729
711
698
704
687
685
671
674
685
687
700
699
712
676
730
714
725
721
723
718
742
757
738
775
783
817
801
795
800
761
751
782
755
778
766
755
787
809
805
814
815
812
805
809
828
786
802
831
814
824
852
874
849
827
828
873
852
888
949
996
1013
1020
935
958
984
966
909
856
850
849
831
847
905
921
913
930
966
966
916
893
917
937
928
939
932
942
967
988
944
981
986
931
939
991
974
959
1007
982
950
942
920
870
848
831
820
777
815
840
845
850
858
816
847
869
872
889
868
884
927
906
873
840
861
863
868
912
940
923
919
931
909
891
831
807
796
780
786
781
757
771
797
817
919
1004
1038
1067
1058
1035
1027
993
956
902
844
859
853
880
849
863
992
1025
980
908
867
889
870
842
852
874
887
898
879
903
954
939
959
981
969
972
964
976
941
928
894
899
907
888
879
939
902
892
922
938
909
941
946
918
900
922
924
899
924
934
953
958
935
911
839
791
768
757
748
723
743
728
744
730
726
774
769
737
752
771
822
781
804
796
790
793
794
802
783
774
767
762
777
788
797
815
791
774
795
778
756
771
749
760
746
761
748
764
779
770
763
758
748
731
710
723
724
776
784
837
928
930
917
891
890
919
926
889
872
880
857
825
811
808
810
786
813
832
852
825
848
838
828
814
834
832
832
808
794
782
785
816
839
842
835
868
871
836
826
823
832
802
838
830
833
836
816
805
827
827
844
812
859
894
900
831
835
851
858
844
876
868
848
859
882
877
855
865
890
896
886
915
935
921
879
879
855
832
828
921
946
923
914
938
945
914
942
930
938
965
993
989
992
977
968
973
958
898
889
904
883
897
955
888
873
847
833
796
798
814
805
813
788
793
789
789
778
799
829
881
953
930
952
965
958
950
927
904
882
833
853
828
843
832
829
827
838
873
822
821
805
811
830
835
827
794
804
812
837
836
843
813
823
839
840
863
850
842
841
850
843
850
853
869
869
834
834
840
840
813
832
838
844
845
854
887
876
862
859
836
823
816
815
821
811
820
829
837
838
834
832
816
796
807
814
828
839
833
840
841
868
882
892
858
865
855
881
891
913
890
849
861
863
828
860
902
893
901
976
1012
996
1002
1023
996
973
968
914
882
887
867
708
1023
879
836
841
861
866
887
838
860
873
862
837
865
851
865
849
872
896
906
883
874
799
795
766
749
738
719
712
722
727
715
715
712
728
734
752
760
766
737
725
730
749
733
769
824
886
860
887
841
820
803
784
814
803
829
837
830
848
880
878
839
856
866
872
900
913
860
819
818
818
807
816
814
816
844
833
797
802
806
801
786
767
787
785
787
800
834
819
844
810
776
807
830
830
853
854
845
841
815
789
793
766
807
799
788
786
817
814
881
886
882
893
901
891
832
841
821
824
826
838
802
793
820
818
918
993
974
969
931
949
959
946
954
931
933
900
937
942
956
891
879
922
902
888
869
890
866
871
876
888
905
895
879
910
919
986
999
977
910
912
887
871
827
795
752
789
810
872
1024
1106
1139
1091
1112
1128
1107
1077
1047
952
917
932
927
955
927
933
944
880
912
902
925
914
906
925
948
909
933
937
952
896
948
939
891
916
874
857
836
858
839
823
839
874
884
854
875
898
923
866
871
883
912
937
950
968
969
958
936
896
877
886
881
874
869
836
839
830
812
834
864
843
824
802
791
803
813
822
814
825
828
845
874
863
834
838
856
859
836
813
811
832
870
883
898
962
983
990
961
976
944
925
888
900
882
878
893
914
953
924
960
971
933
955
943
934
919
923
921
910
889
909
902
913
907
938
924
913
948
942
909
946
945
913
919
940
928
907
955
993
1020
1017
997
935
934
963
922
862
833
789
808
779
771
761
757
773
773
768
770
774
778
814
828
839
817
851
854
878
919
906
902
926
946
909
913
918
906
856
861
884
928
936
928
985
1021
1052
1020
1036
1044
1072
1079
1044
986
1004
1045
1024
974
1027
1057
1002
1022
1032
998
957
990
987
1000
983
964
967
965
906
881
883
893
840
834
843
876
877
882
868
873
905
944
902
946
995
1048
1012
1028
1048
1006
962
928
871
829
825
802
810
783
863
913
906
904
894
885
882
850
838
834
842
792
837
868
913
970
920
971
989
963
935
887
844
871
894
924
976
1016
965
945
1009
1018
931
950
980
1017
947
914
959
974
989
973
904
908
900
921
901
873
904
952
957
884
903
849
856
862
864
874
861
847
853
836
816
786
740
746
777
822
883
977
931
921
968
1047
1064
1068
1044
965
997
1000
1032
1059
986
994
1031
1046
980
953
980
953
906
922
928
923
887
910
896
909
886
884
869
886
843
809
828
815
790
781
805
828
860
836
843
977
1010
939
888
880
875
926
946
959
924
872
849
798
796
847
859
832
830
829
844
854
857
849
850
833
817
792
767
773
775
810
836
895
916
904
880
883
881
861
823
819
822
810
798
796
789
779
789
790
785
783
796
802
838
860
825
829
836
834
835
802
806
810
765
784
804
823
827
825
832
859
876
873
845
848
832
830
825
796
790
752
792
787
801
824
807
819
843
848
832
844
828
833
818
819
819
795
802
808
843
881
919
898
916
900
858
828
809
813
774
772
776
793
823
836
824
867
897
918
948
924
872
887
866
849
827
814
813
844
880
908
919
893
849
809
816
855
892
923
875
933
954
964
957
920
863
865
857
844
850
859
838
818
794
793
788
788
781
754
750
758
798
835
855
827
874
917
960
981
946
922
877
831
804
768
744
729
728
711
676
681
685
692
674
675
676
685
685
695
672
678
681
683
678
689
668
680
675
680
682
684
699
709
710
704
713
708
735
747
738
717
750
783
825
812
835
832
852
872
858
801
810
806
800
798
814
817
798
807
778
809
811
798
789
809
809
792
786
794
803
824
815
826
823
838
834
820
790
798
786
776
805
853
860
915
900
889
910
908
890
859
865
900
904
866
893
926
922
872
896
900
873
859
857
888
859
841
885
902
936
891
899
918
871
856
874
850
833
812
821
781
780
745
757
750
748
742
736
719
718
720
760
767
781
676
907
771
791
776
771
776
785
798
774
798
779
796
810
822
809
784
774
788
782
763
776
763
748
743
745
761
744
760
768
763
739
716
733
749
723
742
741
760
771
783
780
811
818
843
833
796
806
808
784
796
773
772
783
800
788
775
776
783
798
767
772
776
785
773
779
741
751
745
765
796
838
854
825
819
872
878
870
821
807
812
795
792
784
782
786
757
737
742
752
753
772
750
767
795
817
873
873
875
850
860
860
870
871
859
822
825
833
826
822
789
781
779
771
767
763
792
816
810
794
823
841
869
856
822
819
812
831
829
793
792
795
779
803
818
840
796
816
824
840
839
820
803
804
784
778
777
744
744
734
747
758
798
795
808
785
821
839
816
808
789
757
746
744
749
763
806
826
813
851
896
892
915
881
861
848
835
825
808
809
774
777
757
769
775
771
792
816
852
831
835
827
814
790
757
729
725
728
745
738
781
831
854
865
839
824
787
793
766
777
771
799
801
793
772
778
748
731
735
705
711
698
708
731
746
735
737
761
791
799
788
764
767
773
789
792
769
750
752
778
761
747
760
769
755
764
773
797
793
789
792
820
847
834
828
795
804
788
815
815
820
798
798
793
808
806
811
812
796
778
758
755
754
744
730
738
751
732
769
769
763
748
763
771
752
755
734
735
734
721
727
712
723
731
756
799
797
776
846
854
818
855
887
875
843
814
840
870
878
871
831
829
849
835
849
821
785
812
829
815
792
825
844
849
812
835
861
924
911
887
900
918
913
864
826
824
801
796
827
886
892
872
858
883
888
896
880
835
833
860
879
827
864
871
876
918
947
956
911
901
910
896
861
836
873
905
931
924
874
888
891
899
843
871
871
862
848
835
797
794
811
824
839
848
865
878
865
845
788
799
789
810
809
791
838
868
918
986
929
969
1013
1025
970
958
998
991
981
929
909
921
956
976
994
892
828
816
775
750
724
716
729
700
687
714
733
768
762
785
782
779
805
868
940
1007
997
1015
1047
1060
1039
1055
1060
1017
1017
998
950
944
933
921
888
814
805
771
770
805
843
895
910
905
949
960
963
980
981
991
989
976
937
960
929
893
884
853
810
805
804
794
787
799
801
781
784
752
761
746
731
732
699
719
713
706
749
771
778
793
799
811
867
911
899
878
856
821
779
775
761
791
833
897
966
993
976
935
976
964
940
900
883
860
863
830
785
786
755
741
751
736
752
741
714
747
718
706
735
738
744
762
776
780
797
799
756
737
772
751
765
796
814
835
846
869
880
847
849
840
850
861
873
902
903
927
978
999
950
981
923
882
890
908
887
905
922
896
889
896
888
858
861
818
805
789
799
784
804
792
772
757
770
749
743
742
692
795
747
737
748
738
724
738
732
753
754
749
751
745
765
764
742
740
743
770
814
806
856
878
852
858
870
871
857
865
911
915
912
928
942
893
897
861
867
859
827
797
793
820
832
812
820
822
824
810
824
806
803
770
781
771
775
769
750
753
747
752
723
712
713
753
752
794
795
787
760
738
730
718
731
748
795
817
893
935
903
931
939
883
890
863
838
834
839
838
817
857
854
870
879
875
819
826
826
834
807
824
820
837
794
808
801
793
775
782
759
738
734
762
794
804
795
842
828
838
837
793
783
771
755
762
750
728
695
698
721
763
797
782
814
806
797
776
771
718
741
735
747
771
820
816
829
854
877
881
859
866
895
886
895
862
898
929
907
909
933
920
878
898
888
880
855
853
830
797
825
844
863
864
902
862
864
885
898
916
925
904
938
947
944
945
913
858
843
847
871
864
878
859
800
810
847
856
846
827
824
801
776
772
800
827
786
801
786
765
789
797
814
826
826
787
791
774
785
795
778
844
836
851
825
829
788
793
758
753
740
732
764
807
888
866
906
935
937
925
897
907
913
913
920
911
921
915
922
902
932
942
889
887
928
922
940
991
983
913
909
925
907
887
898
898
896
855
821
819
817
792
835
847
857
854
839
864
853
849
835
842
857
809
810
816
813
859
886
890
892
911
909
872
875
853
842
828
831
784
771
768
774
792
802
801
779
767
784
795
854
854
862
898
879
813
830
803
784
766
770
766
777
778
839
899
923
958
973
968
910
886
869
829
802
763
753
783
796
851
826
850
876
905
926
911
899
886
847
806
769
739
721
717
718
761
848
962
1047
1027
988
1009
1015
1002
976
933
886
878
834
831
793
792
780
777
765
773
761
757
783
795
794
787
823
822
805
823
850
867
853
882
881
883
864
883
871
888
856
873
887
893
862
880
893
881
884
885
870
869
884
848
796
794
802
785
794
811
848
830
837
860
838
833
818
815
810
776
790
797
799
801
829
856
857
841
850
865
828
842
849
839
839
825
830
844
813
827
840
850
836
859
884
868
858
878
853
834
843
835
862
845
865
862
861
837
882
848
792
775
737
732
729
746
794
806
845
857
877
879
840
845
834
841
812
818
836
846
847
871
881
860
889
855
834
864
897
903
939
982
990
965
933
909
881
859
842
838
832
842
823
782
795
779
803
816
836
808
791
773
766
769
772
810
807
829
817
793
813
808
794
772
753
761
779
808
811
838
861
838
870
869
871
862
862
878
902
922
915
907
897
845
864
862
866
861
835
858
874
888
862
872
870
847
852
855
856
816
849
808
807
766
780
765
741
742
735
766
728
770
736
761
734
735
743
739
715
720
705
756
730
774
748
806
771
754
731
713
699
716
706
705
737
751
737
747
742
773
815
803
779
751
758
749
751
747
458
439
531
737
764
774
809
830
458
680
495
828
827
801
787
734
723
708
689
701
559
659
266
293
442
755
815
801
812
810
779
742
720
703
684
678
660
663
657
683
720
725
847
829
889
851
886
849
867
889
893
858
851
873
856
894
902
885
847
866
864
833
825
887
956
952
919
970
936
1002
1041
1050
968
984
958
864
871
873
850
826
855
886
877
870
896
858
861
857
862
837
830
854
834
861
885
898
858
883
888
872
853
866
880
855
805
807
774
760
743
794
868
928
969
1009
993
928
907
915
929
960
991
920
971
996
997
949
950
993
1013
987
1066
1000
996
1056
978
1004
1060
1001
1074
1077
1042
1045
1101
1092
1020
1065
1083
1088
1019
1060
1023
951
955
948
910
908
957
969
1000
950
952
965
959
915
945
958
947
945
925
959
954
961
948
957
932
880
842
831
863
847
876
875
849
876
885
871
862
905
888
884
911
937
892
844
843
809
814
776
766
806
834
861
821
841
862
891
855
876
877
878
881
895
892
867
885
884
867
877
898
921
881
919
855
846
853
879
876
853
887
857
850
861
833
833
854
855
824
861
861
890
855
871
872
874
874
894
886
904
938
953
939
927
940
952
901
903
925
913
903
919
898
871
887
884
885
901
935
902
890
882
839
838
835
793
804
791
780
797
814
774
799
793
810
821
842
809
831
836
834
815
802
819
805
789
800
802
804
800
848
858
850
889
906
902
889
895
886
855
865
876
865
852
836
834
825
806
812
799
770
766
778
796
865
870
884
917
939
912
918
930
904
931
958
913
921
951
962
966
977
1004
965
981
991
991
960
1002
989
959
995
986
940
969
971
938
967
949
931
948
955
912
949
943
903
908
916
908
895
929
950
898
902
909
904
892
926
946
927
923
936
945
906
940
962
978
950
964
989
975
964
1006
1014
966
1015
982
958
981
954
926
949
921
902
937
940
911
952
976
964
951
981
993
954
975
982
953
951
965
948
937
958
960
937
954
967
939
931
945
943
902
911
911
895
913
923
889
906
930
895
914
906
883
874
899
903
881
885
876
831
841
878
925
918
919
914
886
860
838
855
863
881
872
857
894
887
864
870
872
858
866
893
851
862
880
852
865
868
890
881
874
910
891
906
927
928
923
932
931
926
917
949
913
913
902
905
873
881
871
850
836
814
796
814
790
764
772
815
853
860
899
922
922
919
912
922
897
910
886
890
886
886
857
880
870
860
891
879
862
874
879
858
867
896
851
873
889
884
882
891
895
882
878
896
895
902
884
913
915
878
860
819
833
810
796
815
824
783
785
797
795
784
782
791
802
774
782
770
772
740
755
762
778
793
786
798
808
785
775
755
727
732
738
769
820
869
901
871
909
898
887
887
902
885
857
853
862
820
818
852
814
819
830
830
806
770
764
754
754
735
738
751
766
772
787
798
823
859
862
843
839
796
796
773
786
796
787
790
785
798
779
797
796
790
802
817
819
811
846
856
834
841
851
834
855
820
836
849
845
854
854
882
859
847
879
894
903
903
937
928
903
863
862
845
848
839
830
850
813
819
857
864
827
853
857
852
818
814
839
842
871
845
854
861
846
815
809
821
830
804
763
788
800
797
801
841
833
832
820
820
813
794
783
751
751
747
783
763
789
805
815
778
796
788
777
788
795
794
764
764
755
757
742
734
765
744
761
745
722
731
739
742
756
575
915
762
746
731
741
771
769
784
761
751
747
747
722
746
744
764
738
725
766
747
796
800
815
782
784
854
888
856
810
821
847
818
828
815
800
785
769
738
742
750
769
792
795
806
810
822
840
852
882
925
931
936
909
930
877
885
807
843
840
844
862
962
1011
1078
984
949
995
957
936
901
854
836
845
862
838
830
846
865
874
856
847
905
898
884
896
918
877
848
862
901
886
892
933
893
898
905
899
879
905
917
870
891
917
914
904
969
913
902
918
871
840
840
804
836
828
814
898
814
831
822
762
798
808
837
852
846
901
894
883
871
875
895
903
886
916
921
913
958
950
954
904
860
825
802
832
833
896
880
929
987
1006
1018
986
1003
1023
1016
942
941
952
919
894
932
927
925
968
940
940
943
910
957
949
889
918
914
889
944
957
882
857
893
953
980
986
974
919
905
917
929
937
914
971
1043
1003
1020
1036
1001
975
995
951
963
984
957
910
911
943
967
955
928
889
901
921
916
899
947
990
984
1018
1058
1020
970
1000
985
959
1017
1005
970
992
976
925
961
961
942
912
880
912
920
916
937
978
966
988
985
936
882
912
932
952
952
922
929
933
916
908
856
877
885
933
915
965
1014
1031
967
1002
996
988
935
970
974
942
990
958
942
966
962
918
947
940
944
976
999
944
973
986
948
950
1015
1021
975
938
972
1001
998
968
977
997
1017
985
1019
1038
1032
1014
1008
1010
926
930
919
901
870
836
831
819
788
793
771
764
722
718
708
698
700
695
729
758
773
787
778
783
757
749
749
740
717
722
749
820
865
843
841
815
785
796
815
845
833
793
809
820
801
823
834
811
806
828
834
834
862
835
867
859
856
882
888
884
825
792
786
781
791
805
812
818
835
840
842
868
904
871
856
856
858
857
832
782
776
786
809
806
839
917
965
926
881
882
901
873
856
868
859
898
883
895
887
852
801
818
802
816
818
820
845
860
867
827
815
820
803
804
799
829
851
811
831
828
827
797
803
787
794
820
816
828
846
861
872
835
834
823
816
819
831
833
869
902
951
908
942
942
894
879
870
847
807
789
812
795
851
842
876
904
903
894
905
892
863
856
866
870
847
835
833
794
791
773
764
799
763
824
812
802
780
822
775
805
794
778
787
808
882
933
974
992
967
966
974
941
921
916
872
894
926
943
897
840
826
819
813
820
862
892
928
877
855
854
852
864
850
886
913
924
928
947
933
932
939
950
919
930
886
822
801
850
812
810
846
826
834
821
812
835
843
839
852
866
875
835
796
808
820
851
861
895
906
921
951
967
951
908
896
861
852
854
821
854
852
830
846
850
832
831
863
877
856
868
875
876
858
865
886
919
914
892
912
904
894
926
958
912
933
920
894
912
889
889
885
905
888
920
942
912
930
949
933
931
938
952
910
929
949
931
915
915
917
904
909
931
922
925
952
917
915
934
912
899
884
859
853
855
863
851
863
898
903
896
832
829
832
814
827
845
857
858
870
880
892
878
878
875
890
872
902
889
862
857
844
818
811
825
811
793
819
831
823
854
865
851
857
854
844
843
822
821
806
799
793
824
846
855
860
826
826
789
778
792
804
811
828
818
825
831
835
860
887
932
976
953
929
922
903
876
859
846
898
930
927
904
881
905
911
905
923
945
926
900
892
889
866
886
864
883
879
885
853
852
822
780
776
797
814
797
806
826
835
859
845
848
878
853
841
886
886
901
909
863
873
878
849
857
862
899
887
883
893
910
872
899
885
852
840
872
897
886
912
911
883
903
894
885
852
860
864
886
894
893
906
879
847
859
881
939
905
951
942
929
918
914
880
846
861
857
851
852
872
910
911
952
961
964
942
952
934
933
914
891
865
839
819
807
776
744
731
723
704
689
681
680
691
716
698
718
711
716
723
717
695
691
706
674
686
685
663
675
671
657
664
687
719
808
847
837
805
821
836
850
860
892
836
824
804
771
762
723
731
749
734
728
721
767
781
797
811
846
858
860
864
878
918
906
897
880
893
879
877
911
899
878
897
871
846
868
858
828
882
864
866
886
898
866
880
878
867
877
769
914
429
341
489
350
328
264
2600
798
805
787
824
844
856
846
823
810
788
783
771
778
737
758
815
851
860
926
931
880
929
898
870
892
865
827
872
863
840
869
872
868
873
903
921
896
896
893
929
865
886
876
874
836
815
837
852
838
900
959
963
971
992
997
939
945
930
912
881
885
887
859
892
922
908
949
970
936
958
981
969
928
956
946
886
878
890
849
806
842
843
867
839
872
872
851
837
851
861
830
875
887
891
879
883
881
845
873
906
971
956
972
982
998
939
952
966
929
921
972
990
936
950
984
977
944
985
973
925
971
996
935
929
946
890
829
548
655
861
850
806
788
777
748
743
727
728
740
740
741
739
719
715
709
715
702
723
738
786
874
881
948
969
941
986
994
972
997
1000
1005
987
946
864
826
828
746
763
752
734
760
731
723
725
738
764
750
731
750
737
769
757
752
784
772
769
758
763
767
745
777
753
729
707
719
701
712
717
721
722
768
782
805
807
824
814
793
801
800
791
788
754
734
725
731
719
735
763
794
795
691
1012
822
829
777
774
749
751
724
715
747
722
762
557
537
411
784
792
783
793
771
762
758
762
737
721
742
738
762
737
803
807
777
793
799
793
751
759
761
731
713
714
725
739
740
805
837
862
851
824
838
856
831
826
818
812
767
761
763
762
747
761
746
761
787
769
794
820
806
795
801
790
755
757
754
766
777
780
778
793
795
774
746
761
758
729
719
767
772
763
795
774
764
768
778
749
750
772
773
737
745
742
729
719
739
737
751
758
796
789
756
789
749
742
745
759
742
732
758
754
764
777
769
745
739
529
936
719
710
720
725
701
721
715
698
697
681
701
722
765
751
747
803
796
790
825
835
818
841
839
808
819
818
813
817
819
824
830
810
791
823
825
799
825
856
848
830
849
863
805
831
817
803
821
811
788
799
813
794
781
808
805
792
791
792
815
797
783
811
827
818
830
849
856
825
841
832
800
781
790
772
764
752
785
787
784
789
824
831
807
796
828
800
773
776
756
747
745
760
770
770
769
819
849
861
848
859
843
836
796
804
800
800
786
825
840
815
806
811
811
804
808
816
796
787
800
814
793
767
800
805
799
781
801
809
822
809
817
823
815
778
770
775
781
766
753
779
745
718
740
770
786
770
811
787
769
761
761
775
779
759
784
779
781
788
827
830
815
818
801
815
804
796
797
792
759
791
789
760
757
770
772
768
772
797
805
775
772
755
731
742
706
690
698
718
713
712
716
731
725
750
781
759
774
782
759
749
748
725
727
735
734
723
751
777
765
792
788
780
799
774
775
759
781
779
775
780
814
804
789
821
812
793
824
849
801
813
832
839
803
831
854
862
832
834
849
817
772
765
740
739
743
771
781
823
815
826
831
858
850
842
835
785
749
726
731
733
747
785
865
935
921
996
1012
1011
966
948
912
848
817
793
791
828
796
842
813
820
813
801
805
783
789
765
744
756
749
746
742
718
717
712
728
771
813
809
797
734
743
720
707
715
714
740
605
899
719
746
733
713
684
688
698
672
719
711
706
689
696
699
681
703
688
673
692
693
687
702
703
726
723
707
715
717
719
702
720
723
725
741
748
735
748
745
746
761
748
737
739
752
751
738
733
722
729
713
731
759
763
809
810
848
886
871
845
780
749
712
702
693
694
778
809
853
851
929
944
913
911
864
803
777
791
762
783
783
769
789
757
754
726
723
722
728
740
792
789
802
819
838
805
814
805
792
761
765
748
729
732
712
725
706
707
708
777
771
795
806
777
770
786
790
746
755
775
776
756
747
737
770
784
793
809
825
828
823
797
834
845
822
872
817
825
810
793
783
816
834
816
815
835
821
844
853
842
847
810
815
772
785
783
826
797
795
861
829
796
778
753
761
744
731
741
841
950
953
958
996
967
979
956
947
924
887
873
840
822
822
794
785
793
789
765
774
852
891
801
834
855
812
792
790
787
766
764
759
763
756
766
740
742
748
750
735
743
731
714
696
708
692
707
700
739
796
837
820
879
891
880
871
847
808
792
796
784
755
759
763
747
731
716
760
802
865
891
945
971
949
923
938
898
936
935
929
909
929
870
907
863
840
850
847
788
789
788
755
770
740
725
738
785
868
922
946
959
943
915
953
972
980
953
896
959
1045
979
961
908
957
970
928
925
944
968
981
973
920
950
982
977
956
1001
1002
997
984
1005
997
945
907
953
972
925
982
982
937
953
969
963
945
969
994
970
940
936
944
927
919
959
949
914
944
958
947
942
920
908
866
826
830
850
861
849
902
890
877
824
800
806
774
778
811
848
869
880
870
947
990
993
943
960
1002
1009
1001
972
971
1005
1006
959
988
1014
1025
1017
998
1010
1022
982
971
905
885
842
853
808
749
745
753
755
758
799
820
802
829
837
823
800
760
769
766
787
836
900
873
919
886
905
859
825
803
775
760
756
724
751
751
762
782
779
773
782
769
749
769
732
721
743
706
727
722
717
726
749
732
732
752
763
782
853
803
805
792
794
791
769
739
761
776
759
766
774
779
787
800
799
812
833
884
924
892
873
842
848
865
837
816
792
839
831
875
880
900
922
954
936
899
871
851
837
863
888
861
908
933
950
953
936
929
922
917
880
857
852
893
913
875
920
937
893
874
886
875
811
823
824
807
803
815
827
814
817
823
837
825
844
830
861
834
838
846
852
864
841
849
868
854
846
864
866
859
856
834
854
865
863
804
795
794
794
776
808
831
836
809
807
824
815
810
812
827
843
848
840
868
854
847
862
878
891
864
862
839
850
833
845
864
855
864
882
891
832
839
840
821
845
875
912
902
875
893
905
914
903
906
902
877
871
870
869
860
850
871
881
856
874
849
823
799
790
768
754
771
795
838
834
854
857
844
842
812
805
817
813
791
819
802
800
811
840
834
873
902
915
899
932
907
885
878
873
867
850
841
856
853
861
836
857
866
846
862
893
887
867
891
882
891
865
867
871
884
858
877
884
869
853
875
871
848
864
876
897
865
862
891
858
859
864
847
853
865
861
840
858
881
879
867
904
888
874
864
889
857
852
864
892
880
853
879
851
848
871
872
904
895
894
903
880
838
836
837
817
773
796
767
776
739
742
741
741
708
714
714
700
694
700
728
713
704
725
728
710
709
721
712
719
749
762
778
762
753
764
766
770
778
779
781
800
760
754
766
767
764
748
788
784
767
788
791
768
755
740
740
722
711
732
744
757
756
801
785
812
828
852
835
817
802
806
776
770
761
735
741
713
710
735
746
760
789
802
802
815
842
804
834
852
832
836
836
837
806
813
797
765
738
738
745
708
719
719
715
713
724
769
636
1022
499
571
551
1052
914
902
861
814
783
763
752
739
729
770
796
795
809
854
828
833
881
882
883
862
841
809
819
824
828
812
829
840
832
797
767
754
726
724
742
726
755
782
792
807
827
834
808
826
842
845
830
847
876
862
833
831
843
844
815
833
838
794
823
832
831
835
867
838
853
864
837
822
858
860
825
832
820
794
773
766
764
752
733
755
734
732
736
739
752
749
751
764
851
878
863
840
836
817
811
817
803
805
791
825
797
802
754
785
755
750
762
738
749
784
780
770
783
778
770
759
759
744
737
745
738
728
738
730
715
721
738
728
730
746
722
722
736
744
726
756
788
776
786
788
805
793
770
773
765
776
748
759
737
743
727
739
743
723
745
749
779
778
784
793
798
774
781
777
798
796
808
783
776
768
749
730
729
709
716
734
766
811
828
836
861
854
826
828
817
784
761
743
737
711
700
712
695
698
704
751
783
784
785
816
829
790
799
807
793
767
749
746
726
698
673
679
666
667
646
649
653
644
667
706
744
763
770
769
774
759
740
741
720
706
698
677
686
671
675
667
674
673
677
678
679
672
663
681
674
680
705
710
729
697
702
714
714
704
683
693
692
675
682
663
662
680
697
686
696
701
715
720
713
704
684
685
690
679
668
677
671
672
693
679
680
693
679
698
711
696
713
732
743
717
725
699
712
670
679
686
700
687
690
705
706
707
709
711
732
736
737
738
745
737
752
740
718
738
699
705
733
734
747
746
745
756
732
748
755
751
741
734
742
693
701
704
694
702
694
710
723
718
694
708
702
698
697
679
680
682
691
704
686
691
702
677
679
653
662
663
663
650
662
657
665
655
669
648
658
685
733
774
727
693
709
709
686
677
680
669
695
714
697
728
729
718
731
756
773
771
778
775
776
735
735
749
936
1148
963
904
850
807
800
848
881
945
920
902
821
775
756
726
704
679
671
746
843
845
922
917
872
848
825
775
765
795
797
788
808
851
863
809
800
803
801
787
731
735
727
705
741
746
719
755
815
853
926
890
883
910
918
874
891
903
839
814
826
803
778
788
777
819
880
861
896
894
889
839
835
845
855
896
851
850
898
890
839
814
798
798
769
759
761
761
744
758
769
802
787
807
845
834
809
831
788
776
763
780
804
831
871
877
928
903
899
878
815
807
768
801
800
806
845
895
873
873
875
884
852
828
871
879
882
838
887
859
824
842
806
771
795
793
783
803
809
804
818
814
833
834
853
839
866
875
899
900
905
899
908
877
902
930
921
902
915
886
881
852
835
825
809
771
789
841
879
885
919
874
862
831
798
792
810
837
857
875
911
933
900
897
885
819
787
805
807
805
800
791
802
750
733
750
756
765
778
786
824
820
821
849
840
818
804
822
827
812
778
790
788
792
784
765
782
777
761
760
758
770
783
759
766
772
762
791
738
717
731
758
756
753
753
758
759
759
781
798
810
797
767
747
753
749
759
791
777
783
799
823
807
800
784
775
788
785
767
740
750
755
743
748
761
790
821
826
768
782
789
800
783
810
803
801
791
784
802
799
781
796
789
803
789
827
833
836
824
843
851
841
809
812
783
736
739
709
723
786
820
914
955
953
977
945
954
941
880
862
877
871
832
852
880
889
882
937
953
908
939
954
904
940
921
915
926
956
971
942
969
972
916
895
918
922
904
838
825
787
803
768
770
798
787
757
727
739
721
726
771
1490
734
742
753
733
739
745
756
772
806
793
832
783
811
794
767
779
783
742
748
766
765
825
793
801
760
744
743
737
711
723
715
721
730
752
756
748
754
755
742
731
732
728
720
710
730
708
722
738
707
681
674
676
667
655
663
657
641
646
651
648
633
644
652
648
643
662
687
685
689
692
680
695
688
488
887
692
687
698
712
700
699
708
682
665
669
668
633
633
656
654
660
661
663
672
648
656
660
660
649
657
690
704
693
711
667
682
677
669
652
669
648
657
667
656
665
682
660
658
666
684
678
668
687
688
685
678
675
679
664
654
652
679
676
678
689
696
692
700
718
721
708
700
695
711
716
709
720
761
776
745
764
738
718
706
702
681
686
701
718
720
762
772
745
755
760
775
764
774
735
737
719
699
698
670
685
672
700
720
694
701
714
702
688
710
729
725
714
696
705
703
704
688
706
701
690
682
679
690
683
680
661
664
675
650
676
682
651
655
649
658
644
663
651
657
648
653
645
628
638
652
647
656
678
689
694
703
691
700
729
743
766
764
749
742
751
763
758
736
744
733
708
717
700
701
718
733
776
826
812
835
853
811
801
787
791
765
735
732
704
701
701
701
725
731
744
759
791
806
812
822
814
781
770
751
733
719
701
680
673
670
671
673
684
703
742
753
727
746
754
737
719
713
703
697
687
678
676
670
678
703
756
781
825
839
812
777
789
777
733
747
759
731
728
703
698
676
700
699
698
736
801
832
873
859
791
770
741
724
715
681
700
707
763
779
778
803
785
803
761
737
707
702
710
715
745
815
907
959
942
1002
1008
994
987
974
902
864
823
807
743
737
757
764
763
727
777
761
771
746
773
759
722
739
722
723
720
717
709
725
738
746
750
727
738
710
706
698
705
696
709
752
761
751
752
740
733
704
710
672
671
665
676
668
690
697
719
754
724
723
732
746
746
745
736
733
720
710
711
704
730
733
734
754
756
732
732
720
731
726
704
706
689
672
675
657
663
672
655
689
792
883
860
893
907
881
827
857
850
823
832
849
832
795
779
806
800
840
828
773
786
760
776
809
867
929
894
867
864
843
860
837
823
804
759
737
744
739
724
749
779
810
782
818
841
849
830
830
850
864
843
857
883
877
837
861
835
834
802
830
831
832
813
816
825
835
771
818
825
803
778
805
769
746
738
754
751
742
766
814
794
831
836
794
807
831
838
826
874
894
893
878
848
811
795
758
726
723
728
710
741
856
852
919
937
954
927
887
891
848
841
831
830
823
815
827
829
818
850
861
842
840
861
842
829
800
776
779
742
739
750
769
827
812
860
849
856
868
844
858
837
804
759
770
771
767
787
802
832
876
844
854
803
799
765
762
796
822
834
861
870
880
875
830
851
849
841
864
876
826
817
843
804
791
840
855
844
893
889
880
886
885
879
844
803
817
793
803
789
775
820
808
816
833
812
814
823
821
802
813
808
802
813
837
864
824
838
835
816
832
818
813
844
855
866
836
804
818
833
826
856
848
858
850
837
832
811
796
788
826
842
844
848
868
838
844
838
829
774
777
790
821
826
812
878
885
859
882
896
897
865
860
848
816
770
772
801
800
773
800
815
829
808
842
835
877
921
913
866
852
854
857
849
859
879
895
887
862
855
802
797
767
779
764
736
723
744
747
768
784
832
804
827
808
760
763
753
755
763
759
789
801
794
775
789
789
789
776
766
764
749
743
720
724
710
710
708
686
680
689
725
782
839
892
915
929
958
959
944
930
880
857
818
793
786
766
735
728
701
697
700
707
701
687
696
680
694
712
686
684
670
677
692
710
760
810
777
826
795
806
762
739
739
729
714
712
703
701
727
702
703
733
742
742
730
765
768
764
785
776
770
754
741
735
716
718
693
711
726
740
759
786
832
835
858
864
808
798
790
779
754
764
725
707
727
719
718
726
732
757
753
785
770
758
772
762
751
746
721
723
676
681
671
707
721
766
814
846
881
906
869
911
902
839
822
801
763
745
727
704
702
704
714
701
703
729
713
733
741
771
788
776
789
805
791
752
775
768
776
743
761
738
729
705
708
708
680
699
755
762
774
853
843
795
817
792
754
751
744
737
738
708
700
738
753
755
760
795
798
777
791
800
785
731
737
737
717
716
716
714
705
729
745
738
739
752
749
731
745
748
737
725
737
733
731
724
742
737
758
742
762
763
785
755
768
762
764
730
720
722
745
717
732
733
731
736
768
703
708
688
695
711
732
764
801
812
779
785
774
754
722
745
733
720
707
713
711
722
732
752
759
717
705
741
734
764
755
778
780
769
762
743
733
757
720
723
738
771
743
788
805
792
806
821
809
777
790
794
751
757
756
750
739
760
755
746
747
749
760
746
770
775
744
742
745
749
740
736
731
750
755
744
752
759
755
760
773
784
761
753
746
765
758
747
747
767
782
782
790
794
778
782
756
765
755
743
741
735
762
774
779
793
796
797
789
783
760
719
710
725
726
775
788
826
873
844
817
837
821
786
756
750
751
715
718
738
730
714
726
735
718
730
745
740
745
721
725
747
727
713
735
731
719
743
753
729
692
676
677
699
749
785
792
813
847
854
817
793
806
771
739
748
754
747
728
757
786
801
791
832
846
842
832
837
810
786
778
794
750
767
782
773
748
726
752
748
777
820
893
940
936
939
929
920
890
857
841
831
801
785
782
767
768
776
783
777
806
832
801
807
815
787
769
774
762
758
744
769
770
769
774
789
797
785
776
785
799
794
788
793
792
780
769
774
776
752
752
753
749
759
730
754
746
738
713
691
695
698
718
757
763
779
765
783
787
782
768
749
711
708
685
693
676
666
689
680
659
672
707
783
772
775
774
776
772
764
744
730
723
693
711
698
685
702
705
669
676
663
668
650
666
671
671
674
718
732
708
706
717
694
707
692
688
656
664
670
690
724
782
781
757
746
736
698
702
678
670
660
652
642
628
650
672
693
712
761
801
798
821
865
847
842
851
867
836
825
813
787
756
731
712
680
673
680
688
705
724
760
794
776
803
840
822
832
828
802
787
777
758
755
740
731
732
718
723
756
774
773
820
827
828
814
783
737
706
706
681
675
658
685
663
685
667
689
688
672
682
667
671
680
675
685
688
685
708
713
709
707
697
670
692
664
665
674
670
666
681
659
644
670
662
661
664
658
664
668
675
684
663
683
679
690
674
689
691
701
690
666
677
684
691
686
702
717
707
689
696
694
696
701
698
669
662
656
653
661
688
699
749
756
762
778
766
747
739
728
683
677
670
676
677
655
678
681
691
727
727
750
773
744
763
732
730
734
705
700
702
715
712
680
685
694
739
762
762
760
777
772
777
840
825
792
794
782
777
775
730
691
706
700
694
708
704
685
703
693
689
675
656
678
680
677
675
681
705
743
748
725
702
733
727
702
711
717
690
691
677
684
712
732
738
718
725
706
728
717
716
723
704
696
699
714
709
716
741
754
745
770
738
718
704
689
703
678
672
693
692
685
703
743
734
712
704
721
707
708
683
691
677
664
661
678
661
683
668
677
678
676
499
865
692
680
664
662
653
627
659
651
652
655
660
667
643
663
663
650
656
651
643
641
654
646
657
680
671
653
672
694
717
732
754
776
767
766
757
702
694
677
666
663
657
663
648
675
703
685
679
678
678
666
670
651
655
641
625
627
627
630
635
632
624
665
663
671
682
702
692
686
691
678
659
653
664
646
648
653
669
679
665
672
695
673
692
698
688
692
689
671
666
496
810
644
654
668
679
682
698
696
698
701
702
707
723
702
678
683
687
656
651
658
665
654
675
729
778
782
797
781
742
732
697
680
663
637
632
645
655
658
687
724
758
851
866
821
777
788
762
747
759
756
747
716
694
677
678
682
700
697
734
705
703
733
756
787
785
786
843
885
885
869
853
813
775
755
725
731
750
727
723
769
778
763
779
810
780
774
829
806
801
791
764
729
732
722
694
706
685
704
687
688
732
719
713
753
740
725
724
701
684
670
656
681
674
691
718
706
758
783
759
786
808
774
754
745
735
725
722
733
779
790
802
785
767
774
777
746
776
799
761
749
744
729
697
702
714
699
703
720
752
565
924
726
730
705
705
692
701
675
672
676
685
721
712
703
725
728
715
535
850
671
654
665
658
676
693
678
719
725
719
722
739
747
719
723
727
712
698
687
697
675
694
718
693
696
701
682
682
699
720
799
822
793
824
853
823
795
806
782
731
764
792
718
717
738
722
724
746
780
774
815
840
803
804
780
729
737
757
765
800
818
763
765
788
814
817
841
852
835
788
771
766
733
761
745
768
810
830
797
803
779
753
762
791
792
799
789
784
742
766
719
705
705
715
730
715
723
733
744
709
703
715
707
733
741
729
713
704
731
797
807
834
788
762
785
782
776
793
781
709
713
708
707
690
692
684
679
680
668
676
654
666
657
646
650
640
630
614
628
614
609
611
606
606
605
617
605
625
600
609
607
615
611
611
597
612
610
630
629
631
630
631
621
625
622
589
585
579
588
593
587
594
573
587
612
596
601
593
597
603
595
596
594
588
561
579
566
574
563
571
566
560
541
558
547
541
559
557
562
562
564
556
553
554
555
571
558
570
554
564
533
554
546
558
550
557
547
536
538
528
551
541
542
552
534
547
576
549
546
555
565
556
565
560
547
548
559
577
555
561
565
556
549
569
568
562
565
560
563
567
575
565
562
578
572
571
559
589
590
585
579
598
590
573
586
590
571
566
597
572
569
584
578
573
596
586
581
581
587
563
575
577
586
588
572
571
581
565
565
579
582
575
587
580
584
579
590
585
588
576
585
580
579
586
591
583
587
592
580
588
586
582
584
577
574
574
596
589
577
578
585
576
573
585
575
567
569
568
564
581
577
579
580
580
566
578
573
587
579
578
573
568
556
548
568
587
569
566
579
581
584
585
593
597
599
598
583
575
584
586
607
626
632
628
619
612
602
601
612
602
594
606
596
579
596
589
582
576
588
589
615
616
634
649
651
652
641
643
643
646
637
633
631
593
613
592
613
619
631
617
643
645
665
665
658
686
664
656
674
671
653
670
643
659
668
671
675
668
659
671
664
684
677
648
678
659
697
719
753
769
755
757
722
726
700
675
636
655
653
741
898
957
945
892
947
929
882
922
892
839
860
864
831
801
789
786
778
811
748
734
763
736
761
789
803
760
756
759
789
810
795
778
803
828
858
805
809
816
845
797
789
780
807
798
800
815
849
821
814
845
851
822
809
817
800
783
796
815
799
804
811
780
772
768
784
767
789
797
777
750
753
769
759
725
734
758
776
814
858
874
808
817
796
783
759
733
717
706
708
727
720
733
753
781
764
751
735
722
731
785
776
742
764
753
761
766
740
722
746
720
705
725
726
724
746
764
731
749
781
792
785
791
815
799
806
820
813
788
825
835
804
807
826
819
790
804
798
780
760
768
764
764
737
710
718
728
696
714
710
725
727
722
760
776
785
786
836
803
797
806
811
782
780
774
795
779
801
817
779
803
806
810
782
783
799
801
775
812
811
808
822
859
865
811
812
813
815
779
795
820
786
772
771
753
718
717
705
683
696
684
699
706
722
732
741
717
707
687
680
684
680
666
675
689
719
727
716
760
717
727
771
800
767
808
816
778
802
808
787
772
792
819
777
783
810
803
779
809
838
799
823
851
807
809
828
800
770
797
820
792
828
858
825
812
848
825
841
849
829
829
856
838
843
877
846
855
860
782
785
799
772
752
773
808
777
784
831
841
796
803
823
842
799
819
830
800
804
808
806
780
779
784
794
796
780
794
821
825
820
849
869
829
861
878
823
833
855
811
808
848
870
826
824
866
834
812
832
855
824
835
860
815
824
845
831
815
808
829
808
800
810
830
786
806
830
823
803
841
877
858
856
861
852
794
774
793
782
764
783
798
794
788
825
900
853
858
900
883
859
878
875
842
874
908
868
882
904
889
874
899
907
876
903
930
898
886
917
915
890
893
910
862
864
900
872
615
1203
880
871
898
931
887
909
946
904
908
917
890
889
928
926
893
901
921
902
924
935
904
886
915
886
903
903
863
867
890
845
869
873
845
844
856
837
867
863
833
855
829
816
939
1001
1017
1021
976
947
921
847
805
780
803
854
874
914
938
976
970
943
896
809
777
793
831
950
1021
1020
969
933
896
830
795
789
803
824
770
791
774
788
774
765
747
713
697
681
715
822
1054
1086
1046
984
969
893
843
811
803
793
802
766
785
773
770
766
754
741
722
698
698
694
696
792
896
1006
874
919
953
991
993
958
949
891
902
886
857
831
847
863
840
850
894
922
889
894
918
921
912
869
908
934
951
961
951
910
925
907
864
896
926
904
900
935
924
940
954
911
903
889
875
901
904
919
886
878
859
865
914
901
863
854
874
899
846
848
859
822
832
835
863
844
839
856
843
861
893
897
871
827
806
797
792
787
788
824
865
853
828
857
853
849
811
808
818
917
932
943
950
869
916
893
877
855
845
851
827
834
833
831
844
827
812
828
795
778
802
804
789
820
829
828
824
833
824
801
799
783
757
758
777
792
824
847
854
808
825
842
821
820
836
870
871
864
852
852
808
810
800
838
865
908
908
935
887
879
860
818
797
761
761
781
830
841
854
851
837
805
755
751
740
763
814
899
944
949
921
926
933
926
875
876
896
912
863
877
861
808
823
856
866
852
894
912
873
889
904
867
860
884
874
866
888
894
868
898
919
894
872
867
854
819
833
873
865
882
877
875
893
871
875
862
876
855
805
831
820
822
773
782
798
790
786
805
811
801
807
843
853
850
863
892
872
883
915
858
879
885
856
886
868
868
893
896
871
907
904
864
882
907
873
901
943
924
934
959
935
908
912
939
912
965
971
928
952
954
918
916
970
915
916
938
881
909
945
876
894
906
836
841
852
868
826
863
879
851
873
896
910
895
911
925
919
899
916
927
878
906
936
907
922
968
917
913
948
887
899
909
883
875
902
918
881
927
969
912
920
926
892
918
901
861
882
874
841
839
801
762
752
723
722
723
767
883
906
884
905
939
972
918
894
899
871
845
850
858
859
862
870
887
874
877
865
830
786
769
765
769
779
755
742
738
747
818
867
862
904
883
871
849
827
803
802
831
867
883
872
885
868
855
856
790
773
775
787
775
804
801
819
837
875
864
889
905
917
935
889
898
891
872
820
806
817
820
851
794
777
757
772
801
825
812
873
910
909
892
901
929
901
913
932
890
949
956
920
945
935
935
939
903
847
845
845
846
843
917
962
990
952
931
857
814
825
801
830
838
895
938
984
1013
1005
979
925
909
857
856
854
847
857
864
897
857
836
851
854
824
827
864
871
829
862
873
846
849
837
861
828
840
816
796
770
756
718
754
756
816
833
888
902
877
877
895
873
870
868
885
877
861
879
867
843
830
827
850
808
838
854
857
849
824
804
749
747
751
770
793
817
839
795
784
809
819
836
837
817
850
871
878
847
867
860
841
816
810
817
808
798
817
866
875
875
857
832
826
844
853
831
826
794
765
767
795
810
827
863
847
835
838
818
807
829
831
829
821
828
794
803
801
794
788
814
850
901
880
889
893
883
867
863
871
861
819
769
764
788
802
792
815
830
778
772
795
785
781
774
763
766
787
803
797
820
877
879
849
860
880
871
876
855
842
837
832
830
813
776
801
831
824
844
914
857
904
910
885
869
869
889
931
880
905
883
845
839
840
816
811
781
794
815
815
784
794
814
813
806
825
829
798
765
766
769
762
746
776
790
813
815
823
835
826
796
762
780
799
827
805
842
827
827
812
830
817
830
814
805
804
794
780
757
751
740
738
734
770
866
892
910
891
874
840
801
791
771
761
790
840
847
822
802
805
809
799
800
812
842
848
820
779
774
758
740
736
701
712
719
724
756
783
823
856
873
860
877
874
852
838
855
843
834
802
788
736
751
784
824
852
827
861
850
841
798
784
770
756
802
806
816
787
786
782
803
786
777
768
767
741
737
719
712
718
753
779
790
757
793
804
825
836
844
852
831
832
853
880
888
907
895
910
855
875
886
905
925
918
930
934
885
862
825
854
860
855
823
812
806
771
800
820
850
863
815
834
835
865
867
871
855
885
889
915
891
865
863
873
898
894
859
847
857
881
849
826
849
875
899
908
916
875
875
856
818
810
813
832
814
824
799
793
808
820
796
826
840
817
836
873
848
845
823
768
751
751
766
799
804
845
964
1021
937
972
900
905
892
895
865
818
857
868
857
824
789
796
804
836
829
838
806
787
816
845
899
912
887
910
944
943
946
918
907
918
919
908
923
928
884
841
865
872
870
823
790
806
823
843
856
929
972
967
946
974
967
982
916
944
948
963
952
908
943
958
972
948
916
972
966
968
912
965
964
958
928
954
946
900
911
908
888
886
849
814
822
819
797
819
840
840
850
863
879
848
860
882
895
871
857
873
903
893
874
926
912
869
855
878
901
846
843
851
871
856
858
865
868
847
854
877
849
877
888
843
839
862
864
834
873
895
854
835
860
859
829
879
894
852
869
891
873
848
841
807
779
809
833
818
854
875
848
840
865
858
841
875
915
900
903
926
895
899
899
903
877
927
932
927
918
936
924
908
937
936
885
897
926
881
901
919
881
902
928
901
922
937
898
932
916
911
905
928
873
904
908
858
878
889
904
880
906
914
898
894
873
883
884
857
842
859
850
865
862
861
841
874
876
852
872
870
888
874
865
886
916
943
909
906
918
854
854
888
887
874
902
917
924
885
877
883
884
844
860
835
812
827
827
851
826
834
848
849
847
857
862
862
815
785
797
802
821
810
834
892
881
869
915
930
882
920
929
933
967
939
919
928
926
896
871
857
888
868
882
885
908
854
869
863
868
834
840
832
834
854
788
784
780
780
810
822
824
799
847
877
838
854
893
851
878
912
851
864
897
850
848
811
780
800
832
844
848
840
866
865
867
842
846
855
845
835
887
879
859
889
899
893
872
888
901
867
879
889
893
871
863
891
894
860
884
913
910
874
906
929
891
887
919
903
864
887
929
886
915
927
886
889
897
902
848
879
901
865
899
916
913
896
915
940
912
926
946
918
931
951
965
919
945
965
964
923
944
961
937
915
944
944
909
961
949
887
945
961
914
937
942
913
920
945
920
891
922
928
899
934
936
877
891
902
900
872
912
924
890
934
945
921
941
951
946
930
954
943
903
905
938
923
914
959
936
904
940
958
944
918
944
969
933
946
987
968
932
951
961
919
957
950
906
891
921
870
900
912
887
848
844
852
855
851
875
914
915
906
940
947
909
911
916
907
889
929
936
939
885
936
935
909
889
937
909
898
919
938
891
915
944
934
905
928
900
869
875
874
851
833
835
815
781
813
841
823
850
870
861
835
865
869
825
799
830
843
849
832
859
876
858
871
887
880
894
878
879
902
884
902
906
913
885
896
896
878
871
879
878
838
815
877
906
908
934
939
952
897
868
847
843
863
877
889
906
874
889
902
892
874
865
849
831
814
830
824
799
853
844
853
881
867
836
807
771
776
793
817
819
852
861
895
859
839
809
813
835
855
832
845
880
868
875
883
876
833
833
849
857
839
852
886
907
875
879
888
897
856
895
895
873
874
866
901
861
884
892
874
864
905
892
870
874
897
847
867
881
868
893
903
925
894
933
925
883
893
905
867
890
881
901
867
900
911
889
924
936
893
903
924
875
914
887
898
888
898
877
889
915
924
938
925
895
905
917
888
906
918
899
903
911
895
885
889
906
868
906
925
899
918
941
921
889
917
935
903
914
935
899
895
914
863
850
865
889
846
861
876
848
869
858
844
847
865
876
859
860
866
867
899
898
873
890
920
898
859
892
911
873
878
901
872
874
896
908
866
854
820
797
806
800
838
836
820
855
863
838
817
852
864
831
942
975
972
967
948
902
852
847
833
820
832
846
834
785
805
814
840
856
906
886
849
822
827
822
836
845
870
848
839
841
844
877
904
899
845
846
827
821
826
842
852
829
802
817
835
854
878
885
875
847
823
828
842
841
830
821
772
769
782
758
869
961
1028
1023
997
954
914
904
911
891
888
892
850
779
763
785
834
912
984
1002
987
892
889
886
858
862
877
857
806
820
818
829
843
865
857
815
816
809
809
811
831
814
824
806
811
850
877
872
894
858
833
820
812
832
835
860
848
821
835
864
906
912
933
893
894
881
872
860
849
824
795
787
821
830
898
971
974
1007
998
981
958
968
945
934
916
911
861
884
920
914
920
850
896
892
853
813
815
829
859
879
881
912
913
907
913
874
873
882
888
896
901
920
936
905
887
913
903
887
893
890
856
862
882
899
900
889
904
920
924
929
924
909
922
931
894
914
901
897
880
840
865
898
912
878
904
915
884
906
886
844
873
881
870
864
878
870
875
862
830
804
778
803
815
835
848
814
825
825
817
836
895
937
990
1001
959
986
969
906
928
951
970
980
947
907
832
823
841
839
840
868
909
870
870
894
893
887
862
813
860
851
833
827
843
872
900
910
894
839
832
857
853
829
827
789
780
793
819
866
944
880
896
914
915
882
881
842
850
830
830
802
786
782
767
805
839
862
862
822
830
854
845
862
811
813
824
810
816
824
846
789
788
773
764
782
781
920
1004
999
971
888
857
843
816
784
811
839
854
893
908
889
897
865
877
909
909
933
948
895
860
829
802
767
767
750
768
884
903
979
1037
1054
1061
1044
974
954
956
942
966
948
921
924
923
888
900
917
893
893
924
930
896
900
914
906
898
939
934
901
888
922
949
951
925
955
991
930
940
955
919
931
938
941
942
983
940
949
950
910
935
960
915
932
974
958
928
967
967
942
953
991
994
976
991
992
934
961
971
930
932
942
941
891
933
947
920
906
931
920
878
868
840
848
846
865
899
866
894
913
896
933
928
918
929
971
925
925
965
957
960
1011
1015
953
992
1044
1051
998
968
884
849
877
862
907
973
980
956
948
879
874
882
897
947
965
942
922
852
844
843
853
899
935
963
941
922
884
866
856
870
877
975
1032
1028
1060
1064
1063
1036
1012
960
898
879
885
871
879
862
899
854
834
823
822
858
875
873
898
901
899
894
901
917
935
905
912
943
960
962
911
939
939
908
945
972
940
897
900
884
858
849
861
909
937
907
934
948
932
931
932
932
911
922
948
976
944
904
952
943
915
947
957
921
959
942
928
970
970
955
988
961
930
964
964
920
907
910
862
828
863
876
859
907
941
966
933
928
919
900
946
971
939
934
928
915
889
874
865
902
922
921
902
868
886
913
909
916
876
915
931
905
928
949
1001
1016
948
929
892
872
860
875
917
918
869
873
909
900
928
914
906
932
927
886
889
912
952
954
933
954
952
910
946
965
904
925
945
955
919
918
930
953
924
918
937
947
938
924
917
866
872
904
920
944
960
994
999
958
977
1040
1048
998
978
952
891
859
845
848
887
926
930
930
888
862
868
877
938
968
979
954
892
881
878
880
878
879
887
858
850
837
801
786
775
817
899
965
1001
988
1024
1053
1030
1008
1003
970
959
948
931
914
906
933
943
934
952
882
900
903
880
912
882
850
828
923
894
897
916
918
914
853
829
851
893
959
978
963
956
888
835
829
854
868
953
946
950
930
908
832
869
874
895
933
961
949
940
868
869
863
883
918
944
950
863
892
890
876
892
865
877
863
828
792
818
801
840
919
1013
1018
992
947
902
889
858
851
822
869
949
1049
1066
1013
902
897
901
863
850
851
801
788
752
752
743
726
746
809
883
902
844
812
804
815
853
860
868
856
825
781
769
777
768
816
884
989
1050
1074
1058
1063
962
900
954
966
1012
990
992
984
942
912
895
941
998
1013
1041
1042
955
951
967
978
979
973
888
902
918
945
973
939
945
988
999
1011
938
957
944
945
911
896
936
967
968
943
982
1010
1009
984
945
971
947
947
968
971
963
949
973
976
979
955
973
988
953
975
924
892
888
860
837
821
856
874
843
882
903
890
896
893
923
877
909
910
864
880
869
893
892
865
869
885
893
907
901
880
817
817
792
775
747
731
732
728
750
812
835
849
806
796
820
834
868
883
901
903
920
927
957
947
869
921
932
910
949
968
921
927
939
910
906
916
968
991
980
955
894
924
921
927
932
914
931
880
827
824
807
814
807
824
848
864
883
828
848
861
871
902
914
905
878
880
817
819
815
828
848
930
944
919
912
843
860
833
860
892
936
939
975
935
851
863
846
846
854
853
858
850
826
780
796
803
842
876
914
915
902
877
823
850
837
819
864
895
938
916
897
836
839
824
825
868
922
947
952
929
870
865
848
845
840
861
862
858
838
805
815
786
784
829
888
890
888
857
861
823
823
846
864
896
929
935
925
878
844
841
845
841
896
903
916
893
862
816
825
802
808
812
826
837
838
843
806
802
794
801
825
867
904
897
912
857
843
845
855
856
879
910
908
890
868
813
796
803
807
842
902
895
915
898
843
837
816
829
877
904
924
957
935
878
875
880
880
895
910
918
886
882
808
811
774
756
740
729
713
745
800
882
902
840
865
904
939
937
925
894
910
920
988
1018
1048
1052
935
1094
1000
983
940
964
961
963
972
972
954
968
931
926
922
921
940
889
892
921
918
893
922
927
867
890
900
910
872
904
907
897
876
900
904
912
920
915
912
937
985
970
968
972
955
903
905
902
881
859
903
909
889
925
978
947
894
872
860
863
832
836
861
892
855
861
885
915
907
901
902
866
883
908
898
937
920
921
909
903
891
913
961
990
1001
982
927
929
924
917
902
896
879
887
891
875
901
917
922
870
901
853
824
795
803
813
857
862
895
970
985
952
977
971
975
897
949
938
978
944
970
1014
980
918
954
974
952
944
938
898
882
901
934
917
943
971
952
967
953
912
913
933
925
930
912
921
941
927
907
917
928
932
919
964
993
920
932
944
979
950
904
896
921
864
891
900
898
864
866
845
829
812
794
768
776
757
783
769
758
791
824
893
930
953
993
941
948
1014
1031
994
986
924
934
937
966
957
1006
988
987
1006
984
968
992
1012
970
970
951
929
919
953
951
962
999
996
948
967
1008
945
942
949
942
962
995
978
1011
1025
974
991
1018
988
963
980
968
976
1034
923
897
888
886
861
865
882
870
882
901
881
900
919
927
937
930
956
916
941
946
955
964
938
912
920
946
956
908
932
951
890
889
899
916
864
885
910
874
894
892
887
906
926
895
907
938
938
909
926
890
910
864
851
866
863
853
879
905
879
905
913
877
899
926
916
918
946
933
921
950
948
928
951
943
921
958
957
948
955
964
906
916
930
933
912
932
958
956
920
957
963
970
904
900
904
923
879
894
902
905
905
935
969
977
939
933
962
955
950
949
935
946
953
936
931
955
978
947
937
956
981
939
943
992
981
963
979
941
918
902
873
901
909
892
922
959
921
960
962
985
941
946
961
956
943
954
976
980
943
983
998
996
971
981
977
925
958
965
935
942
987
928
932
940
892
897
890
858
856
878
875
887
909
900
944
965
969
919
868
844
843
807
798
789
784
791
788
780
751
768
746
727
724
740
741
804
866
886
882
869
838
835
814
810
812
863
879
903
892
883
845
825
783
784
793
817
831
867
852
852
848
823
805
778
770
753
784
806
853
890
879
847
851
809
790
777
760
759
750
746
733
770
810
862
907
906
911
878
842
813
801
785
758
742
752
737
745
753
810
840
858
871
892
874
842
834
800
788
753
767
792
821
850
844
840
820
771
513
1092
772
736
736
728
723
759
804
804
835
835
791
807
799
795
793
773
767
759
733
733
719
689
710
701
686
767
946
1021
1051
1014
993
975
918
898
873
829
798
760
749
771
800
849
883
899
889
871
849
829
785
752
764
743
747
765
761
756
740
769
772
770
812
819
837
829
824
816
807
757
769
761
793
798
825
834
866
897
924
908
884
850
843
827
818
771
771
783
812
831
838
808
803
780
781
769
765
760
786
768
759
796
815
817
834
841
833
819
816
796
802
798
796
800
812
853
886
890
914
899
867
860
866
856
862
835
848
821
807
821
838
841
873
870
863
839
847
832
837
801
818
815
839
879
905
936
906
936
918
903
861
861
863
890
900
931
910
862
858
830
822
798
790
815
870
941
964
947
895
908
887
869
850
852
856
865
825
828
836
850
824
835
844
843
836
858
865
863
869
837
841
847
847
819
848
856
839
829
841
845
827
840
846
846
819
809
767
779
774
785
781
786
811
825
781
809
809
824
818
799
795
815
808
792
838
823
849
866
898
915
880
859
855
851
826
832
850
845
855
862
871
857
846
858
874
874
864
863
847
854
850
920
959
988
993
919
923
899
869
868
862
842
831
844
846
843
832
863
884
908
929
914
920
881
876
871
867
888
899
920
889
918
946
902
862
892
911
885
909
881
892
916
923
939
889
860
835
807
792
791
826
852
884
973
1045
1019
1024
992
937
971
956
903
871
884
830
830
837
878
900
890
887
877
905
909
940
952
951
907
926
919
920
918
875
917
917
896
891
838
824
810
804
826
849
838
872
948
968
923
942
901
921
860
864
874
867
843
811
813
793
793
803
797
844
843
818
838
872
899
892
835
899
905
912
943
913
908
860
832
814
817
843
893
971
1047
1095
1070
1015
954
956
940
939
894
888
895
902
918
922
924
957
944
943
928
933
879
860
873
877
894
889
905
956
975
975
983
960
931
927
908
897
877
871
864
837
861
814
829
848
959
1043
1045
1017
959
935
910
889
877
888
884
868
916
949
906
908
885
874
831
824
804
822
800
789
843
857
918
969
974
936
976
976
969
935
936
939
930
952
950
950
929
930
887
904
868
848
853
833
812
807
826
831
848
870
864
839
869
861
843
821
828
821
799
803
810
804
829
830
814
830
811
804
794
816
795
814
800
807
792
786
819
804
813
820
833
831
833
818
817
797
803
796
777
794
774
764
602
1011
887
928
921
917
890
873
868
872
850
844
841
816
793
789
798
815
816
851
876
892
904
900
874
843
827
788
776
764
757
770
751
745
752
772
816
826
855
845
856
849
831
824
815
820
806
805
799
787
804
841
882
872
881
885
888
892
880
860
876
881
872
871
902
903
875
901
868
862
865
851
824
832
832
810
836
834
827
854
845
830
831
843
874
869
884
885
862
863
881
868
864
881
892
901
881
912
931
936
917
885
860
863
857
853
895
917
881
857
848
817
829
831
828
810
876
886
906
938
921
884
905
908
886
886
880
845
873
848
863
907
943
952
968
960
919
920
912
909
869
887
870
870
844
865
875
873
880
904
896
879
884
873
849
842
860
907
975
951
1051
1031
1013
1006
969
937
917
912
881
884
867
851
847
838
854
882
925
958
960
905
904
919
923
899
874
902
900
917
950
965
934
930
904
874
883
870
922
933
936
900
936
928
911
874
866
865
850
844
843
864
895
882
915
911
888
840
846
829
832
841
833
823
803
827
866
878
860
884
880
901
871
829
856
860
844
856
868
886
874
864
855
883
913
929
930
913
875
862
854
819
847
860
868
862
838
854
837
859
872
889
892
849
817
842
831
862
872
865
841
827
815
817
797
803
811
823
855
883
861
864
851
847
851
844
807
782
811
825
823
811
842
875
862
884
890
887
856
873
880
860
854
898
898
923
967
993
982
980
980
955
904
904
901
897
908
916
929
941
943
973
983
987
995
988
981
909
943
931
909
909
959
985
999
977
932
888
854
874
866
912
890
954
982
953
971
1014
1000
968
924
873
857
837
821
857
910
969
992
975
939
918
931
912
847
856
856
872
848
874
861
856
821
824
838
851
882
848
865
863
868
860
866
860
872
875
871
852
847
812
832
857
890
874
935
998
995
978
936
895
860
846
820
842
873
831
900
919
904
868
911
913
922
896
876
853
812
823
813
849
920
954
1019
1022
928
939
954
903
871
859
870
870
841
867
866
882
853
841
839
832
832
813
809
817
827
865
897
917
946
948
926
915
863
850
797
809
806
825
899
951
970
941
906
905
914
938
951
922
964
985
971
955
942
922
860
838
822
824
808
806
822
807
852
855
900
912
878
886
883
892
873
885
894
889
893
924
940
938
915
864
812
811
830
865
858
892
929
917
910
930
921
902
905
904
867
877
877
896
871
895
922
903
914
871
871
887
882
885
864
841
837
819
822
812
849
863
916
945
947
954
975
966
957
902
875
863
861
874
887
850
853
878
893
903
893
858
879
880
899
898
869
896
897
906
917
872
874
873
875
850
809
832
879
959
1032
1046
1018
996
940
898
846
877
898
910
945
941
927
917
868
855
831
832
831
842
866
881
890
958
975
986
955
920
928
927
907
875
854
856
880
855
890
854
868
852
869
869
826
851
859
877
873
864
854
865
861
855
858
855
873
908
935
950
946
924
893
853
840
828
825
827
896
922
876
886
963
1002
945
911
886
860
859
875
853
859
852
909
932
947
920
918
908
891
875
830
846
892
943
1001
935
983
980
963
940
889
878
880
856
848
815
811
807
818
799
811
829
873
906
928
943
899
855
838
803
794
750
786
801
869
923
908
954
927
906
882
879
856
837
832
809
810
793
795
786
823
825
841
839
858
853
803
805
787
813
807
887
958
928
933
917
879
882
847
893
914
953
917
915
913
912
876
847
820
810
798
832
851
895
905
924
904
930
937
933
901
911
906
878
865
849
839
819
830
832
830
833
852
856
837
865
883
858
843
818
782
804
815
850
899
945
928
957
944
918
948
941
929
928
921
913
863
850
843
823
885
943
935
1002
1014
1011
1026
982
949
974
963
905
862
870
887
940
925
923
941
909
894
904
898
864
883
864
859
861
865
876
859
894
930
973
980
994
966
924
903
896
891
883
859
865
879
906
877
877
913
996
1003
1005
1012
965
966
927
935
902
889
887
889
914
932
970
983
970
917
919
904
897
879
880
872
847
865
868
938
967
959
971
900
918
929
896
918
895
891
879
894
898
924
924
969
888
888
886
880
868
859
864
813
838
835
855
879
918
960
875
886
880
883
869
848
841
796
798
802
816
861
893
915
838
865
865
869
868
856
865
837
839
815
822
852
879
885
868
830
843
825
843
828
822
800
819
816
800
796
819
800
828
843
883
874
810
810
807
817
787
813
835
867
917
906
934
887
900
886
882
881
875
897
920
962
966
974
959
937
913
830
859
848
899
944
979
957
932
948
931
919
921
891
884
896
890
903
876
911
911
870
906
896
881
893
890
861
886
906
883
887
916
902
881
894
902
896
894
902
904
875
874
872
861
820
805
840
843
841
871
903
902
872
903
901
866
874
881
871
884
902
879
852
878
857
828
806
800
798
801
791
800
813
863
884
930
916
875
876
867
889
875
866
856
865
820
834
829
863
865
864
888
863
839
850
856
881
915
918
909
888
888
868
888
902
950
965
945
883
912
920
941
962
953
948
928
917
863
834
837
849
877
909
981
974
965
952
932
857
900
907
933
949
941
907
859
858
881
869
909
952
952
952
931
874
856
836
852
826
862
925
939
923
936
928
851
869
877
901
929
942
933
927
894
869
885
889
886
871
880
878
883
861
835
824
807
815
797
809
789
790
803
812
825
843
842
846
831
832
817
811
858
895
925
885
853
873
859
848
874
873
869
925
947
947
963
950
953
907
885
886
866
862
824
857
892
920
877
886
851
847
836
837
823
828
838
830
863
847
854
866
871
888
959
977
988
942
908
867
854
835
845
847
863
847
834
799
806
796
790
827
881
912
917
902
895
896
844
848
830
841
830
866
905
880
853
823
849
843
850
867
860
867
857
831
829
827
815
835
865
879
887
907
899
887
907
891
891
884
878
854
836
867
877
881
917
899
891
930
881
882
905
873
913
896
889
910
929
928
896
932
924
916
934
916
898
908
920
922
949
943
924
942
921
898
929
909
892
930
908
904
926
920
914
903
877
864
833
817
814
839
869
884
919
936
975
955
972
960
918
922
969
948
886
891
872
866
905
928
909
920
969
971
959
935
931
924
902
918
917
966
933
978
983
946
956
965
927
941
932
921
942
912
894
936
910
907
916
908
888
884
873
853
831
843
842
870
882
889
924
924
915
888
848
813
823
812
824
827
864
852
885
925
922
928
911
909
898
904
904
891
893
918
903
901
928
877
897
880
864
859
857
871
872
881
851
868
867
856
866
864
872
949
935
939
935
925
901
890
886
885
878
874
899
882
882
917
869
881
861
846
852
798
798
831
837
845
910
974
942
901
908
889
899
894
916
952
954
970
1027
1069
1031
993
960
906
876
881
909
954
991
1008
942
984
991
1006
978
950
928
878
862
883
900
961
985
978
913
943
935
919
933
918
894
860
856
865
855
900
890
894
899
906
875
855
840
812
840
874
958
998
979
972
946
946
947
952
924
908
883
838
853
869
848
883
899
907
911
884
868
838
833
847
840
893
938
961
936
895
879
829
841
826
825
871
912
920
919
871
873
879
882
891
872
833
822
794
834
803
792
782
795
821
794
805
847
882
911
908
897
900
887
936
947
943
922
906
879
840
842
881
948
987
997
1008
917
994
1008
1016
985
941
898
890
860
874
871
895
911
890
855
861
880
866
871
869
873
829
842
852
872
909
903
865
865
867
855
836
830
816
798
850
921
1064
1062
1009
982
945
963
988
973
943
911
871
867
835
832
837
853
847
871
891
870
838
818
833
852
839
955
1000
994
948
929
900
821
826
815
821
837
857
883
892
837
849
853
839
851
856
815
817
831
803
800
791
736
756
761
794
849
914
898
924
917
903
883
888
871
855
860
819
803
817
836
851
898
900
862
880
876
893
968
938
962
979
942
967
964
913
922
944
918
920
930
930
914
911
922
946
943
953
957
963
958
965
946
899
923
913
916
892
942
899
860
879
855
874
871
883
902
915
906
908
910
894
896
888
882
876
887
896
919
944
953
937
957
954
905
903
921
878
878
895
871
894
912
876
896
890
868
885
884
880
904
899
908
924
919
930
916
926
939
927
934
929
900
865
865
865
868
863
901
855
879
921
883
867
892
886
685
1050
847
832
840
829
827
831
868
913
1033
1030
992
953
953
959
876
830
1062
863
877
867
861
865
878
854
857
858
822
843
833
829
831
902
919
947
941
911
922
892
870
942
972
959
881
839
896
899
937
908
921
926
918
917
873
895
932
957
958
978
991
978
961
925
889
893
897
912
864
843
846
865
875
876
863
901
893
885
851
855
837
825
892
974
1021
1023
1068
1055
1024
947
935
891
876
851
847
848
930
982
975
1004
1030
1004
951
957
997
1008
983
955
908
891
858
832
864
913
952
1016
959
981
1057
1040
940
932
885
858
870
878
943
952
931
871
871
872
859
869
839
912
919
857
886
902
879
856
843
834
836
811
830
865
904
908
945
1010
985
998
947
939
923
902
897
892
887
858
886
936
936
965
936
914
915
668
1125
873
893
891
874
865
860
837
839
837
838
835
855
865
894
864
896
870
862
850
831
825
845
841
846
843
896
871
858
843
850
820
821
803
797
791
780
765
805
797
788
826
524
1104
841
812
803
823
821
813
830
831
879
906
919
917
926
930
905
904
879
916
919
918
932
938
906
830
879
879
893
881
907
911
910
891
885
884
864
840
869
891
894
863
846
832
859
858
891
896
892
883
922
917
893
914
868
858
854
840
836
840
834
869
894
907
954
952
922
1005
969
937
906
870
845
858
867
885
912
918
895
958
917
887
964
989
958
929
935
910
883
925
907
920
900
886
909
965
974
993
998
998
954
950
931
903
899
904
899
939
941
911
908
899
888
906
871
871
878
886
873
847
845
827
799
800
861
893
938
936
969
928
923
852
861
885
906
982
981
1012
1056
1046
1016
974
917
875
879
890
948
938
923
877
890
947
977
967
987
985
949
887
879
867
879
905
878
1018
1082
1036
962
950
1008
990
960
977
993
971
945
915
870
898
867
922
964
965
1034
1064
1012
1038
1021
984
998
984
996
985
924
872
880
915
948
957
1028
1064
1020
1016
1011
968
938
940
978
957
922
920
945
913
926
936
928
933
935
915
924
909
907
890
868
861
865
893
892
871
854
851
858
870
888
947
972
985
996
1012
984
941
931
895
926
893
894
878
891
895
906
922
953
961
939
975
1002
1017
995
980
945
902
904
904
944
902
888
908
891
870
896
899
916
915
947
951
981
983
955
969
935
919
875
866
868
859
921
989
1058
1121
1086
988
966
912
948
927
905
899
872
859
867
842
903
967
995
1052
1067
1070
1061
1063
1033
1005
983
974
972
952
948
947
912
948
974
970
973
959
969
940
942
904
920
918
929
952
966
947
955
932
931
953
912
864
893
892
868
879
914
953
932
966
949
913
920
886
875
855
859
884
897
903
872
890
876
877
874
845
851
860
877
929
950
942
961
895
938
900
863
864
871
856
888
929
1007
1060
1051
1047
1029
1037
1004
1007
984
984
949
959
985
964
989
987
957
905
891
872
847
863
860
851
905
993
1019
1066
1074
1053
1065
1058
1029
1017
1026
1011
987
1020
1033
995
1000
977
900
900
865
893
942
1045
1012
1069
1072
1070
1040
1018
1002
991
985
997
989
974
943
982
990
927
919
921
899
872
912
890
913
868
881
912
913
867
915
927
873
897
908
924
927
933
925
897
894
891
868
890
831
839
803
821
827
827
856
865
907
933
980
1005
1008
1012
988
969
948
876
855
861
896
978
1003
1051
994
1009
1040
1021
959
900
883
841
853
859
878
929
996
1030
1055
1084
1053
1052
993
982
933
920
939
942
938
931
892
874
897
900
919
980
999
988
915
926
900
895
901
915
925
962
963
989
991
973
985
968
939
924
935
911
901
922
931
909
918
935
927
911
923
915
905
937
926
880
913
902
904
916
941
931
942
907
917
887
856
658
1013
815
807
804
869
878
886
862
872
838
818
852
850
867
902
913
937
906
897
883
869
876
864
853
838
829
833
838
859
854
870
875
843
838
859
847
850
863
892
910
888
858
889
911
937
957
975
933
941
946
954
924
911
905
884
886
900
907
902
895
894
917
892
879
901
905
895
878
912
899
861
877
887
855
866
838
832
824
835
840
853
875
888
873
879
875
858
879
884
858
913
919
924
907
940
922
896
932
890
860
880
855
869
885
881
897
920
914
891
874
903
928
913
925
960
972
963
966
963
974
984
959
989
959
962
915
948
992
966
983
962
904
938
943
915
952
993
970
1006
991
961
990
1006
959
982
1026
979
967
930
902
908
945
966
953
1003
992
974
923
872
894
896
870
836
879
953
940
1005
1033
1035
991
992
983
984
921
961
924
937
1030
1043
991
1003
1054
1029
952
941
949
892
865
858
888
897
972
1052
1044
1034
1047
1063
1018
1000
1017
984
955
906
938
962
941
998
931
939
946
992
941
962
983
948
950
918
927
943
931
950
939
956
952
971
949
950
953
914
926
947
918
979
960
973
1007
974
994
987
931
915
916
897
869
848
830
831
847
865
891
939
964
989
996
980
981
972
960
945
908
922
881
849
843
848
834
861
857
869
919
879
940
933
916
905
901
882
894
872
864
875
873
917
940
922
962
988
1008
981
1002
962
955
939
901
872
878
872
900
944
956
987
985
948
963
926
945
972
1020
1050
1045
1013
985
896
890
878
856
867
921
1001
962
998
987
964
920
886
881
883
864
887
910
906
889
897
909
859
836
845
821
827
850
863
850
893
904
922
936
976
941
884
879
850
850
850
869
935
1019
980
1062
1067
1038
1082
1048
1008
943
956
978
977
978
1036
1008
994
1016
958
961
917
953
980
974
986
928
927
956
924
933
902
911
905
876
855
848
890
906
963
930
954
993
971
1004
953
924
903
917
917
931
950
1011
961
1009
1051
1027
951
972
956
931
943
941
916
952
966
956
960
998
1011
965
990
981
957
981
985
942
914
950
970
948
938
966
977
1001
974
985
995
995
979
985
947
931
905
875
841
857
841
874
964
1068
1112
1055
1044
1005
950
932
957
964
974
953
965
986
926
948
949
950
921
950
941
942
917
925
904
880
893
864
846
874
897
898
907
944
936
938
949
945
963
967
971
961
976
982
951
944
916
881
871
886
882
891
925
945
951
932
896
867
886
890
882
913
914
920
957
967
953
962
952
947
914
932
939
923
938
943
926
919
941
918
921
941
937
914
880
831
835
835
826
876
895
908
979
984
1009
1024
996
981
989
985
953
945
894
906
911
869
848
892
909
916
905
960
970
934
934
946
925
912
925
943
918
904
930
904
874
868
856
840
819
834
869
850
835
882
918
907
921
939
902
884
874
886
866
897
894
905
920
967
977
952
957
941
925
883
870
870
904
929
1006
1073
1078
1101
1034
953
907
904
918
944
959
958
1008
1040
1000
972
988
1010
984
950
923
924
874
875
863
850
862
901
988
988
1085
1040
951
1015
932
914
898
866
848
814
823
809
798
794
778
810
867
928
928
994
1051
1063
1026
1049
1050
1018
989
947
952
923
920
928
965
945
885
899
996
1098
1182
1096
1059
1017
994
950
939
918
927
903
937
936
969
954
934
956
966
957
921
913
919
900
866
900
914
875
896
928
950
950
910
889
886
890
873
861
856
850
850
864
834
838
847
843
851
827
854
856
860
858
881
875
879
870
844
851
832
842
872
858
859
873
864
879
891
894
873
888
885
877
841
860
857
842
846
846
844
840
836
852
854
866
838
858
863
842
835
833
852
843
860
828
860
834
839
841
835
843
850
844
867
882
913
898
864
882
865
867
889
891
875
884
892
899
898
903
899
883
886
884
886
887
916
948
962
965
987
977
994
972
945
973
990
973
920
949
900
902
890
881
877
863
904
938
935
888
909
930
928
893
896
909
868
861
857
847
846
877
886
898
899
849
891
874
848
893
881
935
924
887
902
908
880
878
854
835
842
828
848
850
898
931
898
922
922
896
898
878
879
844
853
843
845
838
851
860
843
865
851
829
852
851
858
863
844
860
887
896
886
873
846
813
816
812
823
846
866
892
877
894
898
903
873
923
942
942
935
913
934
942
943
903
866
877
893
874
861
851
868
868
861
865
878
854
843
852
851
855
850
851
846
842
849
836
855
878
894
896
934
917
945
906
924
907
871
890
875
869
876
851
829
826
837
797
794
791
772
791
761
742
742
754
732
750
759
763
758
752
765
743
753
767
756
778
779
770
785
758
790
780
774
743
746
754
745
738
738
740
748
715
743
736
746
744
746
766
744
765
765
757
754
771
782
777
774
787
760
758
772
753
754
784
777
770
791
792
776
792
786
760
786
783
771
769
764
772
762
781
786
780
788
806
824
818
796
810
787
782
776
780
754
747
752
561
624
1002
702
714
753
754
764
753
744
775
519
1094
762
779
778
778
766
769
746
760
758
735
762
752
732
753
738
735
740
740
759
789
763
791
794
784
780
763
778
786
790
765
761
752
755
733
734
742
743
727
750
738
768
756
745
746
758
749
736
738
744
752
743
770
760
758
774
753
769
762
753
742
731
742
733
739
723
769
730
744
732
710
742
719
719
720
739
730
723
754
760
774
774
767
786
760
790
775
755
764
521
1004
730
752
754
761
764
778
760
760
767
742
752
747
734
725
715
732
739
725
757
737
764
767
757
750
745
740
743
732
740
733
727
706
716
721
713
716
699
721
702
705
713
699
701
702
709
736
714
738
742
747
730
749
740
726
719
710
714
723
708
693
694
699
711
695
686
708
697
681
749
752
758
768
758
743
759
734
732
728
718
734
714
710
737
713
723
702
724
716
717
722
723
706
739
760
745
766
747
782
773
778
785
769
765
754
769
619
992
841
853
831
837
835
809
806
780
777
766
739
733
743
734
741
750
734
767
739
750
736
724
720
728
717
737
733
734
740
756
758
748
772
748
748
778
776
783
800
792
803
828
814
814
807
807
809
780
789
794
778
820
802
795
805
854
847
825
829
829
835
812
783
794
795
780
774
779
762
774
746
774
767
742
744
744
710
704
703
680
710
688
696
684
680
676
695
685
687
664
659
668
669
661
653
665
653
659
661
653
657
666
673
671
663
657
648
673
672
684
697
680
675
684
681
657
666
673
678
658
654
660
646
641
642
624
636
611
623
608
638
622
605
624
606
599
627
607
592
587
603
612
594
609
593
608
615
617
616
626
621
631
622
633
621
612
629
640
619
625
630
635
644
632
633
642
651
637
407
882
638
629
647
649
649
639
643
678
695
701
704
702
678
723
688
704
665
689
685
676
697
680
694
694
683
707
691
705
715
710
723
741
741
732
737
715
702
709
696
713
719
719
726
700
494
424
594
753
742
743
738
711
732
719
704
729
729
753
756
737
757
760
760
764
760
618
941
774
754
765
770
794
798
797
791
771
785
800
768
750
787
766
790
820
817
859
853
872
869
867
832
842
836
839
822
854
882
847
879
881
855
813
835
836
870
876
821
825
848
851
869
818
833
800
823
819
826
822
809
840
800
826
857
882
918
931
912
887
890
872
1676
801
776
767
751
732
767
757
842
889
940
955
998
932
941
932
925
884
842
843
835
828
829
782
791
807
801
799
769
795
853
900
921
880
857
828
816
800
828
842
837
851
837
845
870
886
885
887
909
906
897
878
867
843
833
825
815
805
822
821
825
890
879
901
920
883
867
810
793
789
779
787
840
892
867
903
857
810
803
809
797
805
822
934
992
1001
992
966
936
887
869
822
775
775
765
595
1037
891
996
1012
979
975
891
883
875
845
827
822
789
802
834
826
856
842
828
865
828
854
863
878
815
812
800
770
787
796
827
844
888
878
874
860
851
823
808
756
774
805
808
816
850
933
886
920
972
980
924
961
1010
989
973
906
859
819
860
870
904
936
934
908
892
892
881
900
872
872
868
874
872
868
840
851
861
873
863
854
877
906
893
895
854
874
897
865
854
921
929
904
924
925
899
849
854
825
854
858
851
859
866
861
827
850
831
869
910
947
936
915
890
859
820
823
805
812
838
874
876
937
943
954
953
922
863
878
851
864
857
855
888
837
821
833
962
992
946
914
918
908
917
889
891
916
878
910
925
893
919
916
901
867
860
880
894
903
903
884
900
876
879
844
881
864
879
900
915
905
865
889
834
851
839
864
833
849
878
855
895
883
870
863
854
825
792
841
843
883
928
932
886
884
887
854
820
810
813
840
851
899
948
937
957
925
885
892
849
828
841
862
871
895
899
916
931
911
895
876
858
837
841
850
913
946
962
971
942
928
898
890
880
876
887
840
850
849
850
897
953
975
996
983
941
941
930
919
916
910
937
944
926
949
923
983
998
1010
899
949
932
930
879
866
863
836
846
858
866
848
914
899
941
946
946
865
871
850
829
812
794
808
812
815
825
838
825
862
844
825
834
817
802
830
810
818
844
858
855
874
843
838
807
808
785
751
776
784
816
831
832
852
887
876
869
897
908
909
861
868
903
903
889
944
942
915
960
952
908
926
945
938
918
862
829
840
840
831
824
855
889
879
926
969
939
907
915
929
916
936
990
999
916
866
909
882
898
887
878
897
869
876
920
942
989
939
988
991
943
947
957
956
916
909
864
865
868
891
914
909
883
882
874
886
927
960
1019
1096
1087
1071
995
918
909
909
891
890
904
932
943
984
978
917
933
912
914
888
903
870
874
872
901
899
913
952
957
907
925
942
969
958
938
960
947
981
939
965
1036
1027
965
958
886
838
842
809
777
792
780
768
794
823
861
901
872
890
874
840
832
829
849
864
853
799
852
810
858
839
878
904
920
893
857
860
865
866
867
831
830
809
821
856
903
990
1001
950
959
943
938
913
924
928
948
949
959
962
918
969
954
941
916
948
939
907
934
935
902
899
866
882
866
858
827
814
794
809
875
913
969
946
954
969
966
953
943
916
905
864
883
844
801
819
817
813
847
883
896
895
943
961
972
981
921
902
923
886
876
882
909
921
923
963
965
978
929
928
910
902
900
888
911
912
855
902
894
882
879
910
876
886
919
892
854
871
866
848
864
872
872
906
929
919
917
932
938
924
945
940
955
953
954
962
954
962
914
925
896
854
868
852
854
847
871
915
923
953
957
968
955
951
932
927
908
921
902
920
908
919
903
892
907
899
878
895
881
883
897
876
874
916
923
900
872
867
864
835
840
826
858
864
887
878
882
887
862
882
892
884
942
960
984
953
913
894
852
822
816
819
819
867
867
911
953
945
938
907
890
852
873
898
899
942
914
910
867
861
818
827
806
833
832
840
878
876
840
834
951
965
1006
973
911
937
921
909
900
883
855
854
846
850
882
914
917
887
861
836
827
813
838
837
816
816
835
817
833
841
864
857
890
882
854
828
807
797
809
868
854
851
916
923
944
909
931
917
924
897
864
836
854
827
794
831
841
858
871
814
830
804
813
825
850
861
869
860
875
859
846
836
841
860
857
837
845
850
829
823
806
794
804
805
850
869
871
867
867
851
844
871
893
896
882
885
887
905
942
961
962
956
939
885
847
857
877
888
906
921
918
898
917
944
957
943
922
952
955
933
939
951
950
964
957
949
900
918
922
967
944
945
939
917
919
911
911
905
916
914
886
887
915
933
897
910
890
872
874
857
870
878
875
841
884
894
888
928
951
942
927
934
932
936
932
931
904
918
885
917
921
929
914
941
934
887
901
920
899
917
926
952
922
867
901
900
888
934
931
976
990
968
887
879
899
867
878
849
906
945
928
906
905
882
873
843
842
851
844
839
843
847
870
871
859
864
898
925
953
975
973
935
945
936
919
908
912
918
905
903
926
916
898
914
924
908
925
963
969
935
945
930
920
919
920
898
938
930
923
895
906
908
888
893
912
889
952
977
940
906
905
867
852
862
857
860
887
931
954
967
992
971
965
931
911
914
875
878
837
865
895
935
964
995
983
960
971
973
942
962
938
937
907
885
874
857
843
809
810
803
803
864
866
844
886
910
936
946
893
961
944
948
910
874
887
864
852
834
822
835
839
859
827
847
824
817
823
815
815
823
805
799
797
800
795
807
799
814
852
848
846
874
901
915
910
890
857
827
821
814
815
795
820
890
917
921
939
911
879
858
844
822
823
828
821
805
827
836
869
875
886
853
835
831
797
806
808
811
835
854
885
890
838
883
900
904
856
869
885
868
881
889
866
857
820
831
817
791
817
854
891
890
888
892
910
899
902
933
902
875
848
828
815
806
790
775
780
777
807
823
815
825
834
855
863
861
874
878
855
854
839
842
819
828
815
842
850
859
836
792
831
821
827
823
826
830
816
782
801
798
800
805
792
806
811
810
824
849
866
847
852
823
800
801
799
797
805
819
828
841
834
827
806
809
810
797
827
818
823
834
847
824
861
868
863
870
852
833
825
807
800
802
811
817
856
870
850
837
820
806
814
796
800
829
841
902
934
951
935
915
885
901
890
876
877
875
870
863
863
866
842
841
825
867
906
913
885
908
604
1221
827
830
826
798
766
763
763
736
737
728
742
761
753
770
773
774
808
800
836
853
830
824
829
831
818
793
804
766
772
780
782
787
779
795
795
787
786
788
791
786
790
752
810
793
784
782
781
789
795
804
781
795
758
771
771
759
769
755
765
785
782
787
786
793
799
825
864
847
859
892
878
903
884
899
911
880
866
861
827
863
893
906
972
1030
1019
963
892
857
844
826
811
784
793
787
816
833
859
898
885
859
857
839
840
849
862
908
918
901
945
937
946
892
882
891
871
856
849
820
806
845
850
848
852
904
894
887
898
914
876
893
907
912
923
876
853
883
900
893
880
915
885
919
922
899
880
908
895
858
875
894
874
863
872
860
835
822
848
833
852
887
900
901
897
925
919
903
930
952
942
1001
988
979
936
962
936
925
893
885
880
875
879
872
870
899
902
901
918
886
851
834
864
908
930
942
980
1011
1042
1040
1017
1026
1029
1017
999
1000
996
1003
1004
955
921
895
906
869
884
911
894
890
884
856
895
904
920
916
961
978
1028
999
982
982
945
907
859
858
880
892
930
943
893
924
934
924
920
890
885
885
900
899
952
962
949
984
959
955
914
886
894
892
884
885
901
927
933
891
907
910
926
924
882
901
901
889
872
898
894
921
904
909
897
889
861
859
822
819
839
850
840
840
848
849
853
870
866
867
843
813
828
808
815
867
914
934
1002
1010
960
952
935
897
884
874
864
869
887
867
898
917
955
993
987
983
944
917
899
858
853
837
852
860
874
897
890
888
900
919
926
938
947
939
929
924
938
922
924
922
914
899
907
914
896
919
929
916
889
867
867
857
874
843
836
843
819
825
853
883
913
953
951
940
924
891
883
875
884
880
882
928
927
929
984
968
945
973
957
947
921
928
943
940
949
975
961
904
901
915
916
902
949
954
972
938
956
960
948
938
979
978
987
977
970
890
877
884
873
945
985
1009
976
909
936
918
873
862
844
854
850
862
881
906
907
919
894
913
902
883
869
881
884
901
916
899
859
857
887
895
873
860
898
881
902
904
921
914
927
921
933
923
929
924
932
920
952
931
937
949
927
926
932
928
912
898
922
928
938
967
967
938
909
933
941
1031
1030
1057
1052
1005
983
993
982
969
910
909
942
974
980
964
990
992
982
958
918
907
885
847
829
847
829
908
1056
1068
1050
993
957
919
893
877
873
868
864
841
844
829
832
827
867
896
902
918
900
892
876
895
895
931
942
914
921
939
949
971
963
935
901
933
963
972
944
949
913
921
945
944
950
952
942
899
872
845
865
898
936
978
989
941
974
971
943
919
870
841
861
854
879
873
869
874
825
820
832
878
953
1034
1029
1089
1097
1076
1026
1052
1017
980
917
901
901
900
879
869
913
925
918
939
920
888
891
887
881
914
905
926
880
884
901
900
881
852
820
835
857
898
892
846
890
883
886
926
943
950
951
919
955
968
953
937
911
849
867
880
910
913
893
946
934
924
901
902
898
900
870
843
851
867
884
895
865
899
899
880
863
829
835
835
839
851
852
849
800
787
794
790
801
809
812
812
808
818
837
826
804
816
816
809
816
788
764
778
790
782
785
820
808
813
818
838
819
821
827
807
797
801
820
859
862
879
847
850
851
834
818
848
823
826
805
868
892
950
949
955
913
895
866
855
836
838
857
862
863
846
833
855
868
867
886
876
848
835
826
799
809
842
829
829
857
867
909
915
883
864
844
847
835
817
807
793
787
788
765
784
756
765
761
761
764
761
797
808
824
829
817
831
838
848
827
811
801
786
790
792
787
782
788
818
826
834
808
829
816
817
812
796
782
788
800
792
763
782
788
802
812
825
849
812
808
814
806
778
799
817
799
790
793
806
814
817
823
804
825
814
819
829
823
847
820
832
838
837
799
802
812
837
816
810
826
817
821
818
795
807
511
756
717
681
426
752
756
784
778
494
780
751
1187
751
910
523
504
598
500
1102
805
783
785
782
786
805
803
816
809
831
810
826
810
844
827
866
882
853
839
836
809
805
761
775
779
776
758
784
782
771
784
815
835
846
825
851
829
806
807
803
786
811
815
813
793
798
813
801
835
813
789
769
775
772
747
770
757
793
804
832
814
815
869
876
882
846
844
856
869
854
865
861
854
865
835
821
842
835
823
806
801
811
807
811
815
820
826
819
835
822
800
814
795
790
793
791
802
796
808
804
807
806
790
803
787
794
786
785
792
809
807
803
799
814
816
800
804
796
794
799
790
801
788
796
782
802
820
825
828
838
817
826
830
785
816
831
819
845
856
841
832
834
815
817
825
838
839
829
840
840
833
829
851
845
859
859
876
862
851
864
856
846
838
824
819
802
837
835
869
825
798
810
815
811
803
769
807
786
798
785
783
775
791
780
801
794
806
842
850
889
869
901
937
897
915
901
894
864
841
841
796
793
772
815
814
821
845
823
838
810
810
816
818
794
781
792
804
787
808
830
815
837
837
816
849
842
835
840
859
856
825
834
841
836
839
837
820
817
839
819
817
831
818
824
809
823
804
786
758
771
789
797
792
797
813
813
808
816
801
795
793
798
786
776
782
781
765
765
780
778
772
760
753
753
757
760
759
758
763
775
771
781
772
778
800
782
789
781
791
792
799
782
798
789
789
790
763
775
789
785
790
780
766
773
777
769
758
768
780
787
789
790
775
794
796
778
790
779
778
754
782
796
822
851
845
844
853
839
830
824
827
801
815
802
799
808
788
789
793
789
786
810
849
867
879
849
841
854
836
841
820
806
806
809
800
799
791
783
798
796
803
810
813
815
812
805
799
794
794
784
803
806
809
818
795
804
809
786
776
766
769
779
756
760
788
792
798
814
817
812
816
805
816
819
810
804
789
769
772
764
765
753
775
769
777
784
770
797
795
798
802
793
793
801
822
804
800
806
795
790
789
807
822
830
856
881
855
837
859
846
824
818
833
849
859
853
885
876
859
863
859
877
873
865
855
835
804
830
858
809
821
858
856
864
863
886
895
873
879
880
881
843
857
873
876
834
865
856
855
839
818
813
806
813
834
859
888
862
866
871
900
890
891
899
894
886
877
908
916
890
912
908
898
872
850
870
869
857
856
846
854
851
809
828
839
850
836
848
863
900
891
862
847
914
1003
1012
1024
960
962
899
903
891
891
871
870
843
858
873
879
855
861
868
862
853
855
836
832
815
794
843
851
847
875
841
860
837
832
833
840
847
825
828
812
826
811
806
824
822
865
840
824
849
860
860
856
823
846
846
841
843
864
884
890
888
896
902
916
923
928
915
906
927
924
940
917
970
968
948
940
881
882
865
840
814
831
859
842
850
847
859
889
900
893
870
839
857
838
836
837
859
869
870
902
902
899
859
874
883
879
881
864
883
876
871
848
833
854
855
849
850
870
876
859
859
876
862
846
858
826
822
820
821
834
802
837
846
837
826
839
835
864
882
897
915
916
897
890
894
868
834
841
826
796
808
796
802
798
805
811
824
839
817
832
845
870
892
844
836
845
843
843
838
851
837
831
821
857
842
855
878
884
892
878
897
919
957
949
950
961
979
942
962
964
932
925
943
984
948
944
967
938
914
874
879
847
838
816
795
803
780
797
799
807
817
864
912
932
989
1012
974
990
988
997
938
961
964
947
946
972
976
955
985
994
964
970
933
921
922
955
933
946
935
930
873
875
837
825
846
867
878
878
917
943
936
962
995
961
980
993
998
958
999
1010
965
973
976
926
927
927
894
907
882
879
857
858
874
865
866
854
820
817
823
849
818
840
858
870
883
909
927
925
931
887
924
928
885
586
577
580
889
905
944
505
646
302
394
295
653
426
491
918
934
938
882
867
853
826
809
824
851
833
873
883
889
872
915
934
927
963
968
941
968
982
968
977
992
986
975
1007
1018
983
1014
1031
1006
1042
1023
982
986
993
1009
975
983
972
957
948
916
894
877
860
836
870
882
881
840
861
872
840
834
804
812
795
788
798
848
863
899
940
950
955
966
905
906
901
890
889
879
872
861
848
840
823
839
871
885
917
903
897
878
862
866
888
865
891
898
895
848
829
827
833
844
835
859
873
839
837
865
875
865
884
860
855
844
833
818
828
840
889
895
909
941
938
920
913
911
892
878
833
827
847
819
830
842
850
841
855
862
875
838
816
802
801
814
849
882
935
987
990
1003
1006
945
951
944
945
905
900
896
904
873
841
828
815
795
812
822
846
842
862
901
907
881
859
867
870
893
890
937
962
925
942
954
915
913
900
906
888
908
924
919
874
897
929
892
917
911
889
871
846
844
828
839
832
830
812
829
830
840
835
854
895
903
902
899
912
910
907
900
913
915
869
896
891
874
872
891
895
898
919
882
870
836
813
779
799
782
806
863
916
985
1009
1010
1012
1027
986
971
984
969
933
973
989
937
1002
1026
979
1009
1005
968
973
987
938
937
970
925
944
966
933
957
984
965
977
1007
987
965
963
944
910
887
886
896
861
885
910
928
913
890
900
867
870
874
870
866
871
881
883
886
876
907
902
918
896
888
839
833
824
824
838
835
867
874
905
895
933
925
916
901
918
917
873
873
858
885
870
918
1007
1022
1035
1028
981
981
944
914
907
907
893
882
899
902
920
913
895
864
849
818
828
793
788
780
758
778
797
806
816
865
923
966
967
964
975
943
921
918
900
869
857
870
875
876
868
907
928
889
892
931
907
893
899
877
824
814
798
790
771
784
775
753
798
796
808
817
833
824
838
853
873
879
909
947
1003
1011
1014
983
974
967
959
928
948
959
959
942
887
893
898
876
892
901
876
910
892
879
863
862
845
825
812
833
844
823
841
859
860
844
856
854
844
835
821
828
824
813
780
815
808
841
816
839
823
829
858
821
839
861
844
829
846
851
836
834
855
839
864
881
864
883
908
926
933
960
970
941
953
953
962
921
947
943
912
912
929
942
889
924
953
909
949
967
937
951
969
928
932
947
924
901
924
934
903
911
979
950
933
939
902
914
869
886
870
896
891
835
857
823
830
811
815
817
807
794
814
805
831
837
834
853
833
829
793
789
775
763
798
877
940
975
988
994
980
956
920
911
906
920
911
912
976
959
939
937
925
883
897
886
876
839
809
819
841
865
895
914
934
950
908
942
979
930
942
993
970
935
983
975
942
968
956
908
918
919
895
901
882
852
823
817
839
831
840
881
943
926
947
1012
945
975
995
967
961
971
988
970
940
988
992
960
999
1019
965
992
1018
961
983
1008
925
930
960
973
955
982
969
931
918
926
905
899
916
912
900
925
902
885
902
911
891
907
910
929
894
895
902
931
939
928
969
980
943
972
992
988
972
959
886
869
870
848
842
834
855
867
876
896
923
930
909
934
924
910
913
911
900
901
865
862
871
870
831
850
855
825
832
817
801
799
823
786
807
830
848
822
872
909
924
887
935
881
898
892
868
842
861
855
843
840
869
860
867
857
854
881
866
876
909
923
908
897
902
927
879
858
881
889
866
781
802
803
777
791
745
762
767
780
782
782
802
776
762
790
784
792
788
792
807
785
807
845
907
928
894
907
908
920
896
879
879
902
925
908
917
959
976
941
950
955
969
925
868
892
903
930
881
871
843
825
861
879
845
887
920
883
916
936
909
913
946
956
970
946
903
918
943
883
901
923
908
906
961
1006
945
884
965
1017
1029
1011
1014
974
935
918
885
909
878
872
846
826
780
753
762
774
768
767
818
851
834
863
893
842
899
913
901
892
864
839
814
786
819
846
854
846
833
835
816
869
887
850
810
829
816
785
824
813
808
802
844
865
854
888
876
867
865
864
843
825
807
796
774
804
796
806
814
863
888
922
906
949
934
927
919
860
846
842
811
766
777
783
771
766
802
807
801
808
837
807
800
816
807
782
797
799
793
776
775
767
770
781
778
843
864
870
861
880
853
857
880
867
842
857
856
868
888
877
879
920
961
953
946
937
952
929
934
925
889
868
869
858
837
817
803
751
765
761
742
766
771
768
776
805
796
827
860
861
814
845
813
793
807
808
792
812
846
823
835
889
932
950
940
943
939
907
912
902
902
877
871
847
851
823
827
833
858
847
859
876
850
867
878
874
846
858
875
847
835
828
816
828
819
845
854
871
902
851
838
858
860
848
824
818
821
825
809
802
813
810
799
819
819
835
826
833
856
837
838
860
834
821
805
790
802
811
819
827
803
837
843
837
831
832
832
810
817
805
828
810
794
791
799
801
803
888
908
900
939
895
884
880
888
886
848
826
837
832
791
803
776
793
783
805
803
818
835
821
846
838
807
820
816
790
777
776
745
751
749
745
765
784
801
864
905
900
940
969
966
924
941
926
908
919
944
959
950
877
893
890
868
881
935
940
1001
963
962
930
938
905
910
921
929
908
894
872
851
854
865
868
908
913
901
910
912
896
895
888
871
877
879
890
896
886
886
897
920
906
906
905
878
860
855
867
899
873
854
831
835
822
810
827
898
934
941
937
940
949
952
915
953
951
927
950
971
940
945
977
991
949
958
970
963
970
968
958
940
923
939
943
910
972
990
1007
984
1016
1003
957
977
988
960
999
977
934
969
966
930
952
939
900
845
861
836
825
813
792
797
791
771
792
785
791
795
815
806
824
847
865
866
864
876
873
854
846
827
846
842
865
868
884
900
936
897
905
887
866
880
865
852
839
864
873
860
876
863
846
860
855
858
836
838
852
848
866
879
871
895
890
854
876
872
840
861
853
849
841
841
872
859
865
891
880
873
890
889
853
875
875
839
824
806
813
803
799
780
827
790
786
786
773
763
750
762
760
750
789
809
797
792
838
839
846
884
868
863
866
865
853
863
878
896
909
876
858
832
849
827
823
821
791
789
789
777
782
793
770
795
823
818
835
866
851
854
836
826
800
776
764
756
733
739
741
744
755
754
770
775
802
814
773
833
826
842
826
806
809
790
768
760
721
734
728
743
726
746
778
789
785
812
818
812
804
819
813
801
829
808
796
850
841
811
804
802
796
820
818
800
812
809
801
822
829
831
812
836
828
832
837
855
823
833
806
786
788
797
806
866
908
929
910
905
885
868
901
887
869
847
827
838
818
808
791
802
820
804
804
861
794
857
895
870
823
826
827
843
835
833
825
834
822
840
827
803
802
782
855
912
843
871
900
895
861
874
867
837
842
841
844
836
822
808
783
787
775
772
754
757
742
662
819
741
737
756
753
721
748
764
743
740
728
710
722
716
693
704
704
692
693
717
766
809
786
808
776
785
799
770
769
777
749
736
745
748
740
755
751
756
597
944
775
580
502
454
387
459
546
414
288
372
254
553
810
646
360
592
777
774
774
786
756
772
776
743
724
745
751
719
719
722
817
844
904
891
854
870
867
828
824
781
764
769
748
745
741
745
733
737
734
735
720
740
748
739
731
752
750
749
763
749
749
736
780
760
743
761
754
759
755
763
749
758
764
744
773
775
780
755
775
749
769
778
773
774
811
818
789
766
786
766
756
747
741
742
736
737
749
769
770
756
758
759
758
778
780
755
780
782
771
783
797
775
803
795
782
796
781
792
807
820
823
793
816
839
843
814
839
820
797
784
785
803
792
811
846
850
879
900
877
892
880
892
876
896
874
873
866
855
837
871
889
931
941
935
884
905
879
900
944
951
987
969
958
883
884
841
827
800
812
879
948
966
950
937
894
910
880
849
843
830
793
808
786
803
823
875
891
881
908
914
877
841
807
864
902
891
904
919
909
915
908
920
924
933
889
892
842
842
822
810
822
818
809
820
842
812
829
823
806
838
815
817
829
822
826
820
839
821
828
827
819
792
802
776
792
774
789
795
814
850
842
841
843
868
847
833
819
789
771
767
764
751
790
793
790
798
808
806
807
801
835
838
817
809
814
805
810
802
770
768
775
784
784
821
808
821
799
826
818
817
820
799
813
811
823
847
823
822
825
848
834
809
827
851
837
848
851
865
869
866
895
885
864
852
832
857
827
822
825
800
822
813
840
819
812
806
817
817
817
851
802
834
840
820
823
859
875
858
839
877
839
812
828
824
818
826
843
868
852
855
859
832
829
802
797
793
801
806
819
847
835
842
841
857
835
544
1079
798
788
791
770
785
813
861
878
910
926
914
930
921
877
879
865
855
829
826
855
845
861
843
841
812
808
818
818
836
864
884
898
874
834
845
570
603
454
798
793
813
826
826
860
894
884
894
819
832
838
872
906
927
944
879
937
964
985
987
957
890
857
857
849
876
883
914
924
920
920
910
888
907
885
877
870
895
889
877
859
900
915
945
935
919
932
940
915
928
923
859
881
901
929
915
941
959
924
934
943
934
899
874
866
905
947
910
870
883
865
889
887
904
905
900
930
961
921
952
909
906
884
872
862
871
905
929
973
977
989
987
974
958
902
865
863
871
883
911
938
877
905
894
936
921
915
943
949
947
882
871
869
842
855
837
845
853
859
845
850
814
819
822
811
803
867
905
911
885
868
890
868
853
857
892
893
719
1120
961
930
871
881
836
670
984
889
849
911
1188
948
932
904
866
837
816
794
777
788
792
831
816
844
885
897
901
877
894
875
855
822
827
824
822
785
778
768
735
762
753
816
860
859
789
854
877
864
858
881
816
826
832
832
815
861
853
846
870
830
855
900
910
910
864
818
811
819
830
847
840
860
899
961
1017
978
1015
994
984
956
936
910
908
923
925
930
967
999
959
958
983
948
949
983
977
957
964
922
936
945
912
957
900
906
980
990
988
986
960
961
970
976
964
929
909
953
970
974
987
995
978
939
934
942
929
935
937
916
912
872
854
878
912
971
999
1042
1007
1012
1007
980
985
982
982
942
972
993
971
924
906
920
950
909
940
1004
998
952
950
967
931
957
981
1000
964
953
971
930
952
995
1007
992
917
921
920
917
928
961
952
898
929
918
913
881
945
953
983
948
955
932
890
881
848
818
797
782
811
835
908
980
1032
1023
1091
1095
1065
1028
975
940
921
891
883
884
876
908
945
932
912
906
857
836
799
819
860
882
899
914
886
839
827
822
790
804
803
841
876
898
880
882
904
883
773
837
809
801
839
877
880
908
977
987
996
951
872
979
1078
939
897
893
895
872
841
894
886
878
860
853
869
826
842
821
831
824
818
866
841
838
808
769
799
785
764
789
780
783
797
812
774
752
777
792
775
824
824
783
810
794
804
787
811
812
795
812
830
824
812
824
837
804
827
835
836
856
848
864
877
890
875
847
835
800
807
803
793
799
826
821
832
856
857
830
855
832
826
831
834
837
833
847
798
787
815
788
811
771
794
781
758
771
774
768
804
804
815
862
863
868
858
866
875
824
847
837
837
890
938
934
970
942
950
942
901
901
898
888
906
893
900
903
882
902
925
920
912
926
912
879
877
891
867
874
852
823
830
777
822
800
777
818
829
804
882
894
913
914
893
881
864
804
793
782
820
848
873
946
976
900
887
902
872
837
829
799
786
852
872
844
870
879
867
883
886
868
907
873
889
872
889
929
896
903
896
873
910
889
877
890
868
867
889
893
862
874
879
852
878
870
880
891
867
892
864
866
841
843
814
796
822
845
866
842
908
887
909
885
867
848
846
817
822
816
829
818
776
783
773
738
788
778
785
765
792
800
800
824
812
866
850
833
798
853
817
790
831
796
798
829
824
885
926
928
968
975
937
945
946
914
921
930
888
907
898
890
901
918
927
911
921
933
888
903
918
896
904
911
883
900
886
884
869
882
847
858
825
812
793
790
780
805
802
816
826
835
894
883
886
888
871
854
850
864
879
864
895
895
894
938
920
933
916
945
894
892
897
913
889
907
888
860
857
866
868
867
871
895
908
899
886
872
877
899
867
878
911
907
905
949
953
933
910
892
870
887
874
904
917
912
896
860
835
831
846
895
904
937
974
964
959
957
809
969
833
829
819
811
855
829
866
880
833
831
836
829
894
952
939
980
952
936
906
872
870
875
907
935
971
984
996
976
929
930
933
915
888
881
884
943
944
900
873
892
906
893
888
908
918
894
889
926
939
898
892
874
874
861
871
890
869
861
858
852
830
809
806
795
786
786
827
832
899
912
899
862
864
846
841
821
826
809
766
759
745
758
795
853
888
950
997
999
1008
1016
952
946
964
914
947
967
964
948
934
947
932
955
934
918
879
854
843
833
835
865
873
903
919
942
943
931
904
901
900
863
889
850
854
851
822
817
813
797
823
836
869
911
887
874
851
851
839
861
885
906
878
844
833
858
883
892
892
923
905
879
878
868
878
886
889
864
877
875
879
905
921
915
877
890
873
897
871
836
842
845
822
842
844
831
838
843
841
845
860
861
866
860
873
888
881
875
874
839
826
816
799
802
813
828
823
831
844
844
825
824
815
807
788
789
804
808
805
824
821
816
825
785
767
769
768
764
759
780
777
788
786
805
814
842
813
807
784
787
786
766
803
822
822
806
867
837
857
876
845
871
872
886
876
866
845
832
811
797
783
794
789
818
800
788
811
834
816
817
823
801
814
807
814
796
777
779
799
803
793
796
803
788
791
780
775
761
740
738
745
784
838
836
869
865
871
862
855
861
835
826
818
806
786
802
797
813
822
821
849
856
863
857
857
839
846
842
849
842
789
821
789
794
780
777
766
770
781
785
811
812
839
813
828
843
829
832
813
798
809
818
817
806
801
800
781
778
807
818
805
837
811
804
833
821
818
805
807
803
786
770
778
771
762
775
801
799
830
826
820
814
801
806
811
829
849
846
850
844
807
799
802
815
815
846
833
850
852
838
835
796
804
806
810
824
803
828
806
828
835
814
834
827
816
821
827
826
822
822
819
808
790
806
797
802
794
812
810
805
805
793
816
811
835
871
864
850
832
828
840
838
830
822
804
807
803
797
795
788
784
787
798
810
805
836
848
824
821
848
856
823
819
828
833
839
836
861
874
870
852
830
831
833
803
789
799
817
808
829
865
876
862
829
808
829
814
811
798
837
838
850
824
819
848
804
830
833
836
832
847
873
890
858
881
849
849
870
869
855
899
917
864
845
871
877
857
848
874
911
902
917
918
914
876
888
883
852
832
825
835
809
804
781
795
779
833
819
850
893
935
949
877
861
866
843
854
855
872
861
877
905
937
902
925
914
887
909
897
873
864
868
857
847
854
832
806
804
822
826
833
804
810
788
797
790
771
777
796
781
792
775
792
796
796
782
755
798
823
845
856
857
843
817
858
805
789
814
796
788
801
807
793
759
788
860
847
850
898
874
873
863
854
868
864
850
814
817
826
809
814
811
805
810
799
800
791
799
822
793
788
793
801
803
797
773
762
765
779
782
783
738
769
767
781
756
755
740
753
758
747
748
750
762
784
804
829
881
902
905
887
860
844
827
810
784
790
792
775
810
807
844
850
829
880
882
867
887
875
848
844
847
848
826
846
871
820
794
820
830
829
840
859
887
853
895
893
908
903
877
836
848
851
858
851
855
882
885
843
851
864
867
832
837
843
851
840
849
867
849
854
893
914
911
930
922
892
923
944
909
892
843
850
825
813
791
820
843
831
870
895
918
873
897
890
863
866
900
939
952
925
902
919
928
944
961
948
928
880
899
920
911
936
900
874
881
868
872
884
876
866
885
889
893
897
894
887
893
907
866
876
888
906
877
916
937
948
908
920
928
890
875
837
841
851
828
855
864
856
845
850
858
878
859
873
896
928
903
920
937
938
903
906
894
896
868
899
940
892
919
904
876
871
874
870
869
888
908
895
907
939
959
947
914
951
930
897
846
845
850
843
822
852
884
868
891
925
909
880
857
833
796
791
773
768
763
787
812
844
817
829
859
852
830
826
812
831
854
873
867
828
814
826
857
849
850
846
885
874
894
905
907
924
921
922
927
893
881
890
886
894
902
899
905
880
878
894
902
893
874
892
897
882
874
901
900
879
864
900
886
864
860
889
901
882
902
894
877
867
878
861
832
837
834
821
800
828
861
869
880
853
836
832
835
822
777
795
816
826
825
863
880
930
1026
1030
942
934
929
920
916
900
921
905
878
869
856
842
834
818
822
804
804
784
818
826
848
874
900
879
887
918
930
912
940
954
940
975
963
950
978
957
947
971
954
951
945
971
936
944
961
949
943
952
971
946
978
978
974
983
985
930
937
934
894
885
942
921
927
898
880
868
877
861
873
882
911
908
916
891
914
899
871
887
893
872
868
846
829
850
860
884
875
874
868
867
872
905
949
953
928
921
907
901
888
870
855
869
875
856
850
853
851
848
856
867
886
876
878
907
929
926
905
877
917
904
878
900
901
894
881
871
864
858
843
864
858
889
881
872
861
846
836
839
824
822
799
797
809
805
811
854
877
918
867
902
918
930
903
898
888
890
898
897
898
904
933
889
899
927
934
917
913
907
878
869
870
909
904
918
944
949
932
927
925
889
896
903
909
918
903
909
907
925
920
934
957
983
949
976
958
941
935
949
953
928
939
957
938
938
950
918
940
956
915
958
961
933
962
957
911
903
864
857
847
838
849
828
826
828
853
844
835
833
836
859
844
836
841
819
842
848
855
877
893
917
927
952
916
908
906
887
906
917
928
939
952
967
982
958
919
909
887
865
869
879
887
931
960
934
933
945
935
918
908
918
915
949
968
953
972
955
946
974
920
951
900
867
844
845
837
843
877
947
1003
993
1012
962
973
925
871
848
864
846
861
861
857
858
828
819
808
854
577
1226
916
906
930
914
889
890
887
877
908
961
986
976
950
910
901
866
875
893
910
893
930
932
967
953
926
925
930
942
926
946
942
937
948
962
923
900
931
1004
1050
1010
986
951
939
904
904
874
878
870
896
923
925
969
970
921
981
961
934
948
929
916
914
896
884
857
857
893
915
943
1024
992
996
926
881
886
851
885
876
887
876
904
909
938
922
913
875
854
866
870
1482
838
871
867
896
906
887
870
883
891
890
900
890
913
893
881
914
966
1015
1023
961
904
916
945
942
911
883
920
913
911
929
964
951
922
881
873
894
914
898
980
1004
988
975
930
883
863
850
888
976
1012
1035
1010
967
938
974
986
981
964
952
918
863
854
870
839
846
830
859
838
874
840
898
913
940
938
944
913
867
834
846
862
885
952
980
915
902
941
917
916
884
867
858
821
829
852
895
948
936
889
892
870
856
873
880
874
891
911
919
882
867
876
866
865
849
873
873
901
924
937
1005
1016
988
922
897
859
864
850
877
888
943
964
936
923
882
871
886
888
856
900
907
879
897
850
854
827
836
851
869
851
862
874
851
859
856
838
834
815
817
833
826
801
784
802
782
812
847
865
896
916
940
950
942
933
902
895
866
852
872
877
837
832
909
905
936
925
869
874
831
870
818
803
830
857
936
962
958
949
957
910
919
901
894
887
883
885
873
862
841
864
881
914
889
881
874
856
842
845
820
826
797
814
826
849
868
875
876
854
850
841
854
830
835
864
877
883
898
901
887
893
899
890
902
909
921
938
953
957
989
967
963
934
945
892
926
996
1009
934
931
930
950
932
913
865
904
912
909
915
901
868
843
824
817
843
896
971
969
952
946
894
873
859
863
852
856
854
853
850
818
836
830
827
809
794
776
767
764
754
766
756
788
809
801
804
814
833
798
812
820
821
816
815
804
822
830
855
869
873
858
844
840
859
829
815
859
913
937
924
916
893
868
853
831
853
828
905
884
922
921
927
885
903
886
842
841
837
817
819
818
803
802
820
820
833
855
893
921
914
908
907
882
848
837
837
831
829
819
828
810
838
900
902
877
844
842
899
894
901
860
853
830
820
828
816
772
781
807
828
852
896
906
890
891
877
885
898
901
859
873
880
689
1012
826
806
771
788
776
812
873
934
957
928
952
921
958
934
918
926
935
930
914
889
860
878
878
839
874
924
970
965
927
920
923
865
859
877
958
906
865
843
842
865
855
909
929
928
867
834
833
823
841
822
834
796
788
776
786
829
871
954
985
944
968
974
996
996
978
949
974
913
918
920
922
921
886
876
881
851
835
859
879
863
876
906
947
976
962
946
903
902
908
910
879
853
870
830
852
872
874
875
879
867
870
866
842
843
868
920
941
927
880
900
883
885
877
889
871
865
847
817
789
823
831
879
935
909
872
881
884
883
856
892
924
932
935
949
932
892
891
886
847
870
871
913
915
877
948
967
958
956
943
946
922
893
903
896
919
952
970
957
934
877
870
898
895
898
913
877
857
866
829
851
845
904
953
947
894
875
887
867
866
823
836
807
808
807
833
876
863
912
888
870
901
898
879
849
824
818
800
570
1030
797
798
797
808
832
842
842
850
828
845
847
834
850
858
838
822
858
892
855
831
880
872
902
881
891
889
868
859
837
827
846
847
809
809
818
821
813
824
815
822
846
861
872
916
923
951
944
939
924
897
869
850
825
826
818
798
817
850
882
859
909
968
964
949
937
902
877
849
837
816
813
822
837
826
881
913
909
928
928
890
834
846
831
822
789
773
800
837
871
921
981
976
671
1184
869
862
873
900
924
901
909
936
953
959
912
989
970
976
944
913
929
908
874
897
919
920
971
971
959
974
791
1098
947
881
852
857
843
875
923
949
944
928
878
881
846
881
883
897
876
936
919
942
932
860
896
923
939
921
894
887
910
918
945
960
950
956
926
903
917
890
892
902
925
942
929
914
884
882
814
838
880
952
998
1015
1014
977
964
958
942
900
891
905
889
862
913
921
914
902
859
877
849
850
846
886
925
926
883
891
854
895
899
883
859
853
549
1087
804
807
873
872
881
883
860
852
815
853
834
853
847
853
845
838
838
850
874
883
887
872
844
849
847
857
842
824
823
798
809
819
832
836
842
860
816
829
826
797
834
855
887
915
946
941
944
898
874
894
876
887
900
909
879
868
887
831
873
861
900
950
975
928
938
925
922
908
914
945
938
935
928
912
886
892
854
838
841
816
809
834
835
891
906
901
907
891
889
885
881
852
843
834
832
847
846
860
851
845
827
830
821
848
893
901
928
747
1049
874
860
834
834
833
814
820
827
867
843
863
822
854
845
835
831
811
817
836
824
810
828
839
833
844
843
825
819
846
839
836
850
863
848
842
833
795
795
794
810
813
813
827
791
800
812
858
875
896
901
883
876
858
832
828
850
893
926
944
950
935
919
919
852
861
877
888
914
920
923
956
930
919
929
945
969
968
940
936
940
932
956
955
968
956
953
974
963
952
874
902
916
914
905
945
938
940
923
870
935
911
919
911
921
892
915
918
937
936
894
901
910
908
910
859
838
841
850
903
902
917
927
912
879
909
908
899
892
869
834
867
849
824
834
813
848
878
860
853
848
872
869
857
840
858
869
868
869
883
898
888
890
857
876
864
867
873
845
868
882
886
866
874
836
841
823
792
818
832
865
878
870
856
878
918
896
903
834
805
829
839
831
830
797
820
831
867
888
878
860
832
834
687
731
1003
816
784
792
795
803
816
802
811
831
817
818
830
804
834
834
842
866
838
880
896
923
880
872
854
804
857
880
936
941
963
957
931
904
886
824
847
847
827
887
933
917
933
929
904
887
705
1012
828
831
800
785
803
796
838
860
830
821
842
849
892
916
948
879
927
931
933
914
895
924
917
914
891
833
839
848
844
920
968
961
920
940
908
908
854
826
809
813
822
848
875
841
836
832
807
791
811
815
847
849
878
852
853
823
832
828
869
886
846
832
824
843
860
897
916
903
867
857
847
856
876
863
865
862
879
896
875
855
872
891
901
912
878
878
898
927
942
941
915
869
834
854
815
825
847
859
854
831
822
804
804
798
818
810
825
819
803
849
880
908
921
926
918
906
906
887
860
850
851
833
819
844
852
919
946
943
964
899
907
912
946
957
951
949
932
923
927
918
909
912
846
882
854
898
944
973
956
922
942
923
927
916
920
929
908
904
894
843
878
894
905
918
873
896
886
904
938
931
966
935
937
945
943
940
917
915
936
952
965
967
1005
990
979
964
949
937
950
870
907
877
919
938
926
949
935
929
908
931
921
890
925
919
936
926
874
871
873
849
874
850
835
883
874
867
877
863
837
854
839
855
855
871
869
858
868
864
873
881
891
877
875
854
841
846
875
920
868
902
932
917
923
906
889
873
865
815
832
812
876
912
939
933
892
928
937
923
885
832
836
837
887
937
940
978
952
911
864
852
859
902
921
898
879
873
817
843
875
905
889
896
885
909
868
852
854
830
864
879
893
917
877
893
910
925
925
890
857
895
941
933
956
946
936
923
885
888
844
862
868
827
855
823
833
849
885
840
837
849
851
831
824
850
858
862
872
940
996
1014
1013
980
904
926
970
1026
1015
967
972
988
990
937
959
904
947
951
963
920
922
891
879
904
860
817
900
919
947
951
878
910
915
936
949
936
911
889
879
909
938
943
941
927
860
875
883
870
876
895
961
988
908
935
955
960
946
953
932
869
869
898
911
934
954
894
912
889
879
871
856
835
868
837
887
913
946
908
877
847
856
834
835
827
812
820
789
786
820
864
854
871
886
856
881
849
813
803
817
822
842
869
872
876
904
896
885
881
875
880
885
883
892
919
984
976
979
927
925
912
880
884
897
900
885
873
875
881
884
866
880
890
906
922
931
937
968
978
946
900
897
836
829
828
855
875
879
915
901
885
938
954
878
892
882
875
848
840
815
840
841
849
856
852
846
836
867
863
865
848
846
842
873
849
855
822
828
841
876
903
913
894
865
854
820
805
764
765
770
780
883
894
887
951
968
956
907
897
906
900
908
888
912
941
935
935
901
893
886
915
897
884
888
858
851
822
824
849
865
931
931
932
910
856
843
815
804
778
755
779
807
831
869
900
909
897
905
854
870
895
927
880
892
946
913
876
877
904
954
961
905
901
909
918
935
912
932
909
937
949
926
921
891
889
891
930
931
932
914
869
857
866
846
875
915
928
928
922
875
898
881
835
844
851
857
853
853
854
862
877
881
851
843
870
861
873
869
842
857
846
843
834
838
872
884
908
863
884
845
846
832
818
807
797
792
808
836
881
948
990
1006
964
941
923
894
877
874
858
838
829
831
833
844
844
813
810
811
824
840
847
881
874
859
851
845
865
868
871
850
812
833
853
865
840
850
819
850
846
852
878
897
859
909
919
920
902
899
892
908
928
948
936
993
1002
955
921
882
858
861
847
839
839
795
831
867
900
915
875
849
835
846
868
895
917
932
926
877
899
881
865
835
820
786
786
782
841
880
943
998
1005
916
859
875
895
908
928
941
974
985
991
1001
979
901
911
943
992
973
930
970
994
904
908
918
915
885
915
953
931
956
988
977
968
947
916
841
858
846
863
864
900
949
1008
1028
1007
992
921
904
890
903
856
891
905
889
897
938
951
976
986
960
919
929
928
878
881
847
855
854
853
860
845
808
811
780
765
764
775
787
816
815
876
896
895
868
836
839
825
817
824
835
851
875
901
904
906
900
909
839
837
866
855
852
910
948
879
885
912
882
879
889
886
863
852
863
860
823
824
850
861
883
868
870
864
830
832
830
857
866
893
928
914
915
914
916
918
883
856
824
811
819
840
844
829
933
929
1024
1030
1000
921
893
861
842
812
818
844
891
947
967
1002
989
979
976
936
901
837
857
861
879
862
840
839
838
830
869
913
946
955
940
875
863
857
854
852
821
839
826
807
849
826
927
1026
1043
1024
998
986
965
909
922
861
862
813
837
875
948
996
1010
1017
919
915
965
965
988
956
954
917
907
879
828
811
795
837
844
882
877
885
878
845
816
793
768
802
788
817
896
896
867
864
848
855
857
874
873
859
842
848
858
863
904
908
877
894
899
877
904
901
907
862
835
856
870
874
894
864
892
911
915
877
891
877
895
889
905
914
898
891
887
912
905
890
834
826
821
824
823
821
868
874
911
932
901
918
893
838
864
844
843
887
902
902
872
871
849
843
804
792
792
795
785
835
852
834
842
850
899
888
853
865
897
878
863
846
887
906
878
852
831
853
858
902
922
900
890
917
918
897
902
889
907
903
909
935
954
944
958
956
952
910
924
884
864
904
907
845
887
871
845
837
852
836
854
874
884
874
901
903
904
862
874
868
860
838
867
884
863
889
911
881
862
887
881
859
867
869
846
866
880
864
859
861
888
851
849
887
874
900
897
894
865
884
893
836
854
899
875
866
886
853
848
841
811
819
812
842
829
857
874
875
837
851
851
853
850
833
819
836
835
831
823
840
844
819
841
847
854
869
897
901
871
851
820
802
785
778
790
821
843
852
870
903
875
861
883
918
877
886
922
882
876
910
940
887
902
917
940
898
906
923
922
909
931
962
917
943
979
931
954
942
926
895
872
877
870
876
862
878
876
894
875
854
857
839
807
796
818
848
901
909
916
847
831
828
832
859
920
976
991
978
883
890
868
884
857
829
821
815
800
809
814
824
824
823
857
847
862
821
853
849
851
833
830
827
815
817
846
864
893
869
866
853
847
843
855
854
858
879
834
852
839
816
835
845
817
836
820
809
796
805
795
798
796
769
768
781
787
822
829
805
806
818
850
812
837
875
881
868
892
921
866
896
906
881
892
901
879
818
794
809
811
820
819
829
846
859
828
855
855
832
798
810
800
800
804
816
854
851
944
971
904
914
918
912
894
853
875
872
841
864
911
912
914
901
897
903
879
866
825
833
834
880
938
873
992
1007
1000
988
946
941
929
880
884
869
845
857
846
860
859
850
827
801
803
797
803
811
826
821
817
826
830
841
826
805
786
783
799
794
825
814
833
859
876
891
892
887
842
837
824
811
845
844
830
887
960
975
933
925
940
920
884
894
877
817
817
816
779
794
832
875
966
1016
953
958
957
949
929
936
917
886
845
835
825
812
804
808
802
810
830
850
845
847
843
857
867
845
846
876
893
862
866
865
840
855
828
827
851
857
837
827
858
864
840
855
874
885
862
865
866
863
849
848
862
836
864
859
841
835
828
844
858
865
859
902
920
908
854
854
850
811
810
820
823
846
842
862
866
834
840
841
868
863
859
840
839
853
866
935
939
942
946
910
900
897
891
907
914
916
905
873
871
890
880
896
900
913
912
922
942
930
890
842
827
811
829
823
838
824
831
847
888
895
891
887
889
898
897
867
833
859
871
867
880
878
877
876
873
893
868
881
882
874
860
857
862
878
917
952
992
978
964
975
992
927
913
913
888
850
833
841
852
835
874
911
869
879
900
882
858
848
854
875
883
832
836
834
828
820
821
850
823
876
889
870
837
843
817
804
813
781
763
747
759
784
803
816
840
870
893
933
882
895
902
906
887
913
909
895
873
870
876
886
875
912
930
929
868
877
898
889
867
897
888
875
829
828
842
840
868
864
867
894
899
900
892
908
914
890
892
893
863
838
837
846
832
829
821
832
811
783
815
863
894
859
914
928
885
858
862
863
866
901
948
955
952
874
851
855
838
872
919
952
946
994
1012
1016
1023
981
953
924
890
835
839
840
862
925
924
968
961
974
928
940
934
906
913
917
934
955
912
908
918
898
927
901
920
932
943
906
928
919
950
907
900
917
932
913
934
978
946
960
926
889
834
824
801
824
844
886
919
860
837
867
846
894
869
876
849
845
841
847
874
893
908
916
957
931
907
890
882
902
882
890
909
919
931
905
918
882
882
893
886
889
895
888
856
897
905
921
893
874
850
852
826
817
795
791
810
847
895
940
975
1015
991
993
959
938
916
923
890
865
883
894
860
896
933
896
873
917
894
880
861
840
814
836
815
837
849
895
880
875
885
876
857
891
875
847
849
818
821
829
844
858
882
887
850
845
871
864
836
874
896
892
877
865
862
857
846
847
835
864
892
939
932
861
852
860
854
901
924
934
929
944
944
939
952
948
959
959
976
936
927
919
908
888
862
854
847
827
816
783
792
822
871
882
838
879
870
852
828
812
806
804
795
838
851
817
826
840
879
872
857
875
891
920
913
897
917
947
948
902
891
929
909
868
869
840
806
859
863
849
941
959
950
908
949
928
912
933
955
970
981
965
917
933
931
932
948
923
907
883
872
872
866
867
844
853
902
932
926
906
874
876
874
845
867
873
880
847
860
904
926
945
939
950
935
921
867
874
872
887
884
842
809
815
832
840
826
900
906
932
939
929
917
916
908
855
869
840
840
829
807
840
879
905
910
895
909
900
881
827
835
820
820
818
832
815
836
887
884
867
840
824
836
852
843
860
842
849
838
853
835
837
904
921
950
904
938
932
904
893
900
884
896
854
874
900
931
885
911
893
894
874
891
912
913
930
926
913
913
892
882
852
847
853
839
831
822
817
827
834
858
841
849
852
855
875
867
864
868
840
850
851
854
802
807
782
779
783
798
792
788
808
802
797
824
846
871
881
883
846
849
866
862
858
868
817
803
784
771
764
775
779
811
829
858
909
939
917
900
900
898
884
865
834
807
820
818
833
841
867
858
854
875
890
875
809
799
816
814
829
825
850
911
944
933
919
866
850
868
850
937
943
973
879
887
913
932
942
937
909
886
868
855
829
842
832
848
856
860
865
853
888
922
926
914
893
867
878
889
874
841
850
841
843
862
893
928
915
911
895
833
849
825
771
781
763
833
864
900
872
928
932
934
906
890
885
833
835
857
870
861
889
866
828
826
799
800
817
895
860
925
973
942
902
901
865
859
826
849
867
880
903
897
882
865
879
893
866
866
928
942
935
935
929
873
885
878
840
871
877
934
932
886
916
919
946
961
948
960
936
941
934
930
958
899
901
850
842
809
815
822
884
954
958
954
904
892
862
845
803
792
787
821
880
968
1019
1070
1077
1050
1018
1006
989
948
914
901
861
861
843
797
828
846
845
831
816
839
862
874
908
898
860
839
832
846
885
919
860
830
859
855
892
885
877
848
837
834
853
855
900
955
931
940
969
963
900
926
945
961
920
860
855
844
871
862
865
835
839
838
851
869
837
876
858
853
857
846
834
847
853
857
888
903
917
930
908
906
914
886
876
898
887
881
932
899
943
900
871
881
860
898
879
966
982
954
903
899
849
846
848
866
866
894
904
888
891
906
902
903
910
885
907
908
938
961
951
970
889
882
893
875
896
880
869
853
826
815
797
771
812
847
888
952
931
945
937
924
898
865
864
863
872
902
964
950
918
906
862
820
806
801
801
790
807
830
836
845
848
874
893
879
934
949
955
946
913
884
862
871
866
874
862
843
866
847
838
828
797
824
816
818
853
897
954
973
1000
948
892
906
909
927
932
924
905
918
935
914
901
914
933
948
902
939
870
878
851
805
811
842
886
887
935
976
966
883
874
885
903
900
889
912
937
959
921
929
915
899
873
882
835
833
820
832
819
853
894
926
967
993
963
976
952
951
965
946
947
926
931
965
905
857
845
855
856
821
845
891
914
981
952
942
877
859
837
832
857
868
863
853
855
867
886
916
926
930
945
945
946
928
901
926
983
1004
947
922
921
936
948
981
931
921
956
967
926
925
902
909
887
850
869
844
808
817
859
879
867
863
866
867
883
879
878
896
863
874
890
887
839
824
807
801
817
811
839
878
851
848
864
893
917
932
872
915
902
877
852
820
831
835
871
857
893
919
929
952
934
889
876
867
864
865
875
847
851
867
866
859
855
832
800
836
850
819
834
838
833
861
884
875
883
878
864
838
858
837
833
851
887
915
903
917
911
892
854
853
864
853
886
925
941
931
905
828
850
826
790
782
767
778
770
749
750
774
765
758
764
765
766
761
775
783
788
796
799
784
798
788
771
800
803
799
806
795
781
785
758
761
748
752
770
769
816
833
873
861
838
829
813
803
791
760
784
795
796
806
819
823
833
835
865
856
848
852
815
805
767
769
789
814
906
898
992
1012
985
953
946
948
919
883
841
591
1022
798
798
781
811
819
829
851
893
899
866
873
853
860
840
849
806
803
809
814
821
832
817
846
859
868
874
864
877
896
903
875
880
881
877
834
824
837
868
832
648
695
1094
803
805
830
871
1747
849
829
819
825
818
837
836
842
850
869
865
890
892
890
887
898
872
867
876
834
859
825
822
788
784
810
801
814
833
887
875
895
870
822
800
821
808
822
817
859
909
967
947
881
915
917
934
992
976
939
945
966
929
896
872
863
832
827
823
877
865
947
995
1006
986
986
982
930
939
935
958
929
932
970
967
946
914
961
944
901
873
896
904
885
924
960
970
968
985
961
938
896
866
830
797
781
764
752
800
840
879
876
912
919
899
873
881
874
845
859
831
866
838
846
841
848
837
820
814
801
784
763
746
738
743
745
758
792
817
832
846
823
833
845
835
815
821
817
830
820
844
855
850
890
887
880
834
854
851
847
847
871
846
857
883
872
855
882
869
852
862
842
851
838
898
895
906
899
887
875
880
876
846
833
838
811
819
828
854
840
893
905
901
839
828
837
866
863
855
879
883
879
893
903
899
870
889
835
835
836
826
876
943
987
1012
923
941
935
917
893
867
843
834
798
812
840
844
860
869
873
849
815
828
817
823
827
845
858
857
843
848
851
852
863
866
856
834
824
838
854
815
877
873
853
841
866
876
858
846
841
838
832
811
796
837
800
838
860
880
858
830
804
811
779
793
774
764
752
773
754
775
792
780
778
762
759
781
803
835
819
875
879
854
851
830
819
794
792
796
792
781
790
775
818
839
826
847
854
840
827
813
823
822
839
831
855
843
846
836
821
832
817
813
844
816
818
817
817
817
828
814
830
856
860
847
852
860
846
832
819
791
780
755
759
764
800
833
871
913
940
890
922
947
907
908
866
878
832
814
784
770
788
773
810
830
859
874
957
1021
987
974
916
884
858
820
800
781
744
759
775
804
829
828
845
870
875
865
881
870
863
855
851
874
899
851
838
851
852
839
834
833
815
828
819
817
530
1117
852
815
825
814
811
808
520
1089
810
815
820
810
826
804
802
779
747
749
745
761
777
818
828
840
798
819
827
803
806
813
808
794
802
790
790
795
818
803
805
797
818
806
783
803
796
800
775
770
789
773
759
795
800
781
826
778
788
801
784
798
778
786
789
842
819
820
791
791
764
762
743
742
739
714
700
729
719
723
715
713
740
733
738
737
753
733
728
737
742
747
754
750
723
731
726
722
715
712
678
698
682
672
669
683
666
662
657
657
640
653
645
633
641
631
637
632
621
644
632
635
650
645
643
652
635
648
652
626
637
646
642
628
634
642
637
636
658
640
647
674
670
663
671
683
679
664
669
669
659
647
667
655
653
653
660
660
645
666
657
680
677
677
664
688
706
689
705
708
719
726
715
703
699
698
713
713
705
709
704
732
716
692
709
725
722
717
730
742
753
777
779
758
812
797
833
832
819
817
820
815
806
817
811
810
823
867
821
787
802
791
767
767
730
732
738
743
753
806
797
827
768
792
772
752
790
787
771
837
852
851
894
893
892
904
883
934
980
990
910
877
873
882
901
908
914
917
937
931
976
967
949
980
975
952
967
979
941
920
977
957
892
882
957
1072
1048
992
930
923
927
904
957
1045
1093
1063
1009
1050
1042
997
952
937
914
882
900
929
906
945
911
914
927
939
917
888
918
910
937
948
953
919
913
942
936
909
931
939
898
923
940
923
893
905
911
899
908
920
941
933
948
946
954
946
919
914
930
896
890
872
841
848
840
840
865
892
927
904
917
932
899
912
898
877
866
837
816
819
842
865
912
917
929
941
937
959
962
943
972
990
983
923
937
944
882
849
823
807
785
787
757
748
764
761
753
771
766
785
805
774
783
777
771
760
739
759
763
758
786
782
782
777
779
775
787
795
798
790
768
791
791
799
796
770
788
792
750
756
763
739
757
745
776
801
810
778
788
798
773
760
743
753
753
803
797
800
776
766
763
748
743
750
729
724
717
750
721
702
708
705
708
725
728
727
749
736
744
756
741
739
745
761
790
837
837
839
818
823
808
796
791
789
782
796
826
850
820
853
838
822
808
805
812
805
788
791
769
753
794
795
799
818
814
813
807
790
807
818
816
820
834
838
829
841
837
821
834
817
823
832
834
835
850
836
811
809
820
791
801
811
801
816
822
815
817
816
812
818
809
790
791
791
807
812
838
843
836
851
856
833
833
825
826
829
831
800
775
762
794
795
812
839
891
892
902
891
863
872
858
827
844
842
835
838
836
834
811
826
813
813
828
823
818
823
838
819
810
793
798
798
786
783
778
792
813
808
825
825
828
801
804
808
794
789
812
809
806
840
835
832
836
838
816
811
818
811
805
832
831
826
832
836
805
823
809
796
820
784
797
782
794
792
791
780
792
797
787
781
826
840
828
812
800
797
813
801
793
810
812
810
826
857
869
833
866
860
845
820
783
794
801
815
807
832
832
875
845
869
873
893
875
904
920
917
915
963
918
923
931
904
876
884
870
876
846
881
883
888
898
923
931
892
891
874
883
856
876
876
853
855
863
880
857
877
892
890
877
865
873
867
879
891
876
898
906
898
868
869
881
884
876
879
886
888
911
915
922
900
892
888
872
865
855
838
855
848
844
844
866
859
870
891
898
901
886
889
896
893
863
860
890
902
887
880
898
907
868
891
916
903
903
902
912
897
900
920
878
885
890
850
830
826
807
801
813
811
828
846
866
866
849
831
806
806
808
803
809
835
822
849
860
851
846
830
861
840
829
874
856
838
871
876
843
824
849
830
818
847
851
861
853
873
877
852
881
881
855
879
888
861
898
895
889
885
898
913
886
911
908
892
914
916
875
891
906
897
893
902
882
890
897
886
892
896
893
889
921
929
940
883
893
905
937
945
874
877
876
882
902
917
946
958
976
915
930
928
927
887
875
950
996
993
967
956
939
940
961
969
954
986
999
998
997
1004
993
959
946
938
914
941
954
946
949
981
948
944
904
878
886
888
874
866
855
856
869
878
866
892
897
906
936
936
929
931
913
915
913
915
925
941
938
935
930
941
895
902
925
895
898
932
913
934
897
848
861
847
858
859
887
896
878
892
900
888
873
894
933
945
974
981
957
964
925
911
927
901
921
909
885
891
898
868
865
843
840
848
898
876
923
929
926
887
899
906
883
891
908
879
894
908
884
873
892
866
849
869
886
862
889
906
863
876
882
854
846
858
863
846
875
873
830
827
800
804
794
806
799
808
811
808
821
855
861
853
851
843
842
834
838
846
856
864
851
849
888
906
868
871
893
890
898
937
930
920
941
910
895
912
901
878
907
893
902
923
907
916
902
914
917
956
982
936
965
968
971
952
972
946
921
965
950
922
945
940
918
930
902
884
906
904
905
908
931
907
920
939
925
934
940
929
922
925
935
921
953
962
940
980
957
921
943
926
924
926
928
902
915
920
904
932
963
935
957
948
926
908
918
926
896
917
915
906
937
950
948
941
931
916
910
924
916
902
912
922
904
934
935
928
909
925
939
924
960
967
914
937
908
882
888
888
875
896
911
875
907
902
877
899
916
905
899
897
889
879
900
867
848
881
913
941
948
965
977
963
917
944
931
926
897
921
920
887
907
898
889
856
844
846
852
852
836
912
920
899
945
962
924
936
940
900
909
882
837
824
826
820
818
821
818
833
809
813
818
822
806
826
836
814
825
824
855
877
862
859
876
878
843
858
855
886
863
868
861
842
849
877
862
851
865
855
844
801
783
764
790
814
820
822
840
839
863
906
956
988
1029
1036
1030
1029
1002
987
943
877
889
893
885
861
845
922
860
830
818
803
784
770
791
852
904
998
1044
1002
1013
1015
1003
1012
1021
947
907
897
857
801
784
776
791
799
796
780
807
790
826
850
873
879
879
878
860
838
805
797
800
793
788
789
802
819
808
807
830
842
845
833
856
820
795
773
753
756
762
799
842
845
884
874
929
893
895
867
856
854
829
794
801
789
761
760
788
801
786
768
776
760
756
732
728
723
728
736
768
782
799
795
822
822
773
805
775
761
774
784
801
824
864
881
869
888
911
865
874
894
879
866
919
937
889
948
909
900
914
915
891
912
901
898
914
917
893
919
913
890
904
897
888
916
911
913
940
951
943
962
931
913
946
921
918
944
955
930
960
942
928
973
956
958
970
942
956
963
949
958
969
937
983
985
958
955
981
963
988
976
926
951
933
910
938
937
917
940
921
935
946
902
901
922
930
909
918
922
892
920
937
926
990
987
954
963
931
918
917
912
896
922
933
906
934
913
880
847
809
839
838
850
856
865
879
889
883
871
906
946
935
981
946
947
973
955
924
936
949
917
953
955
935
933
942
913
924
924
888
892
911
884
906
947
955
912
959
947
932
933
931
904
923
914
903
899
930
934
916
947
938
894
894
877
851
866
888
895
935
953
918
943
948
937
901
896
896
875
879
893
872
877
872
892
878
895
911
889
931
929
931
925
933
901
899
909
882
882
913
931
923
939
937
900
917
934
923
914
944
887
871
878
899
876
883
918
948
934
964
933
925
925
913
892
907
906
891
904
898
913
892
903
901
884
902
899
875
887
898
864
873
885
874
875
904
886
878
899
876
884
883
856
859
866
879
871
868
876
867
858
868
877
867
871
871
859
884
883
845
861
865
870
869
878
878
864
863
862
860
880
861
842
856
865
866
862
868
870
875
889
875
857
861
865
854
856
872
856
834
856
843
831
812
792
809
805
815
826
858
856
861
891
881
887
877
896
899
896
917
914
900
910
900
893
902
911
904
923
928
895
905
910
886
886
908
933
896
908
886
868
883
877
848
882
870
848
872
878
850
872
862
880
849
858
856
860
871
869
840
881
886
883
878
851
786
788
768
758
745
732
711
718
776
775
795
785
778
797
806
860
844
875
866
862
832
837
816
788
804
799
819
805
804
802
789
802
818
825
808
831
831
796
810
797
808
792
788
786
792
788
827
838
859
871
834
850
807
811
788
753
765
766
748
711
713
718
702
684
698
705
686
710
745
783
820
831
827
805
817
840
842
820
818
841
819
811
851
835
824
837
848
817
799
782
794
788
808
778
822
854
870
863
888
886
850
865
844
853
856
864
868
902
945
912
930
903
920
935
957
918
919
928
914
897
915
951
943
921
939
960
945
922
925
916
934
920
917
951
989
950
979
941
899
926
924
886
901
923
897
845
861
869
843
853
859
854
860
902
904
884
911
908
908
885
884
890
900
885
932
932
896
912
929
903
916
932
940
916
933
940
928
904
918
909
863
866
861
863
846
835
827
826
656
966
809
836
818
813
842
845
833
821
803
799
771
739
740
756
772
797
817
842
820
843
869
862
904
974
1031
1032
1032
1030
1011
986
962
924
921
913
870
868
827
811
801
778
745
758
748
783
780
802
833
816
808
787
788
802
811
849
880
905
951
910
915
894
895
872
859
844
831
811
815
799
790
780
802
805
808
793
783
787
772
776
771
779
788
824
831
799
805
811
785
771
764
774
764
767
775
761
747
774
761
746
766
759
743
755
744
730
742
742
790
802
825
819
855
869
855
849
847
862
836
841
853
836
813
776
777
753
761
766
829
903
877
901
852
898
934
934
985
989
980
952
950
967
934
937
968
937
910
887
886
874
896
904
877
904
920
877
887
907
897
909
954
916
937
962
977
925
955
951
937
986
979
961
959
991
948
927
961
950
898
904
909
893
934
938
919
928
935
890
928
943
954
979
934
914
932
898
898
911
896
901
909
901
874
886
886
900
895
919
937
933
947
943
919
943
930
918
956
961
917
941
918
917
884
855
828
811
831
876
923
990
981
985
980
989
962
920
843
828
803
768
776
757
756
755
771
787
784
793
820
847
882
911
947
977
979
976
952
945
925
914
899
893
873
872
892
867
869
919
893
883
913
919
881
858
837
796
802
803
801
808
840
825
846
858
843
850
847
826
815
797
797
790
808
792
814
776
776
783
773
784
768
802
841
885
919
964
970
965
952
962
902
909
894
890
879
851
884
876
883
880
900
891
890
895
887
897
910
897
905
929
912
905
889
894
872
894
891
862
885
899
869
869
895
880
877
909
897
880
905
914
880
936
917
922
961
948
967
972
954
932
934
928
906
914
920
904
924
952
929
926
937
909
896
905
891
916
942
909
919
926
886
881
893
880
859
874
839
853
832
819
820
814
836
841
868
892
908
889
899
883
832
824
804
782
768
769
775
822
825
833
838
859
847
831
828
838
822
797
796
780
790
784
778
763
760
748
741
746
733
728
736
727
737
734
720
717
722
722
726
717
709
723
707
688
705
700
717
710
702
708
701
713
704
723
688
696
697
702
697
721
746
774
752
760
790
802
771
774
793
781
772
787
790
807
802
802
811
816
804
831
850
824
827
845
861
853
860
895
888
871
885
896
872
868
911
912
862
909
906
881
877
884
886
878
907
933
912
915
919
906
837
845
857
865
877
900
963
928
915
941
909
910
927
881
870
908
910
940
1005
1038
1018
1046
1016
1005
994
940
940
968
894
901
930
903
967
1017
985
1017
1028
993
1027
1014
961
[truncated: 13,561 more chars]
