# Supplementary material for: Comparison between Electrocardiographic and Earlobe Pulse Photoplethysmographic Detection for Evaluating Heart Rate Variability in Healthy Subjects in Short- and Long-Term Recordings
Source: Sensors (Basel). 2018 Mar 13;18(3):844. doi: 10.3390/s18030844 (PMC5877367; doi:10.3390/s18030844)
Supplement: Supplementary file 1 [file sensors-18-00844-s001.zip › DATA/24_hours/8/hrv_data.txt]

513
931
937
924
949
961
915
949
927
959
938
903
895
872
857
857
857
851
862
850
880
886
867
887
913
915
898
882
852
830
834
815
785
794
787
777
799
781
792
807
813
797
812
807
819
836
806
829
825
825
831
805
806
805
792
794
789
790
768
784
783
786
794
801
778
777
773
752
732
735
728
709
720
724
721
738
748
746
766
783
776
796
782
768
776
765
761
775
769
755
767
772
788
760
776
793
774
765
764
772
755
752
751
742
746
738
734
729
744
750
733
736
730
746
727
739
737
724
726
726
711
516
844
700
704
706
704
708
710
715
707
702
690
684
676
682
680
671
673
671
669
665
667
652
641
643
642
633
633
638
627
631
638
629
635
634
637
658
648
670
690
707
700
711
718
721
726
720
709
713
694
703
699
691
698
702
689
699
704
703
703
706
701
712
709
712
725
719
724
737
728
740
750
765
766
752
771
761
750
762
741
749
761
753
771
762
766
793
780
790
825
796
811
821
813
817
803
816
823
798
833
840
827
848
850
820
830
828
820
852
843
846
869
845
845
872
846
823
823
846
814
845
833
826
846
823
869
841
843
887
891
894
929
898
921
908
904
920
931
916
920
902
941
911
968
1000
1027
948
944
953
919
931
938
924
951
967
927
943
999
979
1029
966
981
984
1008
1012
964
955
944
938
944
908
926
939
944
907
924
924
924
952
978
950
969
939
904
916
884
882
906
875
902
933
913
942
979
942
970
974
977
1016
986
1011
1050
1053
978
970
989
1004
1000
964
939
929
918
924
967
1019
976
981
992
1020
975
985
950
954
967
912
929
892
878
885
890
899
872
878
891
890
912
936
927
951
928
921
899
912
919
899
918
928
893
888
864
875
896
917
929
914
900
882
894
904
929
941
898
898
914
911
897
909
902
907
909
938
928
894
915
894
905
915
913
886
883
895
898
855
861
860
881
902
914
880
871
900
934
948
938
946
918
954
924
937
923
950
963
920
912
928
932
943
948
968
916
921
911
902
882
876
844
831
816
821
846
879
908
873
867
911
925
949
908
945
955
928
927
917
875
881
901
877
868
884
901
884
916
950
924
936
961
929
927
921
898
884
887
904
931
898
897
901
878
856
854
843
832
854
864
846
862
877
849
892
917
890
879
911
933
917
919
958
951
971
971
942
963
979
954
965
968
961
942
966
940
924
942
925
901
913
933
907
927
951
926
930
935
915
907
923
922
894
909
906
897
909
917
888
905
906
902
924
896
878
884
860
845
844
811
804
801
783
761
770
749
733
729
729
727
716
712
707
722
727
744
818
894
924
956
951
962
906
605
1207
865
835
818
812
797
797
769
768
765
747
756
744
758
763
771
761
760
763
776
787
787
773
798
799
814
790
778
765
749
741
731
718
718
700
696
726
723
744
749
739
721
704
712
723
737
739
766
762
769
752
764
759
766
762
763
786
795
809
798
779
775
774
767
766
763
780
809
832
817
849
864
850
839
855
845
809
815
810
810
787
786
789
769
782
790
788
777
790
811
810
806
807
810
816
804
803
804
804
779
782
790
798
784
797
804
800
789
796
818
805
792
803
799
771
781
785
792
777
778
785
792
791
779
781
791
796
799
807
824
823
810
820
837
827
812
810
818
797
800
797
778
769
775
766
770
762
777
779
784
792
814
801
802
818
831
831
823
838
818
800
799
801
788
803
805
793
792
792
784
763
762
769
764
752
757
754
749
743
747
751
750
751
752
762
765
762
760
766
756
756
751
756
739
753
755
737
751
751
752
752
763
763
772
757
765
759
747
744
740
724
733
731
735
718
729
728
725
724
730
734
734
736
742
736
735
733
730
724
712
710
699
694
689
676
675
666
667
651
660
649
639
654
651
654
639
645
665
654
652
659
659
666
666
672
666
665
543
693
781
668
683
677
675
676
676
668
673
681
673
664
673
681
680
678
690
694
688
703
712
711
708
714
707
695
702
691
687
680
686
681
671
664
671
672
672
670
678
683
692
692
696
716
711
700
704
712
710
693
698
702
703
697
707
715
720
720
732
730
703
718
692
694
601
410
490
432
312
328
824
679
683
698
709
706
714
726
706
705
708
698
680
682
680
679
667
671
690
696
677
685
697
716
704
737
743
791
837
822
806
776
768
761
730
726
726
706
697
696
683
668
679
674
663
666
681
690
688
698
725
748
738
742
781
805
794
782
803
801
788
762
761
761
734
723
727
721
706
712
711
710
704
722
735
746
734
755
769
783
773
762
783
776
761
741
771
774
765
753
755
751
741
729
738
744
739
736
752
760
751
751
774
790
759
784
784
765
756
758
783
794
775
804
811
789
814
803
783
796
790
785
766
775
763
753
750
771
775
762
769
776
790
771
785
800
803
788
779
777
786
769
763
763
773
751
760
761
758
745
766
748
744
755
757
746
749
758
751
752
762
778
772
751
766
769
756
741
754
746
738
729
716
723
721
723
722
728
725
747
746
734
736
729
722
739
725
715
727
734
733
715
715
716
706
708
709
702
711
711
703
725
733
732
735
751
746
738
729
749
752
745
723
727
739
746
750
736
729
718
711
719
724
721
722
725
750
740
712
675
700
698
701
705
714
715
720
724
704
711
705
694
695
691
676
686
675
657
654
656
647
640
639
645
641
633
628
630
632
631
625
622
631
626
626
620
629
637
635
631
632
638
638
636
642
642
637
632
638
638
633
636
647
647
640
645
652
655
640
647
651
652
633
649
642
635
643
647
647
641
640
653
643
650
656
658
656
671
684
682
683
705
700
716
738
743
729
744
727
733
725
725
710
711
722
721
717
710
735
726
732
791
819
863
884
866
867
838
841
820
820
807
767
765
751
754
754
753
769
601
945
689
865
796
788
799
797
761
755
747
725
716
719
727
713
715
735
747
737
750
764
769
752
768
779
765
766
765
767
749
746
756
755
763
744
756
768
753
737
756
743
725
734
734
719
718
732
734
728
725
746
744
729
751
755
754
749
776
786
777
791
805
805
787
795
775
772
776
771
752
766
779
773
782
800
800
780
819
805
792
790
799
790
787
799
785
775
787
791
762
781
786
784
771
787
786
772
800
807
808
817
842
828
809
820
812
794
784
780
767
767
767
771
757
738
733
737
719
707
697
703
721
732
742
738
745
750
741
756
756
778
828
842
829
838
855
857
835
803
805
838
864
820
833
812
789
819
811
778
783
779
771
763
779
812
827
822
810
792
792
781
774
760
767
778
773
758
782
810
791
815
824
815
820
812
810
793
781
776
766
776
787
782
802
804
804
797
814
815
805
828
821
823
829
835
851
846
727
578
656
517
811
809
800
805
809
821
817
812
826
835
814
806
806
797
791
799
787
800
788
770
772
756
745
728
729
736
744
722
744
734
718
724
727
725
716
727
723
721
711
720
723
730
740
759
768
779
783
790
781
778
772
781
775
756
759
743
732
731
726
714
709
707
699
712
708
731
738
730
752
752
742
746
738
745
726
722
729
725
716
717
713
705
710
720
727
744
746
730
715
720
723
729
728
735
749
750
756
758
753
741
751
744
751
743
755
763
764
763
766
755
778
804
831
847
825
848
855
845
829
801
802
798
796
791
787
782
789
785
786
799
813
807
833
859
841
826
798
789
779
774
776
766
791
823
845
855
847
823
825
807
787
798
782
792
806
817
861
889
868
872
914
893
899
907
920
919
903
891
870
877
869
876
858
871
908
944
924
917
936
954
989
976
976
964
963
976
958
905
901
927
926
931
976
1018
1036
984
975
983
983
968
955
973
999
982
972
991
1002
1007
992
1003
1013
982
982
995
1041
1036
1007
1025
1019
997
987
997
1006
992
1004
1024
1031
1026
1027
1022
1017
1000
997
1067
1139
993
979
1014
1026
1013
990
902
865
824
793
782
755
757
776
822
869
923
926
898
858
849
830
819
824
845
848
869
920
959
932
902
928
950
947
926
947
961
985
975
1007
1019
1008
997
1005
981
964
974
984
993
977
994
1002
998
975
976
1001
998
974
971
973
971
952
960
972
948
939
943
962
932
928
940
928
921
926
933
931
919
918
919
920
908
923
899
893
875
901
910
915
870
896
926
922
943
977
995
969
964
982
986
976
978
988
976
970
989
1013
1009
987
995
1013
995
971
983
1000
985
965
959
968
973
950
969
989
979
962
969
975
975
958
964
980
974
948
956
967
959
935
954
974
973
953
963
985
968
941
967
976
976
963
983
996
1000
964
980
979
967
948
969
994
993
987
995
1010
993
988
988
986
990
961
977
984
970
957
969
985
977
960
963
968
956
939
932
949
939
942
936
964
964
961
982
972
962
945
974
987
974
973
984
979
970
950
967
982
970
973
1001
985
968
963
984
978
978
974
979
979
958
962
973
935
903
929
948
960
955
970
996
1002
968
982
984
991
990
975
988
992
977
978
989
983
975
972
974
973
985
977
992
973
965
991
995
991
979
999
1003
975
977
986
990
971
948
967
991
987
978
1003
1006
1000
997
1001
999
979
987
1011
1016
983
972
982
986
977
962
976
985
995
982
993
988
971
976
1012
1002
1001
976
996
1013
984
975
981
982
976
972
998
1003
1003
990
998
981
982
980
996
984
983
989
1007
981
988
1013
990
979
985
980
996
972
986
986
993
983
998
1001
999
990
983
997
970
965
995
983
960
970
963
933
902
902
945
939
948
960
970
983
978
976
986
999
1003
1004
995
1004
1004
989
979
993
995
995
988
1005
992
971
972
968
972
942
950
957
940
949
965
945
950
972
973
963
969
969
976
957
983
980
946
957
956
970
950
975
974
962
950
978
979
975
966
973
973
972
966
951
927
910
933
950
935
968
1009
1005
1002
1023
1024
1024
1007
999
1015
1008
1001
1002
1010
999
981
989
979
993
977
990
1010
981
977
986
994
968
957
981
993
974
967
984
992
979
973
977
971
957
955
982
1001
994
1004
1030
1015
997
999
1000
994
966
978
995
992
978
985
994
971
959
966
987
971
947
963
969
939
929
953
971
950
941
970
957
941
954
969
971
960
979
1011
993
973
990
1017
1004
992
994
983
971
969
976
950
948
955
974
964
962
986
982
986
988
1015
1022
1000
1004
1011
1015
983
985
997
996
995
991
994
984
972
967
965
950
944
944
953
948
972
993
979
984
993
993
971
980
991
972
979
978
997
997
996
995
993
980
995
983
967
954
965
974
958
957
962
958
943
954
961
948
929
960
961
966
980
992
980
970
974
990
980
969
977
996
987
982
985
989
963
970
976
977
964
958
950
929
919
951
951
935
970
1009
984
979
990
1004
991
994
1020
1035
1008
1012
1035
1032
1009
1003
1026
1038
1035
1030
1050
1043
984
944
937
936
898
896
888
901
920
932
910
899
889
932
975
990
977
1027
1042
1039
1024
1043
1077
1043
1026
1017
1036
1023
994
1002
1003
983
996
1011
1010
981
987
997
995
989
996
997
968
936
942
951
938
912
944
984
1001
978
1005
1029
1062
1066
1036
1054
1054
1058
1050
1070
1079
1101
1091
1060
1060
1073
1057
974
958
967
947
925
963
994
984
1001
1050
1030
1022
1015
1030
1031
1049
1076
1097
1091
1111
1115
1113
1070
1074
1092
1083
1057
1030
1040
1031
1001
984
989
1020
986
933
971
1012
987
1003
1049
1089
1058
1049
1056
1035
1034
1060
1025
999
1042
1049
1016
1025
1058
1049
1025
1014
1020
1044
1019
1017
1022
1035
1033
1023
1029
1025
1030
977
968
967
959
934
955
975
961
948
984
1017
1023
1026
1048
1060
1054
1040
1041
1046
1025
1019
1026
1028
973
964
972
1048
1062
1017
1008
1029
1055
1038
1054
1043
1023
996
1012
1030
1016
977
1000
1026
1020
1013
1037
1050
1042
1048
1067
1063
1031
979
969
936
912
910
937
944
930
966
1010
1004
1005
1028
1040
1018
1013
1028
1021
1038
1059
1058
1018
1015
1042
1070
1046
1028
1041
1049
1045
1064
1047
1013
980
969
993
1026
993
1013
1038
1016
1002
1037
1076
1046
1060
1069
1044
977
981
985
954
936
939
910
889
903
926
921
940
964
987
956
913
918
940
944
980
1002
1023
1030
1040
1043
1042
1040
1052
1028
1038
1016
984
964
963
969
951
937
975
1022
996
1013
1057
1067
1041
1045
1012
991
969
972
958
935
966
1014
1039
1016
1056
1078
1075
1052
1061
1065
1057
1053
1074
1065
1070
1054
1035
1025
1041
1050
1013
997
1001
1003
958
933
946
976
982
995
1055
1108
1049
1099
1094
1052
1010
1047
1087
1061
1056
1062
1076
1036
1047
1043
986
963
987
950
935
956
992
975
989
1026
1049
1029
1044
1054
1052
1026
1039
1038
1030
1018
1012
1010
989
974
972
979
1015
975
997
1009
1007
997
1001
1020
985
975
1000
1021
1004
1006
1002
986
928
918
934
956
949
952
927
944
964
967
994
999
1008
1016
1005
1011
1025
1018
973
942
936
920
918
923
952
989
1014
1007
1030
1032
1028
1008
1017
1025
1019
1000
1020
1036
1016
991
994
1011
985
1001
1029
1018
1001
1024
1044
1039
999
1018
1030
1053
1001
1002
993
953
921
939
937
937
921
956
989
1019
1000
1008
1026
1046
1028
1044
1059
997
979
942
903
877
867
862
833
845
860
869
857
866
886
902
908
887
897
912
887
876
875
887
966
1013
1038
1102
1104
1126
1118
1083
1088
1127
1104
1046
1051
1084
1124
1095
1102
1113
1115
1080
1035
1031
1038
973
932
950
977
1048
1010
1059
1140
1073
1060
1058
1091
1023
1034
1010
980
989
1011
1000
987
1025
1064
1041
1119
1136
1076
1070
1099
1106
1062
1069
1074
1058
1035
1051
1048
1032
1032
1033
1061
1015
1016
1007
974
959
978
1014
1011
991
933
943
930
901
909
927
946
948
976
992
1007
1018
1029
1026
1031
1024
1033
1041
1027
1011
1027
1056
1038
1014
1014
1021
971
935
943
920
895
894
909
902
920
976
1032
1032
1060
1075
1055
1051
1064
1081
1078
1007
979
938
926
906
867
870
858
833
837
859
861
859
894
943
951
972
948
925
920
891
878
867
843
839
832
829
819
828
847
850
873
909
916
904
913
912
898
895
863
854
844
841
834
839
865
874
886
856
877
883
851
845
838
836
816
821
818
839
849
865
879
884
857
832
827
817
788
781
763
748
743
736
733
731
723
710
703
702
698
687
685
674
678
692
700
714
743
751
746
758
746
768
771
773
778
788
790
759
769
763
758
742
742
737
729
726
718
714
700
709
701
708
700
694
703
720
740
780
824
875
913
922
904
862
863
872
869
881
876
853
849
854
830
836
842
835
837
847
826
828
835
848
832
821
826
810
805
792
806
788
781
792
798
821
833
810
805
805
798
800
793
794
798
812
810
820
838
835
842
821
828
823
814
794
800
790
775
766
772
783
763
760
767
753
635
902
778
778
786
783
772
775
767
762
750
753
745
738
733
731
726
723
724
728
727
724
721
719
722
726
731
728
727
734
739
748
752
764
745
745
735
739
727
730
733
746
750
754
751
745
739
737
729
721
734
730
734
734
735
742
740
736
728
732
738
725
742
734
747
751
772
793
791
768
774
770
758
761
767
768
758
780
772
770
795
821
833
814
831
833
810
805
820
824
811
811
828
833
824
836
864
830
827
832
837
846
837
845
854
834
830
816
817
819
834
826
825
865
880
887
846
886
869
827
832
823
802
794
793
791
797
805
778
790
793
802
800
792
783
773
790
793
787
771
764
775
761
751
747
742
727
718
735
747
738
748
778
811
790
792
821
842
816
842
855
846
821
854
871
899
878
890
899
905
882
863
855
851
858
882
839
811
827
829
798
804
807
794
779
791
790
783
770
786
786
786
780
783
793
801
784
761
774
750
733
746
744
759
749
754
748
741
735
725
720
702
712
713
716
717
725
724
721
731
725
752
770
771
765
774
776
766
771
759
762
768
764
755
741
750
742
729
731
728
721
738
749
758
745
743
747
748
747
736
750
762
754
782
796
816
805
810
819
813
862
851
840
838
872
903
869
836
838
826
812
825
854
827
846
887
923
886
879
874
870
857
850
847
828
849
895
905
908
889
905
908
890
850
843
839
830
873
908
921
940
958
932
899
901
894
856
842
831
821
886
947
911
917
938
995
940
896
904
904
858
853
858
869
877
866
852
900
878
866
889
899
885
868
873
881
883
862
858
858
845
822
803
802
806
812
805
843
852
844
867
869
856
836
856
869
843
877
922
955
944
979
981
922
910
905
880
852
862
860
834
856
885
895
856
868
905
900
889
895
909
912
888
869
878
879
889
873
846
842
813
830
845
861
853
868
880
862
899
962
963
1000
1023
1021
959
975
998
1031
955
910
895
891
835
841
840
840
861
883
903
903
941
981
953
964
985
998
971
973
1014
1001
1012
1035
1038
993
1021
1047
1035
1011
1009
1016
1040
1009
1031
1030
1012
1000
1029
1065
1038
1047
1027
1054
1014
1046
1064
1048
1010
1048
1068
1023
1007
1018
1024
1000
1044
1070
1038
1033
1035
1043
1033
1047
1061
1061
1023
1034
1037
1037
1013
1038
1070
1057
1027
1040
1033
1014
987
1016
1035
1012
990
1025
1050
1058
1048
1060
1063
1022
1027
1053
1073
989
923
961
973
926
922
976
1033
1028
1077
1107
1109
1101
1075
1083
1102
1106
1094
1045
1055
1051
1023
1012
1020
1020
990
1020
1040
1010
992
1010
1040
1025
1022
1050
1053
1017
1023
1032
1006
985
1006
1040
1062
1036
1066
1074
1047
1027
1045
1051
1011
971
981
979
958
974
985
996
972
985
1005
1017
970
1004
1028
1043
1002
1041
1061
1063
1040
1086
1069
1029
976
987
995
981
974
990
1006
999
1018
1077
1055
1034
1043
1061
1057
1047
1079
1079
1056
1056
1068
1062
1018
1012
1020
1028
993
991
1016
1008
967
1004
1029
1026
995
1015
1046
1022
1012
1019
1028
999
1000
1016
1013
990
1003
1013
1025
983
1007
1019
1013
965
1008
1023
994
1020
1050
1038
1042
1047
1065
1030
1028
1039
1035
1004
1018
1032
1020
998
1013
1045
1024
997
1023
1050
1033
1003
1023
1038
1010
995
1002
1004
979
989
988
1005
991
987
1001
917
939
937
946
924
953
988
1017
1018
993
1016
1022
1034
998
1030
1061
1045
1021
1026
1029
1047
1035
1022
1024
1040
1037
1022
1043
1051
1048
1011
1029
1045
1039
995
1015
1048
1012
1012
1030
1011
977
995
1007
985
992
1017
1033
1001
1028
1063
1062
1024
1029
1033
1027
993
1019
1036
1040
1019
1054
1050
1051
1004
1014
1034
1035
998
1009
1028
1026
991
1019
1025
1029
1000
1031
1047
1063
1017
1037
1076
1037
1052
1097
1096
1051
1051
1067
1065
1032
1045
1069
1082
1060
1050
1081
1081
1052
1052
1064
1002
954
970
993
1032
990
1009
1053
1050
1025
1039
1053
1081
1070
1053
1062
1067
1056
1045
1049
1046
1048
1016
1024
1056
1061
1013
1005
998
987
932
951
958
940
980
1010
1013
1026
1042
1055
1025
1023
1050
1065
1029
1034
1047
1047
1010
1005
1011
1012
971
981
1008
985
986
1001
1016
995
995
1008
1005
983
999
1041
1022
1002
1014
1029
1019
993
1005
1025
1003
965
1007
1038
1011
1018
1039
1053
1014
1010
1031
1055
1022
1033
1037
1035
1003
1012
1023
1010
987
1004
1017
981
939
978
978
988
969
999
1018
1010
969
985
1005
1013
973
979
977
947
937
963
1005
1040
1047
1005
1032
1064
1081
1091
1050
1064
1072
1065
1067
1039
997
1003
1032
1037
1004
1012
1016
1033
1042
1016
1026
1035
1028
999
1020
1022
1001
990
1006
1036
1025
990
1049
1064
1047
1042
1048
1077
1026
1009
1021
1024
1000
983
1012
1037
1017
1007
1030
1043
1018
1033
1037
1035
1006
1027
1038
1038
1001
1017
1028
1021
969
987
1001
998
969
1000
1040
1032
1004
1032
1034
1048
1019
1044
1037
1013
939
951
977
1018
1022
976
1030
1059
1094
1070
1050
1096
1100
1087
1040
1021
1031
1007
1023
1040
1069
1109
1094
1080
1088
1101
1121
1108
1101
1100
1102
1079
1082
1084
1077
1036
1040
1037
1052
998
1017
1027
1001
945
958
962
932
918
942
956
973
1044
1085
1081
1042
1063
1061
1032
1061
1065
1046
1024
1072
1077
1031
1023
1021
1038
998
961
990
1023
1066
1081
1070
1090
1039
1046
1067
1065
1062
1052
1061
1085
1094
1095
1055
1067
1073
1066
1032
1042
1034
1011
966
986
1015
977
1005
1005
967
1004
1021
1014
978
1012
1026
1028
1010
1037
1063
1076
1043
1056
1036
988
975
984
997
991
1018
1033
1044
1006
1020
1035
1050
1018
1023
1034
1044
1009
995
1007
1023
989
996
1019
1031
990
1000
1015
1036
984
989
1000
1010
976
998
1008
1035
1033
1060
1119
1146
1130
1082
1033
1045
1052
1034
994
1020
1041
1044
1003
1043
1044
1044
998
1021
1031
1018
991
1012
1028
1005
977
1002
1044
1011
973
1014
1025
996
982
990
958
947
993
1027
1032
1017
1044
1078
1102
1104
1085
1099
1118
1128
1085
1066
1050
1045
1052
1026
1024
1034
1055
1047
1000
1008
997
995
973
1002
1033
1042
1016
1030
1054
1067
1026
995
995
1014
946
947
977
1001
988
986
993
1018
1005
1004
1046
1094
1088
1050
1084
1095
1077
1030
1070
1086
1053
1010
1051
1058
1003
955
996
1002
1001
963
988
1043
1048
1020
1049
1078
1058
1005
1037
1042
1002
920
898
948
959
993
959
969
960
993
966
938
935
914
887
878
873
877
870
870
856
867
867
856
846
836
837
848
846
843
885
887
893
891
870
847
851
863
840
850
864
877
862
844
873
889
886
853
845
860
862
873
875
838
858
848
849
832
814
819
812
820
839
852
875
882
869
909
912
915
878
929
944
957
932
930
937
939
925
912
927
935
911
913
935
943
942
908
938
950
943
904
897
887
887
859
860
885
908
885
908
942
963
986
957
984
988
996
981
974
983
996
990
955
956
968
965
965
920
948
962
960
918
945
941
945
881
898
896
888
856
873
887
885
855
877
876
879
855
873
880
881
844
843
828
808
805
781
768
765
769
758
740
744
732
717
721
718
714
710
718
715
721
708
734
735
734
724
734
738
734
730
731
736
752
760
748
765
765
760
742
749
741
722
718
721
713
697
694
696
690
688
692
686
700
704
705
711
711
710
720
744
756
761
757
776
780
785
777
798
809
794
791
788
769
761
749
735
736
729
723
710
707
716
708
699
684
688
687
681
671
659
665
666
660
657
648
654
651
648
640
651
649
650
642
645
648
648
644
639
637
631
636
637
642
639
645
652
659
659
663
674
678
674
674
673
676
675
667
660
668
689
697
697
697
710
714
719
715
715
719
722
714
710
707
708
707
702
700
701
703
713
706
711
708
706
701
703
709
714
713
716
723
737
738
733
738
743
733
721
723
714
700
693
699
695
685
679
695
683
689
686
682
676
687
686
694
689
710
719
725
733
754
760
743
750
742
753
743
765
787
802
801
835
850
829
794
799
779
769
782
785
764
756
771
771
751
750
754
754
743
750
764
773
799
787
803
820
807
785
779
775
782
796
792
817
796
799
813
831
793
770
762
771
749
753
738
733
735
722
725
720
715
708
709
732
762
765
770
826
827
806
865
943
935
923
945
953
946
940
914
868
836
833
815
788
781
778
760
749
756
757
755
762
785
805
800
791
864
931
928
898
865
844
820
844
796
783
778
768
742
749
752
735
740
742
746
734
732
734
719
714
721
723
721
718
727
728
740
740
732
733
745
744
730
729
738
748
746
745
761
776
768
745
750
748
734
725
732
737
722
710
724
723
711
712
700
707
714
728
720
731
745
766
764
761
788
798
809
796
815
837
816
807
820
829
822
804
829
820
806
800
820
852
849
766
919
831
803
805
798
800
862
851
860
872
858
826
835
843
839
849
854
849
816
805
810
808
789
774
777
766
738
744
743
740
731
745
749
748
741
767
807
814
809
834
841
820
796
815
808
792
802
801
802
785
757
763
757
748
737
740
738
740
767
772
771
787
812
812
796
822
842
811
779
776
815
822
853
911
957
929
906
890
888
886
882
858
861
882
884
890
958
999
1000
1065
1102
1069
1094
1108
1058
1033
1027
1038
1018
1044
1100
1050
1010
1024
1013
1006
1006
1013
997
980
1022
976
949
1012
1013
1043
1088
1041
1021
1037
1012
1020
1077
1073
1072
1090
1058
1093
1136
1083
1100
1143
1073
1090
1140
1109
1095
1147
1178
1130
1175
1149
1082
1080
1098
1051
1051
1094
1089
1044
1077
1109
1068
1131
1135
1072
1092
1128
1075
1024
1039
1084
1056
1028
1067
1084
1141
1195
1133
1107
1083
1040
1029
1080
1079
1034
1124
1134
1094
1110
1149
1092
1098
1068
1046
1062
1075
1051
1099
1116
1092
1091
1083
1117
1080
1118
1164
1142
1121
1160
1176
1133
1162
1194
1146
1107
1130
1147
1084
1094
1139
1111
1078
1111
1137
1100
1134
1162
1149
1142
1184
1136
1144
1170
1094
1092
1051
1072
1048
1086
1008
1018
1117
1086
1151
1152
1118
1151
1177
1151
1130
1196
1225
1149
1171
1203
1093
1142
1142
1080
1107
1116
1066
1072
1086
1084
1094
1143
1158
1119
1151
1187
1173
1116
1146
1179
1098
1153
1179
1138
1151
1179
1108
1114
1135
1097
1101
1146
1183
1148
1188
1185
1108
1115
1153
1125
1124
1155
1140
1107
1142
1141
1110
1131
1134
1091
1103
1137
1105
1142
1177
1124
1131
1170
1122
1109
1170
1132
1075
1066
1059
1058
1129
1181
1122
1139
1160
1104
1129
1152
1113
1125
1175
1152
1168
1193
1222
1159
1189
1147
1097
1101
1090
1071
1113
1154
1122
1106
1166
1199
1140
1159
1189
1139
1129
1171
1121
1072
1095
1101
1045
1077
1067
1084
1077
1094
1051
1026
1031
1040
1022
1071
1102
1081
1130
1208
1179
1170
1178
1165
1125
1164
1148
1086
1104
1185
1149
1072
1100
1125
1100
1135
1154
1119
1104
1135
1144
1103
1124
1171
1152
1107
1155
1135
1063
1112
1117
1064
1071
1079
1101
1143
1167
1139
1105
1161
1175
1124
1183
1206
1153
1084
1121
1121
1091
1123
1099
1051
1097
1102
1045
1087
1126
1098
1129
1146
1116
1150
1180
1147
1144
1194
1178
1144
1178
1176
1118
1146
1111
1095
1144
1139
1102
1150
1165
1104
1140
1186
1150
1125
1168
1057
1002
1097
1079
1048
1072
1101
1089
1088
1141
1140
1132
1183
1186
1113
1157
1207
1160
1154
1188
1186
1158
1216
1183
1110
1152
1206
1129
1118
1140
1130
1086
1141
1189
1152
1137
1190
1218
1171
1163
1204
1191
1116
1101
1109
1097
1145
1157
1118
1124
1127
1087
1123
1153
1115
1091
1137
1160
1116
1149
1183
1144
1138
1116
1071
1023
1045
1078
1069
1122
1172
1145
1156
1185
1143
1127
1210
1236
1159
1203
1234
1150
1139
1199
1178
1114
1113
1125
1083
1128
1170
1124
1130
1182
1192
1123
1151
1151
1121
1143
1159
1166
1115
1166
1192
1121
1161
1213
1185
1108
1155
1187
1134
1124
1174
1186
1139
1122
1112
1050
1057
1105
1139
1132
1163
1230
1217
1204
1235
1248
1182
1176
1182
1104
1059
1084
1131
1121
1145
1154
1159
1167
1135
1116
1073
1129
1175
1134
1170
1220
1232
1187
1191
1206
1172
1136
1161
1179
1147
1148
1202
1211
1142
1162
1180
1153
1117
1174
1209
1181
1155
1197
1208
1154
1180
1184
1167
1150
1184
1191
1159
1186
1232
1203
1154
1181
1154
1069
958
942
972
946
987
1126
1199
1228
1214
1223
1227
1244
1223
1202
1150
1155
1183
1140
1131
1152
1103
1132
1176
1163
1142
1164
1184
1155
1177
1203
1200
1162
1179
1193
1147
1134
1178
1170
1145
1175
1219
1152
1196
1192
1153
1177
1199
1168
1174
1214
1181
1164
1208
1167
1117
1158
1144
1150
1197
1246
1175
1203
1247
1230
1174
1204
1238
1187
1212
1192
1134
1129
1178
1175
1140
1172
1221
1192
1154
1183
1187
1132
1126
1155
1196
1137
1173
1218
1187
1168
1207
1180
1150
1189
1188
1154
1194
1217
1190
1178
1217
1183
1130
1198
1194
1146
1171
1201
1174
1170
1209
1165
1178
1210
1188
1172
1190
1172
1177
1193
1182
1129
1155
1206
1169
1131
1142
1166
1129
1161
1215
1174
1134
1175
1214
1140
1166
1205
1169
1140
1148
1103
1051
1079
1107
1050
1050
1034
1025
979
990
1009
974
965
966
989
960
944
949
958
961
934
984
1024
1052
1031
1060
1072
1092
1049
1079
1107
1129
1076
1101
1128
1105
1084
1116
1114
1069
1072
1080
1089
1046
1104
1165
1148
1114
1155
1173
1109
1153
1188
1150
1148
1201
1229
1144
1145
1160
1155
1106
1153
1183
1129
1095
1150
1183
1129
1124
1119
1096
1064
1092
1114
1082
1109
1151
1143
1085
1131
1155
1107
1076
1076
1080
1057
1106
1138
1125
1121
1160
1133
1114
1189
1177
1115
1150
1159
1153
1131
1162
1124
1039
1033
1076
1057
1068
1126
1130
1097
1138
1131
1070
1065
1063
1068
1066
1108
1108
1036
1051
1075
1029
1048
1079
1108
1075
1097
1090
1054
1077
1100
1061
1066
1079
1070
1048
1035
1065
1051
1069
1116
1131
1089
1135
1136
1110
1104
1070
1053
1008
1019
1022
1027
1054
1120
1093
1106
1135
1091
1068
1070
1066
1022
1046
1105
1088
1015
1009
1035
1021
1052
1070
1071
1063
1115
1135
1073
1070
1078
1073
1077
1085
1069
1043
1080
1114
1070
1081
1114
1093
1110
1160
1132
1114
1134
1126
1061
1035
1012
999
1010
1028
1022
1031
1066
1057
1032
1080
1064
1012
1042
1086
1068
1065
1122
1143
1111
1107
1118
1056
1035
1042
1057
1055
1084
1144
1112
1096
1124
1161
1135
1174
1185
1182
1134
1180
1114
1042
1010
1027
1002
1018
1063
1077
1059
1093
1113
1081
1108
1144
1113
1100
1129
1154
1113
1154
1195
1146
1146
1187
1197
1133
1153
1149
1076
1057
1060
1023
1012
1022
1022
1004
1008
968
957
1030
1037
1028
1054
1108
1115
1075
1118
1130
1082
1059
1072
1101
1063
1050
1024
1036
1021
1042
1089
1085
1077
1123
1156
1115
1105
1118
1067
1024
1022
1017
998
989
986
1004
984
979
1006
1030
1004
1021
1052
1040
1041
1096
1123
1085
1122
1157
1132
1098
1112
1131
1124
1116
1143
1130
1079
1126
1126
1086
1114
1127
1062
1062
1123
1184
1127
1146
1198
1134
1149
1162
1099
1074
1108
1095
1072
1107
1111
1092
1152
1193
1160
1165
1189
1183
1155
1183
1181
1118
1160
1180
1138
1135
1194
1209
1119
1155
1196
1140
1125
1169
1191
1124
1146
1184
1147
1162
1183
1189
1122
1148
1154
1103
1074
1104
1036
1035
1091
1067
1095
1167
1149
1099
1066
1118
1077
1080
1105
1102
1076
1123
1129
1065
1060
1059
1089
1072
1103
1131
1109
1089
1138
1134
1091
1126
1150
1084
1085
1128
1060
1079
1098
1050
1037
1101
1164
1097
1077
1078
1093
1068
1090
1085
1079
1101
1141
1139
1103
1106
1113
1062
1067
1118
1131
1097
1123
1146
1109
1160
1172
1162
1138
1145
1156
1098
1045
1066
1061
1021
935
959
1022
1088
1125
1176
1203
1199
1208
1194
1192
1201
1146
1140
1167
1120
1122
1143
1111
1089
1134
1143
1122
1096
1127
1126
1107
1146
1191
1144
1121
1119
1074
1070
1091
1127
1088
1118
1156
1156
1116
1141
1139
1095
1111
1141
1153
1101
1152
1177
1115
1135
1153
1149
1132
1215
1254
1192
1205
1232
1192
1165
1213
1190
1048
1043
1085
1099
1089
1127
1094
1069
1104
1107
1105
1134
1223
1167
1149
1184
1191
1136
1180
1207
1167
1189
1187
1102
1143
1144
1113
1129
1196
1194
1163
1128
1142
1177
1146
1168
1181
1157
1124
1135
1100
1071
1096
1116
1065
1088
1118
1121
1123
1157
1124
1138
1163
1220
1159
1158
1168
1169
1108
1132
1133
1073
1017
1036
1066
1043
1043
1101
1134
1092
1095
1140
1145
1089
1092
1091
1075
1066
1079
1121
1075
1117
1159
1096
1082
1104
1114
1078
1095
1124
1086
1040
1020
1015
1036
1021
1049
1098
1104
1077
1111
1139
1113
1103
1114
1144
1051
1075
1108
1054
1076
1112
1079
1084
1136
1204
1122
1145
1185
1180
1163
1185
1200
1143
1173
1168
1079
1043
1044
1042
1068
1129
1139
1089
1152
1145
1115
1169
1185
1116
1139
1123
1125
1177
1193
1152
1172
1196
1156
1084
1063
1029
996
1044
1136
1119
1137
1179
1160
1125
1145
1160
1123
1115
1158
1171
1184
1227
1213
1165
1209
1243
1143
1184
1210
1146
1133
1181
1222
1159
1140
1134
1120
1067
1080
1135
1152
1140
1195
1109
1105
1153
1123
1089
1108
1102
1037
1023
981
961
1022
1061
1063
1117
1181
1151
1169
1132
1136
1109
1092
1065
1106
1126
1083
1100
1165
1159
1131
1186
1220
1146
1172
1219
1130
1102
1129
1112
1081
1103
1141
1122
1115
1149
1177
1132
1150
1184
1187
1178
1220
1193
1169
1225
1179
1160
1198
1198
1135
1171
1187
1162
1210
1218
1117
1139
1196
1181
1180
1220
1156
1170
1195
1154
1192
1240
1172
1177
1255
1183
1174
1213
1199
1219
1255
1180
1089
1113
1166
1100
1122
1154
1127
1113
1144
1180
1138
1137
1186
1206
1167
1250
1285
1222
1274
1251
1202
1141
1159
1190
1123
1133
1191
1180
1139
1192
1173
1136
1194
1195
1139
1191
1218
1157
1177
1204
1086
1104
1087
1064
1042
1079
1112
1081
1096
1152
1133
1174
1222
1208
1164
1199
1216
1192
1156
1195
1210
1141
1166
1216
1192
1153
1210
1236
1156
1154
1127
1064
1091
1121
1082
1115
1170
1129
1145
1203
1176
1127
1159
1170
1128
1138
1173
1181
1149
1181
1166
1114
1165
1189
1122
1169
1199
1156
1186
1163
1101
1076
1098
1174
1135
1158
1224
1181
1155
1225
1197
1127
1169
1218
1164
1179
1245
1196
1187
1233
1215
1165
1204
1189
1128
1100
1143
1122
1078
1099
1102
1069
1061
1096
1094
1052
1063
1120
1106
1088
1136
1167
1133
1174
1154
1130
1155
1175
1176
1094
1116
1141
1113
1104
1157
1191
1131
1143
1126
1055
1050
1069
1060
1063
1114
1143
1115
1144
1205
1152
1136
1218
1253
1198
1217
1235
1178
1183
1221
1165
1181
1194
1184
1102
1147
1163
1078
1083
1122
1166
1110
1161
1206
1148
1158
1191
1196
1186
1226
1184
1143
1203
1224
1180
1156
1176
1165
1158
1222
1218
1139
1172
1189
1137
1159
1203
1172
1133
1177
1222
1144
1160
1234
1133
1095
1076
1023
1017
994
958
962
988
1022
995
995
998
961
959
1008
1030
1006
924
951
984
1108
1135
1111
1151
1188
1205
1126
1125
1145
1156
1119
1143
1155
1102
1111
1117
1064
1036
1068
1087
1065
1097
1131
1096
1082
1113
1113
1029
1046
1084
1096
1042
1067
1100
1064
1053
1065
1068
1022
1016
1063
1061
1029
1062
1114
1068
1060
1090
1123
1081
1128
1167
1133
1088
1122
1042
1001
1002
1038
1032
1036
1040
1082
1047
1056
1106
1092
1089
1121
1128
1082
1118
1130
1086
1091
1126
1095
1082
1127
1125
1061
1075
1072
1041
987
996
1032
1035
1033
1106
1118
1060
1048
1025
1041
1106
1058
1034
1047
1032
1019
1050
1135
1131
1107
1153
1172
1124
1126
1166
1159
1131
1163
1156
1100
1133
1172
1140
1151
1207
1231
1147
1172
1212
1159
1142
1154
1161
1090
1109
1171
1150
1120
1165
1209
1134
1161
1188
1116
1107
1154
1182
1109
1138
1178
1148
1121
1142
1195
1138
1153
1194
1186
1146
1182
1217
1143
1163
1181
1138
1142
1174
1158
1129
1160
1160
1106
1151
1155
1096
1093
1182
1123
1101
1155
1157
1129
1172
1202
1149
1130
1170
1193
1100
1094
1130
1114
1064
1108
1164
1092
1087
1138
1116
1067
1105
1170
1135
1127
1196
1236
1206
1181
1196
1212
1134
1046
1077
1079
1046
1050
1103
1088
1089
1149
1168
1134
1198
1245
1256
1195
1173
1203
1196
1130
1116
1138
1179
1114
1116
1137
1144
1108
1142
1173
1116
1122
1115
1057
1074
1117
1081
1141
1284
1254
1140
1209
1256
1195
1161
1242
1223
1182
1203
1241
1216
1186
1241
1237
1217
1160
1204
1215
1222
1081
1071
1086
1095
1117
1177
1179
1088
1089
1149
1183
1138
1175
1203
1150
1132
1165
1210
1144
1157
1197
1177
1159
1213
1219
1180
1169
1198
1204
1148
1179
1140
1061
1023
1041
1004
970
1006
1029
1040
1058
1138
1153
1105
1151
1193
1177
1156
1193
1195
1174
1175
1196
1125
1145
1158
1176
1121
1115
1033
1006
948
947
996
969
1002
1084
1096
1075
1153
1181
1100
1143
1201
1148
1089
1087
1075
1098
1130
1129
1096
1092
1116
1172
1137
1092
1128
1125
1122
1136
1113
1086
1100
1105
1034
1047
1049
1064
1042
1091
1151
1209
1159
1173
1182
1142
1072
1059
1065
1054
1009
1010
1025
1043
1016
1037
1107
1127
1102
1145
1157
1066
1048
1068
1064
1046
1053
1087
1052
1044
1041
1044
1000
998
1013
1039
1016
1048
1092
1070
1088
1111
1132
1096
1109
1108
1035
986
981
997
970
950
964
971
956
956
965
972
957
960
985
1009
1014
1053
1077
1047
1047
1087
1079
1049
1092
1121
1107
1110
1131
1126
1099
1107
1136
1136
1074
1033
1035
992
946
979
1054
1069
1104
1190
1140
1096
1148
1161
1158
1142
1189
1206
1081
1062
1083
1094
1098
1126
1113
1139
1134
1080
1080
1072
1087
1088
1056
1070
1060
1033
1018
1046
1038
1024
996
961
1023
1084
1065
1056
1091
1126
1084
998
1003
1028
991
1008
1033
1045
1038
1000
1054
1073
1049
1041
1017
1038
1052
1083
1070
1037
1050
1107
1097
1043
1002
999
953
966
1047
1059
1156
1245
1224
1178
1255
1256
1232
1193
1234
1242
1185
1174
1203
1189
1157
1184
1220
1245
1194
1177
1177
1122
1109
1128
1141
1118
1125
1155
1116
1047
1063
1047
1022
1056
1085
1070
1054
1096
1103
1087
1133
1165
1133
1170
1223
1190
1154
1199
1186
1097
1103
1089
1086
1074
1096
1138
1106
1007
1025
1036
1025
1067
1102
1072
1084
1111
1139
1105
1109
1145
1185
1137
1137
1164
1149
1120
1172
1210
1148
1165
1185
1184
1133
1173
1196
1147
1145
1175
1175
1120
1085
1029
973
951
930
980
949
975
1062
1044
1080
1052
1096
1162
1110
1081
1123
1136
1098
1181
1235
1105
1147
1234
1199
1153
1209
1241
1159
1214
1241
1198
1201
1222
1171
1139
1161
1120
1071
1106
1148
1116
1140
1202
1187
1146
1194
1203
1143
1158
1206
1193
1113
1142
1170
1119
1136
1202
1181
1148
1218
1270
1162
1166
1213
1179
1195
1231
1258
1185
1212
1228
1190
1092
1095
1064
1000
985
1040
1033
1017
1085
1148
1089
1124
1204
1167
1120
1191
1218
1155
1179
1254
1284
1203
1167
1204
1214
1166
1167
1193
1161
1132
1178
1213
1142
1128
1115
1063
1001
1043
1041
999
1013
1076
1125
1101
1162
1222
1161
1134
1166
1129
1092
1137
1164
1142
1145
1187
1178
1130
1172
1215
1187
1173
1209
1178
1227
1258
1208
1226
1214
1162
1104
1095
1054
1006
1012
999
1058
1065
1033
1100
1185
1184
1160
1213
1228
1186
1258
1267
1236
1173
1192
1195
1155
1179
1217
1206
1159
1192
1212
1150
1093
1075
1038
998
1022
1089
1068
1068
1116
1094
1177
1138
1129
1185
1208
1152
1139
1181
1190
1126
1120
1126
1109
1093
1127
1185
1122
1142
1164
1060
1015
1011
987
995
1005
1014
1014
1008
1046
1001
987
983
957
936
963
929
980
1058
1035
1026
1069
1036
1049
1067
1092
1035
1007
1040
1120
1061
1061
1094
1142
1092
1101
1130
1122
1138
1176
1171
1132
1077
1139
1150
1013
990
1085
1108
1078
1119
1205
1133
1146
1192
1201
1160
1227
1234
1198
1209
1266
1275
1228
1204
1228
1265
1214
1249
1269
1229
1162
1194
1216
1201
1161
1184
1206
1175
1172
1207
1167
1072
1110
1200
1172
1172
1229
1240
1168
1204
1220
1182
1167
1245
1234
1164
1203
1236
1211
1196
1251
1252
1190
1199
1225
1203
1207
1227
1217
1173
1204
1241
1202
1168
1172
1159
1090
1155
1237
1236
1223
1266
1233
1232
1233
1189
1183
1231
1191
1127
1172
1201
1168
1147
1199
1233
1144
1166
1192
1154
1179
1238
1196
1183
1202
1218
1154
1210
1199
1173
1133
1175
1222
1192
1171
1231
1265
1162
1127
1149
1123
1128
1169
1138
1131
1144
1147
1089
1089
1161
1211
1119
1060
1145
1249
1243
1241
1337
1303
1279
1315
1250
1192
1213
1233
1175
1196
1234
1214
1182
1233
1226
1219
1217
1138
1188
1253
1187
1021
1008
955
974
982
1062
1188
1113
1155
1317
1404
1343
1433
1303
1269
1161
1143
1163
1230
1283
1245
1237
1216
1239
1147
1156
1228
1260
1234
1171
1222
1226
1179
1189
1222
1207
1145
1184
1199
1184
1150
1210
1217
1169
1158
1201
1212
1180
1162
1035
1065
1088
1029
1119
1176
1131
1169
1213
1162
1157
1184
1175
1107
1147
1198
1196
1254
1323
1312
1227
1237
1275
1228
1173
1200
1230
1189
1178
1214
1239
1171
1211
1243
1185
1142
1189
1215
1184
1206
1229
1191
1196
1213
1151
1111
1180
1200
1131
1162
1225
1190
1153
1239
1236
1131
1144
1154
1119
1074
1121
1091
987
1009
1025
965
1020
1127
1192
1156
1169
1153
1123
1209
1208
1168
1262
1287
1290
1236
1247
1273
1233
1219
1240
1230
1162
1182
1216
1185
1170
1189
1161
1119
1149
1144
1096
1150
1160
1120
1195
1255
1177
1100
1159
1136
1065
1057
1035
1046
1012
1116
1175
1094
1170
1272
1181
1187
1279
1326
1237
1265
1313
1330
1246
1229
1266
1266
1241
1235
1281
1281
1255
1173
1159
1185
1178
1182
1133
1175
1229
1222
1119
1149
1196
1149
1068
1131
1113
1066
1094
1160
1154
1150
1210
1174
1100
1117
1103
988
959
995
1023
982
1021
1075
1119
1113
1226
1281
1172
1165
1258
1284
1236
1232
1275
1279
1260
1202
1233
1253
1209
1205
1203
1187
1139
1163
1136
1019
953
971
993
948
953
1008
968
954
1038
1028
999
1027
1051
1039
1048
1084
1081
1074
1100
1112
1062
1054
1051
1070
1053
1031
1045
1074
1070
1037
1020
1026
997
912
949
963
983
1007
1026
1066
1051
1070
1060
1048
1046
1057
1004
947
937
910
916
956
967
1045
1087
1095
1076
1111
1168
1149
1116
1102
1064
1047
1014
1010
1014
1028
1012
1052
1081
1068
1072
1088
1090
1065
1075
1095
1071
1079
1088
1116
1057
1061
1034
1011
996
1003
1015
1012
1026
1028
1021
1018
1030
1057
1030
1031
1043
1042
1009
1012
1008
1009
985
994
1018
1013
1001
1028
1037
999
1007
1018
983
976
972
965
947
973
992
1012
1005
1026
1058
1026
1012
1010
993
957
946
953
938
963
982
984
957
960
971
957
975
966
952
942
958
949
925
928
928
921
905
911
907
883
898
900
897
888
912
926
947
922
939
940
931
949
945
908
894
891
908
933
959
975
972
956
981
1010
1023
1015
972
997
1025
999
947
937
938
981
982
1004
1017
984
955
976
978
989
994
961
959
964
963
937
919
929
904
867
880
859
861
855
840
834
811
823
808
793
781
770
751
745
743
737
726
721
741
611
877
756
750
756
763
777
795
796
793
817
831
831
819
847
865
882
886
846
871
868
847
835
821
821
823
815
837
868
910
921
942
938
937
914
914
939
906
920
951
940
976
1023
1063
1023
1067
1088
1101
1074
1080
1109
1125
1138
1118
1114
1107
1125
1135
1065
1003
986
978
937
925
937
946
921
935
947
946
914
925
978
996
982
992
993
978
952
906
907
882
854
839
847
832
830
824
813
811
831
849
898
906
938
1001
1081
1120
1080
1121
1165
1162
1056
975
941
888
768
821
814
828
848
937
952
925
1029
1078
1175
1212
1195
1200
1205
1183
1158
1165
1163
1078
994
987
965
938
912
894
931
974
1005
1018
1087
1127
1113
1120
1150
1175
1183
1142
1153
1187
1225
1249
1240
1206
1217
1234
1230
1192
1157
1219
1240
1188
1173
1200
1130
1038
1003
1043
1056
1036
1090
1143
1171
1150
1212
1234
1255
1189
1205
1259
1242
1206
1163
1188
1205
1181
1112
1093
1039
1019
1003
1005
1053
1148
1138
1118
1148
1146
1153
1136
1080
1065
1054
1013
973
980
999
1001
992
1029
1013
961
919
930
948
942
876
906
884
868
872
878
1002
955
1104
1208
1306
1342
1304
1316
1322
1319
1332
1323
1260
1276
1275
1260
1197
1243
1273
1159
1074
1068
1019
1014
1023
1012
985
1006
1034
1072
1086
1119
1213
1285
1294
1269
1259
1281
1302
1275
1197
1218
1269
1263
1184
1218
1229
1193
1150
1211
1211
1136
1186
1198
1142
1202
1188
1213
1263
1252
1234
1281
1233
1171
1207
1216
1143
1175
1137
1059
1065
1095
1138
1187
1300
1341
1270
1333
1302
1259
1209
1227
1233
1204
1236
1274
1219
1233
1275
1225
1246
1257
1260
1141
1137
1062
1026
1026
1020
985
998
1006
1077
1161
1152
1237
1332
1290
1250
1276
1293
1272
1255
1288
1310
1257
1286
1268
1199
1201
1224
1179
1138
1206
1231
1174
1196
1210
1174
1163
1190
1189
1058
1077
1050
1043
1150
1313
1246
1306
1307
1276
1362
1357
1305
1275
1298
1287
1236
1202
1217
1243
1195
1175
1195
1152
1084
1048
1015
997
1064
1232
1207
1292
1328
1256
1280
1310
1253
1237
1248
1224
1192
1227
1198
1172
1243
1279
1230
1316
1315
1289
1240
1305
1239
1202
1241
1248
1163
1206
1251
1182
1204
1194
1185
1245
1282
1219
1208
1255
1221
1170
1226
1227
1162
1220
1230
1201
1164
1214
1175
1191
1223
1229
1191
1265
1332
1249
1236
1247
1185
1206
1225
1206
1177
1226
1193
1149
1208
1202
1178
1171
1231
1176
1116
1183
1200
1196
1146
1218
1242
1200
1232
1250
1220
1219
1256
1242
1184
1251
1269
1181
1215
1263
1224
1150
1083
1046
1025
1060
1286
1288
1316
1331
1283
1249
1304
1288
1208
1259
1273
1229
1242
1297
1249
1239
1218
1176
1150
1216
1275
1214
1220
1250
1238
1166
1214
1239
1181
1163
1214
1208
1123
1159
1175
1110
1164
1169
1127
1069
1024
977
981
1084
1309
1272
1321
1316
1237
1350
1296
1335
1355
1295
1233
1267
1230
1241
1231
1234
1212
1248
1253
1257
1250
1213
1225
1251
1221
1232
1224
1195
1206
1268
1212
1225
1255
1205
1186
1240
1240
1270
1290
1263
1228
1282
1302
1257
1233
1264
1258
1171
1145
1170
1174
1177
1287
1285
1255
1301
1277
1202
1279
1287
1222
1238
1233
1207
1237
1235
1204
1194
1292
1258
1208
1204
1214
1195
1248
1272
1235
1256
1345
1268
1257
1311
1231
1227
1244
1221
1170
1202
1254
1179
1193
1276
1292
1190
1234
1275
1222
1194
1237
1260
1224
1238
1217
1175
1252
1290
1212
1209
1275
1253
1197
1269
1295
1242
1181
1167
1167
1163
1138
1181
1284
1256
1255
1275
1273
1216
1277
1273
1219
1219
1230
1194
1229
1206
1161
1181
1271
1255
1189
1254
1253
1203
1253
1285
1235
1236
1266
1226
1202
1261
1257
1186
1185
1196
1194
1166
1215
1244
1259
1181
1167
1191
1171
1138
1253
1275
1214
1267
1240
1182
1254
1278
1230
1216
1247
1241
1230
1256
1227
1236
1242
1188
1208
1256
1205
1172
1228
1268
1258
1211
1274
1306
1193
1172
1219
1175
1136
1213
1242
1243
1240
1270
1225
1213
1222
1241
1191
1172
1216
1197
1218
1242
1223
1182
1251
1221
1254
1292
1251
1132
1144
1157
1144
1175
1294
1299
1252
1272
1260
1204
1238
1249
1200
1129
1146
1166
1143
1169
1291
1307
1208
1229
1209
1142
1166
1226
1197
1185
1265
1230
1201
1209
1206
1185
1203
1241
1209
1175
1242
1283
1241
1237
1256
1209
1217
1242
1146
1122
1177
1174
1142
1180
1228
1214
1158
1233
1237
1203
1155
1211
1187
1143
1183
1237
1169
1147
1191
1205
1190
1267
1265
1250
1264
1226
1230
1277
1231
1174
1232
1241
1233
1187
1234
1239
1181
1167
1208
1216
1186
1157
1215
1136
1109
1123
1174
1124
1212
1186
1150
1181
1279
1211
1157
1195
1222
1223
1203
1248
1229
1187
1255
1248
1192
1176
1216
1191
1139
1192
1208
1162
1207
1224
1175
1214
1211
1200
1204
1242
1228
1193
1206
1245
1202
1190
1216
1206
1146
1190
1219
1184
1204
1205
1189
1198
1232
1183
1164
1134
1120
1095
1137
1182
1180
1240
1273
1244
1214
1258
1236
1173
1257
1287
1227
1184
1223
1207
1172
1200
1218
1162
1124
1181
1207
1149
1157
1222
1194
1171
1244
1240
1220
1233
1203
1170
1188
1206
1155
1163
1202
1168
1162
1208
1237
1188
1213
1233
1197
1157
1220
1253
1207
1197
1230
1223
1141
1197
1180
1131
1156
1191
1135
1158
1217
1223
1158
1210
1211
1146
1108
1202
1272
1234
1168
1197
1153
1205
1240
1203
1209
1249
1223
1208
1237
1235
1207
1260
1282
1204
1186
1210
1185
1154
1211
1252
1200
1213
1207
1140
1092
1172
1248
1169
1177
1248
1179
1161
1169
1095
1178
1226
1150
1158
1194
1161
1131
1216
1194
1158
1168
1193
1176
1220
1225
1186
1191
1209
1177
1120
1229
1265
1200
1214
1271
1229
1232
1288
1238
1205
1217
1239
1214
1206
1252
1218
1232
1274
1224
1208
1250
1249
1205
1254
1234
1168
1171
1239
1225
1145
1196
1218
1153
1158
1198
1226
1143
1221
1247
1220
1184
1242
1248
1183
1229
1240
1205
1209
1273
1210
1177
1260
1274
1245
1180
1273
1256
1206
1180
1245
1206
1150
1199
1191
1125
1144
1155
1179
1171
1223
1263
1208
1200
1250
1254
1194
1243
1252
1211
1191
1250
1259
1194
1243
1231
1174
1173
1193
1214
1199
1242
1219
1202
1261
1209
1167
1231
1254
1179
1149
1198
1167
1138
1136
1209
1196
1209
1237
1227
1186
1229
1257
1236
1297
1302
1270
1257
1214
1196
1208
1205
1190
1238
1260
1206
1201
1210
1180
1119
1115
1139
1180
1178
1240
1223
1165
1206
1229
1218
1219
1257
1229
1183
1250
1225
1169
1222
1219
1192
1177
1205
1219
1179
1207
1231
1194
1191
1220
1197
1158
1204
1209
1149
1204
1203
1149
1124
1174
1146
1134
1208
1235
1181
1209
1242
1189
1149
1197
1213
1167
1185
1218
1133
1114
1155
1182
1115
1213
1266
1182
1217
1268
1146
1217
1204
1159
1149
1219
1182
1199
1168
1177
1140
1166
1227
1210
1182
1254
1240
1158
1195
1212
1159
1144
1212
1173
1199
1191
1180
1119
1124
1153
1158
1142
1199
1169
1130
1204
1262
1250
1217
1218
1154
1167
1236
1223
1161
1241
1220
1160
1197
1233
1157
1184
1203
1173
1152
1202
1219
1212
1162
1221
1235
1196
1256
1262
1249
1138
1142
1181
1134
1137
1216
1230
1191
1262
1261
1241
1280
1315
1258
1219
1249
1260
1184
1237
1237
1179
1242
1214
1177
1200
1240
1188
1150
1239
1221
1145
1157
1207
1189
1161
1228
1260
1228
1166
1190
1219
1156
1145
1183
1175
1148
1231
1185
1155
1220
1236
1182
1200
1230
1272
1243
1217
1237
1239
1173
1236
1289
1215
1242
1279
1198
1217
1224
1197
1161
1219
1228
1164
1203
1244
1212
1187
1262
1224
1173
1208
1212
1176
1175
1237
1229
1210
1236
1202
1230
1233
1187
1178
1254
1215
1215
1203
1170
1192
1228
1203
1160
1181
1230
1174
1157
1209
1243
1190
1199
1215
1197
1148
1191
1239
1197
1159
1233
1225
1173
1195
1202
1234
1190
1251
1242
1171
1197
1209
1169
1146
1253
1256
1193
1200
1254
1232
1228
1231
1197
1148
1204
1152
1160
1227
1219
1191
1230
1207
1196
1207
1226
1164
1188
1210
1176
1151
1234
1271
1197
1206
1257
1199
1161
1235
1193
1126
1192
1232
1200
1151
1184
1186
1161
1188
1184
1157
1208
1239
1208
1163
1241
1248
1204
1217
1288
1195
1216
1239
1214
1138
1196
1250
1190
1192
1249
1206
1148
1198
1179
1156
1206
1240
1194
1152
1236
1220
1198
1263
1247
1166
1185
1227
1199
1152
1178
1199
1140
1177
1233
1201
1122
1177
1220
1155
1182
1227
1238
1187
1177
1145
1110
1140
1204
1183
1144
1213
1268
1204
1209
1238
1222
1179
1226
1192
1148
1156
1189
1151
1118
1157
1200
1161
1168
1212
1220
1207
1196
1171
1116
1121
1192
1189
1146
1236
1275
1172
1173
1215
1190
1108
1185
1237
1202
1202
1253
1206
1202
1211
1220
1207
1160
1199
1164
1118
1186
1213
1168
1155
1168
1191
1138
1189
1222
1200
1130
1170
1171
1125
1035
1007
1019
976
893
952
1125
1289
1380
1286
1313
1325
1317
1286
1329
1332
1263
1251
1272
1233
1164
1206
1223
1170
1151
1151
1160
1134
1109
1164
1136
1159
1144
1122
1152
1178
1171
1172
1161
1159
1162
1193
1182
1191
1146
1165
1150
1122
1178
1161
1150
1149
1181
1192
1189
1184
1159
1196
1209
1186
1146
1183
1179
1162
1193
1173
1160
1192
1158
1156
1196
1150
1135
1161
1150
1118
1192
1225
1158
1176
1222
1191
1190
1203
1178
1147
1167
1160
1097
1143
1149
1096
1077
1157
1184
1143
1194
1208
1197
1212
1165
1109
1170
1149
1119
1173
1186
1108
1158
1232
1195
1225
1258
1211
1207
1247
1223
1175
1196
1178
1126
1145
1170
1149
1165
1204
1220
1128
1178
1195
1175
1146
1168
1146
1103
1120
1133
1133
1107
1186
1223
1199
1162
1248
1195
1171
1187
1163
1124
1197
1226
1154
1187
1235
1214
1124
1173
1182
1105
1138
1181
1158
1142
1166
1169
1145
1153
1170
1169
1160
1216
1185
1119
1159
1179
1126
1105
1133
1197
1135
1144
1238
1196
1177
1227
1204
1130
1183
1226
1206
1170
1230
1213
1170
1181
1188
1161
1125
1184
1159
1119
1173
1221
1190
1155
1223
1198
1132
1147
1152
1099
1119
1184
1159
1149
1190
1202
1143
1167
1213
1181
1151
1198
1229
1154
1152
1224
1172
1222
1254
1202
1124
1180
1208
1130
1162
1191
1129
1155
1195
1225
1136
1189
1220
1163
1198
1254
1200
1190
1221
1159
1123
1154
1188
1130
1139
1186
1190
1127
1185
1202
1174
1179
1218
1223
1210
1244
1212
1160
1187
1194
1167
1140
1218
1218
1159
1219
1203
1186
1141
1179
1148
1100
1162
1182
1139
1193
1232
1155
1184
1196
1135
1163
1202
1165
1144
1207
1216
1164
1201
1276
1214
1214
1256
1229
1159
1193
1240
1210
1144
1209
1244
1155
1159
1193
1146
1119
1147
1162
1126
1172
1199
1169
1166
1207
1173
1130
1203
1228
1185
1229
1246
1153
1169
1181
1164
1146
1201
1187
1119
1174
1191
1136
1169
1220
1223
1155
1186
1226
1196
1156
1156
1165
1163
1136
1076
984
907
927
1039
1368
1280
1337
1357
1251
1231
1192
1233
1197
1199
1245
1248
1224
1252
1251
1193
1215
1225
1198
1207
1225
1188
1136
1179
1205
1145
1157
1185
1151
1072
1039
1072
1099
1137
1279
1209
1195
1143
1160
1161
1246
1254
1175
1240
1276
1197
1139
1224
1240
1199
1294
1312
1248
1234
1265
1238
1168
1221
1228
1190
1152
1155
1165
1166
1215
1204
1169
1075
1077
1050
1022
1202
1317
1229
1220
1178
1162
1236
1261
1178
1266
1268
1182
1237
1250
1199
1218
1238
1205
1245
1266
1184
1186
1244
1173
1182
1119
1062
1006
1117
1266
1207
1269
1317
1228
1231
1283
1283
1226
1202
1180
1123
1204
1276
1215
1251
1271
1199
1203
1268
1215
1190
1182
1115
1144
1194
1210
1155
1205
1196
1112
1055
998
954
1067
1429
1263
1274
1306
1245
1284
1342
1318
1239
1298
1252
1179
1256
1298
1290
1271
1264
1242
1184
1192
1215
1160
1132
1167
1155
1037
986
1007
994
1053
1291
1186
1042
1071
1167
1134
1291
1354
1234
1294
1298
1193
1203
1307
1326
1198
1190
1241
1252
1128
1185
1327
1314
1190
1224
1300
1274
1217
1249
1278
1201
1174
1236
1242
1126
1155
1237
1233
1176
1161
1164
1111
1151
1335
1351
1309
1279
1264
1201
1175
1229
1205
1112
1097
1240
1256
1131
1137
1219
1261
1221
1254
1329
1343
1325
1369
1277
1340
1294
1172
1253
1238
1186
1248
1194
1182
1273
1219
1264
1309
1182
1140
1243
1228
1164
1235
1274
1127
1075
1152
1278
1260
1201
1272
1245
1189
1146
1090
1162
1137
1117
1170
1212
1138
1125
1140
1109
1059
1094
1132
1088
1090
1137
1126
1113
1163
1130
1092
1094
1079
1053
1046
1125
1049
1019
1078
1257
1130
1041
1083
1087
1075
1036
1125
1140
1092
1049
1126
1208
1068
1023
1078
1175
1149
1084
1068
1223
1240
1139
1135
1111
1059
1045
1144
1094
1065
1166
1196
1105
1062
1072
1125
980
970
1009
1064
1271
1152
1187
1205
1133
1154
1268
1174
1147
1154
1118
1114
1161
1195
1121
1150
1196
1133
1105
1179
1185
1174
1217
1183
1162
1223
1210
1159
1093
1133
1124
1067
1119
1176
1145
1135
1199
1272
1200
1184
1120
1115
1155
1124
1074
1030
1070
1253
1287
1241
1196
1210
1185
1144
1162
1183
1192
1194
1235
1174
1196
1229
1163
1149
1186
1151
1060
1106
1218
1155
1097
1212
1202
1120
1030
980
930
905
893
884
865
856
848
885
974
1237
1267
1260
1188
1073
1058
1136
1240
1286
1265
1250
1225
1206
1200
1200
1181
1183
1205
1175
1172
1226
1236
1183
1251
1242
1151
1179
1213
1166
1190
1278
1205
1111
1127
1236
1216
1306
1331
1239
1262
1285
1199
1237
1264
1193
1167
1180
1131
1175
1199
1212
1287
1268
1295
1305
1269
1216
1169
1287
1291
1218
1293
1243
1153
1091
986
960
934
896
897
935
933
897
892
916
933
935
914
903
890
876
861
836
836
855
859
863
865
897
935
951
965
949
1002
1034
1106
1116
1141
1223
1299
1299
1206
1205
1276
1292
1237
1268
1287
1317
1284
1308
1246
1200
1224
1297
1235
1095
1039
1004
957
963
948
926
963
1117
1450
1468
1383
1281
1352
1378
1356
1274
1328
1397
1307
1285
1403
1477
1434
1353
1376
1333
1286
1319
1310
1228
1246
1305
1254
1154
1235
1264
1177
1125
1152
1219
1169
1227
1264
1262
1186
1290
1358
1308
1406
1338
1350
1402
1308
1338
1355
1264
1268
1328
1321
1221
1271
1279
1170
1123
1187
1257
1221
1136
1166
1191
1351
1244
1316
1365
1304
1286
1218
1255
1282
1172
1221
1311
1300
1208
1265
1360
1346
1238
1326
1290
1228
1219
1296
1292
1264
1267
1280
1227
1292
1273
1233
1280
1223
1226
1332
1264
1236
1300
1256
1174
1244
1237
1180
1222
1261
1227
1290
1271
1343
1364
1297
1352
1218
1134
1206
1245
1116
1010
973
920
897
903
909
890
922
1037
952
1035
1077
1253
1286
1257
1189
1243
1285
1270
1201
1227
1267
1261
1185
1216
1223
1153
1098
1098
1124
1156
1205
1253
1311
1370
1221
1244
1311
1238
1273
1261
1173
1207
1274
1111
1030
1027
977
956
973
950
940
1081
1352
1345
1377
1360
1230
1325
1348
1321
1274
1276
1290
1286
1233
1315
1347
1342
1248
1298
1276
1300
1252
1291
1311
1339
1339
1229
1254
1284
1207
1270
1367
1281
1162
1247
1280
1184
1167
1207
1223
1170
1099
1080
1022
1035
1259
1346
1328
1334
1334
1265
1329
1343
1315
1294
1300
1274
1201
1213
1268
1216
1223
1300
1346
1309
1331
1284
1163
1060
1010
942
933
964
958
950
1021
960
994
1261
1372
1421
1426
1286
1333
1328
1291
1277
1357
1412
1372
1276
1244
1148
1062
1025
1036
1068
1029
973
979
986
1002
1026
1072
1177
1233
1185
1193
1256
1323
1219
1106
1026
1007
1009
1067
1262
1343
1261
1270
1242
1269
1273
1182
1110
1058
1115
1322
1316
1158
1214
1320
1309
1253
1201
1317
1317
1302
1302
1310
1283
1101
1096
1107
1052
1030
1037
1073
1195
1267
1186
1289
1354
1320
1319
1283
1284
1324
1260
1215
1307
1364
1241
1092
1032
1038
1112
1176
1335
1321
1257
1131
1218
1334
1370
1301
1297
1356
1243
1187
1258
1321
1351
1324
1297
1334
1331
1266
1298
1286
1209
1238
1304
1263
1150
1223
1256
1227
1176
1256
1321
1328
1245
1294
1307
1292
1302
1306
1234
1225
1294
1268
1245
1302
1195
1176
1123
1066
1083
1159
1329
1291
1400
1344
1274
1372
1352
1260
1324
1348
1273
1276
1283
1226
1280
1303
1256
1230
1271
1188
1257
1357
1213
1126
1200
1359
1319
1327
1354
1380
1344
1393
1378
1349
1404
1421
1337
1320
1353
1305
1263
1254
1281
1206
1304
1306
1234
1170
1258
1123
1058
1077
1166
1173
1411
1453
1346
1374
1391
1399
1353
1294
1340
1327
1290
1272
1299
1276
1213
1269
1303
1282
1194
1251
1285
1255
1282
1325
1227
1284
1327
1225
1242
1283
1295
1237
1308
1332
1285
1276
1266
1201
1352
1377
1246
1342
1322
1303
1328
1303
1250
1286
1278
1280
1333
1324
1286
1288
1245
1214
1299
1333
1227
1277
1275
1201
1245
1293
1204
1235
1267
1243
1176
1242
1242
1192
1256
1192
1219
1291
1280
1269
1342
1326
1240
1291
1302
1274
1184
1293
1316
1235
1294
1386
1299
1284
1325
1284
1232
1308
1338
1265
1263
1254
1200
1210
1261
1244
1185
1262
1291
1253
1219
1297
1286
1193
1256
1268
1266
1209
1283
1327
1250
1245
1314
1273
1227
1309
1325
1258
1297
1317
1220
1209
1297
1270
1189
1275
1297
1240
1246
1262
1190
1231
1279
1209
1243
1282
1229
1230
1256
1267
1160
1241
1268
1179
1220
1316
1286
1237
1318
1303
1229
1316
1296
1176
1248
1304
1254
1221
1295
1313
1254
1298
1317
1201
1224
1233
1196
1190
1250
1212
1157
1214
1226
1167
1223
1262
1221
1193
1242
1228
1177
1248
1269
1207
1262
1299
1207
1266
1264
1195
1213
1296
1267
1215
1266
1298
1236
1229
1255
1216
1228
1300
1231
1169
1261
1291
1192
1221
1276
1246
1207
1258
1288
1223
1307
1312
1217
1247
1294
1218
1218
1237
1224
1159
1241
1290
1229
1224
1291
1280
1193
1259
1304
1258
1237
1246
1184
1231
1204
1165
1199
1245
1220
1181
1281
1281
1207
1265
1321
1252
1261
1284
1256
1205
1289
1290
1201
1229
1289
1250
1160
1256
1278
1170
1210
1282
1247
1202
1281
1302
1232
1287
1320
1240
1186
1256
1265
1176
1241
1271
1162
1203
1225
1163
1211
1249
1221
1196
1269
1222
1154
1220
1254
1214
1181
1261
1272
1193
1300
1349
1283
1273
1296
1228
1169
1225
1244
1166
1179
1247
1257
1167
1233
1217
1184
1272
1325
1217
1247
1253
1255
1204
1277
1281
1217
1269
1338
1332
1229
1248
1233
1175
1263
1281
1190
1268
1289
1228
1257
1278
1209
1203
1295
1260
1180
1225
1265
1193
1263
1298
1303
1252
1315
1294
1225
1263
1297
1208
1222
1286
1285
1182
1269
1267
1183
1271
1255
1169
1178
1242
1230
1169
1254
1203
1142
1181
1242
1174
1254
1287
1202
1217
1254
1226
1143
1221
1247
1186
1205
1243
1219
1158
1283
1280
1216
1308
1310
1223
1213
1313
1267
1174
1256
1282
1187
1284
1294
1211
1259
1274
1193
1250
1278
1215
1263
1308
1254
1181
1280
1334
1220
1281
1299
1266
1223
1329
1328
1230
1225
1288
1183
1153
1165
1162
1183
1235
1275
1211
1292
1290
1214
1284
1294
1284
1251
1280
1295
1213
1268
1287
1220
1219
1277
1251
1194
1257
1253
1178
1249
1305
1220
1274
1341
1241
1226
1284
1278
1195
1255
1290
1227
1205
1302
1279
1203
1257
1287
1233
1229
1253
1224
1174
1265
1282
1185
1228
1252
1204
1232
1259
1231
1167
1242
1280
1194
1262
1250
1197
1197
1284
1243
1185
1260
1321
1233
1274
1312
1250
1226
1276
1316
1235
1191
1276
1268
1164
1222
1287
1238
1210
1260
1256
1198
1226
1258
1174
1225
1298
1243
1288
1298
1251
1275
1276
1257
1180
1291
1296
1186
1334
1366
1250
1264
1315
1254
1177
1231
1228
1247
1292
1250
1207
1209
1235
1154
1203
1273
1200
1310
1317
1222
1289
1304
1198
1213
1287
1282
1205
1271
1272
1188
1250
1267
1199
1135
1214
1218
1168
1295
1233
1216
1276
1269
1224
1269
1363
1213
1282
1326
1215
1267
1284
1213
1255
1325
1288
1202
1220
1248
1225
1252
1304
1306
1253
1315
1275
1226
1310
1328
1239
1269
1275
1231
1257
1299
1249
1177
1276
1261
1233
1270
1272
1191
1252
1238
1185
1307
1353
1242
1307
1302
1210
1273
1357
1249
1236
1273
1217
1267
1305
1262
1210
1305
1320
1218
1235
1298
1233
1223
1276
1265
1198
1282
1283
1237
1299
1307
1266
1267
1308
1290
1236
1303
1328
1215
1282
1291
1261
1259
1265
1280
1218
1231
1288
1262
1201
1304
1271
1208
1282
1301
1211
1239
1241
1166
1245
1286
1238
1209
1260
1227
1188
1278
1262
1176
1203
1256
1230
1154
1256
1237
1202
1239
1259
1192
1178
1227
1236
1139
1171
1221
1197
1103
1188
1221
1158
1264
1365
1271
1265
1339
1275
1214
1251
1280
1199
1242
1325
1318
1244
1300
1309
1252
1287
1321
1236
1215
1297
1254
1178
1255
1251
1182
1227
1299
1170
1187
1237
1213
1133
1224
1256
1294
1315
1244
1280
1298
1238
1166
1226
1238
1256
1211
1217
1258
1187
1230
1291
1259
1316
1331
1297
1270
1301
1255
1198
1260
1250
1165
1218
1231
1178
1238
1295
1211
1217
1278
1205
1185
1221
1262
1199
1300
1302
1224
1281
1308
1220
1264
1253
1263
1163
1218
1247
1215
1206
1263
1264
1265
1283
1241
1214
1275
1251
1179
1261
1228
1161
1160
1268
1314
1198
1262
1252
1199
1216
1257
1248
1194
1274
1262
1216
1227
1240
1197
1259
1298
1200
1188
1186
1254
1185
1291
1327
1261
1278
1302
1281
1247
1260
1253
1178
1241
1290
1241
1204
1266
1227
1202
1274
1237
1173
1231
1255
1145
1195
1238
1186
1178
1230
1248
1185
1231
1255
1229
1163
1214
1252
1220
1288
1257
1178
1234
1278
1226
1283
1265
1150
1213
1308
1242
1256
1286
1227
1203
1249
1238
1228
1253
1262
1206
1239
1276
1243
1232
1228
1240
1192
1286
1334
1220
1281
1296
1234
1198
1245
1215
1170
1256
1271
1194
1244
1264
1185
1255
1249
1197
1215
1255
1230
1233
1297
1272
1203
1230
1261
1211
1163
1219
1223
1170
1164
1256
1202
1192
1242
1247
1143
1229
1254
1172
1248
1274
1268
1167
1290
1289
1206
1235
1301
1277
1222
1280
1255
1205
1258
1280
1192
1254
1304
1245
1191
1233
1248
1166
1212
1243
1225
1164
1255
1237
1183
1207
1274
1222
1159
1196
1281
1195
1259
1269
1187
1202
1304
1274
1189
1315
1301
1187
1242
1257
1207
1202
1277
1300
1209
1285
1299
1222
1206
1273
1239
1218
1272
1245
1183
1279
1227
1171
1207
1235
1168
1224
1264
1196
1183
1265
1280
1196
1235
1313
1247
1281
1323
1311
1112
1097
1161
1159
1234
1341
1283
1179
1297
1231
1169
1261
1327
1255
1285
1331
1277
1235
1292
1262
1216
1285
1297
1217
1238
1253
1253
1178
1272
1315
1205
1217
1270
1237
1173
1237
1252
1194
1300
1277
1244
1281
1272
1182
1272
1316
1168
1201
1311
1214
1195
1261
1236
1182
1242
1306
1221
1237
1283
1221
1203
1254
1210
1173
1276
1244
1169
1201
1266
1213
1204
1331
1283
1226
1306
1282
1219
1270
1275
1199
1222
1261
1262
1184
1287
1324
1203
1261
1274
1207
1261
1272
1258
1322
1288
1201
1291
1318
1218
1303
1324
1178
1261
1277
1242
1277
1331
1295
1217
1295
1297
1226
1239
1253
1181
1129
1200
1283
1219
1267
1318
1273
1136
1112
1182
1274
1222
1220
1269
1272
1259
1359
1374
1298
1360
1396
1279
1256
1293
1287
1228
1220
1289
1208
1224
1277
1254
1186
1250
1249
1170
1265
1253
1165
1212
1291
1233
1179
1092
1004
963
980
995
1016
990
1122
1264
1275
1283
1328
1294
1291
1323
1281
1202
1163
1163
1131
1079
1120
1365
1279
1198
1243
1224
1329
1381
1287
1299
1343
1299
1205
1240
1265
1236
1235
1254
1197
1243
1273
1235
1159
1223
1270
1208
1276
1316
1249
1238
1322
1242
1190
1321
1259
1237
1314
1285
1187
1244
1323
1239
1285
1329
1247
1244
1312
1196
1147
1238
1225
1228
1258
1272
1190
1248
1225
1197
1265
1239
1244
1304
1237
1286
1314
1248
1195
1239
1255
1215
1292
1280
1199
1234
1276
1216
1238
1230
1209
1168
1206
1244
1241
1188
1270
1270
1200
1286
1289
1151
1189
1225
1195
1230
1248
1246
1178
1197
1227
1226
1198
1288
1235
1180
1240
1231
1138
1252
1325
1238
1212
1245
1216
1231
1307
1261
1245
1341
1298
1206
1290
1304
1241
1250
1284
1240
1264
1289
1183
1250
1311
1277
1164
1238
1246
1212
1226
1278
1208
1223
1298
1241
1200
1251
1206
1151
1219
1231
1159
1197
1244
1179
1216
1303
1239
1216
1261
1291
1205
1286
1309
1235
1209
1271
1213
1184
1280
1216
1160
1246
1293
1287
1287
1288
1273
1238
1222
1163
1300
1277
1212
1254
1244
1173
1238
1306
1235
1244
1284
1269
1211
1278
1254
1165
1232
1313
1231
1235
1300
1264
1189
1256
1269
1196
1223
1252
1234
1195
1244
1256
1210
1281
1333
1257
1217
1270
1253
1194
1270
1263
1149
1223
1250
1201
1228
1299
1237
1240
1306
1265
1214
1319
1297
1195
1266
1266
1180
1273
1239
1193
1199
1256
1210
1178
1209
1258
1176
1271
1306
1198
1257
1293
1236
1234
1317
1265
1171
1208
1280
1184
1197
1334
1323
1279
1307
1277
1227
1308
1301
1216
1285
1319
1222
1261
1290
1277
1192
1256
1267
1203
1195
1262
1196
1146
1228
1253
1174
1190
1244
1181
1193
1227
1222
1147
1243
1248
1181
1249
1243
1246
1215
1251
1263
1166
1232
1238
1205
1220
1322
1293
1184
1239
1230
1182
1225
1262
1181
1189
1253
1251
1194
1243
1277
1205
1237
1266
1194
1166
1241
1223
1184
1252
1292
1212
1161
1198
1249
1172
1252
1303
1195
1242
1225
1171
1198
1294
1223
1158
1248
1273
1191
1241
1255
1179
1254
1273
1200
1180
1279
1290
1196
1237
1242
1160
1190
1249
1204
1220
1285
1221
1166
1256
1253
1207
1219
1259
1211
1213
1236
1190
1143
1240
1233
1172
1221
1270
1188
1187
1278
1248
1272
1285
1226
1151
1193
1274
1215
1173
1245
1214
1170
1242
1253
1161
1223
1251
1224
1173
1228
1197
1110
1033
998
985
950
1009
1149
1130
1140
1136
1022
965
954
988
944
990
1079
1097
1013
1070
1126
1103
1042
1048
1079
1047
1012
972
963
971
938
929
957
962
974
987
977
981
1100
1255
1240
1193
1121
1136
1118
1137
1246
1310
1196
1268
1371
1275
1227
1239
1203
1175
1107
1105
1101
1116
1039
1051
1100
992
987
991
955
935
979
967
1113
1330
1322
1242
1292
1294
1278
1181
1215
1211
1200
1135
1144
1208
1239
1168
1227
1269
1261
1248
1323
1323
1225
1286
1334
1312
1188
1086
1054
968
948
950
978
952
958
1002
949
954
1141
1201
1203
1356
1372
1269
1310
1377
1294
1207
1307
1316
1274
1268
1282
1252
1170
1160
1246
1237
1160
1104
1062
1022
965
978
1016
1005
999
1072
1369
1360
1267
1302
1300
1232
1232
1179
1183
1228
1125
1047
972
947
932
991
1129
1220
1288
1372
1333
1442
1403
1304
1386
1337
1229
1279
1349
1256
1276
1319
1227
1246
1303
1255
1179
1290
1281
1185
1230
1224
1139
1100
1056
997
956
985
988
958
1169
1343
1394
1395
1267
1370
1380
1293
1329
1373
1338
1245
1291
1301
1299
1215
1296
1319
1225
1176
1102
1062
972
963
979
997
1000
971
1006
1390
1251
1213
1369
1295
1309
1384
1332
1218
1264
1269
1229
1166
1220
1263
1166
1185
1202
1179
1232
1360
1291
1269
1341
1309
1203
1309
1281
1206
1333
1310
1211
1310
1265
1167
1269
1260
1195
1292
1342
1223
1229
1294
1221
1165
1217
1212
1121
1195
1289
1231
1350
1399
1273
1279
1278
1294
1180
1072
1037
985
935
956
1005
949
1027
1057
1248
1217
1208
1095
1173
1387
1289
1312
1396
1357
1292
1378
1368
1285
1267
1300
1270
1186
1264
1294
1218
1243
1299
1246
1072
1032
1038
1015
1083
1489
1432
1261
1355
1360
1260
1354
1398
1334
1276
1349
1295
1276
1292
1239
1108
1044
1033
984
966
937
940
1149
1357
1468
1428
1319
1370
1355
1230
1242
1315
1281
1248
1318
1324
1241
1298
1312
1218
1086
1043
991
959
990
1204
1269
1232
1046
1019
1133
1251
1431
1511
1382
1317
1365
1332
1217
1265
1334
1275
1193
1255
1235
1128
1052
1041
979
966
998
1029
999
1107
1137
1083
1145
1275
1316
1253
1320
1343
1298
1304
1319
1321
1295
1207
1288
1336
1259
1191
1260
1332
1250
1261
1305
1277
1181
1217
1272
1197
1195
1250
1198
1160
1263
1249
1179
1076
1028
966
966
963
921
911
987
1094
1071
1106
1325
1360
1299
1435
1384
1294
1327
1365
1299
1175
1101
1055
1022
971
982
1001
1036
1068
1174
1426
1380
1220
1193
1231
1298
1233
1334
1367
1331
1259
1348
1322
1228
1285
1305
1190
1056
986
949
923
913
959
978
949
1025
1081
1134
1199
1124
1022
991
998
1023
1011
927
953
1011
1144
1224
1207
1178
1190
1173
1155
1155
1165
1172
1145
1074
1023
1013
971
946
951
921
904
876
882
865
850
846
841
840
844
843
846
868
916
988
1052
1072
1093
1189
1229
1216
1125
1065
1057
982
995
1145
1188
1145
1150
1178
1096
1078
1233
1250
1258
1228
1292
1326
1282
1308
1353
1304
1252
1277
1310
1204
1129
1085
994
938
969
1026
980
1030
966
1013
1091
1382
1486
1367
1366
1385
1280
1291
1336
1309
1234
1324
1344
1301
1224
1217
1232
1140
1106
1184
1131
1121
1216
1249
1166
1235
1288
1219
1226
1312
1376
1306
1404
1367
1342
1261
1244
1234
1224
1189
1175
1161
1134
1071
1081
1192
1007
957
949
931
903
906
932
947
905
924
996
1058
1251
1402
1349
1232
1265
1296
1212
1216
1247
1287
1203
1226
1284
1266
1184
1159
1205
1194
1130
1152
1282
1303
1172
1230
1299
1319
1246
1223
1262
1249
1179
1103
1057
1003
957
1028
1284
1256
1458
1408
1276
1337
1285
1225
1330
1306
1243
1358
1403
1289
1295
1338
1272
1259
1315
1287
1251
1210
1150
1237
1408
1294
1333
1370
1250
1322
1349
1237
1302
1316
1282
1281
1279
1206
1269
1222
1168
1227
1112
1009
967
944
918
995
1033
1202
1324
1190
1147
1227
1192
1185
1313
1356
1258
1327
1377
1269
1238
1258
1232
1220
1218
1277
1241
1188
1236
1307
1219
1259
1292
1298
1180
1256
1168
1103
1026
1058
1226
1288
1460
1400
1307
1365
1350
1278
1294
1339
1275
1261
1304
1265
1317
1297
1278
1339
1320
1234
1210
1098
989
970
925
953
980
1049
1436
1380
1365
1398
1319
1283
1296
1263
1274
1275
1216
1189
1221
1189
1240
1327
1256
1223
1323
1296
1185
1178
1254
1218
1289
1348
1261
1168
1161
1153
1136
1108
1108
1034
988
1003
951
969
1190
1269
1444
1370
1255
1268
1264
1195
1310
1354
1235
1286
1337
1335
1252
1355
1359
1275
1196
1254
1287
1249
1214
1261
1217
1262
1322
1274
1212
1256
1264
1206
1139
1234
1274
1185
1202
1257
1239
1268
1299
1192
1169
1241
1260
1191
1336
1371
1244
1306
1351
1271
1266
1347
1232
1153
1297
1330
1221
1245
1287
1111
1027
1028
1013
990
1012
1178
1214
1361
1393
1302
1301
1287
1262
1231
1254
1287
1206
1252
1254
1218
1146
1192
1214
1176
1147
1191
1220
1151
1215
1279
1253
1181
1252
1221
1144
1149
1193
1129
1159
1236
1175
1210
1253
1260
1160
1166
1231
1152
1201
1255
1248
1228
1344
1279
1210
1087
1018
954
932
983
1065
1055
1275
1312
1185
1299
1326
1241
1366
1390
1220
1165
1268
1257
1225
1299
1331
1268
1254
1327
1282
1222
1288
1281
1221
1255
1259
1232
1250
1229
1190
1192
1237
1247
1174
1236
1298
1207
1259
1309
1197
1102
1041
993
955
1001
1186
1123
1299
1402
1309
1411
1338
1336
1368
1318
1366
1351
1291
1265
1308
1265
1253
1311
1232
1207
1280
1288
1216
1228
1206
1151
1158
1219
1179
1133
1096
1016
973
1022
1066
1038
1216
1333
1265
1423
1369
1295
1363
1335
1243
1290
1319
1292
1243
1347
1341
1248
1259
1328
1330
1228
1262
1296
1242
1159
1094
1039
979
1020
1376
1271
1403
1347
1262
1305
1287
1228
1330
1358
1292
1304
1372
1268
1286
1295
1223
1236
1260
1230
1318
1289
1199
1178
1134
1046
996
1138
1290
1347
1365
1288
1271
1301
1229
1259
1343
1284
1268
1335
1300
1289
1353
1293
1216
1258
1209
1208
1232
1191
1121
1195
1278
1233
1189
1103
1015
966
1001
1097
1038
988
1161
1425
1393
1287
1381
1420
1436
1312
1324
1377
1359
1325
1277
1302
1327
1285
1233
1271
1257
1226
1141
1015
966
967
1073
1148
1367
1411
1298
1338
1318
1201
1151
1062
1022
1109
1284
1355
1377
1219
1155
1216
1196
1323
1339
1286
1370
1337
1275
1334
1280
1213
1232
1235
1182
1188
1215
1162
1183
1151
1093
1113
1290
1239
1289
1326
1215
1293
1271
1254
1289
1225
1229
1293
1278
1248
1307
1281
1221
1226
1251
1236
1152
1065
984
993
1085
1160
1401
1348
1297
1406
1337
1284
1326
1311
1232
1275
1243
1143
1173
1244
1184
1175
1200
1214
1174
1207
1222
1118
1147
1088
1018
976
1015
1130
1088
1238
1363
1274
1331
1347
1288
1301
1342
1267
1233
1298
1243
1247
1264
1201
1199
1159
1037
976
955
985
1008
1031
1310
1307
1325
1382
1287
1312
1359
1329
1266
1309
1277
1228
1294
1291
1215
1155
1175
1087
1018
1018
987
944
960
928
991
1167
1158
1299
1363
1269
1271
1280
1256
1263
1303
1308
1209
1211
1256
1197
1302
1298
1233
1279
1304
1241
1161
1226
1307
1248
1258
1336
1271
1241
1206
1142
1163
1327
1267
1341
1348
1294
1276
1293
1252
1207
1255
1234
1156
1163
1218
1213
1121
1040
1024
977
960
987
931
923
962
936
949
1035
1156
1186
1169
1277
1259
1247
1223
1219
1172
1263
1296
1250
1213
1182
1175
1146
1243
1294
1220
1208
1245
1179
1056
987
993
1007
953
984
1108
1121
1093
1300
1300
1226
1319
1265
1205
1280
1306
1235
1313
1312
1231
1285
1313
1241
1267
1286
1202
1099
1034
989
934
915
927
900
882
889
879
878
916
983
976
957
1101
1247
1205
1168
1127
1156
1092
1074
1171
1288
1273
1247
1293
1310
1259
1168
1110
1125
1093
985
948
953
939
911
913
919
946
962
919
921
917
918
913
897
886
878
884
894
898
882
877
885
884
897
895
880
878
888
887
899
900
885
888
922
966
1036
1028
1177
1306
1250
1035
984
958
920
887
902
920
953
961
1029
1282
1377
1345
1304
1332
1337
1300
1233
1215
1246
1198
1189
1202
1216
1152
1222
1271
1146
1009
981
938
904
928
980
953
990
991
946
1015
1174
1115
1316
1450
1368
1186
1136
1118
1132
1138
1194
1342
1401
1340
1257
1289
1320
1262
1191
1189
1216
1149
1152
1254
1237
1130
1127
1041
954
923
927
942
927
931
967
1357
1338
1314
1404
1327
1348
1372
1326
1338
1383
1243
1221
1237
1160
1198
1233
1199
1241
1295
1215
1156
1219
1224
1122
1187
1066
968
933
940
912
909
937
963
1333
1239
1208
1256
1230
1128
1151
1197
1250
1232
1208
1125
1005
975
979
1017
1087
1050
1077
1281
1351
1276
1104
1038
1001
995
998
957
993
1056
1154
1224
1266
1366
1358
1363
1318
1302
1327
1314
1250
1249
1255
1200
1103
998
972
917
889
902
917
890
872
937
1222
1283
1240
1408
1413
1319
1147
1161
1063
1056
1038
1003
1020
1359
1385
1298
1373
1351
1255
1280
1303
1259
1205
1228
1290
1232
1200
1266
1216
1132
1226
1292
1185
1015
978
969
938
917
975
1065
1052
1264
1379
1297
1371
1401
1311
1288
1340
1366
1286
1312
1320
1278
1195
1292
1310
1222
1295
1357
1229
1127
1063
978
932
952
936
914
985
981
1094
1211
1120
1120
1166
1180
1007
983
1000
1080
1144
1194
1343
1416
1304
1256
1287
1232
1315
1338
1327
1271
1255
1303
1193
1216
1240
1198
1178
1274
1217
1142
1201
1093
960
947
942
922
901
932
955
1182
1254
1165
1318
1350
1249
1349
1355
1305
1356
1349
1288
1306
1339
1266
1313
1277
1217
1265
1326
1257
1288
1300
1264
1221
1286
1242
1091
1101
973
925
940
993
989
1220
1383
1292
1391
1418
1304
1344
1389
1316
1323
1359
1357
1268
1283
1246
1215
1274
1304
1222
1257
1299
1201
1268
1304
1213
1206
1082
959
919
928
920
912
982
1247
1183
1223
1321
1236
1159
1311
1410
1394
1337
1372
1390
1330
1311
1324
1272
1279
1329
1345
1234
1287
1296
1252
1229
1336
1353
1240
1250
1274
1183
1179
1215
1280
1201
1087
982
929
960
1014
1002
1138
1426
1261
1380
1370
1313
1339
1294
1188
1227
1288
1214
1228
1269
1221
1235
1302
1252
1206
1291
1317
1218
1225
1317
1264
1273
1323
1277
1201
1303
1277
1168
1247
1300
1241
1238
1280
1279
1191
1260
1280
1217
1317
1350
1224
1274
1310
1245
1067
1010
989
930
920
947
969
925
993
1059
1175
1431
1331
1358
1412
1327
1339
1376
1299
1112
1153
1221
1195
1261
1367
1338
1228
1274
1236
1205
1190
1281
1262
1232
1327
1311
1222
1298
1316
1215
1186
1264
1237
1144
1217
1261
1156
1138
1043
966
958
1053
1200
1394
1314
1282
1314
1409
1369
1295
1392
1351
1274
1323
1366
1255
1215
1229
1209
1196
1273
1214
1150
1076
1026
969
949
944
918
913
966
1007
988
960
984
1021
997
1022
1309
1325
1244
1293
1303
1241
1292
1358
1261
1249
1325
1288
1198
1261
1286
1210
1192
1288
1234
1156
1141
1037
971
940
969
1073
1076
1393
1420
1270
1329
1391
1296
1326
1386
1307
1302
1344
1326
1252
1288
1293
1224
1171
1152
1185
1131
1199
1345
1198
1211
1278
1173
1151
1061
984
931
942
1031
1058
1224
1425
1304
1378
1382
1317
1206
1326
1287
1240
1309
1286
1191
1243
1299
1203
1238
1279
1280
1224
1303
1310
1261
1273
1292
1210
1284
1325
1204
1265
1254
1181
1094
1049
983
952
1021
1155
1107
1171
1384
1340
1275
1399
1366
1289
1358
1375
1295
1254
1297
1295
1198
1146
1106
1011
972
964
1048
1037
1040
1114
1220
1126
1202
1209
1171
1067
1115
1202
1277
1281
1378
1362
1317
1261
1260
1297
1285
1185
1190
1232
1182
1229
1327
1296
1200
1299
1298
1209
1284
1307
1208
1225
1269
1228
1188
1299
1266
1189
1254
1270
1243
1151
1049
973
968
1046
1038
1057
1284
1270
1194
1241
1198
1133
1226
1252
1227
1189
1247
1207
1106
996
967
957
924
866
886
885
897
910
909
898
889
880
870
877
886
861
855
840
838
834
841
841
849
847
842
842
829
823
814
798
785
800
796
806
816
816
836
866
917
988
966
974
1084
1184
1203
1097
1028
1092
1167
1214
1172
1039
1086
1206
1290
1259
1246
1324
1307
1307
1241
1166
1184
1244
1170
1264
1319
1253
1186
1199
1122
1023
1045
1052
980
1005
1044
1020
949
990
1093
1120
1298
1349
1266
1204
1260
1185
1184
1358
1383
1311
1319
1344
1289
1318
1324
1292
1279
1333
1336
1240
1311
1365
1291
1193
1272
1280
1196
1161
1170
1065
1058
1009
1038
1194
1203
1280
1308
1230
1202
1347
1373
1336
1193
1241
1321
1258
1276
1352
1318
1249
1304
1382
1339
1254
1288
1336
1278
1314
1338
1242
1308
1289
1205
1269
1331
1264
1221
1282
1241
1129
1057
1079
1007
1035
1116
1091
1208
1389
1266
1260
1323
1343
1289
1237
1319
1363
1368
1299
1377
1426
1338
1211
1201
1254
1211
1278
1343
1321
1164
1037
1046
1005
942
970
1009
1044
1191
1253
1118
1132
1189
1143
1114
1255
1353
1289
1326
1348
1354
1265
1258
1293
1322
1272
1356
1358
1266
1324
1345
1212
1085
1069
1087
1019
1049
1279
1189
1262
1380
1339
1391
1435
1375
1270
1350
1329
1284
1277
1317
1327
1301
1331
1285
1294
1354
1284
1353
1371
1312
1303
1340
1258
1262
1306
1286
1208
1287
1328
1227
1160
1109
1056
1017
1081
1127
1093
1268
1077
1049
1178
1158
1245
1322
1250
1226
1281
1304
1164
1045
1034
1003
989
929
919
902
894
892
910
915
903
893
947
1014
1083
1314
1385
1338
1210
1154
1161
1098
1030
1051
1178
1166
1270
1247
1221
1105
1043
1021
1031
974
1043
1065
1080
1272
1341
1298
1309
1360
1353
1281
1244
1302
1331
1285
1223
1214
1147
1048
1068
1093
989
1036
1042
1344
1373
1246
1417
1428
1337
1333
1397
1408
1306
1299
1323
1334
1331
1349
1303
1306
1329
1273
1264
1282
1278
1128
1092
1132
1039
972
970
972
937
937
986
1004
1041
1073
1078
1095
1132
1078
1038
1051
1027
984
1004
975
969
977
966
956
947
951
920
904
913
931
939
926
921
947
989
1051
1047
988
995
983
938
915
937
1011
1046
1062
1251
1308
1221
1070
1086
1146
1190
1141
1185
1301
1332
1297
1209
1154
1082
1019
1000
961
944
986
1028
960
970
1198
1228
1309
1423
1437
1348
1290
1318
1316
1258
1137
1065
1045
1012
955
982
944
936
1012
1058
1110
1346
1349
1349
1363
1415
1385
1329
1267
1321
1318
1287
1228
1354
1348
1261
1287
1337
1288
1273
1290
1224
1263
1338
1262
1215
1125
1048
962
954
1000
1040
1014
1030
1055
984
996
1228
1139
1288
1424
1386
1377
1405
1360
1315
1344
1249
1097
1051
1067
1160
1153
1216
1421
1441
1350
1367
1417
1403
1303
1327
1346
1286
1205
1270
1314
1312
1233
1264
1259
1209
1226
1352
1295
1230
1331
1354
1227
1320
1391
1241
1257
1277
1249
1179
1281
1351
1261
1269
1356
1323
1253
1347
1365
1239
1254
1369
1334
1254
1283
1346
1318
1352
1355
1326
1264
1254
1258
1187
1116
1213
1235
1170
1258
1325
1239
1166
1287
1311
1225
1293
1217
1172
1214
1280
1205
1372
1334
1211
1308
1312
1196
1223
1300
1266
1234
1264
1262
1167
1172
1324
1326
1121
1057
1032
954
935
980
939
935
942
959
1152
1297
1213
1396
1386
1317
1234
1347
1394
1364
1260
1335
1357
1311
1283
1352
1310
1297
1263
1297
1273
1215
1308
1278
1196
1187
1222
1166
1110
1164
1372
1413
1350
1408
1317
1417
1479
1487
1443
1452
1415
1365
1254
1300
1262
1184
1194
1051
999
991
951
941
968
991
980
1083
1350
1196
1336
1402
1327
1251
1298
1333
1300
1256
1331
1382
1325
1312
1321
1271
1231
1255
1336
1233
1246
1277
1272
1248
1286
1394
1278
1340
1247
1203
1298
1252
1205
1297
1290
1215
1288
1296
1224
1327
1317
1325
1374
1296
1290
1213
1332
1360
1276
1372
1272
1261
1300
1199
1190
1240
1162
1164
1269
1263
1206
1239
1224
1203
1236
1432
1290
1359
1210
1201
1251
1224
1306
1333
1320
1265
1198
1216
1229
1192
1234
1268
1210
1250
1260
1206
1280
1254
1518
1471
1322
1327
1237
1245
1226
1174
1209
1264
1198
1175
1235
1185
1171
1227
1170
1202
1250
1169
1219
1224
1151
1195
1245
1238
1221
1275
1232
1202
1235
1228
1185
1240
1389
1320
1337
1267
1219
1253
1185
1213
1281
1236
1256
1319
1243
1231
1252
1163
1209
1224
1182
1217
1236
1178
1226
1264
1292
1308
1267
1254
1260
1154
1146
1197
1137
1138
1163
1036
1000
957
918
913
900
889
873
886
911
901
894
940
939
1063
1258
1228
1184
1244
1270
1266
1208
1196
1235
1143
1025
992
983
978
968
1012
1227
1236
1270
1309
1301
1214
1248
1336
1444
1345
1429
1492
1394
1413
1344
1372
1323
1241
1313
1259
1291
1272
1078
1031
1000
949
944
1007
981
933
974
1057
1410
1385
1363
1331
1302
1295
1321
1317
1102
1093
1049
1144
1115
1234
1459
1370
1295
1338
1389
1401
1330
1327
1449
1448
1336
1378
1330
1400
1407
1382
1408
1310
1473
1466
1519
1203
1065
1036
957
905
965
1123
1433
1445
1419
1410
1379
1362
1333
1333
1316
1282
1242
1226
1180
1151
1058
974
908
860
886
916
1267
1404
1370
1324
1268
1245
1205
1190
1197
1174
1136
1052
958
939
888
857
855
852
848
869
943
950
1155
1347
1415
1364
1254
1318
1312
1346
1337
1353
1311
1308
1185
1096
981
996
1317
1344
1318
1303
1217
1249
1289
1265
1257
1273
1279
1177
1102
991
965
947
990
1039
1196
1271
1298
1386
1372
1267
1287
1248
1243
1273
1158
995
991
1030
1357
1279
1286
1283
1174
1068
1025
1097
1370
1415
1392
1300
1323
1301
1245
1206
1225
1196
1104
1003
939
923
910
900
973
1138
1186
1370
1397
1394
1337
1368
1360
1323
1282
1341
1360
1293
1262
1236
1257
1249
1173
1268
1398
1394
1430
1404
1403
1412
1354
1168
1031
1007
1016
993
988
1072
1082
1082
1285
1481
1429
1381
1416
1447
1372
1308
1375
1465
1464
1329
1361
1344
1336
1357
1371
1361
1283
1249
1322
1249
1081
1092
1053
1016
1070
1176
1143
1378
1486
1302
1367
1439
1388
1357
1437
1488
1451
1349
1425
1344
1319
1400
1423
1417
1446
1342
1416
1384
1366
1400
1304
1397
1335
1387
1321
1381
1326
1058
1036
1019
940
960
1017
969
942
969
960
956
938
921
901
889
884
883
880
854
850
851
835
813
791
783
759
752
760
750
745
743
733
735
743
742
751
759
761
772
793
831
911
986
977
1036
1145
1196
1163
1060
1029
1067
1167
1192
1098
1037
1166
1302
1246
1169
1252
1322
1355
1255
1296
1375
1330
1261
1347
1397
1382
1281
1345
1363
1366
1287
1366
1353
1301
1357
1388
1260
1208
1213
1177
1116
1227
1321
1220
1339
1354
1259
1290
1377
1282
1261
1395
1364
1274
1321
1420
1419
1337
1416
1416
1381
1298
1372
1409
1309
1235
1310
1336
1278
1355
1341
1162
1097
1132
1297
1291
1426
1462
1441
1370
1381
1356
1368
1301
1271
1303
1313
1312
1213
1289
1268
1232
1246
1347
1305
1231
1226
1251
1317
1441
1343
1338
1400
1311
1299
1354
1363
1356
1388
1296
1334
1431
1433
1313
1339
1351
1232
1253
1343
1295
1257
1357
1334
1201
1309
1287
1172
1272
1296
1232
1325
1435
1351
1387
1482
1465
1475
1489
1449
1469
1471
1440
1479
1447
1482
1358
1296
1488
1431
1334
1457
1421
1148
1112
1183
1165
1153
1413
1322
1217
1397
1466
1391
1347
1419
1424
1376
1269
1376
1412
1382
1350
1410
1375
1394
1415
1411
1354
1276
1331
1351
1242
1103
1117
1247
1256
1278
1362
1285
1293
1375
1262
1151
1291
1402
1379
1367
1386
1395
1340
1369
1315
1261
1287
1317
1267
1323
1385
1255
1283
1261
1108
1084
1190
1261
1233
1269
1265
1305
1376
1296
1203
1293
1367
1327
1364
1379
1296
1220
1321
1365
1350
1293
1357
1414
1394
1348
1353
1269
1313
1405
1381
1320
1364
1330
1222
1260
1269
1226
1386
1307
1271
1341
1283
1148
1194
1263
1165
1186
1280
1191
1199
1266
1157
1221
1286
1471
1468
1443
1437
1330
1364
1393
1314
1279
1390
1357
1228
1348
1358
1182
1074
1076
992
966
967
988
957
984
959
941
986
1139
1192
1132
1226
1309
1314
1259
1306
1365
1376
1301
1298
1342
1336
1258
1300
1334
1315
1232
1268
1350
1309
1251
1328
1326
1272
1165
1238
1325
1368
1369
1422
1465
1506
1460
1449
1456
1426
1309
1319
1462
1347
1299
1439
1392
1251
1351
1281
1097
1107
1141
1130
1194
1526
1492
1351
1390
1399
1317
1387
1497
1497
1354
1392
1464
1433
1309
1365
1301
1341
1395
1378
1303
1270
1279
1187
1151
1363
1394
1306
1380
1436
1369
1299
1381
1360
1385
1407
1347
1247
1312
1407
1287
1406
1525
1412
1351
1473
1383
1374
1405
1285
1400
1346
1307
1390
1302
1311
1369
1308
1237
1153
1036
1030
1105
1078
1190
1424
1297
1293
1360
1316
1207
1284
1322
1244
1292
1289
1274
1184
1154
1204
1197
1169
1210
1304
1269
1240
1197
1261
1321
1310
1213
1111
1198
1303
1318
1247
1298
1274
1287
1357
1396
1370
1349
1386
1331
1252
1348
1342
1427
1430
1393
1425
1292
1382
1344
1112
1070
1042
1014
1087
1141
1146
1574
1522
1301
1416
1435
1430
1397
1482
1495
1370
1381
1374
1338
1255
1297
1367
1368
1422
1384
1405
1375
1354
1339
1449
1338
1383
1275
1378
1374
1362
1315
1339
1394
1366
1426
1423
1391
1157
1189
1030
983
992
947
915
945
973
979
946
918
879
877
850
829
830
826
822
811
806
816
820
813
802
805
816
827
847
876
884
884
907
939
944
922
911
906
927
941
926
915
986
950
957
924
910
941
1009
1060
1080
1032
1003
1046
1096
1152
1056
997
986
952
939
933
924
890
877
874
766
966
890
899
883
874
896
909
933
905
889
871
872
891
925
948
948
893
926
965
936
904
894
913
885
864
851
853
842
836
865
898
955
1028
1021
976
998
1074
1095
1032
989
1012
1061
1131
1118
1070
1100
1173
1178
1086
1067
1102
1166
1187
1113
1114
1113
1164
1116
1073
1130
1166
1213
1148
1179
1256
1243
1148
1082
1142
1176
1154
1082
1053
1082
1130
1160
1113
1127
1200
1274
1223
1154
1186
1207
1204
1172
1114
1126
1174
1185
1154
1134
1271
1319
1283
1186
1245
1300
1310
1224
1166
1222
1280
1246
1148
1255
1319
1271
1160
1208
1330
1319
1170
1169
1214
1316
1227
1198
1283
1338
1326
1225
1238
1276
1235
1227
1258
1217
1132
1060
1085
1241
1266
1147
1179
1196
1205
1150
1118
1260
1319
1263
1138
1135
1269
1328
1248
1214
1259
1222
1148
1141
1198
1144
1089
1201
1173
1106
1057
1097
1185
1160
1094
1121
1197
1163
1120
1177
1307
1215
1145
1191
1209
1221
1156
1187
1307
1318
1221
1132
1088
1114
1145
1173
1117
1178
1288
1314
1256
1170
1197
1218
1241
1204
1123
1057
1080
1119
1098
1073
1209
1313
1238
1231
1191
1213
1177
1258
1265
1320
1248
1322
1332
1250
1194
1210
1266
1282
1210
1132
1250
1309
1267
1190
1146
1060
1006
1021
1085
1009
942
935
901
950
1132
1132
1151
1343
1292
1309
1282
1228
1162
1118
1154
1197
1182
1110
1133
1097
1023
945
933
912
891
866
846
844
829
827
819
815
828
840
858
875
878
863
884
934
1017
1137
1072
1124
1210
1229
1161
1057
1071
1143
1190
1158
1120
1153
1239
1233
1171
1251
1309
1226
1193
1197
1225
1199
1355
1339
1229
1256
1326
1241
1245
1299
1293
1175
1230
1265
1206
1271
1315
1236
1145
1212
1291
1217
1284
1347
1254
1291
1324
1271
1319
1321
1180
1189
1283
1305
1215
1284
1358
1269
1208
1188
1243
1201
1217
1319
1351
1246
1314
1355
1268
1218
1312
1320
1242
1186
1271
1313
1314
1217
1172
1280
1206
1201
1288
1273
1190
1284
1282
1204
1085
1062
1021
974
1019
1173
1130
1152
1402
1249
1257
1397
1304
1393
1463
1429
1275
1256
1347
1366
1346
1245
1310
1331
1298
1265
1204
1290
1282
1258
1135
1075
1131
1318
1231
1273
1351
1280
1290
1367
1249
1217
1248
1272
1255
1283
1290
1247
1193
1238
1199
1305
1384
1276
1271
1353
1226
1214
1283
1188
1188
1237
1176
1340
1353
1259
1313
1334
1300
1113
1127
1294
1253
1338
1449
1351
1285
1335
1298
1216
1288
1377
1276
1222
1181
1340
1296
1223
1256
1328
1285
1263
1231
1153
1091
1163
1268
1245
1456
1352
1303
1387
1345
1258
1400
1377
1272
1231
1301
1298
1268
1196
1212
1156
1254
1357
1245
1306
1395
1252
1215
1196
1124
1278
1380
1257
1295
1379
1270
1262
1318
1287
1229
1316
1333
1266
1297
1307
1214
1276
1351
1348
1227
1187
1114
1047
1069
1249
1212
1325
1420
1278
1307
1303
1261
1271
1282
1255
1315
1251
1269
1352
1257
1249
1311
1292
1215
1210
1307
1291
1209
1251
1232
1211
1156
1258
1292
1281
1300
1312
1271
1236
1269
1264
1267
1258
1217
1352
1336
1224
1314
1316
1206
1206
1309
1305
1294
1287
1219
1219
1323
1302
1274
1265
1283
1225
1378
1463
1270
1195
1096
1039
1269
1311
1354
1420
1311
1286
1335
1232
1317
1307
1256
1208
1246
1228
1228
1235
1191
1279
1371
1290
1277
1342
1291
1251
1208
1219
1155
1206
1339
1312
1283
1357
1296
1193
1251
1243
1174
1183
1174
1224
1364
1226
1246
1236
1182
1325
1407
1255
1353
1393
1321
1232
1230
1213
1297
1294
1213
1321
1328
1246
1174
1267
1182
1205
1338
1284
1278
1369
1304
1225
1251
1218
1256
1305
1203
1242
1328
1259
1229
1250
1259
1166
1297
1329
1213
1234
1320
1233
1242
1228
1227
1178
1328
1415
1288
1265
1332
1322
1288
1222
1235
1162
1286
1399
1288
1281
1254
1280
1185
1241
1305
1222
1272
1348
1248
1223
1308
1243
1165
1243
1274
1243
1263
1199
1181
1171
1286
1319
1267
1198
1312
1301
1243
1249
1234
1232
1349
1260
1279
1343
1232
1282
1340
1269
1236
1318
1312
1218
1154
1265
1270
1168
1246
1253
1157
1041
1057
1123
1136
1351
1379
1311
1446
1384
1303
1282
1324
1258
1347
1404
1305
1359
1401
1374
1309
1275
1275
1229
1266
1321
1232
1236
1263
1251
1324
1303
1242
1232
1244
1193
1311
1296
1267
1294
1197
1182
1268
1222
1208
1294
1278
1221
1309
1266
1191
1202
1230
1195
1110
1169
1247
1254
1195
1304
1304
1226
1254
1320
1226
1224
1274
1276
1152
1192
1263
1213
1313
1380
1263
1167
1211
1255
1195
1249
1310
1194
1296
1322
1244
1181
1229
1204
1163
1249
1272
1198
1257
1292
1202
1240
1329
1276
1209
1303
1357
1250
1265
1345
1313
1222
1204
1292
1286
1239
1314
1329
1282
1331
1375
1274
1326
1234
1282
1397
1243
1182
1073
986
1004
1421
1210
1425
1364
1154
1259
1393
1327
1316
1396
1375
1265
1291
1316
1250
1213
1271
1296
1237
1277
1271
1207
1201
1263
1212
1118
1177
1208
1175
1082
1177
1249
1157
1202
1296
1278
1166
1120
1112
1106
1270
1282
1219
1278
1245
1153
1286
1288
1258
1293
1280
1220
1277
1291
1211
1206
1299
1252
1242
1320
1278
1203
1251
1228
1112
1071
1282
1287
1154
1134
1261
1155
1231
1380
1258
1362
1434
1323
1268
1324
1283
1168
1251
1304
1227
1330
1392
1337
1283
1350
1318
1221
1306
1309
1215
1273
1305
1172
1203
1290
1223
1233
1288
1216
1245
1296
1277
1367
1341
1246
1292
1387
1299
1283
1335
1265
1104
1113
1205
1287
1206
1322
1350
1280
1390
1337
1248
1351
1318
1207
1341
1361
1241
1221
1309
1228
1239
1247
1237
1273
1181
1198
1212
1162
1273
1350
1206
1179
1247
1146
986
966
913
862
856
847
859
838
840
865
1001
1157
1060
985
918
890
877
836
829
863
1071
1162
1201
1296
1329
1197
1222
1262
1248
1186
1252
1325
1287
1216
1214
1256
1244
1190
1157
1267
1304
1282
1183
1228
1262
1271
1202
1115
1238
1274
1186
1245
1323
1311
1276
1318
1371
1295
1361
1409
1340
1352
1401
1359
1252
1350
1411
1355
1368
1373
1150
1104
1119
1061
1267
1482
1280
1401
1384
1236
1340
1456
1385
1394
1454
1253
1149
1268
1325
1266
1273
1338
1311
1197
1260
1340
1306
1413
1433
1383
1294
1356
1318
1262
1267
1348
1271
1181
1121
1206
1312
1235
1272
1339
1262
1219
1303
1305
1177
1254
1222
1176
1123
1142
1245
1200
1283
1360
1273
1291
1381
1347
1284
1289
1318
1245
1356
1371
1312
1245
1315
1268
1208
1231
1227
1176
1073
1095
1150
1115
1125
1257
1322
1306
1338
1283
1203
1262
1281
1252
1228
1313
1368
1256
1194
1263
1272
1217
1115
1127
1174
1104
1157
1236
1188
1270
1379
1321
1351
1371
1322
1274
1353
1346
1286
1285
1252
1203
1163
1230
1265
1229
1207
1197
1147
1215
1301
1239
1329
1356
1264
1211
1177
1172
1356
1362
1338
1434
1345
1262
1365
1394
1367
1271
1338
1299
1237
1249
1297
1270
1163
1141
1236
1316
1238
1366
1379
1254
1335
1332
1293
1300
1334
1251
1347
1371
1280
1273
1359
1302
1353
1356
1262
1266
1322
1254
1290
1320
1261
1226
1275
1290
1220
1291
1280
1191
1161
1192
1137
1297
1368
1194
1231
1226
1143
1074
1112
1177
1110
1270
1343
1246
1330
1354
1251
1254
1294
1255
1173
1226
1282
1230
1211
1337
1348
1258
1276
1314
1240
1250
1305
1202
1070
1079
1332
1286
1181
1219
1247
1199
1302
1250
1191
1269
1299
1260
1218
1278
1266
1176
1225
1281
1206
1177
1226
1215
1184
1252
1307
1258
1285
1306
1252
1164
1196
1256
1170
1282
1326
1260
1318
1325
1220
1290
1262
1172
1196
1193
1106
1017
1048
1357
1269
1228
1264
1201
1226
1287
1269
1252
1289
1250
1176
1107
1104
1334
1335
1202
1299
1321
1230
1158
1208
1163
1167
1121
1087
1265
1370
1282
1361
1345
1234
1224
1299
1217
1241
1218
1179
1130
1214
1277
1210
1271
1308
1222
1237
1314
1290
1228
1206
1241
1181
1243
1238
1257
1339
1266
1152
1145
1134
1071
1067
1181
1278
1233
1394
1369
1254
1274
1328
1267
1199
1285
1319
1287
1183
1140
1152
1181
1196
1205
1374
1294
1248
1248
1232
1154
1102
1095
1154
1161
1117
1237
1383
1299
1325
1345
1233
1147
1171
1243
1206
1204
1237
1219
1154
1206
1245
1192
1219
1199
1186
1319
1335
1193
1194
1253
1209
1144
1172
1211
1186
1249
1303
1251
1186
1262
1257
1232
1208
1290
1264
1177
1254
1262
1220
1311
1269
1177
1203
1288
1208
1285
1300
1239
1286
1307
1249
1272
1250
1178
1128
1173
1163
1035
1050
1244
1218
1284
1354
1251
1265
1355
1291
1234
1341
1278
1239
1281
1324
1230
1315
1356
1261
1228
1245
1211
1234
1237
1206
1282
1308
1211
1229
1269
1186
1159
1187
1206
1132
1188
1249
1193
1186
1291
1281
1195
1230
1286
1273
1203
1242
1243
1240
1229
1301
1328
1179
1139
1230
1297
1179
1263
1386
1232
1208
1341
1308
1237
1354
1309
1224
1261
1290
1235
1226
1296
1310
1230
1224
1250
1239
1154
1166
1182
1183
1129
1155
1124
1119
1289
1419
1243
1157
1219
1228
1073
1009
1044
1272
1357
1331
1410
1391
1330
1344
1373
1361
1279
1285
1375
1321
1267
1197
1218
1276
1218
1173
1210
1304
1202
1212
1300
1215
1176
1249
1235
1182
1279
1297
1214
1279
1350
1266
1280
1300
1255
1193
1244
1269
1235
1156
1207
1257
1190
1202
1301
1300
1275
1205
1158
1119
1194
1222
1173
1295
1310
1175
1256
1281
1159
1213
1217
1137
1220
1241
1185
1205
1309
1250
1168
1217
1277
1242
1252
1301
1244
1203
1302
1320
1214
1217
1250
1162
1209
1297
1242
1200
1261
1289
1204
1183
1231
1225
1191
1249
1318
1249
1238
1237
1202
1184
1237
1227
1197
1191
1264
1227
1164
1228
1220
1173
1229
1227
1191
1195
1284
1274
1203
1241
1249
1210
1163
1248
1244
1179
1218
1239
1156
1215
1263
1253
1267
1248
1159
1197
1292
1235
1165
1215
1215
1188
1206
1218
1162
1208
1239
1171
1215
1223
1164
1187
1227
1216
1121
1176
1194
1183
1169
1284
1299
1201
1177
1251
1253
1190
1260
1252
1220
1245
1223
1253
1219
1216
1155
1170
1215
1182
1181
1213
1216
1153
1221
1291
1215
1195
1243
1209
1175
1150
1226
1237
1170
1285
1291
1207
1285
1324
1259
1208
1256
1201
1167
1214
1194
1177
1161
1196
1207
1134
1220
1267
1221
1161
1211
1182
1125
1152
1219
1206
1169
1226
1269
1193
1172
1214
1170
1132
1164
1150
1148
1224
1257
1183
1236
1257
1219
1152
1177
1200
1187
1198
1205
1162
1290
1277
1209
1176
1226
1207
1132
1166
1206
1210
1175
1223
1204
1159
1194
1214
1192
1170
1247
1256
1190
1157
1211
1181
1096
1126
1187
1216
1142
1160
1224
1227
1176
1179
1178
1198
1132
1161
1203
1221
1209
1247
1185
1162
1235
1260
1187
1131
1184
1189
1109
1164
1189
1155
1164
1209
1152
1166
1209
1139
1155
1173
1147
1146
1197
1273
1194
1159
1180
1170
1208
1264
1214
1177
1230
1238
1179
1193
1241
1209
1210
1240
1164
1136
1170
1232
1171
1168
1196
1202
1136
1145
1194
1191
1150
1243
1265
1203
1209
1204
1162
1162
1160
1198
1187
1133
1155
1272
1181
1173
1226
1222
1148
1203
1241
1171
1197
1232
1222
1214
1236
1204
1153
1094
1156
1226
1184
1126
1157
1196
1183
1203
1220
1254
1172
1225
1265
1219
1147
1186
1244
1196
1160
1207
1206
1179
1239
1256
1213
1223
1212
1189
1197
1262
1195
1179
1231
1209
1107
1168
1194
1193
1189
1208
1241
1215
1177
1187
1176
1118
1116
1159
1177
1129
1175
1198
1195
1152
1219
1218
1171
1169
1253
1190
1136
1142
1188
1159
1141
1180
1180
1133
1207
1278
1187
1186
1232
1210
1164
1196
1260
1203
1173
1208
1200
1185
1237
1242
1159
1141
1235
1171
1174
1217
1168
1088
1098
1133
1132
1186
1245
1206
1154
1184
1181
1120
1122
1171
1184
1134
1187
1264
1240
1221
1228
1175
1149
1178
1210
1163
1148
1217
1195
1165
1159
1169
1174
1246
1256
1184
1145
1178
1167
1157
1148
1237
1260
1217
1213
1254
1209
1165
1153
1174
1168
1152
1206
1226
1140
1162
1197
1170
1168
1188
1203
1146
1121
1141
1143
1088
1187
1282
1216
1157
1205
1168
1172
1144
1215
1230
1190
1173
1195
1191
1128
1176
1217
1173
1160
1230
1195
1150
1183
1195
1135
1177
1228
1197
1134
1211
1257
1211
1157
1226
1238
1178
1155
1179
1192
1142
1154
1232
1207
1185
1228
1233
1183
1206
1235
1182
1181
1205
1195
1174
1233
1194
1172
1198
1217
1175
1153
1163
1181
1144
1149
1203
1209
1159
1174
1210
1176
1127
1142
1182
1142
1088
1121
1147
1166
1192
1263
1208
1196
1221
1181
1179
1202
1131
1137
1147
1112
1160
1229
1205
1175
1233
1226
1182
1169
1172
1162
1134
1128
1172
1169
1144
1172
1210
1158
1110
1146
1230
1150
1164
1226
1199
1128
1160
1203
1196
1167
1281
1291
1198
1251
1264
1186
1159
1183
1226
1182
1153
1208
1240
1175
1167
1215
1177
1142
1170
1170
1132
1164
1179
1138
1099
1145
1153
1141
1083
1107
1193
1177
1136
1195
1230
1183
1210
1215
1166
1195
1214
1182
1153
1184
1177
1139
1157
1205
1195
1168
1215
1186
1131
1141
1201
1185
1086
1171
1228
1171
1196
1228
1213
1175
1222
1186
1157
1154
1138
1103
1112
1199
1177
1155
1223
1215
1139
1155
1158
1145
1136
1193
1182
1134
1201
1247
1167
1186
1244
1208
1156
1191
1211
1199
1119
1153
1190
1167
1173
1179
1147
1173
1203
1160
1104
1138
1146
1117
1133
1161
1159
1142
1187
1196
1149
1186
1253
1183
1195
1222
1194
1147
1137
1176
1130
1097
1146
1214
1194
1142
1186
1183
1118
1122
1162
1207
1164
1189
1234
1199
1098
1042
1035
1056
1123
1135
1203
1287
1262
1198
1241
1227
1180
1216
1225
1175
1236
1229
1177
1164
1219
1210
1196
1216
1245
1155
1059
1015
1001
1076
1108
1305
1359
1185
1184
1256
1239
1159
1197
1223
1182
1162
1187
1210
1135
1128
1135
1107
1102
1168
1219
1180
1255
1252
1237
1157
1197
1196
1119
1102
1111
1106
1065
1102
1119
1118
1113
1188
1211
1185
1218
1189
1112
1158
1220
1225
1141
1207
1248
1190
1177
1132
1115
1100
1015
1008
1008
1057
1050
1008
1057
1136
1182
1084
1082
1124
1143
1107
1123
1164
1124
1200
1251
1179
1058
1056
1066
1039
1017
1109
1399
1300
1263
1264
1208
1141
1080
1047
1042
1009
993
1102
1286
1250
1244
1302
1264
1132
1072
1083
1089
1071
1167
1210
1146
1207
1259
1209
1192
1240
1249
1153
1198
1220
1184
1125
1180
1201
1123
1121
1210
1184
1196
1130
1142
1124
1209
1316
1242
1280
1315
1239
1226
1272
1242
1158
1203
1251
1223
1137
1184
1215
1168
1158
1213
1238
1149
1148
1191
1197
1141
1118
1163
1176
1153
1144
1136
1113
1090
1024
1035
1063
1098
1117
1300
1281
1185
1114
1148
1158
1091
1060
991
1009
1099
1200
1252
1337
1273
1217
1165
1173
1126
1124
1092
1144
1281
1287
1208
1264
1257
1231
1169
1169
1176
1150
1095
1121
1183
1159
1093
1162
1234
1138
1121
1186
1227
1169
1142
1177
1182
1143
1145
1155
1127
1193
1245
1211
1247
1263
1178
1089
1058
1025
960
963
1054
1189
1132
1300
1313
1223
1161
1160
1143
1133
1101
1060
1117
1184
1152
1113
1144
1175
1134
1100
1063
1059
1042
1059
1254
1253
1134
1057
1044
1021
975
986
1128
1278
1179
1292
1242
1179
1051
1030
1024
1034
1033
995
1009
1045
1151
1144
1256
1281
1236
1132
1169
1179
1166
1083
1077
1106
1179
1113
1073
1091
1159
1130
1081
1139
1184
1148
1129
1196
1181
1121
1116
1145
1132
1121
1075
1075
1044
985
1029
1066
1020
981
1018
1089
1085
980
1010
1039
1119
1131
1098
1195
1308
1276
1260
1186
1191
1196
1149
1113
1055
1080
1202
1215
1167
1203
1184
1109
1028
1035
1060
1043
1109
1250
1186
1164
1138
1141
1086
1127
1173
1141
1155
1152
1111
1115
1151
1155
1105
1087
1119
1196
1154
1147
1193
1176
1118
1017
994
966
922
931
984
1031
1041
1164
1280
1237
1299
1266
1204
1124
1113
1056
1079
1177
1198
1169
1246
1260
1227
1116
1041
1045
1085
1129
1085
1165
1220
1194
1139
1157
1178
1159
1106
1176
1219
1177
1129
1177
1215
1207
1156
1238
1249
1162
1059
1041
1018
975
985
1066
1093
1060
1201
1298
1174
1279
1274
1159
1179
1210
1211
1218
1210
1181
1243
1244
1160
1159
1210
1186
1200
1222
1253
1164
1099
1132
1160
1125
1230
1288
1215
1069
1031
1015
935
934
965
1027
1014
1101
1185
1175
1087
1106
1161
1127
1194
1321
1329
1233
1251
1302
1259
1188
1166
1181
1168
1209
1201
1160
1187
1212
1171
1125
1135
1159
1137
1037
975
985
950
926
982
1055
1078
1086
1231
1173
1110
1258
1296
1215
1301
1334
1283
1252
1250
1233
1174
1173
1236
1218
1162
1216
1238
1147
1134
1237
1200
1134
1160
1184
1166
1117
1092
1034
967
997
1061
1027
1150
1411
1252
1282
1317
1264
1166
1231
1296
1244
1251
1315
1259
1189
1191
1234
1240
1197
1197
1191
1157
1158
1214
1207
1169
1250
1330
1287
1110
1119
1074
1070
1061
1113
1090
1223
1331
1249
1195
1274
1330
1217
1186
1254
1264
1238
1174
1159
1105
1147
1267
1269
1186
1269
1284
1228
1226
1295
1288
1246
1215
1255
1227
1233
1164
1132
1094
1002
1028
1019
980
1046
1017
929
902
867
826
803
794
778
772
764
755
752
741
726
730
721
706
709
709
703
690
694
693
691
684
685
692
698
721
786
897
1031
929
971
1163
1061
988
930
986
1062
1080
1032
1044
1205
1200
1161
1058
1074
1150
1168
1115
1171
1264
1251
1162
1142
1201
1241
1176
1194
1242
1217
1161
1096
1085
1021
1026
1224
1149
1173
1354
1301
1266
1296
1277
1250
1276
1242
1270
1195
1285
1331
1275
1220
1109
1179
1329
1289
1183
1317
1343
1278
1206
1239
1278
1259
1179
1161
1192
1177
1103
1179
1245
1202
1179
1267
1236
1174
1201
1212
1131
1213
1300
1295
1147
1101
1086
1046
1026
1143
1184
1110
1209
1315
1226
1342
1368
1292
1189
1217
1318
1228
1246
1258
1289
1192
1147
1167
1207
1153
1254
1319
1275
1217
1218
1202
1208
1238
1183
1197
1216
1160
1184
1316
1296
1214
1244
1249
1117
1008
965
991
1033
1034
1364
1299
1361
1365
1238
1175
1263
1324
1304
1291
1345
1355
1332
1268
1319
1325
1268
1288
1289
1262
1230
1214
1154
1073
1195
1229
1117
1128
1099
1005
998
1096
1180
1271
1287
1283
1220
1315
1284
1328
1362
1285
1248
1282
1246
1206
1259
1279
1222
1251
1277
1185
1177
1139
1109
1014
996
1056
1093
1055
1300
1329
1148
1177
1293
1253
1281
1346
1317
1211
1247
1297
1264
1204
1246
1251
1211
1116
1113
1189
1200
1180
1272
1341
1262
1263
1325
1281
1208
1243
1235
1163
1229
1307
1220
1198
1196
1210
1146
1185
1204
1124
1269
1319
1220
1197
1264
1189
1208
1300
1275
1192
1278
1212
1236
1270
1233
1189
1226
1250
1213
1161
1101
1105
1193
1155
1287
1295
1217
1318
1314
1239
1151
1252
1288
1234
1237
1300
1282
1199
1186
1188
1146
1119
1177
1123
1265
1289
1236
1193
1124
1205
1315
1199
1121
1250
1187
1250
1337
1325
1212
1242
1288
1266
1196
1292
1352
1330
1317
1290
1252
1219
1278
1310
1296
1290
1217
1236
1332
1218
1322
1346
1185
1002
967
863
792
804
784
782
778
776
774
787
783
780
779
770
768
773
771
782
833
910
1091
1014
937
989
1259
1223
1097
1130
1170
1230
1200
1132
1214
1298
1227
1169
1218
1230
1203
1253
1248
1195
1198
1222
1253
1221
1186
1171
1236
1193
1125
1243
1316
1132
1061
1098
1132
1203
1308
1191
1211
1286
1228
1221
1289
1257
1199
1307
1303
1256
1252
1294
1286
1299
1247
1255
1189
1111
1190
1099
994
1020
1063
1012
1032
1324
1343
1219
1293
1319
1253
1265
1321
1342
1289
1241
1246
1270
1246
1285
1346
1351
1253
1268
1274
1325
1272
1262
1299
1290
1314
1331
1284
1215
1236
1158
1089
1171
1277
1168
1148
1065
958
946
920
854
804
804
792
797
807
829
890
909
936
1259
1240
1194
1109
1155
1227
1237
1224
1188
1169
1272
1250
1174
1198
1247
1253
1107
1081
1240
1280
1208
1327
1400
1363
1299
1319
1286
1211
1201
1185
1057
1021
979
909
889
856
816
793
801
805
802
809
812
812
820
812
804
823
844
892
911
898
990
1300
1282
1264
1213
1243
1239
1237
1173
1119
1153
1293
1311
1210
1158
1270
1248
1229
1142
1154
1211
1300
1271
1139
1178
1249
1264
1182
1288
1353
1273
1198
1264
1317
1289
1268
1330
1345
1274
1198
1201
1235
1148
1193
1299
1247
1291
1364
1331
1185
1251
1243
1172
1124
1277
1352
1240
1323
1336
1331
1177
1244
1312
1286
1276
1367
1398
1336
1268
1292
1366
1369
1316
1380
1335
1269
1276
1381
1334
1190
1288
1393
1417
1377
1425
1368
1331
1287
1064
1026
1018
959
954
1088
1020
1033
1228
1169
1118
1275
1317
1179
1184
1238
1220
1193
1302
1334
1315
1172
1143
1181
1183
1182
1223
1268
1225
1224
1280
1297
1248
1190
1249
1301
1253
1171
1173
1169
1212
1131
1187
1273
1229
1076
1095
1168
1139
1286
1375
1265
1177
1160
1151
1162
1257
1292
1181
1226
1314
1280
1406
1431
1506
1331
1224
1262
1309
1252
1128
1094
1244
1211
1297
1326
1227
1354
1326
1255
1304
1343
1312
1278
1314
1277
1234
1321
1331
1242
1294
1362
1253
1229
1296
1303
1169
1220
1244
1180
1276
1304
1303
1182
1280
1311
1262
1228
1310
1263
1223
1351
1258
1186
1324
1296
1181
1262
1374
1243
1164
1253
1265
1130
1168
1187
1204
1103
1121
1415
1335
1234
1324
1371
1344
1405
1341
1394
1299
1233
1340
1327
1181
1086
1034
964
969
972
934
979
1323
1147
1224
1223
1141
1177
1256
1273
1134
1132
1143
1109
1084
1217
1309
1242
1136
1140
1193
1263
1131
1112
1196
1252
1160
1162
1211
1190
1119
1104
1102
1100
1189
1305
1221
1127
1222
1237
1174
1213
1259
1313
1288
1373
1282
1381
1319
1222
1275
1285
1192
1289
1206
1177
1375
1214
1174
1318
1299
1202
1368
1346
1218
1215
1342
1397
1243
1349
1354
1369
1429
1372
1436
1350
1308
1164
1138
1057
1065
1216
1235
1121
1166
1230
1049
975
971
916
890
882
953
880
857
940
1448
1303
1147
1225
1281
1218
1133
1191
1280
1327
1215
1189
1246
1268
1213
1193
1228
1282
1262
1184
1202
1253
1252
1229
1242
1265
1174
1235
1267
1126
1051
1168
1317
1174
1261
1265
1237
1175
1245
1348
1245
1297
1355
1349
1251
1314
1355
1334
1186
1225
1241
1154
1208
1346
1211
1065
1118
1210
1094
1043
1215
1330
1222
1259
1338
1264
1164
1212
1330
1329
1198
1238
1333
1411
1320
1349
1332
1377
1346
1356
1370
1352
1271
1328
1391
1295
1339
1403
1209
1354
1297
1063
1036
1011
956
1021
1196
1182
1411
1393
1302
1330
1349
1298
1167
1188
1237
1304
1214
1286
1331
1348
1199
1242
1286
1272
1228
1157
1172
1251
1215
1125
1156
1217
1245
1187
1230
1299
1320
1204
1277
1321
1303
1356
1279
1106
1224
1202
1247
1227
1127
1060
951
925
848
840
795
814
807
820
823
811
812
795
770
780
765
751
752
755
748
745
741
730
740
743
762
788
791
864
1020
1160
1107
1033
1020
1092
1136
1154
1035
992
1049
1095
1137
1040
1004
1078
1167
1186
1104
1154
1239
1288
1158
1063
1100
1179
1184
1166
1231
1287
1262
1219
1331
1332
1263
1285
1336
1300
1236
1187
1210
1223
1075
991
1055
1348
1282
1148
1137
1303
1311
1308
1343
1336
1265
1309
1392
1407
1335
1367
1341
1262
1335
1403
1325
1272
1317
1337
1210
1196
1095
1062
1129
1134
1065
1298
1395
1234
1285
1377
1355
1290
1333
1361
1279
1253
1293
1285
1238
1195
1228
1226
1138
1214
1207
1128
1139
1150
1136
1159
1219
1189
1235
1288
1311
1222
1246
1310
1235
1156
1139
1175
1099
1262
1306
1233
1235
1342
1308
1162
1261
1310
1233
1184
1222
1248
1205
1292
1314
1299
1295
1306
1298
1217
1221
1257
1278
1204
1207
1269
1280
1326
1431
1339
1361
1367
1265
1198
1359
1316
1111
1023
1037
977
966
1037
1064
1069
1371
1385
1293
1413
1410
1375
1250
1330
1355
1357
1294
1228
1267
1261
1216
1228
1194
1227
1282
1272
1159
1176
1255
1231
1141
1196
1257
1201
1214
1314
1316
1314
1281
1227
1287
1281
1197
1190
1184
1102
1107
1121
1033
1168
1265
1090
1248
1325
1227
1282
1355
1373
1249
1319
1361
1358
1324
1267
1335
1338
1298
1202
1235
1203
1196
1293
1280
1216
1239
1336
1244
1300
1229
1151
1271
1406
1250
1099
1226
1307
1180
1268
1334
1242
1355
1302
1178
1274
1293
1186
1237
1295
1218
1312
1314
1249
1283
1393
1323
1195
1244
1270
1297
1296
1412
1373
1318
1256
1175
1183
1311
1198
1301
1384
1408
1296
1274
1316
1284
1188
1199
1336
1243
1116
1063
964
937
889
856
842
829
824
820
799
819
814
805
801
813
822
843
912
988
1179
1091
1099
1163
1234
1201
1118
1150
1184
1191
1168
1115
1144
1229
1269
1243
1172
1214
1295
1222
1198
1246
1257
1146
1247
1313
1236
1295
1319
1219
1298
1318
1258
1216
1363
1406
1243
1215
1330
1342
1290
1223
1265
1229
1121
1288
1367
1328
1181
1246
1333
1262
1180
1278
1387
1329
1187
1119
1169
1146
1092
1191
1350
1298
1419
1380
1297
1311
1358
1380
1289
1288
1372
1362
1266
1308
1342
1292
1230
1256
1253
1167
1152
1255
1193
1238
1280
1206
1110
1243
1342
1218
1279
1349
1376
1314
1231
1295
1295
1260
1247
1259
1159
1252
1300
1184
1210
1334
1232
1194
1196
1100
1125
1326
1230
1259
1377
1307
1234
1287
1335
1271
1215
1292
1288
1228
1225
1253
1259
1151
1163
1257
1215
1204
1220
1117
1087
1182
1253
1195
1402
1332
1246
1259
1310
1171
1180
1326
1280
1192
1296
1290
1238
1158
1276
1320
1266
1179
1219
1281
1327
1296
1238
1221
1253
1235
1181
1153
1223
1211
1101
1056
1125
1191
1117
1236
1347
1235
1290
1362
1338
1247
1323
1348
1356
1435
1388
1255
1172
1216
1281
1207
1227
1283
1311
1222
1207
1243
1270
1163
1183
1343
1260
1147
1051
975
980
1058
1294
1388
1475
1318
1310
1365
1357
1222
1362
1387
1394
1286
1322
1396
1372
1345
1271
1304
1277
1186
1191
1222
1141
1292
1404
1237
1176
1222
1239
1145
1267
1318
1223
1335
1383
1380
1299
1319
1317
1261
1285
1334
1295
1199
1259
1363
1241
1203
1327
1252
1127
1197
1282
1189
1204
1271
1263
1193
1298
1351
1340
1393
1348
1283
1374
1279
1269
1307
1233
1272
1412
1274
1164
1072
958
929
885
838
828
823
821
819
825
829
814
815
801
798
794
805
807
831
919
1209
1131
1065
1145
1142
1208
1119
1155
1224
1220
1216
1173
1229
1332
1291
1207
1223
1294
1255
1209
1289
1295
1266
1141
1132
1264
1287
1159
1340
1338
1231
1336
1354
1285
1353
1394
1389
1225
1201
1291
1254
1201
1382
1408
1272
1289
1365
1356
1224
1292
1320
1222
1297
1341
1379
1308
1302
1252
1127
1199
1183
1097
1101
1121
1005
985
1016
1012
939
951
1148
1312
1220
1375
1407
1326
1282
1341
1359
1364
1339
1256
1324
1343
1316
1253
1195
1249
1268
1203
1235
1295
1223
1296
1372
1221
1198
1230
1168
1216
1362
1358
1230
1334
1366
1273
1300
1336
1333
1254
1338
1362
1272
1242
1319
1316
1253
1230
1121
1039
1098
1245
1152
1256
1326
1235
1306
1379
1318
1310
1337
1340
1222
1178
1256
1316
1269
1214
1295
1287
1255
1181
1228
1233
1186
1212
1256
1171
1236
1269
1201
1080
1152
1074
1017
1128
1195
1136
1307
1386
1265
1264
1393
1404
1330
1233
1348
1355
1345
1240
1250
1301
1313
1303
1235
1326
1318
1250
1204
1253
1335
1188
1102
1110
1033
1016
1041
937
914
946
947
884
880
1256
1229
1281
1386
1345
1352
1328
1228
1276
1339
1327
1317
1227
1320
1382
1370
1347
1288
1273
1309
1298
1239
1147
1138
1148
1084
1142
1134
1070
1147
1287
1200
1287
1354
1341
1283
1308
1354
1357
1294
1321
1351
1295
1269
1310
1237
1154
1123
1131
1073
1123
1098
1109
1276
1228
1203
1352
1294
1227
1311
1344
1246
1299
1337
1351
1306
1219
1301
1310
1272
1293
1293
1266
1186
1266
1327
1238
1197
1215
1108
1051
1086
1110
1076
1228
1336
1290
1446
1444
1410
1299
1376
1363
1274
1303
1317
1289
1230
1229
1233
1178
1178
1271
1273
1152
1185
1250
1180
1339
1366
1356
1300
1292
1374
1374
1309
1339
1336
1275
1320
1340
1300
1236
1272
1274
1207
1123
1144
1056
1052
1136
1051
1077
1256
1239
1318
1439
1388
1228
1296
1375
1336
1308
1367
1376
1382
1275
1279
1326
1306
1268
1226
1225
1222
1181
1145
1299
1269
1134
1279
1278
1155
1199
1370
1420
1298
1400
1407
1368
1303
1352
1355
1284
1362
1341
1325
1255
1287
1329
1256
1242
1317
1298
1161
1233
1256
1161
1073
1097
1029
1078
1175
1138
1273
1420
1322
1376
1385
1322
1322
1394
1389
1336
1243
1330
1364
1290
1190
1240
1284
1237
1207
1315
1351
1244
1273
1352
1319
1345
1313
1233
1146
1184
1203
1151
1369
1344
1204
1298
1313
1174
1294
1365
1248
1264
1347
1266
1214
1363
1349
1208
1241
1317
1292
1193
1294
1250
1173
1193
1188
1140
1285
1381
1237
1164
1271
1284
1171
1238
1335
1301
1198
1347
1352
1281
1228
1285
1279
1176
1199
1302
1244
1184
1296
1299
1199
1179
1268
1255
1171
1291
1311
1205
1214
1266
1237
1156
1225
1227
1134
1085
1136
1164
1088
1133
1185
1096
1155
1253
1230
1141
1191
1224
1168
1288
1202
1117
1036
1034
1102
1086
1139
1424
1417
1268
1317
1327
1307
1217
1344
1359
1286
1267
1339
1282
1292
1291
1295
1201
1102
1190
1278
1203
1158
1159
1172
1129
1154
1124
1083
1019
1042
1150
1093
1123
1295
1308
1198
1306
1348
1320
1238
1268
1330
1246
1299
1308
1277
1198
1235
1286
1230
1205
1270
1245
1151
1170
1246
1278
1179
1234
1319
1297
1207
1294
1300
1203
1220
1269
1201
1204
1269
1223
1136
1225
1282
1169
1165
1254
1115
1015
1018
1036
1004
1032
1183
1160
1108
1264
1347
1268
1352
1404
1329
1288
1274
1292
1207
1183
1180
1231
1178
1164
1153
1144
1111
1109
1139
1088
1047
1058
956
909
868
846
821
813
807
804
806
806
817
797
803
793
786
775
769
760
748
757
753
751
746
736
735
745
739
747
746
755
781
841
1000
1080
1000
1010
1127
1173
1182
1140
1029
1008
1111
1171
1205
1137
1145
1151
1191
1181
1123
1202
1259
1254
1213
1082
1087
1218
1226
1293
1352
1405
1321
1252
1313
1337
1338
1268
1251
1275
1230
1241
1321
1308
1193
1210
1259
1194
1069
1064
1119
1112
1130
1266
1341
1319
1399
1388
1297
1285
1364
1364
1347
1302
1336
1338
1318
1284
1327
1321
1205
1189
1222
1117
1200
1153
1072
1137
1146
1112
1310
1418
1301
1329
1345
1348
1291
1345
1360
1361
1333
1304
1280
1336
1327
1323
1301
1242
1247
1236
1210
1230
1342
1345
1245
1330
1309
1248
1337
1385
1288
1319
1389
1410
1348
1309
1348
1351
1289
1304
1324
1275
1213
1228
1158
1089
1119
1114
969
905
922
897
943
922
889
872
857
850
871
873
886
862
849
825
824
826
815
812
831
848
879
946
1081
1019
1008
1179
1010
1086
1226
1225
1072
1149
1245
1275
1231
1090
1162
1229
1272
1184
1213
1258
1265
1238
1172
1259
1299
1299
1193
1240
1263
1284
1210
1238
1265
1263
1215
1233
1223
1197
1227
1335
1384
1340
1284
1281
1297
1203
1229
1319
1373
1283
1298
1353
1367
1283
1341
1362
1306
1208
1202
1258
1299
1311
1316
1317
1275
1330
1290
1278
1329
1296
1219
1160
1162
1268
1299
1277
1291
1366
1345
1270
1375
1369
1290
1377
1386
1324
1291
1328
1298
1271
1238
1261
1185
1235
1342
1329
1200
1295
1358
1325
1198
1301
1332
1341
1298
1316
1346
1295
1250
1322
1342
1296
1333
1322
1317
1244
1331
1347
1318
1248
1322
1335
1312
1225
1284
1346
1333
1261
1335
1322
1217
1248
1265
1268
1341
1361
1291
1344
1386
1324
1295
1309
1316
1285
1251
1286
1306
1203
1301
1375
1323
1341
1370
1396
1282
1306
1371
1363
1326
1326
1356
1305
1179
1216
1293
1257
1202
1136
1295
1410
1353
1283
1281
1271
1286
1256
1425
1440
1387
1304
1371
1327
1303
1271
1343
1375
1274
1254
1275
1254
1258
1305
1309
1244
1287
1297
1328
1388
1349
1256
1347
1381
1351
1307
1295
1315
1326
1340
1290
1219
1246
1252
1228
1153
1298
1362
1237
1342
1350
1320
1185
1266
1325
1344
1284
1347
1339
1304
1206
1294
1384
1352
1362
1401
1375
1307
1331
1360
1308
1245
1333
1338
1307
1255
1339
1311
1230
1137
1175
1248
1198
1204
1300
1348
1230
1342
1368
1260
1376
1301
1285
1227
1250
1321
1334
1359
1324
1254
1301
1265
1065
990
970
950
921
892
883
898
902
896
903
929
906
886
882
951
946
1322
1322
1124
1177
1234
1259
1130
1175
1256
1319
1244
1271
1366
1386
1331
1238
1306
1322
1309
1315
1326
1301
1256
1331
1291
1242
1248
1297
1305
1233
1273
1359
1383
1312
1240
1301
1313
1249
1306
1342
1350
1274
1362
1368
1383
1267
1346
1368
1314
1252
1357
1396
1307
1364
1371
1316
1329
1342
1284
1286
1314
1267
1334
1312
1294
1236
1338
1380
1275
1354
1371
1380
1308
1388
1405
1297
1285
1362
1295
1290
1346
1317
1333
1353
1340
1249
1231
1247
1331
1452
1458
1366
1423
1433
1354
1268
1344
1350
1352
1274
1324
1336
1261
1260
1326
1354
1320
1248
1333
1361
1289
1347
1319
1315
1269
1410
1409
1326
1362
1348
1340
1259
1353
1341
1309
1229
1323
1331
1250
1358
1343
1275
1346
1376
1428
1298
1314
1336
1319
1253
1317
1321
1355
1276
1292
1300
1231
1232
1315
1366
1257
1294
1348
1313
1374
1376
1323
1240
1321
1312
1222
1266
1313
1332
1288
1368
1393
1270
1326
1332
1297
1321
1327
1276
1338
1353
1329
1314
1280
1284
1314
1281
1231
1353
1301
1358
1375
1306
1403
1382
1328
1324
1374
1281
1354
1354
1322
1246
1311
1288
1239
1376
1345
1282
1329
1316
1249
1367
1385
1312
1427
1353
1317
1392
1326
1280
1295
1323
1268
1364
1409
1351
1332
1387
1353
1316
1315
1345
1271
1327
1377
1325
1333
1354
1315
1319
1342
1349
1388
1404
1323
1404
1371
1295
1359
1352
1291
1297
1349
1289
1210
1243
1354
1312
1350
1405
1370
1337
1404
1326
1253
1339
1340
1305
1372
1340
1261
1373
1372
1291
1386
1390
1279
1297
1374
1296
1310
1392
1329
1284
1336
1314
1318
1307
1387
1406
1331
1238
1358
1382
1229
1278
1373
1380
1218
1346
1417
1297
1393
1368
1304
1361
1368
1333
1256
1316
1359
1235
1293
1309
1311
1275
1332
1338
1269
1314
1345
1373
1359
1405
1315
1306
1359
1320
1254
1359
1378
1285
1352
1333
1248
1304
1323
1265
1309
1416
1370
1352
1367
1316
1394
1417
1335
1376
1381
1342
1279
1346
1273
1324
1347
1294
1254
1300
1325
1234
1350
1343
1198
1161
1143
1219
1367
1306
1319
1256
1223
1195
1377
1350
1307
1377
1407
1405
1410
1419
1288
1341
1336
1269
1388
1402
1331
1320
1346
1293
1342
1357
1267
1320
1349
1324
1278
1393
1492
1439
1370
1328
1335
1262
1263
1282
1254
1242
1323
1280
1215
1266
1274
1181
1247
1336
1222
1234
1285
1227
1174
1281
1265
1213
1257
1279
1308
1230
1269
1301
1302
1229
1290
1339
1335
1211
1255
1233
1327
1246
1306
1280
1316
1260
1250
1301
1255
1258
1330
1304
1193
1244
1208
1256
1234
1300
1385
1425
1297
1353
1299
1253
1232
1350
1448
1303
1366
1255
1282
1250
1198
1244
1260
1219
1276
1273
1218
1303
1307
1219
1333
1348
1342
1325
1341
1251
1286
1312
1276
1281
1326
1363
1252
1269
1305
1254
1225
1249
1227
1239
1305
1308
1245
1257
1358
1390
1265
1338
1320
1240
1288
1263
1193
1262
1220
1150
1177
1223
1196
1270
1305
1225
1243
1288
1265
1249
1346
1337
1215
1270
1244
1187
1279
1242
1273
1281
1272
1321
1347
1221
1259
1277
1197
1267
1315
1214
1244
1281
1244
1220
1250
1178
1196
1239
1277
1255
1169
1227
1250
1189
1295
1252
1186
1265
1257
1124
1123
1242
1313
1199
1233
1253
1235
1144
1255
1299
1243
1205
1309
1303
1366
1332
1270
1310
1269
1204
1290
1274
1266
1394
1285
1269
1315
1260
1254
1313
1256
1314
1324
1283
1296
1277
1228
1229
1263
1266
1189
1255
1241
1229
1168
1269
1346
1376
1338
1336
1288
1223
1121
1030
944
896
915
963
955
938
934
902
865
817
837
835
836
823
824
816
813
811
805
819
807
807
799
797
785
770
769
761
759
748
755
763
773
773
773
786
787
809
848
865
864
861
872
878
862
882
860
871
861
883
890
884
880
887
930
972
1039
1051
1036
995
983
938
916
916
928
923
914
928
967
948
928
956
989
974
1031
976
934
907
873
887
912
945
975
965
974
959
933
941
945
899
880
866
874
867
848
840
822
812
813
797
783
770
762
745
741
734
729
726
724
734
745
769
780
808
836
934
1068
1063
1020
1056
1111
1126
1073
1057
1099
1157
1135
1094
1122
1162
1156
1116
1066
1110
1138
1188
1134
1103
1165
1193
1190
1130
1106
1143
1169
1162
1090
1068
1125
1169
1157
1127
1201
1221
1175
1156
1231
1252
1210
1145
1197
1226
1205
1121
1163
1208
1219
1216
1133
1155
1201
1222
1155
1123
1172
1231
1158
1187
1251
1196
1133
1172
1212
1194
1110
1133
1159
1104
1126
1217
1271
1185
1216
1245
1212
1125
1144
1211
1243
1183
1146
1193
1234
1191
1122
1173
1243
1212
1216
1278
1288
1199
1133
1151
1241
1283
1197
1209
1245
1193
1261
1286
1260
1180
1219
1210
1185
1067
1024
1021
996
938
897
829
816
822
815
816
809
807
835
876
902
917
987
1050
1088
1104
1116
1117
1083
1046
1069
1151
1125
1047
1037
1069
1149
1131
1109
1108
1175
1159
1172
1171
1097
1087
1170
1232
1209
1127
1035
1004
937
905
959
1018
1011
1091
1225
1244
1164
1178
1212
1200
1151
1116
1149
1222
1264
1205
1201
1290
1298
1263
1241
1172
1216
1241
1223
1213
1153
1157
1241
1321
1230
1141
1175
1179
1108
1111
1221
1251
1176
1160
1268
1290
1229
1124
1174
1274
1298
1295
1198
1198
1257
1246
1175
1222
1189
1037
1031
1095
1061
1057
1080
1021
995
1055
1118
1092
1131
1204
1203
1206
1139
1143
1205
1204
1227
1147
1134
1201
1263
1215
1171
1219
1221
1230
1153
1195
1228
1218
1140
1168
1203
1219
1186
1166
1215
1261
1217
1199
1187
1248
1236
1183
1203
1258
1249
1117
1108
1180
1181
1085
1153
1245
1217
1126
1225
1255
1226
1139
1184
1275
1276
1217
1178
1226
1230
1138
1178
1241
1213
1148
1175
1220
1175
1000
985
1009
1015
1210
1362
1259
1157
1226
1248
1190
1233
1227
1251
1210
1273
1268
1278
1200
1256
1272
1316
1254
1222
1277
1275
1208
1197
1190
1089
1079
1116
1040
1073
1161
1121
1071
1146
1201
1138
1190
1306
1287
1223
1284
1341
1345
1293
1247
1275
1247
1263
1201
1209
1207
1254
1219
1224
1288
1234
1164
1086
1215
1242
1192
1128
1186
1257
1255
1194
1256
1269
1292
1202
1147
1218
1281
1253
1130
1147
1205
1276
1215
1174
1256
1268
1202
1244
1338
1347
1240
1117
1102
1174
1270
1201
1252
1339
1290
1169
1231
1267
1264
1233
1097
1116
1210
1270
1264
1353
1349
1236
1302
1376
1341
1281
1177
1075
1015
936
946
954
977
1322
1202
1201
1345
1384
1285
1323
1291
1336
1329
1297
1374
1365
1339
1275
1223
1250
1276
1277
1207
1233
1246
1200
1133
1160
1222
1153
1139
1171
1026
961
938
939
964
1012
1097
1127
1136
1081
1004
954
890
641
898
793
777
810
798
797
791
792
779
782
798
788
763
752
742
735
734
738
743
748
759
791
843
884
863
869
932
1021
976
930
947
988
1031
1048
1045
1015
1051
1102
1108
1116
1059
1063
1136
1153
1151
1059
1069
1184
1204
1111
1167
1224
1191
1147
1214
1247
1169
1078
1092
1157
1182
1087
1100
1227
1222
1195
1326
1350
1235
1234
1263
1234
1176
1168
1196
1150
1119
1229
1271
1181
1061
1053
1046
987
960
1028
975
936
959
966
945
924
921
902
931
905
892
980
1214
1098
1131
1187
1223
1212
1094
1075
1121
1158
1137
1092
1127
1169
1168
1160
1071
1078
1123
1167
1144
1084
1098
1163
1187
1179
1122
1134
1201
1220
1212
1141
1095
1119
1184
1156
1086
1148
1237
1237
1128
1095
1144
1195
1149
1172
1256
1274
1236
1118
1090
1126
1207
1110
1104
1178
1186
1112
1112
1117
1050
956
927
972
956
982
1165
1290
1173
1134
1188
1254
1184
1107
1120
1189
1229
1210
1146
1196
1246
1236
1156
1133
1175
1214
1234
1144
1136
1191
1214
1166
1093
1098
1153
1184
1133
1098
1172
1212
1229
1126
1106
1176
1178
1151
1082
1081
1152
1204
1150
1082
1086
1151
1169
1121
1067
1119
1168
1134
1077
1125
1151
996
955
970
997
957
974
959
933
918
886
855
812
804
775
769
767
743
734
737
725
725
716
711
705
705
704
704
702
702
707
708
701
694
700
693
692
695
700
695
694
697
703
702
702
699
702
713
726
731
731
736
751
765
774
769
783
805
836
894
879
857
872
881
881
861
827
823
826
841
834
813
793
800
765
774
776
768
780
779
776
763
750
750
741
730
729
728
725
723
709
717
713
710
711
721
740
757
763
768
778
794
802
804
789
788
789
788
767
768
780
776
771
763
749
749
741
738
735
719
719
719
727
721
710
718
718
724
610
671
897
732
740
746
745
758
761
770
750
763
766
778
791
772
768
771
782
788
768
761
760
756
730
732
719
715
715
712
706
704
700
696
701
698
690
694
690
692
690
698
588
816
716
707
711
718
718
728
723
731
728
717
708
707
690
700
706
717
727
755
764
784
788
786
765
747
740
721
705
687
677
676
674
666
659
653
647
649
652
645
646
655
660
660
667
660
667
669
680
692
707
720
733
733
723
709
697
699
688
685
678
665
668
671
659
661
646
641
646
644
642
639
642
650
652
656
675
689
692
703
690
694
693
692
691
673
684
684
684
673
662
667
655
660
658
657
656
655
647
645
641
646
647
657
668
679
696
698
690
687
685
687
690
683
679
678
668
671
672
677
672
668
667
673
680
692
698
698
703
714
728
731
731
732
743
734
731
710
704
701
700
692
684
689
685
681
689
694
705
701
696
688
691
701
711
725
745
735
730
732
736
736
720
713
707
704
700
706
700
690
681
684
680
679
675
670
661
675
675
688
696
703
704
713
714
704
708
714
696
703
716
719
727
727
715
713
718
707
735
708
699
684
700
696
705
706
715
728
722
725
725
717
729
727
728
729
729
728
730
727
730
730
731
733
724
740
745
743
736
744
750
761
746
772
762
763
751
728
735
725
716
705
701
692
704
706
706
712
712
729
737
750
761
746
750
743
743
750
752
747
741
737
726
718
723
715
719
715
718
721
720
714
729
742
754
751
738
734
729
723
714
703
694
685
691
699
708
721
725
744
758
764
766
761
758
739
736
733
728
721
711
707
708
716
724
739
736
745
749
757
747
742
743
733
732
721
726
728
711
716
722
730
736
751
737
728
739
737
737
734
714
715
712
700
683
672
677
667
665
656
660
656
645
639
632
633
631
616
619
621
617
614
608
605
607
603
604
601
594
594
595
597
597
598
593
599
602
603
615
617
615
624
628
633
625
632
633
632
637
630
626
628
634
628
630
620
630
628
631
628
621
627
629
630
624
615
623
624
627
619
620
623
635
632
628
630
572
712
649
641
644
652
658
660
652
659
661
668
664
659
667
666
660
658
653
663
663
661
650
646
660
663
667
664
662
671
677
688
708
705
733
738
739
730
731
733
736
720
719
724
726
728
716
715
719
722
718
709
715
716
711
696
683
684
683
672
669
663
662
663
660
659
643
647
654
663
667
677
664
670
665
672
669
669
686
698
713
726
728
735
749
749
730
739
741
729
731
741
722
707
719
731
741
745
746
745
740
743
755
764
758
749
742
732
729
727
719
734
730
736
735
738
732
746
767
773
755
741
741
736
734
727
715
710
709
699
697
691
688
697
706
723
730
735
746
752
763
761
747
746
747
737
729
721
709
733
729
718
734
737
739
735
741
735
731
718
707
712
703
706
709
713
716
714
725
729
734
714
730
729
740
737
731
747
745
728
739
767
800
824
834
807
796
797
801
832
848
823
803
800
788
771
774
773
783
776
750
753
745
730
742
750
762
754
749
774
783
781
769
788
802
781
787
805
816
815
803
802
806
810
814
789
783
778
753
730
729
724
717
706
708
713
722
712
712
718
724
745
743
740
726
724
718
722
726
718
716
710
702
712
720
722
735
740
749
755
744
746
749
759
751
723
743
754
759
751
740
766
759
762
765
753
752
747
764
746
734
749
753
759
748
752
759
778
769
758
768
774
757
774
784
792
763
776
765
771
771
769
762
778
780
773
766
752
758
755
777
786
757
757
756
765
772
771
770
765
759
759
762
753
761
766
756
753
748
750
752
734
703
708
716
708
705
698
694
693
694
718
747
745
738
745
740
745
747
752
759
766
766
770
777
761
775
786
789
780
794
795
808
833
833
809
814
811
817
811
808
816
823
822
802
792
785
787
782
760
763
758
761
751
766
783
795
818
840
809
817
842
864
890
897
845
823
834
826
830
810
800
799
790
783
767
767
750
748
734
733
736
733
717
725
728
743
764
763
779
802
816
821
797
804
791
777
776
756
761
761
763
773
763
755
754
749
740
730
725
729
722
750
762
766
785
800
830
787
791
789
791
771
759
762
744
752
750
752
755
755
761
764
754
742
735
746
757
767
768
755
765
753
752
740
731
734
735
735
743
734
738
733
741
744
734
734
731
727
712
711
710
712
712
702
699
709
712
718
703
715
723
733
726
719
724
717
718
725
735
737
734
711
723
719
719
708
709
704
700
684
695
687
689
674
676
675
672
664
652
649
656
648
640
637
635
634
627
619
616
612
616
606
602
599
605
600
604
591
594
599
603
596
591
597
602
605
610
608
614
620
620
616
616
618
620
618
615
616
612
617
612
606
609
609
608
604
604
602
606
605
599
599
611
614
614
620
626
630
637
650
656
645
644
648
656
657
657
661
653
647
650
653
656
650
661
664
677
685
696
710
702
715
714
718
711
720
683
687
692
676
666
678
684
678
674
680
692
701
692
705
719
739
742
749
752
775
762
760
766
771
753
757
758
745
755
747
735
718
726
714
705
703
701
710
714
732
784
804
785
786
804
812
786
782
789
798
801
792
797
813
818
811
794
799
796
810
798
812
811
809
796
809
809
823
812
784
791
792
792
781
793
807
826
803
780
784
787
782
767
760
754
757
749
747
742
746
754
769
735
723
738
747
773
829
837
807
806
783
775
773
754
759
765
763
759
771
778
795
757
758
761
763
744
746
756
766
769
776
782
778
805
820
840
853
825
829
824
823
800
800
799
800
796
774
772
776
779
793
780
793
807
827
790
769
776
765
750
752
748
746
758
753
768
762
755
753
758
759
750
754
760
777
788
783
788
792
798
779
772
751
735
749
748
749
760
771
784
805
810
776
779
772
769
751
753
757
767
735
747
743
740
749
746
741
724
739
718
715
714
701
719
717
709
718
726
723
718
716
720
715
743
760
763
767
761
778
799
780
758
786
748
737
724
735
743
750
751
756
761
783
791
780
778
778
790
769
763
756
743
758
763
771
772
764
766
761
757
733
742
747
758
780
765
766
771
768
762
765
785
792
789
803
822
849
836
802
801
801
809
806
801
796
776
779
769
766
772
782
803
813
799
807
804
813
825
819
802
796
798
802
792
782
790
813
831
832
799
806
804
822
803
797
814
853
850
892
836
799
796
796
790
789
782
774
759
754
755
758
762
750
763
761
753
732
747
745
737
739
759
771
780
790
801
798
821
838
847
834
816
797
779
773
774
759
757
749
770
754
758
759
753
759
765
765
760
761
783
791
799
784
818
858
914
905
844
842
823
595
1025
809
786
817
794
824
823
811
810
822
808
817
791
802
803
800
786
782
772
778
773
757
775
777
787
795
809
797
809
819
844
850
846
827
829
832
855
842
813
821
831
841
850
848
829
826
822
796
792
786
783
776
773
770
771
770
777
785
782
779
781
784
788
786
776
774
774
769
777
752
763
759
765
763
761
762
767
770
773
763
772
777
782
790
793
788
788
801
812
808
807
798
814
793
786
771
780
781
772
774
783
800
801
790
801
809
815
805
801
808
804
805
801
788
786
792
806
818
804
794
797
811
800
800
797
799
783
762
747
749
734
732
739
751
766
785
793
781
811
819
834
814
818
823
819
796
792
787
783
790
783
785
799
816
803
809
831
843
865
876
849
851
853
858
848
845
846
851
837
821
825
830
844
822
815
816
816
811
792
804
803
809
802
812
817
841
847
839
834
843
839
848
833
827
831
832
826
813
705
914
821
816
816
815
819
832
819
807
779
774
757
762
747
747
735
744
758
767
772
762
782
798
801
800
785
782
795
795
780
777
791
796
781
765
765
759
745
744
733
737
604
831
705
697
693
683
674
689
685
708
715
734
726
724
723
715
701
691
686
682
682
679
688
700
695
695
708
722
744
739
728
749
751
751
728
759
758
769
756
754
734
738
741
742
744
732
718
705
729
720
712
702
704
698
696
687
680
675
676
680
678
676
679
688
675
678
687
694
703
705
723
727
749
760
759
738
742
726
715
703
699
696
695
712
724
747
754
773
772
760
720
705
824
500
1035
782
738
748
742
737
719
730
725
738
723
711
710
712
706
697
702
700
700
684
691
692
688
686
687
691
681
679
674
675
674
672
669
663
664
666
676
666
657
663
660
664
656
654
663
660
665
671
680
670
676
676
681
683
675
669
684
683
665
672
673
677
672
673
675
694
692
689
692
704
715
716
708
721
716
726
709
714
706
702
698
699
692
704
696
701
691
692
690
680
670
669
668
661
663
666
669
685
688
691
684
677
683
674
672
676
674
692
691
688
696
703
710
694
695
689
677
678
681
671
672
674
675
686
683
693
699
709
573
832
713
720
707
716
722
728
724
747
755
749
759
774
788
763
780
785
778
768
777
792
784
773
753
778
772
774
769
793
787
783
764
740
723
725
721
712
709
703
712
713
708
697
558
788
706
702
699
696
695
693
694
689
681
683
677
671
669
663
653
648
643
637
631
628
633
632
632
629
626
636
634
635
629
633
626
646
640
653
669
689
706
703
695
701
697
686
678
680
678
675
660
656
658
655
653
645
641
647
644
642
639
643
648
650
650
651
657
657
667
665
655
659
657
663
660
664
672
672
677
675
676
680
683
681
674
677
688
692
705
717
716
716
729
735
741
719
726
723
733
725
724
741
741
733
741
748
746
732
727
727
723
718
726
744
755
770
752
734
730
727
721
716
730
734
741
743
750
763
768
753
759
759
767
763
758
781
803
808
787
790
787
782
758
761
745
732
714
711
700
683
693
692
685
684
688
699
712
714
707
728
743
757
760
764
791
814
829
795
799
801
788
784
800
775
760
765
757
746
747
746
763
770
763
767
752
752
756
758
760
760
755
759
774
761
742
747
474
1007
726
735
721
733
731
752
761
765
767
760
751
734
725
746
743
740
741
747
739
762
765
768
753
754
758
767
748
751
737
750
743
749
745
743
732
727
728
738
734
735
733
718
721
728
719
721
702
704
703
498
905
689
694
692
695
700
702
699
709
682
707
704
696
705
683
679
681
679
680
686
683
684
695
681
688
691
680
681
675
691
685
677
696
691
684
677
686
679
686
689
690
700
698
704
689
699
697
703
715
694
688
686
684
690
674
685
690
696
731
720
709
702
701
691
694
699
694
683
688
696
698
692
697
721
747
775
767
746
758
765
792
789
780
796
808
807
801
787
800
814
817
790
792
800
787
778
474
540
429
446
437
758
765
764
778
757
759
761
770
767
749
748
752
745
751
763
772
771
761
764
772
787
799
777
780
782
793
794
791
798
795
794
788
775
765
756
753
751
737
733
732
733
735
732
734
748
749
754
746
753
759
763
766
756
759
756
761
767
756
758
762
773
773
780
760
747
746
747
742
760
783
782
793
805
789
783
781
771
768
763
761
765
771
760
745
756
616
896
773
770
769
787
808
515
1106
797
778
777
776
772
757
755
763
765
740
770
775
786
784
768
620
905
738
748
726
715
700
701
708
720
715
709
725
731
738
735
733
733
731
729
718
720
710
709
703
703
687
708
708
714
696
690
712
736
778
805
801
806
786
776
760
744
738
733
720
726
728
734
743
756
744
767
751
744
751
734
743
742
725
737
741
726
721
718
701
699
701
692
694
699
697
688
689
677
706
711
723
738
744
748
758
747
746
755
757
750
751
760
744
753
751
771
764
763
776
759
770
778
764
743
726
730
703
695
689
686
679
672
682
683
685
684
681
686
693
682
678
676
672
672
668
666
662
656
653
647
637
636
638
642
637
645
653
670
685
691
703
727
737
737
723
731
741
744
738
717
721
727
737
720
731
721
724
722
731
730
723
708
720
743
739
722
721
723
726
711
717
707
699
685
695
682
681
690
700
714
710
739
739
724
730
742
731
762
784
777
761
774
778
785
762
781
785
791
778
757
775
778
780
769
744
577
929
753
761
758
750
775
783
782
757
763
757
762
748
754
755
753
747
743
726
727
735
706
727
738
733
723
738
739
738
721
714
717
723
726
720
734
751
762
762
761
773
788
795
802
784
793
809
795
780
790
792
801
816
825
809
808
814
815
824
829
840
818
831
820
791
802
802
782
760
786
781
779
762
785
803
850
838
820
852
888
938
879
878
881
875
837
850
871
887
879
907
931
899
899
897
920
899
858
874
877
831
855
873
891
886
868
828
831
854
841
811
835
822
808
830
852
815
845
871
896
873
920
924
875
887
901
879
843
859
879
915
866
888
887
899
879
868
844
836
805
807
811
846
856
852
862
904
931
948
912
923
958
975
963
917
921
936
973
938
888
902
943
969
917
905
934
950
929
914
948
951
901
915
953
943
922
949
970
912
892
919
967
944
940
972
1022
1008
940
946
960
944
898
922
946
961
918
915
945
904
899
911
922
893
899
907
904
906
944
959
933
954
987
957
940
933
932
908
883
894
918
895
869
891
924
924
955
984
984
949
947
948
951
913
922
948
963
933
935
952
943
906
900
895
893
858
863
861
860
847
850
861
844
799
797
804
829
874
909
944
962
949
958
941
940
927
911
876
872
851
851
827
793
800
808
781
791
828
834
836
869
896
877
906
914
909
933
959
915
921
913
921
916
880
885
888
861
872
849
838
816
804
802
798
764
798
808
816
799
820
835
814
815
844
870
881
887
868
875
860
866
870
874
852
854
879
892
858
854
890
914
887
880
905
921
939
898
879
884
886
886
892
882
888
877
862
838
851
872
852
861
881
866
864
892
903
902
875
881
904
870
879
918
950
907
927
941
903
906
909
925
889
899
908
915
916
892
908
921
902
891
898
903
890
873
873
896
873
872
872
886
883
863
882
913
931
933
903
900
909
905
885
895
882
872
912
918
893
921
955
951
925
949
970
950
928
929
947
945
922
933
942
965
945
870
875
849
863
841
831
851
885
899
875
902
932
977
934
921
932
919
892
877
894
871
886
902
891
890
924
944
930
942
968
948
934
952
956
966
917
923
949
952
919
909
911
925
883
867
875
886
865
871
894
915
908
919
933
957
924
922
925
942
910
911
932
905
889
909
926
910
900
923
948
964
928
938
953
946
949
973
972
935
925
902
905
918
921
905
882
878
844
849
880
922
932
927
946
971
976
926
941
927
940
949
938
905
917
950
923
906
917
929
933
935
932
909
872
887
885
892
913
937
916
909
922
939
973
951
949
960
968
987
948
937
946
980
978
949
933
947
915
928
962
1009
996
948
940
946
933
921
931
932
921
902
903
917
895
896
930
908
906
908
890
910
903
928
936
909
904
878
897
900
914
914
914
910
901
895
870
852
862
884
898
945
949
976
994
931
941
929
921
894
899
907
903
890
918
931
917
899
931
955
969
962
934
940
965
950
936
952
964
920
948
978
983
977
936
919
894
867
875
891
891
916
919
918
921
919
910
931
935
950
914
927
878
860
857
870
904
932
931
979
1009
1014
977
950
917
917
908
874
858
875
894
924
936
952
939
918
916
886
888
889
906
941
960
975
972
955
958
959
966
919
913
933
916
937
956
966
971
958
941
944
933
949
928
930
910
935
962
975
980
983
961
953
953
918
909
908
919
905
929
939
952
967
944
945
951
951
954
969
990
965
977
968
923
907
899
904
902
905
909
908
908
875
878
881
882
887
911
932
925
903
919
934
928
903
903
863
819
848
846
838
825
823
816
810
827
869
915
871
907
929
932
931
915
918
873
862
843
841
868
882
885
898
901
916
907
890
890
896
912
923
896
857
861
874
857
882
891
889
915
919
883
887
884
890
883
884
891
866
863
861
874
891
892
889
883
877
828
838
835
832
844
861
888
916
928
949
917
910
915
876
878
892
863
858
871
864
892
940
959
917
935
937
888
858
857
838
823
807
800
829
946
1032
1063
973
1007
998
928
896
905
919
903
896
910
955
980
922
958
969
962
964
964
933
948
905
894
887
889
869
874
847
860
861
863
832
826
856
837
815
840
855
829
819
836
831
811
840
832
872
908
916
881
884
922
936
936
916
890
888
865
865
866
833
851
866
862
856
841
862
865
872
869
870
860
859
866
882
870
845
826
814
803
796
788
776
772
776
803
782
823
862
880
912
926
910
909
898
877
870
871
871
869
860
829
835
837
845
869
902
877
905
918
897
897
903
897
846
838
850
871
891
936
960
947
951
942
881
900
903
902
911
889
907
906
908
899
852
863
861
863
877
879
873
861
847
856
855
872
887
882
885
916
918
921
928
889
866
857
836
813
850
888
944
987
949
958
949
942
917
894
908
916
933
946
939
920
912
912
958
988
942
952
946
959
951
904
929
932
945
941
900
906
907
903
873
876
889
907
926
917
867
877
876
859
873
872
892
861
899
945
981
1010
999
972
940
931
908
926
919
894
826
838
829
810
802
788
788
821
860
924
886
922
1005
1015
1014
1016
984
986
968
994
1001
1004
996
980
984
952
912
914
903
874
880
869
850
886
916
940
945
951
951
960
971
983
932
911
917
889
902
921
931
919
961
1003
1021
1006
982
1004
1016
1009
967
976
1007
1032
1037
978
964
991
995
989
946
946
953
931
940
945
970
960
976
982
953
927
938
964
923
918
935
961
966
966
938
932
926
922
927
934
933
908
877
870
881
912
908
890
928
959
962
951
970
981
975
1003
1016
1001
1012
1004
960
958
930
924
896
911
924
898
911
927
885
884
907
905
926
936
950
960
923
905
906
880
899
924
929
949
916
876
882
877
894
861
870
877
882
901
944
967
981
993
987
947
931
940
949
955
937
935
939
948
917
892
923
959
919
930
907
923
878
878
885
861
862
878
890
874
875
876
865
877
881
878
854
868
872
877
883
863
881
892
881
907
918
936
925
916
915
903
889
898
896
919
923
895
893
902
928
919
902
906
917
957
935
964
964
966
916
925
919
878
867
897
941
954
971
1002
1016
982
1001
998
967
970
995
970
946
952
975
939
924
947
937
920
902
916
893
891
907
906
902
901
893
884
894
868
884
904
915
887
891
906
880
866
875
882
855
873
885
892
900
933
925
915
928
912
910
919
920
892
903
910
915
902
917
931
874
885
903
924
921
907
938
945
928
933
935
946
944
913
929
938
929
931
939
901
901
905
900
880
904
926
914
915
926
946
917
922
944
938
909
933
940
940
919
926
928
907
910
931
907
901
911
928
918
931
940
943
938
933
946
925
934
947
952
923
937
931
913
880
883
903
880
879
919
913
882
911
908
893
919
932
914
891
911
903
916
909
878
676
1021
850
829
801
793
771
755
766
748
725
716
708
728
733
754
762
735
738
724
739
747
754
745
759
778
793
782
800
846
871
864
867
908
936
928
880
892
897
899
872
874
895
843
792
806
821
830
869
892
920
942
939
915
893
887
883
874
872
868
840
819
831
838
852
866
872
877
888
900
897
891
873
894
909
929
895
880
912
914
900
875
896
919
907
903
934
915
897
925
907
921
868
853
887
916
932
950
983
981
943
934
949
942
910
930
952
928
946
972
975
952
974
989
983
933
938
940
943
910
931
940
945
903
915
925
928
917
951
962
950
960
959
940
906
914
919
893
911
911
909
888
909
932
927
913
941
954
946
928
940
930
913
898
911
921
913
899
911
919
918
889
905
906
896
878
896
932
913
896
914
925
939
916
940
947
944
909
922
941
935
922
919
918
879
877
888
875
887
901
899
886
885
888
887
862
852
854
851
838
862
870
887
901
896
867
881
874
884
864
843
852
850
870
822
853
856
870
860
846
815
815
827
835
823
840
854
879
875
856
865
866
890
874
883
903
901
892
870
871
837
862
883
841
806
812
820
821
819
845
861
896
886
900
916
933
950
930
900
886
892
867
854
874
840
859
882
913
902
932
964
970
940
943
947
951
909
907
910
909
877
877
874
876
861
887
900
901
875
861
866
862
860
840
850
849
852
868
847
839
861
863
845
844
844
856
838
839
850
875
849
825
845
858
846
841
859
876
871
873
859
837
863
885
890
884
872
888
892
901
896
870
866
871
887
887
859
863
873
875
838
807
812
833
838
831
823
853
889
908
937
938
936
934
929
921
900
871
868
865
854
834
847
818
822
848
830
840
856
869
849
864
882
883
867
887
902
903
881
889
902
898
870
864
876
856
846
863
867
837
851
859
843
843
857
851
852
822
825
836
848
844
841
839
854
867
870
884
860
863
902
885
899
866
855
869
859
874
893
868
844
838
868
874
863
879
888
879
870
876
861
863
878
898
881
886
903
890
897
906
894
906
875
888
900
880
895
890
863
855
856
847
819
838
856
889
865
850
868
885
899
900
870
872
886
890
891
867
841
852
861
872
873
848
855
871
891
906
886
897
888
867
884
904
903
879
878
903
916
912
886
883
896
901
878
849
848
834
827
847
847
821
843
857
862
844
857
871
850
836
850
867
862
856
875
876
854
849
871
865
849
838
841
844
825
829
819
802
803
818
813
811
838
845
831
843
852
857
844
841
846
838
811
822
825
816
802
819
833
819
806
816
825
804
791
785
792
799
795
802
815
826
808
806
811
823
821
801
800
818
817
813
818
830
860
848
823
842
851
844
818
830
833
845
832
830
835
851
831
840
855
846
836
854
868
855
839
835
847
823
812
828
825
797
786
795
793
804
810
821
799
799
792
802
801
794
796
798
798
791
685
893
772
766
754
745
735
718
720
710
702
692
682
676
673
667
653
657
647
646
647
640
623
622
636
643
653
666
674
679
682
683
684
686
679
683
679
685
677
674
670
675
674
676
678
666
679
678
681
682
672
678
685
683
673
685
686
679
676
682
678
680
676
686
685
677
685
687
683
690
688
696
700
696
693
697
695
682
689
681
677
665
671
656
676
672
668
662
672
677
688
672
664
659
656
658
661
658
658
668
676
676
670
677
687
697
694
685
689
696
699
688
709
701
712
719
721
735
745
736
746
756
765
774
740
744
744
736
761
760
780
764
730
745
750
744
762
764
734
746
751
792
831
856
823
808
791
775
757
745
754
746
743
738
735
726
732
726
732
720
716
728
730
739
733
741
754
757
754
738
764
760
633
615
511
451
706
711
711
705
699
699
703
695
693
701
706
698
705
714
725
710
711
716
728
721
728
741
741
729
741
741
762
767
771
762
761
773
791
779
799
805
800
792
790
782
777
778
779
743
775
781
764
775
777
771
757
759
756
763
750
753
761
766
767
760
763
775
780
783
771
775
780
791
765
769
786
810
809
828
839
830
804
813
808
804
816
838
860
855
831
851
854
822
815
825
824
828
828
835
840
841
834
828
839
858
852
834
843
844
856
844
827
792
806
799
804
841
880
885
856
885
876
863
882
897
906
891
862
873
873
865
895
668
1179
874
854
859
864
863
849
872
907
891
877
918
918
863
920
826
825
819
822
830
830
808
806
807
814
808
820
823
835
845
824
833
836
806
826
827
820
785
792
787
796
811
879
847
847
858
864
866
879
902
912
921
877
854
856
848
862
849
863
862
888
900
926
853
847
842
860
868
859
854
880
892
867
888
916
871
871
884
884
861
871
901
918
927
914
926
970
960
946
920
925
907
901
886
855
848
859
857
845
834
857
864
847
839
849
842
843
857
887
863
865
896
908
892
905
958
962
972
933
927
919
962
987
946
966
982
1009
990
962
927
887
873
885
924
903
868
889
908
882
830
873
928
902
886
872
841
843
825
825
813
830
840
859
829
835
853
867
873
862
869
881
872
837
856
874
878
855
879
911
924
895
890
915
887
876
903
934
978
992
948
963
977
964
906
870
891
899
862
848
877
892
907
887
882
870
827
834
816
798
784
780
773
775
767
760
758
764
774
775
776
761
779
775
770
784
780
786
780
753
770
766
769
762
771
791
759
763
746
737
736
731
722
725
709
716
717
723
723
740
754
744
776
778
788
788
783
802
792
788
780
792
775
777
779
770
769
774
756
742
751
753
757
763
761
752
766
781
793
801
787
789
796
797
783
787
805
827
805
797
826
857
887
861
861
886
920
901
882
887
896
871
878
894
915
886
906
928
945
915
932
959
952
931
952
972
934
959
963
945
883
894
939
955
940
940
963
913
951
990
973
942
957
973
927
922
902
883
923
970
987
998
1010
974
964
939
868
871
890
908
897
910
963
982
990
932
912
957
946
933
969
1019
1027
1028
955
912
917
946
939
937
932
912
858
869
877
897
909
924
913
898
891
861
840
838
851
853
832
831
854
864
859
837
861
860
879
853
864
868
880
880
860
867
878
877
874
851
853
841
840
844
817
824
567
1122
854
877
906
889
871
884
896
904
890
889
900
877
902
923
934
913
901
917
841
871
869
864
877
858
836
812
810
799
785
793
818
803
794
815
830
835
831
861
875
830
829
853
856
867
826
848
819
811
819
822
818
812
842
865
884
897
898
906
910
911
910
920
948
1006
1001
987
957
911
878
889
907
903
859
858
878
879
859
852
887
938
979
1012
990
982
980
988
984
980
971
928
918
932
982
986
947
943
988
994
949
921
961
978
1005
966
994
1014
1023
974
961
1000
1046
1069
1026
983
1009
1020
1043
1029
1012
1012
1043
1008
934
894
924
945
997
998
1002
986
976
983
967
961
961
955
937
915
925
954
964
956
906
913
923
956
946
921
946
976
982
993
1005
971
941
946
953
916
936
959
955
959
952
957
947
944
949
928
949
978
987
980
920
899
917
949
932
970
989
1000
998
973
975
1006
993
973
977
963
945
961
991
993
988
936
909
923
951
982
997
976
949
956
971
987
992
961
970
984
1011
1009
967
1006
1045
1047
994
990
1015
1014
1011
984
1021
1036
1032
974
986
1024
1018
958
938
915
899
996
1085
1116
1110
1094
1044
1017
1027
995
982
1021
1065
1074
1017
1021
1060
1108
1123
1073
1076
1087
1094
1051
991
998
1034
1013
979
985
1012
1018
977
989
1030
1049
1056
996
993
1010
1034
1036
1011
984
991
1007
1013
972
959
971
1006
992
962
961
979
1003
997
959
984
999
1007
996
942
957
977
990
984
967
988
993
1012
992
953
955
939
958
928
953
975
989
979
962
976
997
1008
1008
979
1004
1008
1011
973
950
963
989
973
897
906
915
880
907
947
972
989
1001
1006
974
966
969
996
1006
990
931
927
938
942
924
887
913
943
967
992
1000
978
994
997
998
994
959
971
995
980
943
960
993
1016
1004
940
962
988
1012
1019
977
985
1018
1017
985
985
994
1021
1011
979
965
979
957
935
970
1006
1017
1009
986
909
908
918
912
884
868
839
825
823
827
853
867
838
869
872
890
897
895
906
905
909
888
903
899
896
903
903
894
866
845
845
858
872
878
851
898
922
937
919
963
980
977
933
950
948
951
957
969
972
966
958
955
951
906
904
911
911
852
839
849
867
880
894
913
926
912
899
890
901
888
887
890
882
868
861
876
895
913
886
905
926
935
927
901
922
948
975
975
950
950
981
997
1012
988
968
982
1002
1012
983
964
988
1006
1003
972
1000
1027
1040
984
966
1009
1038
1028
972
984
996
1030
1036
1018
1043
1055
1024
1005
1019
1048
1039
1004
1043
1059
1072
1032
1030
1030
1006
948
960
935
962
1014
1025
980
978
980
976
923
961
981
1011
948
974
1007
1047
1047
970
984
1003
1018
1036
1049
992
1003
1025
1023
1028
1011
1001
1007
987
932
917
945
1004
1055
1041
1042
977
965
977
971
978
974
938
938
946
923
929
925
906
919
956
975
979
925
934
959
975
980
978
943
950
962
959
970
967
952
911
903
909
888
915
951
975
986
985
943
913
936
907
929
1000
1044
1054
1055
1037
1010
1019
1049
1004
957
994
1037
1064
1006
996
1031
1043
1042
1019
1049
1043
1043
995
1013
1025
1039
1005
1005
1022
1044
1031
1012
1032
1052
1001
1039
1076
1089
1071
1094
1103
1078
1049
1084
1065
1024
1016
1041
1025
1007
1034
1062
1075
1031
1040
1070
1058
1017
949
978
996
933
931
969
965
955
1016
1038
1010
985
1008
1050
1053
1004
1024
1054
1072
1073
1037
1031
1043
1070
1067
1048
1010
1029
1048
1058
1012
1006
1018
1031
1021
972
990
1017
1008
982
1025
1038
1033
1010
959
963
943
918
881
876
874
885
889
907
924
938
938
930
915
928
927
907
911
911
917
870
855
841
849
871
903
944
966
972
972
977
960
991
987
977
961
944
944
925
906
884
858
730
899
648
928
779
763
750
729
734
719
714
693
678
678
680
703
759
871
1030
1123
1159
1200
1200
1150
1059
939
923
957
1058
1144
1118
1114
1084
1078
1033
986
978
984
961
895
904
950
1006
1045
1069
1091
1110
1099
1060
1052
1023
1057
1042
1058
1043
1024
990
953
920
924
903
900
894
889
840
852
846
823
825
839
848
864
886
886
873
889
904
943
958
947
904
934
944
977
970
912
938
957
992
996
955
961
986
1006
994
968
988
1023
1067
1044
1032
1056
1074
1015
994
1002
988
986
1015
963
962
935
1006
1087
1067
1076
1067
1042
1074
1071
1028
1005
979
932
956
994
1024
994
1028
1054
1076
1081
1018
1010
1027
1046
1067
1043
1024
1050
1051
1063
1082
1060
1069
1042
1034
984
1001
1005
942
949
991
1042
1028
994
937
983
1021
1055
1029
1003
1019
1035
1020
993
975
968
952
904
905
867
869
862
879
865
816
553
1013
801
822
891
928
965
981
987
1000
1015
1031
989
955
911
893
856
842
821
789
803
803
814
795
817
831
827
820
797
800
802
800
810
809
791
781
785
757
795
813
842
876
857
857
873
887
896
870
876
886
878
854
867
876
873
672
1003
837
829
813
825
834
818
796
788
801
815
844
846
860
859
847
844
852
854
829
841
849
888
862
857
829
836
842
839
814
836
870
898
915
907
896
893
922
933
884
893
885
896
930
929
920
951
984
966
913
922
921
910
883
875
884
895
890
910
941
957
931
988
960
1009
1014
1003
961
976
975
922
934
929
936
919
880
860
843
858
845
882
884
896
909
904
861
883
885
896
868
894
898
919
913
931
920
909
852
868
879
918
909
889
888
905
894
889
883
871
861
824
819
815
807
801
787
800
806
822
842
850
860
862
869
857
870
884
916
906
868
857
871
851
852
875
873
873
846
839
862
892
902
900
920
950
955
961
947
965
992
997
954
948
968
986
982
934
948
960
969
945
904
933
935
933
881
896
896
878
855
875
887
904
905
877
886
891
891
878
887
904
909
900
873
902
907
918
862
881
867
840
820
823
830
804
815
825
845
865
855
831
821
827
823
805
807
806
809
791
811
808
798
775
769
770
778
768
773
793
814
844
861
871
889
910
912
923
899
867
862
850
818
823
817
813
803
837
848
876
864
892
919
940
964
971
948
898
898
875
843
841
823
823
799
818
817
828
825
846
857
876
897
866
907
918
937
903
935
946
949
918
947
950
979
941
921
915
903
854
837
825
830
810
789
804
799
823
810
807
828
828
843
843
859
877
897
912
910
903
903
915
918
879
911
939
905
892
930
945
924
993
947
899
985
1009
967
986
989
995
966
968
961
956
933
949
963
939
952
965
988
926
977
978
934
914
945
970
986
940
962
971
968
911
898
913
931
941
923
895
904
912
936
940
904
918
934
960
989
1031
1024
968
936
967
1017
979
955
999
1025
1058
982
1003
1001
952
977
1019
1047
999
1026
1005
987
944
946
969
985
940
954
973
980
988
964
943
925
913
908
923
903
899
908
914
853
886
943
944
909
932
994
1033
972
1029
1079
1129
1147
1064
1087
1120
1156
1145
1114
1158
1175
1186
1179
1071
1090
1139
1125
1060
1107
1211
1173
1085
1122
1174
1091
982
1005
1012
1024
968
998
1013
977
950
933
892
915
949
889
893
893
903
887
882
860
847
841
826
816
803
799
798
782
797
809
824
819
819
868
902
925
893
867
896
890
894
890
881
852
853
855
867
852
827
843
856
878
842
793
828
852
880
938
979
987
949
946
926
911
904
900
922
921
894
902
905
915
898
909
924
941
934
919
934
956
951
936
959
932
962
995
936
958
975
987
960
967
991
1003
986
1023
1010
1064
1075
1075
1009
1008
1047
1071
1074
1065
1069
1025
977
976
947
896
908
929
931
898
912
960
998
1030
1042
1023
1014
1015
1000
1002
982
956
918
921
909
904
888
902
911
926
904
909
938
960
929
929
955
980
989
948
966
980
962
964
977
989
945
965
988
989
950
1007
1020
988
1009
998
967
986
1001
965
967
980
948
948
949
972
986
986
983
955
934
906
867
861
855
829
823
828
797
796
812
812
792
807
827
858
884
866
887
900
902
888
915
911
900
870
879
895
903
897
875
864
855
860
859
858
891
848
855
880
881
917
928
933
918
944
958
956
928
927
940
951
933
896
912
933
959
941
924
948
956
939
933
952
969
971
938
945
953
976
974
950
960
982
1001
987
974
993
1023
1016
980
986
1007
1049
1005
978
988
1018
1003
964
1002
1033
1025
1022
1052
1062
1036
1028
1046
1055
1012
1021
1024
1003
971
990
996
958
962
979
934
924
934
915
904
919
926
919
922
936
921
908
925
936
947
933
932
944
929
946
962
982
955
970
976
975
1000
1017
1025
998
1000
1008
1012
973
981
1003
987
954
962
976
989
970
979
1002
1002
991
1029
1014
998
946
956
950
978
977
971
964
931
909
908
920
937
923
911
935
956
951
933
887
843
835
844
859
898
924
946
947
967
963
956
970
967
960
963
975
956
976
928
915
919
933
913
931
941
957
915
926
977
1005
1009
1001
982
957
958
955
958
976
990
952
968
979
996
984
954
959
956
936
906
925
963
972
983
985
992
998
992
998
975
987
985
990
972
966
968
981
988
956
945
958
975
982
973
948
959
980
993
972
950
972
986
993
973
973
981
983
999
969
981
983
987
1006
1011
985
988
1002
1005
1003
996
964
961
961
980
968
944
947
972
986
959
935
952
956
951
924
942
945
951
932
945
947
970
991
962
979
982
978
940
886
880
876
886
885
896
886
899
919
937
952
941
929
911
895
885
878
869
870
858
832
837
842
863
876
910
886
903
934
970
998
1014
1019
1004
1001
988
956
960
976
987
949
952
964
983
963
952
988
1005
982
975
996
1009
934
880
884
904
929
950
951
927
946
964
940
958
1005
1000
999
953
927
926
946
935
913
925
971
993
991
991
967
963
959
974
976
962
927
934
960
950
914
923
960
981
974
950
959
973
974
953
957
951
958
968
990
996
989
972
975
977
948
939
935
962
947
896
900
917
913
875
900
932
966
982
959
950
958
959
938
883
886
884
875
884
886
876
873
843
832
843
864
873
872
872
859
850
835
834
839
835
845
863
811
809
811
838
860
827
839
845
860
852
861
871
858
865
888
906
919
889
887
914
879
878
900
915
943
929
917
911
896
888
872
846
805
792
789
788
781
791
794
793
825
843
791
817
822
825
825
823
815
813
810
816
797
787
782
760
757
756
744
737
746
749
752
758
749
778
788
798
802
789
802
805
805
793
796
794
793
793
779
775
763
740
739
744
741
741
745
758
753
743
757
771
781
760
779
790
806
803
788
804
811
828
818
808
822
829
820
820
834
845
845
812
820
810
818
793
780
778
781
777
770
772
767
767
753
765
788
796
791
828
847
856
822
819
844
834
829
811
834
839
872
882
863
882
905
925
926
915
934
937
893
885
877
845
840
831
826
803
814
827
821
816
833
855
890
920
898
894
911
928
890
850
846
853
845
842
828
829
835
852
851
830
864
865
889
841
843
887
906
879
846
858
867
859
816
820
838
837
827
844
853
886
907
891
895
905
897
882
901
926
923
930
946
931
922
916
950
974
960
933
945
954
955
896
894
904
841
851
861
859
833
866
886
877
871
898
896
907
880
895
882
909
917
925
920
902
875
879
877
857
849
851
871
850
853
873
886
882
869
863
861
831
539
1117
809
808
808
791
533
312
735
777
766
755
426
484
616
758
754
769
789
776
761
775
774
765
762
738
718
739
748
766
784
805
812
828
845
848
858
864
867
890
858
839
856
837
812
821
833
822
800
824
814
799
796
801
808
795
811
826
834
837
823
836
835
833
809
814
825
822
799
823
839
876
851
883
897
916
877
882
890
879
855
885
889
859
861
887
909
872
890
901
899
880
931
942
941
912
897
925
934
886
869
878
862
839
877
891
870
876
865
861
887
862
902
927
914
897
925
940
934
904
916
921
915
887
919
929
884
896
917
903
881
898
888
836
819
822
803
797
794
808
819
839
868
847
840
837
866
858
836
856
864
848
861
882
880
840
882
900
915
874
869
878
882
870
860
878
880
880
895
850
867
867
840
802
813
803
805
785
811
798
541
1065
820
823
810
822
864
851
822
862
854
858
827
845
864
871
830
851
857
831
856
859
840
837
845
854
853
857
880
906
918
908
935
969
1002
991
983
1015
1035
1027
981
1002
1023
993
952
980
1008
1007
948
1000
1049
1029
1068
1114
1161
1172
1143
1147
1187
1193
1137
1083
1152
1183
1172
1062
1091
1133
1100
1057
1103
1162
1074
1073
1129
1127
1044
1125
1137
1048
1060
1118
1167
1116
1088
1104
1106
1054
1091
1104
1066
1100
1159
1177
1100
1105
1146
1188
1149
1114
1149
1192
1189
1126
1097
1172
1228
1202
1121
1019
960
948
1040
1018
1076
1119
1171
1108
1115
1146
1162
1091
1093
1098
1122
1056
1100
1150
1154
1067
1131
1138
1129
1075
1073
1097
1115
1055
1069
1090
1133
1085
1115
1173
1185
1095
1109
1161
1161
1093
1183
1229
1147
1077
1137
1147
1077
1136
1155
1148
1118
1161
1195
1154
1151
1154
1173
1102
1118
1164
1155
1086
1112
1140
1177
1107
1092
1134
1137
1078
1117
1169
1156
1101
1173
1206
1194
1121
1156
1176
1125
1139
1180
1220
1168
1192
1223
1169
1136
1152
1145
1068
1128
1155
1116
1106
1172
1182
1135
1100
1148
1182
1155
1112
1138
1179
1104
1112
1158
1181
1141
1125
1152
1190
1128
1133
1192
1205
1125
1147
1178
1168
1103
1195
1251
1197
1167
1197
1191
1137
1168
1217
1232
1157
1181
1201
1223
1148
1176
1192
1192
1117
1117
1152
1150
1057
1091
1100
1063
1001
1063
1110
1031
1112
1200
1210
1125
1159
1203
1225
1143
1184
1209
1224
1177
1144
1183
1186
1147
998
1014
1052
1133
1184
1198
1169
1144
1169
1178
1183
1203
1194
1180
1163
1118
1059
1085
1106
1025
1056
1098
1067
1018
1078
1134
1143
1119
1152
1146
1143
1095
1128
1154
1185
1106
1146
1169
1148
1105
1133
1166
1156
1092
1146
1161
1133
1054
1106
1148
1099
1087
1130
1162
1092
1135
1160
1149
1080
1092
1132
1128
1045
1083
1107
1131
1063
1114
1155
1147
1081
1107
1151
1190
1108
1120
1139
1114
1074
1129
1160
1137
1114
1155
1193
1119
1100
1112
1101
1022
1072
1117
1083
1028
1092
1149
1166
1103
1144
1167
1189
1132
1156
1165
1168
1136
1113
1153
1164
1179
1079
1060
1076
1110
1033
1062
1096
1105
1036
1086
1118
1053
1080
1129
1157
1093
1115
1159
1171
1099
1155
1175
1211
1101
1131
1160
1138
1049
1075
1105
1105
1023
1081
1137
1119
1066
1089
1120
1097
1086
1127
1148
1136
1126
1157
1182
1142
1123
1151
1170
1163
1118
1107
1129
1141
1087
1110
1142
1128
1128
1167
1161
1096
1105
1144
1107
1083
1154
1176
1109
1172
1201
1118
1154
1199
1195
1122
1167
1190
1183
1100
1129
1147
1147
1071
1100
1146
1171
1103
1124
1148
1180
1131
1119
1145
1180
1114
1101
1122
1148
1111
1096
1117
1118
994
1029
1063
1073
1015
1077
1133
1166
1180
1203
1190
1201
1150
1097
1125
1134
1154
1075
1087
1124
1149
1137
1074
1115
1135
1126
1060
1111
1151
1172
1109
1136
1165
1161
1078
1013
1056
1095
1023
1051
1104
1126
1123
1182
1251
1185
1160
1219
1186
1180
1069
1103
1140
1155
1144
1117
1157
1181
1184
1106
1118
1144
1183
1170
1006
1012
994
1021
986
983
1041
1113
1124
1075
1123
1183
1202
1193
1139
1162
1191
1208
1148
1112
1144
1185
1169
1121
1165
1167
1173
1090
1126
1159
1151
1105
1126
1155
1195
1115
1156
1195
1194
1130
1120
1156
1178
1182
1107
1121
1089
992
958
905
908
876
884
869
856
821
823
816
783
765
732
747
739
738
729
737
754
766
778
786
797
806
812
812
783
793
794
805
807
803
792
804
808
820
833
823
827
837
837
849
840
835
850
866
869
833
853
878
918
920
895
937
985
1015
1034
1001
990
980
993
974
939
947
990
984
934
947
951
918
907
940
993
1006
985
973
975
983
958
911
927
936
918
912
950
981
945
953
989
1006
974
969
977
995
990
962
988
1018
1052
1037
1004
1029
1040
1062
1040
1049
1068
1089
1074
1028
1037
1061
1049
1011
1031
1057
1045
975
976
983
991
987
956
984
1007
1000
966
974
993
999
971
982
992
1003
968
963
969
984
962
884
912
894
904
872
882
877
888
871
883
887
857
869
888
913
956
971
915
918
937
970
1006
1029
990
1006
1030
1026
1030
1035
1012
999
960
910
907
920
933
883
907
956
1040
1075
1037
1024
1022
1006
991
986
960
931
885
896
905
889
875
903
949
1006
1049
1043
1070
1067
1074
1085
1083
1034
1025
1050
1090
1120
1106
1057
1078
1111
1128
1089
1036
1059
1058
1039
1002
1037
1042
1044
1022
1018
1049
1064
1033
1014
1026
1048
1046
1015
1038
1064
1071
1019
1010
1040
1041
1030
1001
1014
1043
1027
1006
1036
1045
1055
1035
1069
1100
1099
1023
1040
1059
1082
1034
1022
1046
1061
1047
1021
1043
982
985
980
1001
997
968
987
1018
1046
1027
1039
1057
1073
1073
1039
1049
1066
1078
1081
1057
1033
1042
1059
1060
1053
1023
1036
1058
1065
1042
1013
1014
1010
972
948
979
1019
1015
990
1026
1062
1073
1008
1029
1049
1063
1069
1052
1056
1070
1086
1073
1051
1011
1035
1036
1065
1062
1005
981
998
1020
1023
986
1012
1037
1061
1038
999
1027
1042
1036
1008
979
998
1010
987
989
999
1013
1014
990
962
996
1010
997
960
984
1014
1054
1018
1041
1066
1093
1082
1062
1070
1071
1075
1071
1070
1033
1012
1015
1028
1018
966
966
978
936
921
931
953
934
945
980
1013
997
996
1031
1030
1013
993
1014
1043
1047
1046
985
994
1015
1003
1007
1032
1057
1056
1047
1017
1001
970
931
939
949
921
857
857
858
858
841
827
849
865
886
903
917
927
936
914
921
933
922
933
927
917
918
917
892
869
878
885
907
878
892
912
927
939
914
932
940
930
941
954
927
919
944
962
980
982
970
972
972
961
919
941
965
979
919
888
876
874
874
899
903
867
900
916
912
963
1019
1043
967
986
963
930
897
883
859
838
830
866
966
1017
1034
1032
1029
1015
1009
1004
1019
996
977
906
884
865
872
901
932
920
884
902
953
1003
1035
1031
1053
1046
1044
1033
983
959
983
990
1012
983
951
953
961
914
910
929
965
1010
1025
1005
1002
1005
961
958
973
988
997
988
923
929
943
959
996
999
979
952
975
995
1029
1047
1040
1044
1042
1041
1018
991
919
917
911
907
890
916
955
1012
1028
967
970
990
977
967
978
1001
1011
984
989
997
1002
1010
1026
1014
954
931
940
964
918
932
937
926
891
892
890
889
863
861
869
885
894
905
926
916
924
901
871
888
896
922
934
861
880
868
879
879
874
858
847
818
826
818
818
818
801
816
830
832
819
800
826
831
870
912
950
961
969
971
950
930
921
892
855
850
841
847
831
842
859
910
931
899
871
885
897
922
928
915
945
989
1003
1018
1024
1016
986
965
958
977
986
1005
989
963
983
1017
1028
1020
966
987
1004
1019
1003
958
978
997
984
946
970
972
991
981
966
976
988
998
1001
974
962
970
995
1004
966
948
948
963
938
939
924
912
822
840
820
803
801
781
770
777
768
762
762
758
767
763
755
750
756
760
780
776
763
772
762
767
777
795
808
829
864
868
868
899
918
942
884
884
912
952
925
894
921
965
1006
965
931
963
1018
1052
1053
984
1006
1071
1120
1133
1095
1124
1137
1151
1100
1101
1120
1137
1090
1079
1122
1128
1065
1048
1096
1121
1073
1089
1131
1134
1005
1034
1095
1138
1071
1056
1099
1142
1144
1103
1170
1183
1175
1161
1102
1126
1163
1179
1134
1112
1140
1155
1086
1111
1167
1170
1113
1178
1187
1089
1144
1183
1129
1101
1160
1174
1094
1103
1156
1099
1097
1163
1189
1153
1147
1182
1200
1171
1104
1138
1187
1087
1068
1132
1168
1064
1106
1148
1195
1186
1163
1196
1227
1209
1133
1131
1165
1202
1123
1130
1169
1196
1162
1156
1169
1186
1113
1045
1070
1061
1062
954
967
1005
911
925
924
859
817
852
868
857
836
830
813
809
797
793
784
778
781
764
764
764
768
757
761
773
785
777
782
797
823
863
842
833
850
863
873
857
855
836
840
854
848
830
823
833
841
840
798
786
772
773
774
766
753
770
766
789
792
813
837
845
882
912
906
872
889
907
894
899
908
934
919
935
967
949
937
956
964
971
961
970
983
994
974
981
1014
1022
982
1003
1003
966
1020
1054
1019
995
1003
994
1003
991
978
987
986
966
1008
1044
985
1014
1060
1085
1074
1053
1008
968
977
956
937
898
904
947
981
993
999
1000
985
980
933
940
953
909
909
934
961
882
897
922
904
908
901
926
891
870
877
895
894
911
924
924
896
927
938
963
969
927
948
972
975
935
935
941
960
991
976
899
907
902
883
862
841
836
890
999
1052
1047
1047
1019
1016
996
1011
996
996
976
922
912
919
919
901
874
910
898
913
908
932
952
972
982
990
985
938
900
908
904
915
941
979
1014
1027
1004
975
981
997
1003
963
983
1003
1015
995
968
981
998
990
975
1002
1028
983
935
949
934
925
891
923
909
856
871
858
843
830
827
825
815
800
787
797
787
785
789
777
759
761
766
774
776
773
771
789
797
796
790
799
801
815
800
801
811
801
802
807
804
803
817
816
814
830
832
884
890
874
868
853
852
864
856
837
814
815
817
807
819
805
822
840
857
867
850
854
855
861
851
874
893
895
875
876
871
856
876
896
907
908
871
827
838
831
806
807
826
827
848
840
868
905
919
939
920
884
852
853
829
804
810
814
812
804
840
851
852
864
870
859
885
917
907
898
898
909
900
885
887
877
873
875
882
882
870
874
886
887
855
862
864
870
814
834
806
795
798
807
796
812
826
835
830
818
843
868
890
908
863
892
908
927
942
885
897
931
956
956
936
886
916
936
961
973
939
933
956
966
954
916
940
957
987
941
972
1001
1036
1054
998
986
1033
1033
1018
1000
1016
992
955
982
997
981
892
891
915
928
940
911
944
972
938
923
900
857
845
814
795
793
782
776
775
785
799
819
833
847
845
827
841
853
839
831
860
879
902
905
866
860
862
880
885
875
863
876
880
869
858
854
838
843
813
816
794
807
815
828
844
863
849
861
856
864
858
843
849
845
819
834
833
807
777
743
765
773
798
820
850
898
911
915
898
888
909
922
941
943
899
895
908
904
913
893
902
927
937
950
947
927
871
858
836
840
814
818
819
828
832
847
864
877
868
895
910
916
910
899
919
929
933
888
888
908
922
899
865
856
859
856
843
860
848
838
845
838
844
860
880
897
884
896
897
889
855
860
859
851
812
808
800
789
770
771
759
749
748
764
756
775
789
810
845
856
844
851
854
859
851
840
844
853
826
841
862
867
855
861
855
829
810
813
808
808
817
831
854
839
843
857
857
843
832
843
816
821
809
813
798
789
793
785
781
779
772
789
784
802
833
871
862
896
917
913
899
858
871
887
909
879
874
886
905
891
847
857
849
828
824
832
831
840
877
914
948
949
933
929
946
936
928
898
917
917
951
978
972
939
977
999
1005
952
967
983
998
993
996
944
946
942
913
908
942
946
917
958
973
981
957
917
943
963
969
969
935
951
967
968
986
961
944
976
988
1007
991
968
987
1031
1022
940
942
898
869
837
833
818
809
797
775
790
785
795
787
785
811
817
832
819
834
868
894
920
888
903
918
894
865
840
840
833
815
811
801
801
776
772
776
770
778
798
799
793
807
814
843
830
823
843
870
887
872
866
885
876
847
865
883
899
897
855
873
870
840
863
836
847
828
820
833
865
882
853
875
885
872
841
829
843
872
885
919
961
990
969
966
1029
1008
1012
937
918
934
954
940
999
1043
1029
1017
1081
1114
1108
1055
1078
1122
1116
1054
1068
1069
1011
953
986
986
981
1038
1071
1046
1012
1053
1083
1046
988
999
1000
974
899
899
853
857
851
840
826
834
844
857
868
874
868
830
816
825
839
881
847
861
905
919
934
967
1025
987
973
989
1019
1040
1011
1030
1041
1059
988
990
1027
1043
1065
1020
1037
1067
1113
1102
1072
966
1004
1024
1046
1042
983
1003
1021
978
918
935
942
945
921
923
940
963
987
950
971
942
983
997
1002
1005
979
936
911
898
899
885
852
873
879
899
898
904
937
956
916
915
946
975
1006
1019
1021
1019
958
956
975
1009
1029
993
982
992
950
998
1041
1065
1097
1143
1125
1072
1088
1099
1100
1052
1019
1024
1040
1029
1013
1027
1065
1020
1046
1022
1022
941
959
977
1029
1063
998
1015
1039
1042
1022
966
975
1034
1077
1075
1069
1045
1040
1068
1048
1055
1098
1110
1087
1109
1123
1102
1103
1084
1022
1010
1028
1053
1050
969
991
974
996
1018
1026
1009
988
981
921
932
939
936
904
903
879
887
888
912
945
971
957
952
955
926
939
937
903
883
912
950
997
967
965
958
952
925
933
959
958
939
971
1012
1021
997
1016
1022
1046
1025
1055
1061
1049
1011
977
954
919
974
1013
1023
1020
975
972
979
979
908
824
873
882
930
984
997
1016
1038
1033
1039
1055
1057
1034
1025
955
971
987
1011
1013
966
994
1022
1042
1050
1030
968
978
1007
1041
1055
1093
1110
1078
1052
985
952
948
956
972
986
958
981
1002
1005
1019
1005
987
985
975
977
983
951
937
941
974
936
927
950
984
944
976
989
1041
1054
1048
968
974
960
1010
1058
1096
1065
1047
998
969
987
997
1012
1006
940
974
997
1003
948
975
1014
1064
1064
1060
1049
1022
1011
1031
1051
1075
1067
1040
1017
1018
1048
1051
1011
1019
1042
1056
1031
998
1000
1020
1021
997
1009
1025
1046
1041
989
1002
1022
1041
999
999
1005
1008
998
985
926
884
887
884
854
862
890
868
889
920
959
1004
1042
943
975
994
1008
997
969
1000
1034
1042
1024
1038
1042
1048
1072
1005
1001
1001
1011
1008
973
945
948
975
979
927
902
941
992
1036
1088
1064
1068
1095
1092
991
1010
1018
1037
1047
1011
984
950
955
967
940
962
987
1027
1071
1046
1062
1080
1088
1065
1021
1037
1064
1073
1034
1023
1028
944
946
952
986
967
969
914
923
946
975
1002
989
944
947
966
977
968
986
960
974
992
1026
1032
1039
1074
1100
1088
1036
1051
1052
1061
1016
1037
1072
1100
1108
1086
1121
1147
1138
1073
1030
1031
1066
1052
1009
1050
1080
1067
1042
1066
1086
1066
1038
1052
1089
1082
1043
1077
1106
1114
1071
1050
1072
1099
1094
1041
1060
1076
1085
1059
1035
1049
1053
1037
1004
1026
1064
1032
993
1030
1061
1071
1039
1076
1095
1064
1047
1070
1081
1071
1031
1038
1065
1034
1007
996
1020
1067
1060
1038
1046
1071
1060
1018
1022
1033
1050
1025
1006
1017
1058
999
946
932
915
885
919
917
957
991
1020
1009
995
1029
1053
1080
1015
1012
1033
1078
1066
1041
1070
1093
1116
1055
1057
1073
1080
1037
1040
1059
1092
1080
1041
1071
1076
1085
1031
1035
1051
1069
1044
1029
1065
1095
1073
1015
1015
1029
1008
980
1014
1006
1021
1036
1007
970
993
1016
1008
1045
1065
1071
1063
1037
1032
1069
1103
1115
1064
1052
1072
1092
1076
1036
1043
1058
1066
1029
1050
1043
1064
975
964
986
988
978
974
966
937
939
900
869
867
860
834
826
838
833
827
840
888
933
973
995
1008
1016
1019
1022
1021
1020
1018
1013
1008
1012
941
942
935
931
947
996
1021
965
1003
1026
1021
1056
1067
1083
1073
1048
1049
1052
1038
1022
958
967
960
946
934
927
920
920
926
921
934
922
932
925
932
958
990
1007
1000
941
962
985
970
957
940
952
942
941
951
963
963
943
961
982
986
973
949
941
985
1018
1036
1043
984
974
983
1002
1029
1043
1059
1063
1001
991
992
997
1001
981
904
905
924
952
984
991
1003
987
979
996
1017
1032
999
1004
1003
960
964
969
972
950
921
924
941
968
1027
1069
1076
1061
1057
1041
1010
985
956
961
930
907
881
875
863
854
828
814
812
784
788
775
783
801
805
804
794
797
816
829
849
863
882
898
902
898
898
893
869
852
868
858
851
848
822
808
777
757
752
743
738
724
747
770
804
811
863
930
977
1003
935
919
930
918
869
905
934
1003
1060
1064
1088
1085
1026
1058
1087
1119
1110
1059
1073
1104
1013
999
972
940
877
882
877
842
819
857
868
897
954
1030
1080
1114
1120
1117
1134
1157
1140
1124
1095
1062
1058
1070
1083
1121
1140
1144
1074
1080
1121
1167
1170
1121
1098
1149
1163
1155
1101
1142
1164
1145
1156
1186
1182
1136
1075
1061
1046
1037
1010
970
915
904
872
833
826
793
785
795
786
789
818
839
863
913
952
958
953
946
913
926
927
920
927
937
946
946
946
924
884
864
875
839
829
846
854
854
890
937
901
937
943
939
968
949
930
924
949
933
933
935
952
951
938
910
913
941
927
941
946
923
917
930
901
884
908
908
904
937
975
987
942
969
995
1044
1021
987
1020
1064
1040
964
974
1003
1042
1042
996
1021
1074
1023
1072
1093
1018
996
998
1010
952
930
922
942
989
1044
1057
1051
1025
1025
1010
943
918
957
1033
1124
1090
1008
1037
1053
1048
1030
1047
1050
1074
1101
1123
1085
1118
1129
1136
1113
1111
1133
1143
1087
1137
1098
1000
986
953
1029
1044
1069
1160
1131
1189
1226
1163
1193
1076
1078
1099
1105
1098
1009
1039
1043
1047
1026
994
997
1047
1096
1083
1029
996
1013
1050
1059
1050
1052
1052
1081
1097
1100
1067
1061
1062
1038
1055
1083
1111
1043
1043
1075
1110
1148
1154
1066
1058
1082
1120
1130
1133
1123
1116
1064
1087
1068
1057
1181
1126
1121
1057
1000
959
961
920
887
884
872
860
830
831
819
816
819
806
792
796
806
812
826
850
859
831
805
818
813
804
794
779
778
773
765
755
746
731
728
722
714
705
697
693
680
688
688
689
682
683
694
702
704
698
701
715
719
730
744
740
761
775
795
794
766
774
785
790
769
761
763
753
741
738
737
736
734
733
715
709
698
701
701
700
699
694
706
715
723
730
729
744
758
769
762
753
753
752
755
754
751
748
749
747
748
752
767
765
764
775
796
811
800
830
862
902
922
894
857
870
857
849
814
787
768
785
808
807
788
836
900
941
905
937
984
1013
958
966
983
935
926
961
908
908
917
946
915
929
937
936
915
899
898
905
904
892
859
866
855
864
888
873
866
883
889
901
907
929
926
905
880
904
898
914
924
896
904
896
869
816
841
849
899
932
953
979
1001
988
944
948
963
988
1023
1001
995
1017
1017
1015
973
1014
1031
1068
999
990
1031
1061
1064
1067
1058
1067
1069
1019
1065
1092
1120
1145
1126
1074
1072
1095
1117
1054
1054
1067
1038
1009
1080
1131
1161
1109
1069
1125
1146
1134
1048
1104
1143
1160
1112
1170
1170
1107
1182
1228
1206
1154
1128
1080
1094
1082
1066
1027
980
987
960
1015
1133
1163
1165
1108
1003
1040
1047
1040
1044
1061
1073
1032
1043
1053
1068
1042
1057
1071
1084
1025
1070
1072
1052
1045
1075
1022
1077
1025
962
1003
1067
1152
1157
1135
1072
1055
1014
983
977
981
988
962
941
896
933
939
981
988
944
949
941
908
917
941
936
970
997
1007
1015
1024
1016
972
926
946
964
942
947
967
951
888
871
898
901
927
932
951
914
879
907
926
972
1004
1031
1057
1070
1033
974
997
1021
987
985
988
954
939
980
1004
985
1019
1037
1068
1069
1012
1002
1004
970
910
876
899
936
989
1025
1042
1059
1035
1020
957
918
926
903
848
821
854
888
949
1004
1075
1022
1063
1106
1133
1121
1147
1160
1134
1104
1021
1034
1066
1063
1048
969
957
962
969
899
888
875
890
888
903
916
934
944
941
906
927
948
996
1024
1035
1036
1039
1050
1039
1035
1003
1001
955
886
881
891
934
911
928
955
1034
1088
1090
1045
1007
1008
1005
988
1001
1008
973
987
994
1018
988
1005
978
954
891
905
897
891
880
848
865
858
826
829
825
822
826
829
832
829
808
824
819
813
795
792
794
787
782
801
811
810
812
832
837
847
831
824
814
820
816
824
804
786
789
795
789
798
798
807
787
786
784
771
763
784
792
822
833
823
828
838
834
820
808
814
818
799
785
789
794
795
785
782
796
803
783
792
800
800
807
790
786
783
784
760
779
789
775
765
779
784
773
769
774
790
786
775
792
800
819
800
800
800
804
784
788
784
771
780
779
775
786
806
833
817
820
828
813
834
851
878
892
849
878
873
855
828
854
863
858
816
835
841
822
803
821
834
830
786
794
812
811
830
812
831
853
858
869
835
875
875
898
876
852
890
922
956
963
951
904
915
921
898
867
888
892
889
866
890
879
849
839
837
826
794
810
801
797
790
811
835
864
926
933
982
953
951
896
912
903
931
920
895
905
914
912
880
910
874
888
899
886
875
831
754
830
853
865
887
925
938
956
942
934
915
920
912
919
904
919
939
942
879
886
857
827
833
849
861
844
895
929
956
951
953
941
903
912
933
937
948
893
926
931
955
970
826
1070
964
980
983
977
925
919
886
853
859
865
887
883
909
934
950
913
914
887
896
884
853
847
832
828
834
854
865
868
895
912
935
910
920
930
929
915
902
913
918
895
898
901
910
911
941
971
957
912
936
938
898
919
921
898
898
928
948
942
913
947
952
924
936
956
950
908
867
859
839
846
843
870
885
885
908
952
884
883
899
892
874
827
853
852
842
876
911
953
930
914
942
973
999
964
933
943
935
946
927
920
935
962
945
977
1025
1067
1003
1037
1034
1016
967
1008
1035
1001
1052
1097
1020
992
1007
966
987
989
1019
963
976
973
966
1006
1013
984
964
961
971
980
962
927
942
973
969
974
984
1006
1021
1016
1016
964
970
996
986
928
950
958
936
926
973
1016
1008
972
1021
1000
970
934
969
975
1003
932
990
983
995
970
986
993
1021
1012
1043
1040
995
960
995
1002
1004
947
958
962
1000
935
915
904
909
889
847
847
865
894
941
957
925
956
985
974
963
979
983
1016
1035
999
1010
1020
1043
1024
963
971
950
916
876
890
854
830
848
832
830
860
884
910
878
873
899
905
903
866
871
869
881
896
918
936
957
935
924
917
908
897
872
881
892
875
842
845
819
834
822
818
822
813
826
823
843
841
813
822
819
803
794
784
784
803
821
828
795
780
793
800
786
794
822
837
822
765
819
860
912
961
942
917
1510
889
866
881
884
910
938
959
961
990
985
952
973
976
895
884
873
838
842
861
886
897
885
939
980
984
1026
1041
1030
1009
973
1007
1023
1042
999
983
990
997
976
966
995
1021
999
968
1000
1025
1046
1054
1055
1015
1039
1021
947
960
967
970
948
923
909
871
868
873
870
888
907
884
855
873
867
886
882
869
888
893
893
901
931
955
944
944
954
953
925
947
953
940
929
934
934
935
913
927
948
941
927
941
959
965
949
931
917
909
908
887
901
907
878
867
868
843
826
830
831
821
811
838
878
921
919
895
935
924
906
911
930
925
897
895
880
867
850
858
861
850
826
859
869
875
871
848
844
856
870
890
874
886
931
975
1011
1014
985
1017
1024
1031
999
997
1025
1016
969
970
985
980
928
936
954
933
918
943
934
929
913
934
948
971
951
944
994
1041
1016
934
941
946
895
906
922
938
922
933
964
1000
1014
973
1016
1015
955
917
870
867
875
835
850
850
870
860
847
885
915
934
920
957
986
975
953
990
996
989
942
962
971
977
927
942
936
924
912
893
897
889
880
882
895
892
904
896
902
919
916
906
923
917
888
892
873
860
826
824
828
821
835
829
856
870
883
890
866
885
904
892
900
908
943
985
1015
977
977
992
995
947
1005
1012
1034
955
934
982
1019
1046
1063
1027
1062
1085
1072
1028
1055
1085
1081
1104
1145
1158
1150
1113
1075
1043
1057
990
945
963
962
889
883
906
962
1077
1143
1155
1153
1123
1084
1081
1061
1100
1088
1081
1071
1053
1043
1063
1118
1142
1111
1093
1039
988
1013
1036
1040
1037
1028
1056
1066
1063
1047
1007
1033
1055
1048
1015
1049
1069
1036
964
986
1003
1000
1009
993
1022
1026
1031
1037
1031
949
932
978
964
940
947
973
991
981
922
921
937
958
955
918
917
935
924
908
888
910
917
921
886
921
960
1014
1001
1013
1008
978
995
985
938
951
955
913
928
930
914
896
907
930
899
902
896
845
865
870
847
853
865
877
876
869
873
856
849
845
838
834
842
853
861
843
880
911
917
883
911
927
942
924
900
905
918
914
859
833
832
824
832
828
835
853
857
854
857
860
861
854
888
924
941
911
937
955
985
1001
1044
1070
1076
1059
1047
1082
1089
1092
1023
1021
1024
1042
1011
1016
1025
1019
973
1009
1034
1020
1018
1030
1041
997
1024
1057
1073
1080
1014
1025
1052
1069
1073
1007
1042
1063
1055
1020
1001
1029
1068
1079
1056
1036
1058
1039
1056
1031
999
1024
949
935
1012
1047
1006
1045
1049
1053
1005
1027
1054
1018
1048
1083
1091
1014
1050
848
1256
1048
1065
1074
1039
1067
1108
1133
1042
1032
1039
1029
981
983
1012
1034
1049
1014
991
1018
1029
1039
1020
1007
1020
1027
1001
983
1019
1034
1025
973
980
992
1003
1001
977
989
1002
982
987
1007
1021
975
967
1000
1021
1013
1001
1016
1053
1018
1038
1046
1049
1033
1015
1026
1017
1015
983
987
1002
1024
1008
990
989
997
997
952
961
996
1006
995
986
1014
1016
987
991
1011
958
958
975
1014
1004
942
954
1000
1049
1081
1065
1010
944
952
992
975
905
925
954
885
903
901
913
907
929
925
932
941
947
937
930
940
938
944
933
953
982
998
961
979
964
900
903
918
966
966
890
909
950
1039
1112
1095
999
987
981
943
913
929
921
910
904
880
867
851
845
807
815
813
807
798
805
812
822
836
832
801
768
779
787
823
857
873
884
875
856
832
853
849
843
830
828
824
801
805
814
814
826
830
834
826
808
805
797
787
797
795
806
806
799
792
783
793
806
809
819
813
811
799
790
801
800
787
788
795
788
786
774
796
792
786
783
791
787
790
792
794
805
814
833
837
827
822
812
813
827
802
799
825
840
830
816
836
843
818
807
805
791
779
772
761
761
755
748
743
751
744
742
749
749
764
775
774
777
795
790
790
802
815
798
797
819
816
806
787
799
795
797
789
786
776
785
793
803
794
780
785
795
819
818
830
807
808
805
795
787
778
794
803
809
812
825
824
807
818
815
828
818
855
847
818
817
847
866
837
820
829
829
793
795
793
784
777
801
798
784
810
829
835
834
847
818
817
820
802
798
795
784
765
777
822
858
848
899
926
946
942
904
913
941
940
882
909
951
963
971
1008
1032
1050
1038
1003
1016
1055
1054
1018
1027
1039
1042
988
992
1020
1025
990
980
990
1008
986
1002
1032
1038
1000
1036
1053
1034
936
910
917
878
871
867
857
849
841
835
852
866
869
844
864
850
850
858
900
901
912
875
881
884
856
862
830
840
852
828
829
877
895
920
870
923
936
935
918
936
938
924
928
916
929
928
910
920
935
929
903
884
898
856
882
893
873
891
904
842
851
543
1160
872
863
837
830
827
834
824
816
808
798
799
802
820
815
822
852
824
830
834
826
808
854
866
880
865
876
891
893
874
870
888
910
916
911
891
886
902
924
868
873
883
866
838
864
844
843
926
944
965
1024
1066
1082
1046
1001
1040
1076
1096
1048
1054
1069
1001
1018
1018
1022
984
960
976
970
933
954
917
861
958
996
1077
1108
1106
1098
1119
1110
1090
1067
1018
1000
996
985
972
914
931
955
942
894
939
977
997
963
1048
1099
1097
1057
1118
1120
1107
1001
1028
1078
1093
1029
1063
1107
1114
1064
995
1006
1039
997
989
1026
1071
1047
994
1034
1048
1070
1040
1029
1049
1059
1064
1010
1020
1036
1041
1026
993
1016
1043
1022
980
1010
1042
1017
1005
1053
996
949
957
984
946
935
940
947
960
961
942
979
980
992
972
894
907
906
892
912
916
869
885
915
907
877
906
922
936
935
931
917
920
912
895
893
900
922
914
912
914
940
924
945
922
896
902
926
928
892
878
900
966
994
987
976
988
972
953
927
892
877
865
849
833
856
904
901
906
938
984
1018
995
959
995
1018
998
1006
956
940
973
1018
1036
1034
987
986
984
959
956
946
923
917
921
921
886
911
911
924
901
906
916
926
890
899
964
1010
1047
1011
995
987
998
1005
1005
973
980
990
992
991
983
958
995
1018
1012
966
969
974
990
986
923
939
974
1015
1010
982
982
988
983
1006
981
913
910
916
916
900
892
897
906
878
874
877
883
826
801
829
821
828
815
810
820
820
818
816
819
830
838
853
854
863
885
902
909
848
848
857
842
821
823
833
815
821
830
843
828
840
853
853
901
897
897
909
911
906
925
901
913
906
917
905
912
906
902
892
863
862
865
853
858
847
845
845
838
856
838
826
833
848
836
825
846
837
823
840
849
824
838
832
819
810
818
811
799
816
814
787
789
799
784
779
762
766
762
741
744
741
728
717
711
702
693
684
684
678
671
674
674
660
655
659
664
651
647
649
660
658
656
654
657
662
669
667
669
666
671
667
661
665
657
675
655
656
661
661
674
677
687
720
751
784
752
753
745
739
730
732
726
709
696
682
700
697
691
701
699
690
708
709
729
725
743
755
768
766
755
761
759
733
725
731
722
721
723
736
733
738
763
770
769
808
823
807
811
781
830
853
839
859
886
841
846
848
824
836
829
800
811
792
777
806
804
799
796
792
796
790
808
829
839
817
859
891
864
877
896
903
869
880
889
858
858
869
875
847
879
891
868
851
871
869
840
835
866
876
833
852
858
840
824
841
829
805
788
804
823
814
815
842
841
842
847
831
818
838
824
827
828
849
840
853
849
858
889
867
887
863
876
876
875
870
862
853
845
846
840
835
834
811
810
823
799
792
799
812
824
819
807
795
786
801
818
850
849
868
853
870
871
860
850
877
921
894
909
928
950
916
961
1007
982
970
1015
1026
1001
978
994
1010
956
960
951
934
908
917
915
896
898
927
956
916
910
932
932
919
934
928
934
929
885
888
910
929
900
906
923
910
907
899
865
860
860
838
842
820
778
826
828
879
892
924
934
935
925
928
923
943
942
907
904
922
913
940
917
857
851
845
841
874
867
879
891
882
851
850
842
826
844
861
868
603
759
1068
719
574
264
559
571
872
869
868
862
848
831
844
843
828
819
817
813
832
850
872
887
842
869
894
898
895
900
869
874
840
840
856
878
918
918
940
957
915
885
899
920
918
887
921
946
950
899
884
902
910
934
899
905
892
918
940
934
889
889
882
874
867
847
835
845
858
894
978
959
926
983
1007
994
947
946
929
909
891
850
862
883
881
912
944
963
926
958
948
976
988
954
924
934
895
902
886
882
880
883
902
908
904
908
924
925
949
929
955
992
1010
990
967
940
939
921
931
952
944
921
854
840
869
913
963
997
999
983
953
924
909
887
843
853
872
891
908
920
921
884
869
864
845
843
836
818
823
823
827
834
816
830
861
881
897
905
940
985
1011
1018
1012
997
977
938
947
956
906
872
873
890
902
904
893
859
873
894
930
919
905
910
933
956
957
936
883
883
853
831
823
845
883
943
982
998
995
981
943
864
865
880
898
901
867
865
881
882
877
875
870
832
829
841
861
832
862
876
933
916
895
896
895
873
881
899
903
868
885
928
954
935
927
870
852
840
835
796
803
824
850
882
895
889
858
871
881
890
878
870
862
858
856
885
886
876
899
913
941
947
958
945
896
879
873
891
898
867
881
900
914
918
873
887
913
936
917
935
961
979
990
983
962
965
966
956
912
913
926
925
899
909
905
925
919
872
863
873
861
855
854
831
835
837
834
830
811
795
803
785
783
802
795
799
841
857
929
984
1033
973
963
968
974
934
939
954
955
945
946
957
938
886
890
897
912
894
883
903
922
946
941
932
899
840
803
834
836
879
922
939
1007
1028
1030
1033
1014
994
972
971
963
959
948
953
958
952
943
938
924
853
847
849
832
847
866
866
878
904
943
962
921
882
862
862
854
843
846
865
853
859
878
873
860
854
859
861
839
830
802
810
810
827
855
838
848
878
905
908
962
982
1008
1009
987
955
897
912
905
915
892
911
922
913
908
926
918
920
930
942
908
912
929
938
945
937
894
904
907
907
890
874
847
864
843
840
836
825
815
814
813
794
813
838
896
929
949
934
928
941
940
919
860
853
845
596
1036
811
817
804
804
821
819
819
810
822
838
819
826
852
878
874
853
856
858
869
846
843
856
867
865
844
856
861
860
834
823
817
816
821
799
797
808
810
784
806
689
516
473
924
255
271
605
277
817
820
803
782
786
784
770
785
795
774
790
787
795
801
689
916
821
823
814
809
820
826
832
821
817
814
800
776
768
762
769
755
760
770
789
783
805
794
800
805
805
811
797
797
787
765
735
750
748
755
758
760
782
792
799
883
891
843
847
854
848
837
818
819
818
826
830
805
817
839
861
835
823
818
554
1059
792
785
784
827
827
800
808
806
790
799
796
808
811
787
802
810
828
845
805
813
809
801
794
802
811
818
807
823
822
817
774
776
775
760
769
777
779
770
788
802
810
785
790
803
794
790
778
780
783
754
804
825
833
819
827
820
851
870
858
838
820
822
829
835
836
814
843
853
876
856
865
883
866
828
837
858
874
845
842
851
866
847
823
851
864
875
868
829
837
849
850
836
886
915
918
898
894
905
891
841
812
801
790
798
766
615
877
751
783
789
762
776
822
838
882
939
906
897
886
864
849
856
869
844
844
877
894
841
855
858
859
884
883
877
908
945
912
949
977
927
942
949
938
924
897
856
851
853
813
817
831
837
815
846
867
865
904
914
898
882
861
836
847
872
880
835
890
944
959
956
961
925
888
849
819
807
784
778
773
781
752
734
748
776
803
842
876
857
838
853
852
836
805
784
775
767
774
780
766
764
776
812
815
840
825
820
800
804
807
797
774
816
868
942
896
958
1005
1045
1030
915
909
887
868
825
824
841
779
522
1169
893
865
863
855
849
822
837
862
887
852
870
855
831
817
819
813
798
815
854
867
853
838
826
801
811
830
801
751
811
897
1050
1025
983
956
918
903
898
884
853
838
851
875
907
885
866
882
904
865
864
885
921
934
859
849
850
854
816
832
843
840
801
793
886
850
896
975
943
969
967
953
955
940
900
876
879
875
844
826
827
830
818
808
823
841
841
828
866
881
846
863
885
893
860
882
909
946
916
927
952
955
922
908
869
834
831
831
795
792
795
788
770
759
725
734
743
860
855
835
840
841
827
833
828
809
830
838
814
827
850
865
836
881
895
863
871
888
904
877
876
889
889
879
857
867
869
833
847
852
818
792
792
801
776
778
786
793
787
790
806
824
810
819
800
767
831
871
953
1040
997
924
911
896
864
844
839
856
853
840
872
880
864
860
853
820
835
846
839
806
823
828
797
799
785
777
772
765
768
769
771
761
779
785
808
798
825
838
822
840
862
869
847
868
878
860
867
875
839
859
871
865
851
871
892
906
859
872
861
868
862
870
874
881
868
876
887
871
866
879
865
910
924
893
863
899
918
925
912
858
876
890
899
850
872
891
938
976
956
880
852
873
927
949
965
985
945
923
911
888
896
899
895
852
876
901
888
902
925
962
938
913
918
930
935
928
895
917
928
942
917
924
925
924
890
869
897
935
933
904
921
905
920
945
955
913
918
929
910
873
887
886
853
883
888
870
836
867
890
917
913
885
870
840
812
818
822
810
801
830
818
801
820
839
845
851
856
869
854
846
854
800
809
784
758
762
741
744
721
725
733
729
735
738
765
754
759
818
890
1122
1044
1021
1035
986
915
883
857
859
832
839
831
815
801
821
824
822
800
827
831
828
808
810
811
780
795
784
787
794
808
817
801
821
830
842
829
841
848
842
834
833
837
811
817
825
824
806
824
836
848
819
834
862
884
857
865
873
872
833
856
869
878
877
870
902
914
886
890
911
890
886
896
911
902
876
897
903
865
866
879
890
854
884
893
871
858
868
866
840
855
843
848
860
845
846
853
859
859
840
860
862
842
811
837
847
853
821
820
861
888
885
886
854
850
863
862
855
867
884
897
883
879
886
870
866
875
868
866
838
848
848
851
824
849
864
857
835
859
878
859
882
858
869
838
737
945
519
667
457
827
843
847
815
816
822
839
820
829
858
881
842
824
818
935
902
890
856
826
833
822
815
801
783
776
774
761
751
749
751
749
758
747
735
748
765
760
790
807
760
832
905
937
871
860
863
834
814
825
822
815
804
828
836
842
862
889
921
880
912
918
941
900
879
875
866
823
819
823
834
807
807
821
828
807
823
829
864
844
858
854
873
859
867
856
833
821
812
818
800
810
829
834
840
809
819
832
864
843
851
899
962
952
886
827
862
874
903
918
942
941
924
911
930
940
947
953
902
863
894
946
920
902
894
900
913
913
913
918
911
888
865
884
894
819
922
925
922
915
903
906
895
882
896
891
878
867
867
861
836
842
844
853
830
842
857
879
882
838
870
856
840
821
835
837
818
831
851
878
840
831
849
855
831
855
880
919
916
914
870
857
849
852
862
878
871
864
867
851
827
819
838
845
838
843
867
867
860
875
837
986
965
919
896
884
853
824
820
811
810
794
810
819
823
826
806
833
833
847
838
833
845
848
829
854
852
846
854
912
867
894
846
848
841
832
818
836
808
855
937
950
943
919
889
869
843
849
838
822
811
787
762
811
809
858
943
907
868
873
870
868
851
834
836
836
836
808
813
817
830
789
753
759
755
770
824
924
1011
1008
984
950
947
938
933
901
902
895
894
917
920
905
968
970
889
1141
980
992
992
957
970
978
958
956
997
1022
958
1021
988
1081
1106
1127
1076
1000
1036
1004
996
1036
992
917
942
932
881
890
845
822
810
775
744
743
729
715
696
697
691
681
668
672
675
676
667
681
693
734
714
709
725
738
737
732
740
751
768
767
736
753
753
754
746
764
774
789
794
790
814
846
845
813
831
845
854
839
835
840
851
851
835
836
857
851
832
829
840
867
853
863
883
866
846
854
867
856
826
833
821
795
770
759
738
726
715
704
699
709
721
718
726
748
722
751
753
734
757
755
759
747
742
745
747
752
768
772
816
847
831
848
869
874
869
869
820
818
817
848
840
847
840
842
851
845
852
877
887
882
884
891
844
823
807
782
777
772
754
771
773
781
782
792
812
828
806
818
850
829
832
842
832
828
853
895
852
868
915
885
898
875
844
846
844
857
881
892
904
882
884
895
918
912
923
918
888
874
883
871
853
829
760
799
779
772
774
751
769
796
834
854
824
840
901
925
958
963
933
880
877
885
891
882
840
852
854
880
873
809
796
816
846
854
889
910
894
899
913
878
873
878
886
902
860
829
829
819
808
788
790
781
765
779
782
794
791
795
791
823
862
859
829
851
868
859
866
874
870
551
1160
804
804
800
810
814
813
813
784
620
917
759
759
763
762
762
754
761
755
777
781
758
770
769
774
789
798
778
769
741
738
728
720
715
698
696
691
686
692
690
695
688
680
677
703
705
713
725
737
740
754
749
736
747
772
809
798
816
845
849
818
840
879
837
845
866
919
907
909
952
999
988
992
987
928
867
864
890
906
900
909
877
838
807
813
840
809
797
839
894
935
882
857
889
921
917
900
930
967
959
988
979
966
933
876
874
905
910
897
918
920
936
931
902
897
947
970
970
974
954
931
872
878
891
902
925
892
884
912
923
904
932
965
976
903
920
920
898
837
829
864
867
903
935
923
905
904
877
872
842
859
878
893
905
913
893
875
863
846
841
836
842
843
851
844
794
781
783
824
883
923
921
850
865
863
839
891
882
953
952
942
949
920
908
910
942
911
907
936
953
947
894
862
876
889
913
869
888
901
922
921
914
897
912
924
922
866
875
888
890
868
880
853
814
785
788
814
849
897
895
833
835
844
874
874
832
862
868
863
805
815
822
850
859
861
869
831
846
839
842
820
835
844
859
843
849
850
841
796
798
779
774
774
783
770
770
793
782
779
792
805
786
768
776
772
776
770
765
777
801
798
800
813
823
801
794
803
780
768
787
823
856
875
858
827
818
826
840
822
829
836
862
864
878
901
906
866
816
783
790
817
845
879
894
912
907
903
903
895
890
862
855
855
868
826
837
806
804
835
859
886
883
897
898
869
825
790
774
771
773
760
766
776
801
799
794
832
846
860
851
866
875
864
862
872
899
895
872
873
857
835
808
775
790
777
761
775
820
845
897
931
909
932
957
925
883
906
900
920
929
935
937
910
900
865
831
839
844
870
857
862
869
879
830
829
833
863
855
881
901
926
949
926
872
855
859
867
856
827
869
886
875
876
892
854
843
869
889
911
943
933
949
903
875
883
894
876
904
956
981
989
959
917
855
859
875
876
857
879
914
974
961
936
896
911
963
976
948
905
921
928
930
902
933
938
909
890
915
935
945
878
869
876
878
892
830
808
822
832
850
851
853
873
890
897
899
883
862
792
800
785
804
803
807
754
785
755
728
736
741
758
771
777
790
794
795
770
787
797
831
867
904
870
858
866
878
829
812
811
814
809
800
819
866
898
880
915
921
937
941
931
928
919
919
944
909
899
919
910
864
834
872
898
890
907
932
947
899
885
889
898
862
832
840
860
891
892
910
927
971
972
933
944
964
969
931
904
887
889
912
928
932
911
904
914
920
920
891
907
913
887
896
865
875
911
923
913
909
920
940
906
872
893
919
896
905
900
895
910
911
912
930
972
985
950
894
898
900
890
884
904
910
885
853
855
824
842
841
859
873
862
853
831
844
727
989
873
870
882
856
865
900
889
879
853
857
865
871
842
845
875
882
882
866
897
934
925
888
872
838
821
857
880
872
870
888
927
931
902
893
907
919
918
887
889
898
916
922
932
954
918
846
836
844
860
872
871
883
885
856
849
831
838
861
872
868
846
821
827
865
892
907
909
898
898
886
850
862
890
906
900
877
860
829
800
821
841
871
912
910
917
903
900
895
876
880
810
821
825
862
863
868
816
824
838
842
833
816
841
856
872
875
855
870
883
904
901
884
895
910
892
857
862
867
876
858
889
908
910
910
911
912
918
931
938
919
920
923
928
935
942
923
891
877
890
897
900
871
896
940
957
979
981
956
937
939
957
957
944
926
938
945
946
921
941
944
935
944
915
885
910
912
914
889
907
906
890
857
880
881
883
862
860
871
890
921
895
882
893
912
936
939
929
901
864
815
801
793
792
797
808
821
833
836
838
832
836
819
805
821
842
889
925
909
875
878
878
832
817
811
793
803
816
835
863
897
883
897
894
855
843
852
878
890
860
867
885
922
936
932
919
910
893
855
864
862
882
845
808
806
808
801
788
787
786
778
764
745
752
749
729
730
706
730
755
782
845
893
905
884
872
861
826
820
811
807
812
812
801
800
806
812
821
790
787
791
806
816
787
785
765
770
791
808
809
794
770
753
753
750
754
752
763
773
762
781
795
798
773
807
833
863
891
890
859
880
886
896
854
865
873
869
843
882
892
900
906
897
876
822
818
812
778
790
792
795
787
805
787
794
814
814
816
847
855
845
883
894
877
903
922
893
912
918
923
892
903
899
867
896
917
938
971
960
932
953
954
932
914
935
946
935
923
939
950
958
917
930
918
901
877
880
888
918
867
856
866
868
882
868
848
837
827
798
805
804
803
845
867
890
849
873
877
839
856
858
870
852
845
833
851
876
838
839
877
909
879
936
919
976
1004
926
914
922
928
923
927
894
863
860
865
871
866
849
857
865
870
861
822
841
854
853
855
857
861
843
825
811
793
789
787
794
799
801
816
808
814
813
823
822
796
805
813
799
789
772
741
754
739
732
738
749
740
760
793
834
817
853
851
883
877
879
893
909
879
855
861
838
827
815
797
794
788
777
776
782
787
762
775
774
776
750
757
757
777
781
772
789
797
777
785
809
796
793
803
805
793
806
801
813
791
808
804
803
787
794
788
788
766
776
773
770
766
773
788
774
775
780
788
788
770
780
779
782
765
769
771
777
765
778
775
761
761
780
771
759
756
763
745
748
755
755
746
757
763
786
796
810
777
776
779
767
737
731
734
746
745
756
757
771
777
781
780
763
775
781
789
769
780
791
766
764
755
765
773
774
771
768
770
750
741
765
790
817
802
808
826
808
818
813
821
813
799
814
810
806
815
838
855
878
887
854
849
859
847
873
932
893
726
1065
941
911
899
902
940
918
920
933
934
911
916
894
888
865
858
865
852
818
814
794
785
779
764
754
769
765
780
781
804
853
883
897
915
954
955
930
866
881
904
885
863
893
914
937
955
969
937
899
912
910
903
948
959
999
1024
1062
1031
1061
1007
1025
1022
1028
984
987
968
918
948
986
999
1008
1008
943
949
934
940
958
969
925
951
1004
1021
970
981
1007
1021
936
921
967
991
1026
1024
998
974
985
969
966
982
1028
1040
1031
1007
989
957
930
925
930
912
948
989
1028
1051
1040
990
1001
967
930
949
983
1007
1015
961
909
941
984
913
924
981
1024
1029
998
965
950
943
982
1031
1039
1050
1015
978
971
944
953
925
896
860
870
891
926
947
983
986
907
935
979
1004
1038
1044
1041
1026
995
980
987
959
977
995
1000
954
927
957
1028
1075
1055
1002
968
972
991
978
934
954
975
948
967
982
978
947
953
968
989
1003
1030
959
962
984
1006
1014
1020
1000
1006
969
948
934
878
859
865
890
922
890
897
911
915
926
909
941
945
935
918
949
932
937
971
1007
1011
1004
984
927
922
892
889
878
887
865
859
877
888
856
883
906
914
908
841
857
853
833
842
868
914
934
955
946
903
877
857
832
836
842
844
833
877
914
947
926
966
969
962
955
966
951
957
950
878
875
905
902
887
839
814
847
893
961
995
1030
1030
1025
1005
980
978
936
911
889
864
864
847
848
602
1021
798
824
844
849
843
878
934
973
993
1005
991
961
941
925
892
894
833
864
883
920
885
873
871
853
877
895
921
918
907
950
969
982
999
1013
973
969
978
988
998
990
925
932
960
973
951
989
1003
1009
1007
965
899
895
898
909
918
898
843
851
861
898
944
945
916
935
954
922
938
952
981
986
928
931
955
995
934
954
965
966
970
974
983
1009
1039
1025
1004
1009
977
917
944
971
987
961
955
956
979
931
960
1002
1025
996
969
988
991
1008
1003
973
969
972
978
961
921
943
958
968
938
954
975
981
948
951
962
963
930
941
952
959
966
948
942
949
955
948
963
944
941
961
982
964
912
903
922
963
950
922
883
885
845
872
902
921
920
915
930
936
939
924
927
917
943
944
909
927
939
962
929
945
965
970
975
921
905
923
903
907
965
1011
1009
992
979
961
904
899
929
933
958
979
994
978
958
931
936
961
991
988
1012
1003
997
982
962
944
914
869
882
915
936
921
899
919
947
927
939
956
982
954
950
945
954
926
918
926
959
938
940
957
957
954
921
924
938
943
948
912
892
917
942
976
1007
1010
958
966
962
970
952
936
939
953
933
945
955
952
927
935
953
941
932
881
886
876
867
913
938
944
916
906
888
873
832
819
817
833
844
864
862
841
855
868
884
876
867
866
884
845
833
858
879
878
883
862
866
887
921
899
853
877
882
852
803
799
812
824
876
881
906
900
911
907
916
918
878
871
872
879
879
865
873
884
895
938
927
902
893
894
910
926
865
879
898
900
872
902
907
890
854
879
895
935
947
905
916
935
939
912
947
966
977
1006
986
988
1008
1009
972
954
979
1014
964
947
982
969
980
998
986
957
977
997
985
927
939
945
940
945
948
969
935
956
957
958
916
944
957
994
988
930
953
957
948
963
910
933
981
1001
1012
951
964
979
995
982
959
987
1000
1001
947
956
969
928
906
924
939
947
925
926
954
947
926
908
913
909
907
906
886
859
873
901
921
887
860
868
874
862
845
868
871
893
873
897
911
924
934
934
922
937
927
920
909
903
907
886
854
866
882
892
863
855
870
879
870
851
895
933
932
923
947
935
923
977
998
997
961
967
971
935
922
881
883
906
891
853
869
903
908
926
923
938
908
886
887
895
893
904
923
927
916
894
855
860
867
836
795
793
790
781
805
832
832
840
844
867
869
828
823
826
830
833
838
847
855
853
834
823
807
794
784
783
795
821
833
848
848
840
846
860
883
895
889
898
892
868
867
841
841
856
884
917
973
962
955
944
920
906
903
873
894
919
971
993
1002
993
969
951
946
915
898
873
870
860
843
824
833
860
881
865
870
900
940
952
938
952
919
942
977
976
968
931
884
890
890
938
989
991
985
950
889
895
923
955
981
980
956
907
913
942
954
938
931
931
917
915
905
882
884
876
897
901
887
853
831
828
877
869
907
936
942
948
946
935
949
933
918
921
919
909
897
890
847
844
839
817
834
848
869
860
890
927
928
922
926
880
879
860
823
818
834
866
886
892
876
888
884
866
889
916
951
963
937
951
961
978
952
920
922
936
957
952
930
879
855
856
860
813
820
810
773
761
785
825
888
939
972
984
965
995
1009
1017
996
978
951
929
901
853
819
801
787
784
776
761
750
754
739
735
727
727
746
751
755
759
778
784
789
775
799
815
804
800
813
818
801
799
797
790
779
762
765
767
773
763
749
756
743
754
744
738
742
741
743
734
747
745
752
751
727
732
739
738
741
744
744
749
738
746
760
785
794
779
798
816
813
811
818
840
851
833
849
887
871
862
836
830
839
844
853
824
825
823
835
859
834
808
829
853
881
865
846
878
838
843
847
836
846
873
874
875
852
835
847
843
841
844
875
896
861
900
937
936
919
921
945
981
1029
969
992
1001
1000
969
973
953
960
925
936
964
947
909
892
870
855
821
801
760
748
722
715
707
705
700
695
694
689
694
710
730
758
772
797
775
750
760
769
746
724
743
770
769
774
791
795
782
796
800
793
811
813
821
821
799
817
824
840
823
816
827
841
826
831
843
874
899
874
888
887
899
870
892
900
879
887
898
874
853
861
881
855
875
910
888
881
911
907
885
897
923
914
877
895
926
900
897
917
946
909
863
885
913
953
966
921
933
968
985
937
956
966
995
1003
971
979
959
912
930
997
1043
1095
1058
1035
1024
1018
1027
1033
1033
1043
994
1003
1020
1034
937
948
959
975
939
965
1000
992
966
977
977
962
971
945
953
980
983
958
949
934
880
857
863
887
923
935
941
923
880
870
883
907
929
915
923
930
933
929
915
903
919
878
908
951
1011
1026
1034
1034
1031
1005
971
949
946
963
930
872
883
909
926
948
966
965
987
973
968
947
946
958
969
986
969
960
961
938
908
927
932
924
925
938
954
966
950
955
958
951
937
935
942
939
901
918
943
970
941
901
912
921
918
869
887
886
890
894
957
971
980
939
882
884
885
895
883
864
876
850
821
825
829
808
796
819
845
839
847
877
913
903
930
951
972
956
995
1022
1006
955
978
990
980
961
971
957
897
912
917
948
894
938
953
984
1004
1025
1035
1000
1021
1032
1060
1038
997
1004
1021
1056
1070
1025
1019
1029
998
953
978
1021
1007
973
1017
1041
1049
1026
1038
1049
1041
995
989
990
970
936
951
994
966
958
1004
1035
988
1020
1057
1078
1075
1040
1065
1073
1086
1041
1044
1060
1054
1028
1044
1063
1063
1054
1071
1102
1090
1053
1061
1063
1039
1026
1055
1045
1035
1012
1019
1023
1039
1011
993
997
1014
1013
1016
1002
957
968
979
1008
1005
971
1000
1013
1048
1038
1046
1068
1076
1071
995
1006
1039
1079
1072
1024
1057
1075
1050
1022
1049
1079
1096
1085
1059
1045
1058
1055
1070
1037
1027
1029
1015
957
968
992
1034
984
963
991
1003
979
1019
1035
1051
1008
1017
1016
1018
977
966
995
1021
1002
1010
1032
1031
942
887
917
928
893
911
1000
1043
1044
1037
1040
1050
1031
1030
1039
1020
1030
1032
989
956
946
940
914
874
897
922
925
893
930
973
985
948
991
1012
1036
1039
1028
1000
993
999
982
905
894
890
909
938
958
950
966
968
974
978
963
937
896
903
934
954
967
987
973
928
947
978
1011
976
954
963
906
912
931
956
999
972
967
904
881
901
908
910
906
941
968
944
877
864
868
845
837
817
801
798
792
783
784
786
787
780
774
780
779
782
760
790
795
778
809
827
850
833
845
866
887
867
863
878
900
896
927
936
911
948
964
943
897
899
882
877
851
870
872
889
912
915
904
912
923
927
900
914
888
887
894
882
888
883
864
885
866
847
812
808
784
780
777
806
810
839
869
874
876
890
913
920
930
890
891
910
940
906
902
942
956
946
964
1002
1000
1066
1045
995
996
1006
999
935
958
974
966
917
965
981
916
934
976
995
991
997
989
964
871
853
857
862
904
929
961
946
961
953
926
864
889
919
963
1009
932
860
872
859
895
892
894
900
903
922
940
951
955
971
983
990
964
969
979
972
918
950
986
1008
981
1041
1073
1098
1059
1090
1031
953
928
906
874
846
840
831
821
804
811
807
807
799
810
815
818
816
848
842
852
862
860
821
824
822
821
827
812
812
827
846
859
843
835
859
889
924
943
918
941
968
977
936
916
937
964
981
941
940
912
882
857
854
834
829
822
795
790
788
772
765
769
778
766
775
797
823
827
810
820
866
881
886
900
952
962
969
971
659
617
617
945
933
920
905
905
844
834
833
820
798
776
770
758
744
737
719
718
707
716
718
718
732
756
773
779
773
804
843
896
907
880
877
881
917
894
886
876
896
910
881
890
917
898
881
902
931
932
917
908
857
843
839
853
815
796
768
772
774
794
798
771
792
811
817
801
817
834
870
896
875
866
911
940
942
897
928
944
947
871
902
956
981
978
933
953
954
969
937
960
971
966
949
951
967
988
965
941
975
951
940
974
987
929
956
960
899
929
930
918
895
939
962
953
923
872
882
872
879
865
816
837
851
882
920
918
874
869
895
914
940
929
913
934
949
950
948
944
964
997
1005
1010
991
997
1006
1010
943
934
941
943
903
948
979
935
957
1001
1010
1010
912
930
946
969
947
952
912
896
902
909
892
929
971
974
991
1005
1030
1010
989
987
1012
1000
987
955
961
996
1022
1016
966
964
984
1011
962
943
969
988
968
925
949
972
985
962
1005
1024
1043
1017
1005
1015
999
950
898
911
941
949
897
909
912
907
908
918
920
897
835
723
785
779
776
772
776
780
778
782
774
780
774
774
772
773
779
774
775
803
794
767
812
790
783
820
839
838
875
898
931
914
942
955
930
948
990
1026
974
948
950
949
923
934
958
975
931
966
982
982
916
930
935
950
895
903
900
914
890
909
905
888
854
873
887
913
911
905
948
976
1010
1029
981
960
971
984
947
951
934
922
960
1006
977
995
1003
987
947
953
957
951
1014
1016
986
1012
973
953
994
1050
1042
1034
1012
950
938
919
926
956
977
945
943
959
988
999
1023
980
960
982
997
990
971
972
991
997
969
985
1007
978
967
987
986
956
968
976
981
947
899
932
974
1006
987
930
936
945
952
926
941
960
1003
1029
1008
1039
1046
1072
1072
983
996
1018
1022
994
1022
1030
1028
991
1007
1020
1052
1008
1035
1057
996
1043
1066
982
962
983
994
960
918
936
953
948
902
868
892
912
945
961
977
993
1004
1012
1020
1008
986
981
966
970
965
949
918
937
967
964
830
1075
964
945
993
1029
1013
978
1002
968
952
983
1005
1014
966
972
963
982
956
951
963
982
989
1033
1039
1006
1001
1007
983
962
920
938
938
949
945
917
947
983
969
979
984
958
954
1013
1044
1027
988
1035
1071
1098
1030
1071
1085
1095
1009
995
994
902
875
880
873
858
843
836
828
817
799
795
786
793
788
774
769
772
778
780
799
816
838
835
844
848
862
869
868
868
855
856
866
873
867
843
860
877
912
902
897
931
953
952
921
931
933
901
901
906
931
934
960
990
1016
979
971
971
979
955
952
982
993
978
955
985
1004
959
888
916
877
878
851
832
832
823
810
788
801
787
795
793
776
725
772
784
808
848
858
859
866
871
868
868
869
870
868
837
843
843
829
816
832
822
810
831
819
800
814
804
793
808
810
809
795
815
824
855
865
852
884
905
930
933
897
907
910
905
895
866
870
866
859
835
828
828
826
832
817
822
820
819
803
816
824
856
862
836
843
851
861
844
818
801
778
773
758
742
724
733
730
728
721
739
746
735
746
750
761
780
797
791
796
818
843
863
854
870
892
901
885
927
935
947
905
917
932
944
908
925
934
938
895
910
922
924
897
890
896
894
869
830
834
806
787
785
768
764
754
767
758
754
745
771
770
781
759
781
792
783
798
804
821
824
820
790
827
844
856
871
868
871
877
860
832
834
840
545
1106
831
828
856
839
814
839
847
812
841
845
833
823
842
845
837
839
855
870
878
924
932
895
870
901
916
900
915
938
959
897
906
929
909
864
880
866
850
877
906
914
895
928
951
953
875
884
890
870
862
880
890
891
888
897
913
907
933
962
962
972
905
913
936
936
883
908
924
909
865
908
934
944
948
921
928
938
932
915
932
951
912
900
912
925
882
894
901
887
841
873
885
893
863
894
898
896
571
1177
864
875
896
901
891
907
899
836
840
854
862
877
838
851
859
864
876
877
902
929
915
869
873
917
966
984
979
947
963
965
982
980
968
948
971
1011
989
990
965
967
946
918
911
902
907
892
888
890
882
852
872
887
897
853
863
865
835
849
853
856
862
866
880
878
882
872
885
900
921
898
914
939
917
879
921
931
886
907
916
938
896
916
943
952
947
920
936
952
976
978
943
969
969
961
937
944
965
971
923
918
921
880
849
867
840
866
881
903
883
910
941
943
908
907
917
896
856
866
873
858
845
849
850
832
839
852
845
816
851
869
874
873
833
827
823
827
825
815
782
759
778
787
790
828
846
854
875
890
898
909
903
913
916
904
911
887
860
882
885
900
878
873
890
911
921
909
913
926
940
945
940
908
929
943
962
944
913
909
932
903
898
909
913
881
889
890
872
888
917
930
920
891
908
914
924
923
941
944
954
943
956
963
977
977
952
903
916
946
948
908
916
956
971
983
963
947
919
876
884
909
925
908
900
907
922
912
901
875
881
903
922
905
918
907
898
889
884
884
872
826
820
835
843
849
835
856
859
866
824
819
856
850
856
855
845
844
842
839
846
845
818
839
840
858
853
866
859
851
874
899
921
939
946
933
927
908
865
864
860
824
824
832
839
838
884
923
903
933
901
915
916
907
922
949
947
961
929
936
958
967
935
916
924
942
908
902
914
908
883
885
897
892
886
913
930
916
929
940
945
919
922
936
928
923
938
934
914
930
950
944
933
912
907
913
925
911
933
967
960
933
922
931
893
910
932
950
938
910
930
950
910
891
906
910
881
898
922
954
933
941
965
961
940
937
938
947
928
920
941
950
944
951
970
983
960
987
1010
992
962
959
956
946
970
972
966
944
949
972
947
912
912
927
924
920
892
885
886
898
879
866
881
888
867
873
910
948
926
898
927
945
933
911
925
930
912
910
912
922
904
915
921
901
891
907
927
931
930
947
968
663
1241
966
964
947
962
951
934
937
952
959
942
922
941
964
955
940
953
955
931
942
939
925
916
921
922
911
868
877
885
917
938
894
884
896
863
846
872
894
897
903
909
905
893
910
934
930
921
904
894
898
901
865
876
900
918
874
895
940
959
984
992
993
979
976
948
958
951
927
872
891
908
929
906
907
907
901
899
879
854
855
873
891
900
876
884
899
923
947
978
977
949
889
851
852
876
896
916
914
922
926
920
912
913
914
908
919
912
905
917
913
916
921
896
870
875
878
855
879
917
953
932
977
964
916
915
917
932
910
908
905
895
886
876
865
875
839
813
804
818
806
813
804
788
796
809
820
816
800
784
774
785
805
823
836
797
785
780
757
788
818
837
870
847
891
923
949
982
990
944
956
946
914
914
966
974
1002
946
925
944
978
977
967
974
987
1003
993
1000
981
966
972
857
1047
924
936
954
923
898
921
941
952
949
937
937
924
863
849
858
848
845
852
879
889
870
890
890
890
882
885
885
923
934
919
918
916
882
840
849
879
910
918
924
931
881
885
882
884
865
840
852
875
888
858
899
911
922
955
978
970
992
993
993
977
935
960
964
975
975
974
946
954
959
929
947
956
965
963
978
922
906
907
911
905
900
890
874
861
852
830
814
803
783
790
813
866
900
852
830
855
895
958
1004
1025
1002
979
962
945
901
897
895
851
855
830
821
870
900
955
1007
1012
991
994
1013
1008
1008
1010
964
941
957
962
965
971
965
969
971
983
999
994
949
944
943
916
896
918
919
900
938
973
949
967
980
977
947
979
1011
1030
1008
1001
991
1017
1013
970
990
1015
998
962
965
987
985
947
953
971
964
955
965
971
977
974
980
980
953
929
939
898
863
888
911
934
894
920
933
920
905
927
916
939
953
962
934
946
957
961
922
924
884
907
898
912
921
918
872
829
832
854
868
892
911
924
918
917
905
908
908
899
890
893
899
882
857
875
889
884
874
880
890
881
872
881
918
924
902
910
911
919
915
912
922
933
929
904
911
936
926
927
921
922
916
905
901
912
928
935
941
919
868
864
868
887
889
860
857
874
871
897
903
903
871
906
899
890
871
873
878
883
888
877
898
896
875
880
899
894
893
917
924
914
925
922
918
900
915
936
943
922
940
948
936
932
926
938
903
892
900
879
881
897
920
905
915
913
927
910
928
927
926
910
922
951
929
925
950
958
954
923
931
921
897
888
909
935
915
878
883
916
926
927
922
908
892
895
874
869
872
866
865
880
875
872
903
918
928
918
915
867
856
833
818
832
848
845
844
822
847
879
907
937
930
947
941
934
926
918
865
851
873
902
954
977
990
994
1008
1011
993
950
899
917
942
957
981
969
955
961
940
889
903
924
964
999
990
1000
988
979
963
943
882
878
886
885
908
886
903
935
928
939
937
919
874
865
861
855
861
853
828
812
824
830
842
845
841
867
900
917
931
955
971
970
945
647
1134
884
906
946
946
928
933
956
954
953
910
916
913
874
875
882
876
839
838
839
866
909
949
986
1008
972
956
971
992
997
976
966
956
958
953
894
871
866
891
907
883
915
939
961
922
916
939
967
986
970
961
939
873
872
891
912
926
935
940
897
860
854
838
822
822
831
828
811
792
798
824
872
912
937
888
878
921
936
960
968
958
989
997
948
900
877
851
823
823
847
874
903
947
964
932
946
933
930
960
934
944
956
968
965
923
952
984
1014
1046
1060
1064
1076
1086
1063
1059
1066
1072
1079
1069
1034
1060
1073
1077
1065
1053
1053
1054
1035
996
983
981
971
937
936
960
958
959
958
953
971
990
1020
1010
1029
1025
1031
1033
1017
993
996
979
986
1022
1025
1024
1024
1017
1002
988
957
901
893
896
901
905
911
890
851
839
828
832
842
857
890
893
882
880
862
839
825
815
809
800
792
779
772
788
790
791
786
812
830
869
866
855
894
917
890
901
895
883
892
899
893
875
834
816
806
793
792
776
778
779
773
783
772
789
797
781
793
816
823
842
863
870
899
892
877
852
855
822
833
827
820
825
803
798
801
817
825
810
790
798
789
800
847
825
813
812
815
794
801
807
793
805
810
797
814
827
814
821
837
846
823
842
854
827
842
850
837
825
829
816
803
815
808
821
836
851
849
847
857
846
857
851
864
849
848
821
824
835
841
854
832
818
836
845
867
844
814
828
833
842
840
857
865
868
837
847
876
886
874
840
864
869
825
864
890
920
905
905
902
931
859
806
834
851
867
902
914
914
928
922
937
931
939
892
888
867
855
842
841
820
827
812
824
793
815
845
911
965
1002
985
989
1003
993
962
955
959
949
936
948
966
963
929
914
872
873
882
873
865
857
873
883
876
857
883
902
945
915
929
924
933
924
861
845
823
816
811
821
815
818
810
787
807
799
825
845
860
869
889
912
906
892
894
907
919
898
912
926
926
925
893
878
894
917
935
899
898
901
923
922
951
901
918
939
951
913
877
836
830
813
815
816
840
855
822
839
857
842
846
862
870
921
931
940
962
980
989
967
951
961
972
953
980
1015
1023
952
953
899
911
948
963
998
985
966
937
944
948
975
975
1000
1015
1015
1021
1006
968
892
897
954
924
980
1030
1048
983
1011
1031
1025
1012
964
972
978
996
1001
1009
1018
990
1021
1008
942
939
946
948
963
937
919
935
957
987
1012
1032
1011
1032
1035
1012
927
933
985
996
962
901
917
914
895
876
880
872
848
865
820
862
871
865
850
836
835
830
829
812
834
845
857
862
876
901
914
881
848
920
985
998
919
909
869
862
837
850
861
885
893
919
960
980
972
986
996
996
993
949
985
997
992
943
958
963
966
927
958
963
970
933
962
961
930
939
958
950
933
925
868
876
850
864
904
954
988
960
971
923
895
853
832
821
798
794
789
777
772
769
782
791
829
871
891
874
912
946
956
928
944
967
926
934
957
923
932
963
966
910
930
945
970
951
931
966
986
1009
1002
1029
1014
1017
1008
955
971
971
983
950
939
940
935
903
878
896
903
920
886
887
918
928
929
898
908
911
909
908
863
864
867
872
847
803
782
782
764
756
747
767
784
770
798
831
861
848
820
815
817
807
798
792
800
782
794
794
814
816
839
849
853
865
867
856
865
877
871
868
846
845
841
841
842
828
814
805
812
800
790
805
807
796
805
820
813
798
813
799
814
823
834
819
760
888
801
810
822
850
862
845
824
818
806
793
770
760
752
737
720
728
721
712
727
730
730
746
753
770
784
796
773
784
794
778
779
798
793
802
790
797
811
824
812
839
835
809
836
837
843
829
842
828
835
831
813
814
811
809
796
790
790
801
821
797
817
843
855
840
873
902
910
904
926
923
894
880
882
876
857
857
871
877
863
882
882
893
885
851
868
855
860
837
846
865
848
886
898
883
893
892
889
864
861
835
814
812
799
819
820
835
816
836
836
808
805
800
779
780
756
753
753
756
747
759
780
810
839
824
858
889
903
918
923
878
872
845
823
818
804
808
841
846
874
890
871
861
849
848
871
870
878
875
859
879
883
898
888
873
862
872
868
873
921
954
949
922
950
953
931
926
941
1007
1016
1013
968
984
954
905
871
876
879
851
839
873
909
985
980
989
974
973
940
940
926
907
915
925
941
937
944
967
942
932
950
933
884
896
886
855
858
875
872
647
1115
896
899
896
913
880
882
866
853
835
848
824
835
843
852
869
868
885
894
882
903
895
868
868
875
840
796
825
854
876
871
896
905
871
865
874
883
893
887
894
888
862
864
832
836
829
832
809
822
828
818
832
831
829
811
822
825
824
812
818
832
834
826
816
854
870
856
879
887
858
874
876
848
857
855
837
851
850
855
841
874
873
852
874
889
904
912
921
884
871
890
890
889
864
858
825
825
815
794
817
815
839
840
830
857
868
841
845
863
995
1123
1022
1085
1066
1019
1035
1033
1052
1090
1047
1064
1024
1062
1084
1047
1056
1083
1026
1055
1102
1042
1048
1103
1066
1032
1069
1159
1101
1118
1161
1123
1136
1212
1128
1103
1146
1095
1133
1174
1142
1073
1079
1067
1038
1078
1102
1081
1097
1117
1040
1040
1063
1084
1039
1054
1068
1035
1071
1098
1116
1086
1000
1128
1005
1012
1013
1037
1038
647
1307
1004
991
986
1000
1020
997
1017
1030
1059
1022
1050
1080
1069
1064
1108
1155
1093
946
928
914
878
845
824
799
783
780
773
769
751
752
751
742
747
729
726
735
742
762
738
744
749
760
754
749
762
772
773
786
785
808
819
824
787
803
869
945
1018
1019
1111
1080
1103
1105
1132
1088
1080
1157
1180
1197
1170
1079
1081
1049
1095
1027
1129
1129
1062
1062
1069
1035
1085
1150
1074
1097
1094
1069
1060
1037
1022
1059
1028
1070
1059
1024
1037
1002
1016
1046
1030
990
1064
1020
997
1013
1031
999
1037
1025
986
1011
1034
1069
1015
1007
1045
1054
1022
1054
1105
1098
1065
1097
1121
1099
1093
1105
1051
1043
1073
1115
1052
1070
1014
788
785
681
667
951
982
1004
997
993
1006
1008
1012
1039
1031
716
1252
946
957
962
948
935
936
962
948
951
955
950
932
920
930
918
915
883
891
903
878
890
900
908
892
876
879
901
917
906
889
904
938
950
956
983
929
739
1135
899
913
919
923
897
898
917
935
910
939
966
951
967
938
915
933
949
904
931
937
942
901
898
927
888
889
903
911
928
901
579
1210
899
897
896
887
736
834
267
728
824
828
824
808
817
820
809
817
835
826
827
839
839
829
846
863
868
835
812
827
833
829
810
828
844
859
872
890
907
910
909
913
898
894
856
839
825
794
770
767
744
716
718
699
682
675
679
670
659
652
656
659
651
646
642
648
646
648
642
646
649
663
669
694
717
740
754
735
746
760
760
753
763
762
758
774
778
764
766
781
874
902
1028
1161
1122
1179
1211
1153
1186
1115
1114
1132
1128
1096
1136
1170
1132
1130
1151
1153
1160
1184
1219
1160
1202
1203
1163
1119
1164
1132
1087
1147
1177
1101
1167
1173
1095
1107
1164
1130
1117
1183
1216
1101
1164
1191
1115
1193
1141
1207
1225
1188
1267
1327
1275
1238
1237
984
994
948
912
870
846
818
812
781
765
765
756
744
730
732
730
714
754
755
756
756
763
766
771
777
651
890
779
775
778
796
787
775
788
789
804
797
800
805
759
760
765
756
745
757
748
754
756
790
796
819
801
827
831
850
846
832
842
812
778
796
793
800
817
805
814
826
829
858
857
882
900
834
841
850
837
808
822
836
837
844
855
854
874
888
879
848
865
881
834
856
876
887
876
894
925
920
896
908
917
922
899
928
938
916
943
955
970
953
931
951
941
964
976
983
968
964
960
943
937
938
906
925
941
962
963
959
923
870
879
885
896
862
888
905
910
908
881
876
849
833
816
801
798
786
784
794
785
757
764
777
790
802
849
872
883
887
848
859
858
818
811
820
819
795
794
817
851
880
889
892
915
915
894
889
873
882
890
886
880
897
860
851
855
867
863
853
846
843
851
856
850
856
854
831
826
864
876
857
841
807
800
796
809
804
787
794
824
796
743
796
831
884
919
917
911
884
896
867
836
838
860
849
882
901
919
899
886
896
871
872
889
892
850
884
905
934
937
929
926
911
907
894
887
893
918
925
928
901
959
975
970
918
874
938
899
902
879
885
895
900
899
894
894
893
870
890
880
848
937
916
900
922
924
900
921
925
920
906
912
925
907
923
928
925
893
889
898
884
876
898
923
935
926
957
985
995
961
982
1000
1001
943
955
942
936
895
913
906
907
895
917
937
905
868
863
833
846
884
896
881
861
859
855
844
837
841
853
834
839
860
863
834
858
875
876
861
887
906
888
854
860
866
867
845
876
913
952
946
957
981
1008
997
964
986
998
981
921
926
936
941
902
920
925
919
892
911
918
906
894
909
919
900
911
923
933
907
891
904
916
919
898
920
918
905
891
901
925
937
901
921
936
948
918
926
894
866
842
842
840
819
821
822
807
805
575
1056
829
820
872
903
907
915
935
939
910
927
935
941
914
921
933
923
914
946
942
935
901
914
928
913
928
960
950
916
925
935
913
903
908
908
862
860
855
832
827
833
832
815
831
838
852
850
855
879
897
870
868
862
835
813
826
818
827
831
866
897
904
913
945
983
972
950
947
957
918
911
899
858
808
812
817
820
834
860
879
911
931
945
952
959
945
892
876
865
840
814
802
785
785
799
812
849
824
886
929
955
954
943
943
910
886
887
888
881
869
895
917
949
942
959
969
950
928
963
940
862
868
877
868
890
875
893
909
928
910
947
968
992
985
930
950
956
952
927
932
935
921
914
917
897
908
911
897
897
917
935
914
915
922
946
939
888
892
881
880
853
861
848
845
818
831
843
848
851
882
886
886
881
824
962
862
872
894
902
879
870
897
906
913
910
907
920
909
902
890
903
911
889
904
907
911
879
895
905
882
840
846
845
840
813
825
822
828
810
834
841
806
796
811
834
855
854
841
871
896
911
897
886
908
915
920
923
911
918
930
928
880
900
907
920
901
898
923
911
893
901
903
899
873
893
896
874
907
909
919
915
928
951
921
904
899
869
870
876
884
876
897
918
925
911
924
919
900
884
888
887
879
862
859
859
868
828
826
816
802
803
799
809
829
839
883
903
929
935
930
917
933
938
936
931
933
915
867
892
898
910
884
926
931
927
935
944
953
935
932
920
886
881
881
877
835
826
793
777
771
776
757
748
759
753
762
763
768
787
798
789
787
797
801
802
804
812
824
812
824
832
817
802
818
825
804
812
826
834
836
837
842
818
806
828
848
877
897
846
863
891
915
892
920
923
948
981
983
962
957
952
941
919
924
904
912
928
917
899
864
877
870
875
877
855
859
826
836
856
869
878
859
847
856
829
836
847
866
844
850
839
840
858
850
821
780
784
811
813
826
830
849
860
869
881
883
890
871
923
936
944
975
941
908
905
900
883
902
895
865
876
888
899
895
901
905
900
907
897
899
907
899
879
892
896
864
881
902
924
882
911
929
922
901
938
975
977
973
1021
1041
1019
987
1000
1007
998
991
991
989
989
985
959
980
986
984
951
984
995
990
981
1005
1040
993
981
1000
986
915
901
897
878
841
836
825
820
806
833
840
891
904
879
877
854
885
895
910
893
886
887
875
901
908
951
942
966
977
980
964
1000
1028
985
1002
1021
1017
946
893
900
877
889
902
885
887
917
944
940
951
943
933
917
920
905
867
871
864
877
864
879
883
859
878
919
916
909
925
939
933
921
934
926
918
908
930
961
944
951
986
989
992
940
958
931
928
943
963
924
941
963
974
999
988
993
1012
1043
1040
1020
1010
1014
1019
1013
989
1002
1028
1008
1030
1026
1027
981
997
1018
1001
970
1015
1047
1084
1054
992
1004
1037
1047
1040
1024
1043
1043
1048
1010
995
1018
1042
1061
1024
1034
1074
1088
1095
1062
1045
1068
1087
1048
1079
1133
1149
1092
1092
1117
1125
1095
1108
1126
1128
1052
1042
1053
1052
1038
990
1020
1050
1040
1012
1016
1007
969
984
1019
995
1000
1032
1049
1068
1054
1048
1067
1071
1048
1036
1003
1015
1026
1039
1001
981
1022
1034
1037
1047
1040
1041
1021
1017
1024
1033
1009
1010
1024
1017
986
960
976
992
1012
1032
1033
1043
1071
1084
1050
1038
942
923
895
865
847
830
821
809
806
792
798
794
788
782
799
799
803
804
812
834
822
831
854
835
838
865
885
864
887
892
880
885
840
830
824
824
803
789
804
815
839
871
914
938
923
944
966
969
943
948
967
950
925
916
934
944
925
966
1011
1006
976
981
982
956
951
974
977
946
940
947
967
970
1016
1046
1076
1057
1046
1090
1018
912
908
921
956
981
999
993
995
1002
982
984
1010
1051
1022
1013
1026
1008
942
968
946
1006
1037
1060
1019
1042
1039
998
1007
1021
1046
1072
1051
1045
1066
1086
1078
1071
1054
1054
1084
1054
1032
1058
1048
1039
1037
1046
1040
1012
1045
1079
1048
1018
1043
1033
1020
1008
1023
968
930
916
984
1020
1038
1082
1105
1056
1010
1019
1023
1033
1077
1120
1144
1082
1044
1024
981
1011
1062
1110
1093
1081
1057
1078
1107
1122
1109
1051
975
992
1025
1037
966
973
943
984
1031
1075
1063
1052
1033
1020
1004
981
976
980
960
903
918
925
960
988
984
987
1004
1022
1029
1018
1005
1025
1047
1046
985
975
985
1006
1051
1049
953
947
964
983
965
941
908
869
851
841
825
812
810
804
784
780
786
781
785
811
819
828
840
870
903
934
925
876
901
905
885
847
860
844
820
834
832
820
839
843
822
836
872
874
868
894
899
896
912
885
910
933
934
934
920
936
949
933
940
949
963
943
954
965
985
975
1010
947
924
946
978
1001
983
972
1014
1009
1006
984
1010
1023
981
972
975
976
936
937
966
968
940
979
1022
1016
1013
1018
999
989
1002
1040
1054
1055
1070
1087
1042
1058
1078
1028
1044
951
1003
1082
1145
1140
1070
1088
1120
1137
1123
1073
1096
1101
1026
1028
1026
1041
990
1027
1036
978
1001
1028
1045
988
1017
1037
1034
972
981
981
993
993
963
961
957
902
821
850
820
813
809
817
816
826
820
826
834
840
847
847
857
845
879
911
914
876
918
912
881
917
907
863
864
869
852
836
840
825
827
838
849
868
848
876
897
900
916
924
926
899
898
901
844
858
860
871
865
880
878
873
875
869
858
865
898
913
906
893
918
935
905
927
959
972
966
940
958
969
978
965
957
952
915
931
929
925
931
908
883
859
853
834
840
828
807
820
831
844
852
814
864
852
868
851
874
875
854
870
886
909
903
937
929
556
1312
811
1051
930
941
930
903
908
900
903
858
871
880
857
866
858
876
885
885
942
950
902
915
949
966
952
923
925
929
946
974
1002
960
989
1012
1025
1031
1030
1016
973
883
891
878
845
851
869
869
843
859
882
904
890
914
936
951
929
931
950
600
1292
980
1015
997
996
979
932
921
906
912
916
885
895
898
877
859
908
900
867
906
887
856
889
879
927
1013
959
913
902
881
881
876
870
861
889
908
925
941
922
934
628
998
557
672
658
1185
949
927
355
587
903
907
883
867
864
855
832
813
806
803
783
785
785
811
824
835
827
879
910
954
957
910
874
907
966
956
903
937
963
980
939
971
959
927
919
910
901
864
847
841
823
822
818
812
789
805
806
821
823
872
908
926
899
936
942
903
899
902
884
839
865
875
868
862
902
906
885
901
919
902
885
901
917
904
921
969
932
926
956
967
941
961
985
989
964
996
1022
976
985
991
987
981
1024
1025
1017
982
1019
1038
1016
970
978
950
907
929
946
928
869
826
865
891
897
914
938
904
931
941
954
972
938
940
939
962
973
979
981
979
979
979
953
961
963
933
940
948
935
915
918
896
861
901
903
925
893
968
933
924
917
897
858
854
847
856
858
845
859
869
878
869
850
864
860
846
816
820
804
802
809
810
804
819
830
834
826
833
840
827
821
823
816
796
811
829
817
813
839
563
514
651
883
890
890
863
848
871
710
1031
902
917
909
869
867
878
879
716
665
1112
865
850
839
855
872
879
622
1108
873
864
850
848
834
803
795
777
767
744
742
740
747
736
742
748
764
755
771
774
775
794
809
803
792
822
845
854
830
836
824
819
823
853
867
861
882
893
898
847
848
847
820
814
844
854
870
884
893
876
883
904
966
933
952
985
938
919
937
923
932
941
918
916
872
900
913
894
869
880
863
874
914
909
944
979
982
936
948
952
929
914
915
927
902
946
955
965
939
960
954
908
921
909
894
877
888
922
885
887
908
923
886
851
875
907
904
887
894
932
945
935
975
1005
997
913
927
894
880
849
837
842
854
841
827
853
865
913
903
923
926
905
929
948
938
914
934
926
875
856
904
953
931
924
965
1026
973
980
1015
1019
1000
1027
1057
1051
1035
1057
1072
1016
1048
1068
1061
1058
1030
1039
1064
1044
979
1009
1021
1011
1004
1015
1005
988
1003
1008
979
1029
1047
1000
1019
1037
1022
1003
1013
1054
1047
996
1029
1049
1031
1008
1004
1019
1032
1038
1020
1041
1068
1084
1022
1040
1066
1057
1006
1022
1022
1026
985
1007
1028
1018
1012
960
889
898
905
908
935
937
938
948
922
938
955
949
961
603
1274
910
886
899
900
906
879
825
838
835
852
861
869
885
895
912
916
894
878
864
859
850
849
868
889
870
899
930
952
992
1009
951
957
937
953
965
953
920
940
957
915
917
931
986
935
954
998
973
1007
980
1001
982
1007
990
964
879
903
892
901
894
902
910
926
904
899
904
916
921
910
887
846
847
878
951
1005
1055
1048
1039
1030
1034
1026
1027
1014
1002
993
976
976
941
948
894
919
998
1011
1008
1041
1071
1033
1031
1056
1020
1025
988
1008
1018
1001
1011
986
994
1015
1023
1007
979
993
1001
1032
968
884
897
893
909
937
961
993
1011
1001
987
979
979
953
993
992
1066
1087
1075
1070
1072
1065
1075
1064
967
965
913
907
882
578
1105
804
789
796
778
771
773
776
765
760
771
787
810
806
840
872
880
900
923
936
943
924
929
922
918
894
861
824
821
809
797
789
768
771
771
782
805
806
833
827
833
856
841
890
895
860
859
870
857
862
876
867
858
846
859
886
896
881
863
881
896
886
870
887
911
920
889
898
920
909
892
922
964
952
923
926
918
859
868
889
897
910
930
942
982
967
919
907
911
896
885
891
918
895
879
871
867
887
853
877
873
863
878
887
891
902
889
866
885
852
872
882
893
866
871
897
890
905
935
955
943
946
943
944
904
916
951
967
964
922
929
928
939
933
897
924
938
953
931
924
916
930
911
897
908
935
934
948
886
884
882
885
875
847
833
817
802
792
784
765
757
769
788
786
779
808
807
797
823
841
857
848
869
882
886
866
870
837
823
816
684
928
798
797
811
788
789
793
795
791
802
801
795
796
792
791
777
771
779
780
762
783
787
778
785
792
782
775
797
785
768
773
758
762
747
755
758
744
744
750
754
743
760
758
728
741
761
764
767
784
785
791
767
751
739
734
730
715
716
716
725
728
743
758
753
743
733
738
734
748
755
775
780
791
806
812
810
792
785
803
836
808
796
819
817
815
798
798
795
792
774
800
792
798
819
835
845
834
856
865
871
828
870
869
852
874
864
870
846
847
836
824
835
821
830
830
823
834
835
829
805
815
799
775
795
783
781
771
789
787
773
794
809
790
799
820
811
782
813
814
808
797
798
793
776
794
795
787
783
791
812
782
801
806
819
793
821
823
832
820
851
870
890
890
921
925
907
888
905
934
885
825
748
805
796
796
799
794
776
774
764
760
758
765
766
761
777
780
772
787
801
800
801
826
824
807
821
820
795
801
809
781
792
776
780
788
782
777
786
772
781
769
774
760
769
764
749
759
766
751
763
774
771
765
761
776
763
767
763
772
759
760
764
772
772
778
789
803
792
810
818
803
817
825
822
827
854
846
817
823
835
820
819
822
827
816
857
871
857
897
884
869
872
845
849
842
861
880
851
852
866
887
903
905
941
946
923
875
899
909
898
943
965
948
984
1002
966
978
1004
1004
1003
1039
1049
1013
1016
1013
1027
980
988
999
1023
967
978
1003
940
937
961
954
931
979
1034
1014
1042
1053
1079
1062
1011
1030
1061
1050
1033
1031
976
959
985
987
980
1022
1051
1027
1067
1111
1105
1093
1123
1152
1104
1135
1129
1116
1121
1079
1133
1137
1127
1085
1116
1123
1061
1088
1124
1069
1072
1102
1129
1072
1109
1107
1073
1095
1109
1084
1068
1122
1123
1039
1058
1064
1042
1037
1074
1100
1078
1062
964
970
1003
984
1012
1035
1050
1091
1124
1149
1130
1098
1084
1039
1014
979
967
973
984
981
1007
1031
1032
1017
1013
1017
988
989
1008
954
935
959
968
977
1027
1075
1068
1085
1085
1088
1074
1081
1097
1101
1100
1057
1059
1046
1035
1070
1106
1126
1072
1098
1113
1089
1079
1106
1125
1079
1084
1096
1110
1079
1093
1125
1107
1100
1143
1152
1104
1094
1098
1075
1069
1046
995
1009
1017
1001
996
1015
1063
1055
1067
1063
1055
1005
1026
958
932
1006
1068
1028
1064
1102
1107
1060
1071
1085
1073
1015
1051
1072
1078
1055
1085
1091
1076
1052
1089
1087
1043
1060
1025
1004
1023
1035
1053
1016
1052
1081
1090
1076
1060
1062
1038
1044
1052
1050
1003
1026
1035
1050
1001
1032
1050
1067
1035
1060
1087
1077
1042
1070
1089
1053
1054
1080
1093
1052
1106
1120
1111
1070
1096
1114
1118
1080
1117
1133
1118
1095
1130
1149
1104
1078
1083
1107
1126
1075
1067
1089
1093
1062
1041
1066
1078
1062
1050
1072
1088
1028
1047
1059
1062
1018
1043
1064
1028
1046
1087
1093
1041
1069
1109
1129
1108
1129
1133
1129
1077
1101
1107
1108
1064
1093
1100
1086
1041
1032
1030
1058
1018
1073
1102
1108
1078
1102
1071
1029
1050
1070
1042
1036
1049
1068
1052
997
1006
1045
1059
1002
903
924
929
930
931
936
937
918
918
894
883
868
875
899
908
929
948
959
921
928
923
891
897
933
981
939
991
1028
1043
1019
1055
1076
1085
1050
1075
1065
1058
1079
1102
1120
1121
1112
1126
1120
1101
1086
1110
1116
1080
1093
1110
1055
1024
1059
1096
1049
1083
1125
1108
1063
1106
1149
1151
1116
1134
1158
1138
1115
1103
1080
1048
1020
980
994
949
965
972
1001
980
1018
1073
1085
1088
1039
1047
1061
1075
1084
1110
1104
1108
1121
1129
1151
1099
1100
1118
1107
1018
1029
1057
1038
1011
1039
1084
1055
1045
1092
1113
1063
1096
1145
1160
1091
1110
1130
1146
1101
1113
1123
1125
1086
1104
1124
1116
1065
1089
1069
1022
996
986
997
1024
1008
998
1052
1091
1024
1029
1052
1067
1058
1055
1081
1085
1078
1090
1103
1068
1082
1086
1083
1050
1075
1083
1101
1097
1047
1021
996
982
973
964
979
985
957
966
901
870
899
963
942
1034
1064
968
982
937
926
902
872
861
844
829
799
767
793
754
752
734
737
742
741
752
747
755
754
756
776
788
793
797
818
832
841
837
839
815
812
812
827
837
844
832
852
866
850
857
870
881
911
902
898
881
879
849
851
843
842
843
853
858
850
830
829
826
824
821
824
814
825
827
836
837
870
898
889
882
895
901
884
878
886
882
837
832
818
791
799
795
782
795
775
808
804
805
819
831
825
838
864
871
889
904
901
884
906
885
898
907
896
886
896
878
860
879
910
899
900
920
908
925
938
960
952
961
982
991
990
1019
1014
965
979
998
1006
974
984
993
997
972
987
992
959
977
997
996
1023
1030
972
999
1026
1070
1070
1065
1091
1084
1018
986
1025
1011
1007
989
986
977
964
967
985
977
956
982
983
975
1009
983
999
1033
1021
1001
1025
1014
994
1020
1041
1024
1016
1008
991
1008
1006
998
996
980
994
1001
1018
1010
1005
1008
957
971
941
941
939
949
963
989
1004
974
993
1002
995
1011
1023
987
991
994
966
967
982
947
914
892
961
1013
992
1029
1055
1058
1075
1067
1015
1015
1001
959
957
962
946
944
975
967
1010
1038
1020
1028
1046
1039
1044
1029
1032
1012
1010
990
974
987
1011
1006
1001
1020
969
996
1007
992
967
975
972
977
1002
1020
1022
1019
1031
1020
1031
1054
1051
1023
1040
1057
1031
1052
1059
1032
1017
1039
1024
1026
1037
1043
1036
1060
1044
1061
1065
1052
1051
1058
1033
1010
1021
1008
1009
1020
988
993
992
974
968
989
975
959
960
950
944
946
964
970
989
987
993
1012
1014
978
1003
1015
1000
1020
1041
1009
1021
1017
969
976
985
958
956
994
984
992
1001
962
978
1001
981
1011
1029
1036
1038
1046
1052
1042
1041
1045
1010
1033
1028
1034
980
875
944
1001
1072
1056
1066
1056
1029
1016
991
980
991
1004
979
991
1004
991
958
965
961
986
972
978
979
961
958
962
935
932
948
954
949
934
960
979
979
1009
1009
982
964
983
992
1000
1000
967
984
1008
1009
965
970
992
998
991
992
1003
1005
1010
994
977
984
996
989
947
969
976
950
971
1003
1004
1005
1025
1028
1045
1067
1074
1045
1060
1042
980
975
944
975
960
956
956
928
929
917
922
933
895
923
942
953
963
962
983
996
964
942
958
972
956
905
947
999
1034
947
923
976
1027
1010
1024
1040
1020
1016
1023
993
1006
1003
1017
986
1011
1055
1037
1051
1052
1022
1025
1051
1045
1020
1026
1015
986
1021
1027
1011
1006
1020
1009
1027
1047
1043
1012
1029
1051
1052
1009
1055
1082
1086
1053
1085
1091
1059
1067
1069
1073
1084
1056
1055
1029
1041
1059
1004
987
1023
1101
1138
1123
1117
1088
1053
1086
1115
1126
1071
1059
1089
1078
1055
1051
1048
1033
995
1011
1041
1056
1006
1016
1028
1003
1006
1014
1010
994
1024
1045
1021
1049
1066
1072
1056
1077
1110
1101
1115
1110
1088
1103
1056
1047
1059
1062
1023
1059
1079
1076
1029
1011
1031
1056
1060
1045
1011
1013
1021
1029
1009
1033
1071
1055
1040
1033
1028
1018
1049
1047
1036
1049
1040
1017
1039
1034
1000
990
1001
1005
979
1012
1016
1000
1025
1058
1042
1010
1044
1001
1008
1024
1037
1038
991
1010
1005
978
964
960
945
956
964
982
984
978
988
949
954
968
942
945
953
963
962
972
977
1012
1023
1001
1036
1047
975
881
919
947
1001
1053
1073
1109
1120
1146
1111
1049
1022
1004
992
973
962
950
965
976
939
956
953
914
958
987
974
988
1014
1032
1002
1025
1048
1050
1025
1043
1059
1058
1044
1028
1055
1005
1015
1029
1051
998
968
958
955
927
928
906
913
908
927
906
930
945
936
965
985
947
984
997
966
997
1024
1003
1033
997
1006
1019
1022
1033
1035
1046
1023
1030
1027
1009
1012
1001
989
987
950
957
964
938
961
975
952
950
956
937
934
928
941
930
930
931
912
931
924
934
923
929
913
898
912
937
929
935
964
966
937
941
973
946
955
969
928
922
929
916
921
920
928
932
971
970
955
974
974
938
932
948
969
972
934
941
962
969
958
967
955
972
981
976
1002
1014
990
987
998
1004
1012
1043
1067
1047
1062
1060
1048
1032
1028
1007
1020
1036
1029
1018
1045
1054
1009
985
1006
965
969
961
972
977
983
1008
992
1008
1005
996
979
984
992
967
974
982
979
976
976
970
956
966
966
970
1003
1018
995
949
965
962
947
921
894
878
917
976
985
994
1049
1072
1073
1053
1071
1079
1055
1053
1068
1066
1045
1046
1043
1047
1030
1029
1036
1017
1011
1031
1052
1063
1033
1035
1053
1053
1064
1032
1043
1028
1049
1076
1078
1037
1037
1019
984
1019
1048
1064
1084
1096
1064
1051
1071
1079
1051
1017
1025
1019
977
1012
1050
1029
1066
1089
1050
1082
1077
1066
1088
1054
1048
1069
1046
1028
1005
979
981
985
966
973
988
996
986
991
1006
975
969
972
988
968
999
995
979
1016
1013
1001
1019
1029
1015
997
1026
1057
1045
1040
1063
1093
1052
1068
1065
1028
1009
1012
1011
986
994
1013
989
1029
1045
1010
985
999
1008
1014
1027
1058
1051
1070
1071
1084
1083
1022
1030
1031
1046
1029
999
1008
1018
1001
923
927
947
972
969
977
990
1016
1001
1008
1021
1032
1009
1000
999
977
994
1010
1025
1011
1065
1077
1050
1063
1070
1026
1004
1018
1031
998
1029
1011
1024
1049
1045
1037
1034
1069
1064
1035
1032
1066
1098
1062
1066
1068
1067
1049
1005
1007
1036
1022
1015
1016
1019
1000
1032
1039
1009
960
985
1010
1040
1050
1063
1078
1070
1088
1100
1065
1063
1086
1059
991
1012
1033
1020
966
982
977
955
932
953
981
1008
1026
1026
1040
1014
1001
1008
1014
973
874
907
915
923
958
996
1025
1051
1044
1029
1013
1015
1020
990
970
954
961
957
942
883
891
894
870
918
879
868
899
889
861
865
868
839
834
818
796
787
771
757
737
728
725
712
705
706
707
701
702
697
715
725
639
824
774
780
777
792
798
802
790
772
769
769
765
752
761
763
769
763
761
765
767
767
764
756
756
760
765
786
772
777
772
765
761
742
737
731
731
719
717
718
710
710
695
693
687
683
678
672
672
666
666
659
659
666
660
663
664
671
676
673
667
669
671
669
665
665
659
658
657
657
667
665
667
661
669
668
671
669
670
673
674
664
660
657
658
650
656
657
652
651
660
654
649
657
667
676
671
676
685
691
679
689
684
684
693
689
690
688
709
702
693
704
698
704
702
704
719
731
742
742
743
773
802
792
817
876
897
864
905
947
939
892
905
928
878
866
900
925
928
878
892
927
923
905
919
938
899
928
974
936
935
950
890
850
865
900
914
908
931
968
963
989
1004
1003
1005
1043
1035
991
993
1029
1063
992
989
1014
1030
970
990
1031
1015
1005
929
894
936
963
896
890
912
940
950
922
880
874
856
864
845
840
884
887
875
908
904
907
906
905
877
865
883
885
852
841
827
869
909
904
906
938
961
960
941
943
946
893
884
915
902
912
918
958
1003
1018
975
967
917
902
946
941
911
946
983
1000
971
946
959
976
976
950
928
892
880
868
885
896
888
875
920
938
941
965
1000
1014
998
963
981
1013
1011
938
915
934
958
917
888
923
936
924
951
975
947
938
965
992
959
948
911
913
926
927
940
965
956
924
922
938
952
899
894
892
898
886
891
873
864
879
877
875
869
860
848
881
885
909
924
897
926
946
977
941
930
932
924
916
891
862
858
862
850
873
878
866
872
895
911
880
900
903
927
928
891
912
933
934
922
927
939
933
913
907
918
919
887
873
859
862
885
898
891
893
912
910
926
941
947
907
879
904
908
924
884
898
884
874
859
870
883
880
857
862
840
866
912
912
895
930
943
931
945
953
940
928
892
880
890
887
885
911
954
969
978
940
906
878
878
878
908
933
950
934
922
910
919
909
902
858
841
831
815
827
854
857
838
867
878
875
862
840
856
888
875
866
888
894
883
907
917
879
884
903
923
873
883
881
860
856
868
879
896
866
881
896
893
878
859
864
858
825
819
817
843
842
810
819
815
794
800
797
784
781
761
765
762
755
753
742
734
744
742
757
767
764
776
800
828
836
818
844
836
842
850
877
900
885
863
843
839
843
856
834
828
828
842
839
828
845
853
864
874
873
850
856
866
864
874
880
861
859
857
863
841
837
797
788
786
785
804
815
817
816
806
790
778
757
759
735
743
734
738
720
720
723
721
731
724
718
715
718
726
730
729
732
741
767
791
811
802
810
837
841
853
831
814
818
821
823
805
795
801
806
811
786
788
785
776
764
760
746
734
724
728
717
717
702
723
715
740
745
766
757
773
787
810
815
816
830
844
850
842
827
835
841
829
810
821
813
801
795
798
791
786
787
786
769
778
780
794
804
791
813
827
834
805
822
833
830
810
819
834
867
846
840
865
876
869
855
862
877
879
860
865
871
868
845
845
853
869
857
851
838
819
840
822
830
854
871
878
840
833
855
849
858
837
842
852
863
835
839
868
854
831
841
847
841
824
842
837
835
798
793
771
758
759
757
765
745
764
764
768
759
761
770
787
784
792
824
844
703
1001
882
882
871
881
906
905
884
901
908
892
866
883
877
849
855
853
841
804
841
851
859
837
839
853
864
885
863
847
837
828
808
792
775
767
763
765
754
761
756
768
757
756
776
770
781
792
786
809
813
834
818
819
836
835
804
813
834
837
848
828
843
833
806
824
874
869
874
893
934
959
905
900
901
902
866
869
873
858
866
888
882
857
885
915
912
917
927
917
904
894
907
908
917
876
856
873
886
910
931
906
910
914
930
937
920
872
854
838
844
851
872
880
857
848
831
837
886
922
918
897
905
920
922
894
881
875
883
864
841
829
827
822
837
856
837
833
820
848
881
906
889
903
913
918
899
857
862
861
834
832
844
858
874
838
839
842
847
841
808
818
839
828
844
867
866
858
824
824
816
804
837
864
838
852
865
878
893
887
868
873
871
851
828
825
832
824
809
814
829
815
813
876
869
888
895
911
903
878
863
861
852
851
834
809
837
843
827
849
838
826
860
857
851
869
885
892
872
857
879
878
887
867
874
895
919
907
881
869
853
833
840
855
829
826
831
833
840
818
819
808
807
813
806
788
795
797
790
803
792
811
807
796
796
795
791
773
760
760
763
758
762
748
764
780
811
807
819
848
872
883
888
867
829
818
817
815
828
813
811
802
784
784
795
795
780
792
790
771
740
717
731
728
734
749
761
763
780
784
794
803
814
825
831
835
843
813
825
829
806
799
807
805
795
783
793
794
798
796
805
821
848
859
860
842
825
807
788
779
782
786
777
775
793
804
821
831
841
847
828
835
854
853
851
845
846
845
814
812
816
811
809
833
858
837
828
836
830
835
821
809
794
780
758
747
736
720
702
722
705
696
711
687
694
710
707
720
753
775
841
934
947
933
946
990
1004
996
968
909
920
903
873
892
903
880
882
854
857
850
847
837
828
834
833
836
862
854
846
826
824
814
807
834
851
831
840
862
896
906
933
919
884
863
855
876
875
879
856
826
812
812
800
797
803
809
805
821
833
839
878
888
914
887
845
853
869
871
854
823
821
846
848
847
851
870
852
856
884
894
873
859
864
861
859
849
831
818
834
832
807
804
816
826
839
825
802
788
803
814
840
860
841
836
853
857
852
854
833
818
810
804
788
795
808
835
839
827
834
826
809
817
834
833
841
832
802
793
790
799
804
828
829
807
813
820
830
830
826
817
810
809
801
783
780
789
779
796
815
845
870
875
842
845
834
825
817
798
805
816
828
810
791
793
800
805
804
793
789
783
798
833
850
855
829
835
854
871
870
845
846
849
846
822
807
807
824
809
802
799
800
803
821
818
813
806
821
833
863
876
864
872
902
907
899
856
842
843
840
843
837
840
832
820
823
831
835
843
826
822
830
834
836
831
820
807
803
794
793
778
787
809
823
841
855
860
871
883
847
824
821
828
843
847
846
858
870
887
889
862
851
829
825
825
813
827
811
823
871
849
832
881
932
966
936
871
855
865
874
893
881
873
887
890
901
884
864
889
918
949
939
914
944
942
937
925
928
899
873
865
871
851
840
870
889
856
843
844
853
852
842
821
820
807
809
825
835
827
831
833
826
816
837
857
865
854
864
886
906
905
899
863
843
838
852
851
842
834
829
811
807
807
798
808
826
849
852
829
820
827
814
814
803
789
793
779
782
791
806
823
830
819
814
839
859
846
827
846
884
893
865
886
866
861
855
838
822
825
831
841
854
864
858
855
857
861
855
841
848
873
901
859
858
858
864
874
869
849
842
863
874
893
873
849
851
857
858
867
852
857
859
854
866
852
853
819
794
779
759
742
732
729
721
714
705
699
707
703
713
725
746
759
759
808
830
858
827
820
815
842
855
836
837
812
800
824
814
689
969
830
817
827
844
864
623
1084
852
843
819
835
839
838
813
837
852
837
782
810
800
804
779
787
810
834
861
874
873
898
918
891
888
902
927
929
893
926
937
918
882
899
869
858
897
910
900
918
929
921
892
908
918
936
913
902
913
921
939
920
938
957
967
926
925
926
931
914
916
935
937
946
953
922
934
932
957
975
1000
997
979
992
958
936
954
971
941
924
922
933
912
904
928
915
868
887
844
838
869
892
911
911
907
916
935
946
931
933
939
939
932
913
934
956
956
916
895
914
932
927
918
931
944
925
908
921
926
924
891
908
911
926
931
904
924
943
963
925
893
903
907
909
899
897
871
838
809
812
821
833
826
852
872
877
880
882
876
886
910
896
891
904
916
901
915
916
941
918
903
923
926
927
914
922
925
923
910
890
911
920
916
896
891
876
859
835
825
838
848
860
839
823
839
849
835
834
835
823
813
819
823
820
806
823
835
810
805
813
789
771
757
762
749
755
782
794
766
769
797
831
830
809
811
802
829
865
856
846
871
890
891
846
846
866
865
870
896
908
904
863
868
878
871
846
840
857
844
831
811
819
833
812
808
825
841
851
847
843
844
874
889
892
881
854
834
818
822
827
827
820
826
821
807
803
790
603
980
811
806
799
805
829
825
838
849
863
871
860
853
856
863
830
810
816
832
849
855
836
828
833
859
847
839
826
832
855
835
816
807
787
784
766
772
764
763
774
795
810
821
809
803
801
829
856
865
877
923
929
902
912
934
908
884
889
890
888
839
811
808
794
773
749
741
744
739
731
726
726
724
720
724
741
745
756
765
783
796
788
799
811
820
802
832
860
865
858
847
851
845
841
828
797
803
797
800
802
803
785
772
791
805
825
827
823
802
810
820
823
807
812
829
825
822
833
824
822
819
798
805
797
789
780
796
783
788
821
853
897
947
981
903
885
872
849
836
838
825
812
820
819
817
811
806
790
800
797
790
778
794
804
831
890
894
910
883
847
845
835
813
808
801
814
811
798
807
793
802
797
781
766
771
788
794
772
769
769
774
806
819
818
806
810
810
798
802
786
776
784
786
786
773
790
789
800
804
798
786
802
811
822
802
778
785
768
777
745
754
755
754
757
747
759
761
764
762
780
779
778
765
768
768
764
741
738
739
734
737
704
715
723
713
722
730
732
740
746
744
748
757
764
764
775
789
801
798
808
800
796
808
820
825
825
823
826
847
835
831
836
830
826
807
810
811
829
856
851
849
856
845
820
823
821
817
811
810
808
789
784
796
792
802
810
829
820
825
838
840
826
800
790
760
765
756
748
735
733
726
725
719
707
712
711
707
721
723
598
861
764
765
762
805
827
850
890
921
948
904
913
927
925
932
897
872
881
861
848
893
969
912
891
902
914
922
897
883
898
923
931
895
906
914
893
898
873
879
888
856
861
876
872
894
947
977
953
924
950
948
963
929
908
912
925
898
870
880
900
884
848
865
898
863
847
842
849
882
947
969
955
936
977
993
1009
987
975
994
1011
1020
997
1002
1010
1009
979
985
1029
1042
993
1005
1043
1067
1024
1019
1025
1047
1023
1004
1027
1032
1000
975
1002
1012
1003
939
948
913
875
903
917
899
926
940
928
933
973
994
973
969
970
977
959
940
964
978
964
941
940
962
960
953
959
1010
1038
1016
976
991
1033
1049
1029
991
984
997
1016
985
993
1018
1027
1000
922
958
961
962
999
995
969
964
978
961
913
933
953
952
936
918
943
978
994
979
983
1010
1010
1001
993
991
991
987
978
956
900
914
947
964
934
969
1014
1034
1013
994
1004
1022
1018
1000
1003
1027
1045
1033
1009
1032
1033
1000
978
977
984
966
952
981
1016
1007
976
992
999
936
937
982
983
959
979
980
958
950
961
948
932
926
949
961
965
964
997
997
988
967
945
949
892
898
911
911
961
982
970
954
977
1000
991
967
990
996
985
979
989
1002
970
972
994
1014
984
965
976
988
929
912
939
986
994
964
998
1025
1031
1017
1048
1050
1018
1007
1029
1020
1004
1008
987
951
969
974
955
918
967
1011
996
969
904
907
950
972
1005
1028
1002
1023
1090
1060
996
972
984
1007
987
961
1005
1021
1004
998
1028
1029
1009
1013
1014
1017
981
968
995
1022
1000
1036
1035
1035
1011
1018
1030
1057
997
999
985
960
955
975
1006
1013
1049
1064
1051
1033
1035
1013
986
983
1011
1028
1017
1053
1069
1031
1004
993
953
951
968
1016
1010
1037
1059
1044
1038
1077
1041
1014
1026
1029
1022
993
1011
1023
1013
1036
1030
1023
1050
1108
1130
1076
1118
1138
1129
1100
1074
1090
1088
1080
1063
1084
1111
1099
1056
1073
1104
1069
1033
1043
1059
1041
1019
1074
1039
1006
1035
1028
1001
970
1022
1058
1051
1049
1046
1023
1021
1039
1039
1036
1066
1078
1063
1067
1076
1084
1042
998
1024
1064
1039
1019
1027
1043
1058
1040
949
924
934
935
973
998
1005
993
1035
1042
1012
1020
1024
1029
1031
1021
1058
1082
1125
1063
1026
1045
1069
1032
1013
1053
1051
1030
1032
1056
1046
1014
1052
1075
1083
1055
1086
1086
1054
1024
1048
1065
1046
1041
1077
1095
1071
1053
1079
1095
1055
1083
1104
1109
1018
1001
995
961
981
1011
1004
991
1051
1069
1056
1056
1084
1072
1029
1043
1047
1025
1004
1032
1036
1035
1004
1018
1031
1030
1013
1027
1038
1021
1012
1036
1038
1010
1025
1033
1010
1016
1059
1062
1016
1044
1078
961
1649
837
819
818
796
801
799
792
775
769
774
763
758
740
742
739
731
726
719
725
735
741
736
753
769
773
785
793
790
777
782
793
773
781
783
785
774
777
791
791
769
782
778
761
772
771
777
785
773
793
803
813
833
841
832
825
855
876
852
859
878
891
878
882
888
890
874
859
881
879
894
920
975
945
942
952
959
899
891
895
919
958
952
952
968
984
957
962
1003
972
903
919
950
913
922
941
941
932
956
970
963
957
971
994
991
992
1025
1056
1030
1018
1041
1038
1047
1025
1040
996
924
929
946
942
993
1025
1011
1004
1026
1026
1018
998
990
1012
1016
944
906
940
1001
1049
1024
1036
1058
1032
994
1004
995
1003
974
1001
1035
1041
1026
1013
1025
1041
1036
1028
1036
1024
935
936
985
995
997
1053
1088
1085
1049
1050
1057
1049
1005
1024
1052
1031
1019
1036
1050
1018
1026
1048
1040
997
1022
1032
1042
1033
1021
1024
1013
978
972
978
974
921
883
894
922
893
904
910
935
961
983
952
903
932
956
992
1003
982
1020
1069
1053
1038
1060
1037
1005
1052
1077
1060
1091
1094
1100
1035
1055
1077
1042
1028
1078
1083
1057
1074
1112
1117
1081
1044
1071
1066
1059
1024
1038
1049
1032
1007
978
973
949
945
972
960
991
1029
1025
1008
980
975
983
1004
994
978
998
1018
1016
1006
1026
1038
1020
1004
1014
1013
985
994
1012
1025
1009
1005
1016
1021
996
993
1011
1009
1008
992
983
961
909
876
915
947
947
967
1004
992
966
1003
1022
1019
1005
1021
1034
1040
1016
1000
1009
1008
1009
982
996
1009
1015
1000
979
975
897
898
944
1015
1073
999
1056
1063
1045
1001
931
929
968
1000
1001
987
1014
1038
1055
1006
980
987
919
881
845
859
846
828
818
805
795
789
781
773
761
750
748
745
738
727
740
748
741
749
740
739
739
749
735
754
759
766
755
776
788
780
789
804
796
802
819
837
833
827
848
849
851
819
825
821
783
789
795
794
793
801
808
832
879
884
897
917
917
923
919
885
889
901
911
946
949
958
958
959
973
932
921
930
937
960
986
957
974
975
975
984
982
989
994
965
957
919
910
928
950
953
957
985
1001
1003
973
990
1013
981
981
1002
1007
1004
972
935
999
1021
1037
1062
1031
1031
1075
1044
1046
1063
1034
993
982
929
937
949
988
1019
1038
1039
1043
1054
1012
1000
1004
977
967
970
965
955
977
957
951
922
893
911
928
917
921
958
940
949
909
907
953
974
949
955
982
961
954
963
936
950
928
924
1024
1015
1034
1051
1035
1017
1064
1073
987
946
977
1011
1040
1042
1083
1075
1089
1120
1056
1071
1063
1051
961
955
990
1050
1040
1052
1091
1074
1079
1036
1039
1004
955
1011
1021
1049
1110
1095
1135
1150
1096
1088
1100
1055
1092
1091
1057
1072
1110
1099
1081
1114
1080
1084
1087
1069
1049
992
972
1067
1078
1098
1148
1110
1049
1056
1022
972
927
912
933
944
984
1067
1043
1081
1096
1074
1071
1110
1105
1061
1056
1085
1065
1026
1044
957
969
998
1006
1051
1127
1101
1096
1114
1092
1111
1096
979
999
1052
1105
1106
1117
1108
1082
1120
1114
1062
1074
1066
1093
1069
1045
1054
1050
1021
1024
1037
1003
1024
1078
984
962
1007
1067
1058
1080
1153
1125
1069
1099
1139
1074
1072
1098
1080
1081
1087
1080
1042
1036
1072
1055
1055
1064
992
1104
1103
1109
1149
1136
1142
1187
1122
1108
1126
1106
1102
1132
1110
1106
1151
1141
1108
1135
1113
1078
1104
1126
1089
1083
1114
1075
1081
1124
1075
1090
1119
1084
1103
1127
1080
1092
1126
1100
1085
1124
1105
1065
1103
1105
1053
1079
1094
1051
1077
1078
1072
1129
1136
1099
1169
1174
1128
1157
1178
1109
1111
1120
1084
1102
1098
1071
1123
1077
1080
1103
1063
1089
1123
1097
1124
1130
1111
1128
1103
1066
1104
1135
1097
1078
1088
1052
1051
1086
1057
1060
1087
1061
1049
1083
1042
1052
1091
1070
1067
1092
1060
1065
1084
1062
1041
1063
1036
1051
1083
1078
1089
1100
1091
1101
1088
1109
1117
1062
1084
1098
1066
1041
1084
1081
1020
1009
1026
975
1017
951
936
1017
1005
1069
1075
1078
1104
1064
1082
1089
1047
1073
1136
1095
1120
1143
1110
1110
1144
1102
1096
1123
1114
1077
1119
1103
1082
1113
1133
1069
1082
1111
1079
1086
1122
1091
1097
1123
1133
1092
1121
1107
1076
1101
1077
1081
1097
1076
1086
1140
1054
1003
1010
991
977
1038
1006
1057
1128
1085
1102
1170
1153
1155
1174
1169
1122
1136
1117
1097
1124
1110
1079
1137
1158
1070
1103
1096
1102
1191
1175
1153
1189
1191
1111
1135
1147
1123
1136
1131
1094
1121
1130
1075
1066
1109
1115
1054
1096
1101
1079
1127
1120
1069
1120
1147
1083
1129
1157
1107
1068
1095
1093
1054
1100
1098
1056
1087
1108
1077
1052
1087
1115
1070
1141
1195
1134
1160
1146
1075
1087
1075
1033
1099
1129
1089
1186
1214
1119
1123
1156
1121
1091
1140
1156
1122
1131
1142
1106
1108
1119
1125
1064
1003
1046
1111
1083
1112
1178
1107
1122
1122
1060
1067
1085
1031
1042
1053
1048
1057
1085
1070
1055
1096
1099
1069
1083
1092
1069
1066
1089
1116
1099
1121
1150
1113
1158
1179
1115
1069
1083
1060
1018
1073
1146
1123
1049
1135
1134
1079
1149
1185
1146
1070
1112
1107
1064
1069
1096
1070
1027
1076
1088
1093
1125
1149
1118
1123
1169
1128
1109
1109
1088
1030
1060
1117
1079
1040
1063
1056
1032
1021
1050
1061
1045
1067
1089
1056
1026
1050
1038
1018
1019
1094
1087
1034
1057
1054
1023
1009
1049
1077
1051
1054
1080
1080
1043
1086
1092
1053
1105
1129
1071
1091
1084
1076
1049
1110
1145
1079
1052
1092
1086
1043
1056
1074
1050
1023
1068
1069
1027
1040
1107
1122
1079
1111
1127
1079
1090
1090
1062
1069
1043
1007
1054
1079
1056
1009
1068
1160
1093
1117
1146
1125
1064
1054
1079
1096
1066
1098
1094
1058
1081
1130
1100
1066
1089
1108
1072
1049
1104
1074
1051
1080
1043
1026
1065
1101
1079
1107
1118
1110
1058
1067
1086
1071
1036
1067
1081
1079
1047
1079
1090
1046
1014
1067
1053
1024
992
1018
1089
1090
1052
1088
1104
1085
1031
1087
1158
1104
1079
1139
1155
1106
1086
1106
1092
1095
1108
1084
1020
1048
1074
1020
986
1004
1036
977
910
951
1006
1002
1033
1119
1146
1126
1172
1176
1117
1096
1122
1137
1088
1062
1066
1068
1081
1041
1058
1061
1048
1019
1028
1024
999
992
1027
1014
964
986
1021
998
1042
1047
1041
1000
1012
1001
983
972
1017
1064
1021
1031
1042
1035
1011
1044
1027
1027
1021
1046
1070
1043
1055
1070
1043
1072
1113
1073
1099
1117
1104
1063
1113
1160
1089
1068
1087
1060
1032
1068
1066
1025
1054
1107
1092
1034
1028
1037
1008
992
1067
1092
1060
1088
1085
1036
1067
1096
1057
1045
1050
1042
1030
996
1007
1024
1018
984
981
1001
1022
1008
1002
1012
996
983
1041
1052
1025
1017
1054
1058
1021
1041
1067
1054
1011
1018
1035
993
1022
1038
1033
996
994
997
979
991
1000
966
965
1004
995
965
1017
1074
1049
1076
1109
1069
1023
1037
1047
1034
1029
1005
978
926
926
929
888
878
911
896
890
905
905
898
894
929
945
913
925
947
925
901
932
921
909
953
955
938
945
983
1017
1001
1022
1052
1060
1030
1007
1034
1047
1013
980
1004
1023
1002
1015
1053
1061
1000
987
978
890
907
848
797
760
784
778
767
757
743
744
740
721
707
707
703
694
679
671
670
669
655
652
651
647
642
640
641
636
649
643
665
682
698
693
688
678
675
675
677
678
683
684
703
697
700
700
707
706
698
697
698
701
704
699
701
710
715
726
726
726
735
748
742
762
748
732
741
745
753
741
736
721
726
722
715
707
701
705
701
702
694
692
690
693
701
701
691
697
691
696
690
690
695
692
684
696
695
698
691
693
679
690
685
678
674
679
688
680
684
685
668
673
680
679
694
688
693
700
699
700
700
704
709
707
707
719
727
734
718
730
733
737
735
721
713
719
455
1010
733
726
734
748
776
757
749
753
749
740
726
731
734
727
721
710
706
699
718
716
715
710
719
727
730
729
717
728
734
734
738
729
728
725
730
732
726
724
728
730
725
718
724
712
713
715
726
731
728
734
743
741
728
757
768
766
772
778
788
772
764
770
775
774
771
787
821
788
769
753
748
743
726
734
743
753
748
764
785
812
834
817
809
818
830
834
852
869
863
836
840
844
817
815
823
831
827
815
825
824
812
789
775
777
791
789
781
787
797
807
798
772
790
797
790
786
806
794
795
800
830
857
844
859
881
879
849
840
851
823
827
827
845
834
822
829
834
841
824
805
813
823
819
800
818
839
838
842
802
781
778
773
774
784
803
801
784
789
813
841
823
830
849
854
836
837
854
831
808
803
823
813
801
801
777
762
764
777
779
785
782
773
801
842
836
829
849
858
850
819
831
839
841
821
827
851
873
885
856
866
867
861
833
824
815
795
787
810
803
793
808
823
831
838
827
824
842
858
851
818
831
838
843
830
821
835
847
858
829
818
819
829
833
820
789
796
801
794
803
821
837
803
816
819
829
820
806
818
840
847
845
814
836
839
855
838
840
858
863
843
834
840
847
849
838
843
845
848
837
848
858
873
854
849
860
852
819
830
840
845
851
843
827
841
837
832
805
791
792
784
783
773
783
797
801
793
806
815
810
796
807
819
817
805
818
823
830
819
807
818
828
842
821
812
813
820
820
804
805
811
809
800
796
802
814
792
797
808
821
825
810
826
833
846
824
818
823
834
836
815
809
810
800
781
788
786
794
781
775
786
796
796
789
803
817
816
806
810
818
821
812
809
816
820
804
798
809
814
803
792
795
796
801
799
802
806
814
801
791
792
800
812
824
805
814
799
805
802
783
775
765
753
755
772
789
804
822
838
816
796
802
800
793
797
806
815
817
817
827
842
842
848
857
859
875
869
861
868
857
840
841
845
860
858
848
841
839
848
850
816
804
807
797
810
821
836
819
828
840
865
873
862
843
851
857
857
858
836
844
846
849
846
847
857
865
864
856
849
847
855
862
856
853
829
829
836
838
842
833
835
845
849
843
827
815
824
828
835
822
823
827
821
808
811
826
809
840
818
819
808
801
809
808
825
823
844
846
848
816
811
805
816
813
805
792
800
805
809
801
801
815
823
827
811
799
801
808
809
804
816
828
829
819
838
858
863
860
879
895
894
884
856
867
867
866
857
842
849
858
854
837
845
859
859
848
849
860
871
866
853
861
861
869
865
856
856
874
882
881
849
845
841
840
822
821
827
817
798
802
815
841
856
835
847
854
855
822
815
829
834
817
831
847
853
863
846
834
832
835
829
826
818
825
833
833
821
815
814
792
786
804
814
821
818
823
835
821
817
823
833
830
819
836
852
891
920
911
893
893
883
877
858
863
869
873
872
850
849
858
862
856
822
816
799
798
812
826
825
821
819
836
835
832
810
822
836
843
835
845
846
872
899
913
924
899
903
908
887
893
896
867
855
867
861
837
855
851
842
815
810
802
802
824
814
812
820
835
851
834
828
836
814
796
779
775
783
791
814
817
812
828
837
849
834
829
840
845
843
817
811
824
828
840
841
858
869
884
863
846
845
839
834
835
833
844
840
855
838
824
810
816
822
797
812
799
799
793
798
783
778
773
764
754
766
775
779
788
797
814
829
836
826
814
830
837
825
802
800
802
812
826
808
807
792
781
793
821
823
825
847
864
867
863
860
856
825
796
794
803
820
840
856
836
837
848
854
858
853
839
838
845
860
847
848
863
882
879
857
840
841
840
797
827
824
840
843
827
842
853
877
843
835
845
819
805
816
819
804
809
823
802
819
834
856
856
843
863
892
907
889
873
867
861
863
834
816
818
827
846
854
853
856
856
830
814
816
802
807
815
835
824
833
825
812
799
809
820
835
850
856
862
850
822
828
857
868
859
846
872
875
846
851
860
861
835
849
860
887
884
857
869
868
882
874
867
862
863
826
811
823
833
849
825
821
836
853
875
838
845
856
879
866
841
854
870
875
853
836
847
854
839
807
818
827
833
831
817
831
836
834
818
829
842
863
866
845
835
844
842
838
814
828
838
839
831
822
826
805
808
833
843
839
827
844
852
858
847
852
874
885
895
880
876
881
882
882
861
870
867
861
853
834
820
824
824
824
819
825
854
864
881
858
863
875
879
887
854
850
859
863
876
856
841
837
832
830
817
813
822
844
859
847
847
851
861
847
837
855
853
842
831
845
854
858
843
856
829
816
834
819
826
840
863
862
850
858
870
884
884
852
850
854
860
869
836
833
836
827
822
813
814
817
824
816
809
805
821
794
797
806
821
801
797
814
824
827
809
812
831
837
822
817
823
836
836
821
812
825
826
816
818
837
857
874
882
855
859
858
855
855
826
830
835
840
826
832
859
874
848
852
872
881
869
876
886
898
877
874
878
859
842
857
864
858
840
844
851
846
836
826
833
845
853
849
849
862
867
838
828
834
838
824
814
825
809
794
801
806
808
803
818
832
846
821
794
797
805
818
831
829
820
808
792
786
769
773
769
757
764
775
786
807
816
841
858
869
873
878
862
847
849
866
870
848
858
866
849
830
847
865
874
870
879
881
881
861
838
842
856
858
860
866
852
854
861
876
872
850
838
835
835
812
819
841
872
869
877
898
912
923
907
869
865
858
858
825
815
823
822
826
839
862
872
856
856
852
852
850
842
856
863
850
856
859
845
846
829
825
831
846
829
824
810
800
809
820
811
795
808
834
840
834
844
850
859
857
835
836
834
836
824
819
827
838
822
814
839
867
875
843
853
859
870
883
873
853
864
882
866
871
866
876
883
862
838
845
843
848
838
831
841
860
865
859
872
883
878
865
880
891
888
880
854
863
862
870
844
838
851
863
864
860
868
888
870
844
859
853
866
840
847
854
855
837
847
846
853
841
844
857
869
853
852
851
846
837
849
863
866
839
841
861
869
866
884
895
879
875
884
894
868
867
866
867
836
832
840
851
850
855
870
874
869
868
882
862
840
846
843
832
816
823
821
802
804
801
819
810
798
814
818
815
839
866
893
907
893
895
896
872
843
851
859
849
845
863
875
865
845
852
856
839
830
839
847
853
850
858
878
885
872
864
867
874
876
861
865
877
876
846
856
867
874
879
862
872
871
867
841
849
855
849
830
826
832
821
804
813
825
826
818
830
853
829
841
857
864
876
850
857
871
881
884
879
883
895
905
888
878
888
896
895
886
883
885
888
866
853
860
858
861
831
842
841
851
830
843
859
876
866
860
879
896
898
870
877
888
879
881
868
874
888
879
845
847
851
830
822
828
843
845
825
824
839
832
825
837
848
854
847
848
853
862
856
842
849
859
872
854
864
887
900
875
872
888
908
897
892
896
899
859
862
880
890
880
884
893
907
901
881
865
845
818
819
826
846
842
851
838
830
845
856
866
843
816
796
795
798
799
800
809
813
808
815
825
814
818
809
791
776
766
761
764
753
750
747
731
733
726
719
703
704
690
675
680
672
661
657
671
667
682
691
705
714
732
750
763
760
744
741
736
731
722
718
706
703
702
698
686
687
686
682
683
675
687
683
683
683
677
689
685
695
676
685
687
687
680
675
682
678
672
671
671
670
659
661
655
652
647
648
650
655
656
651
655
666
670
673
675
682
675
671
667
659
656
654
648
649
647
647
645
641
647
649
654
663
669
673
663
664
676
678
689
676
694
701
712
712
706
722
739
732
720
726
717
706
721
734
725
735
733
751
769
765
754
749
741
726
718
719
708
713
711
714
729
741
744
727
739
753
743
764
784
798
806
807
788
779
777
773
775
783
752
767
775
775
787
782
784
799
806
788
792
788
767
788
806
808
759
771
779
779
788
789
773
791
803
801
815
823
838
821
814
827
829
822
789
801
789
783
782
790
795
801
810
825
798
793
788
796
789
772
780
764
756
766
770
768
742
755
754
766
761
759
751
761
742
750
755
769
760
757
763
745
765
775
791
795
796
811
822
818
819
795
792
794
790
765
775
764
751
760
767
785
798
814
822
812
789
775
762
745
738
735
735
726
729
743
753
767
758
773
780
793
812
800
787
793
786
776
791
795
793
794
800
801
799
809
789
777
782
787
783
770
764
773
766
763
766
772
773
768
770
778
788
797
776
767
764
759
757
750
756
748
742
734
713
711
711
706
698
688
694
698
699
708
690
698
707
717
740
720
754
740
738
732
724
710
694
690
687
676
672
681
688
699
696
692
695
706
718
720
723
732
739
727
731
729
731
710
699
696
724
788
845
837
830
822
810
794
770
755
744
741
736
724
713
715
717
716
712
712
724
736
739
739
739
737
731
739
745
755
503
781
508
447
452
474
333
309
342
275
696
705
678
680
660
654
637
648
644
627
625
639
633
627
627
632
636
643
645
657
667
685
684
703
717
735
729
740
750
754
756
745
732
736
730
720
711
719
710
701
709
711
710
697
706
715
721
715
713
726
733
742
726
727
737
743
740
742
735
722
728
721
714
720
718
702
712
713
709
714
703
718
723
721
718
729
728
716
736
732
738
726
744
745
754
743
745
761
769
757
749
753
765
758
749
746
766
762
748
742
748
744
736
744
750
755
753
738
744
743
745
744
737
721
738
762
756
765
772
768
753
773
763
753
744
762
774
788
780
776
798
787
768
775
786
793
787
789
771
784
785
774
776
772
771
762
758
760
768
776
749
761
759
762
746
493
1012
759
749
770
772
764
750
763
770
772
748
760
760
766
744
741
741
748
752
746
776
760
754
762
765
740
746
746
727
727
735
734
736
727
734
738
745
728
576
897
754
746
738
755
757
760
741
746
743
738
724
739
736
722
730
730
731
719
724
726
733
722
714
722
725
741
732
732
746
749
746
728
723
725
705
715
717
714
710
702
705
704
719
736
729
725
744
737
738
745
755
745
759
774
779
765
768
789
787
779
769
783
807
808
794
814
829
845
818
838
840
822
796
813
819
827
792
810
826
825
819
798
814
825
826
813
823
841
851
835
828
836
858
858
825
839
854
869
857
839
863
881
880
861
865
868
880
854
858
863
859
825
832
848
852
840
827
844
867
835
800
798
782
788
765
766
770
771
771
761
770
777
791
792
777
798
800
811
806
799
807
816
824
832
824
836
838
829
805
807
801
798
791
767
773
792
801
816
798
801
821
840
844
838
850
872
873
855
846
861
845
845
808
817
819
837
812
780
769
782
784
801
807
824
823
826
833
838
842
857
854
843
820
825
829
836
819
817
832
839
851
824
843
847
854
845
829
818
829
837
835
818
804
810
830
837
831
828
850
862
856
831
826
824
818
797
814
825
803
804
810
807
801
795
793
800
794
780
783
787
785
789
781
782
773
786
786
781
797
803
826
821
807
796
805
809
809
805
793
807
808
822
813
806
825
844
846
819
832
828
825
848
849
832
844
849
824
836
842
822
827
815
790
798
809
820
832
819
835
841
835
815
802
809
819
819
825
823
813
812
820
825
834
828
824
825
831
824
816
816
822
822
821
822
830
834
838
810
813
811
804
794
805
816
823
813
802
815
824
820
799
797
806
785
780
777
761
762
775
798
809
823
837
843
844
840
811
808
833
822
792
810
830
838
809
818
838
854
859
832
840
858
852
836
835
848
862
871
859
834
828
829
843
845
823
830
827
832
840
822
798
809
796
789
796
800
806
815
825
838
816
823
823
826
832
830
834
828
837
829
806
813
813
826
826
813
827
838
829
806
814
819
821
811
814
828
840
847
856
847
852
856
868
867
848
843
851
844
821
799
808
817
831
847
843
830
844
849
854
828
819
824
833
837
822
815
821
823
829
829
819
827
835
837
837
823
812
825
828
842
847
821
834
831
838
829
825
846
852
862
863
856
830
838
842
845
846
828
836
834
839
824
815
822
834
817
799
815
821
813
802
802
806
812
815
810
804
810
819
826
828
819
814
823
830
829
822
810
799
804
818
831
829
811
820
824
820
821
820
807
797
809
810
810
795
795
802
824
836
839
831
831
838
817
819
823
816
798
776
770
768
766
760
763
769
769
773
779
776
763
752
757
769
795
807
793
795
815
837
851
864
860
854
861
861
859
863
843
844
847
852
846
836
844
845
853
828
809
816
822
817
813
803
814
814
823
813
812
822
834
831
826
819
829
838
836
825
807
825
835
838
845
832
829
833
837
829
814
814
822
830
810
797
807
818
826
828
816
828
796
778
795
800
805
787
803
812
829
830
816
813
824
833
838
829
823
827
826
829
810
805
813
816
815
796
799
810
815
821
812
819
819
825
834
819
816
827
836
843
842
822
822
826
823
820
791
784
782
796
803
815
798
784
800
811
825
838
848
829
804
813
816
824
827
830
822
805
815
821
836
834
843
822
827
825
826
821
812
808
808
807
814
815
790
785
792
800
798
776
765
773
788
807
817
814
821
814
811
815
810
815
814
816
814
797
772
765
772
791
821
812
782
787
797
800
789
775
780
799
814
811
808
803
793
783
774
758
751
751
747
743
730
732
741
756
757
767
786
776
784
791
799
800
786
790
789
772
760
760
750
758
771
782
773
768
773
762
754
756
761
752
752
751
748
733
739
727
725
711
719
712
710
711
715
717
713
725
731
735
732
727
719
713
715
717
728
738
735
742
752
773
785
797
803
781
783
782
786
762
764
756
739
740
738
731
726
716
719
719
714
714
713
718
725
723
726
724
730
727
724
721
730
741
757
758
748
753
764
772
766
764
773
782
786
770
763
767
775
782
775
768
765
767
771
756
748
745
750
744
739
733
719
720
719
706
703
720
709
728
744
764
763
773
776
768
775
774
781
784
785
778
778
783
794
794
780
787
807
832
849
848
827
820
818
814
803
784
794
801
809
832
836
834
823
815
790
792
786
784
786
766
765
771
782
800
808
786
796
784
762
761
764
745
762
766
765
774
777
769
779
778
783
765
761
771
770
772
784
776
785
794
812
821
804
802
806
800
768
690
743
743
760
775
791
802
803
818
813
820
834
840
864
879
880
870
852
872
886
890
882
883
862
844
827
792
791
778
761
761
757
753
748
762
789
809
829
831
838
858
865
833
837
853
885
868
855
865
878
866
878
887
897
875
881
885
879
870
872
867
873
867
848
840
858
886
890
866
860
871
879
864
869
871
888
863
847
854
864
891
896
872
875
891
884
885
869
859
883
889
890
869
866
867
876
871
852
864
878
861
843
867
883
900
884
864
849
830
837
834
837
824
825
833
845
831
841
855
868
854
850
874
882
877
874
882
886
900
885
879
880
893
909
885
899
905
890
881
885
912
896
890
901
916
917
894
890
898
914
911
911
888
889
878
873
870
866
878
871
858
867
863
857
858
874
896
899
872
858
864
863
865
853
840
859
880
887
865
847
858
870
889
867
851
869
885
882
868
869
877
889
892
876
876
884
895
872
855
865
860
852
861
885
900
915
895
897
898
904
902
882
874
889
891
872
865
877
888
873
867
870
888
887
885
893
910
921
921
887
887
888
890
865
842
857
859
862
850
825
843
834
848
839
815
830
845
860
879
874
861
868
886
904
906
902
870
873
882
891
877
845
859
875
901
893
864
863
880
879
881
864
849
864
880
890
895
903
882
842
838
837
828
816
806
818
839
847
844
861
876
865
850
856
869
871
840
848
863
870
852
865
885
886
868
883
899
895
878
882
902
905
880
872
874
888
888
901
881
874
872
888
877
857
866
873
872
861
864
876
883
879
868
857
844
851
820
833
839
849
836
820
826
838
837
840
856
870
871
841
838
840
848
847
829
821
829
816
820
811
817
806
802
813
800
793
796
778
777
783
775
770
793
822
853
869
894
917
898
879
899
909
910
889
872
876
879
864
860
870
868
856
873
873
873
871
854
833
833
846
858
866
873
864
857
869
868
871
861
840
838
856
868
880
894
885
861
870
875
884
888
873
873
877
865
839
861
881
897
903
872
878
883
884
862
863
877
859
869
875
861
848
856
865
876
860
842
836
838
837
847
823
821
821
820
827
810
815
813
807
807
801
791
786
788
797
810
801
800
812
832
835
829
833
834
828
804
793
802
816
839
836
836
828
825
822
818
818
796
801
797
814
832
819
831
860
886
914
891
883
865
850
860
871
870
862
883
883
886
862
846
862
873
846
868
872
856
827
818
831
855
861
875
880
873
880
883
887
884
889
875
882
880
879
859
855
866
869
887
866
838
853
874
886
865
886
896
898
911
892
895
902
921
920
925
923
908
893
890
912
908
914
886
893
897
903
902
891
905
919
921
914
891
858
868
868
870
847
839
845
850
830
856
868
869
855
863
872
869
842
844
847
851
865
876
881
851
854
860
864
864
832
809
795
812
833
845
839
814
830
853
872
897
887
852
870
889
896
896
887
853
862
873
886
873
867
883
901
923
930
923
897
894
893
903
878
858
869
883
875
887
865
851
863
866
882
864
838
849
861
880
883
876
871
863
841
837
842
847
843
827
811
815
824
822
825
831
833
831
801
792
797
799
810
803
808
822
834
845
822
814
823
821
823
809
787
777
780
784
782
778
801
815
830
811
815
821
831
834
837
837
841
819
818
835
856
876
895
901
904
880
871
882
884
860
846
854
865
853
866
881
909
921
922
922
884
880
884
887
888
883
867
868
878
887
867
888
904
908
898
901
902
868
875
892
889
896
885
862
871
872
869
867
851
848
857
851
847
852
851
845
830
826
828
815
798
797
792
790
787
794
787
772
788
807
786
779
785
773
771
781
773
783
797
798
794
804
812
800
790
792
788
796
797
793
794
806
821
838
840
837
837
847
839
823
845
856
873
873
863
891
900
873
863
883
901
908
895
857
863
874
879
847
852
862
868
835
846
849
831
816
825
833
842
830
843
845
847
854
863
852
853
830
820
844
853
838
842
858
864
843
850
855
850
844
831
841
849
846
844
841
838
848
841
854
882
877
861
847
848
827
839
835
806
796
785
769
768
784
769
771
794
802
818
831
821
820
839
853
860
870
887
911
904
899
863
861
866
880
873
856
867
865
873
852
831
826
846
867
884
880
878
883
898
897
906
878
871
900
914
916
895
904
901
878
891
903
915
901
883
887
901
897
883
891
903
913
924
918
885
889
898
899
890
877
884
890
892
882
872
883
898
898
880
856
865
871
848
847
862
879
881
869
885
887
892
886
879
895
904
913
899
893
899
915
911
901
901
908
916
915
915
888
888
889
865
858
880
870
838
847
850
845
850
847
849
865
872
863
869
885
894
891
872
871
875
880
862
861
883
863
865
864
863
860
844
855
859
841
848
859
863
857
845
857
863
845
858
883
900
913
917
919
899
865
841
860
833
840
838
837
828
802
816
792
787
798
802
805
809
811
820
832
837
812
801
809
814
827
826
839
833
823
820
820
820
820
822
832
821
823
829
829
822
829
813
820
814
827
826
827
820
794
792
783
785
791
779
771
764
761
759
762
771
790
791
789
781
786
784
787
796
799
812
809
795
804
817
827
825
825
815
795
786
783
785
787
790
801
791
790
806
808
804
785
767
757
757
751
736
749
765
771
754
754
757
760
760
758
778
787
773
767
776
783
785
789
803
796
778
769
770
766
743
743
734
749
760
775
789
791
774
768
773
789
778
786
803
821
844
844
839
836
848
845
827
807
814
797
807
832
825
836
842
874
893
899
894
884
872
860
828
802
803
815
816
815
830
845
831
808
812
812
821
831
833
834
836
835
806
793
798
807
825
841
815
828
835
830
820
833
834
813
818
831
850
841
815
824
840
860
866
859
838
847
854
863
861
836
832
836
846
861
844
836
844
860
838
854
864
832
830
850
875
899
906
881
860
870
866
878
863
848
845
852
834
832
847
846
856
867
890
899
894
871
836
839
837
852
823
836
855
865
875
876
841
819
826
828
849
852
846
867
863
853
849
862
871
879
865
847
849
861
842
830
827
849
870
852
826
839
854
869
882
881
875
865
842
837
846
850
842
848
862
850
851
870
867
869
856
838
843
855
865
855
858
875
868
858
861
862
859
847
819
796
804
811
826
837
845
837
811
787
785
791
813
816
824
858
868
888
896
889
893
883
864
848
833
834
791
795
801
827
846
826
804
811
832
849
874
891
891
892
892
865
841
823
829
836
829
819
822
824
824
816
807
801
809
804
791
804
826
862
870
886
879
866
855
854
855
853
841
852
866
890
897
867
854
872
873
843
838
855
862
846
853
848
850
829
829
844
874
891
897
917
889
845
830
852
871
888
898
891
875
869
843
831
809
791
790
794
801
803
816
819
841
869
888
895
879
864
817
815
814
799
799
802
801
789
794
801
807
796
791
795
804
815
817
811
807
782
782
781
758
753
759
781
801
777
768
767
790
811
823
831
815
834
848
851
829
807
810
827
850
854
852
833
803
796
813
833
851
871
882
883
879
873
841
825
824
820
835
835
850
843
820
819
824
826
831
804
805
804
790
797
805
824
837
835
827
838
862
884
885
877
864
868
877
867
846
839
860
874
860
862
872
894
889
867
882
896
892
870
880
901
916
917
891
867
884
901
922
922
912
891
866
864
867
832
819
799
802
815
811
796
815
830
841
844
827
837
851
861
848
820
823
829
837
837
832
830
836
823
814
796
788
787
773
777
784
804
818
820
823
810
802
797
809
793
785
774
780
784
803
818
821
831
831
831
813
784
784
795
786
795
817
834
858
868
869
870
858
837
834
837
838
834
821
823
832
836
836
832
834
840
861
880
866
856
852
869
871
881
880
880
879
870
841
853
860
847
845
857
867
874
876
876
869
846
841
837
838
817
774
783
790
827
860
879
889
920
912
912
938
955
957
964
951
933
912
874
846
852
867
896
915
941
957
944
949
947
934
926
924
913
920
918
904
880
878
900
921
948
975
924
912
874
874
883
892
886
894
896
849
839
846
861
879
878
904
885
871
883
888
873
857
864
890
904
918
930
940
930
913
886
904
876
857
848
808
800
808
820
862
896
904
857
851
881
898
909
921
930
907
901
893
883
867
846
838
842
865
875
908
895
901
932
955
956
945
946
943
949
941
912
887
876
872
880
867
848
849
872
878
881
895
918
939
953
910
909
915
910
898
901
906
923
922
923
921
886
879
878
871
828
822
824
830
846
875
899
905
875
861
876
889
907
913
917
918
901
869
876
891
887
882
849
860
878
876
862
876
894
891
875
873
877
886
888
875
851
836
852
871
877
882
885
894
901
893
888
870
872
878
902
903
895
887
892
898
898
886
891
903
903
900
877
894
907
911
898
877
882
895
889
891
892
893
869
863
880
897
899
886
887
884
881
890
906
909
916
882
897
896
882
885
876
841
816
799
774
758
753
741
740
741
737
731
720
700
729
721
723
727
714
720
713
723
720
725
741
747
755
760
762
755
767
769
763
752
754
754
759
753
757
763
771
780
765
782
789
789
786
793
802
801
788
793
796
809
808
807
818
830
828
817
814
828
845
859
838
820
840
842
842
830
833
821
817
823
827
831
817
834
845
859
880
861
868
879
877
885
864
860
877
886
885
866
863
882
891
882
865
885
895
907
880
894
904
904
887
893
904
898
887
895
915
907
892
903
921
890
893
925
922
894
900
923
908
888
898
897
890
875
886
892
884
847
863
880
898
876
859
876
878
883
877
877
883
887
867
870
883
888
870
865
875
886
869
858
865
877
865
859
876
883
867
876
881
881
862
875
886
879
870
887
897
897
871
883
903
901
876
898
910
913
895
905
930
927
892
900
904
911
890
907
901
902
884
896
915
899
909
890
862
854
864
884
880
840
863
878
891
885
858
872
885
896
893
877
880
889
903
903
891
857
871
896
893
863
883
897
904
879
886
897
908
874
889
904
918
886
895
903
899
880
883
903
892
882
898
905
897
868
883
899
899
882
889
898
891
868
875
878
849
852
867
886
882
858
887
905
914
892
882
892
906
891
866
884
900
885
878
915
937
973
954
952
972
955
922
907
915
920
908
898
912
923
924
892
888
896
910
889
827
827
838
839
848
878
886
904
915
896
881
877
874
870
867
858
842
844
848
851
848
834
851
866
877
844
865
875
888
884
887
883
896
888
852
866
882
899
887
879
891
901
896
856
858
852
843
835
843
841
708
998
875
876
851
849
858
867
873
863
825
820
823
831
838
837
847
837
841
845
861
870
848
809
808
825
833
854
874
886
891
888
877
882
881
884
886
854
870
884
887
874
843
861
873
891
880
872
887
913
912
885
895
897
903
882
875
876
877
878
861
866
869
882
868
849
870
881
898
889
871
884
880
893
892
874
885
883
885
867
872
875
874
856
853
870
862
826
838
852
862
843
856
866
871
865
854
858
847
796
798
790
791
802
797
785
776
781
784
779
786
786
776
764
765
771
773
769
778
786
793
802
796
783
795
785
786
775
781
781
782
783
772
773
773
785
794
798
773
761
756
775
788
784
773
751
754
771
781
782
765
765
781
779
808
807
790
773
791
831
841
844
862
893
928
896
867
895
915
935
885
826
856
864
884
890
893
898
901
898
899
914
912
885
893
914
923
949
958
929
921
930
928
927
902
879
896
911
930
928
926
887
889
901
906
915
918
884
899
899
908
907
894
895
901
910
914
914
911
895
875
883
895
881
883
901
897
877
877
889
892
857
864
870
885
858
848
868
873
878
849
872
894
906
900
856
862
873
872
878
870
848
835
848
847
851
837
846
852
862
844
834
850
870
879
884
861
851
868
877
873
881
856
851
867
881
903
905
892
874
904
917
929
938
937
913
915
912
912
923
882
871
874
875
885
865
856
886
896
916
916
883
894
904
904
878
872
880
900
893
852
862
879
890
890
869
872
874
882
883
868
896
900
895
883
889
897
891
869
885
895
902
893
858
873
882
886
902
893
860
864
867
872
865
844
853
864
895
880
894
905
869
839
856
874
856
877
871
879
877
874
856
837
836
845
853
855
849
810
804
821
835
871
887
880
878
889
906
906
883
880
876
871
874
857
819
837
832
839
839
822
848
843
845
868
894
921
919
929
938
916
900
907
933
941
939
874
871
879
888
905
913
916
928
926
927
934
941
922
892
896
881
884
882
856
850
844
831
835
850
843
818
821
849
874
869
872
904
912
913
943
970
980
977
957
902
911
895
845
845
832
811
789
778
770
781
784
800
820
835
820
804
801
794
792
791
795
803
812
825
837
842
804
807
812
828
850
870
882
872
850
827
823
827
832
840
841
826
848
823
789
793
797
801
827
819
787
804
826
851
887
905
922
921
917
922
884
849
860
886
924
954
966
931
944
951
945
893
895
916
923
940
951
951
942
932
925
913
909
902
917
883
877
900
907
855
861
878
883
891
900
934
966
964
959
928
879
892
903
935
956
966
949
908
906
935
935
942
939
895
889
901
921
924
924
923
915
880
839
842
847
881
906
913
872
869
890
913
909
907
903
916
903
896
876
850
860
862
870
872
914
911
881
901
908
921
884
868
887
885
841
831
844
827
808
821
828
820
812
799
790
774
769
758
742
751
730
723
705
710
704
695
690
702
703
715
731
742
757
748
743
753
755
750
743
730
731
724
735
718
713
711
716
711
710
713
712
722
719
717
734
734
738
764
776
796
777
792
805
819
820
795
791
789
779
767
776
781
786
770
790
797
799
777
785
797
814
799
796
809
818
837
853
869
880
866
881
872
846
807
785
779
762
751
731
727
719
717
712
714
729
753
790
769
798
819
834
829
828
820
808
787
778
781
771
752
771
767
777
758
745
733
761
766
795
836
877
907
916
914
891
883
853
840
809
794
794
800
794
783
782
774
777
759
764
783
793
805
806
827
824
810
813
817
810
805
799
794
796
808
795
780
803
840
872
890
883
868
818
815
797
792
806
816
848
855
848
859
850
862
852
852
818
811
807
794
794
805
826
839
827
827
832
832
830
830
811
815
836
855
857
835
853
857
861
824
827
809
780
783
791
780
794
801
807
797
817
827
841
822
825
846
853
840
819
824
820
818
803
801
810
812
815
801
805
805
806
793
791
790
794
785
759
769
763
760
756
757
750
733
753
755
502
460
544
751
746
707
735
723
732
739
740
750
744
734
726
723
726
715
727
730
735
732
730
754
765
785
771
780
779
768
754
770
772
757
777
789
785
790
811
820
803
834
822
780
772
765
769
770
766
761
754
752
751
743
730
733
754
754
761
758
774
768
752
748
756
766
784
805
804
809
827
803
773
815
778
940
851
828
825
814
793
791
790
774
772
775
768
754
761
764
754
741
752
753
748
565
844
855
765
782
799
772
762
768
778
769
774
792
825
795
811
802
818
802
805
808
786
802
806
788
787
812
832
823
808
834
839
836
837
861
878
874
866
878
877
878
849
864
878
835
829
837
825
806
803
791
787
789
816
838
840
837
829
840
818
836
841
842
841
872
891
884
876
882
891
865
878
874
841
823
807
801
786
796
802
795
776
786
795
798
780
799
810
826
818
829
851
874
859
879
873
864
836
855
870
842
834
832
798
803
803
803
801
796
809
801
802
814
834
846
842
861
853
872
852
860
854
822
831
819
798
803
824
835
850
838
820
822
828
821
811
817
818
823
822
829
811
830
827
824
828
824
830
824
824
809
811
811
802
789
770
779
765
775
772
779
766
744
753
749
760
768
770
760
780
790
800
789
806
818
816
800
818
802
820
837
843
818
841
848
812
815
807
779
788
787
787
783
771
785
791
811
823
798
821
834
799
817
836
854
857
856
823
801
812
827
848
860
857
837
802
808
793
807
823
837
821
839
846
858
837
837
846
820
795
799
798
785
777
796
813
834
839
830
820
811
811
823
833
812
819
805
810
825
835
829
800
823
839
809
831
852
856
825
822
830
833
834
834
807
803
805
794
802
803
801
812
822
806
799
784
775
771
774
758
763
779
811
842
813
804
815
811
795
804
817
795
795
806
774
795
785
792
776
791
802
795
784
798
810
824
823
810
820
833
853
840
845
873
881
864
838
853
873
875
845
834
845
851
859
846
863
865
859
854
850
867
864
846
864
875
866
852
841
860
880
896
878
883
890
903
873
880
887
905
884
885
911
934
944
925
913
942
956
961
923
911
921
935
948
914
897
907
931
922
881
899
928
941
947
947
922
907
913
924
897
878
887
896
916
922
909
884
872
881
895
905
896
863
834
865
880
889
903
915
919
922
919
907
907
918
908
909
887
891
903
909
904
876
868
875
866
862
886
907
913
918
903
889
896
912
922
930
942
919
913
884
873
872
875
868
869
883
864
850
833
835
785
801
783
775
765
771
762
770
761
771
764
762
765
772
771
773
781
764
776
785
802
811
794
824
830
815
807
819
812
795
809
816
814
805
804
817
826
808
829
834
839
822
842
841
838
821
844
847
836
796
799
791
789
773
773
776
787
762
779
770
769
758
765
766
755
776
776
780
772
769
768
771
763
760
775
783
793
792
786
786
801
796
788
756
769
761
757
739
738
743
742
737
742
748
757
755
767
775
774
803
819
836
829
831
840
847
823
833
833
820
807
801
795
769
761
778
768
775
778
789
786
794
791
770
777
782
787
803
812
783
791
824
847
834
855
881
886
876
857
834
810
823
831
817
805
790
791
785
775
770
768
765
765
760
754
768
776
794
783
797
806
825
828
811
846
862
877
872
852
867
882
890
887
891
860
831
830
824
825
820
799
786
811
824
836
841
872
900
927
907
893
842
813
820
830
856
867
841
841
876
891
875
858
839
850
846
848
843
831
843
850
851
844
858
860
839
854
857
850
840
822
825
826
816
821
819
790
800
805
835
809
832
867
907
902
894
903
868
843
849
859
877
907
882
878
854
834
837
841
837
858
861
857
868
837
842
858
855
817
845
839
842
817
839
819
797
810
816
806
825
844
859
835
860
888
863
855
875
915
884
875
907
895
880
895
900
888
867
839
821
815
791
792
786
768
730
766
780
809
864
906
903
891
857
848
832
840
835
836
836
832
823
816
791
789
799
798
797
780
781
790
801
786
813
829
848
851
850
858
844
852
855
853
853
844
852
853
849
858
863
848
860
886
881
863
871
884
845
841
827
817
792
789
781
767
774
751
758
760
760
757
754
769
768
760
779
779
785
857
887
880
886
869
860
856
848
841
844
834
825
805
807
819
816
798
804
818
825
812
834
839
845
826
831
836
830
811
822
824
831
844
833
817
830
836
838
829
820
827
827
808
809
813
819
806
809
815
821
811
812
822
819
826
836
834
785
794
794
780
778
783
798
780
793
807
815
825
813
792
794
799
801
799
781
780
785
799
821
841
848
838
861
877
873
858
860
852
853
841
856
883
876
868
882
884
868
865
875
874
877
895
883
858
875
864
859
879
901
903
890
881
854
852
841
841
838
856
855
854
824
825
827
823
815
816
825
844
864
857
846
846
827
822
829
823
826
830
824
831
837
836
838
814
798
809
819
800
758
729
763
764
762
770
771
781
782
766
774
779
772
773
761
766
767
774
779
788
790
815
848
878
868
890
906
857
865
832
809
808
801
794
794
784
795
797
792
800
803
802
797
802
792
795
798
797
788
804
816
812
811
823
824
807
826
846
835
853
872
866
873
895
925
923
888
906
912
915
909
912
909
907
877
880
887
896
886
882
896
908
892
886
904
904
890
895
896
906
890
865
881
891
890
878
891
901
901
896
887
898
914
918
917
917
899
907
913
901
877
820
817
821
827
848
861
877
885
885
865
869
898
915
925
921
939
962
973
983
973
980
994
980
960
972
979
951
950
962
976
963
946
955
966
947
936
944
946
935
938
960
975
939
958
990
993
1006
1007
985
987
993
1002
1004
988
997
1003
1002
967
964
974
963
939
949
969
964
943
955
963
932
936
951
954
932
948
958
948
927
945
958
938
944
896
879
913
962
939
951
973
981
943
927
940
935
961
985
987
959
951
959
937
942
941
926
944
989
976
925
877
882
872
868
836
820
805
814
805
803
793
791
777
791
789
773
772
789
811
823
843
847
838
836
830
852
859
844
845
848
826
815
825
827
836
830
832
839
825
835
824
814
812
815
823
813
806
797
794
783
781
775
781
772
780
792
812
816
810
825
841
837
852
851
832
811
822
827
831
825
840
832
826
826
797
811
817
802
801
809
815
829
845
820
826
798
801
802
814
804
803
798
792
798
784
802
809
813
807
824
826
849
834
840
806
824
816
815
797
814
831
836
821
816
828
836
838
833
706
608
1097
787
786
784
777
777
781
784
773
780
780
817
835
805
783
789
777
780
794
778
767
778
778
783
779
775
786
814
841
822
797
823
837
848
835
808
810
825
838
860
863
840
845
849
852
838
836
844
864
866
847
845
851
860
838
836
843
847
824
842
849
848
835
835
847
871
848
871
882
886
874
889
893
918
886
913
906
926
887
904
910
917
885
901
904
897
882
892
884
883
842
838
838
824
835
842
832
817
816
819
814
813
811
806
801
812
810
814
823
842
837
825
848
838
858
875
872
837
863
875
877
844
861
877
881
854
880
903
925
895
901
918
925
909
913
929
928
900
893
910
889
871
876
895
903
889
897
913
925
924
924
885
882
896
890
849
573
911
811
802
817
814
816
813
818
801
806
796
807
795
794
801
805
803
796
812
812
792
811
825
824
802
827
835
814
839
846
863
887
924
965
972
947
947
958
942
919
942
964
936
964
970
951
973
991
941
934
967
983
984
994
959
966
969
950
936
920
945
946
911
932
921
923
943
948
905
906
902
868
883
883
850
842
832
811
786
788
770
755
730
739
723
708
697
699
702
702
696
699
703
690
695
703
702
713
728
736
733
748
752
757
755
760
769
758
766
766
762
754
750
759
743
741
748
736
730
740
733
718
721
726
731
737
750
743
737
727
723
728
726
718
726
723
724
720
725
731
722
717
722
724
712
705
710
700
695
708
723
737
738
726
737
739
734
721
725
723
717
717
721
721
719
729
729
729
751
760
768
752
774
783
774
767
785
789
794
785
792
801
807
796
789
804
809
806
785
802
808
820
805
802
813
818
795
763
755
751
742
730
723
718
726
737
756
768
774
806
827
838
858
829
850
862
866
844
868
893
861
853
882
906
914
890
892
878
847
812
818
806
805
800
789
800
809
804
830
839
833
856
854
882
902
875
868
892
880
871
890
854
842
858
853
882
919
925
908
948
964
954
902
922
939
971
937
942
974
982
951
941
949
972
979
960
955
953
965
955
925
920
932
935
921
916
932
947
921
916
931
957
960
939
961
974
984
965
977
985
965
942
958
982
958
907
920
934
947
936
945
955
923
913
933
959
944
955
966
958
944
955
961
940
939
949
976
941
907
916
936
920
903
904
908
877
907
945
946
917
942
957
938
920
943
934
916
939
946
937
907
905
907
897
889
917
916
910
894
901
910
911
910
879
874
868
867
864
882
891
878
870
853
834
838
843
861
865
818
832
846
860
845
856
908
938
947
945
951
947
938
931
909
915
919
935
950
962
977
966
957
949
938
948
937
913
901
911
924
932
925
944
942
937
931
877
884
893
923
973
965
930
916
902
898
885
883
874
865
861
882
871
878
882
893
900
905
901
899
891
886
889
885
884
889
904
919
929
927
932
925
909
922
938
907
886
907
923
918
911
931
941
943
922
938
963
977
963
925
922
938
925
925
908
904
881
879
871
867
858
848
844
847
832
874
917
958
972
924
941
948
958
966
983
991
972
976
958
938
910
903
911
927
943
943
901
917
921
927
927
910
868
882
889
893
911
860
845
861
864
875
887
880
883
895
876
881
898
910
916
902
876
865
882
895
909
910
879
858
874
893
918
938
942
945
935
946
960
966
950
924
907
917
926
921
901
891
897
896
875
842
853
851
837
808
827
819
817
820
805
794
802
809
821
830
830
811
819
838
858
871
877
887
881
879
877
886
887
878
860
840
849
866
887
904
863
861
882
894
883
892
895
909
896
900
901
883
862
837
843
857
856
867
888
894
874
883
902
907
912
908
891
904
924
943
957
963
961
938
921
939
957
967
974
944
925
942
979
991
1000
997
998
954
941
944
957
981
979
949
949
968
964
978
988
967
978
983
979
955
930
933
938
908
923
934
928
889
926
941
911
941
954
973
908
882
889
886
865
849
859
867
873
874
877
857
871
895
917
921
906
863
880
900
893
906
933
938
903
895
909
941
951
980
948
934
941
956
961
977
964
931
925
913
903
920
932
906
910
929
939
935
945
940
949
960
916
915
926
950
974
962
948
962
974
972
950
941
951
968
957
928
947
944
942
906
913
918
889
905
913
881
843
881
928
972
999
1004
991
984
989
966
954
951
941
941
932
925
928
934
948
925
930
947
990
971
953
960
990
1011
958
949
950
963
957
931
949
968
1003
999
967
969
965
966
972
965
946
927
938
945
920
911
920
921
910
928
939
918
919
938
942
926
937
941
950
922
914
932
952
959
935
947
962
949
953
947
919
922
947
956
947
917
928
929
933
917
927
916
901
917
922
904
921
937
910
913
925
943
954
942
949
939
927
908
905
913
908
877
886
894
885
876
887
907
900
881
893
914
927
913
926
940
931
921
923
953
952
926
934
945
920
897
912
936
931
911
922
942
924
918
926
911
900
918
922
914
915
917
905
887
888
896
893
887
898
899
880
864
879
889
850
834
860
878
880
860
882
864
844
838
838
820
808
811
827
683
933
796
795
795
779
760
770
773
786
796
800
801
775
770
777
785
800
807
806
797
813
826
852
864
882
887
882
853
851
862
846
809
811
829
834
822
836
842
839
797
791
801
815
835
865
881
893
884
878
871
876
875
866
872
874
877
892
893
892
870
875
875
888
900
880
872
901
918
918
894
913
917
904
918
938
946
919
898
914
916
921
923
935
923
905
882
855
861
873
848
849
855
886
885
880
879
884
840
832
832
828
834
839
827
832
840
857
849
872
873
717
978
825
835
836
846
855
833
831
834
851
868
862
839
856
875
899
891
892
916
920
902
898
903
920
895
856
881
911
942
950
938
913
904
878
866
848
823
826
844
870
877
874
853
871
891
905
904
888
863
859
843
835
820
812
820
840
843
838
832
872
894
861
854
879
871
882
899
910
939
913
891
903
924
938
944
943
933
933
920
901
863
840
855
872
876
862
865
894
913
909
886
914
914
895
866
857
835
844
839
826
827
823
830
816
817
815
840
851
825
808
816
827
833
798
807
812
810
810
802
802
793
787
793
805
815
815
807
803
823
847
857
840
860
876
898
875
852
869
870
839
835
836
861
857
836
838
852
863
885
843
814
812
802
814
806
799
823
851
860
829
859
885
889
897
920
944
939
918
866
876
871
867
860
856
856
878
885
870
875
894
901
883
889
908
915
905
908
905
917
879
876
888
905
886
870
900
916
954
942
909
894
914
932
930
910
925
945
944
940
914
920
927
908
910
875
844
837
850
849
825
828
838
837
835
838
840
846
844
849
846
851
851
863
857
845
827
850
835
814
827
839
831
821
848
867
897
915
907
929
963
976
1006
1016
1012
979
940
940
936
933
918
880
897
927
944
927
891
897
915
934
919
913
928
935
920
908
916
923
930
918
921
923
920
903
900
896
895
908
897
880
882
881
876
870
859
858
854
826
833
843
822
821
806
790
775
772
758
750
748
742
737
732
730
727
723
716
724
722
715
731
735
745
739
750
782
806
801
843
825
825
847
864
888
910
905
859
854
842
815
812
809
807
789
790
780
772
777
775
757
755
746
749
734
727
730
732
721
727
745
739
740
747
754
756
732
744
742
738
724
728
735
731
727
741
750
754
751
755
761
766
760
760
758
761
766
771
784
777
785
787
787
775
788
797
794
784
788
789
781
775
787
805
790
774
782
789
788
783
808
807
801
777
767
774
765
764
800
786
785
790
773
807
789
797
818
811
803
817
811
795
507
917
695
1039
794
678
937
790
808
834
833
845
876
897
854
868
883
840
843
818
818
692
562
1239
837
848
812
802
801
815
794
792
816
830
835
820
822
813
825
824
829
813
814
815
814
802
798
812
826
796
803
810
799
795
804
814
811
817
829
836
850
829
788
805
831
856
859
902
916
921
942
909
864
850
858
845
824
822
830
843
868
851
843
827
833
815
810
829
834
823
829
840
846
855
859
832
832
826
836
841
825
828
848
844
852
863
888
873
908
906
878
883
842
817
827
816
807
812
823
818
800
821
810
791
800
793
797
782
795
793
803
796
798
801
792
774
763
779
802
820
838
809
812
788
782
759
764
748
736
705
719
724
722
729
752
769
767
748
764
776
782
804
819
840
814
796
802
804
781
790
802
823
797
816
815
817
787
802
807
788
790
793
798
784
793
791
773
782
786
784
795
799
795
803
809
797
794
823
846
832
850
860
876
837
835
827
793
749
786
800
798
806
821
816
836
827
827
816
830
842
839
843
809
817
836
847
839
829
850
886
890
888
895
897
920
912
887
894
914
910
907
897
871
875
894
882
845
854
875
898
912
876
883
894
903
912
885
892
917
932
911
915
934
918
880
879
883
890
891
892
860
882
893
898
915
924
922
883
890
910
937
905
908
921
950
931
942
956
951
936
931
937
917
921
926
921
882
879
902
909
895
916
937
922
909
953
982
972
946
961
964
969
939
930
936
943
909
884
888
896
852
856
881
894
895
937
970
972
1008
990
940
927
945
955
962
971
969
945
952
965
962
934
911
906
914
907
889
899
919
904
899
907
919
889
905
917
910
871
867
880
883
857
854
841
857
859
862
870
881
869
858
836
821
828
831
855
871
860
865
845
851
854
868
850
835
843
843
764
860
817
831
815
804
843
898
935
942
934
912
899
903
889
890
900
877
892
893
907
886
869
895
911
933
912
878
896
910
913
928
928
954
928
941
947
936
922
857
843
854
868
873
879
923
958
974
980
985
975
974
968
963
945
925
918
922
895
827
826
843
857
868
856
859
851
843
833
815
816
807
800
798
801
773
776
761
753
768
779
812
838
827
848
854
858
856
838
841
850
864
890
907
899
905
917
946
954
934
924
930
953
917
863
860
859
835
829
821
823
817
815
827
829
826
838
845
851
860
853
866
885
880
869
898
912
861
870
850
835
818
811
809
795
809
809
830
814
826
834
846
831
830
854
869
864
899
924
931
915
919
927
929
904
886
894
891
856
869
892
884
854
874
879
863
846
859
861
824
824
825
810
787
788
787
777
791
800
821
839
838
867
876
872
836
837
842
807
812
804
786
784
786
786
766
778
778
784
773
779
783
775
764
767
764
786
816
843
813
841
862
860
826
843
851
862
846
863
876
883
863
875
879
890
876
879
891
900
882
882
877
845
848
850
857
829
849
864
884
886
850
898
921
947
927
927
943
924
917
895
914
923
910
887
892
895
889
870
888
897
887
856
850
851
834
802
818
830
834
829
851
903
887
857
862
847
843
831
817
820
824
836
829
838
837
842
834
849
846
837
847
865
863
852
848
856
839
788
828
832
878
861
836
845
813
810
793
788
783
776
763
756
761
770
755
760
775
809
798
778
796
804
795
795
818
822
796
823
831
819
845
852
832
811
819
809
807
817
800
803
807
800
809
824
828
829
839
832
833
848
798
827
808
799
765
773
791
792
761
801
807
808
838
835
826
826
820
806
808
810
804
780
778
778
781
758
768
766
765
774
784
801
822
801
815
810
790
782
758
763
803
792
779
779
781
774
767
773
777
764
777
790
791
786
808
828
818
823
844
832
823
829
830
804
815
818
796
799
818
817
802
826
826
809
814
830
830
828
793
797
801
784
775
800
805
828
794
813
791
816
791
806
810
802
790
828
813
798
799
799
771
701
747
749
752
747
766
789
799
802
806
825
831
820
810
822
834
822
832
868
855
836
855
876
877
859
869
872
875
835
844
849
855
848
860
871
858
865
866
877
869
839
846
843
854
859
866
858
829
828
829
810
810
827
869
875
847
821
836
828
829
843
844
852
735
905
805
803
798
789
784
790
799
776
667
893
798
814
789
804
798
795
804
825
815
831
855
879
873
883
907
913
898
923
930
926
862
875
900
881
867
867
852
843
842
838
832
821
836
847
850
890
905
901
909
892
894
863
886
902
911
878
875
862
861
848
834
839
843
822
837
850
866
870
897
886
869
893
901
866
842
852
842
840
812
816
818
815
822
824
850
851
851
827
823
848
865
879
874
847
834
840
842
808
807
841
885
882
905
909
895
926
937
914
886
874
872
864
854
860
855
829
833
836
822
808
821
811
840
852
865
854
869
832
850
867
918
919
859
862
860
853
843
831
821
811
811
805
786
799
807
802
798
804
818
813
828
854
849
856
849
841
827
824
798
798
793
781
792
785
797
793
795
804
806
789
800
800
797
801
816
835
821
827
838
825
822
829
824
794
812
818
823
797
819
825
816
812
819
814
814
827
836
822
834
836
808
815
807
827
806
809
817
805
793
805
782
771
775
764
755
754
744
751
750
744
751
739
741
741
740
744
753
758
738
749
764
763
764
790
813
850
864
870
852
844
841
819
821
823
822
826
804
821
816
820
857
893
896
880
899
914
885
881
850
841
836
837
844
829
831
845
858
874
857
879
896
883
829
820
834
855
863
861
870
860
867
826
835
842
833
829
836
847
832
839
865
898
917
918
902
900
914
900
899
940
930
900
907
912
912
880
886
894
904
902
936
956
947
931
957
985
992
961
986
1008
1019
975
998
998
986
955
964
960
925
934
942
949
929
944
945
902
916
931
949
905
921
938
957
934
932
943
958
959
958
955
951
955
939
905
871
880
905
925
958
942
893
890
942
970
980
906
893
924
942
978
941
911
929
977
994
1034
1004
970
915
918
937
933
951
952
956
926
914
921
926
905
923
944
947
925
931
951
944
912
912
927
919
908
917
959
912
924
939
925
928
878
888
895
912
927
945
961
964
958
970
938
891
883
897
893
850
859
874
862
844
865
886
877
863
880
916
929
935
958
957
938
939
951
962
938
946
953
951
932
926
926
881
892
897
875
849
892
930
951
968
921
918
935
935
925
913
914
915
884
872
900
911
902
900
895
884
894
904
875
866
902
895
902
894
884
871
836
834
835
837
813
844
863
921
958
942
960
981
977
971
941
905
920
937
955
956
949
926
894
852
860
877
851
873
892
924
938
942
891
903
907
918
911
919
920
927
932
931
950
956
949
910
923
929
897
850
853
885
908
900
890
912
952
952
938
939
952
937
940
922
923
920
940
941
895
910
928
965
942
927
935
941
956
977
976
957
914
919
933
933
938
959
988
949
945
958
977
999
997
988
974
951
932
886
894
902
887
904
913
899
909
942
966
972
967
961
930
898
881
883
905
894
884
892
898
911
935
947
949
917
902
913
920
932
928
911
896
887
857
850
858
870
871
877
865
867
879
881
859
845
860
885
906
890
895
924
949
963
962
945
948
950
961
952
954
964
974
959
942
936
944
912
858
856
868
866
867
870
866
869
867
870
870
880
887
893
877
870
874
909
886
875
913
941
926
910
930
910
885
860
836
859
887
917
919
922
868
869
903
913
934
917
921
921
961
972
993
1014
972
948
962
971
969
939
944
959
954
932
923
941
910
868
887
927
949
980
992
965
955
953
951
913
901
874
854
900
924
891
907
940
963
955
961
959
914
874
868
854
849
828
830
831
828
828
833
833
820
831
829
825
829
812
793
800
803
820
822
825
834
838
853
844
828
841
841
816
776
806
793
779
771
763
758
773
808
849
884
892
903
908
871
897
917
921
910
903
889
849
854
865
873
875
827
836
846
843
843
837
839
846
838
820
801
788
806
822
794
823
844
873
857
861
883
893
906
893
869
855
841
832
815
817
801
803
809
809
815
810
810
810
810
815
830
844
838
832
854
838
861
862
842
859
836
849
851
844
834
852
858
865
852
878
896
899
874
888
881
883
873
881
891
878
879
908
907
889
898
913
921
929
901
867
858
890
906
917
890
891
913
918
902
882
902
906
880
880
890
893
891
911
932
909
909
914
879
872
867
865
833
826
822
810
798
796
803
787
795
803
808
812
803
812
815
801
799
803
818
814
841
843
826
851
850
842
838
844
849
823
834
826
804
798
806
797
779
776
776
782
782
771
768
773
778
799
789
783
769
772
782
792
808
831
850
855
849
816
811
822
806
793
806
791
778
780
774
673
848
756
744
735
720
724
720
721
728
730
740
741
745
758
762
749
744
758
766
772
761
796
815
826
810
815
819
807
828
806
801
816
816
806
807
834
838
865
898
909
897
875
877
889
881
877
878
874
876
889
871
846
839
842
835
812
804
816
814
795
817
823
833
827
817
830
847
836
843
861
883
872
897
923
905
898
909
910
880
887
902
895
889
882
914
880
854
862
858
830
834
834
835
823
829
816
819
836
846
832
839
853
834
829
845
843
830
845
849
841
836
849
845
830
851
857
850
811
779
847
847
894
897
923
915
915
927
928
915
915
914
906
884
884
876
850
857
851
848
845
845
842
851
862
855
858
867
865
855
857
870
879
866
868
879
886
884
851
868
877
869
858
864
861
836
830
831
792
806
796
790
791
777
784
789
791
814
807
838
821
837
843
838
843
848
832
851
869
874
848
868
836
845
871
872
897
925
910
903
926
906
880
911
899
874
901
922
903
904
889
904
909
923
923
920
894
883
843
840
842
829
825
840
838
827
835
826
841
835
839
838
847
872
874
850
869
890
863
882
887
895
908
930
936
941
968
963
938
970
1004
962
988
1020
1008
992
1024
1052
1061
1069
1068
1037
1072
1074
1093
1068
1031
1047
1006
980
974
961
931
938
956
947
923
939
969
958
967
991
983
979
1000
1023
1033
1008
992
1014
1038
1016
974
1002
1025
1025
996
1007
1013
1019
970
1010
1037
1077
1054
1054
1089
1057
1023
1034
1038
1006
1008
1021
1010
982
988
1003
1011
975
986
995
975
960
986
986
970
973
980
954
945
947
948
911
894
913
929
905
893
910
951
918
906
910
920
922
927
937
944
940
965
995
983
951
974
1001
1010
984
1006
1015
1046
1013
977
968
977
976
957
969
985
993
970
989
1001
965
963
946
920
908
922
910
909
937
940
921
949
951
943
942
960
950
952
982
979
951
971
974
965
967
997
1021
1001
975
996
1016
1035
1015
997
1015
1026
1023
996
996
957
967
994
977
1003
1003
987
1015
1045
1015
1016
1031
1037
1006
1023
1022
987
1002
985
972
973
965
934
919
916
921
911
920
926
923
927
925
904
884
903
896
888
907
919
928
990
1018
1042
981
972
969
924
875
895
950
992
1040
1033
1029
1021
1016
1004
985
965
927
911
923
920
927
934
892
867
869
885
916
925
907
896
907
923
919
929
911
890
898
925
908
887
915
945
961
930
946
958
972
964
939
908
920
933
903
902
912
918
932
934
927
941
955
929
931
882
871
905
944
949
913
935
948
914
920
942
942
926
954
971
977
969
997
1024
1036
1032
996
989
982
968
932
935
929
883
892
919
940
928
917
862
850
862
878
868
855
906
900
905
890
870
868
883
888
885
888
851
858
872
858
869
876
876
858
829
818
840
852
858
886
919
910
892
914
929
926
920
923
915
903
923
935
909
914
903
903
871
874
896
893
897
864
860
861
854
843
831
829
836
816
831
836
842
828
841
859
851
867
876
888
885
900
903
913
928
910
893
892
906
893
891
899
917
901
884
914
909
904
922
949
932
923
901
891
876
862
867
868
875
888
915
895
910
899
883
885
894
856
868
906
903
909
906
888
862
864
860
843
852
862
889
936
938
923
926
937
939
939
937
937
927
915
906
896
837
830
847
871
887
880
829
830
846
858
842
833
856
885
924
928
917
868
870
856
815
830
856
882
891
892
892
897
862
858
847
855
821
822
850
863
893
901
898
888
889
700
1040
856
828
805
821
833
812
813
820
833
820
816
829
848
848
848
859
883
881
890
901
892
899
904
913
902
871
873
884
880
880
900
900
876
845
849
862
840
834
850
846
847
856
879
891
913
918
909
911
917
934
898
850
876
878
876
873
855
843
811
790
781
796
822
838
873
894
891
862
863
842
837
827
817
807
810
818
817
829
844
854
854
836
815
815
836
817
810
845
664
983
842
834
822
855
864
868
840
847
855
867
870
876
861
865
859
871
859
867
845
866
896
866
847
841
835
807
807
801
794
770
779
784
776
774
794
812
797
813
843
858
847
872
875
871
859
861
869
845
807
822
838
887
849
849
869
872
857
850
863
868
873
873
873
880
860
847
872
882
879
856
863
883
892
899
852
855
879
873
876
862
831
834
844
839
842
859
854
845
868
891
900
883
884
909
892
911
927
951
939
914
923
930
891
890
910
950
923
899
916
927
931
940
939
903
878
877
892
867
887
894
857
863
864
863
876
894
866
858
869
856
854
834
811
821
835
838
859
847
858
854
859
880
872
866
880
884
880
887
907
914
894
884
875
868
856
845
825
814
824
838
818
823
846
865
848
846
863
877
891
916
920
877
884
905
932
933
915
935
934
944
931
950
960
914
881
900
921
890
844
851
871
918
926
916
909
892
886
865
873
856
860
855
851
859
856
876
898
889
865
877
854
822
805
814
822
811
823
833
859
858
873
890
916
895
900
889
871
864
867
883
859
867
870
875
867
868
868
875
855
861
872
879
897
913
898
904
914
902
892
901
901
885
875
891
904
891
902
902
892
869
878
874
882
869
872
884
892
867
867
865
843
828
840
850
852
845
861
874
848
866
870
856
830
833
857
865
837
862
870
880
867
855
855
865
861
859
819
823
841
852
833
853
865
888
873
879
866
862
856
860
841
822
814
818
826
808
822
876
929
941
949
921
907
913
904
893
893
899
912
927
934
954
932
909
886
901
917
923
930
925
917
907
874
846
852
848
831
847
858
851
871
915
947
945
953
947
927
917
902
898
888
882
848
829
838
858
886
919
930
913
862
849
864
884
898
905
905
902
872
834
815
825
806
824
863
895
885
886
906
926
933
925
914
890
881
836
827
821
836
825
796
800
813
828
807
802
809
823
821
823
803
806
806
807
793
790
805
818
821
824
854
879
877
905
919
908
891
897
898
913
904
865
847
847
846
831
838
828
797
805
808
821
835
831
821
834
842
826
814
855
901
942
966
971
950
914
885
862
851
840
828
813
796
779
792
802
836
834
833
848
896
896
885
866
859
825
821
832
853
866
875
873
856
863
883
882
893
911
891
846
857
861
851
877
927
971
973
949
932
911
884
886
867
858
856
852
869
901
939
953
949
894
886
900
894
895
870
817
819
805
795
775
784
764
747
765
741
735
739
724
725
722
716
724
718
721
726
725
729
741
746
739
751
755
738
749
745
740
737
728
720
709
712
699
695
700
697
692
680
683
680
671
674
673
667
667
671
674
661
677
667
662
664
662
654
661
654
642
645
645
635
630
630
624
617
621
618
602
609
607
604
598
595
602
606
605
597
601
611
611
609
610
616
619
619
620
622
630
623
626
632
630
629
628
631
631
622
627
627
619
616
621
619
619
609
615
618
606
609
618
613
603
615
611
610
618
616
615
611
617
621
614
616
627
628
628
634
634
626
635
636
625
632
638
631
625
631
634
625
621
625
619
629
636
641
639
664
648
666
659
661
631
454
820
402
830
626
610
619
610
614
612
586
598
601
607
600
598
601
605
598
595
602
595
589
594
592
582
578
584
582
573
580
578
569
564
572
573
567
564
567
570
567
567
571
574
576
577
581
590
586
588
592
594
590
593
597
595
594
595
598
597
597
593
591
581
579
590
580
577
580
586
580
574
578
585
583
577
586
589
577
585
588
595
594
601
608
606
614
621
614
621
630
621
618
626
623
614
626
628
620
613
630
626
616
631
624
622
629
626
626
633
639
651
643
646
652
657
672
673
671
674
682
692
680
702
703
706
722
636
838
727
716
716
719
729
726
751
732
736
748
739
726
742
760
746
783
800
795
834
789
799
763
764
748
714
713
730
732
749
748
745
768
776
757
762
772
796
748
776
777
775
741
784
767
743
764
775
778
745
766
766
763
761
773
767
742
727
717
715
697
717
725
713
714
722
727
721
728
746
738
725
736
718
704
710
693
708
720
734
720
762
754
743
756
756
739
757
757
747
748
760
769
750
763
784
755
762
781
761
752
767
776
756
762
786
788
780
788
810
805
794
811
824
814
803
820
836
832
820
838
836
814
822
808
794
770
783
780
769
765
788
792
795
821
869
898
868
882
877
870
932
946
936
929
945
935
897
901
951
948
906
925
978
966
937
978
983
902
879
864
831
821
820
825
810
832
845
831
853
866
855
854
879
868
881
901
878
882
871
835
848
849
823
860
852
885
878
883
896
892
869
892
904
864
866
878
861
880
906
911
932
906
918
941
889
882
900
877
878
899
933
929
925
920
874
864
885
903
940
924
946
951
924
862
872
875
840
840
833
805
824
837
835
861
893
885
892
900
912
906
893
902
900
890
891
896
906
956
983
1000
1000
1007
987
963
910
916
911
888
879
892
886
878
887
888
872
919
948
980
962
948
952
944
936
943
941
956
930
937
961
940
922
921
915
920
927
913
911
913
908
904
912
898
894
895
874
879
894
917
911
887
894
894
906
915
912
937
951
940
954
969
949
950
961
957
925
911
920
919
888
848
889
913
928
944
942
922
917
880
876
885
898
903
903
910
891
882
884
895
893
862
857
876
902
916
927
923
899
881
900
919
920
924
919
918
896
870
878
903
930
949
937
935
934
927
928
910
911
921
920
910
913
913
876
870
880
881
885
878
887
894
896
884
869
859
844
849
860
863
860
869
869
853
858
861
853
817
800
806
821
831
838
846
842
836
844
840
836
854
867
883
863
867
881
882
899
901
903
888
871
872
870
872
875
876
856
875
880
899
892
891
909
918
905
912
914
913
900
907
894
878
890
896
884
894
902
887
892
900
917
908
905
904
909
895
891
901
887
869
880
898
907
898
917
912
908
916
909
918
906
879
888
882
864
876
872
868
880
860
856
862
885
887
844
847
857
837
829
827
834
824
802
778
780
756
744
743
733
733
723
714
723
711
720
727
717
712
719
730
734
735
730
751
763
768
760
776
785
792
780
787
790
791
781
785
772
760
755
749
737
623
861
734
725
743
729
734
736
734
723
731
717
750
754
769
788
778
789
785
772
750
751
760
768
784
802
807
804
802
791
782
775
767
766
765
766
778
790
796
787
798
807
800
789
813
811
796
818
845
806
808
847
835
874
908
919
892
903
934
904
933
928
925
953
953
923
922
922
892
907
940
927
923
951
945
943
967
965
975
960
940
944
930
919
924
937
920
902
924
942
933
902
893
884
915
913
876
880
882
862
843
884
910
903
902
924
925
916
943
954
919
911
906
902
919
929
925
933
962
939
940
953
963
950
942
950
966
966
936
876
869
870
872
886
917
939
957
953
953
925
892
896
909
896
861
853
851
856
867
878
870
881
897
909
880
865
877
899
909
888
851
884
906
909
886
880
889
938
980
956
927
921
933
937
914
906
958
979
998
980
981
981
980
996
991
961
966
957
968
948
942
903
902
917
925
919
894
904
914
900
897
905
924
905
903
913
912
904
927
948
928
919
921
914
912
914
887
874
869
879
865
862
850
885
936
986
977
914
894
866
853
832
812
798
788
799
792
802
789
799
798
814
828
816
819
817
809
804
792
800
822
830
833
794
800
805
784
770
777
769
764
742
747
735
756
762
770
780
792
799
800
797
809
794
791
800
803
780
779
786
799
793
779
796
814
811
816
840
851
875
846
845
847
831
839
853
885
914
912
901
872
848
815
799
814
805
807
815
839
813
825
850
876
867
848
879
880
897
911
902
915
942
953
912
892
893
911
906
896
899
905
895
890
903
919
943
913
927
956
980
952
918
934
969
957
937
968
983
970
941
972
984
971
967
983
995
953
969
939
942
956
944
932
958
979
987
929
885
888
924
938
919
923
925
929
935
943
949
976
975
974
980
944
951
954
944
906
937
972
946
994
1030
1007
1013
1020
997
1020
1026
1019
992
1004
1014
1012
988
992
981
965
948
933
938
940
911
915
929
938
903
898
886
918
937
930
955
890
859
879
898
909
920
934
911
891
907
916
936
914
912
931
958
930
904
905
919
907
891
911
920
877
910
911
892
907
916
891
876
877
852
847
840
841
832
822
825
834
861
844
834
845
859
846
860
864
862
839
849
817
813
857
887
904
929
907
881
831
795
790
791
789
803
788
807
825
869
874
871
871
883
913
883
865
882
890
891
888
903
923
911
885
870
883
885
866
851
879
890
887
871
881
884
876
886
879
864
875
865
863
839
846
859
860
854
849
844
843
827
831
812
809
816
831
838
873
920
938
956
939
950
947
939
920
931
947
933
917
955
953
933
977
976
958
981
998
968
966
971
968
930
949
951
935
905
912
926
936
932
946
949
939
927
921
926
923
920
923
932
926
908
928
944
924
940
933
923
905
915
936
914
894
917
911
896
912
919
911
894
907
920
894
887
884
895
885
895
901
890
891
884
838
823
823
822
851
883
898
878
900
922
930
912
869
883
887
897
902
875
880
875
847
822
850
889
925
927
906
879
860
840
819
807
797
788
794
794
802
817
835
820
844
861
887
897
872
844
840
834
841
823
822
833
843
835
843
850
863
832
826
842
850
846
822
811
793
800
805
814
805
790
808
811
824
831
833
827
843
851
863
861
838
841
853
875
878
855
871
880
893
898
892
916
931
944
925
935
940
924
917
932
912
884
899
921
891
866
896
918
922
904
934
949
911
903
908
900
879
890
932
931
933
913
903
922
929
915
886
900
917
915
907
917
928
911
904
915
926
888
888
897
855
836
849
841
884
882
881
914
938
919
924
938
929
934
947
961
952
937
908
893
897
887
901
909
929
957
918
917
924
906
908
916
939
899
891
904
919
913
887
865
871
883
896
874
883
884
891
893
859
881
909
927
927
922
938
926
929
930
903
904
911
915
924
931
934
947
933
935
948
960
952
899
892
891
863
856
878
892
908
884
918
863
845
848
853
865
889
903
893
866
866
854
845
852
865
880
893
880
862
866
858
852
848
845
848
849
851
867
869
837
830
837
822
816
794
788
774
776
772
763
769
755
743
747
734
602
847
731
736
719
683
724
738
763
789
797
782
813
837
863
852
849
839
830
818
802
803
799
793
783
785
792
789
782
793
801
775
768
769
773
770
756
746
749
744
750
742
748
754
763
767
792
817
859
864
858
860
828
822
823
827
813
804
815
812
793
807
807
820
823
825
809
820
829
851
859
832
841
849
857
822
822
822
793
820
811
812
817
830
838
845
849
853
856
822
830
856
878
933
934
938
965
984
1011
983
931
954
984
996
1003
977
990
976
964
956
926
931
938
938
886
874
901
927
896
878
902
916
899
928
941
975
947
972
980
978
944
914
925
950
948
916
951
987
988
977
962
970
982
947
969
1049
1094
1097
1088
1064
1036
1023
1010
989
960
932
924
933
952
929
914
934
933
904
929
943
922
922
941
974
959
943
877
843
853
876
907
923
909
912
931
937
933
939
933
926
920
931
931
952
941
935
952
958
911
914
924
947
965
937
951
960
954
961
972
949
944
957
920
923
927
938
923
901
890
881
829
830
830
815
791
807
811
835
865
870
819
804
831
847
887
909
870
879
904
937
938
928
940
943
928
918
920
896
885
899
921
915
937
962
915
865
878
891
888
832
815
844
865
907
919
925
940
925
903
898
901
906
906
899
898
894
893
887
890
886
893
893
906
863
851
856
837
814
838
860
863
843
876
900
881
851
883
898
902
904
891
897
896
905
906
875
884
885
891
876
851
837
850
867
888
908
914
895
889
887
903
908
906
912
885
892
903
901
879
892
902
886
905
921
871
872
877
881
838
858
866
846
857
868
866
863
885
905
881
863
885
892
897
884
888
899
896
886
886
900
908
879
884
887
875
869
875
875
851
872
896
904
889
902
872
894
901
876
888
905
914
914
911
854
850
851
856
871
870
839
843
862
887
898
859
861
877
894
895
861
875
857
863
907
905
896
896
922
942
940
922
893
894
924
927
932
931
937
922
938
953
960
962
919
935
962
995
987
934
955
958
941
887
906
911
932
965
928
945
925
941
961
1000
991
988
985
935
937
942
946
936
936
934
909
922
895
917
935
948
918
913
918
941
938
919
928
946
915
923
941
963
933
887
914
934
959
944
972
968
972
970
980
973
962
905
899
906
933
905
911
868
891
910
961
975
975
948
919
908
904
889
842
841
825
845
861
856
855
855
859
815
770
815
839
882
923
940
946
947
944
928
926
924
917
906
920
928
936
917
935
930
930
927
862
862
859
841
845
861
870
858
870
877
876
868
872
881
896
873
877
895
893
897
885
863
864
857
843
849
847
829
857
904
930
895
893
863
851
821
811
810
800
783
787
791
796
794
815
810
815
857
874
869
870
941
943
936
900
884
886
899
891
844
839
853
874
895
907
856
893
904
938
877
885
895
880
849
875
882
894
880
895
910
895
866
873
903
920
922
903
884
866
859
830
836
851
843
834
850
835
834
815
812
805
803
775
775
785
784
793
816
841
834
822
794
796
786
790
795
800
781
787
797
807
814
813
825
844
865
851
848
879
904
913
918
925
928
936
921
878
871
852
853
846
842
855
934
938
899
897
857
860
846
818
823
836
864
899
893
910
906
902
914
931
913
869
878
907
940
940
945
926
878
904
956
970
985
952
931
892
874
850
855
876
882
904
912
926
892
905
914
915
948
975
936
950
989
1010
990
1011
1030
993
1018
1028
986
973
984
996
945
937
966
958
940
954
968
972
961
964
971
955
956
979
963
953
977
992
983
961
962
967
928
953
983
964
982
1000
968
960
991
1005
988
982
990
995
987
1002
1019
1018
987
1015
1022
990
962
978
1006
1020
994
976
1002
1024
987
983
998
1019
974
977
989
960
952
973
993
972
947
976
980
962
983
1007
1046
1003
974
976
973
975
969
952
904
909
920
931
932
902
908
941
952
963
976
1012
1026
1044
1003
1016
1010
1009
961
950
951
997
960
883
891
932
967
979
983
999
957
973
999
1000
979
987
988
993
999
1004
999
986
981
945
923
920
950
957
953
967
989
962
970
976
954
944
962
980
992
962
976
981
976
966
982
973
944
954
964
937
938
941
956
941
928
919
897
867
890
917
901
880
875
890
880
888
916
944
919
938
964
973
961
962
948
918
918
937
936
945
948
934
922
922
876
816
827
821
815
794
785
785
763
752
763
755
752
749
748
741
746
747
755
753
752
763
768
772
756
756
773
772
771
765
777
792
787
777
789
798
808
799
793
810
846
853
842
849
845
844
867
841
814
817
821
803
818
826
855
892
913
915
911
907
916
916
921
918
900
867
856
852
872
877
904
897
857
844
856
882
884
867
866
890
904
907
896
910
911
943
947
951
945
919
891
882
883
892
877
846
839
850
870
838
805
810
837
894
944
931
940
1004
1033
1043
996
972
991
981
984
952
952
961
978
990
958
951
948
973
944
939
940
946
938
946
950
956
915
926
946
956
951
933
935
937
939
937
897
910
934
950
938
939
957
987
965
956
984
991
984
956
962
962
944
946
957
921
900
924
906
901
932
956
959
944
925
921
932
940
930
912
898
866
889
908
930
948
922
890
861
889
914
952
952
951
943
932
924
906
895
893
896
910
908
922
930
955
955
938
896
894
905
883
886
900
914
899
874
901
921
929
934
928
909
922
922
922
887
889
895
908
879
853
866
883
904
907
886
870
888
908
928
903
908
858
839
845
855
861
876
899
890
884
909
932
948
918
899
917
917
918
913
924
922
888
889
890
877
865
893
899
894
879
866
868
896
886
899
924
894
887
874
839
873
852
822
815
810
838
917
948
958
946
942
925
908
905
889
874
866
850
856
857
842
856
872
869
871
882
899
891
884
907
912
929
934
910
922
927
929
943
881
872
891
882
905
928
947
949
940
916
891
896
908
896
911
918
933
928
889
867
876
895
912
925
932
937
941
937
918
903
898
855
838
845
849
861
847
883
932
920
904
879
849
820
799
790
775
764
776
799
803
804
838
873
897
868
850
854
879
856
859
884
890
893
938
1008
962
992
1019
998
985
1008
998
976
981
997
982
961
994
1008
1001
973
981
977
928
956
994
991
972
1000
1015
989
995
1008
1009
975
990
998
972
950
958
991
968
931
953
976
954
930
941
935
905
930
949
938
951
972
991
993
956
950
971
1004
1008
963
963
974
987
990
977
973
981
978
957
959
962
963
945
956
945
952
923
888
884
902
901
882
910
934
933
934
931
915
907
923
944
930
939
961
968
930
949
970
964
932
941
948
952
915
884
899
926
926
896
930
952
948
935
940
925
915
923
959
976
980
947
921
947
954
979
935
932
939
924
913
881
878
890
870
873
901
923
905
901
903
899
904
855
829
830
836
857
839
862
869
857
844
847
846
842
846
861
863
884
891
888
882
893
895
920
912
913
870
837
831
823
801
781
780
793
815
801
817
813
783
783
807
838
866
896
923
955
966
969
967
954
904
865
906
950
994
1026
1038
1026
1033
1026
1023
1022
1013
965
956
925
967
1013
1009
969
926
953
936
941
919
945
986
1006
949
969
1001
991
985
930
937
943
914
916
943
942
889
904
921
939
957
958
955
961
965
959
954
971
972
981
978
948
960
977
977
970
1011
1034
1006
971
984
995
958
955
959
988
944
931
973
1029
1029
949
903
946
972
969
948
963
993
997
942
969
963
939
972
1010
985
962
992
989
970
993
1026
1018
993
1012
1018
994
1023
1018
1005
1021
1035
1010
944
956
958
964
971
925
919
938
975
986
956
987
1031
1017
996
968
977
991
1025
1024
999
1013
980
1010
1026
1051
1056
997
1030
1041
1035
1039
1032
1025
1017
988
984
963
951
958
962
965
964
962
966
974
938
943
960
967
937
955
985
1005
988
991
1015
1020
1030
992
994
989
993
997
976
979
973
968
943
889
871
892
927
972
1013
1062
1088
1077
1003
995
986
978
959
935
939
944
935
933
950
963
961
946
926
905
896
894
890
888
906
916
901
870
849
833
817
803
794
783
783
816
886
909
956
984
973
961
977
904
875
863
841
814
837
864
863
881
867
887
914
942
965
967
976
973
976
987
974
940
927
944
952
934
888
908
924
905
896
926
943
924
949
972
953
952
965
955
926
934
944
950
931
951
995
1012
1006
931
913
900
897
886
873
839
847
839
807
806
813
849
880
863
856
862
866
851
861
869
876
857
852
848
836
818
779
785
774
758
744
749
734
744
745
742
734
737
731
725
724
722
721
730
726
725
743
760
771
765
786
792
807
790
790
795
791
800
780
788
786
776
769
771
760
766
754
737
746
753
736
742
743
726
715
721
712
723
729
741
737
760
778
791
774
817
834
834
811
826
841
846
833
814
834
851
847
823
832
831
838
829
806
827
844
853
823
847
857
869
848
846
855
865
855
849
851
842
839
816
798
800
805
835
855
852
820
834
847
855
839
849
864
879
879
868
856
868
863
857
858
873
888
891
870
834
831
827
838
839
839
817
819
794
783
812
836
843
849
826
842
864
895
908
918
918
916
932
907
895
908
917
911
879
838
835
847
853
868
841
835
843
837
770
849
909
1003
1104
1137
1068
1118
1131
1130
1105
1024
977
980
986
986
964
983
936
928
887
881
862
826
832
827
818
829
839
851
855
877
875
885
849
871
876
895
889
881
868
852
846
842
845
823
834
810
812
804
787
766
754
759
747
746
747
575
929
751
737
745
757
774
760
773
780
782
777
777
749
745
751
745
742
750
758
741
761
766
771
800
826
826
819
836
832
813
829
815
806
816
813
811
800
797
804
805
786
787
783
783
766
781
766
760
772
781
778
807
812
798
773
785
779
767
753
771
770
754
759
767
756
791
799
780
792
814
834
848
878
880
874
856
860
856
863
883
851
834
852
856
825
850
843
857
875
900
889
900
924
897
903
906
915
918
902
889
880
871
828
834
846
842
825
835
818
806
789
784
778
762
743
754
776
792
781
790
823
833
839
806
838
857
858
846
857
863
883
910
888
903
934
956
947
941
923
901
889
844
829
855
868
891
907
892
935
958
934
956
999
982
1026
1056
1026
1034
1045
1045
1004
1001
997
979
961
979
977
963
954
955
972
949
964
973
975
941
971
982
960
948
960
966
929
940
950
927
897
908
918
918
900
902
908
927
927
905
917
921
889
861
857
820
805
796
792
769
779
784
785
784
795
808
814
814
837
854
859
867
891
903
917
881
909
931
926
906
928
952
939
870
812
842
771
796
783
768
762
763
784
841
896
924
947
945
937
920
905
908
903
903
858
882
880
857
879
866
835
849
854
846
867
876
895
919
892
909
921
938
931
918
905
900
900
883
868
882
891
885
884
912
917
918
913
931
942
939
923
950
954
930
927
919
887
876
880
869
842
859
841
833
832
861
867
854
880
906
927
923
931
959
968
944
950
957
945
914
926
930
900
908
913
899
877
897
901
896
881
907
902
883
871
905
911
870
881
857
852
839
806
784
782
788
797
825
833
863
892
912
866
880
907
932
888
885
880
876
856
868
874
857
872
893
877
896
920
944
946
978
1007
1019
1006
1006
1018
1023
1035
976
963
942
903
879
885
891
900
882
906
926
926
918
941
967
945
910
915
946
932
947
966
965
940
938
948
946
930
915
917
891
863
857
860
841
851
854
871
894
887
874
878
869
858
835
837
827
842
817
830
847
856
873
868
853
881
876
843
863
869
871
858
868
885
894
875
901
913
885
892
894
866
844
856
872
876
891
920
939
952
955
961
958
953
962
973
965
932
913
894
862
850
822
820
800
801
807
821
819
849
865
888
862
832
837
831
845
873
909
871
909
943
904
888
917
943
916
930
962
974
964
1013
1030
1039
991
1012
1054
1035
996
1027
1020
1006
1004
1009
984
980
977
952
905
928
953
948
926
957
994
962
973
967
978
945
966
966
949
937
962
953
953
953
951
976
984
988
979
997
1042
1002
1004
1014
1008
971
986
1002
1008
1006
949
982
983
1001
967
989
997
979
981
1004
989
996
1047
1057
1035
996
990
984
984
927
887
899
921
987
993
1018
1020
997
963
958
941
928
911
902
893
857
822
818
835
850
837
835
858
869
848
905
951
925
923
957
965
965
1001
1009
977
1006
1022
1004
1014
1010
971
964
959
932
944
929
924
882
855
853
846
822
816
821
831
825
815
831
848
843
832
864
872
832
850
860
863
887
891
875
890
877
880
884
888
886
861
871
884
860
879
897
893
906
925
917
910
935
943
949
905
911
925
902
875
885
893
896
916
913
904
947
968
969
967
948
931
943
948
935
925
874
867
860
860
859
834
850
849
828
840
851
836
855
871
843
836
859
873
882
866
886
894
898
885
898
893
882
885
888
869
898
887
885
893
864
851
882
905
923
930
893
881
898
877
874
911
957
948
923
906
913
921
897
888
915
922
926
915
905
913
919
919
885
869
866
844
843
849
870
852
850
856
873
868
887
903
915
902
885
904
921
913
906
888
847
820
820
824
825
832
855
880
903
883
906
935
929
915
962
980
971
999
1016
995
1014
991
963
977
990
958
962
974
980
943
962
995
987
934
943
972
964
941
922
924
940
909
900
903
906
919
897
889
890
889
880
865
864
838
806
807
834
856
873
930
950
964
924
913
914
895
902
914
932
949
959
968
968
969
971
946
948
962
993
945
943
959
937
925
949
956
932
971
999
970
958
963
957
942
930
940
946
940
942
950
949
937
915
938
961
964
946
950
962
943
934
943
952
924
906
923
921
906
906
907
901
893
912
928
919
909
907
911
912
930
955
940
934
941
963
947
943
960
959
938
936
952
932
919
925
936
921
912
925
934
936
907
930
938
929
921
943
941
932
929
948
956
924
916
880
852
828
807
814
835
837
866
896
920
909
925
933
925
904
905
899
907
893
875
872
871
878
869
854
860
871
889
881
884
901
908
911
902
899
903
898
894
887
908
913
915
909
908
929
964
943
914
953
973
976
1001
967
945
958
966
972
980
963
975
983
985
992
995
974
967
977
984
961
950
922
914
888
885
891
932
933
920
931
947
949
933
904
898
898
909
894
867
883
890
903
897
896
901
906
887
883
894
892
881
884
890
875
851
855
871
886
876
860
845
826
810
814
821
815
831
846
849
865
852
858
866
868
856
859
850
861
860
863
877
886
861
874
882
873
845
845
844
829
800
801
803
804
806
809
810
809
812
815
824
839
816
813
830
835
845
866
889
885
885
892
894
873
874
891
898
895
904
913
924
923
911
929
926
948
936
952
953
967
965
929
936
950
944
924
919
929
940
926
934
900
889
919
936
921
948
953
935
948
971
980
990
1002
1017
1015
1022
1016
993
968
965
967
960
963
969
982
962
954
960
960
945
951
964
939
939
956
959
952
956
950
937
931
940
940
916
916
927
908
902
926
927
932
935
958
948
911
921
931
943
953
940
941
952
942
921
918
932
932
921
911
922
937
930
921
941
948
926
925
937
956
933
930
940
953
956
950
958
976
999
994
976
980
986
1000
972
970
981
975
946
966
958
930
939
941
885
884
901
869
862
890
908
886
907
951
956
953
953
963
996
973
980
1004
1010
1004
1027
997
965
921
911
915
894
887
875
880
895
896
859
846
873
875
894
895
917
934
921
901
885
853
834
850
874
897
912
920
930
933
930
935
926
913
876
876
899
889
879
917
903
898
930
924
916
923
932
950
951
981
977
980
978
958
955
957
960
951
923
892
898
901
904
934
957
939
958
962
960
959
922
924
917
920
895
881
896
893
887
909
935
958
949
916
898
921
949
943
914
927
940
927
916
912
895
888
866
849
859
875
879
892
896
896
872
890
897
907
922
913
897
896
908
941
928
917
902
906
941
926
889
864
874
889
915
935
918
874
881
900
913
927
942
929
925
932
946
959
952
946
945
932
910
918
936
933
910
883
893
890
905
893
848
822
831
848
881
906
915
896
907
925
942
942
903
909
905
912
909
901
883
898
916
926
925
903
910
915
922
908
898
913
926
919
914
887
883
891
899
895
872
879
877
884
870
873
877
872
846
839
850
851
829
806
808
816
797
794
798
805
835
841
806
796
805
785
794
811
838
866
884
880
852
867
886
888
866
857
873
891
910
911
910
923
913
900
908
923
931
916
908
915
923
928
929
903
859
879
896
916
901
893
911
920
939
932
933
934
930
915
906
919
913
917
886
877
884
886
902
906
883
869
891
904
908
916
889
882
881
880
905
887
902
909
905
881
886
889
881
869
879
882
857
885
900
925
923
928
926
904
912
927
924
924
907
874
849
874
880
884
857
886
906
925
926
918
882
875
889
899
885
896
892
910
912
905
922
928
934
923
926
941
935
924
936
940
940
933
935
941
939
914
925
937
942
935
909
919
929
929
896
914
937
905
896
865
865
854
833
850
854
836
837
851
860
861
858
826
799
788
796
807
824
861
894
917
930
927
932
912
917
908
905
909
898
863
870
873
849
835
833
819
830
835
840
864
889
891
914
922
930
922
920
911
921
930
932
926
928
903
896
882
833
836
842
838
821
814
814
812
794
788
791
777
784
784
763
767
762
752
748
749
740
757
778
791
801
819
823
800
802
799
794
788
769
776
785
800
798
806
812
803
803
805
827
840
838
841
849
832
839
856
877
878
889
893
862
847
855
857
843
820
831
815
816
815
826
822
822
826
828
821
830
829
844
861
847
841
836
821
807
807
798
793
793
789
774
781
761
770
775
774
779
798
798
811
816
811
821
826
823
827
821
812
819
800
805
814
818
822
824
816
811
801
775
771
770
748
721
738
739
748
763
784
806
817
834
854
864
872
870
855
843
831
849
836
823
837
869
877
844
869
927
946
955
965
974
959
910
901
908
923
853
851
882
914
934
927
889
894
890
854
845
851
879
889
893
894
900
882
885
879
898
884
853
857
883
887
907
927
931
944
943
950
939
926
899
908
918
916
868
896
897
914
879
878
885
905
884
845
840
855
866
843
847
865
887
914
888
892
921
963
985
1004
1003
981
974
954
964
911
882
882
875
879
872
874
863
866
873
852
814
827
852
846
873
897
875
891
920
901
923
953
960
900
916
928
938
937
877
882
904
934
936
925
951
948
944
982
1033
1052
1056
1054
949
942
951
973
985
952
942
955
972
965
915
942
993
1019
977
972
990
995
981
972
956
951
935
928
912
919
895
884
906
884
930
926
898
900
918
938
931
906
880
879
867
826
842
870
857
863
871
836
822
851
875
912
854
868
899
910
911
910
905
901
908
899
893
910
923
925
898
903
908
900
906
912
887
910
919
938
922
944
954
932
909
909
910
907
890
907
924
920
889
902
907
893
876
915
957
932
957
949
939
909
929
928
924
923
938
940
901
927
953
958
942
941
951
917
935
924
886
890
891
880
852
890
906
929
970
955
957
973
952
919
916
918
930
908
910
920
953
955
929
928
936
943
912
920
942
924
922
910
888
896
919
887
900
908
929
896
898
912
882
898
874
867
878
893
893
893
897
881
853
857
876
899
876
881
907
918
904
869
880
877
877
875
846
856
850
846
833
829
848
862
819
840
832
825
809
824
839
822
818
833
878
903
928
962
960
963
934
950
949
904
884
914
955
915
928
950
944
924
938
948
969
950
915
929
933
918
922
907
875
883
904
894
896
924
976
1011
991
946
941
879
873
913
938
973
960
915
940
969
996
986
971
975
960
965
981
997
960
941
972
984
967
961
975
993
974
945
927
989
1073
1032
1008
1008
1033
1060
1062
1084
1059
1017
995
928
874
856
841
828
835
851
871
874
888
885
886
869
819
828
834
833
863
873
872
889
896
898
893
895
843
845
862
887
905
905
849
842
863
893
913
932
948
942
974
974
973
999
988
926
904
915
937
989
1004
967
975
970
985
980
943
935
920
894
888
883
885
865
875
891
880
889
904
884
896
923
904
934
943
908
908
915
906
946
981
995
962
927
906
890
879
893
945
882
891
974
997
1009
1006
1010
991
972
913
913
938
969
922
872
892
897
887
866
877
882
859
855
864
873
861
866
876
882
876
871
876
877
864
838
852
854
864
839
842
853
863
874
855
858
864
872
854
886
916
902
880
916
941
904
879
881
892
898
871
885
904
902
894
911
920
908
898
909
902
884
900
846
853
890
898
910
862
866
893
909
904
868
870
879
881
854
862
883
874
866
882
877
872
877
883
894
879
863
878
888
898
892
915
909
891
869
865
885
870
880
903
563
1248
909
922
885
868
913
965
985
984
978
983
961
949
928
939
923
930
948
963
958
950
929
928
901
876
906
908
880
896
909
920
885
900
911
934
912
909
913
932
934
931
948
982
976
987
981
980
980
980
978
934
944
951
939
896
902
906
904
883
919
934
929
939
928
910
892
887
880
852
846
847
854
857
864
870
887
887
888
894
910
930
923
901
874
874
867
848
834
836
841
826
819
834
844
822
848
867
874
861
877
889
894
900
913
928
912
900
888
880
879
883
878
839
833
869
891
888
907
924
928
915
920
920
904
874
882
898
914
899
867
893
899
917
893
898
907
918
894
889
898
912
910
914
904
902
708
1113
890
894
908
897
872
860
868
867
854
848
859
890
885
869
888
917
897
875
887
899
914
886
883
894
896
877
872
899
907
890
866
850
865
866
877
885
897
900
903
923
932
947
926
909
918
931
914
906
906
858
871
879
885
887
893
906
898
890
899
898
909
912
905
892
890
886
873
869
875
901
914
908
917
917
907
899
895
899
858
842
855
861
846
827
841
836
846
846
855
868
869
883
865
857
849
844
851
862
867
889
888
868
874
887
897
901
904
881
888
898
871
851
860
871
848
814
826
835
859
904
942
972
982
982
971
961
944
923
886
869
853
841
837
846
863
847
857
866
859
846
865
874
881
872
872
880
881
873
879
865
877
881
892
892
891
873
875
865
878
884
874
879
885
905
892
903
917
933
931
916
915
920
917
886
877
888
891
883
896
909
910
894
894
905
898
879
894
893
887
857
861
867
844
847
849
819
824
835
848
850
842
862
883
891
870
885
905
894
870
889
905
905
895
852
865
876
878
870
866
877
894
905
868
851
860
871
890
900
894
896
887
869
877
894
905
891
868
861
869
881
900
892
892
883
877
845
841
840
855
838
844
862
874
865
870
876
883
882
895
893
894
887
858
848
856
867
876
886
885
885
891
887
871
854
858
871
826
840
844
840
819
839
848
872
851
840
839
845
825
819
826
826
820
829
839
861
865
857
870
878
890
886
854
859
833
820
825
824
821
824
855
891
928
972
940
948
961
973
963
956
955
973
960
913
881
884
892
897
876
873
879
881
865
862
862
857
861
851
858
874
873
878
880
862
863
864
866
862
869
862
867
851
832
842
832
820
830
839
846
840
840
835
852
845
840
846
813
811
847
854
847
834
840
835
831
838
866
868
845
864
872
887
882
874
858
825
841
839
848
855
852
858
874
875
878
854
839
846
832
788
793
807
796
792
791
799
787
803
810
828
831
820
817
821
831
823
820
810
833
832
848
856
865
873
878
851
839
871
888
896
868
864
856
845
817
821
828
834
817
836
843
833
834
860
882
893
862
873
887
896
884
864
897
904
879
855
884
883
843
847
852
827
831
846
846
832
835
845
848
843
852
863
857
838
834
820
819
818
810
803
817
818
806
802
819
824
817
808
810
813
815
801
795
804
816
815
855
874
880
851
847
857
853
854
846
843
831
834
835
840
834
820
830
835
843
831
820
827
830
828
831
823
825
827
842
823
819
823
823
811
806
810
817
811
813
824
832
829
820
832
851
838
829
842
844
841
824
830
828
825
825
836
841
833
821
828
831
826
817
823
838
831
823
847
860
838
823
826
824
835
859
859
860
851
864
871
860
836
812
808
813
814
821
831
823
827
837
836
827
814
814
809
815
808
809
803
820
830
825
820
833
830
807
824
830
828
816
824
832
832
831
832
819
814
811
823
829
824
842
853
823
823
825
825
822
832
828
820
815
829
844
861
864
866
885
881
877
856
854
844
855
851
829
839
840
838
829
836
839
836
828
833
841
833
831
825
814
805
799
800
817
812
832
857
823
833
824
808
790
792
801
811
814
816
816
828
836
836
849
857
854
826
814
834
823
845
865
856
826
844
872
895
907
873
861
857
848
846
874
899
927
919
888
877
874
841
810
803
791
778
767
767
774
796
810
818
849
857
851
860
866
877
856
858
860
876
888
871
877
879
869
848
824
829
838
815
805
806
804
793
780
775
775
769
770
781
786
800
801
811
819
841
815
819
817
793
788
787
777
785
802
804
794
807
793
805
764
765
752
756
745
736
737
738
743
739
733
740
739
726
715
721
718
718
712
705
710
714
718
722
712
733
723
731
725
720
728
738
739
738
740
748
756
757
751
761
754
764
742
749
739
664
776
715
705
692
691
691
690
684
676
677
674
676
671
674
663
663
654
660
652
649
645
644
641
635
630
629
622
617
619
616
611
601
605
605
599
599
603
603
613
617
627
632
633
637
637
645
653
657
650
645
658
652
662
669
676
675
679
688
689
682
682
683
680
663
675
670
659
663
640
651
667
674
670
682
689
684
685
694
697
690
692
696
703
687
687
695
689
680
692
682
690
691
704
724
741
741
741
755
769
770
755
766
776
756
719
742
737
732
734
740
729
745
749
667
818
752
745
755
773
764
768
779
775
776
809
835
841
851
898
893
862
872
883
868
878
885
877
856
876
850
824
824
821
813
802
809
808
795
781
794
813
826
841
875
894
869
895
902
882
850
862
853
818
833
845
833
848
879
902
901
938
944
933
926
928
915
864
895
911
877
908
923
903
892
903
921
917
922
920
920
902
865
857
865
890
904
869
864
879
885
849
877
886
872
884
921
921
902
962
973
935
944
950
940
902
916
912
871
867
873
874
844
852
873
877
865
852
871
896
878
903
906
902
872
904
918
889
872
891
904
917
946
928
925
897
910
918
872
875
881
866
844
865
852
934
963
924
975
930
889
888
868
856
850
859
860
858
834
836
843
849
827
847
855
838
834
836
804
797
812
804
784
809
818
822
816
826
829
811
816
828
812
823
840
806
800
805
769
771
776
759
772
777
769
777
779
767
783
792
786
795
787
793
807
793
782
777
788
767
774
785
780
770
772
779
757
768
764
749
753
761
757
749
760
768
758
758
768
778
759
782
763
781
796
792
785
801
811
801
783
793
800
814
799
791
794
786
808
829
823
810
830
853
825
829
815
818
818
809
806
824
825
812
817
829
810
806
817
825
815
829
841
838
823
840
842
816
824
832
827
823
842
871
893
875
886
896
900
870
877
882
863
829
846
874
881
881
874
855
838
852
864
867
856
866
857
859
890
873
880
911
917
911
925
932
890
902
905
879
878
895
899
891
905
900
889
896
908
885
899
906
901
883
914
932
918
888
887
883
860
851
848
839
826
839
863
843
856
872
880
879
876
862
842
856
872
884
889
900
901
910
888
933
920
863
842
829
801
799
796
812
834
859
869
863
894
908
884
889
901
894
871
891
916
879
835
836
827
850
855
839
842
846
846
829
830
830
826
850
869
879
877
848
837
832
831
819
831
832
829
830
839
824
795
814
817
799
813
820
845
839
847
855
875
868
842
804
799
785
779
745
747
730
719
728
726
721
722
735
735
742
738
744
744
736
749
756
737
749
767
774
752
756
758
750
735
739
739
726
734
739
730
720
739
726
725
723
723
721
717
725
724
714
714
705
710
708
716
726
722
714
713
708
708
698
703
700
689
707
707
703
697
697
696
692
684
684
674
699
689
683
686
690
690
689
691
691
682
674
674
681
677
686
702
698
716
694
684
690
675
662
664
650
650
644
646
649
660
662
672
698
717
726
729
739
745
748
747
753
728
718
720
711
697
710
714
723
722
743
777
786
774
797
818
839
818
808
806
788
777
756
741
734
737
746
740
742
771
801
777
801
836
840
813
851
884
871
898
884
840
844
823
798
787
769
764
777
772
790
796
804
820
803
751
769
780
818
672
995
848
870
862
869
870
868
831
825
817
787
781
765
784
780
788
779
807
813
805
799
778
790
821
826
819
872
919
911
905
935
919
882
894
903
882
896
917
927
882
886
900
867
860
888
903
916
891
911
913
942
916
915
920
916
869
900
921
940
934
934
938
943
931
941
949
952
915
908
942
978
985
984
984
1001
961
971
966
952
955
946
925
933
914
898
890
944
943
953
966
942
952
989
1000
1009
955
918
879
818
742
784
814
830
865
897
912
878
893
886
865
853
849
863
863
880
861
870
882
884
850
856
867
835
814
825
855
870
916
929
898
905
906
915
927
913
921
922
886
894
884
886
877
874
853
836
848
852
875
891
854
868
869
876
868
859
891
894
896
898
897
888
871
852
853
856
856
843
826
840
831
814
816
807
801
779
785
785
790
794
823
840
849
832
869
873
876
855
877
884
901
868
869
869
870
874
858
881
872
861
840
844
839
853
874
863
862
906
912
858
870
868
848
856
882
891
901
935
940
916
934
930
906
914
916
908
888
896
916
917
905
913
894
858
863
857
838
833
834
834
810
814
841
862
865
859
842
853
847
856
860
886
892
880
865
891
888
865
872
837
837
843
856
869
863
860
862
876
872
848
874
881
904
881
901
909
917
889
874
861
815
822
832
820
810
798
782
784
793
810
796
807
820
834
824
862
882
893
941
944
946
915
925
930
900
902
914
891
876
883
862
863
867
874
887
869
872
866
828
798
813
795
770
770
776
778
779
779
792
799
799
813
840
845
825
848
867
840
850
852
830
790
789
778
766
778
790
776
787
805
777
803
811
802
829
836
842
858
846
859
866
857
849
848
835
824
819
812
818
801
791
789
784
766
763
762
750
739
660
710
712
720
739
752
740
752
766
771
769
753
767
772
769
777
760
750
744
737
722
711
455
958
697
691
694
700
703
712
707
704
726
717
714
729
745
742
772
793
778
786
797
778
794
802
789
796
815
849
832
857
871
868
887
879
871
882
880
863
868
891
857
846
881
861
868
890
863
879
910
902
887
911
925
879
891
919
897
905
942
941
919
943
935
967
991
994
987
977
960
987
1001
986
941
941
960
907
940
986
1008
967
980
986
974
934
942
981
985
958
998
994
955
966
952
882
881
941
980
952
1004
1044
1019
980
986
994
961
956
953
922
938
951
937
941
964
951
975
987
980
975
1007
1002
965
974
982
942
959
977
949
925
956
971
953
986
997
996
964
964
985
983
946
960
960
949
893
886
905
841
865
854
886
886
896
904
853
911
960
967
976
949
935
940
944
932
937
934
926
935
959
943
981
1001
967
977
973
961
932
931
932
928
884
893
904
938
917
934
934
881
925
970
952
967
992
1007
999
988
1005
1037
997
1026
1053
1042
1009
900
878
864
834
830
848
956
1091
1142
1126
1110
1101
1049
1032
974
981
985
975
934
946
966
984
989
925
941
952
964
901
906
951
987
1006
1019
975
966
971
932
936
965
934
927
974
1010
973
1015
1011
980
967
976
987
968
981
982
1004
988
999
1008
1030
1003
990
929
883
853
824
813
810
921
922
907
1031
1059
1065
1044
993
1011
1029
1014
1014
1009
988
957
952
955
956
925
906
912
875
890
934
904
928
963
949
943
976
1018
985
995
993
968
965
977
1004
964
958
955
960
962
976
1007
979
972
975
979
974
992
998
962
984
991
980
959
978
988
993
951
952
969
918
927
927
942
948
950
903
918
920
882
863
867
896
882
906
951
938
936
982
978
956
987
1018
989
989
1008
1014
970
971
987
988
979
1001
1007
923
918
948
959
930
941
963
987
949
939
883
863
845
829
820
801
794
838
905
996
1033
942
932
1007
1033
1022
977
986
994
980
983
988
1001
1014
1020
1007
984
975
999
992
993
950
950
949
952
904
927
946
948
898
895
924
915
908
921
981
933
942
956
944
922
932
923
908
913
930
914
937
963
954
995
1015
987
984
968
964
953
937
932
933
915
931
945
976
957
934
941
959
929
924
937
963
945
948
976
1009
970
984
1002
1023
988
998
1010
1019
987
953
904
920
943
945
973
968
958
972
973
943
934
951
970
934
946
976
953
990
1008
1012
978
999
958
958
984
1009
981
1003
1018
1022
982
995
1006
1004
966
953
895
894
926
957
949
943
967
984
942
943
954
975
947
963
976
977
949
976
1003
1008
988
1003
1007
991
964
975
985
945
943
951
954
939
961
960
974
962
980
1004
963
956
959
972
927
925
899
877
971
982
951
954
988
998
974
969
959
940
926
929
938
928
927
945
965
947
941
949
974
938
943
948
911
910
923
923
910
943
960
920
939
954
936
920
934
954
936
962
982
991
968
996
1013
976
945
952
949
926
924
959
977
947
964
991
1000
967
981
991
956
966
981
989
964
971
1013
971
972
986
964
950
970
941
939
963
970
949
970
950
944
958
953
940
966
978
950
951
962
962
926
935
953
890
898
926
933
908
910
922
890
910
919
912
922
948
919
921
926
898
898
876
856
862
877
887
877
888
889
884
873
877
885
879
843
853
868
857
856
858
857
851
839
825
802
795
781
757
735
752
732
729
717
702
714
703
707
706
702
717
726
749
738
752
759
767
757
772
770
767
763
773
761
753
760
750
741
738
735
721
726
721
721
716
721
728
722
728
720
723
723
728
722
724
730
738
741
742
759
775
772
766
767
765
763
748
752
761
746
751
753
763
759
757
758
769
759
774
772
778
768
774
772
779
762
779
795
789
774
797
816
818
801
821
838
829
816
804
831
854
830
846
860
849
832
860
860
842
857
861
856
830
840
839
828
826
828
813
816
813
827
813
843
851
832
840
845
842
849
864
888
868
832
835
812
782
791
785
795
805
808
798
831
851
825
829
823
810
794
806
804
794
795
809
823
807
840
848
875
844
857
868
846
818
838
853
835
840
857
883
833
817
852
872
819
765
810
819
831
859
865
873
868
876
881
863
856
866
861
867
849
873
881
889
895
885
907
920
899
901
915
935
920
934
943
941
918
925
930
901
909
916
937
901
913
925
915
907
943
956
934
964
989
964
927
938
935
919
901
909
928
924
910
937
921
912
866
858
859
851
824
841
854
890
887
905
938
932
919
942
946
910
919
904
876
865
860
859
840
865
884
861
858
880
905
878
900
916
903
930
944
929
915
931
942
915
917
877
861
901
921
900
936
980
981
953
974
982
1000
962
976
980
970
922
929
915
898
895
910
935
900
923
933
916
888
903
902
892
875
894
912
891
873
891
886
859
832
829
817
814
787
799
790
799
802
798
813
826
847
866
866
866
867
880
892
874
864
864
853
836
841
863
856
852
868
855
833
866
908
909
940
963
962
933
934
921
880
894
891
868
848
846
824
814
819
806
790
791
784
789
773
769
780
775
766
765
764
777
773
782
792
789
779
782
784
779
772
777
782
771
761
769
767
764
754
766
771
773
769
782
797
784
777
790
792
799
779
784
792
704
676
903
753
746
740
748
739
746
747
746
752
758
756
752
762
769
755
761
777
795
786
796
808
815
811
835
851
831
830
842
849
841
865
862
838
838
843
811
825
815
806
819
813
807
815
815
800
808
830
824
832
852
844
831
849
839
837
849
871
831
851
862
859
842
870
870
859
872
887
870
888
904
875
902
922
904
885
897
913
855
831
859
888
851
862
883
861
867
887
890
888
927
957
922
943
959
945
933
957
966
955
951
975
1012
982
1008
1024
984
985
998
1005
959
971
992
994
982
986
988
957
975
1002
957
979
989
950
975
996
988
950
975
978
959
952
984
1028
996
995
983
946
951
960
942
921
960
959
946
969
977
949
978
986
984
984
994
987
953
964
981
935
910
911
929
933
962
980
962
950
940
949
909
928
950
925
885
924
951
922
927
962
962
925
937
960
951
923
943
957
958
928
951
973
980
940
920
898
855
860
860
887
883
902
933
938
912
936
960
931
922
938
947
932
923
936
951
936
958
986
975
949
963
970
942
938
938
942
906
922
921
895
870
874
881
890
877
902
933
938
923
935
956
936
912
927
948
920
920
932
933
900
910
933
898
921
948
956
954
973
978
952
969
989
960
975
988
1002
966
969
978
951
961
973
976
914
916
938
911
863
870
855
841
841
866
888
863
884
914
902
868
880
899
921
898
890
906
908
888
833
857
861
885
853
850
910
940
1004
1029
1016
1010
999
986
949
957
968
931
914
944
932
894
943
973
970
974
1001
995
957
967
973
982
960
974
992
963
959
967
978
970
953
972
997
998
969
968
992
982
914
898
918
929
891
880
899
912
882
884
883
896
893
902
940
950
953
977
1009
1011
989
1018
1023
1003
1003
1022
1001
1033
1017
960
951
946
935
920
917
894
872
921
938
915
949
965
938
952
974
946
934
924
916
928
930
903
931
965
919
930
945
974
965
976
955
910
924
947
944
935
962
979
927
941
971
958
925
933
966
973
960
910
909
900
910
920
924
928
952
966
988
991
924
918
926
938
946
895
703
1121
887
268
583
527
316
429
318
373
307
283
862
340
369
296
607
1111
930
944
919
881
875
865
872
854
845
855
878
895
908
908
883
894
923
920
872
896
921
954
974
981
984
942
939
956
961
911
919
929
939
937
932
936
888
888
911
927
886
884
907
935
940
971
924
946
925
925
925
926
932
941
903
897
912
945
977
970
960
914
874
892
887
860
868
881
922
931
965
954
959
950
948
940
927
944
894
914
933
944
863
889
909
961
999
946
988
1016
1023
967
981
986
977
960
904
918
941
958
968
979
951
913
823
1016
942
952
917
942
955
988
1022
995
1023
1034
1025
962
960
948
962
977
930
935
947
955
969
965
891
876
879
896
916
945
973
910
923
938
943
930
966
961
908
938
916
912
940
979
1013
1006
1019
928
936
939
936
879
889
906
940
976
985
924
943
949
950
981
953
958
965
976
970
984
917
923
936
959
979
965
919
935
964
968
973
982
1031
987
1025
1051
944
943
989
1049
1075
1083
1088
1069
1049
990
990
993
927
916
948
980
963
964
984
977
973
972
1000
1009
1036
1033
1027
966
952
955
941
921
921
959
1015
1031
1056
1039
1038
998
955
952
954
980
1011
999
995
982
963
943
954
933
922
945
998
988
976
1003
1024
976
1000
1018
1020
997
994
1014
1010
956
911
946
981
989
1002
961
937
942
941
919
945
929
929
947
952
927
934
966
958
952
970
973
983
1008
1047
1008
1021
1037
1040
1010
982
972
919
915
951
961
991
972
987
1010
1007
985
1003
1001
961
978
1003
961
975
995
969
975
987
987
980
999
1006
982
993
1001
983
988
1001
1017
976
985
985
995
978
973
988
1003
956
980
1004
989
956
970
984
957
976
978
956
967
953
954
987
975
977
993
1017
995
1010
1013
985
984
994
955
943
930
885
913
936
953
949
929
937
950
930
938
967
996
956
973
1003
977
940
960
943
976
997
1007
1021
986
982
991
966
933
961
980
979
958
974
960
951
951
966
973
968
991
1008
1004
1002
1021
1019
991
1019
1022
1003
982
990
991
952
954
968
958
949
959
971
932
942
936
919
926
938
940
929
950
971
962
949
979
998
983
980
966
934
943
962
962
953
950
970
958
965
982
974
945
982
992
997
966
989
1011
1017
987
998
997
971
959
966
979
979
966
987
1003
984
1000
1009
989
986
1009
1022
989
986
1016
1019
999
1022
1034
1042
1013
1032
1039
1008
991
989
977
950
967
989
970
983
994
969
971
1001
995
1010
1026
1027
1013
1023
1001
967
986
1002
996
988
1000
992
955
974
960
934
936
942
931
930
927
951
949
963
977
987
971
970
972
941
915
932
913
906
923
951
926
930
948
938
958
978
972
931
920
889
867
882
920
902
913
944
951
919
920
943
964
946
933
946
957
941
952
967
947
936
948
960
931
915
918
916
893
867
885
901
882
850
861
879
895
867
855
881
888
856
865
891
896
862
859
888
869
853
847
527
1089
743
774
758
752
748
740
731
723
728
722
712
702
718
715
714
720
721
726
716
724
738
758
758
749
755
753
740
730
731
732
723
719
724
722
716
715
705
716
709
706
704
711
710
699
700
701
694
688
690
686
688
686
674
677
677
672
673
671
673
663
665
665
660
658
654
655
655
647
651
653
655
664
685
711
696
708
714
718
704
703
700
691
675
671
675
675
673
670
679
687
686
684
683
691
688
684
677
678
672
661
667
662
652
651
649
643
637
639
636
625
623
627
622
610
609
608
609
605
602
598
607
607
606
609
617
618
616
625
621
631
627
633
637
634
630
640
641
636
635
646
641
639
638
637
639
640
646
660
667
694
683
691
691
686
688
691
682
674
681
678
674
673
683
689
684
690
693
694
699
716
724
717
732
740
751
737
747
749
751
746
759
757
728
739
735
726
716
721
718
711
718
712
706
733
725
758
788
813
823
852
817
814
833
828
811
830
833
868
902
917
902
908
930
916
895
924
941
907
928
933
895
868
863
866
862
874
893
900
927
922
876
892
988
945
1012
1019
990
1058
1028
974
1014
1035
1017
1006
1022
1022
978
992
1041
1060
1048
1016
1030
1025
1021
996
1007
1020
1013
982
1004
1029
1016
970
977
989
993
939
966
989
991
972
995
1002
969
952
959
980
961
948
959
963
938
945
953
952
933
951
985
973
946
960
977
959
932
963
980
965
965
979
974
932
951
973
961
943
948
910
910
881
865
859
858
847
825
830
844
841
833
850
867
823
851
884
915
956
977
1028
988
929
903
896
880
872
863
854
845
839
843
867
850
855
886
866
882
928
943
955
918
946
945
898
929
924
908
885
857
836
810
813
805
804
803
813
808
840
877
864
871
892
883
876
885
895
866
859
834
829
815
797
793
790
793
787
802
811
808
800
835
838
843
837
873
877
882
895
885
855
845
838
829
817
830
843
865
872
856
860
857
842
849
851
850
838
867
893
906
899
931
933
896
910
880
855
852
849
856
837
839
824
835
854
829
828
815
826
825
839
868
851
873
880
856
830
829
841
852
853
845
872
885
888
882
887
899
875
886
897
898
904
917
927
930
937
941
942
901
870
865
842
818
804
808
813
811
797
816
820
809
814
824
835
830
826
848
850
838
843
854
847
826
830
839
855
837
846
865
845
847
864
870
853
863
864
878
844
849
853
848
851
829
848
832
831
840
852
844
852
854
864
872
882
883
883
890
877
899
894
911
915
886
877
890
900
913
919
903
889
897
883
865
886
909
906
906
902
926
904
901
911
899
908
891
873
830
824
788
789
798
816
873
879
831
584
1215
876
876
874
843
845
836
813
817
807
784
791
790
773
771
782
790
849
876
888
862
884
897
898
891
912
906
876
890
887
864
862
861
854
837
845
841
826
834
820
830
835
817
818
831
847
861
817
846
851
867
874
855
871
886
883
856
858
868
859
870
845
855
842
828
807
816
815
824
841
866
848
782
825
842
875
913
933
953
928
954
957
966
956
933
924
924
911
920
920
897
900
909
882
890
902
903
877
911
925
936
908
899
936
961
961
924
939
956
963
916
911
881
822
843
848
832
829
843
860
856
869
881
887
906
919
933
956
987
985
1009
1058
1034
1015
1044
1030
1051
1067
1038
1040
1069
1075
1055
1083
1076
1043
1072
1099
1087
1059
1101
1102
1115
1043
1075
1064
1089
1097
1035
1037
1034
1068
1033
1033
1065
1055
1058
1082
1049
1074
1097
1089
1048
1082
1071
1045
1067
1040
1086
1063
1083
1108
1106
1089
1048
1081
1106
1085
1076
1077
1093
1086
1077
1068
1105
1116
1092
1133
1167
1075
1060
1090
1058
1047
1078
1084
1053
1069
1114
1076
1066
1103
1111
1048
1085
1103
1064
1092
1122
1077
1073
1070
1075
1044
1036
966
972
1060
1057
1085
1117
1087
1073
1107
1126
1066
1082
1104
1095
1058
1075
1121
1089
1095
1130
1067
1034
1063
1104
1085
1116
1134
1122
1087
1107
1097
1058
1075
1113
1096
1060
1083
1072
1060
1069
1097
1075
1043
1078
1103
1049
1089
1109
1072
1085
1105
1070
1062
1065
1061
1029
1076
1107
1083
1068
1097
1130
1107
1095
1106
1124
1101
1085
1086
1097
1040
1047
1074
1071
1053
1087
1109
1068
1071
1104
1089
1063
1082
1085
1059
1091
1103
1052
1076
1081
1067
1065
1074
1084
1053
1093
1123
1081
1061
1083
1076
1046
1095
1113
1085
1086
1102
1104
1063
1102
1150
1095
1089
1090
1087
1038
1005
1001
1010
948
959
1017
1029
1099
1064
1085
1078
1078
1085
1029
1044
1078
1057
1032
1056
1074
1051
1055
1080
1110
1067
1089
1116
1099
1060
1097
1112
1092
1066
1092
1075
1104
1071
1071
1080
1091
1046
1072
1098
1081
1048
1076
1103
1052
1076
1095
1085
1059
1091
1105
1062
1095
1124
1102
1086
1112
1125
1088
1108
1123
1060
1065
1089
1080
1039
1059
1091
1043
986
1024
1087
1010
956
879
886
875
853
845
833
820
803
797
784
774
757
763
751
759
765
774
786
793
805
808
820
829
801
822
824
819
807
822
819
826
840
850
826
836
841
832
824
834
827
816
831
828
810
819
820
830
820
845
860
883
865
897
921
938
914
909
922
921
901
898
901
902
867
872
868
837
839
840
832
813
829
842
854
857
861
847
848
836
832
838
842
826
846
863
874
875
890
867
882
895
878
883
888
863
872
899
906
885
910
939
948
942
934
945
962
954
958
947
951
968
963
907
899
887
877
865
866
863
862
861
879
901
923
921
905
937
967
931
889
896
899
883
871
880
902
921
956
928
945
968
967
955
939
941
946
956
965
949
913
908
883
837
830
812
800
784
788
790
780
800
798
809
803
817
840
822
839
853
858
855
871
901
881
924
923
934
931
926
932
908
906
906
901
904
873
899
910
928
917
875
872
868
836
850
826
824
826
824
819
838
854
839
881
917
942
954
986
972
977
990
986
942
945
948
915
887
901
903
882
901
917
942
910
963
978
958
936
976
1001
963
960
997
999
954
960
965
948
918
928
938
893
853
843
820
831
832
811
838
821
827
837
867
858
888
923
936
931
981
1026
1036
1021
990
996
993
960
926
867
884
893
916
942
951
960
988
1023
1067
1101
1110
1104
1122
1163
1142
1110
1158
1179
1148
1105
1124
1155
1086
1128
1148
1071
1081
1101
1041
1058
1109
1140
1077
1057
1111
1131
1119
1123
1122
1038
1055
1105
1120
1064
1110
1139
1130
1078
1114
1116
1091
1072
1095
1091
1032
1059
1047
983
991
988
971
962
991
1012
1040
1010
1016
1058
1098
1057
1048
1049
1054
1002
1024
1062
1080
1005
1067
1083
1078
1028
1079
1112
1099
1041
1064
1101
1084
1053
1072
1099
1099
1023
1068
1106
1112
1047
1081
1118
1109
1056
1067
1079
1053
1055
982
977
923
906
968
958
1033
1062
1074
1056
1068
1093
1112
1084
1098
1108
1121
1081
1080
1137
1180
1100
1119
1156
1127
1081
1086
1010
1036
1059
1044
1025
1077
1105
1026
1079
1115
1105
1091
1139
1161
1131
1110
1142
1150
1119
1105
1134
1172
1140
1110
1138
1158
1094
1077
1092
1118
1063
1072
1099
1128
1097
1073
1070
1074
1093
1084
1060
1093
1122
1049
1091
1116
1127
1099
1108
1132
1158
1132
1100
1122
1126
1107
1081
1106
1128
1077
1059
1114
1137
1072
1093
1116
1139
1069
1115
1121
1095
1025
1083
1108
1028
1075
1122
1096
1056
1112
1136
1129
1109
1148
1164
1083
1092
1103
1108
1032
1067
1115
1104
1080
1127
1135
1137
1061
1106
1132
1123
1123
1098
1014
1040
1073
1097
1014
1069
1132
1102
1075
1105
1122
1035
1075
1119
1149
1083
1143
1149
1149
1086
1112
1119
1121
1054
1082
1116
1088
1049
1047
1081
1078
1015
1067
1083
1054
1060
1108
1133
1070
1111
1148
1118
1092
1126
1091
991
997
956
944
914
898
894
867
850
847
848
850
840
822
839
844
851
848
840
836
861
890
923
889
926
936
934
908
916
890
900
947
979
952
948
968
1018
1033
1023
1065
1013
952
938
980
953
951
980
1019
981
986
1015
1026
996
1009
1017
957
955
960
981
1006
1019
1034
1036
1038
1028
1008
976
1006
1049
1048
986
1005
1003
999
936
936
974
944
952
988
1027
986
1006
1031
1051
1016
1027
1037
1072
1060
1016
1047
1053
1082
1075
1016
1047
1069
1092
1086
1044
1053
1033
1054
990
949
614
1104
874
847
837
841
846
844
855
846
846
846
839
832
808
800
800
803
800
821
842
845
811
856
915
997
1035
1012
1061
1075
1044
993
1013
1028
1040
998
1020
1047
1028
976
1006
1028
1009
1047
1049
1058
1043
1056
1080
1064
1015
1026
1051
1062
1074
1082
1082
1025
1010
1033
1057
1067
1049
1023
1037
1051
1054
979
981
1014
984
976
1003
1028
1000
1002
1016
1010
986
1005
1006
999
1004
1019
1059
974
960
1002
995
1021
1070
1090
1047
1040
1050
1067
1060
1024
998
1009
1003
964
977
988
1018
1008
979
1002
1031
1037
1027
1020
990
989
981
983
1001
1045
1030
1025
1047
1062
1054
1033
1063
1070
1041
1024
1051
1056
1010
1033
1077
1089
1064
1076
1102
1132
1104
1096
1098
1090
1048
1075
1087
1063
1039
1048
1054
1010
1020
1046
1039
1018
1034
1039
1026
1016
1045
1049
998
1033
1057
1068
1043
1064
1061
1026
1043
1053
1077
1057
1073
1095
1087
1048
1073
1063
994
1009
1052
1066
1039
1070
1088
1076
1047
1074
1056
1037
1012
1007
1004
985
971
926
936
992
1015
1017
1003
1030
1048
1059
1015
1028
1042
1044
998
1016
1026
1040
992
987
981
998
1016
1030
1011
1005
1032
1047
1075
1062
1017
1014
1064
1084
1108
1075
1110
1131
1129
1111
1093
1106
1088
1097
1035
1019
1003
982
1005
1037
1039
1044
1039
1016
1006
1024
1041
1036
1018
1048
1071
1078
1041
1035
1043
1046
1018
1049
1079
1024
1047
1069
1051
1024
1037
1037
992
993
1012
1038
1048
1025
1068
1086
1065
1050
1032
975
956
991
1003
975
1004
1020
1043
1012
1019
1027
1032
1003
1009
1016
1025
991
1001
1021
1021
1034
1014
1027
1019
1028
1037
1039
1029
1004
1015
1023
1004
993
1015
991
1006
1011
995
984
1008
1042
1075
1031
1037
1052
1082
1071
1049
1054
1065
1059
1046
1028
1044
1046
1022
1013
1021
1027
1008
998
1005
1019
1020
995
1017
1015
994
995
1016
1026
1007
1019
1027
1031
1008
1003
1024
1037
1031
1019
1028
1042
1046
1011
1039
1044
1054
1010
1027
1038
1039
1010
1027
1026
1008
992
994
1007
991
981
1008
1018
1011
1009
1028
1018
999
1023
1029
1011
1000
1013
1025
1004
1018
1029
1023
1011
1029
1044
1049
1030
1038
1042
1028
1015
1022
1043
1006
995
1010
1015
1010
1015
1039
1033
1019
1037
1028
1009
984
994
990
964
978
1011
1002
964
985
1011
982
978
997
1017
1003
932
945
939
959
981
1000
978
1005
1029
1043
995
1040
1028
999
995
1010
1028
989
1015
1021
1015
973
977
988
1007
988
1010
1024
1040
1025
1046
1054
1047
1007
1022
1048
1029
1019
1030
1043
1007
1027
1058
1071
1036
1052
1069
1053
1057
1054
1045
998
1028
1058
1062
1039
1061
1067
1032
1039
1052
1069
1030
1048
1055
1042
1035
1037
1065
1061
1053
1043
1024
992
1011
1033
1059
1031
1015
1030
1071
1039
1046
1071
1103
1083
1108
1116
1080
1066
1084
1088
1042
1048
1072
1037
1030
1045
1045
1023
1051
1064
1048
1040
1077
1062
1005
1015
1035
1065
1043
1040
1030
1048
1013
1034
1067
1076
1047
1013
1032
1042
1030
1009
1020
1034
1034
1003
1002
1039
1013
1004
1042
1045
1020
1013
1050
1071
1043
1019
1041
1052
1033
1025
1050
1060
1029
1051
1084
1017
1014
1035
1067
1018
1041
1055
1067
1051
1060
1087
1081
1037
1073
1078
1067
1034
1041
1038
1042
1022
1048
1071
1072
1037
1076
1098
1085
1041
1048
1061
1045
1003
1019
1021
992
1015
1047
1050
1028
1037
1052
1050
1006
936
920
918
905
895
871
851
842
831
823
808
790
791
771
769
757
751
752
750
766
769
766
790
799
841
845
836
858
887
883
877
902
908
884
888
900
887
876
855
849
851
880
900
914
897
905
922
964
947
931
959
958
919
938
957
951
942
951
959
949
912
929
923
904
885
898
896
893
903
880
870
880
877
871
885
890
914
923
911
891
895
899
846
847
838
838
824
826
819
827
845
878
919
924
946
964
914
923
941
939
900
905
900
886
884
879
889
869
891
909
904
917
942
966
954
969
1008
997
983
961
961
962
956
917
904
877
865
883
886
879
882
891
911
879
914
936
929
893
921
901
928
961
958
930
950
975
941
948
948
963
935
953
965
951
921
939
952
927
941
904
887
914
934
948
966
956
937
941
946
950
902
901
904
907
887
901
931
917
912
940
970
954
957
953
940
949
947
946
919
890
868
853
866
890
862
881
919
943
902
924
942
939
942
946
976
956
982
980
966
957
971
983
935
938
958
932
926
892
890
904
873
897
898
855
878
876
846
852
847
827
818
818
802
801
805
832
844
838
829
840
845
859
851
848
857
849
853
837
830
836
828
822
831
857
850
824
818
812
801
816
831
851
872
858
843
852
866
876
890
876
860
854
861
849
854
882
897
883
866
861
860
848
871
877
866
877
893
902
872
866
859
862
850
824
814
809
812
814
824
830
811
806
804
806
800
800
829
833
825
826
846
849
845
833
821
824
826
827
818
815
813
809
805
793
797
813
784
784
796
805
846
856
878
890
935
880
865
863
865
847
842
866
829
841
856
879
873
846
844
849
856
840
831
816
828
851
865
863
869
880
884
888
871
850
839
838
836
821
833
855
869
842
862
879
887
914
880
861
856
857
851
837
821
817
815
813
833
828
822
833
860
858
842
851
874
869
844
841
836
826
819
840
861
850
827
834
859
868
887
859
853
857
861
844
827
819
827
841
845
813
807
799
794
795
789
782
789
797
797
802
822
849
860
828
836
869
866
876
845
840
839
851
827
828
847
869
856
854
875
895
896
861
846
847
849
836
821
823
848
828
835
853
865
884
854
856
874
877
855
835
826
818
826
826
818
813
830
827
835
848
855
871
849
841
853
855
857
831
824
840
860
852
835
842
872
892
925
897
882
889
900
894
867
849
846
845
851
857
845
846
851
855
838
826
824
836
849
837
828
827
833
839
850
833
822
812
837
873
888
897
910
885
865
852
857
861
847
827
817
817
820
800
833
851
866
844
847
852
849
841
856
834
831
832
831
813
804
822
822
830
831
865
885
918
898
895
904
898
868
877
907
906
911
918
931
923
914
918
929
909
886
902
893
870
893
931
918
935
909
903
912
920
934
892
899
922
990
1019
958
950
956
965
976
954
946
964
1016
994
965
942
928
919
889
870
857
847
851
833
833
834
839
837
834
835
832
844
863
861
868
882
876
870
938
928
921
958
1003
997
974
965
1012
1015
980
988
976
931
962
988
952
991
1032
1024
1042
1069
1076
1032
1007
1025
1041
1034
961
992
987
994
1037
1084
1088
1031
1034
1067
1080
1047
1016
1038
1052
1070
1046
1026
1042
1011
987
997
966
960
970
940
930
992
1027
1047
972
1004
1046
1075
1049
1006
1022
1064
1061
1055
1054
1032
992
996
1013
1036
1040
1023
1044
1102
1136
1049
1008
967
974
956
938
1010
1069
1085
1069
1066
1082
1123
1145
1070
1034
1063
1074
1093
1091
1055
1011
1025
1065
1065
1101
1088
1051
1064
1089
1101
1009
1013
1074
1076
1045
1070
1079
1081
1010
1037
1054
1059
1053
1057
1026
1022
958
973
992
1051
1081
1072
1111
1110
1038
1062
1080
1104
1064
1059
1064
1069
1063
1053
1003
1015
1046
1068
1091
1061
1071
1090
1095
1088
1072
1080
1096
1076
1064
1004
964
986
1038
1071
1021
1043
1083
1106
1061
1027
1054
1077
1065
1042
1068
1064
1075
1012
1016
1043
1080
1145
1087
1118
1129
1136
1106
1106
1107
1109
1093
1058
1082
1113
1129
1033
1030
1029
1069
1067
1035
1060
1077
1092
1071
1057
1067
1008
993
1072
1076
1065
1096
1109
1084
1018
1044
1064
1076
1050
1022
1057
1088
1075
1044
1060
1075
1081
1063
1049
1016
1037
1074
1091
1071
1046
1067
1081
1095
1055
1057
1077
1062
1023
937
930
910
907
883
853
810
802
806
789
776
773
768
768
767
769
773
766
766
770
784
813
840
817
822
848
880
876
855
835
833
836
851
855
835
837
865
871
890
896
899
886
865
888
894
887
875
891
899
900
875
867
848
841
812
792
798
795
788
795
784
799
813
831
833
837
872
906
935
931
898
910
899
887
906
908
918
922
911
882
873
858
870
865
876
841
852
842
824
822
819
795
798
803
804
817
822
816
837
892
931
946
931
977
994
968
943
929
927
921
922
918
894
880
875
868
878
876
847
854
861
866
870
847
837
821
811
787
789
782
775
771
769
773
778
766
759
765
780
785
780
792
809
834
804
806
803
807
803
798
799
802
801
794
679
903
786
722
592
480
572
777
793
806
799
792
805
816
802
823
832
827
806
827
854
859
839
868
889
879
903
927
925
901
903
897
872
881
898
901
887
898
892
880
860
855
851
852
837
822
822
803
794
758
778
762
746
746
741
740
758
775
785
783
814
855
897
865
894
919
972
974
963
1011
1004
966
962
967
931
922
940
963
925
915
888
893
919
916
944
990
1021
971
973
1008
986
970
1000
1028
1001
1025
1039
1033
984
948
942
992
1000
975
1018
1027
1001
997
1027
1045
1034
1023
1059
1064
1029
1042
1085
1090
1051
1072
1087
1035
1068
1057
1025
976
1010
1032
969
989
1032
1044
1021
1057
1083
1045
1068
1094
1080
1049
1068
1092
1065
1094
1064
973
970
941
935
918
915
876
878
861
849
843
826
802
798
796
787
769
756
746
767
776
806
889
923
961
974
954
981
989
1002
998
966
984
970
914
903
879
889
872
884
913
939
922
932
954
976
949
973
965
996
988
981
983
976
952
947
949
936
942
963
982
955
961
971
969
941
944
953
912
916
902
907
883
875
899
932
987
1010
1029
1039
1012
1018
1028
1036
1015
1040
1081
1096
1043
1032
1060
1058
1053
1085
1071
1031
1049
1064
1066
1061
1042
1061
1041
1016
1022
995
1014
1023
1009
1001
1007
997
971
966
990
990
942
927
915
935
911
954
970
956
914
938
987
994
999
988
981
933
927
955
991
1046
1102
1122
1059
1085
1100
1114
1089
1108
1125
1060
1065
1108
1087
1055
1035
1076
1119
1134
1074
1094
1112
1104
1026
1060
1055
1052
999
1025
1039
1027
1010
1049
1069
1056
1024
1063
1063
1034
1056
1068
1081
1037
1083
1097
1074
1026
1054
1092
1075
1095
1111
1086
955
969
947
918
913
871
868
857
835
833
822
808
800
803
790
777
769
804
804
836
853
877
864
889
914
764
1060
910
939
928
930
960
1029
1046
1018
1053
1074
1052
1043
1112
1076
1070
1104
1005
980
1033
1057
1116
1134
1105
1131
1136
1101
1116
1127
1132
1110
1116
1093
1069
1075
1068
1031
1059
1094
1088
1075
1097
1068
1033
1044
1040
954
966
978
973
965
953
956
972
958
952
955
967
975
989
975
978
946
918
908
919
898
908
920
938
963
924
930
919
901
928
940
930
948
932
944
950
956
937
911
909
904
889
881
871
867
873
875
863
855
858
862
864
859
850
877
956
988
987
966
966
976
942
939
934
933
900
900
896
910
937
908
907
942
959
969
965
930
934
949
945
939
921
905
893
905
915
909
891
890
902
906
906
896
878
864
854
849
866
905
911
886
907
936
956
957
931
929
904
889
875
866
853
847
854
867
943
982
975
943
954
963
945
911
905
897
906
911
892
895
906
886
897
914
928
895
888
905
904
888
894
916
910
895
912
901
893
874
878
878
876
868
854
866
876
887
898
909
909
899
913
920
884
896
894
886
916
949
928
917
937
937
917
907
913
916
906
890
897
907
916
890
891
900
904
890
868
871
866
866
856
846
863
852
851
878
877
869
890
891
886
859
855
852
851
846
827
836
845
845
833
840
852
868
868
855
859
855
853
891
909
910
875
865
876
880
893
883
869
883
900
929
929
926
953
965
964
965
956
916
936
950
969
983
969
931
946
937
876
837
852
854
860
849
841
852
855
848
869
885
894
921
917
918
928
974
990
963
964
977
969
926
908
904
892
883
876
884
890
930
922
951
941
946
898
894
873
850
823
827
811
797
793
775
782
798
805
819
808
844
883
915
897
949
950
947
902
905
920
917
889
880
878
853
829
828
828
813
829
847
885
913
981
1018
954
979
994
977
972
1008
1071
1030
1013
1024
1035
987
967
959
972
966
975
1022
1053
1025
1007
1018
1028
1014
963
925
945
956
964
977
944
947
978
990
968
952
960
967
970
952
951
963
973
949
950
945
949
938
943
952
942
931
936
937
932
945
940
935
948
957
961
963
995
999
956
959
968
959
920
897
882
912
932
969
985
959
1003
1030
1039
982
985
983
984
946
951
954
924
917
933
940
923
910
934
927
928
958
968
960
979
989
992
986
1004
1018
986
1004
1002
990
966
958
926
912
928
937
929
946
932
914
931
957
955
946
968
981
969
972
987
982
968
928
931
921
900
885
895
866
853
866
887
879
858
853
842
849
868
889
859
875
909
888
891
924
896
895
920
913
894
917
912
945
953
931
930
945
954
918
939
947
935
902
899
928
927
895
900
885
870
876
881
864
860
851
842
858
866
872
850
866
879
877
881
861
849
847
864
889
910
925
939
906
919
914
914
935
944
931
943
910
898
924
911
934
958
969
944
981
989
953
955
967
960
919
892
882
890
916
922
914
880
895
894
881
889
885
902
922
930
930
922
922
925
917
895
884
895
880
891
899
909
893
897
918
923
892
885
890
932
964
958
937
954
962
950
914
906
923
954
953
936
973
1008
1005
988
1003
978
966
973
964
939
941
943
914
927
936
919
926
941
914
891
910
920
907
897
919
948
967
984
1009
1020
1007
970
956
961
948
930
927
966
984
1037
1056
1023
988
954
950
965
930
905
887
892
873
888
917
948
955
940
967
989
969
953
953
916
926
903
910
934
934
926
954
973
967
951
977
978
946
920
948
952
968
987
1006
1011
968
990
996
951
925
943
957
944
954
944
929
939
945
913
917
910
931
947
974
929
914
941
971
988
964
973
1000
1012
983
1011
1022
999
943
932
952
964
965
948
984
1004
982
967
984
978
955
964
972
972
938
942
960
957
1003
1023
1016
1028
1046
1027
1011
1021
1033
1042
995
990
1007
988
946
933
974
1009
998
940
928
931
919
917
950
930
919
891
877
845
832
830
843
826
835
855
873
898
888
904
903
914
919
942
950
927
941
962
968
1008
1027
1003
1023
1028
968
963
956
931
920
919
878
868
858
844
812
797
800
785
775
771
764
760
750
755
754
768
762
784
798
857
860
856
811
809
785
771
767
765
746
778
771
764
792
797
795
791
823
834
851
838
851
845
832
839
843
822
831
827
831
811
795
781
783
783
809
837
878
866
895
905
914
890
865
868
884
878
902
942
948
936
923
956
976
932
959
984
966
953
1002
1026
1053
1015
981
931
916
881
850
838
833
822
823
831
831
836
846
845
826
872
880
851
873
891
917
904
927
943
956
930
918
926
920
909
956
942
927
942
955
936
926
930
930
901
896
873
890
941
938
969
985
983
952
981
991
941
965
1043
1037
962
981
1012
994
987
1013
1015
975
989
972
963
935
942
937
902
891
892
875
858
854
834
818
823
833
848
848
848
872
861
876
892
878
852
837
861
857
841
856
881
873
870
893
902
883
902
906
882
881
896
905
899
869
871
883
864
841
842
827
816
791
799
789
786
754
761
777
781
787
782
796
815
806
797
808
805
806
807
800
792
790
784
774
798
796
784
791
800
809
783
789
781
780
784
783
790
813
838
852
831
861
872
880
865
894
899
898
870
888
878
859
865
838
833
856
866
840
852
867
884
871
841
855
834
815
802
805
807
797
796
817
815
816
804
814
822
834
812
824
839
508
1205
842
846
827
835
836
853
835
836
868
844
838
805
948
876
893
893
875
562
1218
910
916
912
937
922
896
895
865
835
832
808
804
811
815
807
818
819
806
818
817
803
814
830
821
817
850
878
872
865
872
888
884
869
892
898
874
868
878
880
843
854
857
848
839
851
812
890
954
1000
1042
732
1250
1025
1025
976
975
1013
1032
1005
967
935
902
926
944
964
968
989
1009
998
1011
982
966
941
930
890
862
854
842
812
803
797
786
779
765
774
761
753
759
753
752
764
762
745
768
768
771
760
774
782
787
774
779
779
772
771
762
762
775
772
764
771
778
770
775
786
786
776
779
798
796
786
796
837
861
897
893
881
861
833
827
836
848
820
821
822
823
822
794
806
817
805
798
816
845
835
843
886
871
870
873
878
855
858
860
847
810
823
818
791
791
784
774
757
745
750
735
728
717
709
717
713
709
711
728
723
748
765
759
765
785
825
798
647
1061
851
831
809
803
783
762
756
748
737
728
745
753
738
752
755
779
765
759
774
780
789
784
790
794
790
781
775
796
798
803
782
804
818
807
805
828
832
829
847
835
826
817
826
852
837
849
877
888
840
799
827
823
810
808
802
808
792
801
796
796
811
809
801
832
850
883
900
821
928
905
907
864
873
869
887
836
847
864
870
853
878
870
849
834
831
825
808
791
791
787
784
759
762
761
752
740
720
729
711
711
700
698
691
700
686
677
668
667
671
661
656
649
657
658
655
648
656
658
662
660
663
676
674
674
670
667
670
669
678
685
677
685
696
679
692
698
706
701
696
707
709
705
696
698
704
709
700
692
701
699
701
697
702
697
697
695
702
710
714
713
728
738
741
739
758
767
769
788
793
801
779
776
790
801
806
782
809
825
808
823
863
847
882
890
856
846
855
857
852
835
849
863
862
855
872
863
843
881
878
862
875
877
849
852
850
834
860
873
840
834
823
821
816
824
829
820
842
826
840
841
687
690
1098
823
714
946
819
826
832
802
825
823
812
806
515
1061
771
778
761
761
600
551
323
342
396
313
266
657
454
422
261
444
393
297
261
284
284
268
463
467
547
731
601
539
407
292
404
326
616
417
334
484
426
404
262
277
287
315
270
296
294
287
292
291
308
280
252
297
393
1283
582
585
582
576
574
574
580
577
570
571
575
575
575
571
570
565
562
580
573
568
575
579
573
586
575
572
507
402
327
354
308
405
583
570
581
582
576
573
574
577
568
561
569
564
551
555
559
557
547
551
553
551
543
549
549
539
534
536
541
542
544
539
544
549
549
546
558
557
558
555
566
567
561
560
568
560
565
569
562
563
570
572
565
570
576
579
573
580
580
587
582
573
587
588
588
581
592
599
589
592
596
597
588
596
602
601
599
608
612
626
627
638
656
663
663
672
680
688
671
673
663
665
658
657
654
665
666
696
704
716
701
694
688
695
685
685
686
679
674
677
686
672
679
704
698
703
714
710
693
686
701
731
727
731
771
775
790
819
776
806
817
801
799
813
788
783
811
797
777
813
783
788
825
810
807
794
835
811
858
847
821
843
853
830
885
909
869
869
886
904
893
927
941
951
874
862
826
836
845
864
916
877
836
860
839
822
847
860
831
877
915
872
913
925
903
948
908
893
856
838
839
857
957
975
968
1042
978
971
970
909
902
944
892
875
918
936
949
968
951
1004
994
1006
1044
1039
1098
1114
1104
1177
1129
1149
1143
1105
1180
1105
1119
1188
1116
1179
1160
1131
1192
1142
1117
1181
1098
1120
1161
1098
1145
1173
1113
1162
1159
1102
1135
1160
1107
1172
1142
1084
1156
1124
1138
1172
1113
1139
1156
1129
1169
1142
1125
1165
1130
1120
1156
1107
1101
1174
1149
1125
1138
1098
1096
713
1307
966
926
934
938
933
962
979
981
1001
1029
1028
1071
1121
1066
1112
1164
1136
1178
1158
1092
1124
1133
1142
1239
1162
1143
1148
1130
1129
1169
1114
1162
1150
1120
1196
1181
1139
1227
1222
1180
1219
1199
1202
1230
1160
1137
1170
1158
1130
1191
1164
1132
1192
1171
1132
1047
990
1056
1057
1104
1158
1113
1122
1152
1124
1095
1128
1084
1102
1101
1077
1105
1099
1094
1130
1121
1110
1173
1142
1128
1157
1161
1122
1148
1149
1127
1116
1141
1136
1127
1163
1143
1102
1126
1149
1093
1057
1081
1074
1054
1079
1088
1049
1063
1043
1035
1083
1147
1111
1147
1158
1077
1110
1146
1097
1130
1146
1133
1125
1159
1117
1111
1120
1149
1109
1156
1161
1111
1130
1114
1081
1116
1143
1092
1111
1113
1067
1080
1004
983
1013
1012
1070
1116
1075
1091
1118
1078
1075
1100
1069
1072
1106
1091
1085
1060
1010
995
965
971
932
923
959
1012
1020
1095
1073
1059
1114
1075
1074
1109
1078
1086
1126
1102
1109
1130
1099
1079
1111
1108
1080
1101
1104
1070
1090
1121
1084
1096
1113
1083
1122
1151
1103
1107
1125
1110
1097
1108
1099
1090
1123
1094
1058
1089
1096
1070
1108
1144
1096
1093
1108
1064
1055
1093
1064
1041
1076
1077
1072
1104
1119
1074
1060
1072
1053
1053
1079
1081
1052
1046
1060
1018
1039
1035
1021
1037
1011
1006
1020
1023
1006
1013
1028
1033
1042
1045
1045
1050
1073
1049
1060
1085
1055
1053
1075
1050
1035
1066
1072
1037
1077
1106
1075
1037
1063
1053
1023
1057
1047
1015
1045
1054
1022
1023
994
952
967
989
1025
1053
1039
1070
1081
1060
1078
1099
1068
1061
1076
1064
1048
1087
1104
1065
1077
1112
1097
1060
1079
1106
1100
1113
1116
1059
1063
1093
1064
1050
1075
1068
977
1003
971
953
1007
1056
1101
1069
1082
1100
1111
1103
1091
1092
1094
1096
1060
1046
1063
1073
1049
1073
1097
1068
1078
1086
1070
1060
1083
1072
1046
1075
1113
1089
1070
1084
1108
1074
1060
1074
1074
1058
1082
1088
1063
1063
1064
1034
1044
1061
1054
1028
1051
1045
1011
1038
1072
1038
1044
1066
1028
1051
1076
1078
1075
1094
1078
1055
1058
1056
1038
1050
1068
1046
1053
1062
1069
1042
1064
1072
1043
1048
1070
1053
1049
1078
1063
1044
1058
1050
1040
1037
1058
1033
1041
1064
1051
1044
1060
1070
1046
1075
1076
1047
1062
1081
1050
1047
1068
1056
1065
1096
1116
1062
1087
1113
1075
1073
1087
1097
1065
1082
1077
1050
1064
1087
1062
1057
1079
1064
1054
1069
1074
1051
1067
1078
1062
1052
1078
1075
1046
1071
1063
1024
1039
1061
1042
1050
1065
1059
1037
1068
1078
1063
1072
1097
1085
1068
1092
1111
1077
1080
1076
1049
1056
1070
1054
1021
1047
1056
1024
1049
1075
1046
1052
1069
1055
1029
1029
1054
1025
1050
1074
1042
1039
1065
1093
1053
1073
1088
1047
1050
1066
1040
1011
1017
998
1002
1016
1008
1024
1037
1055
1039
1070
1094
1059
1052
1064
1066
1054
1073
1086
1027
1034
1061
1056
1090
1094
1101
1080
1084
1096
1063
1091
1100
1070
1092
1106
1062
1058
1088
1063
1044
1076
1058
1040
1080
1086
1061
1100
1126
1084
1096
1114
1096
1116
1131
1133
1092
1113
1143
1097
1085
1123
1119
1116
1145
1178
1121
1122
1145
1090
1092
1103
1087
1094
1134
1114
1087
1101
1096
1074
1112
1135
1081
1094
1123
1056
1111
1119
1085
1109
1102
1075
1105
1115
1085
1118
1114
1016
1051
1066
1038
1036
1061
1048
1041
1054
1071
1060
1046
1071
1086
1050
1061
1070
1076
1049
1069
1077
1065
1041
1061
1087
1048
1042
1056
1060
1028
1050
1074
1054
1080
1109
1095
1059
1101
1124
1080
1079
1081
1061
1046
1079
1077
1045
1079
1085
1041
1061
1090
1061
1032
1060
1048
1018
1051
1084
1057
1035
1067
1076
1055
1064
1078
1048
1056
1079
1059
1038
1075
1090
1071
1069
1082
1052
1050
1068
1078
1037
1057
1069
1049
1047
1066
1055
1022
1054
1066
1045
1048
1064
1037
1040
1045
1033
1034
1052
1047
1042
1066
1072
1044
1053
1053
1034
1039
1064
1065
1026
1048
1074
1054
1050
1082
1055
1028
1049
1052
1025
1035
1051
1023
1030
1051
1037
1036
1079
1064
1042
1078
1085
1054
1060
1081
1057
1026
1034
1041
1017
1031
1053
1043
1030
1048
1035
1009
1036
1055
1017
1031
1043
1019
1049
1061
1034
1020
1035
1027
1009
1027
1034
1005
1018
1004
974
982
1018
1014
1010
1038
1049
1019
1044
1065
1035
1035
1059
1068
1022
1036
1053
1057
1042
1075
1080
1046
1060
1075
1069
1019
1030
1043
1010
1005
1017
1018
994
1023
1035
1006
1028
1059
1044
1038
1057
1056
1023
1047
1059
1032
1057
1075
1062
1038
1055
1057
1025
1043
1066
1050
1044
1061
1051
1035
1063
1066
1031
1037
1055
1027
1037
1053
1054
1020
1023
1031
1006
1021
1040
1043
1017
1031
1050
1021
1032
1057
1045
1018
1029
1028
1005
1005
1017
1001
1000
1021
1037
1005
1037
1072
1043
1049
1071
1066
1038
1049
1061
1029
1039
1058
1066
1034
1047
1058
1051
1015
1034
1040
1019
1013
1034
1041
1005
1025
1041
1025
991
1007
1021
993
1001
1037
1021
1001
1023
1031
1009
1024
1048
1033
1012
1029
1050
1033
1026
1051
1034
1009
1026
1039
1014
1029
1049
1041
1034
1050
1069
1045
1050
1072
1052
1038
1061
1081
1066
1058
1083
1059
1025
1066
1071
1041
1058
1069
1038
1045
1074
1038
1043
1081
1055
1036
1074
1090
1064
1073
1085
1083
1059
1083
1072
1056
1064
1056
989
991
1018
982
952
926
965
959
941
967
982
977
1005
1028
988
1026
1042
1023
1029
1050
1058
1037
1053
1079
1063
1044
1067
1075
1048
1048
1064
1066
1030
1032
1046
1000
949
962
988
975
988
1017
1026
1009
1031
1011
996
1021
1024
1001
1038
1085
1034
1056
1087
1071
1048
1089
1103
1093
1039
1047
1009
993
1009
1019
1006
1022
1047
1024
1020
1056
1091
1057
1065
1094
1085
1037
1063
1088
1091
1079
1122
1101
1069
1072
1084
1106
1064
1072
1090
1033
1048
1085
1090
1066
1119
1120
1106
1064
1076
1077
1031
1048
1073
1053
1047
1089
1061
1046
1093
1095
1058
1075
1102
1064
1100
1117
1102
1049
1063
1071
1040
1040
1068
1059
1036
1078
1094
1056
1063
1084
1049
1044
1058
1059
1035
1050
1066
1054
1023
1047
1052
1002
991
1001
1016
983
997
1011
1002
984
981
991
963
967
971
952
935
956
973
970
979
993
984
974
992
1005
984
988
1007
1010
995
1026
1052
1051
1033
1043
1045
1050
1020
1021
1024
969
967
973
967
977
1011
1026
1018
1042
1071
1035
1040
1051
1016
1019
1041
1049
1018
1048
1055
1039
1042
1060
1042
1030
1031
1045
1020
1018
1031
1008
946
956
954
937
927
947
952
939
957
967
941
930
948
955
935
939
954
951
950
970
983
976
971
982
980
958
963
954
934
933
950
953
938
958
980
970
930
910
925
937
950
970
985
999
1000
1013
1016
1010
1017
1024
1035
1033
1023
998
1003
977
941
953
920
927
953
939
957
984
984
969
989
1017
1015
994
1008
1024
1022
987
991
991
977
982
992
990
977
987
999
989
988
1007
1022
1003
1000
1010
1037
1027
995
1011
1017
1014
998
982
993
998
961
962
953
916
916
897
872
883
896
896
909
944
979
986
990
1005
1041
1029
1020
1009
994
973
955
966
989
973
999
1013
1003
1006
1017
1013
994
1000
1000
977
986
1004
1006
987
1007
1040
1015
1012
1038
1037
1000
1006
991
947
944
955
957
953
986
1009
1005
1008
1026
1037
1010
1002
994
977
988
1002
1017
996
1018
1053
1044
1042
1056
1045
1011
1018
1024
1019
1021
1055
1071
1046
1041
1038
1011
971
1002
1005
1007
1074
1108
1057
1050
1036
958
955
938
915
886
873
850
831
821
807
795
772
770
758
740
721
727
714
704
697
706
703
715
744
780
815
829
827
844
850
849
830
829
832
812
792
789
779
766
755
745
747
741
736
735
730
734
741
746
740
732
737
732
735
737
732
741
746
773
779
795
805
801
814
831
838
862
865
872
874
865
858
853
860
848
822
838
826
809
807
790
769
775
764
754
748
735
747
750
752
754
743
743
750
738
729
732
730
721
730
739
746
747
746
770
782
794
787
795
808
802
778
772
779
799
810
820
832
819
824
836
853
836
817
835
845
834
816
826
827
831
811
807
826
821
818
806
827
816
802
802
799
788
805
816
827
822
827
864
871
857
841
865
878
864
843
842
856
841
836
866
873
868
854
862
849
841
853
850
826
850
859
871
851
860
877
857
850
875
887
859
892
907
938
930
927
955
953
940
905
908
907
892
872
858
847
834
843
845
848
851
830
841
828
810
800
803
793
817
841
876
857
842
848
875
877
852
857
876
848
881
904
920
957
940
960
997
993
980
997
982
944
914
911
893
867
860
871
858
876
903
908
910
931
947
936
920
934
945
939
906
934
923
908
894
899
914
926
921
895
907
902
905
875
845
840
815
808
783
766
761
747
728
721
723
717
715
713
720
722
739
748
747
757
781
836
888
927
936
952
963
941
893
888
870
862
851
836
818
820
807
794
782
780
765
743
750
730
712
706
712
701
704
711
727
753
767
786
816
806
793
817
814
808
801
794
799
789
791
795
787
786
781
766
764
762
733
719
719
705
689
703
717
732
744
747
755
755
754
753
758
774
773
767
766
664
878
780
770
750
750
752
740
728
737
744
742
769
779
790
788
808
809
812
799
798
797
766
754
760
749
736
744
753
751
746
753
755
752
736
736
742
729
728
715
716
720
722
713
720
726
727
724
723
731
736
735
723
740
762
779
782
786
806
818
809
813
822
820
806
806
814
808
796
787
770
760
766
771
764
765
771
777
779
767
772
762
772
783
793
786
796
812
806
800
806
805
828
851
869
875
877
892
901
869
851
873
875
862
890
919
887
870
884
895
859
848
854
846
861
881
884
865
870
881
904
875
872
885
875
900
904
910
896
863
860
856
863
872
884
877
893
914
929
904
910
923
928
901
910
911
925
914
921
930
929
901
887
884
871
854
867
852
856
870
892
863
847
854
851
868
885
890
879
889
884
883
867
873
856
886
916
925
919
930
935
930
924
927
924
920
905
893
906
914
896
884
903
909
910
908
907
906
900
891
885
896
903
887
882
890
886
888
881
890
897
898
894
908
908
911
884
878
870
869
845
835
832
818
808
825
826
825
818
841
849
844
840
848
864
874
855
854
871
868
872
853
861
867
866
853
862
871
886
879
885
895
902
890
892
902
905
907
888
892
878
876
894
894
892
905
892
873
888
879
865
856
857
864
848
839
823
827
837
844
846
841
841
851
860
840
816
814
815
808
796
805
822
825
837
859
875
861
861
865
860
865
843
857
863
867
864
871
890
900
896
887
902
914
922
926
910
909
919
933
924
913
918
916
937
934
912
915
925
907
885
889
887
892
884
883
882
871
861
866
871
880
867
865
877
886
882
882
875
879
882
862
869
875
881
885
865
863
868
883
879
867
878
883
878
865
870
876
883
860
866
874
879
870
876
852
832
840
842
836
846
864
866
858
866
867
871
851
853
855
868
882
875
882
879
876
857
844
851
861
863
868
869
876
870
859
858
867
869
857
871
877
870
853
877
878
866
849
861
877
876
871
881
891
886
894
894
880
878
876
864
865
870
870
870
876
887
883
885
890
890
896
883
886
891
898
884
871
868
860
861
850
839
851
848
831
826
820
827
829
820
811
815
819
821
812
818
815
818
807
807
807
809
799
801
797
791
790
777
766
764
755
760
768
782
787
782
800
813
798
791
778
770
760
766
776
797
813
829
852
864
860
848
855
852
841
820
814
812
812
803
805
803
815
815
810
823
825
822
821
821
821
814
807
803
797
789
778
774
782
794
802
829
865
888
875
879
886
871
854
872
876
862
857
868
879
863
859
872
855
836
832
832
834
830
841
851
845
837
838
837
833
839
846
859
859
845
853
847
822
810
821
821
837
845
846
857
867
861
851
862
858
844
840
846
838
827
815
821
816
826
838
857
859
849
853
874
877
866
850
852
867
866
864
862
867
858
842
845
855
854
836
834
842
848
831
836
843
849
840
852
864
875
877
865
878
880
873
865
858
861
852
843
849
858
863
841
844
848
849
850
854
863
853
833
834
822
817
809
821
830
831
836
839
850
849
837
840
847
857
842
831
845
844
851
839
846
853
853
840
841
849
856
857
849
853
853
850
839
844
846
845
832
837
842
852
842
831
834
837
844
834
841
846
834
816
818
824
822
818
833
842
855
853
841
851
856
859
844
839
849
860
860
855
859
859
862
859
876
883
887
870
859
868
879
869
859
875
882
868
847
836
824
809
803
794
795
810
825
845
830
832
845
854
846
835
853
857
855
853
859
865
867
860
849
864
873
874
871
854
866
878
878
869
858
876
873
874
855
841
832
819
813
821
826
840
840
850
863
868
850
845
842
834
820
823
837
854
847
831
829
836
838
823
835
842
844
836
824
836
845
839
828
830
836
840
831
824
831
840
841
833
831
838
832
823
826
833
835
825
826
830
839
836
822
840
842
831
816
819
829
828
825
815
828
836
832
823
832
839
833
826
830
825
809
803
811
820
825
816
830
834
832
823
837
843
840
831
826
828
823
811
807
813
809
804
808
817
828
828
828
844
847
844
826
823
827
820
805
814
810
809
811
788
791
797
793
791
787
791
794
788
780
790
797
802
795
796
803
807
807
802
819
826
835
837
835
844
847
841
837
826
832
832
823
815
818
823
826
824
803
797
794
791
775
766
766
773
786
795
812
821
832
836
843
842
842
825
803
789
783
792
785
790
812
826
825
840
851
862
850
862
862
855
837
842
841
843
831
831
838
852
846
836
848
853
845
836
852
861
857
847
859
858
839
841
853
858
853
850
865
870
858
852
862
870
866
859
873
868
860
873
880
870
856
860
869
866
854
843
832
832
837
828
822
827
838
850
839
839
845
850
848
845
856
861
837
831
837
846
844
839
841
848
851
842
843
849
858
856
832
840
844
848
839
841
849
858
875
877
877
885
845
835
820
821
818
780
787
782
785
791
790
796
798
807
806
796
798
799
803
798
802
817
828
825
822
821
816
811
825
838
840
830
850
846
838
829
824
824
835
836
818
806
820
839
850
842
868
876
846
849
835
833
828
819
812
807
807
824
842
866
862
879
880
869
866
853
863
870
873
851
851
843
835
826
825
829
839
848
843
864
874
866
855
842
835
825
809
817
830
845
851
857
872
865
840
837
848
838
834
836
837
849
827
834
843
857
840
847
843
852
843
845
846
848
837
831
843
840
844
833
847
855
843
849
860
863
868
860
871
874
857
847
843
856
856
839
840
844
851
842
833
841
844
833
826
830
835
825
815
827
840
851
834
841
837
839
824
833
832
840
816
814
813
801
790
791
787
794
806
816
812
809
826
825
821
802
799
808
809
796
799
805
814
807
814
825
827
821
829
833
843
849
853
861
859
854
838
839
851
853
843
835
853
865
860
845
849
857
856
845
833
838
843
830
815
818
822
828
827
838
844
848
833
831
839
847
834
838
841
838
838
834
844
846
838
833
853
863
854
845
848
833
822
833
844
850
843
866
886
885
889
863
867
875
872
860
847
864
868
875
851
863
851
835
828
835
835
817
822
830
844
839
822
839
855
869
850
848
857
859
859
841
864
866
858
848
864
861
848
850
829
839
856
856
843
845
860
861
852
842
858
884
876
865
853
870
868
887
854
873
873
871
865
860
878
888
873
859
869
878
874
855
860
852
860
842
858
861
860
838
853
858
856
845
859
869
880
871
881
889
895
894
880
882
889
906
884
883
888
883
863
857
868
869
872
857
860
858
855
822
814
803
796
809
812
810
796
811
820
816
806
811
817
823
818
815
820
827
840
844
844
864
875
890
875
863
873
872
877
864
855
859
853
865
851
848
867
878
881
859
855
861
857
845
837
849
864
876
876
867
878
888
895
887
870
876
881
876
869
884
897
901
888
891
900
910
907
879
895
903
884
874
873
881
875
860
858
866
892
890
871
875
884
896
889
891
902
902
874
857
878
883
880
894
914
921
899
905
914
912
891
892
902
915
914
915
929
936
929
916
925
923
914
880
890
900
889
873
882
888
886
878
895
909
905
894
905
907
904
891
901
906
895
882
897
904
901
881
888
900
907
901
886
902
910
924
907
905
922
921
910
903
904
908
886
888
900
906
895
901
917
903
887
896
902
878
868
878
886
875
868
884
882
884
880
897
895
899
900
887
900
895
879
853
854
861
866
867
872
892
906
900
904
912
909
909
890
896
902
903
884
886
898
898
891
887
891
897
891
873
888
904
922
898
890
891
892
888
861
879
893
889
865
875
878
867
852
859
883
900
895
909
924
935
923
920
928
940
921
901
908
904
904
897
898
906
898
872
897
906
911
899
912
905
893
879
882
883
893
873
878
894
912
912
912
923
923
908
909
911
916
900
906
909
906
895
897
894
896
891
899
911
911
873
892
894
895
877
874
875
854
804
812
820
832
860
908
941
951
955
947
954
947
937
933
938
932
940
937
943
939
911
889
905
899
882
894
907
916
919
930
926
914
918
927
904
879
888
895
901
913
915
909
900
879
892
899
896
890
898
911
919
911
917
928
937
915
895
902
893
876
873
884
877
871
881
892
879
879
899
919
915
911
932
946
934
918
920
923
935
910
897
911
912
895
899
905
919
898
909
925
924
909
921
932
931
917
910
925
929
927
931
946
953
938
947
944
943
929
925
937
937
900
912
928
927
908
913
930
938
912
901
915
930
927
910
923
935
924
914
900
902
907
899
910
930
931
903
907
916
897
886
893
894
880
884
892
889
885
883
876
883
886
891
887
878
893
897
874
864
872
868
858
846
853
847
810
812
804
804
801
791
799
786
779
767
763
751
737
727
720
711
722
720
715
700
703
709
708
720
721
734
766
783
786
784
788
805
808
819
810
810
806
830
836
816
811
792
791
780
774
773
772
773
789
797
783
773
770
767
752
740
744
740
731
720
721
712
709
699
698
707
701
702
700
708
705
707
719
728
729
724
734
736
732
724
733
731
732
736
721
734
731
735
724
730
734
734
726
734
745
747
750
753
755
755
752
750
754
765
771
759
763
772
784
770
757
773
774
769
755
768
771
769
767
743
753
765
764
750
745
758
757
753
746
735
743
736
726
717
707
700
696
690
682
674
677
677
663
657
650
662
653
647
633
637
643
641
641
637
634
632
636
643
649
647
652
660
668
663
664
671
672
675
670
667
678
672
665
653
651
656
646
648
649
656
662
674
681
677
669
680
673
669
665
664
664
664
658
658
661
658
675
671
678
695
707
706
692
693
698
686
677
682
688
691
679
692
700
705
716
725
715
716
728
722
716
706
713
719
729
755
765
777
787
789
774
772
770
747
741
743
731
750
766
770
756
762
772
771
771
751
739
750
744
733
723
736
725
714
727
731
724
714
722
733
748
793
843
874
876
909
923
907
909
946
924
624
996
917
805
813
804
773
765
764
751
743
745
741
751
746
764
779
783
778
771
796
803
782
792
804
786
786
798
802
782
762
775
785
792
771
804
813
803
781
789
805
815
822
802
816
828
832
836
847
853
811
826
820
809
784
743
763
757
756
767
771
765
778
796
797
798
799
779
779
773
769
768
753
759
750
732
734
730
721
722
745
749
741
776
760
752
763
762
758
756
760
748
755
764
753
744
750
761
765
753
757
755
732
742
745
742
731
735
733
732
722
729
726
723
715
716
717
720
728
723
726
729
741
747
762
767
759
752
739
730
731
726
729
733
753
747
759
777
794
780
786
772
773
755
771
797
818
820
802
808
797
789
780
763
762
746
729
729
728
718
708
711
711
713
716
728
747
785
785
794
821
825
818
803
806
789
783
788
787
746
756
748
733
740
738
724
711
711
707
696
679
682
683
673
669
677
677
681
685
685
687
689
688
688
679
694
689
696
680
690
690
687
688
706
703
702
690
699
698
693
681
707
703
704
704
700
711
719
729
719
738
763
781
785
789
807
822
806
788
795
794
797
784
793
795
786
775
787
793
811
823
819
831
837
839
820
814
810
805
789
802
811
809
777
782
775
770
762
747
743
734
724
723
730
718
706
726
726
736
734
757
779
818
838
802
811
807
792
793
781
773
780
778
810
811
801
814
823
821
804
793
800
811
825
822
802
788
788
779
765
763
763
774
776
776
769
785
764
755
743
748
739
725
718
725
715
712
706
708
711
700
711
734
761
784
769
804
807
824
804
818
827
825
799
803
785
772
741
765
762
750
745
757
749
735
734
739
736
723
714
716
703
713
711
720
730
727
722
733
725
716
711
720
707
692
692
701
688
683
681
676
682
690
690
685
695
698
697
689
689
700
698
691
686
698
700
709
699
713
720
723
710
719
719
722
718
713
721
715
720
717
728
734
733
731
752
770
768
759
773
791
797
777
778
784
778
778
770
775
782
788
772
772
781
771
766
745
741
736
727
719
715
721
714
705
706
720
724
725
723
731
737
741
728
741
750
748
743
756
765
768
762
775
793
801
781
788
798
781
761
772
765
754
743
749
747
741
739
755
773
774
770
782
797
807
809
810
819
832
832
812
795
818
797
759
750
782
787
813
815
819
799
806
818
833
842
852
861
857
843
864
881
873
902
927
895
906
935
914
905
931
938
919
926
932
885
895
890
854
853
893
924
927
970
1017
984
1026
904
887
864
798
797
773
756
738
741
741
739
738
753
759
782
772
788
812
837
813
817
828
836
823
835
855
857
846
843
855
870
865
852
866
884
892
875
867
883
888
863
851
857
858
852
826
841
848
859
847
846
858
862
851
833
840
847
851
828
826
837
845
838
820
828
834
832
822
814
821
826
820
805
816
830
827
805
809
793
796
770
783
776
762
742
748
746
740
727
729
732
728
723
739
750
737
759
779
788
789
799
829
828
806
816
819
802
795
813
813
797
788
796
798
779
787
788
787
775
785
790
789
773
768
760
746
741
759
760
744
782
784
777
772
797
816
814
810
833
834
849
830
829
822
804
816
818
817
854
880
878
862
871
889
899
893
869
875
886
869
841
855
864
874
866
885
888
875
880
900
903
887
895
895
877
904
934
925
936
978
966
953
980
952
936
959
967
954
962
980
956
954
964
925
905
926
909
888
912
917
899
919
942
943
926
952
935
916
933
959
943
933
946
957
918
922
937
901
894
921
928
901
912
949
949
922
954
973
952
952
954
955
915
906
903
886
875
882
892
884
905
932
906
897
907
891
875
868
836
826
853
873
874
863
895
926
907
889
913
935
908
885
902
900
873
888
917
913
902
921
932
894
892
908
942
914
936
970
953
913
903
912
894
863
861
883
902
877
898
927
935
910
928
949
956
916
923
932
898
894
911
897
879
860
880
857
838
849
865
863
853
896
937
914
913
918
933
902
902
923
942
908
934
965
983
947
960
973
923
912
913
922
909
917
936
898
884
888
876
850
867
903
874
871
890
884
868
908
941
934
930
949
959
927
933
946
932
930
940
954
945
919
926
937
927
877
893
902
900
859
869
863
837
859
885
911
948
965
929
933
949
946
903
880
884
909
911
897
933
989
1018
981
990
1008
1002
967
973
983
989
959
984
1017
1033
999
997
1008
1015
976
975
982
998
984
942
948
985
956
939
965
987
969
938
964
983
958
952
964
967
929
928
935
953
949
944
952
989
987
966
960
969
978
953
957
994
1023
1020
989
954
928
913
923
926
910
944
986
955
979
1000
1014
984
977
1007
1016
1006
989
997
1007
995
971
941
963
986
1005
1012
992
981
1003
1012
1017
1019
989
987
1000
1019
956
912
929
948
955
916
938
973
1003
986
1008
1037
1045
1014
1017
1035
1040
1022
1007
1019
1002
1011
1016
986
1009
1013
1020
989
998
1017
1012
983
1004
1014
1006
977
988
994
987
955
957
983
973
961
980
1005
1002
970
991
989
959
962
980
963
933
945
957
959
982
991
985
985
1008
1013
1009
998
1001
1009
1009
992
993
995
1001
1003
988
991
1005
984
944
960
971
966
934
954
986
979
950
970
982
968
956
966
976
937
940
954
988
972
979
1012
1017
1005
1011
1036
1038
1033
1029
1019
954
935
936
920
862
867
878
901
926
966
944
976
999
1036
1057
1032
1032
1026
1019
993
973
982
1006
992
952
953
969
974
953
926
927
923
927
911
915
947
945
922
944
963
983
989
984
984
979
960
926
930
953
961
939
954
975
939
939
961
969
954
966
998
1014
990
993
1000
1004
1005
981
1003
1012
1003
986
997
1001
998
1008
997
952
948
965
943
962
1008
1024
978
1012
1050
1040
1000
999
1015
1022
1006
1029
1052
1045
1034
1045
1042
1013
1024
1029
1035
1010
1032
1022
1017
991
966
990
1013
979
945
963
993
986
991
1019
1046
1037
1055
1063
1028
1039
1047
1029
1027
1037
1038
1032
992
1016
1036
1042
1013
1005
1017
1039
1024
1001
1012
1022
1007
990
1006
1017
998
985
1000
1012
1004
1019
1036
1028
979
996
1016
1019
1009
1015
1035
1036
1037
1033
1010
1004
1017
1027
1017
987
1001
1021
1001
997
1039
1031
1030
1005
1025
1026
1004
1004
1021
1022
987
1010
1007
995
982
998
1030
1013
990
1000
1025
1013
1006
1008
1013
982
994
1015
1025
1005
1019
1034
1031
1009
1024
1033
1009
971
993
1023
1024
1020
1022
1000
983
1010
1059
1059
1044
1079
1088
1052
1047
1066
1056
1013
966
970
998
1024
978
1010
1061
1082
1067
1064
1061
1044
1027
1028
1042
1035
998
1002
1023
1062
1057
1001
992
976
950
955
971
1007
983
970
1011
1018
990
1030
1074
1076
1035
1058
1056
1044
1014
1001
1023
1033
1023
1007
1024
1042
1016
1000
1037
1049
1019
997
1014
1047
1034
1011
1025
1031
1000
994
1008
1004
989
1015
1035
1032
1028
1054
1065
1035
1050
1066
1055
1030
1024
1035
1041
1033
1016
1022
1023
1001
981
999
1019
1006
1003
1053
1095
1049
1113
1095
1080
1057
1063
1059
1050
992
994
925
923
916
925
956
1001
996
1087
1137
1123
1112
1143
1130
1091
1116
1092
1072
1034
1033
1064
1056
1043
1076
1090
1093
1060
1104
1037
990
955
983
1050
1053
1045
1110
1098
1077
1030
1060
1074
1030
1027
1027
1010
1005
1036
1051
1030
1046
1046
1049
1044
1034
1011
1083
1117
1096
1045
1084
1108
1117
1085
1125
1133
1117
1089
1122
1104
1064
1052
1061
1078
1062
1053
1078
1092
1074
1071
1073
1052
1017
1002
1017
996
968
1014
1067
1053
1128
1192
1159
1056
1090
1118
1087
1063
1132
1143
1096
1117
1140
1105
1061
1058
1058
1078
1068
1087
1118
1133
1126
1063
1072
1084
1048
1018
1036
1049
1034
1012
1016
1046
1037
1035
1071
1078
1036
1025
1063
1063
1023
1058
1060
1019
969
982
1021
1006
977
1050
1141
1094
1064
1095
1128
1073
1102
1100
1103
1065
1085
1087
1079
1056
1103
1136
1118
1096
1094
1113
1083
1051
1087
1097
1089
1059
1070
1087
1096
1067
1074
1068
1053
1081
1097
1091
1068
1110
1113
1093
1056
1086
1088
1092
1049
1061
1072
1072
1040
1078
1106
1108
1063
1093
1114
1092
1095
1104
1094
1074
1124
1127
1069
1088
1100
1069
1048
1063
1073
1054
1045
1081
1074
1051
1023
1039
1068
1047
1057
1042
941
904
891
873
860
836
838
844
853
867
858
882
876
874
872
905
888
880
870
874
886
886
916
971
1021
1030
1007
979
938
964
1022
1078
1110
1116
1080
1057
1080
1056
971
947
915
892
909
924
934
1003
1075
1107
1044
1006
995
963
943
928
946
922
913
973
1013
1020
1072
1123
1064
1041
1018
976
942
953
972
951
981
959
924
952
959
930
919
901
876
873
898
960
1070
1144
1161
1212
1216
1178
1171
1154
1139
1116
1100
1083
1030
1038
1041
974
937
918
904
958
988
990
1073
1154
1165
1131
1161
1167
1150
1143
1136
1080
1072
1082
1093
1084
1075
1037
1049
1094
1076
1041
1076
1125
1109
1056
1061
1066
1041
1056
1078
1084
1043
1061
1083
1077
1055
1074
1095
1077
1015
986
981
996
979
997
1064
1081
1049
1083
1090
1066
1111
1119
1079
1057
1075
1083
1070
1064
1085
1071
1063
1023
1063
1087
1061
1048
1053
1042
1007
1007
1022
1027
1016
1044
1071
1090
1035
1049
1065
1041
1050
1055
1045
1022
1048
1097
1085
1052
1079
1077
1059
1038
1027
1006
981
1005
1034
1025
1024
1076
1070
1020
1032
1034
1036
1014
1037
1048
1041
1026
1043
1058
1058
1032
1078
1127
1113
1094
1103
1100
1076
1093
1086
1080
1059
1078
1083
1082
1053
1031
1023
1003
1017
1031
1060
1030
1060
1063
1059
989
960
926
917
888
890
913
996
1029
1086
1165
1159
1122
1148
1155
1135
1092
1114
1112
1085
1047
1051
1046
1046
1034
1029
1047
1060
1070
1046
1067
1100
1064
1029
1008
1025
1063
1024
995
1028
1034
1020
1012
1047
1107
1108
1064
1109
1088
1047
1074
1075
1049
1043
1045
1029
1030
1053
1051
1023
1036
1048
1028
1031
1064
1075
1066
1055
1087
1067
1038
1037
1050
1066
1049
1101
1114
1106
1077
1084
1079
1056
1016
1038
1049
1043
1034
1053
1067
1075
1069
1073
1098
1074
1094
1088
1071
1029
1068
1083
1077
1057
1077
1119
1099
1051
1044
1076
1076
1045
1084
1099
1071
1062
1075
1064
1032
1023
1039
1029
1042
1049
1023
1042
1075
1068
1060
1064
1071
1063
1036
1058
1064
1062
1054
1031
1009
965
1009
1087
1095
1072
1101
1139
1103
1065
1088
1071
1061
1093
1117
1105
1073
1091
1097
1087
1044
1033
1041
1043
1009
1037
1058
1051
1048
1056
1086
1065
1078
1068
1044
1030
1044
1074
1116
1084
1127
1160
1140
1101
1126
1109
1084
1021
1038
1062
1082
1058
1089
1106
1103
1072
1084
1086
1075
1051
1084
1096
1069
1058
1071
1088
1066
1053
1070
1070
1042
1017
1033
1058
1039
1063
1094
1078
1083
1116
1114
1098
1087
1111
1086
1045
1039
1049
1040
1004
1008
1026
1038
1016
1027
1069
1068
1056
1067
1087
1078
1042
1036
1053
1058
1029
1051
1065
1045
1047
1093
1072
1050
1086
1094
1087
1059
1079
1098
1075
1043
1065
1069
1076
1031
1040
1064
1075
1057
1069
1090
1113
1080
1072
1065
1039
1028
1036
1066
1038
1034
1063
1048
1065
1062
1023
1013
1023
1038
1071
1064
1065
1104
1091
1089
1079
1091
1112
1107
1078
1098
1109
1071
1054
1079
1092
1052
1068
1084
1071
1059
1077
1090
1076
1059
1081
1103
1066
1051
1069
1076
1059
1032
1047
1067
1036
1047
1055
1062
1031
1036
1052
1063
1030
1055
1063
1064
1044
1068
1099
1089
1060
1067
1087
1070
1041
1057
1064
1055
1060
1074
1059
1025
1037
1062
1060
1040
1056
1084
1095
1062
1087
1080
1081
1054
1060
1060
1039
1018
1029
1048
1048
1034
1069
1088
1082
1060
1077
1072
1045
1050
1058
1049
1053
1074
1093
1057
1082
1096
1079
1075
1080
1082
1063
1073
1087
1083
1049
1072
1076
1075
1039
1053
1056
1036
1029
1036
1055
1011
1028
1044
1027
1025
1034
1047
1045
1033
1085
1074
1075
1111
1130
1090
1095
1094
1079
1054
1074
1091
1097
1050
1068
1093
1085
1042
1065
1073
1047
1009
1035
1046
1020
1033
1062
1065
1054
1035
1045
1053
1042
1035
1049
1060
1058
1046
1089
1078
1069
1053
1073
1073
1046
1031
1045
1059
1036
1052
1060
1060
1027
1035
1041
1021
1045
1082
1085
1056
1082
1093
1068
1054
1064
1074
1059
1037
1052
1052
1042
1068
1098
1112
1090
1105
1119
1103
1061
1099
1093
1086
1054
1057
1058
1058
1027
1027
1058
1044
1033
1053
1080
1083
1065
1094
1110
1082
1050
1057
1067
1079
1056
1078
1091
1081
1080
1108
1098
1052
1051
1080
1070
1065
1057
1046
1024
1040
1051
1032
1031
1054
1066
1052
1071
1091
1090
1071
1100
1109
1093
1073
1097
1091
1100
1054
1074
1065
1074
1073
1075
1055
1066
1076
1069
1056
1073
1075
1048
1058
1085
1084
1071
1066
1079
1083
1053
1063
1089
1075
1036
1034
1068
1042
1017
1053
1055
1041
1072
1066
1059
1083
1098
1084
1066
1087
1074
1055
1058
1071
1067
1046
1054
1068
1042
1017
1030
1056
1058
1027
1015
1045
1064
1035
1057
1091
1100
1080
1094
1100
1073
1079
1081
1072
1058
1072
1083
1052
1067
1077
1057
1042
1050
1063
1058
1055
1083
1092
1072
1059
1059
1063
1050
1047
1064
1069
1052
1047
1071
1063
1042
1066
1072
1072
1045
1066
1075
1072
1077
1075
1043
1036
1054
992
969
969
957
941
898
915
972
1101
1204
1213
1185
1166
1152
1139
1125
1132
1129
1123
1136
1122
1098
1111
1084
1066
1076
1086
1060
1072
1083
1053
1089
1085
1086
1049
1060
1067
1055
1053
1056
1063
1052
1070
1082
1073
1046
1054
1045
1036
1037
1050
1055
1047
1056
1081
1069
1042
1078
1099
1077
1065
1077
1046
1051
1018
1056
1073
1030
1040
1058
1084
1059
1054
1087
1094
1046
1075
1080
1071
1033
1056
1083
1093
1042
1070
1092
1070
1055
1082
1081
1056
1069
1073
1066
1061
1089
1103
1088
1074
1083
1084
1049
1062
1062
1043
1047
1070
1046
1022
1010
955
907
870
820
609
1046
802
791
782
773
773
769
770
764
772
788
801
809
810
827
858
867
857
869
880
863
879
876
864
860
888
911
904
923
950
967
950
959
967
925
909
913
904
892
898
885
