# Supplementary material for: Comparison between Electrocardiographic and Earlobe Pulse Photoplethysmographic Detection for Evaluating Heart Rate Variability in Healthy Subjects in Short- and Long-Term Recordings
Source: Sensors (Basel). 2018 Mar 13;18(3):844. doi: 10.3390/s18030844 (PMC5877367; doi:10.3390/s18030844)
Supplement: Supplementary file 1 [file sensors-18-00844-s001.zip › DATA/24_hours/8/ppg_data.txt]

511
925
941
932
953
963
915
954
926
961
928
894
906
851
866
854
859
847
867
837
883
890
859
892
918
900
891
871
847
822
839
809
784
790
790
784
800
774
796
814
802
796
808
805
821
837
832
830
825
834
828
797
793
813
784
794
784
777
761
784
806
795
783
800
775
782
766
746
730
725
731
710
721
710
717
739
765
740
760
786
785
792
781
769
790
776
750
792
775
768
756
770
795
757
775
779
773
767
758
768
751
758
753
734
748
731
729
745
744
746
728
750
721
758
747
740
736
736
734
723
721
521
850
714
702
701
715
706
724
730
700
701
704
680
680
685
694
688
678
673
677
669
671
643
641
639
636
630
632
631
636
633
641
621
646
642
641
652
647
660
678
709
686
705
718
727
730
747
714
702
694
694
693
681
691
702
686
696
695
700
702
709
698
704
705
701
735
714
737
735
720
723
750
762
757
761
768
748
746
756
740
765
775
755
765
779
760
800
787
784
826
796
803
828
805
823
810
814
830
775
834
831
828
844
841
819
822
827
827
851
852
843
875
839
836
878
840
823
822
835
830
855
843
822
848
831
865
837
857
885
884
898
934
916
909
897
910
906
927
913
909
888
950
909
973
1016
1031
934
934
947
913
925
938
937
952
975
922
948
1018
998
1030
974
965
984
1011
1038
962
958
929
943
931
907
927
932
942
918
928
920
912
953
976
964
976
935
891
904
902
878
909
886
897
940
920
946
979
950
973
962
966
1016
987
1010
1051
1058
985
958
991
1016
1004
971
934
925
917
932
962
1026
962
984
997
1015
969
998
950
960
981
921
922
896
875
893
879
886
863
868
878
893
907
946
938
956
926
925
907
919
933
901
908
940
884
890
867
892
894
916
936
911
892
890
890
890
932
941
909
904
929
911
896
907
905
900
913
932
928
896
916
895
887
915
910
890
871
895
909
851
858
864
879
902
927
885
876
900
932
960
946
951
920
949
921
928
922
950
972
918
924
937
931
949
949
966
914
922
906
913
892
877
846
827
829
841
845
887
897
865
875
918
927
954
897
945
962
929
934
925
875
884
897
864
878
885
895
870
910
960
927
944
960
924
931
921
907
895
888
898
918
908
893
905
874
849
842
845
830
848
866
849
879
879
854
894
926
889
859
906
942
920
910
954
951
968
973
948
973
986
956
967
961
977
940
975
940
932
938
929
905
907
936
914
941
952
928
925
936
904
896
932
932
890
919
892
883
911
916
888
909
916
899
929
896
878
886
853
836
847
815
814
791
778
771
776
747
728
727
730
738
712
697
708
731
726
743
816
885
941
953
955
964
906
610
1208
872
850
815
804
803
798
771
761
757
757
755
744
749
762
763
763
766
776
775
789
793
770
800
800
824
780
782
763
755
740
731
726
724
706
695
725
728
755
742
719
726
709
721
715
743
742
762
766
770
757
760
749
767
766
764
794
796
808
798
780
767
761
770
775
744
784
831
822
823
858
866
857
834
850
853
817
819
808
812
792
791
793
773
777
792
767
775
796
814
807
821
801
829
808
799
798
797
810
789
766
799
798
777
789
800
806
789
789
818
805
805
795
793
781
770
779
795
784
764
790
800
794
783
786
796
803
796
792
824
829
812
820
837
810
825
812
816
792
797
798
780
770
775
771
774
759
784
784
790
779
814
820
805
824
843
821
827
835
827
798
818
811
772
795
798
786
796
804
781
772
778
764
762
771
760
752
768
753
765
744
742
757
737
766
768
754
767
761
749
759
745
744
731
743
756
753
766
747
755
748
773
776
769
746
761
770
743
748
742
738
743
734
733
718
730
734
727
734
729
729
727
739
746
735
731
739
737
711
714
720
701
679
697
684
675
667
679
652
643
647
640
660
646
654
640
647
666
647
652
663
657
672
662
676
663
661
533
698
782
671
665
669
677
681
650
672
675
688
673
673
665
686
680
670
690
692
702
698
708
709
714
711
708
709
712
698
695
687
689
685
652
660
670
679
670
674
681
687
706
695
689
723
714
701
698
703
707
691
695
705
703
705
710
720
721
715
745
719
693
712
697
677
609
407
507
427
307
328
828
680
684
696
705
700
709
732
716
696
711
691
673
693
675
662
658
681
705
693
684
689
697
713
716
726
735
805
843
825
809
782
762
775
729
730
742
714
706
701
687
655
678
683
652
680
690
696
704
694
736
756
752
745
788
804
796
784
805
799
797
750
761
769
743
725
722
718
720
713
709
706
711
722
737
741
720
755
772
782
782
767
780
775
771
741
770
782
755
749
750
749
748
729
747
738
729
734
749
744
747
767
766
789
756
775
792
769
753
762
791
791
774
806
821
799
816
803
770
791
789
786
785
768
769
746
755
784
771
761
749
765
785
766
782
813
810
799
769
775
779
769
756
747
782
753
773
745
760
740
769
755
743
750
764
746
746
744
761
757
767
767
772
764
772
772
757
738
757
738
743
715
717
716
709
726
723
730
721
747
742
750
728
727
721
732
732
709
731
733
721
717
711
726
705
722
717
706
709
702
712
728
735
726
739
737
753
737
730
742
753
743
723
726
729
740
752
735
733
741
714
714
704
724
723
728
753
751
716
679
692
709
702
695
718
722
729
726
702
695
702
698
705
698
675
699
681
660
657
653
640
646
646
641
637
629
639
643
631
630
651
629
637
636
626
624
637
636
638
637
629
635
629
647
633
644
642
635
638
637
631
622
648
641
621
640
656
665
636
643
662
650
646
652
647
629
619
643
633
644
638
664
639
649
660
658
655
664
682
688
677
710
687
711
745
759
726
747
734
724
729
733
696
713
722
721
714
700
728
714
727
789
819
870
883
862
854
838
840
812
830
805
779
763
751
770
749
751
780
594
948
680
857
786
796
783
789
756
766
758
725
720
727
729
706
718
741
742
728
745
773
772
767
767
787
764
765
765
772
754
748
764
756
772
740
759
767
749
729
755
743
727
742
747
714
705
734
738
730
726
744
733
721
758
755
752
732
777
791
795
779
819
822
784
798
781
780
778
773
740
773
772
781
768
789
791
775
810
812
783
789
804
799
804
804
791
782
800
793
764
781
768
793
778
790
784
773
805
827
807
821
845
819
798
819
820
776
779
779
777
778
771
782
776
744
739
743
727
704
691
704
729
726
729
744
740
732
743
755
755
778
826
843
832
833
866
850
827
795
795
850
848
826
828
817
801
809
799
778
793
780
772
770
779
823
834
827
814
794
798
782
776
765
751
785
772
756
779
811
798
804
825
813
816
816
810
794
776
791
777
784
793
794
811
812
807
799
814
812
804
837
831
822
837
821
842
852
728
575
667
525
807
812
806
795
801
820
806
803
816
840
821
816
797
799
802
793
777
806
797
760
784
745
749
728
738
725
740
722
748
740
720
715
721
721
727
729
716
720
711
714
726
733
735
751
771
775
786
800
783
786
787
775
777
761
759
751
725
732
732
716
710
716
698
723
705
729
734
732
781
753
757
735
727
744
716
719
734
732
715
716
717
708
711
735
742
749
748
724
715
728
726
730
725
731
763
742
735
758
766
747
753
739
762
741
771
756
775
755
770
756
754
816
834
855
839
848
851
852
829
811
794
801
799
781
794
792
790
779
786
794
820
817
843
875
834
826
799
779
784
783
769
769
785
836
850
850
858
831
826
803
795
800
786
791
801
820
866
881
872
871
913
905
905
907
924
931
912
890
875
866
867
895
863
870
912
947
931
910
931
945
985
967
989
970
962
965
965
901
909
929
928
930
973
1022
1036
986
981
988
981
960
966
976
994
991
982
982
1007
1022
987
1008
1011
971
996
999
1043
1039
1014
1033
1020
994
997
989
1003
990
1001
1015
1044
1011
1012
1014
1032
1003
985
1071
1138
985
976
1032
1025
1008
986
905
874
830
799
769
758
755
777
812
867
929
936
879
851
852
823
820
811
839
845
876
919
965
932
908
926
951
940
919
946
973
985
977
1011
1031
1024
1001
997
968
960
982
984
999
978
996
1004
985
980
984
1014
990
982
972
968
975
961
952
965
945
954
947
971
936
917
934
932
920
922
921
943
928
922
912
926
905
920
893
882
869
908
907
917
866
896
921
920
945
982
981
958
961
973
982
978
985
1005
970
968
997
1008
1014
994
1006
1011
995
964
984
1007
996
976
959
968
953
947
980
983
976
962
968
966
974
960
958
970
975
952
960
966
966
938
953
970
977
952
964
985
957
938
961
980
957
966
998
996
1002
950
969
968
963
942
978
996
981
993
990
1013
988
984
989
984
992
952
973
993
976
956
980
986
976
958
960
981
956
933
929
955
935
943
939
955
966
965
986
972
966
955
967
991
984
976
990
981
972
955
960
979
970
965
1017
998
950
959
988
974
983
964
973
986
958
961
971
927
890
920
953
965
962
972
1010
1006
966
991
1002
989
1001
984
994
988
973
988
978
986
972
969
984
970
978
974
992
973
964
994
997
1002
974
1018
997
974
972
989
1005
973
954
958
1005
992
982
1009
998
996
993
1011
996
974
970
1018
1013
993
963
990
989
990
957
970
990
1001
971
995
979
977
976
1018
992
999
968
1005
1019
980
967
991
997
983
978
1005
999
1012
984
1002
973
984
990
989
970
990
980
1009
985
979
1011
988
983
986
980
995
975
998
995
995
968
995
997
991
997
978
993
984
966
1009
972
959
968
969
940
906
904
957
931
948
957
966
980
983
992
982
989
1002
1000
1002
1008
1002
991
985
983
1001
992
985
1000
990
986
976
966
968
935
940
959
937
934
953
946
941
971
985
952
985
980
990
952
989
982
959
955
946
968
959
975
975
974
949
988
993
979
966
973
977
970
960
961
928
920
912
953
943
965
1009
1022
994
1024
1028
1019
1014
1006
1012
1013
1019
988
1013
999
975
986
977
1002
971
983
1004
984
969
1005
997
962
953
987
1006
977
974
989
982
978
982
973
969
960
952
978
1000
977
1008
1016
1028
999
996
1009
998
967
958
987
998
978
994
1000
975
967
969
981
970
942
950
962
936
912
949
992
945
944
980
954
936
964
966
976
959
976
1015
995
975
991
1004
1016
998
1011
981
973
970
971
947
953
954
989
948
952
983
974
995
1000
1019
1017
1007
999
1006
1014
986
989
1007
998
994
1006
995
980
959
970
966
947
931
943
957
952
968
989
988
989
984
993
973
995
1003
979
980
971
1003
1006
997
1008
996
987
987
980
949
956
967
973
963
962
963
960
951
961
975
939
938
966
953
970
982
1001
983
975
986
1000
974
966
977
994
986
975
986
986
964
979
977
963
972
975
951
941
911
955
958
934
968
999
985
988
996
1002
992
990
1022
1038
1007
1015
1026
1040
1001
996
1017
1028
1038
1024
1055
1047
980
939
928
935
905
893
879
905
912
930
910
908
885
929
985
1015
993
1037
1053
1043
1026
1032
1072
1048
1031
1028
1045
1037
1006
1006
1002
981
1001
998
1003
987
988
1013
1000
979
1007
1004
972
928
959
939
947
904
951
988
1009
975
1003
1024
1061
1078
1033
1053
1050
1051
1049
1069
1083
1103
1083
1059
1054
1084
1046
978
971
966
925
937
959
991
982
1006
1053
1029
1026
1010
1036
1040
1053
1088
1093
1099
1122
1118
1104
1067
1091
1088
1086
1057
1039
1049
1023
999
985
994
1025
1001
931
980
1018
988
1006
1041
1075
1063
1049
1052
1031
1035
1059
1012
995
1053
1051
1018
1036
1058
1047
1031
1010
1019
1057
1022
1013
1029
1031
1045
1024
1027
1029
1031
965
969
972
952
942
948
985
957
940
988
1020
1011
1029
1059
1053
1048
1044
1046
1045
1030
1019
1029
1024
979
964
968
1048
1077
1020
1019
1037
1060
1017
1058
1037
1018
993
1009
1031
1022
975
991
1013
1026
1014
1051
1059
1032
1040
1071
1069
1042
964
966
937
908
908
931
945
931
964
1013
1017
1009
1032
1045
1012
1030
1030
1021
1058
1068
1052
1027
1008
1047
1079
1053
1024
1043
1058
1030
1062
1062
1017
981
978
1004
1031
987
1017
1041
1011
1016
1046
1089
1044
1057
1057
1033
979
989
989
950
945
932
903
900
901
934
924
954
964
993
969
928
924
943
954
986
1010
1027
1027
1036
1049
1049
1028
1049
1034
1030
1020
983
969
963
958
953
938
981
1023
986
1025
1051
1066
1040
1038
995
994
972
975
962
947
955
1011
1038
1017
1065
1076
1068
1039
1056
1074
1057
1061
1080
1063
1059
1050
1039
1031
1044
1063
1007
984
999
998
960
954
950
971
988
1000
1063
1102
1045
1097
1081
1052
1015
1044
1089
1050
1045
1060
1077
1035
1068
1053
990
968
990
958
942
947
986
975
988
1031
1037
1022
1051
1063
1052
1025
1039
1033
1028
1012
1027
1006
990
966
966
979
1024
975
997
997
1007
1000
980
1027
993
975
988
1011
1002
1003
1006
1002
931
930
933
946
967
960
923
947
965
971
994
1003
1015
1031
1000
1013
1022
1016
983
943
936
916
923
919
962
994
1010
1005
1034
1046
1033
1010
1007
1032
1018
1009
1021
1039
1013
991
996
1007
990
1006
1026
1033
994
1031
1044
1036
1010
1027
1031
1049
1000
1012
977
954
920
946
939
938
920
957
988
1034
1001
1011
1021
1045
1034
1046
1049
1008
983
948
910
873
874
869
834
846
866
863
859
849
892
908
912
900
885
922
885
880
887
886
975
1022
1047
1089
1112
1130
1123
1087
1095
1122
1107
1044
1057
1086
1127
1080
1101
1118
1118
1078
1043
1033
1035
969
927
951
982
1065
1011
1056
1135
1078
1071
1065
1099
1018
1022
1004
981
999
1010
996
986
1028
1067
1048
1107
1140
1080
1056
1102
1094
1068
1067
1084
1059
1040
1047
1045
1035
1031
1024
1067
996
1009
1017
985
969
974
1010
1000
999
948
949
925
905
911
914
954
951
974
1006
1007
1024
1024
1021
1021
1021
1037
1041
1029
1019
1026
1062
1046
1014
1025
1016
971
929
942
928
880
884
916
903
917
967
1023
1043
1058
1075
1047
1055
1049
1075
1074
1006
970
925
932
897
871
883
851
852
846
870
865
855
888
943
946
968
957
934
918
880
882
867
838
835
836
820
817
824
860
857
863
907
912
914
913
909
912
886
855
854
849
844
832
828
876
865
895
853
862
892
841
842
859
836
812
803
809
835
843
859
881
882
857
839
836
804
791
770
760
746
728
728
729
735
729
720
714
695
694
701
691
677
676
687
697
719
751
747
758
752
737
777
771
767
769
790
801
765
774
768
754
740
745
747
739
733
722
720
697
714
702
691
715
691
696
721
742
780
816
866
909
928
902
858
856
875
871
881
889
851
850
841
833
830
840
827
860
851
826
808
837
848
841
828
824
804
811
799
807
798
787
798
800
821
830
819
798
828
793
789
789
793
800
831
811
830
842
845
842
813
834
829
822
784
787
783
772
778
766
789
768
782
766
754
640
901
770
775
784
781
766
778
764
744
732
758
749
740
732
741
727
726
723
738
731
726
718
725
717
728
725
731
718
732
740
760
746
775
746
734
738
729
728
733
731
740
750
751
754
757
731
734
724
731
732
736
738
734
735
745
720
733
735
730
739
723
729
739
737
748
760
807
803
763
770
769
746
764
767
768
769
776
776
768
792
819
830
814
831
832
809
813
831
828
814
808
812
840
816
832
867
836
820
833
834
847
840
844
868
826
826
814
806
821
826
826
835
865
879
888
841
881
869
830
840
837
803
802
789
779
804
806
777
795
794
799
802
779
787
768
782
786
792
772
767
768
754
754
757
740
730
725
735
743
751
750
793
821
789
792
822
864
823
837
863
855
828
860
877
899
879
880
896
900
883
855
854
870
858
873
846
813
830
825
777
805
818
802
782
789
786
790
774
768
782
778
773
775
795
791
783
765
776
761
739
742
758
763
742
741
757
733
729
726
730
710
714
717
726
719
724
716
730
741
725
755
778
777
760
771
777
768
781
752
749
762
771
750
753
760
750
733
724
730
721
746
749
765
746
737
742
747
760
735
741
766
759
786
797
833
805
803
826
803
870
857
833
834
874
918
881
844
842
835
818
830
861
821
849
873
916
882
890
865
866
852
836
847
821
849
890
916
927
885
913
897
894
847
858
839
828
878
913
928
947
946
939
905
898
885
867
840
846
819
884
948
903
919
944
1002
959
882
900
908
864
848
857
862
869
863
860
903
881
877
895
905
880
884
879
890
883
859
863
868
857
812
802
791
812
821
796
849
857
843
873
876
859
839
843
867
832
883
910
947
950
981
982
914
922
907
881
843
861
848
854
839
887
882
850
868
918
903
894
897
911
913
898
877
876
887
888
876
839
829
808
827
856
858
867
874
878
863
892
976
968
1021
1022
1003
963
975
1002
1037
959
902
906
897
848
845
841
833
866
884
907
892
930
979
954
965
988
999
966
967
1007
1001
1014
1032
1049
1001
1015
1056
1037
1023
1005
1027
1038
1023
1035
1034
1026
992
1032
1065
1029
1049
1022
1072
1012
1051
1072
1033
1009
1043
1055
1023
1013
1023
1031
992
1039
1083
1051
1045
1028
1052
1042
1042
1060
1072
1022
1026
1038
1035
1026
1034
1067
1065
1030
1041
1033
1021
989
1026
1042
1006
995
1036
1034
1055
1049
1060
1065
1026
1028
1041
1086
991
920
952
973
911
915
978
1039
1026
1076
1121
1119
1103
1070
1091
1107
1106
1098
1039
1054
1059
1024
1003
1015
1020
990
1019
1035
1008
985
999
1057
1033
1013
1048
1056
1013
1014
1044
1008
960
1015
1051
1079
1047
1056
1073
1043
1042
1044
1062
1008
969
983
970
960
978
987
985
959
967
1005
1007
970
1020
1038
1034
1006
1047
1059
1057
1038
1085
1062
1021
981
990
993
977
973
987
997
986
1017
1065
1071
1034
1052
1064
1049
1051
1083
1087
1048
1060
1075
1066
1015
1002
1015
1026
994
1001
1012
1009
955
996
1021
1020
993
1010
1063
1025
1032
1006
1030
1000
1016
1019
1008
996
1012
1010
1037
988
1008
1032
1029
974
1009
1033
1004
1004
1050
1033
1039
1045
1062
1029
1037
1052
1037
990
1016
1046
1011
989
1014
1046
1021
987
1027
1037
1016
1002
1025
1029
1005
995
1001
1010
973
989
984
994
986
981
991
929
948
928
954
937
953
984
1022
1016
991
1018
1017
1044
1004
1037
1055
1041
1016
1026
1032
1047
1033
1026
1019
1048
1045
1017
1037
1055
1038
1010
1018
1052
1032
991
1011
1053
1022
1007
1037
1019
973
1001
1004
990
994
1031
1034
1004
1024
1058
1067
1024
1027
1032
1009
998
1031
1048
1034
1004
1054
1045
1052
995
1001
1037
1041
1000
1004
1025
1027
1003
1033
1025
1037
994
1016
1046
1059
1022
1028
1078
1034
1054
1088
1087
1043
1058
1062
1065
1032
1041
1068
1072
1054
1056
1066
1094
1053
1059
1069
992
960
969
979
1033
990
1004
1046
1035
1034
1043
1046
1074
1062
1067
1061
1069
1051
1046
1037
1053
1034
1009
1020
1049
1059
1024
1008
1017
1000
952
946
960
939
981
1007
1026
1027
1042
1040
1041
1032
1050
1068
1031
1034
1050
1051
1007
1012
1022
998
958
978
1009
974
986
997
1005
1001
985
1017
995
983
998
1038
1029
994
1012
1035
1020
999
1011
1036
1013
957
1006
1032
1025
1016
1052
1056
1028
1005
1033
1070
1010
1040
1041
1033
993
1016
1035
1018
983
1001
1032
976
942
969
980
996
968
1001
1013
1011
953
986
997
1020
975
972
973
950
943
957
997
1039
1049
1010
1040
1064
1075
1096
1067
1053
1064
1066
1063
1036
997
998
1024
1044
1004
1013
1010
1035
1043
1019
1027
1035
1032
1007
1013
1026
993
988
1002
1036
1016
999
1041
1074
1052
1026
1038
1087
1030
1012
1033
1030
993
984
1009
1027
1007
1001
1034
1048
1014
1023
1036
1034
996
1036
1049
1018
1012
1009
1025
1042
963
982
1001
1012
966
1006
1028
1028
1015
1036
1036
1051
1027
1056
1026
1004
942
941
982
1026
1028
967
1027
1052
1099
1057
1053
1097
1101
1092
1017
1011
1028
993
1033
1035
1056
1102
1098
1081
1081
1092
1127
1122
1104
1102
1102
1071
1085
1084
1075
1037
1046
1044
1047
1016
1010
1025
993
936
965
975
930
913
928
953
992
1049
1084
1087
1052
1060
1065
1028
1068
1058
1030
1023
1077
1066
1022
1026
1025
1057
1009
957
999
1025
1063
1080
1068
1092
1036
1054
1074
1068
1073
1056
1076
1084
1091
1098
1053
1069
1064
1075
1031
1048
1032
1002
969
999
1018
970
1001
1007
959
1001
1020
1025
972
1028
1019
1020
1014
1038
1056
1079
1047
1065
1026
1010
993
988
1004
1002
1027
1031
1057
999
1020
1030
1058
1025
1026
1036
1059
1018
1001
1000
1037
981
982
1026
1025
982
990
1020
1018
972
981
1000
1026
987
995
1010
1030
1023
1069
1110
1152
1139
1086
1037
1046
1059
1033
988
1018
1048
1038
1013
1049
1040
1044
1004
1021
1022
1016
992
1022
1025
1013
975
1008
1059
1008
972
1019
1020
991
982
996
954
956
987
1022
1024
1024
1050
1081
1105
1107
1084
1117
1121
1118
1080
1074
1044
1037
1056
1035
1023
1026
1060
1049
991
1009
993
989
974
1015
1042
1038
1003
1033
1051
1057
1021
997
994
1017
946
944
985
1006
982
988
987
1029
1002
998
1046
1095
1085
1055
1097
1088
1072
1041
1068
1088
1050
1001
1060
1057
989
966
985
991
1006
965
990
1043
1053
1030
1060
1073
1062
1026
1027
1045
1002
916
905
952
938
983
955
970
976
1001
980
930
943
906
899
869
878
867
872
870
853
845
862
853
864
826
842
849
844
852
887
890
894
881
876
845
845
868
831
856
863
877
861
853
876
883
896
853
846
871
862
883
886
841
865
836
849
832
818
834
816
825
828
848
892
878
870
908
926
908
879
930
937
957
935
926
931
942
923
912
922
937
915
923
924
942
944
904
956
950
945
908
903
886
880
861
867
888
910
893
902
925
971
985
973
990
993
1004
979
967
975
993
999
961
955
961
963
982
928
952
964
954
924
935
943
940
879
907
886
895
863
875
879
903
857
873
884
871
846
869
866
890
839
851
821
813
805
774
752
763
766
766
733
744
722
701
725
722
714
716
723
723
710
706
719
728
742
722
745
736
729
731
726
741
752
763
740
760
765
747
737
751
737
730
721
716
705
703
707
683
681
697
700
692
703
695
696
686
700
703
712
752
749
753
760
778
776
786
773
795
799
798
792
788
777
758
744
749
738
721
711
710
710
710
713
690
674
678
695
680
674
653
670
660
666
663
654
663
645
646
643
647
652
649
646
658
644
650
640
654
635
623
631
639
649
623
644
647
669
667
654
678
688
693
676
675
665
672
665
668
647
699
695
693
703
701
712
718
719
703
713
727
720
719
696
708
716
713
690
714
694
702
705
705
702
711
700
711
705
716
708
718
730
745
739
719
734
755
737
712
721
713
673
694
671
707
690
679
703
683
699
683
687
666
691
698
703
683
700
722
736
727
744
768
743
742
743
744
742
770
791
794
782
842
856
833
790
786
770
781
785
801
772
753
764
774
751
744
755
765
746
750
762
773
796
788
803
820
810
791
782
782
783
803
786
825
791
796
834
823
789
773
764
763
741
749
748
729
738
720
726
726
707
692
714
739
761
777
777
812
826
810
861
947
933
925
938
954
945
933
907
868
832
832
825
786
782
790
755
753
744
761
753
768
793
798
792
793
874
937
911
895
868
840
832
834
792
794
779
766
743
754
752
731
734
748
749
738
731
735
708
710
723
732
713
723
727
721
726
736
742
735
742
735
725
744
742
747
749
754
764
788
772
745
748
746
740
728
729
745
724
717
727
714
724
713
709
702
716
724
721
730
739
766
774
760
788
804
810
791
799
845
811
792
823
844
817
801
828
817
792
805
826
852
854
762
917
835
815
814
803
799
863
856
865
867
865
834
844
836
834
868
852
847
816
812
808
808
787
761
776
779
720
757
752
747
727
734
743
739
745
757
801
833
820
831
847
829
819
825
808
790
807
808
811
778
759
761
761
748
749
736
746
736
759
775
764
777
824
810
785
826
855
805
771
787
802
822
839
905
944
916
904
891
894
879
892
865
852
884
891
908
963
1000
986
1064
1094
1083
1099
1106
1070
1023
1025
1044
1018
1052
1101
1040
1002
1033
1001
1009
1014
1001
1009
987
1022
969
957
1016
1028
1036
1105
1030
1030
1037
1007
1013
1069
1072
1083
1098
1055
1090
1145
1086
1092
1149
1062
1087
1138
1105
1085
1158
1168
1132
1177
1144
1068
1075
1102
1041
1052
1105
1097
1042
1072
1112
1059
1127
1136
1084
1090
1118
1081
1017
1041
1077
1069
1023
1074
1085
1135
1197
1127
1109
1082
1039
1029
1084
1083
1030
1133
1141
1081
1112
1148
1096
1106
1065
1065
1066
1082
1063
1105
1122
1092
1091
1081
1115
1078
1128
1171
1148
1115
1170
1186
1137
1174
1201
1144
1120
1126
1147
1093
1107
1143
1116
1086
1112
1142
1103
1130
1167
1142
1152
1188
1139
1149
1167
1096
1079
1059
1077
1028
1098
994
1026
1126
1066
1160
1162
1115
1147
1172
1146
1121
1206
1218
1163
1178
1203
1092
1142
1140
1073
1106
1118
1072
1073
1081
1084
1081
1139
1155
1128
1148
1192
1187
1125
1146
1184
1103
1164
1154
1144
1147
1173
1106
1116
1119
1094
1108
1162
1179
1156
1186
1189
1103
1119
1155
1140
1124
1167
1139
1116
1143
1135
1107
1140
1119
1084
1114
1133
1115
1137
1178
1125
1129
1168
1117
1106
1163
1135
1073
1068
1061
1059
1124
1174
1124
1137
1166
1099
1124
1144
1108
1127
1172
1153
1171
1188
1224
1158
1197
1146
1094
1096
1080
1073
1113
1144
1121
1096
1162
1199
1138
1168
1187
1146
1135
1168
1122
1071
1096
1100
1046
1077
1049
1090
1078
1085
1062
1019
1023
1038
1014
1080
1098
1073
1129
1213
1177
1170
1181
1163
1125
1175
1154
1094
1104
1180
1141
1055
1102
1132
1109
1133
1145
1113
1115
1138
1129
1114
1115
1180
1151
1120
1155
1125
1062
1109
1111
1071
1057
1072
1112
1142
1160
1147
1116
1150
1176
1098
1187
1209
1165
1082
1122
1124
1098
1119
1095
1039
1099
1113
1035
1088
1123
1088
1133
1145
1135
1144
1173
1150
1142
1197
1186
1141
1181
1175
1117
1145
1101
1108
1151
1142
1107
1145
1155
1106
1136
1181
1162
1119
1177
1057
995
1094
1087
1047
1079
1112
1091
1083
1149
1156
1142
1176
1185
1113
1163
1213
1154
1156
1196
1192
1168
1236
1182
1092
1154
1209
1138
1127
1127
1120
1078
1136
1201
1151
1150
1187
1217
1178
1159
1204
1184
1112
1091
1103
1100
1155
1158
1114
1115
1129
1081
1134
1150
1110
1089
1139
1169
1113
1150
1189
1134
1139
1119
1069
1023
1051
1082
1069
1138
1168
1135
1174
1181
1135
1130
1205
1219
1155
1210
1233
1152
1160
1207
1175
1111
1117
1128
1107
1133
1171
1124
1134
1164
1195
1125
1138
1137
1121
1144
1143
1165
1106
1167
1191
1131
1163
1221
1187
1105
1146
1183
1121
1132
1176
1175
1139
1114
1104
1057
1051
1109
1137
1140
1166
1225
1222
1206
1231
1247
1195
1177
1176
1095
1066
1088
1140
1122
1132
1149
1144
1158
1146
1117
1077
1130
1180
1142
1161
1221
1242
1197
1191
1204
1165
1147
1166
1168
1150
1139
1201
1210
1140
1159
1180
1158
1126
1180
1211
1177
1161
1190
1210
1146
1172
1173
1171
1146
1189
1199
1149
1183
1237
1197
1163
1183
1165
1065
965
942
982
955
993
1136
1213
1232
1231
1237
1226
1261
1236
1208
1160
1142
1187
1138
1142
1143
1111
1137
1171
1176
1144
1153
1187
1150
1183
1202
1193
1170
1179
1192
1153
1127
1180
1185
1147
1170
1225
1139
1195
1197
1146
1178
1194
1144
1176
1219
1186
1159
1216
1159
1116
1150
1137
1150
1196
1241
1174
1199
1243
1231
1172
1205
1253
1186
1220
1194
1127
1142
1179
1177
1139
1191
1230
1186
1148
1198
1189
1126
1125
1154
1203
1136
1163
1219
1192
1176
1206
1179
1149
1202
1188
1159
1189
1216
1192
1168
1233
1183
1115
1203
1203
1150
1164
1197
1166
1173
1204
1173
1179
1219
1199
1170
1187
1179
1166
1191
1182
1156
1173
1209
1165
1140
1136
1172
1122
1168
1217
1185
1137
1191
1216
1151
1179
1206
1181
1140
1147
1116
1055
1086
1112
1050
1054
1048
1036
992
986
1023
972
970
962
998
976
954
953
964
972
934
984
1021
1047
1043
1058
1076
1108
1062
1080
1110
1122
1087
1093
1129
1106
1096
1118
1122
1062
1074
1092
1087
1036
1116
1178
1158
1107
1149
1174
1102
1151
1186
1154
1144
1205
1232
1138
1154
1156
1158
1112
1151
1181
1149
1103
1162
1183
1128
1118
1124
1089
1070
1085
1118
1082
1117
1140
1147
1085
1133
1147
1102
1068
1089
1080
1069
1115
1133
1139
1129
1158
1141
1108
1194
1180
1110
1147
1158
1148
1135
1167
1123
1039
1030
1074
1053
1069
1125
1132
1090
1125
1128
1082
1053
1049
1080
1069
1116
1098
1028
1059
1066
1035
1048
1079
1113
1070
1099
1090
1064
1090
1111
1047
1076
1082
1069
1052
1033
1056
1045
1063
1132
1142
1090
1136
1141
1104
1095
1058
1042
999
1016
1033
1035
1039
1111
1101
1108
1136
1092
1067
1074
1074
1011
1035
1107
1098
1028
1013
1047
1021
1068
1064
1073
1061
1094
1137
1070
1054
1086
1064
1075
1072
1084
1055
1083
1112
1066
1083
1107
1098
1118
1154
1150
1121
1127
1110
1056
1041
1013
1003
1001
1035
1022
1024
1068
1060
1035
1080
1077
1008
1048
1090
1079
1064
1118
1140
1099
1111
1110
1065
1036
1038
1066
1063
1087
1139
1125
1101
1116
1158
1143
1165
1186
1183
1129
1176
1135
1058
989
1026
990
1015
1058
1070
1070
1094
1118
1075
1102
1144
1119
1112
1132
1150
1114
1142
1194
1152
1142
1205
1203
1138
1153
1156
1083
1061
1058
1020
1010
1022
1035
1002
1008
975
954
1033
1027
1027
1068
1104
1111
1068
1114
1123
1081
1041
1076
1088
1064
1055
1029
1038
1010
1050
1084
1089
1094
1125
1142
1118
1120
1120
1068
1026
1029
1017
1004
984
977
1016
979
978
983
1026
1003
1029
1061
1036
1044
1092
1119
1083
1124
1176
1137
1106
1115
1131
1121
1119
1145
1124
1083
1128
1137
1092
1113
1125
1067
1061
1137
1184
1119
1150
1198
1120
1139
1161
1106
1076
1105
1104
1068
1117
1113
1087
1165
1197
1144
1180
1192
1188
1160
1193
1186
1118
1149
1183
1149
1138
1202
1217
1128
1144
1197
1151
1127
1167
1203
1125
1157
1188
1159
1177
1179
1188
1118
1150
1155
1111
1071
1107
1031
1036
1093
1068
1101
1174
1163
1094
1073
1120
1079
1082
1105
1103
1073
1124
1127
1064
1054
1056
1093
1065
1099
1134
1104
1080
1129
1128
1091
1141
1153
1079
1085
1134
1058
1080
1103
1070
1044
1116
1165
1094
1099
1082
1096
1076
1096
1088
1073
1096
1140
1147
1102
1104
1112
1060
1055
1126
1136
1095
1120
1148
1105
1165
1187
1155
1143
1143
1165
1095
1049
1062
1070
1019
931
965
1032
1088
1137
1167
1197
1197
1220
1198
1196
1205
1161
1137
1162
1109
1125
1134
1122
1082
1129
1149
1108
1092
1129
1134
1113
1155
1206
1139
1110
1128
1074
1085
1089
1130
1080
1112
1175
1156
1117
1155
1135
1097
1116
1150
1165
1101
1141
1185
1097
1158
1150
1150
1136
1215
1264
1189
1196
1237
1190
1155
1213
1203
1049
1041
1085
1098
1079
1123
1103
1061
1119
1115
1103
1131
1225
1170
1159
1185
1198
1127
1185
1196
1180
1186
1187
1106
1145
1157
1110
1122
1208
1186
1161
1128
1142
1168
1141
1168
1174
1172
1129
1146
1101
1065
1105
1117
1054
1076
1122
1127
1128
1150
1119
1128
1162
1233
1164
1152
1161
1168
1112
1139
1118
1072
1007
1047
1068
1050
1037
1116
1125
1094
1102
1140
1156
1088
1088
1090
1068
1079
1077
1126
1073
1115
1174
1097
1097
1096
1121
1080
1083
1121
1079
1037
1022
997
1039
1013
1065
1108
1104
1074
1114
1135
1107
1093
1121
1152
1057
1077
1126
1066
1082
1113
1074
1092
1142
1203
1119
1141
1195
1186
1153
1184
1208
1138
1170
1175
1078
1046
1041
1042
1068
1119
1139
1081
1152
1147
1118
1164
1190
1116
1139
1117
1128
1166
1196
1150
1171
1199
1152
1094
1073
1042
998
1044
1137
1108
1135
1175
1175
1125
1147
1169
1119
1114
1161
1183
1181
1230
1202
1164
1202
1230
1143
1184
1202
1129
1116
1173
1226
1154
1138
1136
1113
1068
1086
1145
1159
1135
1176
1113
1101
1155
1122
1093
1111
1099
1043
1028
980
966
1011
1059
1073
1131
1185
1154
1166
1137
1134
1116
1075
1058
1106
1138
1082
1085
1160
1151
1134
1186
1213
1165
1172
1221
1142
1098
1120
1100
1072
1093
1129
1125
1102
1147
1191
1130
1155
1183
1198
1180
1222
1202
1175
1224
1169
1161
1201
1203
1135
1169
1187
1171
1212
1211
1115
1139
1190
1176
1184
1209
1153
1178
1189
1137
1204
1229
1177
1185
1247
1176
1183
1203
1202
1227
1259
1194
1081
1119
1166
1097
1125
1158
1135
1107
1154
1179
1142
1144
1175
1217
1163
1263
1284
1237
1289
1249
1202
1132
1165
1196
1121
1127
1198
1180
1130
1182
1187
1139
1196
1194
1131
1184
1222
1164
1171
1197
1084
1090
1092
1055
1040
1080
1112
1080
1105
1137
1139
1165
1218
1203
1156
1197
1211
1189
1155
1191
1228
1132
1172
1216
1196
1151
1207
1235
1149
1134
1128
1062
1091
1108
1081
1136
1150
1134
1143
1198
1170
1132
1164
1189
1131
1133
1164
1183
1142
1180
1172
1117
1166
1189
1109
1175
1190
1165
1186
1152
1103
1073
1092
1182
1129
1161
1220
1190
1147
1220
1213
1123
1162
1205
1160
1189
1244
1198
1196
1234
1217
1160
1195
1195
1132
1112
1147
1119
1081
1114
1104
1077
1068
1100
1082
1059
1044
1131
1103
1082
1142
1160
1135
1182
1158
1126
1152
1166
1184
1081
1098
1151
1118
1105
1160
1192
1135
1143
1118
1053
1051
1075
1048
1055
1101
1137
1123
1149
1198
1155
1138
1221
1256
1191
1215
1235
1178
1174
1240
1160
1184
1202
1196
1095
1142
1168
1069
1085
1130
1153
1106
1164
1196
1155
1158
1188
1189
1192
1219
1185
1145
1207
1228
1174
1142
1181
1175
1148
1213
1211
1151
1180
1182
1141
1159
1203
1185
1127
1185
1225
1148
1168
1236
1132
1102
1071
1033
1026
986
953
966
991
1024
995
996
1000
962
965
1015
1036
1012
920
946
975
1114
1148
1108
1158
1183
1211
1124
1126
1141
1157
1127
1138
1158
1112
1108
1123
1062
1028
1070
1086
1058
1102
1120
1109
1081
1103
1108
1041
1054
1087
1090
1051
1063
1117
1074
1061
1056
1070
1013
1019
1065
1064
1024
1064
1126
1069
1068
1071
1102
1096
1129
1153
1140
1097
1111
1049
1009
1004
1046
1036
1034
1053
1084
1049
1055
1100
1091
1100
1121
1122
1084
1116
1120
1090
1097
1121
1089
1073
1132
1111
1061
1079
1074
1039
998
1001
1027
1041
1036
1110
1129
1054
1039
1036
1043
1108
1055
1034
1047
1039
1007
1042
1140
1121
1106
1139
1163
1136
1120
1169
1171
1126
1164
1158
1095
1142
1163
1139
1160
1196
1227
1154
1171
1208
1146
1150
1162
1161
1104
1119
1177
1155
1118
1170
1205
1134
1170
1189
1113
1094
1146
1175
1103
1139
1168
1178
1111
1133
1192
1149
1159
1199
1191
1129
1190
1223
1155
1155
1183
1119
1156
1162
1165
1134
1165
1169
1105
1168
1160
1101
1088
1184
1122
1107
1146
1150
1132
1174
1194
1156
1120
1171
1196
1081
1088
1134
1121
1064
1115
1177
1073
1086
1132
1125
1061
1107
1187
1137
1120
1193
1241
1190
1192
1199
1207
1141
1048
1072
1088
1036
1042
1087
1081
1090
1147
1171
1127
1197
1247
1260
1202
1180
1202
1196
1108
1103
1142
1182
1116
1117
1143
1145
1099
1151
1174
1107
1125
1104
1030
1076
1132
1080
1149
1297
1252
1141
1200
1257
1189
1153
1246
1233
1185
1207
1249
1216
1190
1250
1241
1215
1148
1209
1214
1220
1085
1076
1088
1089
1127
1181
1182
1106
1076
1140
1172
1141
1173
1199
1143
1127
1169
1210
1137
1153
1193
1174
1162
1220
1216
1189
1168
1199
1178
1130
1189
1130
1051
1025
1052
996
968
1007
1040
1049
1067
1150
1155
1113
1153
1202
1180
1154
1196
1196
1177
1176
1203
1128
1144
1170
1164
1117
1128
1028
1011
949
957
995
969
993
1089
1107
1081
1163
1188
1090
1153
1193
1152
1087
1086
1070
1100
1149
1133
1091
1085
1116
1180
1126
1083
1132
1138
1120
1145
1106
1091
1099
1116
1044
1041
1059
1066
1046
1097
1157
1208
1172
1175
1182
1129
1076
1051
1065
1050
1021
1019
1027
1045
1005
1041
1122
1110
1107
1139
1149
1065
1045
1079
1082
1049
1067
1082
1054
1050
1043
1028
1006
986
1011
1035
1013
1042
1081
1088
1099
1104
1148
1099
1106
1111
1035
980
972
992
963
951
965
954
956
955
971
980
956
970
984
1021
1011
1039
1069
1051
1051
1075
1089
1051
1101
1122
1110
1102
1137
1120
1108
1110
1137
1136
1072
1029
1052
989
949
972
1044
1077
1114
1193
1147
1093
1157
1171
1156
1144
1201
1204
1080
1076
1085
1111
1093
1116
1125
1145
1134
1104
1087
1073
1091
1081
1056
1058
1074
1040
1006
1041
1031
1029
995
967
1025
1069
1067
1048
1080
1118
1093
994
1007
1025
1002
1004
1028
1041
1035
1001
1069
1063
1050
1044
1017
1033
1054
1079
1065
1053
1051
1127
1101
1037
991
1020
952
961
1042
1056
1151
1249
1224
1186
1257
1236
1244
1198
1242
1240
1188
1164
1213
1186
1156
1202
1215
1236
1191
1177
1189
1125
1106
1135
1153
1113
1120
1146
1116
1041
1073
1057
1026
1065
1087
1079
1039
1089
1114
1098
1140
1169
1139
1172
1224
1196
1160
1202
1175
1084
1099
1094
1091
1089
1083
1140
1100
1008
1032
1033
1029
1050
1101
1076
1076
1107
1138
1108
1112
1146
1192
1138
1138
1171
1155
1126
1174
1215
1138
1165
1204
1179
1123
1168
1205
1159
1137
1179
1167
1135
1087
1032
974
958
938
998
947
979
1073
1052
1085
1067
1091
1162
1115
1087
1126
1139
1097
1176
1243
1096
1153
1234
1174
1155
1205
1248
1161
1207
1226
1189
1198
1215
1164
1147
1161
1112
1078
1108
1153
1116
1133
1195
1187
1146
1198
1210
1147
1165
1215
1194
1118
1142
1167
1121
1142
1207
1181
1143
1212
1269
1187
1161
1209
1179
1197
1241
1266
1193
1213
1233
1194
1097
1105
1062
1012
979
1039
1045
1010
1087
1152
1092
1115
1221
1169
1099
1185
1209
1158
1176
1259
1284
1202
1164
1198
1210
1171
1167
1181
1162
1131
1181
1218
1127
1131
1123
1072
1004
1027
1025
1003
1032
1084
1109
1111
1157
1217
1162
1149
1170
1134
1104
1126
1152
1151
1153
1178
1186
1126
1175
1222
1196
1175
1206
1179
1226
1253
1226
1225
1204
1168
1113
1104
1071
991
1022
1001
1063
1060
1027
1102
1188
1159
1168
1214
1226
1170
1253
1268
1231
1167
1185
1185
1150
1183
1229
1209
1159
1194
1216
1142
1106
1082
1038
993
1030
1088
1059
1062
1110
1093
1193
1148
1124
1186
1207
1142
1132
1174
1197
1130
1126
1134
1114
1098
1132
1190
1122
1138
1162
1057
1016
1003
994
986
994
1015
1017
1014
1048
997
995
983
960
936
955
928
992
1071
1039
1038
1072
1039
1045
1071
1101
1031
1019
1032
1123
1064
1057
1098
1150
1091
1103
1134
1118
1146
1192
1185
1115
1081
1165
1159
1019
988
1078
1111
1080
1111
1218
1126
1147
1183
1191
1153
1242
1235
1195
1204
1268
1276
1230
1205
1221
1272
1208
1239
1274
1224
1168
1185
1216
1193
1158
1179
1197
1182
1175
1210
1161
1074
1102
1200
1164
1171
1230
1239
1180
1209
1218
1197
1161
1245
1225
1168
1207
1243
1215
1195
1255
1243
1195
1200
1225
1206
1189
1236
1217
1180
1206
1243
1187
1166
1173
1163
1091
1172
1241
1235
1230
1264
1220
1240
1226
1181
1179
1222
1190
1137
1175
1211
1164
1154
1181
1246
1148
1168
1196
1153
1178
1240
1196
1176
1212
1216
1152
1206
1201
1186
1124
1174
1214
1195
1179
1234
1272
1154
1121
1139
1118
1121
1170
1126
1134
1131
1158
1089
1084
1151
1210
1116
1056
1142
1244
1234
1260
1339
1295
1278
1309
1240
1191
1211
1232
1167
1196
1242
1207
1174
1237
1223
1220
1222
1132
1182
1246
1187
1032
1009
957
973
963
1060
1176
1123
1145
1313
1415
1346
1433
1305
1270
1165
1138
1152
1226
1295
1247
1244
1212
1248
1154
1160
1213
1257
1230
1180
1229
1235
1183
1179
1214
1215
1143
1193
1203
1195
1158
1192
1206
1169
1164
1201
1218
1185
1162
1042
1066
1091
1033
1113
1159
1129
1171
1209
1164
1146
1192
1163
1102
1139
1207
1192
1246
1336
1337
1230
1228
1289
1239
1176
1187
1221
1193
1163
1227
1238
1173
1225
1252
1199
1150
1185
1221
1183
1211
1222
1186
1186
1213
1138
1106
1181
1206
1134
1164
1227
1197
1156
1243
1237
1126
1142
1161
1119
1072
1128
1100
982
1009
1016
964
1027
1134
1179
1162
1168
1146
1124
1216
1208
1161
1251
1289
1298
1244
1254
1267
1241
1221
1242
1241
1167
1186
1220
1184
1175
1193
1159
1125
1151
1150
1093
1155
1152
1122
1209
1273
1172
1097
1170
1133
1064
1060
1046
1030
1024
1128
1192
1104
1164
1263
1174
1177
1277
1328
1242
1260
1317
1340
1255
1250
1265
1268
1236
1235
1279
1277
1268
1178
1152
1184
1196
1186
1121
1165
1235
1228
1142
1147
1199
1145
1067
1126
1126
1064
1088
1168
1156
1146
1208
1170
1099
1117
1104
991
968
1002
1025
985
1036
1071
1113
1111
1227
1286
1172
1162
1253
1276
1237
1252
1269
1295
1262
1199
1234
1258
1214
1209
1204
1191
1137
1164
1148
1018
968
979
990
943
959
998
972
962
1024
1023
976
1010
1047
1047
1050
1094
1075
1074
1109
1123
1061
1040
1047
1072
1063
1036
1038
1077
1074
1047
1014
1023
988
904
934
981
989
998
1033
1066
1050
1062
1066
1043
1042
1051
998
950
936
904
916
958
967
1052
1095
1099
1065
1123
1172
1152
1130
1114
1060
1036
1009
1004
1014
1030
1011
1048
1099
1077
1073
1086
1098
1065
1077
1089
1074
1082
1085
1110
1051
1074
1030
1001
1004
995
1010
1001
1029
1039
1012
1015
1021
1062
1041
1021
1053
1042
1014
1013
996
1009
990
985
1018
1006
1009
1026
1022
996
1002
1021
978
990
979
969
952
975
998
1020
1006
1024
1066
1031
1004
1015
1003
962
946
959
947
962
982
992
952
952
977
957
987
968
967
952
957
937
928
923
926
935
891
911
911
881
907
917
878
886
906
933
930
935
953
944
936
942
956
907
904
883
906
950
948
980
960
953
978
995
1017
1015
983
997
1027
989
932
933
952
980
991
1007
1018
989
963
960
990
978
985
990
960
965
960
939
909
937
894
870
869
863
869
844
856
830
805
813
795
783
786
770
762
735
747
735
728
707
731
605
877
760
770
759
760
769
791
785
790
815
817
839
823
839
871
868
887
858
869
867
854
842
818
828
839
808
842
877
915
914
936
943
932
918
918
935
910
925
959
936
978
1032
1061
1027
1074
1080
1093
1069
1083
1107
1111
1150
1112
1120
1102
1131
1143
1069
998
980
982
938
907
933
945
916
917
972
954
914
928
968
1001
995
997
1002
971
962
916
913
883
856
850
847
824
836
830
814
819
835
869
903
919
937
998
1089
1124
1068
1124
1164
1152
1050
998
937
882
764
826
814
810
848
941
942
912
1022
1077
1189
1205
1194
1222
1205
1184
1157
1160
1163
1081
1005
993
966
939
911
894
940
976
998
1030
1092
1128
1105
1127
1155
1175
1176
1147
1157
1185
1220
1254
1238
1209
1218
1253
1235
1194
1154
1225
1251
1185
1173
1188
1131
1045
992
1055
1061
1032
1083
1140
1169
1147
1217
1224
1257
1193
1201
1254
1231
1215
1162
1181
1206
1182
1127
1092
1046
1024
1024
1003
1049
1138
1131
1109
1152
1137
1168
1133
1082
1074
1054
1010
975
979
1013
1001
994
1039
1010
950
922
925
933
943
879
901
883
864
875
886
997
954
1109
1224
1311
1348
1290
1321
1325
1323
1332
1323
1274
1271
1270
1251
1204
1254
1276
1157
1090
1062
1024
1026
1026
1000
973
997
1026
1061
1087
1115
1222
1289
1298
1271
1276
1290
1301
1276
1189
1216
1265
1262
1196
1231
1227
1199
1154
1207
1212
1127
1180
1205
1138
1194
1187
1204
1265
1265
1232
1285
1241
1157
1215
1224
1145
1176
1128
1071
1070
1087
1143
1179
1298
1333
1269
1339
1290
1252
1216
1237
1231
1200
1239
1275
1217
1232
1280
1224
1245
1262
1262
1143
1146
1066
1018
1031
1017
987
993
1002
1076
1160
1151
1232
1325
1277
1262
1268
1297
1259
1259
1288
1314
1248
1286
1264
1204
1204
1217
1168
1140
1193
1227
1166
1195
1214
1177
1157
1198
1196
1056
1081
1054
1045
1154
1325
1241
1314
1318
1275
1373
1356
1309
1271
1308
1280
1244
1193
1226
1259
1207
1174
1203
1151
1094
1039
1015
997
1066
1224
1195
1293
1339
1235
1277
1319
1254
1235
1253
1235
1192
1236
1195
1168
1261
1286
1227
1319
1314
1287
1244
1314
1250
1205
1230
1247
1163
1212
1254
1187
1209
1193
1187
1238
1275
1223
1202
1260
1233
1168
1229
1230
1148
1223
1241
1204
1161
1217
1180
1192
1224
1238
1197
1272
1330
1247
1243
1254
1197
1208
1245
1202
1184
1222
1187
1148
1209
1217
1182
1175
1213
1171
1112
1179
1204
1197
1136
1208
1235
1195
1241
1256
1224
1222
1250
1234
1180
1236
1268
1184
1216
1256
1228
1149
1085
1059
1015
1053
1275
1300
1309
1336
1286
1234
1306
1288
1213
1265
1273
1216
1250
1307
1233
1253
1224
1176
1161
1227
1278
1223
1212
1241
1228
1164
1220
1231
1182
1166
1214
1208
1127
1170
1171
1115
1157
1165
1139
1079
1023
966
983
1075
1302
1271
1327
1312
1241
1351
1290
1338
1363
1285
1232
1268
1239
1247
1242
1234
1221
1241
1271
1278
1253
1222
1212
1235
1219
1236
1223
1196
1202
1267
1209
1223
1263
1204
1184
1240
1232
1261
1281
1253
1236
1278
1291
1261
1248
1254
1273
1181
1153
1167
1167
1184
1292
1282
1268
1312
1280
1203
1262
1278
1228
1237
1221
1214
1239
1237
1198
1210
1293
1251
1205
1214
1223
1202
1264
1264
1235
1240
1334
1268
1254
1326
1236
1234
1241
1219
1174
1199
1252
1167
1195
1282
1288
1187
1234
1278
1226
1187
1235
1245
1203
1240
1212
1191
1257
1286
1209
1208
1289
1261
1183
1272
1306
1241
1189
1171
1164
1161
1140
1177
1285
1267
1263
1280
1271
1214
1269
1275
1236
1216
1237
1195
1232
1204
1159
1187
1284
1251
1201
1255
1257
1201
1254
1288
1242
1237
1270
1218
1204
1260
1258
1192
1187
1181
1198
1161
1213
1257
1263
1174
1169
1201
1171
1126
1241
1277
1217
1271
1240
1187
1251
1281
1230
1222
1257
1236
1241
1254
1224
1243
1236
1192
1208
1262
1193
1172
1222
1261
1251
1210
1277
1315
1186
1187
1218
1175
1154
1216
1244
1259
1239
1269
1220
1216
1211
1235
1203
1175
1226
1194
1222
1246
1212
1181
1257
1224
1253
1302
1252
1141
1136
1162
1136
1181
1297
1294
1263
1267
1264
1202
1233
1249
1207
1149
1155
1163
1142
1177
1281
1315
1211
1222
1214
1136
1172
1227
1185
1178
1262
1242
1200
1212
1203
1193
1195
1254
1207
1186
1232
1277
1237
1232
1262
1219
1220
1248
1146
1112
1170
1176
1140
1189
1237
1220
1157
1222
1240
1197
1148
1217
1181
1140
1189
1244
1181
1152
1201
1202
1182
1261
1271
1259
1269
1225
1228
1282
1237
1180
1238
1238
1235
1194
1239
1246
1188
1173
1212
1220
1181
1158
1216
1141
1096
1126
1174
1122
1208
1196
1148
1184
1279
1223
1154
1187
1224
1209
1212
1259
1222
1182
1251
1249
1174
1184
1224
1185
1130
1186
1208
1162
1232
1229
1172
1202
1214
1205
1195
1256
1223
1199
1208
1248
1190
1186
1213
1208
1154
1204
1234
1183
1196
1210
1200
1199
1241
1187
1172
1126
1107
1123
1152
1198
1174
1253
1273
1236
1225
1249
1236
1177
1258
1295
1239
1187
1226
1220
1162
1198
1228
1162
1129
1179
1222
1145
1154
1210
1189
1167
1238
1252
1220
1224
1204
1171
1190
1209
1156
1169
1198
1165
1167
1215
1228
1190
1209
1238
1214
1161
1214
1250
1220
1193
1217
1225
1132
1197
1174
1133
1162
1184
1134
1150
1211
1229
1150
1212
1209
1155
1125
1189
1270
1238
1170
1208
1168
1220
1254
1221
1194
1258
1216
1202
1236
1241
1207
1262
1287
1205
1194
1203
1191
1157
1210
1259
1202
1235
1204
1144
1092
1186
1246
1173
1170
1246
1178
1175
1171
1090
1181
1235
1156
1149
1186
1160
1132
1210
1200
1162
1174
1204
1177
1217
1229
1196
1196
1216
1178
1110
1235
1256
1207
1213
1270
1227
1232
1281
1245
1202
1200
1242
1215
1209
1254
1220
1228
1280
1229
1216
1246
1255
1212
1251
1230
1174
1170
1235
1225
1141
1210
1222
1162
1150
1208
1228
1150
1232
1239
1234
1188
1238
1242
1175
1241
1248
1211
1208
1273
1198
1183
1258
1270
1242
1177
1269
1251
1219
1188
1253
1199
1147
1205
1182
1115
1135
1139
1184
1167
1219
1259
1215
1202
1248
1261
1207
1244
1245
1211
1182
1256
1249
1196
1238
1226
1180
1184
1195
1217
1195
1235
1219
1188
1265
1200
1170
1233
1258
1171
1153
1210
1163
1146
1129
1201
1197
1212
1234
1218
1201
1216
1268
1242
1285
1314
1276
1256
1219
1215
1203
1219
1197
1251
1256
1196
1201
1212
1191
1113
1126
1138
1184
1176
1242
1234
1156
1211
1237
1220
1217
1268
1234
1182
1250
1235
1170
1232
1230
1189
1186
1224
1214
1172
1214
1238
1170
1187
1219
1197
1160
1207
1210
1147
1205
1199
1157
1127
1166
1148
1128
1203
1240
1177
1206
1265
1192
1145
1193
1218
1176
1187
1220
1141
1122
1159
1189
1126
1206
1262
1187
1229
1267
1137
1207
1199
1158
1152
1219
1183
1198
1177
1183
1146
1171
1243
1210
1188
1252
1236
1153
1195
1216
1154
1137
1214
1163
1213
1190
1179
1117
1125
1143
1164
1135
1201
1171
1116
1205
1266
1269
1223
1224
1155
1180
1229
1226
1178
1247
1219
1150
1198
1244
1162
1177
1201
1179
1155
1205
1223
1213
1154
1225
1230
1185
1262
1262
1236
1131
1153
1176
1126
1138
1220
1226
1194
1260
1270
1244
1290
1306
1252
1228
1251
1257
1194
1227
1247
1177
1243
1219
1197
1191
1241
1188
1167
1246
1217
1142
1169
1187
1210
1171
1243
1248
1246
1176
1191
1225
1159
1154
1187
1170
1154
1227
1195
1159
1210
1231
1180
1189
1222
1272
1250
1217
1252
1249
1184
1234
1303
1229
1239
1284
1189
1194
1223
1183
1165
1219
1234
1170
1216
1238
1192
1206
1271
1233
1172
1213
1211
1181
1182
1237
1219
1206
1239
1205
1235
1235
1172
1164
1262
1221
1208
1202
1166
1191
1226
1206
1163
1190
1238
1179
1148
1193
1229
1195
1193
1214
1196
1156
1203
1230
1192
1158
1233
1230
1174
1189
1207
1222
1195
1243
1245
1165
1197
1212
1155
1149
1248
1251
1199
1208
1246
1215
1225
1230
1193
1152
1212
1154
1156
1226
1223
1187
1245
1214
1183
1208
1229
1180
1179
1215
1166
1151
1243
1274
1196
1192
1269
1197
1168
1241
1195
1127
1201
1243
1197
1170
1183
1201
1172
1194
1187
1146
1211
1242
1221
1162
1231
1248
1196
1212
1288
1191
1216
1235
1228
1137
1200
1252
1179
1195
1249
1211
1150
1203
1176
1150
1199
1248
1191
1155
1230
1216
1203
1271
1254
1148
1177
1220
1204
1150
1185
1203
1141
1172
1234
1194
1139
1163
1211
1150
1192
1222
1257
1188
1180
1142
1124
1155
1215
1190
1139
1215
1268
1202
1222
1239
1223
1159
1232
1193
1141
1157
1185
1158
1129
1156
1209
1149
1165
1201
1217
1209
1189
1190
1101
1123
1199
1187
1137
1242
1271
1174
1166
1210
1207
1105
1185
1239
1203
1198
1263
1210
1206
1215
1231
1217
1164
1187
1159
1119
1182
1227
1177
1153
1167
1183
1136
1197
1223
1195
1124
1164
1176
1121
1039
1019
1006
965
895
949
1129
1277
1392
1290
1311
1339
1330
1281
1321
1340
1261
1258
1275
1226
1168
1215
1230
1173
1158
1140
1158
1137
1118
1169
1126
1156
1136
1117
1174
1193
1159
1160
1155
1152
1168
1191
1191
1191
1150
1173
1139
1119
1185
1156
1152
1162
1184
1195
1181
1187
1161
1179
1211
1196
1144
1169
1185
1150
1183
1165
1157
1183
1150
1155
1210
1148
1138
1163
1154
1123
1195
1236
1178
1169
1224
1185
1197
1216
1179
1148
1158
1155
1102
1157
1155
1105
1076
1156
1186
1145
1195
1217
1194
1210
1154
1102
1180
1163
1125
1176
1192
1121
1176
1234
1197
1215
1256
1198
1207
1254
1236
1182
1198
1171
1135
1137
1166
1151
1163
1196
1215
1112
1182
1192
1177
1126
1163
1145
1101
1114
1120
1147
1105
1182
1229
1202
1170
1255
1194
1160
1177
1167
1122
1210
1219
1152
1186
1238
1213
1125
1168
1178
1109
1135
1173
1155
1157
1163
1171
1141
1154
1187
1162
1151
1218
1180
1114
1153
1173
1126
1104
1125
1196
1142
1144
1228
1189
1169
1231
1212
1146
1186
1234
1196
1181
1220
1219
1168
1187
1182
1150
1129
1188
1158
1118
1155
1224
1182
1152
1224
1203
1126
1150
1159
1097
1110
1181
1162
1167
1181
1199
1147
1172
1212
1187
1147
1205
1229
1170
1159
1213
1176
1218
1241
1193
1133
1183
1218
1138
1166
1180
1138
1152
1196
1229
1133
1188
1222
1151
1201
1238
1197
1189
1225
1163
1120
1144
1194
1128
1140
1189
1195
1119
1192
1201
1187
1171
1220
1226
1205
1253
1201
1178
1190
1209
1175
1134
1238
1218
1156
1222
1207
1179
1151
1183
1147
1104
1172
1181
1133
1210
1231
1145
1192
1212
1126
1166
1204
1162
1147
1212
1218
1170
1213
1282
1218
1199
1255
1247
1161
1188
1232
1208
1153
1212
1237
1155
1172
1185
1146
1123
1143
1183
1122
1176
1207
1177
1164
1202
1170
1134
1205
1237
1193
1225
1246
1155
1168
1177
1154
1150
1201
1189
1113
1181
1187
1148
1168
1217
1221
1162
1188
1225
1195
1143
1153
1167
1175
1131
1070
987
905
930
1036
1358
1277
1346
1363
1265
1232
1195
1223
1189
1211
1225
1267
1230
1246
1255
1198
1219
1216
1196
1198
1216
1183
1154
1183
1207
1154
1156
1184
1161
1073
1044
1089
1106
1142
1296
1212
1200
1141
1156
1172
1254
1261
1160
1245
1284
1209
1146
1223
1243
1214
1304
1318
1246
1238
1273
1231
1161
1227
1208
1200
1155
1146
1161
1155
1216
1196
1178
1073
1086
1039
1009
1204
1318
1243
1220
1166
1177
1243
1257
1194
1257
1274
1178
1233
1235
1196
1218
1240
1207
1247
1264
1170
1193
1252
1185
1197
1125
1050
1017
1120
1262
1212
1279
1322
1227
1237
1286
1278
1221
1190
1181
1130
1213
1280
1219
1249
1270
1196
1200
1274
1216
1194
1199
1115
1142
1191
1211
1158
1199
1200
1125
1057
1003
956
1074
1423
1269
1275
1301
1257
1280
1338
1331
1237
1298
1253
1173
1253
1289
1296
1258
1254
1242
1182
1187
1211
1154
1133
1173
1159
1025
980
1013
993
1060
1304
1182
1039
1072
1176
1132
1288
1355
1246
1291
1302
1196
1206
1304
1318
1217
1198
1265
1237
1143
1190
1330
1305
1177
1215
1307
1271
1219
1258
1270
1200
1176
1240
1236
1128
1155
1257
1232
1174
1158
1161
1113
1159
1328
1347
1321
1273
1267
1200
1174
1226
1204
1106
1102
1244
1262
1130
1135
1227
1266
1203
1252
1323
1346
1336
1363
1273
1342
1304
1178
1245
1247
1192
1249
1197
1183
1282
1217
1256
1291
1190
1145
1242
1233
1174
1222
1277
1128
1089
1154
1292
1258
1212
1275
1255
1195
1153
1098
1169
1146
1109
1164
1202
1140
1131
1128
1112
1070
1090
1133
1096
1080
1145
1119
1114
1161
1134
1091
1089
1078
1055
1058
1127
1053
1006
1083
1251
1133
1054
1094
1072
1079
1044
1121
1142
1102
1058
1130
1208
1055
1026
1080
1170
1143
1091
1073
1224
1246
1117
1139
1100
1063
1055
1154
1091
1065
1160
1189
1090
1061
1076
1125
982
963
1004
1065
1271
1167
1197
1198
1128
1143
1265
1183
1143
1147
1116
1116
1158
1189
1131
1159
1189
1126
1102
1177
1189
1179
1222
1198
1159
1222
1211
1175
1099
1149
1124
1060
1122
1188
1165
1133
1192
1291
1210
1192
1120
1101
1158
1115
1078
1029
1079
1245
1284
1242
1209
1217
1166
1149
1155
1188
1193
1191
1239
1167
1203
1226
1161
1143
1176
1152
1059
1097
1227
1154
1096
1210
1204
1127
1021
973
922
904
898
883
860
846
841
863
976
1249
1274
1255
1186
1084
1066
1124
1225
1300
1270
1250
1226
1218
1202
1216
1191
1175
1222
1168
1184
1233
1232
1173
1247
1243
1151
1194
1219
1165
1190
1276
1202
1114
1116
1236
1222
1299
1339
1233
1264
1269
1198
1240
1261
1192
1167
1169
1135
1192
1205
1215
1293
1272
1295
1319
1273
1208
1160
1295
1298
1222
1287
1251
1159
1090
986
954
955
896
895
934
919
894
893
911
931
924
918
903
877
865
869
826
837
863
866
854
867
890
929
945
962
939
1008
1027
1097
1115
1157
1222
1295
1303
1210
1214
1280
1282
1235
1274
1298
1309
1278
1313
1245
1210
1223
1302
1229
1108
1044
1008
959
965
956
923
970
1128
1457
1484
1385
1272
1355
1369
1367
1261
1334
1399
1315
1301
1403
1480
1427
1336
1374
1318
1269
1317
1313
1230
1250
1302
1263
1154
1222
1279
1177
1125
1150
1223
1164
1243
1278
1268
1185
1310
1359
1314
1408
1337
1354
1409
1301
1336
1348
1261
1251
1331
1331
1220
1266
1278
1172
1128
1178
1257
1233
1127
1180
1199
1345
1240
1318
1364
1311
1286
1201
1258
1286
1184
1214
1321
1292
1199
1266
1362
1342
1235
1341
1287
1236
1217
1291
1298
1260
1269
1257
1234
1302
1276
1242
1277
1213
1233
1334
1263
1246
1299
1266
1186
1246
1247
1177
1235
1267
1237
1287
1282
1335
1351
1298
1351
1220
1126
1205
1243
1121
1008
987
917
906
886
904
900
918
1035
942
1045
1095
1259
1278
1253
1187
1239
1293
1260
1193
1228
1261
1263
1194
1214
1221
1151
1092
1108
1127
1153
1212
1255
1298
1366
1226
1242
1320
1234
1278
1270
1179
1211
1289
1117
1030
1039
977
964
981
960
961
1087
1354
1346
1384
1358
1233
1336
1353
1328
1269
1268
1286
1282
1235
1314
1356
1326
1247
1302
1273
1301
1254
1300
1295
1334
1329
1233
1254
1279
1213
1277
1374
1288
1169
1243
1275
1180
1169
1213
1231
1149
1088
1087
1034
1040
1245
1353
1336
1341
1338
1257
1338
1347
1315
1294
1305
1269
1209
1212
1272
1211
1221
1307
1349
1311
1333
1295
1159
1052
1021
936
938
951
953
957
1019
955
994
1254
1375
1432
1433
1274
1332
1324
1272
1282
1354
1415
1376
1266
1243
1146
1072
1023
1036
1055
1017
968
976
997
1001
1025
1059
1171
1244
1188
1199
1251
1323
1239
1104
1023
1024
1010
1057
1266
1345
1262
1274
1225
1273
1280
1185
1121
1065
1107
1319
1307
1161
1215
1334
1292
1259
1208
1305
1316
1304
1306
1301
1289
1107
1081
1110
1044
1025
1036
1079
1186
1260
1190
1304
1345
1309
1337
1279
1285
1330
1268
1211
1317
1371
1230
1086
1036
1045
1118
1181
1339
1337
1257
1119
1208
1325
1373
1304
1291
1359
1232
1174
1250
1310
1348
1321
1293
1337
1336
1275
1310
1283
1198
1245
1304
1252
1166
1219
1253
1221
1176
1247
1313
1330
1252
1290
1307
1295
1297
1304
1233
1235
1295
1260
1242
1301
1190
1179
1136
1068
1076
1169
1329
1289
1410
1352
1268
1357
1345
1267
1318
1343
1265
1280
1278
1238
1270
1299
1266
1218
1269
1191
1270
1361
1213
1135
1191
1357
1317
1331
1355
1372
1341
1409
1381
1351
1422
1432
1339
1331
1352
1309
1268
1267
1281
1199
1293
1307
1221
1179
1260
1116
1065
1078
1155
1169
1409
1447
1337
1375
1403
1409
1338
1297
1339
1332
1287
1271
1298
1284
1210
1266
1301
1278
1201
1242
1271
1261
1295
1318
1224
1294
1321
1226
1244
1283
1299
1237
1307
1326
1283
1278
1269
1204
1338
1378
1248
1335
1315
1315
1330
1300
1247
1274
1283
1274
1335
1322
1294
1298
1246
1215
1300
1347
1223
1297
1265
1211
1248
1295
1215
1241
1269
1242
1178
1250
1245
1197
1240
1192
1227
1295
1282
1269
1329
1334
1231
1297
1295
1275
1190
1289
1318
1237
1290
1378
1288
1281
1336
1291
1239
1302
1326
1282
1266
1245
1190
1211
1252
1238
1188
1256
1298
1261
1206
1302
1295
1197
1269
1258
1278
1220
1284
1317
1262
1240
1305
1271
1253
1312
1334
1259
1305
1323
1211
1212
1302
1261
1187
1269
1301
1252
1246
1256
1181
1233
1280
1213
1251
1291
1235
1232
1267
1264
1153
1251
1258
1180
1221
1304
1291
1230
1331
1296
1234
1312
1301
1165
1251
1299
1261
1217
1297
1309
1269
1312
1329
1197
1227
1244
1196
1205
1256
1196
1159
1221
1233
1173
1238
1259
1222
1199
1238
1237
1181
1261
1272
1218
1262
1305
1212
1264
1256
1192
1196
1299
1271
1219
1258
1301
1240
1211
1265
1220
1234
1316
1229
1164
1251
1288
1203
1214
1281
1242
1208
1246
1286
1235
1300
1314
1215
1241
1302
1223
1216
1234
1226
1157
1245
1295
1227
1221
1292
1274
1196
1254
1304
1271
1238
1249
1185
1229
1228
1170
1191
1249
1221
1176
1280
1291
1208
1260
1324
1247
1256
1283
1256
1198
1291
1290
1208
1230
1285
1251
1168
1250
1280
1168
1205
1291
1247
1213
1272
1304
1230
1274
1321
1252
1193
1266
1270
1172
1250
1267
1164
1202
1229
1171
1212
1252
1216
1207
1281
1225
1153
1225
1250
1212
1174
1249
1270
1199
1306
1345
1283
1267
1296
1225
1172
1224
1251
1157
1188
1243
1269
1171
1241
1210
1178
1264
1331
1206
1244
1250
1261
1200
1284
1273
1228
1272
1326
1325
1222
1239
1241
1172
1274
1290
1193
1291
1291
1227
1263
1270
1223
1195
1300
1254
1193
1218
1268
1208
1258
1304
1306
1247
1311
1302
1219
1269
1288
1207
1226
1293
1289
1191
1265
1266
1176
1273
1257
1178
1182
1234
1235
1182
1263
1198
1146
1166
1243
1168
1260
1291
1205
1219
1252
1248
1145
1216
1241
1196
1214
1241
1217
1141
1281
1286
1226
1310
1314
1221
1223
1290
1278
1175
1249
1275
1178
1295
1301
1216
1253
1280
1184
1245
1276
1215
1267
1310
1242
1188
1289
1336
1223
1280
1292
1271
1222
1337
1341
1219
1230
1287
1191
1157
1166
1174
1181
1250
1287
1202
1280
1289
1225
1295
1283
1285
1243
1281
1291
1210
1261
1284
1217
1230
1277
1257
1197
1259
1250
1177
1243
1306
1231
1278
1330
1248
1236
1284
1271
1195
1250
1289
1239
1219
1289
1279
1208
1265
1298
1217
1228
1247
1226
1181
1262
1280
1176
1236
1252
1201
1231
1263
1225
1169
1224
1294
1205
1262
1255
1198
1193
1285
1244
1190
1260
1327
1232
1271
1309
1253
1223
1287
1324
1221
1177
1272
1269
1160
1237
1282
1218
1195
1264
1272
1203
1216
1247
1187
1244
1304
1243
1289
1308
1254
1270
1275
1259
1192
1286
1294
1193
1327
1375
1232
1279
1309
1276
1169
1234
1235
1249
1287
1248
1200
1211
1251
1159
1198
1253
1209
1320
1330
1226
1295
1304
1199
1220
1281
1289
1209
1280
1273
1194
1246
1278
1204
1130
1213
1224
1168
1296
1236
1226
1275
1270
1227
1276
1368
1214
1292
1334
1213
1271
1283
1202
1271
1328
1281
1213
1219
1252
1232
1263
1304
1313
1245
1320
1267
1226
1309
1318
1257
1276
1282
1233
1251
1304
1245
1184
1275
1273
1238
1287
1283
1189
1256
1254
1194
1298
1361
1236
1300
1320
1224
1275
1360
1256
1241
1275
1206
1256
1298
1260
1208
1298
1307
1217
1245
1297
1251
1216
1285
1278
1194
1276
1302
1235
1300
1297
1271
1288
1321
1285
1231
1309
1326
1214
1276
1298
1264
1265
1266
1284
1219
1235
1286
1275
1194
1306
1267
1211
1269
1302
1202
1233
1248
1163
1242
1291
1238
1214
1268
1228
1206
1287
1261
1174
1205
1255
1232
1151
1253
1236
1199
1250
1262
1185
1178
1225
1240
1134
1174
1224
1194
1099
1188
1233
1159
1268
1376
1268
1272
1337
1277
1218
1258
1279
1211
1242
1327
1320
1236
1311
1294
1247
1296
1313
1239
1217
1300
1259
1182
1257
1254
1182
1230
1304
1165
1182
1226
1211
1121
1219
1276
1299
1321
1243
1283
1290
1238
1174
1221
1248
1250
1201
1228
1259
1199
1229
1292
1260
1322
1344
1293
1276
1310
1254
1185
1246
1249
1169
1222
1219
1185
1243
1295
1229
1213
1281
1214
1183
1216
1264
1202
1290
1315
1220
1285
1312
1218
1269
1255
1266
1163
1214
1239
1206
1208
1271
1266
1266
1285
1248
1219
1285
1260
1189
1275
1235
1162
1158
1267
1319
1182
1265
1248
1201
1210
1262
1253
1192
1279
1264
1220
1230
1231
1213
1254
1299
1210
1200
1191
1244
1186
1290
1321
1258
1282
1302
1285
1248
1258
1265
1175
1243
1294
1256
1208
1266
1228
1204
1289
1238
1171
1245
1254
1136
1178
1226
1193
1184
1242
1234
1180
1216
1257
1222
1171
1210
1267
1222
1305
1262
1174
1236
1284
1229
1290
1264
1148
1221
1316
1228
1256
1289
1219
1196
1245
1250
1212
1251
1268
1215
1247
1273
1252
1234
1215
1236
1193
1280
1332
1232
1276
1311
1241
1198
1263
1204
1178
1256
1283
1196
1233
1278
1183
1259
1250
1199
1230
1256
1239
1235
1279
1290
1207
1235
1257
1211
1153
1234
1219
1178
1163
1266
1204
1194
1243
1254
1138
1222
1256
1184
1245
1280
1282
1165
1289
1295
1209
1236
1306
1267
1218
1287
1269
1202
1258
1279
1194
1253
1301
1257
1186
1231
1246
1174
1207
1234
1229
1166
1273
1230
1182
1196
1271
1218
1155
1186
1288
1190
1250
1268
1184
1210
1288
1269
1184
1299
1293
1198
1246
1256
1222
1221
1281
1294
1218
1279
1314
1225
1209
1275
1245
1220
1281
1236
1185
1281
1236
1172
1222
1236
1165
1223
1261
1193
1191
1265
1288
1203
1242
1314
1249
1278
1325
1309
1108
1092
1165
1161
1230
1347
1284
1186
1284
1238
1171
1257
1333
1239
1297
1325
1275
1234
1281
1259
1213
1281
1298
1219
1248
1248
1244
1186
1271
1314
1199
1220
1260
1224
1170
1236
1261
1213
1313
1271
1248
1269
1285
1176
1270
1309
1161
1190
1312
1226
1197
1252
1244
1179
1236
1311
1211
1230
1290
1216
1211
1245
1229
1171
1284
1234
1174
1216
1268
1210
1212
1344
1280
1211
1298
1285
1223
1278
1287
1185
1226
1261
1257
1173
1301
1333
1205
1268
1276
1206
1255
1262
1266
1330
1288
1185
1282
1326
1221
1303
1339
1177
1262
1272
1243
1270
1322
1301
1230
1286
1304
1230
1242
1259
1189
1131
1186
1289
1200
1271
1317
1279
1131
1104
1187
1280
1221
1225
1267
1259
1275
1355
1373
1303
1352
1390
1282
1261
1294
1300
1221
1227
1295
1221
1229
1283
1247
1194
1249
1261
1173
1270
1249
1165
1206
1292
1228
1173
1106
1000
958
986
997
1015
984
1119
1247
1267
1302
1318
1319
1284
1327
1276
1204
1168
1159
1120
1068
1125
1376
1273
1202
1244
1218
1330
1380
1297
1305
1342
1288
1215
1242
1253
1231
1248
1246
1195
1256
1278
1244
1163
1238
1270
1222
1283
1310
1253
1239
1336
1252
1196
1333
1255
1223
1315
1280
1187
1225
1325
1243
1280
1321
1233
1245
1309
1187
1151
1219
1222
1241
1242
1271
1193
1248
1217
1194
1274
1231
1222
1307
1223
1305
1327
1266
1200
1249
1255
1218
1308
1296
1202
1232
1279
1234
1234
1237
1216
1168
1203
1254
1246
1180
1272
1266
1200
1280
1295
1156
1198
1225
1195
1227
1249
1263
1181
1182
1226
1233
1207
1288
1240
1187
1244
1232
1131
1250
1307
1226
1216
1233
1215
1228
1299
1258
1244
1330
1307
1210
1295
1316
1231
1240
1284
1238
1262
1296
1172
1264
1314
1282
1169
1237
1245
1203
1226
1288
1198
1213
1307
1232
1200
1251
1199
1156
1220
1234
1167
1198
1248
1181
1212
1316
1255
1219
1253
1291
1212
1274
1310
1242
1184
1273
1222
1187
1294
1232
1162
1250
1301
1303
1291
1290
1276
1229
1232
1171
1313
1285
1207
1275
1240
1164
1238
1308
1230
1236
1284
1278
1222
1260
1235
1176
1226
1315
1246
1244
1290
1263
1195
1254
1265
1189
1235
1242
1244
1185
1239
1257
1210
1279
1334
1261
1204
1271
1252
1203
1272
1257
1163
1218
1254
1199
1216
1293
1237
1227
1317
1262
1215
1337
1306
1196
1261
1267
1180
1275
1237
1188
1204
1253
1210
1170
1215
1252
1169
1273
1297
1203
1247
1283
1250
1229
1325
1277
1181
1207
1274
1189
1198
1325
1332
1275
1298
1268
1220
1313
1307
1212
1288
1325
1225
1260
1300
1279
1190
1252
1280
1195
1198
1265
1205
1145
1239
1256
1165
1186
1249
1182
1189
1223
1221
1144
1240
1253
1165
1258
1246
1251
1229
1244
1255
1169
1237
1240
1205
1213
1325
1298
1185
1236
1235
1174
1236
1265
1173
1194
1257
1250
1199
1238
1270
1194
1239
1261
1183
1179
1258
1221
1194
1268
1296
1201
1157
1203
1240
1169
1261
1305
1193
1244
1223
1169
1199
1295
1230
1151
1240
1266
1189
1244
1240
1176
1249
1286
1215
1177
1267
1287
1208
1236
1237
1156
1186
1247
1204
1219
1294
1223
1166
1258
1267
1212
1213
1267
1224
1211
1231
1203
1143
1246
1234
1172
1243
1277
1180
1183
1278
1251
1265
1279
1226
1147
1198
1281
1210
1176
1242
1208
1166
1253
1264
1169
1226
1242
1222
1187
1225
1192
1110
1042
983
978
958
1007
1158
1135
1141
1145
1026
973
947
984
949
997
1092
1088
1024
1075
1141
1111
1044
1041
1074
1049
1007
971
974
972
954
921
964
958
973
985
978
979
1089
1269
1252
1201
1121
1125
1125
1135
1263
1315
1198
1272
1369
1265
1236
1243
1207
1167
1117
1098
1111
1113
1051
1032
1104
992
970
996
956
934
976
962
1119
1313
1322
1241
1296
1298
1269
1170
1206
1221
1215
1148
1143
1208
1242
1180
1221
1278
1263
1237
1327
1314
1220
1282
1341
1307
1178
1076
1063
962
950
960
965
941
947
1013
952
952
1136
1195
1192
1355
1382
1277
1309
1370
1290
1202
1329
1317
1268
1258
1279
1269
1178
1149
1242
1250
1160
1100
1061
1037
966
988
1030
1010
1002
1069
1372
1348
1265
1308
1303
1218
1226
1171
1187
1220
1123
1045
965
939
945
989
1137
1216
1287
1369
1328
1427
1412
1317
1401
1333
1222
1270
1367
1256
1269
1318
1241
1256
1304
1240
1185
1290
1284
1187
1229
1237
1145
1101
1045
998
955
983
989
945
1171
1341
1391
1393
1275
1373
1371
1298
1333
1374
1335
1253
1295
1295
1301
1217
1304
1316
1221
1171
1104
1075
970
972
985
986
1006
977
992
1377
1250
1212
1365
1293
1313
1389
1332
1205
1266
1265
1229
1157
1224
1260
1174
1202
1204
1166
1225
1361
1291
1268
1363
1294
1206
1304
1278
1220
1335
1308
1216
1307
1251
1187
1277
1264
1179
1288
1357
1232
1222
1297
1218
1148
1209
1221
1119
1204
1291
1231
1341
1406
1267
1270
1287
1303
1173
1090
1031
966
934
958
1008
952
1024
1052
1234
1233
1209
1087
1173
1385
1297
1309
1389
1348
1295
1374
1364
1267
1281
1306
1279
1182
1264
1293
1217
1240
1300
1247
1065
1031
1033
1012
1080
1487
1434
1244
1368
1361
1259
1361
1390
1331
1269
1353
1295
1276
1303
1245
1107
1056
1041
990
961
937
949
1137
1364
1462
1439
1315
1381
1354
1236
1254
1324
1278
1254
1323
1330
1235
1290
1321
1216
1083
1040
994
951
1002
1218
1281
1229
1042
1025
1132
1249
1421
1500
1387
1317
1366
1330
1218
1258
1326
1272
1198
1247
1247
1125
1054
1057
981
951
1002
1035
1003
1120
1136
1080
1142
1287
1314
1253
1320
1344
1306
1302
1329
1321
1288
1207
1286
1342
1248
1204
1260
1328
1247
1275
1300
1276
1186
1218
1275
1181
1201
1251
1189
1156
1244
1255
1182
1072
1023
959
974
965
918
916
990
1099
1069
1100
1317
1362
1295
1417
1388
1291
1324
1359
1300
1171
1098
1049
1007
976
971
1001
1036
1065
1179
1431
1372
1220
1193
1224
1309
1228
1337
1358
1342
1255
1352
1316
1239
1301
1312
1195
1049
987
944
923
914
961
982
950
1031
1077
1150
1203
1132
1021
1002
1001
1025
1007
934
956
1009
1163
1229
1191
1194
1194
1189
1168
1153
1169
1166
1147
1077
1032
1012
973
960
943
917
908
882
892
864
858
840
843
854
843
838
845
865
933
983
1050
1066
1098
1191
1236
1210
1135
1052
1066
979
1004
1137
1189
1139
1153
1176
1115
1080
1214
1254
1255
1230
1289
1336
1273
1304
1352
1302
1270
1270
1308
1208
1120
1075
1010
939
970
1023
982
1022
971
1028
1096
1377
1500
1362
1366
1375
1288
1288
1328
1304
1228
1319
1347
1303
1205
1207
1233
1148
1102
1177
1138
1119
1211
1250
1161
1242
1291
1218
1217
1309
1379
1306
1405
1362
1332
1272
1244
1231
1232
1183
1187
1150
1144
1078
1087
1185
1012
964
951
927
913
899
926
942
911
916
985
1048
1258
1397
1346
1234
1251
1286
1201
1223
1253
1289
1211
1218
1295
1275
1179
1151
1186
1176
1133
1159
1294
1298
1170
1239
1280
1316
1260
1230
1264
1258
1169
1119
1048
1002
942
1033
1277
1246
1468
1410
1271
1342
1300
1240
1324
1299
1241
1366
1406
1298
1294
1342
1273
1255
1319
1303
1248
1211
1152
1229
1395
1305
1336
1374
1248
1325
1359
1245
1319
1319
1267
1285
1285
1186
1269
1220
1164
1236
1110
1015
969
941
921
987
1034
1213
1325
1189
1151
1235
1193
1180
1309
1361
1259
1321
1389
1259
1233
1257
1228
1217
1227
1279
1249
1177
1241
1307
1209
1260
1292
1305
1186
1263
1172
1109
1036
1060
1226
1288
1452
1401
1299
1368
1351
1284
1295
1337
1263
1259
1319
1271
1304
1298
1261
1343
1319
1229
1207
1090
997
961
906
947
983
1058
1430
1371
1366
1395
1332
1287
1297
1273
1279
1293
1211
1199
1215
1181
1236
1325
1272
1225
1320
1299
1188
1183
1268
1202
1289
1346
1270
1169
1160
1148
1132
1099
1094
1047
991
1002
956
962
1202
1271
1446
1369
1260
1268
1255
1210
1312
1340
1223
1295
1335
1346
1244
1350
1363
1289
1185
1243
1287
1244
1207
1270
1201
1269
1323
1276
1212
1254
1266
1212
1133
1227
1273
1179
1199
1247
1237
1274
1292
1191
1181
1236
1256
1196
1347
1368
1251
1310
1346
1259
1274
1353
1221
1143
1292
1333
1230
1252
1292
1106
1028
1028
1018
983
1010
1172
1204
1368
1398
1304
1295
1281
1262
1237
1259
1293
1207
1243
1262
1215
1152
1179
1218
1171
1138
1200
1229
1146
1224
1283
1248
1185
1248
1212
1141
1141
1188
1131
1152
1237
1176
1204
1258
1250
1159
1158
1221
1145
1202
1261
1262
1229
1349
1284
1205
1074
1015
945
924
984
1056
1050
1274
1302
1167
1302
1328
1250
1361
1398
1219
1168
1266
1257
1232
1295
1336
1264
1257
1318
1281
1223
1286
1277
1224
1261
1254
1211
1255
1227
1206
1181
1238
1260
1173
1247
1303
1223
1270
1316
1209
1106
1046
992
952
998
1187
1125
1290
1403
1306
1418
1349
1349
1366
1321
1374
1349
1287
1268
1314
1265
1253
1300
1230
1196
1290
1292
1220
1234
1214
1154
1166
1209
1181
1131
1099
1013
986
1009
1070
1040
1217
1317
1271
1434
1357
1297
1373
1338
1251
1280
1334
1286
1253
1351
1337
1255
1252
1327
1330
1229
1262
1301
1238
1162
1091
1050
985
1025
1370
1262
1399
1347
1269
1305
1281
1231
1328
1355
1290
1297
1383
1268
1294
1299
1217
1240
1258
1221
1324
1305
1193
1175
1139
1049
998
1150
1283
1354
1364
1280
1280
1302
1236
1249
1342
1290
1268
1330
1301
1293
1368
1295
1214
1253
1223
1205
1246
1193
1111
1183
1271
1230
1188
1111
1021
976
1012
1097
1041
983
1152
1424
1394
1295
1391
1418
1432
1313
1334
1391
1363
1333
1277
1293
1317
1293
1236
1270
1258
1232
1143
1018
969
971
1080
1157
1382
1411
1300
1352
1328
1210
1149
1075
1025
1103
1285
1347
1377
1212
1151
1217
1200
1328
1333
1287
1361
1335
1279
1326
1289
1220
1221
1239
1191
1176
1227
1153
1193
1157
1094
1109
1288
1238
1278
1327
1195
1281
1285
1240
1293
1221
1252
1287
1280
1239
1296
1279
1216
1218
1256
1230
1160
1060
987
992
1075
1164
1396
1361
1298
1411
1333
1283
1318
1307
1226
1284
1258
1140
1176
1234
1177
1177
1201
1216
1188
1202
1225
1111
1140
1096
1018
985
1009
1132
1073
1231
1363
1267
1333
1349
1286
1297
1356
1266
1242
1297
1239
1244
1271
1196
1210
1159
1048
965
970
984
1010
1017
1296
1304
1320
1376
1292
1318
1349
1330
1270
1324
1270
1230
1305
1299
1211
1151
1174
1087
1025
1022
991
953
969
916
994
1167
1160
1310
1356
1277
1289
1267
1242
1263
1307
1307
1218
1219
1242
1201
1306
1296
1234
1281
1300
1234
1165
1234
1310
1244
1252
1336
1276
1243
1199
1150
1157
1344
1263
1346
1338
1291
1275
1292
1252
1207
1253
1229
1163
1174
1214
1203
1134
1045
1031
979
970
979
934
922
963
937
952
1046
1153
1174
1177
1275
1267
1237
1230
1203
1180
1257
1292
1254
1207
1181
1183
1150
1235
1299
1222
1208
1239
1185
1043
994
1002
1012
949
1002
1100
1113
1089
1289
1300
1232
1321
1266
1205
1291
1315
1223
1320
1316
1242
1289
1316
1244
1278
1282
1200
1095
1027
987
929
926
914
898
890
901
876
880
919
975
980
954
1098
1238
1207
1164
1133
1158
1103
1075
1175
1301
1262
1249
1300
1312
1256
1179
1109
1137
1098
990
947
949
938
900
922
920
951
965
919
923
924
926
921
894
881
888
880
887
896
890
877
888
887
904
891
872
884
891
882
899
910
880
887
925
966
1042
1035
1184
1318
1246
1033
980
949
924
873
901
930
954
959
1045
1278
1375
1331
1297
1337
1336
1287
1239
1212
1241
1201
1192
1209
1216
1160
1218
1301
1147
1017
981
927
911
928
991
952
994
994
965
1020
1173
1119
1315
1448
1373
1199
1143
1110
1130
1143
1188
1344
1402
1335
1257
1284
1302
1264
1195
1198
1213
1149
1150
1259
1226
1118
1132
1047
950
933
932
951
922
925
972
1360
1335
1312
1410
1319
1353
1373
1312
1330
1379
1233
1219
1237
1166
1193
1237
1202
1243
1299
1215
1151
1225
1213
1112
1176
1070
975
926
948
922
919
938
962
1332
1234
1212
1269
1228
1131
1150
1203
1254
1212
1221
1120
1008
966
976
1018
1083
1047
1075
1289
1347
1276
1100
1032
998
992
987
972
1003
1051
1160
1219
1267
1367
1356
1363
1319
1312
1314
1309
1252
1239
1267
1199
1109
1003
981
925
872
904
913
899
882
939
1222
1270
1247
1411
1418
1325
1149
1170
1065
1064
1044
1014
1015
1361
1390
1295
1373
1350
1256
1264
1299
1251
1205
1233
1298
1242
1197
1264
1223
1142
1224
1303
1182
1014
976
969
935
919
973
1059
1052
1270
1382
1311
1374
1400
1330
1283
1331
1382
1299
1311
1320
1287
1196
1290
1309
1219
1303
1350
1225
1125
1052
979
919
972
936
913
987
988
1079
1212
1113
1117
1180
1192
1009
985
998
1079
1150
1195
1341
1400
1311
1250
1285
1221
1320
1330
1331
1277
1253
1321
1197
1216
1239
1210
1180
1270
1227
1146
1187
1094
965
952
950
926
889
937
946
1186
1249
1175
1327
1359
1256
1359
1336
1304
1360
1347
1292
1299
1338
1259
1311
1291
1223
1286
1316
1253
1288
1305
1265
1225
1288
1254
1090
1111
965
931
946
993
984
1210
1397
1292
1392
1424
1304
1340
1396
1319
1316
1370
1367
1275
1292
1240
1217
1259
1294
1226
1253
1302
1205
1271
1310
1221
1210
1076
984
927
932
926
919
973
1234
1171
1229
1321
1237
1155
1322
1402
1386
1333
1365
1388
1326
1305
1319
1282
1284
1343
1339
1231
1279
1298
1260
1226
1326
1358
1253
1245
1280
1166
1182
1225
1288
1207
1080
979
931
962
1008
1011
1131
1427
1260
1379
1371
1309
1338
1295
1200
1227
1289
1213
1222
1265
1238
1236
1295
1241
1199
1285
1305
1227
1217
1317
1263
1263
1325
1276
1201
1304
1284
1161
1237
1299
1247
1237
1268
1281
1194
1261
1286
1207
1332
1357
1220
1271
1319
1251
1057
1016
977
927
914
945
960
934
990
1057
1176
1435
1336
1365
1406
1333
1338
1359
1312
1104
1149
1214
1201
1272
1375
1321
1225
1290
1237
1204
1198
1278
1274
1237
1323
1308
1232
1298
1305
1212
1191
1260
1225
1154
1227
1267
1170
1140
1064
972
954
1065
1193
1398
1312
1280
1335
1415
1370
1300
1383
1363
1270
1321
1355
1239
1222
1238
1219
1203
1271
1216
1149
1079
1031
962
930
945
930
907
961
1012
983
961
982
1024
1006
1021
1323
1324
1261
1298
1304
1239
1303
1364
1265
1252
1329
1299
1189
1274
1295
1201
1181
1292
1240
1147
1137
1042
972
938
949
1078
1070
1391
1426
1277
1335
1390
1299
1337
1381
1299
1304
1341
1331
1263
1286
1289
1227
1166
1143
1198
1139
1198
1350
1199
1199
1268
1179
1146
1062
1000
941
952
1040
1062
1216
1418
1299
1380
1376
1319
1204
1338
1274
1239
1309
1292
1182
1255
1289
1196
1234
1278
1281
1227
1310
1312
1283
1262
1278
1205
1292
1332
1208
1261
1262
1179
1108
1054
991
956
1016
1166
1107
1167
1392
1349
1289
1400
1357
1305
1370
1389
1305
1243
1295
1303
1207
1144
1098
1011
961
968
1047
1043
1053
1123
1226
1137
1200
1205
1177
1069
1112
1209
1264
1276
1375
1353
1300
1272
1266
1313
1289
1181
1193
1234
1180
1215
1332
1292
1197
1297
1285
1213
1284
1313
1216
1232
1267
1231
1168
1299
1267
1183
1258
1252
1235
1155
1049
977
983
1049
1045
1056
1284
1271
1198
1244
1202
1125
1225
1257
1245
1196
1247
1213
1104
1005
955
964
931
860
884
881
900
918
892
889
900
888
878
883
889
867
846
853
844
844
843
836
857
857
836
829
837
827
810
813
787
788
789
809
817
822
838
858
915
991
973
979
1097
1180
1197
1100
1023
1095
1173
1215
1175
1044
1087
1217
1316
1253
1232
1332
1302
1314
1243
1161
1175
1244
1173
1251
1327
1260
1185
1201
1111
1024
1044
1044
983
1009
1047
1004
961
989
1078
1112
1294
1346
1269
1208
1258
1200
1187
1368
1377
1318
1318
1334
1281
1317
1336
1297
1268
1332
1329
1241
1316
1373
1280
1195
1284
1277
1198
1165
1157
1070
1061
1024
1047
1181
1199
1275
1305
1227
1195
1350
1380
1334
1187
1237
1319
1271
1276
1349
1313
1257
1313
1390
1332
1246
1286
1346
1264
1304
1342
1232
1296
1294
1216
1273
1328
1266
1223
1287
1244
1135
1048
1085
1007
1044
1117
1101
1210
1398
1270
1260
1340
1344
1294
1227
1305
1368
1378
1284
1380
1418
1324
1202
1205
1250
1211
1285
1347
1341
1170
1031
1045
1001
938
979
1004
1057
1186
1237
1128
1139
1193
1133
1119
1257
1344
1289
1319
1341
1347
1263
1248
1296
1315
1267
1360
1359
1272
1335
1355
1219
1098
1066
1079
1032
1048
1278
1192
1266
1390
1344
1391
1432
1376
1277
1327
1319
1275
1268
1320
1317
1305
1335
1281
1288
1353
1273
1369
1378
1321
1298
1350
1259
1270
1317
1274
1214
1285
1334
1218
1154
1119
1072
1013
1071
1113
1104
1266
1078
1038
1180
1145
1250
1322
1257
1221
1282
1302
1170
1058
1032
1010
994
937
924
904
893
886
915
921
907
879
956
1017
1087
1326
1392
1348
1207
1144
1168
1099
1035
1054
1184
1170
1269
1242
1223
1107
1045
1011
1036
979
1039
1073
1076
1272
1344
1304
1314
1351
1369
1280
1239
1299
1327
1291
1228
1224
1166
1063
1076
1084
994
1043
1046
1342
1372
1243
1408
1450
1337
1339
1399
1403
1294
1294
1327
1325
1337
1365
1304
1310
1339
1289
1263
1269
1273
1123
1083
1132
1046
972
966
972
938
933
1000
1004
1034
1072
1073
1084
1131
1061
1050
1044
1011
989
1003
981
976
987
975
951
949
948
931
902
918
939
944
917
920
951
988
1054
1037
978
989
996
933
898
931
998
1045
1066
1240
1310
1211
1071
1091
1148
1180
1127
1184
1297
1329
1296
1216
1147
1076
1023
995
966
952
990
1043
968
959
1187
1235
1321
1431
1440
1362
1288
1314
1323
1246
1134
1059
1048
1000
947
973
950
931
1012
1053
1115
1346
1354
1350
1360
1411
1370
1343
1273
1325
1318
1284
1229
1357
1350
1265
1278
1342
1294
1272
1286
1229
1259
1341
1271
1231
1121
1049
968
957
1001
1042
1027
1040
1058
1000
1004
1222
1134
1289
1428
1389
1368
1411
1362
1319
1347
1253
1094
1059
1064
1158
1157
1212
1421
1439
1350
1363
1429
1400
1314
1331
1355
1287
1220
1284
1306
1317
1239
1262
1260
1206
1229
1354
1286
1227
1330
1367
1235
1329
1376
1242
1262
1271
1241
1184
1301
1350
1267
1278
1340
1312
1266
1350
1370
1243
1260
1369
1324
1257
1271
1334
1343
1353
1360
1344
1266
1253
1253
1194
1103
1200
1236
1172
1269
1329
1238
1161
1288
1326
1217
1290
1223
1178
1230
1282
1211
1391
1334
1202
1310
1295
1193
1224
1315
1267
1228
1267
1257
1168
1173
1328
1320
1133
1055
1029
954
933
967
929
939
947
971
1155
1312
1209
1394
1386
1319
1236
1340
1399
1363
1259
1339
1369
1314
1290
1353
1304
1295
1258
1295
1278
1211
1304
1289
1190
1180
1214
1171
1118
1166
1356
1415
1352
1405
1302
1419
1491
1491
1437
1446
1417
1358
1250
1296
1268
1174
1194
1055
994
992
954
940
943
1002
993
1075
1347
1196
1351
1407
1325
1261
1299
1332
1298
1250
1341
1382
1329
1322
1325
1277
1218
1249
1324
1237
1246
1281
1263
1239
1286
1394
1269
1342
1237
1209
1288
1252
1207
1304
1292
1216
1279
1285
1233
1326
1314
1331
1371
1283
1287
1209
1345
1366
1256
1377
1270
1255
1311
1197
1198
1236
1151
1166
1263
1274
1201
1243
1241
1202
1245
1427
1296
1374
1204
1217
1253
1218
1312
1338
1310
1276
1197
1227
1225
1187
1236
1269
1208
1244
1257
1205
1276
1247
1515
1466
1330
1326
1250
1247
1229
1173
1212
1269
1197
1184
1231
1184
1167
1231
1180
1190
1257
1158
1225
1225
1157
1205
1249
1233
1223
1267
1234
1195
1243
1231
1192
1235
1386
1339
1343
1273
1216
1245
1183
1204
1272
1229
1271
1317
1241
1232
1244
1185
1210
1223
1177
1214
1231
1177
1230
1254
1293
1308
1264
1249
1263
1166
1177
1204
1139
1130
1159
1038
991
975
909
926
900
890
865
887
911
901
886
945
936
1070
1259
1229
1182
1250
1273
1263
1212
1183
1229
1135
1025
1001
993
967
980
1015
1222
1242
1285
1293
1305
1220
1252
1343
1441
1339
1434
1502
1397
1422
1338
1371
1331
1234
1319
1248
1281
1287
1066
1035
1003
955
945
1014
971
930
976
1054
1408
1395
1360
1334
1318
1303
1322
1319
1101
1095
1047
1146
1103
1241
1456
1367
1286
1324
1388
1394
1350
1320
1461
1445
1336
1387
1338
1391
1424
1381
1411
1304
1472
1465
1524
1198
1079
1034
960
903
958
1124
1437
1446
1411
1410
1370
1361
1341
1335
1336
1287
1247
1228
1190
1148
1048
969
903
854
886
921
1271
1408
1372
1329
1276
1251
1214
1193
1213
1168
1143
1065
968
944
891
854
851
855
843
874
932
954
1169
1347
1419
1352
1261
1325
1314
1351
1344
1359
1313
1296
1200
1092
965
994
1319
1344
1316
1308
1219
1254
1294
1260
1252
1264
1276
1177
1094
998
962
952
984
1033
1200
1270
1302
1370
1372
1261
1286
1261
1243
1261
1151
998
988
1039
1358
1288
1292
1286
1193
1075
1024
1096
1381
1424
1384
1302
1338
1299
1247
1191
1213
1189
1097
1015
948
920
908
890
971
1128
1195
1358
1395
1390
1333
1366
1362
1325
1281
1331
1362
1287
1249
1237
1260
1252
1174
1261
1406
1408
1431
1397
1407
1419
1358
1171
1035
998
1007
993
996
1080
1077
1088
1280
1493
1430
1379
1409
1460
1375
1304
1381
1459
1453
1335
1358
1353
1342
1362
1378
1365
1285
1253
1320
1253
1088
1087
1055
1020
1075
1182
1143
1384
1482
1309
1356
1430
1388
1367
1436
1486
1451
1344
1433
1344
1326
1400
1424
1422
1448
1348
1404
1364
1352
1398
1308
1398
1342
1392
1319
1378
1328
1053
1038
1020
950
958
1019
973
942
967
960
952
944
930
917
896
883
881
872
861
835
850
835
806
797
782
762
750
770
752
729
744
733
734
759
738
755
762
767
784
801
825
922
1005
984
1042
1148
1192
1182
1075
1022
1068
1172
1193
1109
1043
1176
1300
1250
1167
1253
1331
1351
1259
1295
1381
1329
1264
1359
1400
1389
1277
1346
1377
1380
1292
1364
1371
1298
1353
1387
1273
1227
1210
1180
1111
1219
1332
1232
1330
1353
1257
1286
1374
1268
1263
1383
1354
1270
1326
1427
1413
1340
1411
1432
1407
1302
1390
1420
1306
1240
1315
1337
1279
1350
1345
1154
1084
1151
1290
1297
1430
1449
1445
1371
1379
1358
1364
1309
1263
1317
1314
1320
1215
1287
1265
1225
1249
1346
1301
1248
1230
1241
1307
1443
1337
1338
1403
1307
1299
1361
1362
1343
1393
1290
1318
1438
1426
1312
1326
1348
1224
1238
1349
1295
1255
1359
1334
1203
1306
1291
1176
1266
1283
1227
1321
1437
1343
1396
1490
1456
1478
1483
1438
1483
1465
1429
1480
1448
1477
1349
1294
1483
1428
1336
1466
1420
1138
1112
1184
1162
1154
1410
1324
1209
1399
1471
1383
1348
1430
1424
1369
1275
1368
1418
1385
1357
1412
1371
1399
1420
1418
1358
1295
1329
1342
1250
1126
1118
1249
1257
1275
1390
1277
1296
1376
1267
1164
1294
1402
1392
1370
1379
1410
1344
1360
1325
1267
1296
1326
1259
1318
1377
1255
1295
1248
1105
1085
1196
1255
1238
1273
1257
1297
1377
1298
1212
1286
1379
1324
1348
1373
1311
1222
1325
1367
1357
1300
1366
1413
1384
1345
1353
1269
1334
1403
1371
1317
1359
1348
1212
1269
1263
1216
1386
1295
1270
1330
1280
1150
1190
1264
1166
1178
1286
1195
1183
1264
1156
1217
1285
1476
1478
1435
1422
1336
1364
1377
1304
1295
1389
1361
1221
1346
1361
1172
1078
1071
993
970
962
995
947
991
960
948
992
1145
1181
1133
1209
1312
1314
1258
1308
1384
1391
1312
1301
1347
1329
1262
1299
1323
1313
1234
1270
1357
1316
1262
1328
1316
1271
1167
1241
1320
1362
1372
1430
1462
1499
1453
1458
1457
1426
1312
1319
1458
1335
1307
1434
1388
1252
1344
1272
1100
1103
1138
1141
1195
1531
1492
1344
1412
1401
1317
1392
1495
1502
1352
1388
1478
1447
1305
1366
1301
1348
1391
1370
1306
1269
1282
1198
1147
1358
1408
1313
1370
1440
1352
1305
1377
1355
1383
1410
1338
1250
1313
1395
1288
1398
1531
1423
1369
1472
1382
1386
1396
1285
1392
1363
1305
1393
1299
1317
1373
1320
1233
1155
1043
1036
1109
1082
1191
1426
1297
1287
1347
1317
1207
1293
1330
1244
1289
1282
1272
1190
1162
1206
1208
1161
1219
1306
1256
1222
1196
1256
1331
1304
1215
1117
1196
1301
1312
1259
1291
1261
1294
1343
1399
1366
1328
1381
1320
1251
1344
1340
1430
1424
1386
1421
1305
1380
1336
1116
1072
1054
1006
1097
1137
1149
1575
1526
1291
1418
1448
1423
1390
1488
1495
1362
1403
1376
1338
1266
1290
1360
1363
1414
1390
1404
1377
1356
1332
1455
1340
1387
1275
1379
1363
1364
1312
1333
1403
1369
1435
1412
1383
1161
1187
1026
987
1000
944
913
948
976
979
939
913
878
877
844
826
836
831
818
811
813
808
818
808
800
807
816
826
833
878
892
897
904
940
941
921
910
894
931
938
928
927
990
958
962
923
909
949
1009
1065
1082
1047
1001
1060
1095
1152
1051
991
986
954
942
938
926
898
872
874
777
957
893
899
875
888
908
912
936
914
900
876
874
880
929
960
948
893
941
972
934
892
911
915
879
873
856
861
833
826
872
914
968
1037
1015
981
1006
1080
1095
1041
990
1011
1053
1147
1120
1071
1100
1171
1179
1073
1069
1097
1175
1182
1099
1114
1110
1160
1111
1090
1129
1166
1227
1146
1176
1259
1240
1131
1095
1143
1185
1165
1076
1053
1080
1117
1154
1118
1116
1204
1274
1224
1149
1188
1214
1206
1170
1101
1129
1177
1182
1142
1142
1277
1327
1287
1186
1244
1302
1305
1235
1165
1205
1277
1251
1147
1252
1320
1269
1162
1196
1330
1335
1173
1177
1218
1331
1230
1208
1290
1339
1312
1236
1237
1275
1243
1226
1260
1217
1130
1072
1079
1241
1270
1157
1178
1191
1212
1157
1108
1256
1314
1267
1138
1139
1265
1340
1254
1210
1244
1218
1156
1134
1193
1146
1100
1199
1168
1110
1070
1111
1194
1171
1108
1133
1188
1171
1115
1185
1300
1205
1134
1203
1221
1223
1147
1198
1308
1322
1221
1141
1086
1107
1144
1181
1115
1179
1277
1316
1253
1167
1200
1225
1241
1213
1124
1062
1096
1121
1094
1068
1214
1305
1242
1238
1193
1213
1173
1251
1266
1326
1246
1327
1335
1264
1206
1212
1273
1294
1207
1136
1281
1312
1272
1190
1138
1034
1004
1014
1078
1013
937
943
889
947
1134
1130
1157
1333
1297
1308
1284
1223
1162
1125
1161
1204
1185
1108
1128
1095
1021
933
935
907
873
873
839
845
836
839
823
827
824
846
864
880
895
850
892
936
1017
1135
1067
1126
1212
1226
1182
1048
1072
1137
1200
1161
1119
1160
1233
1231
1177
1229
1299
1217
1202
1201
1230
1203
1344
1337
1222
1256
1327
1239
1253
1296
1288
1168
1229
1262
1212
1261
1316
1227
1146
1222
1278
1219
1287
1359
1278
1267
1349
1275
1324
1308
1188
1199
1284
1301
1210
1290
1360
1255
1212
1184
1235
1201
1226
1311
1350
1243
1315
1367
1281
1228
1310
1318
1237
1192
1279
1312
1300
1210
1194
1271
1208
1207
1300
1285
1191
1272
1289
1203
1101
1056
1013
971
1005
1171
1135
1156
1402
1243
1271
1392
1303
1406
1466
1432
1272
1266
1355
1369
1357
1244
1291
1325
1300
1270
1202
1287
1277
1253
1123
1065
1124
1320
1225
1267
1349
1288
1300
1381
1247
1224
1249
1272
1256
1286
1283
1242
1180
1248
1200
1294
1375
1277
1274
1349
1228
1211
1292
1188
1163
1236
1149
1338
1357
1261
1302
1334
1302
1125
1128
1282
1268
1339
1456
1353
1281
1327
1292
1218
1298
1387
1261
1223
1164
1342
1289
1217
1241
1334
1308
1266
1246
1157
1087
1169
1264
1251
1454
1351
1321
1382
1349
1246
1412
1378
1272
1219
1305
1302
1268
1190
1209
1151
1261
1342
1235
1306
1400
1249
1216
1209
1114
1282
1373
1273
1302
1370
1277
1274
1329
1277
1252
1325
1334
1268
1302
1297
1211
1268
1338
1352
1233
1181
1114
1057
1068
1254
1215
1334
1427
1278
1312
1302
1267
1283
1284
1255
1318
1271
1266
1344
1248
1246
1317
1290
1209
1217
1300
1309
1210
1249
1231
1212
1160
1267
1307
1277
1301
1316
1270
1219
1280
1264
1261
1256
1214
1364
1341
1217
1308
1315
1209
1216
1302
1299
1289
1290
1239
1219
1332
1298
1266
1272
1279
1230
1398
1469
1283
1182
1091
1038
1267
1317
1352
1420
1305
1289
1321
1234
1316
1323
1247
1216
1255
1226
1221
1250
1187
1276
1371
1301
1280
1351
1299
1258
1206
1213
1156
1205
1339
1324
1294
1351
1284
1196
1246
1248
1189
1182
1170
1225
1370
1242
1235
1236
1182
1313
1414
1265
1360
1390
1311
1240
1233
1207
1293
1295
1230
1318
1326
1239
1176
1253
1178
1215
1341
1276
1271
1382
1309
1219
1254
1219
1276
1316
1207
1237
1328
1246
1234
1242
1255
1165
1299
1328
1211
1233
1321
1232
1249
1220
1228
1173
1310
1417
1286
1266
1330
1320
1282
1228
1235
1159
1288
1391
1284
1291
1263
1279
1177
1250
1313
1239
1272
1346
1243
1230
1298
1240
1173
1248
1289
1258
1269
1204
1183
1164
1293
1322
1263
1194
1323
1316
1241
1256
1232
1249
1358
1271
1293
1350
1241
1291
1343
1271
1231
1330
1315
1220
1148
1274
1271
1181
1239
1261
1159
1058
1065
1145
1133
1345
1384
1317
1450
1387
1313
1284
1322
1256
1358
1408
1315
1357
1412
1377
1299
1275
1280
1218
1272
1326
1241
1236
1271
1243
1321
1297
1250
1233
1255
1191
1309
1293
1269
1293
1191
1188
1262
1222
1212
1292
1282
1227
1305
1266
1183
1198
1229
1189
1114
1181
1250
1246
1185
1304
1299
1223
1254
1323
1234
1220
1267
1289
1144
1182
1257
1221
1323
1389
1276
1161
1216
1254
1202
1251
1313
1184
1297
1318
1252
1180
1232
1205
1164
1247
1261
1196
1254
1293
1210
1239
1334
1282
1215
1304
1353
1259
1263
1349
1307
1211
1199
1286
1293
1237
1305
1322
1292
1338
1372
1282
1328
1239
1287
1391
1239
1188
1065
982
993
1419
1215
1430
1363
1169
1269
1386
1322
1316
1390
1370
1268
1302
1328
1243
1209
1267
1286
1242
1279
1273
1219
1193
1281
1199
1127
1172
1210
1166
1092
1169
1258
1151
1204
1301
1280
1177
1111
1101
1115
1275
1290
1215
1278
1243
1176
1278
1288
1242
1303
1280
1219
1290
1284
1212
1204
1301
1252
1235
1303
1270
1215
1264
1223
1121
1071
1291
1285
1159
1154
1262
1156
1235
1364
1267
1351
1436
1319
1250
1339
1277
1175
1247
1295
1239
1335
1390
1334
1285
1363
1317
1232
1318
1315
1211
1265
1308
1174
1202
1296
1230
1241
1286
1214
1239
1292
1285
1371
1350
1241
1295
1389
1306
1289
1339
1264
1106
1108
1197
1278
1206
1330
1369
1295
1394
1337
1261
1339
1320
1213
1338
1369
1231
1216
1310
1225
1241
1236
1242
1283
1179
1195
1220
1163
1271
1357
1200
1202
1259
1142
997
974
913
866
871
836
857
827
832
873
991
1153
1060
991
915
887
871
834
824
862
1076
1170
1201
1305
1343
1199
1226
1262
1249
1185
1244
1307
1291
1209
1214
1255
1247
1193
1155
1278
1311
1284
1194
1227
1270
1269
1202
1109
1242
1287
1184
1243
1323
1316
1279
1317
1368
1293
1361
1407
1334
1356
1407
1360
1257
1355
1415
1348
1362
1364
1149
1104
1115
1073
1267
1483
1278
1404
1392
1237
1337
1457
1385
1396
1452
1240
1155
1265
1323
1258
1288
1334
1319
1196
1252
1348
1312
1400
1421
1369
1285
1354
1316
1267
1274
1345
1268
1178
1123
1212
1315
1238
1259
1331
1253
1220
1308
1311
1175
1263
1214
1174
1131
1140
1261
1201
1280
1377
1263
1281
1383
1339
1287
1278
1320
1243
1358
1373
1309
1230
1319
1268
1202
1239
1220
1166
1071
1095
1154
1114
1139
1270
1324
1311
1338
1284
1203
1258
1294
1256
1232
1317
1361
1261
1196
1267
1265
1214
1113
1116
1188
1115
1147
1244
1185
1281
1363
1314
1348
1374
1310
1267
1342
1351
1300
1272
1261
1200
1167
1228
1267
1227
1207
1199
1153
1218
1310
1250
1330
1356
1265
1221
1186
1166
1349
1373
1337
1422
1345
1259
1378
1393
1376
1282
1347
1301
1238
1252
1302
1264
1152
1150
1231
1310
1230
1364
1381
1257
1335
1333
1290
1306
1336
1251
1348
1380
1279
1265
1361
1289
1337
1358
1267
1281
1323
1268
1287
1323
1250
1221
1282
1285
1226
1284
1275
1180
1168
1187
1143
1288
1355
1206
1220
1219
1149
1079
1119
1166
1115
1262
1344
1250
1336
1344
1244
1241
1296
1249
1175
1214
1283
1223
1210
1337
1353
1271
1284
1302
1243
1251
1298
1204
1069
1077
1332
1293
1183
1219
1245
1204
1295
1259
1199
1268
1299
1256
1226
1282
1271
1179
1226
1286
1207
1180
1231
1205
1179
1249
1309
1262
1284
1303
1247
1142
1204
1266
1169
1272
1329
1258
1324
1328
1220
1286
1264
1192
1194
1190
1104
1022
1045
1357
1269
1219
1268
1203
1230
1278
1272
1250
1293
1245
1177
1118
1092
1343
1331
1197
1306
1324
1230
1152
1223
1159
1164
1139
1084
1275
1379
1269
1359
1339
1227
1217
1306
1214
1242
1209
1180
1136
1216
1270
1214
1278
1294
1218
1240
1313
1294
1226
1202
1242
1175
1251
1237
1264
1339
1271
1162
1151
1138
1077
1075
1169
1280
1240
1397
1355
1247
1278
1324
1266
1206
1294
1322
1291
1179
1139
1138
1172
1198
1206
1361
1280
1261
1244
1244
1145
1098
1101
1149
1155
1118
1248
1377
1296
1316
1343
1248
1146
1172
1253
1202
1214
1231
1225
1168
1198
1256
1188
1214
1187
1184
1319
1338
1186
1205
1252
1222
1141
1166
1220
1195
1245
1296
1251
1180
1248
1243
1220
1210
1282
1265
1173
1247
1264
1214
1327
1267
1175
1205
1281
1215
1286
1307
1248
1276
1289
1255
1274
1249
1188
1118
1183
1162
1043
1045
1237
1212
1277
1364
1248
1264
1358
1285
1234
1344
1287
1243
1278
1331
1224
1322
1356
1274
1230
1258
1204
1242
1250
1211
1271
1306
1213
1239
1273
1178
1162
1185
1204
1132
1185
1254
1194
1195
1286
1293
1196
1236
1281
1274
1208
1240
1247
1235
1224
1288
1335
1179
1147
1230
1304
1167
1270
1383
1230
1206
1353
1301
1253
1357
1310
1235
1262
1309
1228
1220
1283
1308
1216
1231
1248
1244
1149
1173
1175
1191
1136
1159
1119
1116
1292
1422
1241
1153
1225
1240
1086
1019
1037
1272
1354
1334
1408
1396
1329
1342
1371
1365
1281
1296
1382
1322
1275
1199
1216
1285
1227
1169
1214
1293
1220
1212
1299
1222
1166
1245
1234
1174
1293
1284
1210
1281
1348
1260
1283
1296
1256
1198
1239
1276
1239
1150
1197
1269
1177
1199
1296
1314
1284
1221
1166
1118
1188
1228
1176
1281
1294
1184
1262
1274
1156
1211
1231
1130
1218
1237
1193
1200
1311
1266
1168
1220
1270
1237
1257
1303
1241
1211
1307
1310
1209
1210
1250
1177
1222
1283
1245
1202
1266
1283
1203
1179
1246
1218
1189
1246
1313
1235
1245
1235
1204
1185
1236
1223
1197
1188
1262
1225
1164
1229
1214
1179
1224
1234
1194
1200
1297
1267
1211
1235
1256
1225
1178
1255
1250
1183
1227
1231
1168
1213
1258
1261
1264
1251
1166
1191
1307
1237
1164
1224
1204
1195
1220
1210
1164
1206
1237
1163
1216
1213
1156
1192
1226
1225
1122
1176
1207
1173
1167
1296
1299
1197
1183
1244
1257
1200
1268
1246
1223
1257
1216
1251
1226
1224
1154
1170
1209
1187
1181
1209
1209
1145
1201
1286
1217
1192
1257
1216
1177
1152
1220
1246
1171
1279
1292
1198
1291
1326
1247
1204
1262
1196
1159
1231
1191
1184
1156
1190
1190
1143
1210
1275
1225
1153
1228
1175
1127
1152
1230
1206
1162
1234
1284
1192
1168
1225
1178
1133
1165
1150
1155
1210
1266
1191
1248
1258
1216
1151
1189
1204
1189
1213
1209
1161
1294
1278
1206
1182
1230
1192
1124
1156
1219
1212
1170
1218
1200
1157
1186
1216
1188
1177
1258
1249
1190
1154
1201
1189
1105
1131
1182
1207
1149
1162
1225
1230
1156
1179
1184
1188
1138
1167
1216
1226
1195
1230
1196
1159
1231
1248
1189
1135
1205
1186
1129
1153
1183
1153
1169
1205
1148
1151
1205
1146
1155
1179
1161
1157
1202
1276
1199
1152
1176
1177
1221
1252
1217
1184
1229
1250
1190
1189
1234
1206
1231
1228
1157
1118
1175
1236
1166
1173
1199
1193
1115
1134
1189
1197
1145
1245
1259
1193
1212
1195
1160
1168
1164
1194
1179
1138
1173
1279
1184
1172
1231
1215
1146
1214
1244
1166
1194
1250
1204
1217
1236
1215
1139
1108
1161
1224
1182
1118
1145
1195
1182
1207
1230
1255
1176
1224
1258
1214
1164
1185
1246
1198
1164
1203
1202
1175
1241
1240
1199
1232
1214
1185
1191
1259
1191
1176
1232
1213
1109
1165
1197
1202
1186
1197
1238
1224
1179
1197
1171
1121
1117
1158
1171
1127
1181
1199
1200
1163
1221
1208
1158
1171
1247
1193
1134
1134
1188
1143
1146
1180
1177
1133
1210
1267
1177
1190
1231
1212
1165
1186
1258
1216
1161
1207
1204
1190
1238
1248
1160
1136
1230
1161
1171
1208
1179
1093
1104
1135
1133
1181
1251
1204
1171
1190
1183
1121
1120
1171
1189
1135
1190
1271
1245
1222
1235
1180
1150
1174
1207
1173
1153
1227
1198
1163
1159
1185
1182
1254
1253
1177
1153
1174
1165
1150
1147
1243
1258
1222
1226
1234
1201
1174
1152
1157
1164
1157
1202
1231
1154
1160
1201
1165
1168
1180
1194
1138
1132
1147
1155
1090
1186
1287
1225
1163
1206
1166
1183
1140
1202
1243
1194
1176
1190
1176
1136
1189
1203
1172
1165
1239
1200
1150
1181
1200
1138
1172
1241
1191
1136
1213
1263
1213
1154
1226
1247
1169
1153
1182
1192
1161
1142
1226
1196
1186
1233
1240
1182
1199
1246
1187
1185
1200
1191
1186
1245
1196
1166
1183
1234
1179
1162
1174
1197
1158
1148
1205
1204
1142
1166
1212
1189
1145
1137
1175
1149
1101
1123
1152
1170
1188
1275
1204
1208
1217
1185
1193
1190
1116
1124
1145
1107
1166
1230
1198
1180
1225
1229
1179
1165
1169
1188
1129
1141
1168
1177
1140
1176
1209
1157
1110
1148
1222
1145
1171
1221
1201
1134
1159
1205
1197
1157
1282
1294
1193
1253
1249
1186
1156
1188
1229
1180
1142
1215
1246
1178
1174
1212
1176
1136
1159
1168
1130
1155
1188
1138
1103
1146
1145
1137
1090
1109
1191
1176
1146
1206
1231
1187
1213
1211
1170
1196
1218
1187
1145
1172
1176
1136
1160
1193
1193
1179
1216
1189
1123
1149
1196
1191
1086
1171
1232
1181
1206
1232
1223
1165
1221
1205
1155
1158
1142
1095
1128
1198
1172
1144
1230
1219
1132
1165
1157
1139
1126
1199
1186
1133
1200
1250
1166
1190
1256
1211
1168
1195
1209
1208
1110
1153
1192
1172
1172
1177
1145
1174
1213
1153
1109
1145
1136
1109
1139
1164
1166
1126
1195
1196
1152
1201
1254
1181
1198
1219
1190
1157
1135
1170
1134
1110
1148
1221
1185
1138
1195
1180
1115
1133
1182
1205
1158
1200
1224
1199
1102
1046
1035
1061
1114
1143
1200
1301
1263
1187
1248
1233
1160
1224
1231
1166
1230
1233
1180
1171
1231
1192
1204
1214
1257
1151
1065
1028
996
1074
1109
1318
1366
1182
1168
1255
1242
1155
1201
1222
1182
1166
1184
1204
1139
1123
1137
1118
1100
1178
1241
1186
1253
1266
1241
1158
1195
1193
1121
1107
1106
1116
1061
1095
1116
1110
1118
1174
1213
1194
1215
1206
1114
1169
1212
1209
1145
1222
1259
1194
1181
1117
1122
1101
1013
1014
1006
1065
1060
1021
1062
1137
1169
1097
1079
1118
1146
1098
1110
1149
1123
1204
1253
1194
1052
1078
1067
1028
1007
1110
1400
1297
1256
1260
1204
1129
1079
1049
1044
1003
992
1111
1290
1263
1243
1305
1254
1122
1070
1076
1090
1073
1164
1217
1139
1220
1252
1204
1193
1246
1250
1159
1195
1221
1187
1134
1186
1198
1130
1117
1224
1188
1188
1136
1136
1126
1217
1307
1252
1277
1320
1235
1224
1277
1245
1158
1210
1251
1217
1122
1190
1226
1157
1163
1213
1225
1154
1145
1187
1204
1140
1119
1157
1173
1147
1144
1133
1111
1089
1021
1041
1058
1110
1121
1284
1283
1177
1107
1149
1167
1091
1067
988
1016
1101
1197
1251
1354
1271
1216
1195
1179
1131
1116
1090
1140
1278
1297
1223
1273
1242
1231
1169
1162
1160
1165
1108
1112
1176
1166
1087
1164
1234
1131
1135
1194
1219
1171
1135
1178
1182
1149
1140
1151
1116
1190
1244
1209
1254
1274
1187
1092
1065
1025
965
961
1060
1184
1130
1306
1315
1234
1169
1164
1137
1127
1113
1076
1107
1189
1149
1099
1140
1168
1134
1102
1083
1062
1052
1067
1262
1256
1129
1066
1045
1019
999
991
1129
1281
1176
1293
1238
1181
1034
1017
1028
1022
1039
1014
1015
1041
1154
1152
1251
1278
1244
1128
1181
1178
1183
1100
1087
1100
1182
1110
1068
1089
1163
1131
1081
1135
1187
1156
1120
1202
1182
1138
1115
1137
1138
1114
1074
1090
1044
982
1033
1073
1016
978
1021
1093
1096
980
1000
1018
1129
1122
1107
1207
1308
1271
1258
1175
1192
1197
1136
1116
1059
1074
1196
1220
1174
1215
1211
1107
1041
1030
1073
1048
1104
1250
1194
1158
1149
1147
1088
1129
1169
1137
1153
1153
1109
1104
1158
1168
1100
1086
1115
1199
1157
1140
1186
1170
1129
1032
983
974
928
935
986
1035
1039
1163
1286
1218
1296
1274
1208
1116
1116
1055
1084
1173
1190
1155
1233
1272
1226
1118
1048
1045
1079
1143
1086
1166
1218
1179
1138
1163
1166
1170
1108
1161
1209
1174
1130
1170
1207
1206
1162
1227
1256
1151
1057
1055
1010
972
995
1058
1115
1060
1207
1314
1177
1286
1273
1170
1169
1198
1209
1219
1206
1185
1234
1255
1160
1161
1209
1180
1217
1232
1252
1165
1099
1120
1164
1131
1221
1306
1214
1064
1011
1017
943
926
974
1018
1026
1110
1178
1171
1092
1121
1156
1130
1200
1322
1332
1234
1254
1315
1270
1203
1168
1180
1162
1194
1211
1157
1182
1224
1167
1118
1125
1149
1132
1035
967
990
954
926
984
1058
1087
1093
1234
1171
1111
1260
1305
1219
1289
1338
1280
1252
1258
1228
1177
1165
1226
1230
1164
1231
1241
1145
1139
1231
1202
1144
1153
1191
1167
1121
1101
1041
974
992
1051
1016
1145
1411
1260
1285
1327
1269
1158
1229
1292
1249
1261
1316
1251
1198
1179
1240
1241
1193
1203
1195
1163
1160
1213
1200
1178
1249
1320
1284
1105
1124
1085
1077
1062
1119
1085
1228
1341
1250
1182
1262
1322
1230
1180
1253
1264
1252
1171
1166
1101
1146
1260
1271
1188
1276
1275
1223
1232
1305
1296
1253
1223
1255
1234
1231
1166
1136
1086
1007
1019
1021
982
1051
1015
928
894
871
831
793
796
780
771
769
757
755
744
718
734
717
710
685
721
715
688
693
685
688
694
684
692
695
728
792
884
1034
927
971
1165
1060
978
927
992
1058
1080
1021
1043
1211
1203
1162
1064
1069
1148
1165
1121
1164
1285
1247
1166
1142
1204
1250
1167
1192
1245
1214
1161
1108
1082
1027
1029
1229
1158
1171
1360
1315
1267
1289
1280
1257
1286
1255
1262
1192
1288
1330
1272
1212
1112
1177
1330
1281
1186
1317
1337
1297
1207
1234
1280
1262
1194
1156
1186
1186
1118
1193
1237
1213
1182
1263
1242
1176
1201
1224
1141
1224
1285
1293
1138
1092
1084
1050
1035
1136
1195
1113
1207
1315
1231
1357
1368
1304
1191
1203
1311
1229
1248
1270
1295
1195
1155
1167
1214
1144
1252
1310
1277
1228
1211
1196
1206
1244
1174
1189
1208
1156
1185
1317
1301
1211
1239
1257
1111
1000
960
1009
1049
1037
1360
1298
1355
1381
1240
1178
1265
1331
1285
1288
1352
1354
1325
1275
1313
1337
1263
1291
1284
1274
1239
1212
1152
1085
1201
1229
1128
1121
1119
1001
990
1097
1201
1266
1279
1286
1207
1311
1277
1331
1376
1285
1245
1283
1249
1208
1260
1275
1226
1254
1278
1177
1166
1144
1099
1008
990
1054
1096
1066
1309
1327
1148
1178
1292
1259
1278
1351
1312
1205
1257
1293
1254
1206
1237
1261
1212
1103
1119
1183
1194
1174
1274
1344
1268
1251
1309
1294
1209
1240
1236
1172
1223
1317
1219
1193
1208
1206
1137
1171
1195
1118
1278
1311
1210
1195
1271
1208
1225
1287
1279
1188
1276
1203
1231
1270
1234
1189
1228
1254
1215
1148
1099
1111
1210
1149
1287
1302
1210
1314
1303
1238
1154
1255
1299
1238
1232
1310
1282
1211
1191
1199
1139
1117
1172
1123
1271
1289
1229
1190
1119
1208
1319
1202
1116
1246
1193
1248
1346
1330
1211
1238
1297
1267
1187
1288
1345
1337
1312
1289
1250
1225
1277
1308
1302
1290
1216
1237
1333
1235
1319
1346
1186
999
968
871
785
809
783
800
798
771
778
792
784
782
771
776
760
781
769
777
844
916
1082
1009
935
988
1252
1230
1096
1126
1169
1213
1206
1136
1227
1289
1246
1158
1218
1234
1198
1241
1245
1197
1196
1236
1248
1217
1184
1162
1245
1188
1121
1249
1294
1128
1066
1102
1141
1199
1308
1191
1224
1289
1218
1218
1287
1250
1197
1311
1290
1258
1256
1293
1286
1294
1258
1258
1185
1111
1188
1099
993
1027
1056
1023
1032
1320
1335
1213
1288
1317
1239
1263
1311
1327
1284
1227
1257
1274
1261
1303
1343
1361
1246
1269
1277
1317
1266
1264
1295
1291
1310
1329
1296
1213
1226
1158
1083
1166
1268
1165
1149
1061
957
947
914
847
804
807
792
810
820
828
882
903
934
1266
1249
1189
1128
1137
1235
1246
1236
1192
1162
1263
1247
1173
1200
1248
1267
1112
1096
1232
1286
1207
1337
1401
1375
1303
1326
1285
1205
1221
1193
1054
1024
989
929
893
859
812
794
806
798
806
810
814
801
817
827
786
834
842
883
912
887
988
1296
1275
1271
1213
1244
1234
1249
1165
1120
1151
1307
1304
1205
1160
1267
1252
1219
1148
1162
1225
1298
1278
1143
1194
1265
1252
1182
1293
1350
1284
1194
1253
1320
1282
1267
1315
1336
1278
1205
1211
1237
1150
1200
1315
1238
1278
1363
1334
1175
1249
1247
1174
1121
1268
1361
1227
1327
1338
1335
1187
1246
1304
1281
1271
1362
1397
1340
1268
1294
1360
1359
1310
1380
1343
1277
1278
1359
1339
1188
1293
1397
1418
1384
1429
1371
1324
1304
1049
1036
1016
958
944
1098
1042
1029
1233
1172
1112
1271
1319
1174
1188
1240
1205
1203
1308
1344
1309
1169
1167
1197
1183
1195
1228
1271
1234
1225
1283
1300
1241
1181
1250
1299
1263
1177
1173
1180
1217
1135
1186
1266
1231
1086
1095
1161
1144
1284
1374
1271
1180
1156
1140
1148
1256
1276
1189
1226
1313
1291
1404
1436
1505
1334
1221
1253
1317
1248
1135
1100
1246
1195
1302
1330
1233
1361
1321
1249
1314
1338
1321
1287
1308
1277
1231
1316
1333
1240
1294
1361
1254
1244
1310
1303
1180
1227
1252
1182
1277
1303
1306
1182
1291
1314
1270
1233
1309
1252
1219
1349
1270
1171
1314
1293
1179
1265
1364
1242
1160
1265
1273
1135
1186
1196
1214
1106
1119
1421
1331
1240
1329
1370
1343
1414
1345
1398
1310
1217
1340
1323
1174
1084
1043
964
959
970
935
969
1329
1159
1221
1219
1162
1167
1262
1274
1139
1134
1139
1112
1087
1217
1313
1232
1151
1138
1210
1273
1138
1133
1207
1246
1153
1172
1215
1194
1141
1106
1103
1092
1203
1316
1219
1133
1230
1244
1179
1206
1260
1302
1297
1367
1269
1386
1324
1234
1271
1294
1190
1300
1203
1177
1369
1206
1170
1313
1303
1192
1367
1349
1211
1215
1350
1403
1249
1355
1362
1381
1425
1380
1435
1360
1309
1165
1149
1059
1060
1205
1228
1106
1174
1237
1036
979
976
928
890
889
949
886
860
947
1451
1305
1152
1222
1288
1211
1132
1190
1287
1329
1217
1186
1250
1261
1224
1188
1226
1285
1261
1191
1199
1257
1265
1236
1230
1261
1184
1235
1274
1123
1064
1166
1317
1172
1253
1272
1229
1169
1244
1351
1244
1309
1355
1338
1260
1318
1356
1349
1202
1229
1257
1158
1200
1359
1214
1073
1119
1203
1090
1047
1227
1345
1231
1265
1351
1265
1159
1209
1323
1316
1197
1243
1331
1409
1330
1340
1340
1380
1339
1365
1364
1347
1269
1325
1400
1306
1340
1405
1221
1338
1288
1057
1032
1010
962
1008
1185
1182
1408
1397
1304
1311
1360
1308
1160
1187
1251
1300
1218
1277
1337
1349
1202
1237
1290
1264
1223
1148
1159
1246
1213
1135
1165
1226
1236
1185
1238
1313
1322
1200
1287
1310
1302
1356
1287
1105
1215
1209
1240
1234
1124
1068
948
931
853
846
802
821
813
827
820
819
806
792
770
791
770
740
762
754
756
749
746
731
727
743
769
784
800
870
1014
1156
1119
1052
1020
1093
1132
1156
1044
985
1056
1101
1139
1037
1005
1080
1176
1194
1100
1163
1243
1289
1175
1074
1111
1176
1182
1166
1222
1288
1261
1212
1320
1317
1268
1270
1346
1298
1235
1181
1222
1235
1070
998
1055
1345
1279
1134
1137
1303
1306
1302
1352
1335
1279
1307
1393
1406
1338
1356
1330
1268
1359
1412
1317
1268
1318
1343
1208
1191
1084
1063
1139
1141
1066
1293
1407
1215
1291
1378
1350
1284
1325
1356
1271
1251
1284
1277
1230
1188
1229
1218
1150
1234
1206
1128
1142
1138
1141
1166
1229
1206
1240
1297
1309
1226
1242
1311
1242
1158
1148
1173
1092
1266
1312
1245
1238
1340
1309
1159
1252
1301
1243
1181
1227
1260
1197
1298
1318
1291
1294
1311
1290
1228
1225
1275
1285
1194
1203
1268
1278
1327
1418
1341
1360
1365
1272
1203
1350
1320
1107
1015
1041
967
955
1044
1060
1064
1376
1383
1312
1420
1422
1380
1252
1324
1361
1353
1299
1212
1274
1265
1217
1246
1202
1234
1275
1275
1155
1172
1254
1225
1150
1203
1259
1200
1216
1307
1322
1310
1280
1219
1300
1284
1206
1177
1174
1109
1105
1125
1033
1156
1270
1099
1246
1329
1233
1286
1363
1382
1257
1327
1365
1358
1329
1269
1342
1346
1297
1202
1228
1193
1200
1293
1274
1220
1232
1336
1249
1287
1228
1144
1272
1405
1246
1100
1230
1312
1174
1258
1328
1243
1355
1308
1174
1279
1294
1179
1237
1294
1214
1311
1319
1248
1267
1398
1321
1201
1229
1266
1298
1315
1418
1365
1321
1261
1177
1181
1308
1205
1312
1389
1405
1297
1281
1325
1287
1174
1213
1335
1241
1123
1061
962
931
891
843
838
830
821
820
800
822
811
812
804
808
829
851
915
985
1168
1094
1097
1158
1244
1198
1131
1139
1206
1191
1167
1115
1152
1235
1265
1250
1164
1223
1304
1222
1194
1247
1242
1157
1245
1308
1238
1295
1315
1223
1285
1316
1249
1210
1369
1420
1241
1220
1337
1327
1294
1221
1274
1230
1132
1293
1354
1342
1186
1244
1322
1259
1176
1265
1388
1339
1177
1118
1161
1154
1111
1185
1350
1290
1425
1382
1299
1311
1346
1386
1284
1293
1359
1372
1280
1310
1347
1299
1224
1268
1259
1162
1150
1255
1186
1227
1286
1227
1109
1247
1337
1202
1274
1354
1371
1311
1231
1291
1295
1259
1241
1265
1166
1259
1296
1185
1215
1331
1229
1197
1194
1103
1128
1331
1229
1268
1383
1305
1246
1288
1328
1283
1217
1283
1292
1218
1220
1257
1246
1146
1168
1261
1222
1203
1224
1126
1097
1191
1250
1202
1402
1324
1256
1253
1315
1172
1179
1316
1276
1190
1296
1280
1239
1149
1278
1316
1272
1181
1228
1269
1322
1301
1239
1211
1254
1242
1174
1152
1227
1206
1098
1050
1131
1192
1116
1234
1346
1245
1287
1367
1339
1237
1329
1348
1365
1439
1388
1247
1171
1209
1277
1202
1247
1283
1307
1218
1215
1253
1279
1167
1183
1342
1271
1144
1056
989
971
1073
1300
1386
1470
1316
1315
1346
1374
1231
1373
1382
1396
1292
1330
1399
1393
1357
1266
1312
1267
1186
1180
1218
1150
1294
1413
1261
1182
1222
1231
1136
1260
1317
1220
1330
1381
1390
1287
1321
1313
1256
1285
1340
1306
1203
1257
1355
1245
1208
1318
1244
1122
1192
1296
1194
1208
1272
1265
1195
1298
1362
1338
1385
1339
1285
1371
1287
1272
1303
1233
1282
1401
1269
1159
1065
962
923
875
845
815
826
825
828
815
822
826
805
808
800
779
799
817
834
931
1211
1140
1063
1143
1152
1201
1117
1146
1228
1232
1210
1163
1218
1340
1277
1202
1229
1301
1259
1216
1292
1292
1265
1148
1131
1273
1298
1164
1346
1342
1230
1322
1354
1279
1348
1396
1394
1233
1212
1295
1248
1201
1379
1405
1281
1280
1354
1347
1226
1281
1319
1211
1307
1341
1380
1304
1294
1240
1140
1204
1192
1101
1100
1115
986
982
1013
1025
937
963
1154
1312
1212
1381
1399
1341
1291
1339
1361
1364
1340
1259
1324
1355
1313
1260
1198
1252
1272
1230
1233
1306
1228
1281
1376
1207
1183
1241
1161
1219
1359
1353
1244
1322
1364
1278
1299
1340
1329
1248
1343
1352
1278
1230
1315
1321
1253
1210
1136
1042
1102
1241
1140
1265
1314
1228
1306
1364
1325
1313
1333
1334
1227
1176
1249
1307
1257
1210
1291
1292
1268
1190
1232
1232
1180
1203
1255
1177
1229
1272
1205
1086
1157
1068
1020
1119
1217
1135
1311
1392
1266
1267
1387
1391
1325
1236
1340
1360
1332
1246
1242
1309
1341
1294
1244
1319
1309
1257
1192
1244
1341
1187
1104
1117
1036
1016
1029
930
913
934
949
896
882
1255
1239
1290
1384
1338
1341
1312
1220
1261
1344
1320
1320
1230
1319
1381
1373
1356
1288
1269
1309
1301
1233
1154
1142
1148
1100
1143
1140
1071
1138
1286
1179
1286
1355
1340
1274
1312
1351
1340
1298
1329
1343
1294
1280
1311
1243
1163
1123
1129
1082
1120
1107
1092
1269
1221
1205
1366
1300
1229
1308
1348
1246
1293
1342
1343
1308
1219
1301
1311
1281
1289
1295
1273
1186
1253
1335
1232
1199
1210
1106
1043
1077
1107
1083
1237
1336
1299
1451
1446
1412
1306
1372
1368
1271
1300
1319
1291
1228
1234
1243
1180
1172
1271
1278
1158
1188
1250
1175
1336
1362
1360
1295
1302
1387
1369
1310
1337
1342
1270
1315
1339
1292
1245
1267
1272
1214
1125
1127
1068
1045
1138
1036
1080
1270
1230
1334
1454
1374
1230
1299
1368
1324
1309
1384
1365
1385
1279
1277
1333
1313
1279
1223
1227
1208
1183
1142
1303
1271
1146
1281
1276
1158
1199
1374
1407
1289
1395
1418
1377
1308
1355
1345
1287
1361
1335
1337
1257
1301
1327
1259
1239
1326
1296
1173
1220
1255
1170
1077
1082
1026
1083
1174
1136
1260
1429
1306
1373
1381
1324
1323
1390
1393
1311
1245
1324
1375
1286
1203
1241
1272
1232
1214
1321
1341
1236
1276
1348
1319
1337
1303
1232
1128
1176
1205
1133
1374
1349
1203
1298
1314
1175
1295
1364
1255
1270
1352
1265
1213
1352
1343
1222
1238
1334
1285
1199
1288
1243
1177
1207
1177
1140
1283
1383
1246
1155
1261
1290
1175
1234
1323
1302
1208
1357
1346
1281
1223
1285
1270
1166
1195
1303
1242
1204
1314
1288
1190
1175
1260
1266
1176
1299
1314
1206
1230
1260
1234
1159
1218
1236
1139
1070
1137
1166
1093
1125
1194
1091
1155
1241
1228
1142
1201
1229
1160
1297
1200
1113
1036
1025
1093
1083
1143
1425
1421
1256
1304
1327
1304
1224
1357
1363
1279
1281
1344
1282
1287
1295
1307
1208
1116
1184
1294
1199
1149
1157
1175
1132
1148
1122
1090
1034
1038
1157
1084
1114
1285
1312
1193
1309
1349
1305
1237
1260
1337
1255
1297
1317
1278
1223
1236
1273
1237
1206
1266
1246
1142
1169
1245
1266
1184
1221
1313
1295
1208
1290
1318
1194
1224
1271
1200
1194
1279
1239
1138
1227
1302
1166
1171
1266
1119
1014
1023
1030
1009
1037
1170
1164
1120
1267
1358
1260
1355
1414
1324
1304
1277
1289
1198
1180
1185
1249
1177
1166
1150
1156
1121
1112
1149
1083
1055
1079
955
903
861
831
819
802
824
806
813
799
815
808
792
788
799
779
762
753
743
754
750
740
748
734
732
747
735
751
736
755
790
833
980
1078
1013
1009
1125
1174
1186
1139
1021
997
1112
1167
1205
1139
1143
1135
1186
1181
1138
1198
1263
1247
1214
1071
1084
1231
1220
1301
1349
1418
1317
1243
1312
1345
1342
1277
1256
1289
1233
1233
1311
1317
1190
1213
1254
1191
1082
1056
1114
1127
1136
1252
1342
1308
1406
1382
1295
1281
1356
1360
1347
1297
1332
1334
1327
1283
1320
1316
1217
1192
1226
1120
1201
1152
1074
1131
1145
1104
1306
1401
1301
1324
1344
1346
1283
1345
1362
1354
1332
1298
1274
1336
1312
1322
1307
1235
1247
1229
1215
1228
1326
1349
1247
1335
1311
1256
1363
1390
1297
1306
1378
1419
1333
1314
1349
1343
1303
1313
1317
1286
1213
1233
1168
1097
1142
1113
964
906
901
900
945
897
902
870
854
842
882
878
889
873
842
830
835
833
811
809
839
853
871
950
1075
1023
1016
1183
1014
1085
1222
1209
1070
1164
1255
1261
1229
1094
1164
1225
1263
1184
1202
1260
1266
1237
1171
1253
1312
1290
1200
1240
1264
1277
1219
1223
1275
1252
1229
1239
1229
1204
1232
1345
1382
1335
1279
1293
1311
1212
1243
1316
1376
1274
1302
1343
1371
1293
1340
1364
1307
1218
1214
1264
1311
1310
1307
1313
1289
1334
1293
1280
1328
1300
1212
1158
1160
1274
1313
1269
1290
1363
1353
1269
1374
1373
1290
1385
1391
1327
1285
1321
1317
1285
1238
1268
1182
1245
1341
1318
1184
1300
1366
1324
1210
1298
1321
1336
1309
1309
1342
1303
1243
1324
1346
1302
1336
1316
1311
1244
1339
1342
1327
1234
1323
1321
1303
1219
1290
1337
1335
1258
1331
1330
1224
1241
1261
1281
1350
1372
1291
1343
1386
1333
1292
1311
1319
1286
1250
1283
1295
1209
1307
1380
1308
1359
1362
1406
1279
1318
1383
1360
1333
1325
1367
1305
1161
1229
1300
1258
1192
1131
1292
1404
1348
1277
1283
1276
1294
1253
1417
1436
1384
1298
1377
1326
1294
1275
1334
1351
1269
1252
1290
1265
1250
1302
1300
1247
1288
1299
1320
1397
1346
1262
1348
1378
1352
1311
1314
1322
1324
1349
1295
1233
1251
1262
1244
1148
1301
1369
1247
1339
1347
1322
1183
1270
1329
1335
1295
1355
1334
1299
1220
1287
1399
1361
1361
1403
1369
1302
1324
1363
1298
1266
1332
1334
1306
1253
1342
1322
1225
1146
1178
1244
1212
1207
1287
1350
1232
1337
1369
1258
1381
1306
1292
1237
1246
1327
1339
1364
1319
1254
1301
1272
1059
991
975
933
927
885
871
897
905
913
899
927
904
880
893
961
945
1324
1320
1125
1176
1234
1261
1133
1181
1258
1324
1246
1268
1363
1378
1332
1236
1304
1326
1305
1314
1318
1311
1253
1339
1282
1238
1260
1285
1307
1231
1277
1362
1388
1300
1251
1307
1305
1243
1305
1345
1359
1289
1362
1376
1386
1268
1351
1371
1300
1265
1367
1388
1311
1359
1362
1313
1331
1344
1275
1287
1302
1254
1329
1321
1287
1249
1338
1391
1287
1365
1363
1381
1317
1378
1411
1283
1283
1352
1298
1283
1345
1322
1331
1353
1350
1253
1238
1242
1340
1458
1458
1373
1436
1423
1353
1273
1340
1360
1362
1271
1332
1334
1251
1261
1333
1358
1325
1247
1329
1369
1294
1360
1316
1322
1273
1408
1403
1334
1355
1359
1335
1260
1361
1334
1328
1233
1327
1344
1255
1353
1327
1282
1354
1384
1426
1306
1312
1342
1314
1238
1326
1320
1345
1274
1295
1296
1239
1227
1310
1376
1252
1300
1364
1306
1371
1385
1309
1233
1314
1305
1217
1282
1311
1319
1285
1363
1398
1264
1322
1342
1312
1319
1332
1283
1345
1349
1335
1322
1289
1283
1308
1279
1233
1351
1298
1352
1364
1304
1402
1391
1323
1322
1374
1279
1357
1342
1329
1240
1314
1275
1230
1375
1351
1283
1331
1333
1244
1378
1380
1311
1427
1348
1322
1393
1325
1288
1287
1332
1260
1369
1397
1342
1336
1379
1351
1315
1324
1345
1279
1334
1376
1338
1334
1355
1314
1308
1346
1358
1389
1404
1324
1407
1387
1305
1365
1346
1290
1299
1357
1295
1204
1250
1355
1329
1357
1409
1356
1335
1414
1315
1248
1341
1323
1306
1367
1331
1259
1376
1373
1295
1382
1383
1269
1290
1373
1308
1306
1397
1315
1283
1323
1321
1312
1318
1399
1408
1341
1244
1363
1372
1225
1275
1358
1388
1220
1350
1410
1308
1403
1371
1304
1363
1365
1325
1271
1309
1354
1240
1301
1314
1305
1269
1332
1339
1277
1303
1352
1362
1361
1405
1318
1318
1361
1318
1240
1359
1381
1281
1348
1332
1242
1299
1319
1275
1309
1406
1369
1346
1351
1324
1391
1423
1341
1366
1385
1344
1281
1350
1276
1333
1347
1295
1258
1298
1312
1247
1357
1333
1199
1156
1131
1220
1365
1302
1322
1261
1213
1197
1371
1346
1311
1373
1404
1411
1400
1420
1291
1351
1348
1279
1400
1405
1342
1322
1349
1287
1336
1366
1260
1312
1350
1323
1280
1387
1505
1430
1357
1340
1340
1277
1270
1284
1249
1249
1336
1290
1222
1270
1277
1178
1257
1334
1209
1233
1291
1225
1167
1281
1266
1212
1260
1265
1290
1232
1274
1303
1300
1229
1285
1342
1320
1213
1258
1224
1327
1245
1298
1267
1328
1254
1239
1298
1261
1259
1341
1301
1206
1252
1207
1251
1235
1302
1395
1416
1308
1353
1296
1259
1234
1351
1447
1303
1366
1246
1290
1254
1186
1247
1268
1224
1278
1252
1213
1303
1284
1214
1345
1348
1352
1314
1349
1261
1286
1314
1285
1282
1316
1353
1252
1261
1309
1255
1221
1258
1232
1237
1302
1299
1245
1255
1354
1394
1271
1342
1326
1233
1299
1268
1194
1264
1218
1154
1167
1235
1205
1250
1299
1228
1238
1288
1263
1260
1348
1344
1218
1267
1254
1184
1270
1258
1274
1279
1274
1317
1356
1217
1242
1270
1204
1266
1308
1232
1250
1278
1234
1219
1254
1176
1180
1228
1267
1253
1170
1229
1246
1187
1296
1259
1178
1262
1254
1134
1121
1235
1313
1206
1242
1257
1237
1133
1264
1295
1236
1209
1307
1307
1362
1343
1274
1293
1263
1197
1287
1275
1267
1398
1286
1271
1322
1258
1263
1309
1251
1322
1316
1278
1299
1272
1241
1218
1271
1263
1194
1262
1234
1220
1173
1271
1345
1382
1339
1316
1270
1214
1119
1045
940
891
922
960
956
946
933
893
866
811
847
846
840
808
824
806
820
806
811
827
802
806
796
800
775
774
764
746
761
765
759
767
786
777
776
784
782
812
848
860
856
859
870
875
861
890
857
870
867
885
893
878
876
879
930
970
1049
1054
1031
995
977
936
921
929
924
921
926
933
966
946
931
951
988
968
1028
973
927
908
865
880
916
960
982
958
982
953
925
943
947
893
887
869
877
865
856
818
821
814
811
798
794
772
758
740
743
744
725
720
713
741
751
769
777
811
831
920
1063
1066
1038
1056
1104
1117
1068
1077
1100
1153
1159
1091
1139
1160
1158
1122
1063
1095
1147
1185
1117
1107
1162
1195
1188
1133
1120
1135
1175
1162
1094
1050
1116
1173
1162
1121
1203
1222
1177
1164
1224
1250
1211
1144
1201
1219
1202
1109
1156
1201
1208
1231
1134
1160
1191
1229
1147
1124
1179
1225
1167
1190
1251
1202
1142
1175
1210
1204
1116
1127
1156
1113
1131
1217
1287
1185
1225
1249
1191
1120
1153
1228
1241
1183
1135
1183
1239
1186
1125
1171
1241
1211
1218
1275
1277
1201
1141
1150
1247
1279
1197
1207
1239
1202
1261
1289
1263
1159
1218
1205
1196
1056
1025
1018
994
933
888
830
813
833
805
827
820
809
836
882
907
916
1001
1039
1082
1095
1108
1115
1078
1058
1067
1157
1139
1053
1030
1070
1151
1124
1114
1111
1184
1165
1173
1157
1115
1083
1165
1238
1205
1124
1029
1019
933
893
953
1017
1031
1091
1223
1242
1166
1179
1204
1178
1138
1125
1165
1217
1274
1202
1211
1290
1289
1265
1244
1167
1218
1250
1223
1223
1156
1147
1246
1320
1230
1159
1180
1180
1110
1117
1223
1242
1172
1165
1261
1283
1232
1122
1175
1268
1305
1283
1221
1195
1267
1264
1157
1230
1201
1034
1028
1097
1059
1066
1070
1030
1001
1058
1118
1081
1118
1223
1208
1209
1143
1155
1206
1204
1234
1153
1140
1200
1267
1202
1174
1214
1235
1231
1148
1194
1228
1221
1136
1153
1206
1219
1184
1173
1215
1256
1198
1214
1190
1256
1233
1179
1198
1257
1249
1129
1102
1179
1183
1087
1153
1260
1223
1141
1212
1253
1234
1153
1192
1276
1277
1208
1180
1226
1231
1134
1161
1234
1200
1139
1176
1215
1169
1003
985
1013
1007
1207
1346
1255
1162
1232
1238
1184
1219
1235
1247
1212
1289
1264
1288
1202
1258
1274
1309
1255
1220
1293
1276
1200
1193
1195
1084
1086
1120
1038
1079
1144
1095
1069
1129
1203
1140
1188
1308
1296
1231
1273
1343
1350
1273
1242
1267
1244
1263
1197
1214
1213
1260
1212
1223
1289
1233
1176
1088
1212
1237
1190
1115
1183
1252
1257
1210
1255
1274
1294
1209
1143
1221
1286
1245
1135
1147
1202
1279
1222
1174
1258
1260
1200
1236
1335
1343
1244
1104
1096
1187
1272
1202
1255
1347
1295
1172
1240
1258
1267
1230
1088
1107
1203
1270
1258
1373
1351
1247
1312
1384
1346
1280
1179
1070
1001
943
942
957
980
1315
1189
1201
1341
1380
1292
1328
1296
1338
1320
1277
1364
1365
1340
1274
1230
1242
1269
1273
1211
1233
1247
1199
1132
1159
1219
1147
1137
1177
1029
961
951
935
959
1005
1095
1138
1144
1094
1000
959
879
646
896
790
778
803
803
803
791
794
784
782
798
800
771
744
743
746
730
737
749
754
756
790
841
881
871
880
926
1018
964
931
956
993
1023
1047
1034
1020
1048
1101
1106
1098
1059
1053
1154
1156
1144
1060
1076
1187
1202
1117
1176
1230
1203
1135
1202
1247
1173
1076
1098
1162
1186
1093
1093
1254
1223
1190
1325
1344
1239
1231
1267
1241
1187
1156
1206
1152
1130
1239
1270
1182
1061
1039
1046
988
949
1016
977
946
955
974
951
919
918
901
940
904
891
979
1217
1081
1135
1189
1226
1214
1082
1075
1112
1152
1132
1090
1127
1169
1169
1163
1073
1071
1117
1155
1144
1085
1095
1153
1191
1174
1125
1119
1209
1220
1215
1142
1094
1124
1188
1169
1104
1145
1237
1241
1137
1095
1146
1194
1135
1167
1264
1265
1229
1131
1096
1133
1224
1105
1099
1173
1184
1108
1114
1103
1062
951
942
985
957
985
1170
1293
1178
1144
1170
1257
1179
1101
1126
1180
1242
1203
1148
1200
1260
1228
1160
1128
1170
1208
1236
1140
1131
1194
1206
1163
1091
1100
1135
1185
1127
1101
1172
1212
1228
1119
1106
1183
1164
1133
1086
1090
1155
1204
1148
1075
1068
1159
1173
1113
1074
1110
1153
1145
1073
1125
1162
999
960
980
1000
957
979
953
932
938
904
846
806
799
768
755
767
746
731
737
721
726
718
709
702
715
702
702
694
694
710
703
696
688
702
689
699
691
695
692
697
682
694
699
691
703
711
719
717
728
736
731
739
771
777
786
788
797
845
879
886
855
877
869
882
845
826
813
810
833
829
804
793
807
760
755
784
770
784
780
776
753
756
757
745
727
731
737
714
724
709
732
719
706
718
732
737
752
766
767
772
791
818
792
809
789
799
767
781
764
785
766
770
751
762
753
745
746
744
704
705
725
727
726
701
711
699
729
604
682
900
739
739
742
741
762
755
763
756
757
767
783
800
789
780
770
764
803
763
751
767
757
715
744
721
724
731
699
711
701
686
699
714
694
693
692
675
684
690
699
592
818
708
705
716
707
725
735
732
734
722
718
694
700
694
702
713
725
716
749
767
785
802
777
768
754
745
729
693
689
676
672
659
677
658
650
653
659
649
646
636
658
658
652
664
658
672
685
660
700
692
723
727
732
721
706
682
702
693
692
674
666
666
667
679
662
646
636
654
640
637
636
648
646
657
658
674
700
695
713
689
700
691
693
698
676
681
689
692
685
657
667
666
659
661
650
657
649
647
648
635
651
662
653
658
671
705
713
713
678
683
676
696
686
678
690
670
677
675
675
661
678
678
679
669
687
698
704
712
719
729
728
728
738
750
735
736
709
703
704
703
683
697
679
687
689
690
694
704
703
684
683
698
716
713
731
744
734
731
724
728
728
727
713
693
707
702
712
688
691
679
678
683
674
679
673
651
682
670
680
694
705
707
718
724
712
720
719
698
710
720
705
723
721
721
730
707
716
747
709
711
690
699
691
722
705
716
731
716
731
731
713
737
732
724
732
730
733
719
728
726
751
737
728
726
749
748
753
739
744
741
758
734
765
766
753
747
735
732
718
717
715
706
685
695
707
705
707
714
724
734
746
763
735
750
737
742
751
750
750
753
741
722
713
719
713
720
729
728
721
716
715
739
753
744
755
744
725
715
722
721
708
701
690
714
707
710
718
725
742
765
764
763
769
756
739
739
732
734
730
714
705
696
722
713
743
736
739
745
748
757
734
752
738
728
735
727
741
721
700
725
729
738
746
730
704
739
735
730
734
726
707
711
698
692
666
691
649
642
653
658
648
635
629
635
637
627
607
621
622
621
622
598
604
600
617
611
615
586
588
583
598
600
596
582
587
601
602
610
631
615
629
623
645
626
628
642
629
639
632
630
634
630
623
642
605
639
628
633
630
619
623
627
633
615
613
614
626
619
625
623
635
638
620
633
623
577
715
662
632
644
659
666
658
655
655
667
674
673
656
671
668
662
663
636
660
658
665
660
646
652
658
668
666
653
678
675
696
724
708
728
742
734
736
715
746
737
724
730
721
738
708
728
716
725
726
733
712
713
719
717
701
679
685
679
670
680
679
671
648
660
655
644
653
654
658
668
657
677
666
665
667
664
671
682
683
707
724
732
735
751
753
723
739
752
742
732
745
712
703
728
716
759
738
750
750
740
745
767
774
758
755
751
724
722
727
727
738
732
745
745
734
743
752
767
778
752
739
753
729
732
733
726
696
707
707
699
691
681
705
714
719
735
731
738
754
762
763
750
739
739
746
719
727
708
728
720
718
731
746
740
726
747
737
728
731
715
719
707
708
714
718
724
725
713
719
742
712
724
739
734
734
752
748
731
711
722
763
804
812
841
821
795
810
814
849
844
810
799
808
777
773
773
768
787
768
753
754
745
729
743
755
752
761
740
788
781
782
766
789
803
794
795
799
811
822
816
787
816
813
813
784
782
788
764
724
738
714
706
716
708
712
734
710
707
718
729
742
741
752
727
729
735
736
729
716
712
716
713
714
719
707
728
731
764
774
736
759
747
762
753
728
742
754
754
756
733
774
760
772
750
763
750
752
758
750
739
738
742
745
749
744
762
775
766
758
755
783
758
772
786
787
760
772
772
763
778
766
755
784
779
769
748
761
740
751
786
782
764
765
756
771
774
759
791
779
759
763
773
754
766
780
763
757
740
738
748
732
707
709
717
716
710
711
690
698
675
721
741
751
758
750
750
738
735
757
774
775
765
762
793
774
768
792
794
781
788
794
813
828
834
805
809
813
827
815
808
811
830
822
794
798
794
784
802
752
766
766
762
737
757
787
798
829
833
808
816
839
874
896
894
861
829
838
826
850
817
799
795
785
779
752
775
755
749
725
734
751
734
713
729
726
745
763
749
775
796
817
831
790
806
788
778
778
751
767
765
772
769
769
762
759
754
747
745
716
728
726
745
768
771
783
821
834
779
797
784
802
761
755
781
739
747
764
738
753
744
764
765
753
740
726
753
763
773
762
752
782
750
757
755
741
752
730
746
747
739
737
743
745
747
731
747
731
717
718
719
711
715
711
712
702
718
712
724
706
718
716
737
736
733
729
704
716
737
739
733
736
711
723
733
709
713
708
700
699
689
691
688
702
678
686
676
688
660
666
658
653
641
636
624
628
632
637
614
612
614
612
615
614
618
592
599
616
576
585
598
599
588
587
592
604
612
615
611
623
609
619
616
619
638
619
606
617
614
611
624
616
619
608
603
615
616
606
611
612
595
607
606
610
625
613
621
623
633
641
658
651
635
650
648
652
649
663
656
652
653
651
650
657
646
652
660
687
687
684
715
693
723
719
721
697
708
678
680
688
680
665
665
695
668
680
691
700
712
713
714
713
742
735
767
759
783
781
757
784
779
761
759
759
747
757
740
742
700
729
710
701
702
704
714
721
722
783
808
777
785
795
813
799
787
790
800
800
792
796
815
823
818
795
799
794
821
799
814
816
798
794
816
800
832
804
789
794
782
791
768
782
807
826
798
782
794
776
788
762
757
757
754
752
736
751
751
743
766
735
731
743
746
761
823
849
799
796
773
774
769
759
759
765
764
766
768
784
804
754
757
768
754
745
739
753
773
766
786
787
783
801
819
838
867
826
840
821
838
807
789
800
804
791
773
781
774
760
788
783
783
804
837
793
760
766
772
756
757
737
753
755
750
765
769
753
749
772
769
759
750
752
776
793
777
794
786
796
785
784
759
727
735
747
752
767
765
794
817
814
782
767
791
781
755
757
757
773
741
755
744
744
744
747
753
724
734
716
714
714
706
724
725
720
708
727
728
717
711
720
722
743
761
770
766
763
775
789
808
758
796
754
749
722
734
740
753
736
751
760
786
795
774
788
775
795
776
760
763
744
747
770
775
779
758
769
774
746
735
743
742
764
790
773
757
783
779
757
762
777
783
785
814
827
858
837
815
793
797
812
804
806
800
778
769
782
765
781
787
808
815
805
804
805
824
830
823
809
798
803
803
795
785
786
810
826
831
815
804
803
825
796
801
808
867
854
906
833
802
800
798
795
792
793
774
754
763
758
751
755
761
763
752
752
729
742
734
735
725
750
771
786
787
801
794
829
831
832
832
816
804
771
771
766
767
771
746
772
756
745
756
747
773
782
773
768
758
780
795
799
777
808
859
925
898
847
845
821
598
1021
811
798
819
798
825
819
803
814
810
802
821
775
801
795
807
776
788
766
789
784
765
786
790
798
799
814
810
816
817
832
854
858
815
824
825
855
841
804
814
829
837
855
854
833
827
821
791
783
788
790
785
783
760
778
773
775
786
781
770
778
783
804
789
759
775
779
755
769
753
759
750
761
756
760
752
773
769
764
766
763
774
785
797
784
784
789
794
799
823
812
800
812
794
776
763
785
785
771
776
783
801
798
786
789
797
823
815
794
805
806
802
805
794
790
792
796
816
806
789
808
794
814
810
798
804
782
772
750
752
733
732
747
753
770
781
800
773
809
806
837
814
817
817
833
792
794
769
786
781
775
783
810
818
805
814
837
847
868
875
845
866
849
865
848
830
841
859
837
833
831
844
836
825
802
827
812
804
787
821
794
810
797
813
821
842
854
844
845
853
842
843
846
838
832
829
820
821
698
922
833
805
819
813
816
823
809
805
783
782
762
760
745
730
736
740
774
768
777
776
785
790
803
801
798
774
805
792
777
788
805
801
793
769
765
756
754
752
733
739
599
833
697
695
685
667
673
702
683
714
716
733
724
737
739
709
717
677
692
686
686
667
694
713
692
707
698
721
757
738
735
760
755
758
732
754
757
776
770
772
737
738
732
739
747
728
702
694
729
725
721
706
699
714
698
703
673
673
668
677
691
677
667
692
671
683
691
685
714
699
720
732
754
773
752
754
750
728
713
701
704
687
691
704
720
751
759
758
766
758
718
701
824
509
1044
778
736
757
742
738
715
731
723
744
717
707
712
710
700
688
703
701
706
684
698
694
697
678
700
701
677
693
680
684
685
682
672
667
659
668
662
674
653
660
663
675
663
657
669
668
662
674
674
674
680
682
684
671
675
669
693
684
663
666
670
671
671
669
660
685
695
705
696
712
707
717
699
724
725
724
710
721
698
697
694
698
691
711
706
706
698
691
669
680
667
669
688
659
672
676
673
690
674
699
688
673
675
666
674
685
678
702
692
700
707
699
708
696
698
703
683
676
674
656
668
677
666
693
679
696
695
729
584
834
721
719
717
719
737
725
725
755
752
756
756
764
787
765
774
789
779
769
780
793
790
775
753
755
773
782
767
803
791
780
761
759
719
738
717
707
712
711
723
716
724
702
559
780
705
700
695
707
690
697
696
681
675
686
681
679
660
645
669
660
650
638
646
629
635
634
628
634
626
635
640
640
634
630
627
629
629
663
679
686
712
724
694
694
692
695
654
679
678
672
655
647
654
643
659
636
647
654
655
637
643
645
653
661
660
645
654
672
669
658
656
668
657
666
665
655
665
674
673
673
681
677
687
688
677
681
684
691
708
698
713
722
729
742
724
728
728
726
734
730
721
736
750
727
742
751
748
737
725
714
730
718
727
733
755
786
759
735
743
725
722
708
727
745
739
746
752
747
774
766
761
759
769
772
755
783
800
805
787
793
783
780
741
771
747
732
709
708
696
670
687
694
694
686
675
714
705
724
712
726
739
754
762
761
787
819
827
798
801
801
793
791
800
768
751
763
767
743
767
750
763
770
760
758
756
739
749
759
776
761
739
759
767
765
747
748
484
1007
720
739
716
739
727
766
758
772
774
752
750
742
719
734
743
729
746
748
727
778
762
762
756
741
772
772
744
768
740
755
747
760
747
749
739
725
719
730
727
749
728
724
722
726
707
724
702
708
695
493
900
698
708
688
691
714
695
707
717
694
700
703
700
707
677
679
690
679
691
690
681
669
699
683
685
702
693
674
677
691
680
668
694
693
683
663
685
677
695
695
675
692
693
700
683
699
710
710
715
706
705
684
691
686
685
694
698
709
738
718
712
700
687
692
689
719
688
685
683
707
713
678
710
715
761
770
764
758
747
759
782
786
786
792
800
814
804
784
791
820
824
792
796
796
785
779
485
537
428
441
426
770
756
770
789
754
763
760
773
774
755
768
756
734
753
766
775
773
774
768
771
784
781
789
779
776
794
792
792
796
788
802
806
782
746
756
746
754
740
749
730
743
737
739
734
754
759
759
753
737
740
765
750
761
755
774
763
775
766
749
752
776
780
783
765
744
741
738
742
751
781
773
784
802
798
783
782
759
778
765
762
763
766
764
747
753
627
905
771
760
766
796
810
520
1106
797
783
790
781
776
749
765
769
762
728
768
793
786
790
780
627
905
732
763
713
719
692
703
715
727
708
701
717
733
740
742
749
723
729
734
726
721
733
720
697
699
694
708
714
716
688
687
725
741
787
805
800
804
781
767
756
758
736
737
724
728
727
735
742
757
742
770
754
748
751
742
758
746
748
734
722
722
727
713
705
706
699
705
686
696
690
683
681
682
718
719
728
747
751
739
752
751
742
757
761
744
745
768
749
753
740
775
763
772
785
758
772
778
764
749
742
725
709
706
682
691
685
672
692
685
688
688
681
677
693
683
679
684
680
677
665
679
652
659
650
653
636
642
642
638
640
644
653
669
683
686
696
735
736
734
723
738
738
739
740
711
728
733
741
725
734
731
728
724
728
731
714
709
709
745
738
722
716
734
735
709
731
710
698
681
695
667
694
683
700
711
706
728
716
730
739
743
736
771
799
774
762
771
779
774
759
782
798
779
799
773
757
770
781
779
759
582
931
759
769
766
739
774
780
794
761
763
757
777
752
752
750
756
745
734
735
733
723
708
737
740
722
721
731
734
747
716
720
716
729
716
717
736
749
759
759
773
772
791
804
816
777
778
821
794
792
797
782
814
805
816
819
810
817
812
822
844
826
831
818
813
790
793
808
775
746
780
786
774
775
775
807
867
842
825
849
889
948
885
869
893
883
836
857
879
890
873
910
932
906
893
892
921
903
855
884
891
833
870
852
883
881
864
838
822
852
837
807
839
822
793
833
846
819
846
866
907
877
927
937
875
890
897
870
835
856
877
904
869
889
890
899
889
871
849
834
818
796
815
857
854
844
864
888
922
948
920
905
950
976
970
922
914
939
972
936
880
900
952
966
932
906
931
944
943
907
954
940
900
912
961
945
933
957
958
924
889
918
963
936
932
975
1011
1015
938
934
968
950
894
913
949
974
914
935
943
913
899
891
933
902
900
890
897
900
943
959
935
959
984
959
945
933
935
904
877
905
923
885
879
898
927
916
953
997
978
955
935
950
966
909
919
938
967
923
944
954
945
897
911
901
880
853
851
854
859
836
836
854
852
801
800
807
828
872
906
945
964
958
959
932
948
935
905
881
870
860
850
836
805
788
803
778
805
832
824
857
866
892
880
903
910
907
934
961
912
928
913
924
905
870
897
883
861
863
855
843
837
805
804
794
761
796
811
816
784
818
846
814
810
832
869
876
893
878
884
859
869
879
861
859
846
882
898
852
837
886
922
892
876
911
916
935
900
892
873
887
870
893
877
883
878
868
838
863
868
853
852
892
875
864
890
916
890
882
886
906
880
874
914
953
909
930
946
913
904
904
934
890
910
911
930
931
896
909
921
894
881
893
905
885
879
868
899
874
869
867
883
886
865
883
923
934
960
904
898
905
893
894
892
876
884
906
907
899
913
964
957
929
940
983
935
945
934
955
954
913
920
945
955
959
868
873
868
842
839
842
843
877
886
884
913
921
961
925
929
930
912
879
869
897
882
882
910
885
877
929
932
928
944
975
955
926
949
951
964
920
916
950
945
922
907
905
921
876
866
890
888
870
886
890
906
918
914
939
954
924
920
925
945
919
925
932
908
893
921
928
906
896
919
955
970
928
934
950
936
946
964
980
921
920
893
908
914
918
899
894
872
829
856
887
927
926
933
939
967
975
915
948
935
942
946
946
915
923
961
919
914
909
926
934
941
945
905
868
895
874
908
915
930
923
911
923
927
979
950
948
974
942
981
938
938
953
974
990
955
925
942
909
927
962
1019
1009
947
937
941
932
928
923
928
924
906
919
909
890
893
927
906
909
917
891
911
894
926
939
917
909
880
898
899
908
910
916
914
901
902
873
852
864
879
899
951
948
969
994
928
948
927
927
895
883
907
909
888
908
942
918
908
926
961
966
960
928
927
970
960
925
962
961
914
951
971
985
981
932
929
899
870
879
895
896
915
910
930
912
926
910
917
943
955
929
924
882
873
853
871
904
932
952
985
1008
1004
977
965
922
927
921
874
858
879
897
917
933
942
934
911
911
891
884
903
918
951
956
974
964
948
944
954
973
921
910
938
898
940
937
970
968
964
927
949
945
963
926
934
900
936
956
974
983
974
966
961
959
919
909
915
914
898
930
943
944
971
934
949
941
948
946
955
984
976
985
971
922
903
903
907
892
917
919
919
911
865
881
875
891
883
905
923
924
905
934
940
922
904
910
870
824
851
852
835
832
828
815
814
835
868
929
884
906
930
933
940
912
919
889
866
840
844
875
892
886
883
890
931
912
887
893
900
917
925
894
869
870
875
854
879
895
896
934
915
899
881
889
892
890
896
891
877
865
876
887
894
903
893
877
880
823
840
845
840
834
853
877
926
931
954
918
920
916
882
878
901
869
868
852
857
883
949
959
927
941
928
890
866
862
844
824
813
791
838
958
1037
1059
976
1006
1005
932
905
893
906
902
907
913
955
990
927
966
965
967
952
964
912
944
909
899
881
888
877
879
860
863
869
849
826
812
841
844
819
848
857
826
837
825
825
831
838
830
859
909
916
891
876
933
940
933
911
877
883
877
852
865
831
860
870
852
847
861
860
868
875
872
881
866
860
879
875
878
852
814
809
799
793
795
769
780
782
794
785
830
860
876
923
924
901
907
900
875
873
870
863
871
854
831
837
837
842
874
920
882
922
909
900
908
903
898
839
841
847
867
891
915
965
959
939
944
875
908
911
910
904
874
901
907
910
902
860
863
856
870
872
882
863
870
848
852
850
877
880
887
877
914
907
934
922
894
881
864
840
825
859
886
952
990
936
959
944
935
913
891
904
921
944
931
929
916
914
908
963
983
941
976
952
960
942
905
919
940
952
936
896
903
900
903
878
881
879
897
943
920
879
880
871
863
870
880
890
870
899
945
991
1015
1002
980
947
939
894
932
909
902
825
833
831
797
794
783
788
819
866
920
880
919
1010
1020
1007
1029
984
992
974
984
989
1019
1001
977
985
939
905
917
906
870
874
860
856
889
913
942
952
956
959
955
968
959
941
898
915
887
900
924
935
925
958
1008
1035
1008
984
990
1017
999
984
973
1018
1039
1031
961
959
998
997
1001
957
949
953
926
952
938
979
962
980
984
963
933
939
970
919
931
937
959
977
976
948
915
933
923
929
940
921
892
884
871
889
911
910
893
930
959
966
942
978
984
972
1015
1020
1000
1009
1008
962
967
923
923
900
908
920
888
898
928
879
899
902
917
928
942
951
952
934
918
921
890
913
923
932
958
913
883
870
877
890
858
855
867
882
892
949
957
986
997
989
946
936
948
946
950
938
938
930
946
918
894
914
971
926
929
908
922
876
882
890
857
860
873
890
864
881
859
874
883
884
887
862
857
861
883
889
858
883
906
880
909
915
933
928
916
913
896
886
905
898
926
935
896
897
902
930
925
902
896
929
954
931
956
965
972
911
928
933
878
864
894
927
955
981
1003
999
981
1005
1000
964
967
1016
968
951
931
964
939
939
937
937
915
909
902
896
890
898
898
899
903
896
886
890
865
887
918
904
873
877
908
894
855
887
896
861
873
873
906
906
931
927
913
928
910
905
922
925
890
900
900
911
906
921
918
876
894
903
923
908
899
941
937
929
938
932
939
946
915
914
948
948
919
933
901
895
898
891
885
894
928
908
916
929
941
910
918
950
943
909
936
937
940
912
923
909
905
910
924
909
897
912
929
915
932
938
955
944
929
955
921
937
942
949
941
937
947
914
884
890
906
867
878
924
923
878
898
917
900
917
938
910
891
918
906
915
909
877
685
1020
854
839
810
798
772
751
775
747
740
705
707
723
724
764
771
730
749
735
731
755
748
730
765
783
789
776
811
853
879
858
876
909
940
921
883
892
884
900
878
867
895
834
782
800
821
840
874
891
934
945
954
916
891
888
886
871
861
866
823
826
845
832
850
863
854
878
888
902
897
901
874
892
899
919
892
873
915
911
899
863
897
925
903
895
934
902
905
926
904
923
874
850
901
909
931
957
988
975
949
938
951
930
914
934
952
915
946
971
963
974
973
992
980
932
929
941
946
917
936
937
948
886
917
935
939
912
947
964
936
972
960
934
898
916
927
906
912
909
903
885
924
934
930
899
944
959
951
928
945
933
906
898
906
931
907
915
917
930
917
874
912
892
902
873
900
942
904
899
912
919
945
922
945
948
939
907
918
943
919
928
933
914
884
879
887
867
881
913
899
888
898
877
885
859
854
862
850
842
869
868
879
915
900
866
881
877
891
872
848
848
842
874
828
853
868
865
849
841
818
829
816
819
832
842
862
881
879
854
878
863
890
869
895
903
902
891
865
862
842
863
878
840
807
807
828
831
826
857
853
890
897
904
913
942
956
929
898
905
878
878
861
874
846
875
880
921
909
928
970
961
937
939
946
952
919
907
921
909
867
881
878
874
849
884
891
884
882
866
875
864
866
843
855
853
858
875
853
837
863
869
836
851
852
860
837
830
865
884
846
824
855
855
860
844
875
876
861
889
846
825
872
896
891
884
877
888
893
906
894
870
869
863
887
900
857
864
879
866
839
809
810
834
857
832
808
855
897
896
947
935
937
942
927
918
905
875
862
864
858
846
850
817
820
840
833
843
858
872
852
858
890
883
868
891
910
914
865
888
903
892
878
874
880
839
854
863
867
835
854
873
842
849
849
857
855
825
811
844
849
846
843
841
859
871
869
889
866
875
898
891
901
868
861
869
855
875
898
864
839
847
892
877
870
887
887
878
875
871
859
866
881
891
877
892
922
888
895
912
892
899
885
895
893
888
892
894
872
870
858
837
826
851
859
885
863
861
879
873
895
905
864
866
890
884
882
861
842
851
862
876
886
849
843
884
892
911
877
892
886
840
884
902
912
879
887
916
906
912
896
873
897
894
884
852
840
837
819
843
845
826
841
861
859
821
869
875
842
837
844
874
857
838
891
857
851
855
872
861
843
841
842
855
826
833
817
797
790
816
818
799
822
853
820
847
857
873
843
837
846
836
815
846
816
806
806
822
835
826
798
817
819
816
790
789
797
808
804
798
812
836
812
804
808
817
820
809
802
833
824
816
814
841
859
850
808
856
857
843
812
829
834
845
837
838
830
851
831
837
865
843
842
844
873
866
847
831
837
827
817
834
839
799
783
786
822
793
817
833
801
792
787
800
787
803
797
789
797
799
691
896
780
759
756
741
742
719
732
708
706
695
678
680
667
663
666
658
651
656
640
640
623
608
639
643
650
669
674
672
691
684
691
679
696
687
691
696
684
690
676
667
679
675
678
672
690
672
682
680
669
679
680
671
668
664
692
682
674
687
682
693
670
688
687
673
681
686
691
695
679
692
710
688
693
690
704
688
685
686
668
663
685
669
692
674
667
663
675
668
671
673
644
660
659
663
662
654
659
666
669
669
674
680
691
702
695
677
686
691
702
683
700
714
704
731
720
734
742
732
759
764
769
779
733
741
737
741
772
768
786
766
746
762
761
742
772
767
734
748
736
787
850
859
833
799
785
780
762
746
747
743
743
735
736
732
733
737
724
725
721
728
729
737
724
743
751
756
745
732
758
751
640
610
494
451
703
709
716
715
702
694
700
692
701
699
700
698
711
709
726
716
705
710
722
711
730
743
746
736
746
738
748
767
787
762
762
768
808
793
810
795
807
790
790
784
782
779
796
742
762
784
769
765
771
768
758
761
748
767
753
770
747
768
763
778
762
774
769
794
782
785
776
796
766
775
788
817
823
826
849
821
807
819
827
809
814
827
866
849
831
859
858
831
822
823
818
826
831
831
848
842
832
837
847
873
856
847
855
839
855
846
838
768
801
775
807
830
884
867
857
893
877
860
888
894
912
897
858
863
862
874
888
679
1186
887
838
853
862
884
847
889
902
897
876
928
903
867
904
830
822
823
828
819
834
806
797
818
811
818
819
830
833
851
820
835
834
813
828
819
823
777
783
789
789
810
872
843
855
870
858
868
885
900
914
935
869
858
854
860
858
862
856
854
882
894
927
865
852
858
857
870
863
853
861
895
867
898
929
870
870
887
894
867
873
902
914
920
923
935
977
953
942
936
921
890
914
879
866
861
871
864
844
831
860
870
848
849
855
842
844
855
897
873
869
886
909
886
904
951
983
985
929
924
921
968
976
944
959
984
1012
985
962
927
885
872
884
921
894
864
887
893
885
833
865
930
903
875
876
827
860
820
826
819
835
837
859
834
836
866
862
869
861
870
888
866
847
862
883
893
846
893
913
930
901
896
933
886
868
904
933
976
993
958
955
982
952
923
864
889
906
868
853
887
889
903
894
888
872
830
841
820
807
789
779
775
777
758
755
763
763
785
774
777
776
781
794
777
795
787
775
778
753
770
769
770
768
773
797
757
766
753
743
739
730
720
732
713
719
709
734
704
739
757
735
775
804
783
793
785
808
790
779
766
781
768
770
782
773
762
769
753
738
745
763
756
764
774
751
783
793
797
783
786
778
802
792
787
778
808
835
817
798
832
849
894
868
857
904
915
900
884
894
899
874
880
892
920
879
912
923
947
909
931
965
964
931
962
950
933
957
959
944
879
885
951
951
947
949
962
911
964
1000
982
939
956
963
933
921
916
891
916
963
1000
985
1013
964
962
930
867
863
887
903
904
897
983
987
1004
929
912
969
939
932
972
1023
1026
1038
954
896
918
939
936
948
924
923
868
868
889
895
908
918
912
898
883
879
838
825
847
863
838
836
845
866
856
848
854
861
886
857
874
871
883
875
854
865
877
875
874
853
850
839
845
849
814
829
558
1126
856
880
903
887
872
879
900
902
889
889
882
878
891
925
934
899
899
931
847
874
856
856
885
845
843
796
808
793
782
780
818
801
793
818
840
831
845
858
881
821
838
856
855
856
833
840
825
805
817
823
818
815
852
872
887
907
896
905
910
899
912
924
942
1006
1009
985
960
910
875
878
901
895
859
866
873
884
868
856
888
934
976
1010
992
978
970
983
977
981
977
929
934
929
986
979
947
946
980
1005
955
931
957
986
1013
969
991
1007
1014
973
969
1005
1052
1074
1032
973
1022
1030
1055
1029
1021
1013
1069
1020
944
894
918
948
983
994
999
983
977
990
980
967
978
969
941
915
923
941
976
943
922
915
936
956
943
924
940
966
988
990
999
975
930
950
948
913
939
980
963
958
952
954
956
938
954
937
949
988
979
984
915
888
918
948
927
973
987
1000
1005
960
981
1019
982
965
979
954
943
972
995
998
993
929
918
933
949
987
998
978
946
962
984
990
987
957
975
992
1020
1009
971
994
1045
1040
1014
997
1023
1009
990
975
1023
1038
1029
970
974
1030
1027
955
948
930
882
991
1078
1115
1110
1087
1045
1023
1027
1003
994
1032
1076
1078
1019
1021
1055
1119
1132
1071
1075
1089
1089
1059
982
1003
1057
1025
963
986
1016
1022
976
981
1044
1044
1051
990
1005
996
1042
1049
1001
983
992
1022
1004
983
968
958
1007
1004
977
959
982
1015
1008
956
971
999
1029
987
939
955
980
1000
983
964
995
1001
1004
991
948
954
939
954
934
964
963
977
985
957
985
1006
1013
1002
975
1003
1005
1002
989
954
964
998
970
884
904
915
881
915
944
981
989
1002
997
982
960
977
1009
1001
990
932
929
932
933
932
890
919
952
958
998
995
983
995
998
1009
1003
960
976
990
992
939
962
1014
1014
999
949
956
989
1015
1016
981
984
1001
1004
1000
975
1003
1021
1007
968
972
984
951
941
960
1008
1016
1011
977
903
911
921
911
893
871
829
829
818
831
857
881
847
871
875
886
894
891
900
902
912
890
899
901
876
917
915
897
876
849
834
860
876
887
857
897
931
954
930
964
971
973
928
956
952
964
957
965
973
960
955
948
952
907
900
905
908
857
859
848
856
875
900
928
928
902
904
885
913
903
882
888
895
863
868
877
889
927
887
896
926
943
928
910
914
950
981
970
951
951
989
993
1007
982
978
1008
989
1016
984
985
976
1009
1014
965
1009
1028
1051
993
968
1011
1039
1020
978
989
999
1018
1053
1024
1027
1058
1015
1019
1023
1047
1040
1005
1034
1065
1077
1031
1037
1035
1012
949
964
934
957
1015
1038
992
980
990
968
923
962
979
1024
949
967
1019
1055
1036
975
977
997
1033
1036
1062
987
1007
1018
1025
1026
1021
1009
990
978
939
918
947
1005
1057
1034
1051
982
964
976
963
974
966
953
941
950
924
932
919
903
916
947
964
976
927
923
961
975
968
979
938
944
967
970
971
951
961
924
908
903
891
908
949
980
994
995
946
909
936
905
931
1000
1059
1058
1044
1028
1013
1034
1052
1011
956
996
1047
1062
1004
1001
1034
1036
1041
1017
1048
1045
1033
1000
1020
1016
1035
991
1013
1025
1060
1038
1008
1035
1049
1003
1054
1074
1090
1070
1096
1098
1085
1039
1093
1062
1025
1011
1057
1038
1007
1038
1059
1070
1027
1044
1073
1069
1028
950
985
999
932
934
970
960
966
1015
1038
1001
982
1001
1058
1053
1005
1032
1049
1067
1074
1038
1041
1041
1070
1063
1048
1016
1048
1035
1073
1021
997
994
1033
1028
982
998
1036
1004
985
1037
1023
1025
1007
952
973
956
911
867
874
872
882
879
899
921
930
940
926
921
917
939
901
915
914
914
861
863
860
850
871
898
945
972
965
968
975
973
989
1001
983
962
936
933
939
897
887
862
737
898
654
924
774
765
755
741
731
707
712
699
674
675
688
698
773
873
1023
1124
1157
1213
1203
1143
1060
941
924
942
1055
1152
1133
1099
1089
1077
1040
993
975
984
963
897
929
948
1000
1044
1060
1085
1109
1104
1064
1048
1029
1048
1042
1061
1050
1025
991
967
928
921
890
902
895
894
842
847
844
829
827
831
833
872
889
887
874
885
911
940
971
936
897
933
948
980
980
918
938
941
982
992
951
961
992
1001
987
956
997
1025
1074
1036
1033
1054
1074
1020
999
1000
979
993
1014
969
968
923
1021
1082
1080
1075
1080
1044
1080
1082
1025
1013
986
926
961
995
1028
994
1038
1056
1078
1076
1024
1016
1032
1049
1067
1039
1037
1052
1059
1065
1069
1060
1072
1039
1029
984
1009
999
921
945
996
1041
1026
1009
926
978
1011
1064
1023
1001
1023
1044
1025
988
978
967
950
910
909
879
873
856
884
872
814
552
1020
786
823
891
937
950
967
986
1006
1015
1021
989
941
911
884
860
838
811
799
817
805
819
790
817
829
837
825
803
796
798
808
823
815
796
780
777
753
794
812
830
869
865
852
874
898
898
863
878
901
870
861
870
887
882
666
1001
839
832
811
817
850
824
788
781
802
815
831
843
857
860
840
838
852
851
836
834
849
903
865
854
837
851
831
844
817
844
884
906
916
901
897
898
920
944
896
886
894
908
945
923
920
950
988
970
910
905
926
900
870
857
891
898
889
917
932
960
938
993
954
1009
1017
1002
955
977
966
932
940
908
939
930
873
860
846
850
843
889
901
902
910
913
849
887
896
907
856
897
902
905
907
918
914
911
847
868
885
919
903
890
893
911
899
909
882
868
862
830
828
814
796
810
786
797
800
829
833
834
870
874
865
841
878
876
929
902
866
867
873
841
850
876
875
875
848
841
866
892
906
891
920
958
948
980
946
970
987
997
962
953
973
992
992
933
951
958
974
953
893
948
932
947
880
891
893
888
855
893
893
891
902
874
877
889
906
882
887
904
894
909
860
903
917
934
854
893
872
840
825
824
836
799
822
826
839
858
861
827
827
832
816
806
818
801
823
783
819
817
799
776
779
768
770
769
769
792
820
833
856
878
894
916
904
911
899
877
863
851
809
821
807
805
805
832
853
880
870
893
906
940
964
987
947
884
891
883
849
848
822
809
800
817
820
825
831
846
864
877
893
870
917
912
948
908
949
937
947
917
946
949
978
938
917
919
907
858
843
819
831
799
791
809
798
829
813
811
835
825
829
855
863
866
890
931
905
905
903
908
930
878
914
935
906
902
932
951
918
996
944
901
988
1019
967
992
983
997
962
971
961
946
935
947
957
934
972
970
979
920
981
978
924
914
949
969
1001
934
969
983
965
914
914
915
931
947
920
895
906
912
952
934
917
907
921
951
997
1023
1031
972
956
977
1005
975
966
989
1028
1059
966
997
1006
955
984
1004
1059
1003
1023
1019
985
950
938
966
989
926
956
972
985
988
965
953
928
924
898
927
901
898
916
923
852
884
959
942
908
935
991
1036
977
1020
1094
1127
1133
1071
1098
1115
1158
1163
1117
1164
1170
1185
1180
1063
1093
1139
1127
1068
1100
1206
1181
1082
1123
1170
1096
997
1007
1014
1024
958
989
1026
973
953
947
894
911
955
898
898
897
913
884
870
858
846
834
830
817
807
801
801
781
795
797
838
819
816
870
901
927
884
877
888
900
883
894
873
844
850
854
876
845
829
837
853
884
840
786
831
850
875
949
989
988
945
946
923
914
896
914
926
923
894
895
914
926
893
916
931
939
940
922
931
951
956
950
962
944
963
992
940
958
963
996
964
961
1000
1004
988
1026
1014
1083
1076
1053
1003
1019
1044
1079
1084
1053
1064
1028
969
986
952
898
925
920
925
895
916
965
1006
1033
1044
1026
1014
1010
1010
997
973
945
911
921
909
903
892
914
905
911
902
908
933
958
922
913
963
972
984
963
956
976
959
975
969
988
951
977
984
995
946
1007
1026
985
999
1004
974
987
1006
963
967
992
943
956
949
967
984
981
982
961
941
917
876
863
857
834
828
817
791
801
810
812
796
802
820
867
882
877
887
908
887
889
916
904
898
866
872
888
900
885
884
856
853
864
859
848
897
842
872
885
882
912
931
927
930
935
966
959
930
911
946
943
930
889
908
932
971
952
926
941
958
936
931
955
963
976
949
953
958
966
975
949
954
992
999
981
976
994
1029
1002
978
978
1000
1049
1013
978
999
1015
1010
961
998
1047
1026
1022
1072
1072
1032
1025
1049
1032
1012
1018
1037
1000
962
998
1007
963
974
987
935
930
936
921
911
919
922
904
933
934
927
920
930
941
952
916
929
936
917
958
969
983
964
966
990
978
1001
1004
1035
994
998
1006
1010
961
974
991
984
962
956
980
981
988
1002
993
1020
984
1032
1017
1004
955
941
962
985
965
974
964
934
903
895
920
944
924
913
943
954
950
925
897
859
823
854
863
898
918
950
944
958
967
961
969
972
957
972
977
957
972
922
912
922
928
924
926
938
964
918
926
975
1016
1010
1016
999
962
960
955
969
995
986
952
977
976
1002
983
955
967
963
940
908
919
971
979
962
979
991
999
989
998
974
997
999
994
971
959
963
975
988
947
942
966
974
969
964
956
967
973
1002
984
951
990
1001
998
970
973
979
962
1002
969
988
989
992
1019
1006
989
1000
993
1011
1004
1005
966
958
965
981
959
944
956
967
993
950
938
960
961
953
936
944
947
943
942
939
958
962
999
961
976
995
970
929
890
884
875
888
892
910
886
893
923
944
938
947
936
915
882
889
882
874
877
851
828
845
845
862
872
918
884
893
909
970
999
1005
1020
1006
1008
987
961
969
978
1000
937
970
957
983
961
967
985
1017
987
982
1000
1008
932
891
890
910
917
953
939
940
929
954
936
938
996
1003
1005
945
925
928
939
932
919
922
969
998
1000
1005
963
967
960
988
975
969
926
957
965
954
914
937
961
981
975
944
960
965
979
969
957
947
942
985
995
997
996
980
975
971
949
948
934
966
957
891
913
911
918
868
902
943
959
983
969
932
972
949
938
900
884
884
886
882
881
873
865
852
821
848
860
890
855
864
856
850
847
825
829
838
848
847
812
806
808
847
868
826
828
837
861
860
864
877
862
864
903
900
928
886
878
908
888
886
902
904
943
917
916
919
910
882
886
857
814
794
807
797
783
781
794
813
826
851
797
827
820
839
812
830
808
814
817
805
796
779
766
764
764
749
751
735
751
751
756
767
757
782
781
800
805
794
805
814
812
797
815
807
800
782
776
776
770
742
746
731
737
742
759
759
743
745
754
769
777
757
772
796
822
808
795
807
830
824
823
807
822
829
825
833
835
844
846
817
828
802
813
796
787
769
779
771
762
771
763
784
756
760
790
792
784
848
849
849
824
825
833
838
832
806
838
848
873
881
869
889
915
924
934
907
946
931
886
898
869
839
840
838
823
808
813
826
812
804
835
859
885
911
897
905
910
930
889
851
847
850
837
838
816
827
835
862
853
832
859
854
881
841
847
899
911
881
858
862
878
869
804
826
829
838
831
853
850
885
909
902
891
890
904
882
906
922
928
938
949
931
915
915
951
982
946
935
939
954
949
900
899
891
839
871
861
856
835
882
887
884
877
897
913
913
882
893
877
910
922
930
918
898
869
879
877
856
841
839
871
848
858
870
891
873
880
866
857
842
554
1119
802
809
801
804
541
311
741
769
770
758
432
482
613
747
764
772
794
776
754
766
776
761
768
734
733
739
752
751
795
808
823
819
845
854
859
868
867
896
855
845
861
825
803
821
822
817
803
816
820
797
790
804
810
803
811
814
830
842
821
847
828
831
813
828
822
814
797
820
823
865
852
882
890
922
871
870
898
897
863
885
887
859
870
889
914
887
899
900
899
886
921
955
935
904
885
937
917
882
864
869
867
837
886
892
874
887
876
864
890
872
902
924
907
893
926
934
942
899
910
932
915
888
915
928
895
907
913
920
885
896
882
838
828
826
790
788
790
821
826
837
860
858
840
835
844
863
824
861
858
856
877
888
890
851
892
896
910
880
866
879
884
856
857
877
894
878
912
859
868
881
850
810
813
802
803
786
821
804
548
1060
829
816
809
805
870
857
834
860
853
850
821
846
864
863
826
855
853
824
849
864
831
844
850
867
847
858
895
896
928
909
925
978
1007
980
995
1022
1043
1024
987
996
1033
981
949
979
1005
1017
947
1002
1047
1047
1070
1106
1167
1165
1138
1156
1187
1207
1131
1074
1162
1186
1180
1060
1092
1149
1098
1061
1098
1167
1074
1073
1120
1127
1040
1135
1132
1057
1054
1113
1183
1119
1093
1097
1101
1050
1093
1101
1059
1092
1156
1172
1106
1103
1132
1202
1173
1125
1152
1180
1187
1110
1101
1162
1224
1222
1128
1010
965
953
1035
1020
1087
1110
1170
1102
1120
1126
1152
1087
1090
1104
1124
1062
1089
1143
1167
1071
1125
1130
1131
1068
1070
1098
1111
1052
1082
1105
1128
1083
1122
1172
1187
1101
1116
1167
1153
1096
1179
1252
1152
1079
1140
1158
1084
1133
1150
1159
1133
1161
1201
1157
1152
1150
1169
1092
1113
1162
1155
1085
1102
1146
1175
1104
1080
1130
1138
1074
1115
1165
1172
1098
1171
1199
1188
1112
1151
1182
1122
1135
1183
1206
1170
1202
1240
1163
1129
1161
1149
1075
1130
1166
1123
1116
1164
1184
1154
1096
1154
1187
1149
1116
1137
1192
1099
1112
1154
1183
1156
1117
1154
1192
1131
1147
1180
1203
1124
1149
1173
1163
1115
1191
1260
1188
1163
1187
1197
1141
1164
1218
1235
1158
1192
1205
1211
1164
1183
1198
1185
1130
1124
1165
1146
1052
1100
1100
1060
1005
1056
1118
1030
1113
1190
1205
1134
1166
1200
1216
1144
1176
1198
1220
1168
1145
1176
1185
1153
1001
1011
1051
1126
1174
1195
1181
1128
1177
1172
1196
1207
1209
1190
1153
1118
1070
1076
1105
1035
1056
1091
1067
1029
1078
1133
1148
1126
1161
1146
1156
1090
1124
1160
1179
1108
1148
1164
1151
1111
1143
1163
1168
1084
1139
1164
1145
1044
1113
1158
1099
1095
1136
1180
1089
1141
1148
1152
1078
1083
1129
1133
1052
1084
1102
1126
1069
1113
1151
1151
1086
1114
1162
1193
1098
1131
1128
1115
1092
1120
1160
1140
1107
1142
1191
1107
1110
1113
1115
1024
1068
1127
1078
1025
1085
1159
1173
1101
1149
1161
1190
1126
1167
1169
1171
1139
1125
1160
1166
1167
1088
1066
1067
1115
1036
1069
1097
1099
1038
1082
1133
1053
1088
1129
1160
1090
1107
1162
1179
1104
1143
1168
1207
1106
1132
1169
1153
1054
1081
1105
1103
1027
1084
1132
1120
1064
1088
1102
1099
1087
1135
1149
1136
1123
1165
1195
1143
1120
1148
1179
1176
1125
1110
1137
1147
1079
1126
1139
1120
1130
1176
1163
1105
1102
1145
1114
1092
1153
1178
1112
1172
1203
1121
1147
1197
1198
1109
1174
1186
1191
1098
1137
1138
1148
1062
1105
1165
1164
1098
1119
1150
1180
1134
1120
1143
1174
1113
1104
1118
1143
1100
1086
1109
1106
992
1025
1066
1080
1006
1079
1135
1169
1176
1209
1194
1210
1165
1093
1128
1139
1159
1088
1091
1125
1141
1122
1074
1122
1138
1121
1054
1117
1152
1179
1106
1142
1157
1153
1071
1018
1049
1091
1031
1051
1094
1121
1121
1184
1262
1190
1161
1220
1192
1179
1068
1113
1142
1171
1133
1109
1154
1189
1187
1113
1135
1137
1181
1169
1016
1012
993
1015
988
976
1041
1121
1123
1086
1131
1188
1197
1191
1155
1177
1185
1203
1152
1111
1153
1189
1172
1124
1159
1174
1182
1094
1117
1164
1145
1106
1135
1153
1196
1120
1158
1197
1185
1124
1118
1155
1183
1181
1106
1113
1103
985
949
901
908
887
897
857
853
825
830
818
797
768
728
738
756
727
734
730
739
772
780
785
791
799
813
806
778
804
788
807
816
812
796
804
811
818
825
826
828
851
834
852
837
830
837
857
863
832
842
880
927
914
913
956
989
1001
1032
1005
991
982
1007
969
932
937
967
984
941
940
948
917
913
937
979
1009
986
977
966
970
965
897
922
939
930
905
955
994
950
951
995
1001
967
970
980
990
999
955
989
1030
1054
1045
1006
1025
1035
1046
1040
1045
1061
1084
1064
1037
1043
1073
1047
1024
1027
1050
1057
974
974
972
990
983
958
986
1007
1007
976
985
993
990
960
993
1007
993
972
965
977
987
960
887
916
888
901
867
887
891
872
863
877
882
853
870
885
909
959
964
913
924
941
960
1013
1027
992
992
1035
1033
1036
1032
1004
1010
960
922
904
932
925
877
920
964
1030
1071
1042
1031
1022
1014
996
980
965
926
894
892
895
897
871
891
945
1026
1052
1044
1068
1064
1071
1090
1081
1043
1019
1050
1091
1110
1104
1050
1084
1120
1128
1090
1037
1059
1048
1048
1004
1036
1036
1015
1020
1016
1053
1080
1049
1008
1033
1041
1047
1022
1031
1073
1064
1016
1010
1032
1042
1027
1001
1009
1036
1015
1012
1021
1044
1064
1038
1076
1099
1096
1024
1035
1054
1086
1034
1010
1049
1065
1050
1028
1051
981
980
978
1000
1018
978
996
1012
1049
1024
1040
1062
1075
1063
1037
1047
1066
1074
1070
1071
1034
1045
1052
1072
1054
1011
1044
1065
1079
1039
1020
1012
1010
968
952
988
1011
1013
983
1014
1059
1080
996
1024
1049
1059
1069
1053
1057
1083
1089
1061
1057
1007
1027
1039
1065
1073
992
967
997
1028
1028
987
1014
1045
1058
1023
995
1028
1050
1039
1011
978
993
1005
988
988
995
1015
1017
977
949
991
1005
1009
954
974
1008
1061
1021
1054
1078
1105
1072
1072
1071
1078
1086
1062
1066
1040
1024
1021
1036
1013
970
973
981
942
932
940
955
924
936
982
1010
998
1015
1034
1021
1023
989
1013
1044
1055
1039
983
990
1007
997
1005
1049
1059
1060
1057
999
1001
967
935
941
958
910
850
870
865
858
842
829
843
856
888
903
917
933
925
923
928
926
907
931
936
923
912
924
886
881
879
886
909
869
888
914
927
943
903
930
941
940
941
954
919
929
944
952
974
988
959
978
964
956
914
943
960
995
920
885
875
888
881
909
907
871
898
911
917
973
1020
1048
974
986
957
939
897
876
865
838
838
861
966
1016
1032
1031
1034
1017
1022
1002
1025
984
985
895
883
862
859
909
928
932
883
893
957
1004
1022
1028
1040
1045
1043
1039
995
957
982
982
1014
985
940
949
966
912
910
940
969
1008
1029
1015
989
997
963
962
981
993
996
977
927
944
946
954
1001
1003
973
952
965
1001
1030
1058
1037
1057
1034
1047
1036
996
930
919
910
900
894
913
963
1011
1038
973
975
995
976
977
977
1001
1007
974
985
1008
994
1017
1015
994
945
922
933
975
920
925
931
930
889
895
873
889
869
867
878
877
878
908
928
912
922
909
876
891
907
919
956
866
883
867
884
883
881
852
846
812
829
827
809
822
802
824
828
836
821
809
837
838
870
918
959
951
968
972
953
941
923
900
847
849
846
848
831
847
860
911
925
895
868
881
896
926
907
916
931
1006
1000
1017
1033
1009
995
964
959
988
980
1002
998
962
976
1021
1020
1025
962
1004
1019
1020
1001
958
980
1001
979
945
970
974
991
988
975
977
995
1000
997
978
959
986
996
1004
957
945
948
978
926
943
926
908
811
844
824
806
795
778
769
799
771
768
762
747
767
759
755
742
760
763
768
786
754
779
763
773
781
794
812
826
856
869
871
898
921
939
885
884
913
956
929
897
909
942
999
959
936
959
1023
1053
1056
985
1023
1085
1121
1120
1101
1118
1143
1153
1107
1109
1121
1120
1081
1073
1122
1119
1059
1059
1100
1122
1066
1092
1143
1126
1000
1025
1103
1150
1075
1072
1101
1141
1150
1122
1166
1189
1193
1169
1097
1125
1158
1184
1127
1109
1135
1165
1088
1121
1162
1175
1108
1165
1190
1095
1141
1185
1118
1112
1169
1186
1083
1105
1158
1100
1097
1152
1178
1167
1152
1173
1203
1176
1114
1150
1194
1077
1078
1124
1184
1063
1128
1158
1188
1184
1166
1194
1224
1195
1126
1130
1167
1200
1123
1130
1164
1201
1159
1159
1148
1186
1122
1041
1067
1051
1058
956
975
996
911
936
921
859
807
841
859
849
847
826
829
806
792
784
785
792
780
765
753
768
779
779
763
780
789
768
785
801
809
853
844
842
852
861
872
858
856
827
838
857
853
837
834
834
834
846
791
794
785
766
768
772
759
756
759
791
791
819
843
851
871
912
920
864
882
914
893
896
918
942
926
935
980
959
941
953
963
984
953
978
988
996
980
982
1022
1024
974
1002
1012
964
1020
1066
1008
1005
1002
1005
993
986
981
980
991
966
1003
1034
983
1008
1066
1093
1076
1051
1011
984
973
949
939
902
911
944
991
1002
997
996
992
985
934
935
951
908
902
935
956
892
903
912
897
915
909
935
894
866
867
899
889
915
932
936
902
926
936
964
976
933
934
961
993
943
932
932
967
987
978
903
910
893
895
850
865
832
877
1010
1049
1052
1044
1008
1015
1013
1004
1013
1001
987
926
900
918
917
900
885
909
894
922
901
939
949
971
989
992
992
943
907
895
910
911
947
981
1033
1034
1013
972
974
989
1009
960
979
1004
1012
993
983
990
995
991
969
991
1035
989
939
952
930
930
890
916
912
857
866
860
861
825
828
827
816
808
793
791
802
789
792
777
763
768
763
774
760
771
765
797
797
789
794
807
810
819
796
800
805
803
793
791
792
801
823
822
806
829
821
869
881
878
874
853
872
872
862
837
806
811
824
820
824
814
826
838
856
865
849
856
875
869
849
881
887
911
878
883
866
859
880
884
901
913
859
842
847
833
808
801
839
830
861
839
861
921
919
942
919
878
858
860
824
807
796
810
803
801
855
859
847
860
883
850
876
917
908
909
887
914
887
882
890
888
865
881
878
889
862
883
889
897
843
871
872
875
822
835
818
786
792
824
798
804
816
851
816
831
844
878
902
904
864
892
901
924
934
893
904
925
952
969
929
884
930
936
967
988
951
932
970
970
956
918
960
950
982
941
968
1002
1049
1051
996
979
1022
1037
1025
1000
998
1000
958
982
986
977
895
894
909
931
942
907
948
962
940
928
911
867
832
823
807
794
791
775
772
782
807
811
827
840
859
825
828
844
838
840
865
882
911
908
866
861
865
877
882
889
867
878
866
869
868
855
834
837
802
804
795
811
811
831
844
868
843
876
861
859
861
843
840
856
815
843
839
808
782
737
775
772
786
824
843
885
905
910
888
909
893
934
955
959
897
896
903
912
911
895
904
928
945
952
951
933
879
852
843
835
806
818
807
824
850
848
860
869
885
901
913
920
909
905
914
927
910
898
882
911
919
903
864
856
859
856
848
857
853
841
845
848
841
859
884
888
887
892
908
894
858
859
853
868
817
808
801
777
762
775
749
764
748
753
758
773
776
812
850
861
841
837
855
860
860
848
843
853
841
835
864
874
849
868
851
825
811
820
816
809
830
831
841
846
833
859
861
837
839
850
817
818
809
821
795
785
805
790
776
770
760
800
798
809
839
873
879
900
904
924
902
867
861
901
896
885
880
894
916
890
851
858
850
827
813
833
830
844
875
906
931
940
932
918
947
940
934
895
908
906
958
975
977
947
985
998
1011
948
959
987
987
980
998
947
942
933
907
912
939
950
913
961
979
987
966
923
946
965
974
974
942
961
975
971
1001
958
946
973
1001
999
989
962
982
1029
1028
940
943
901
876
840
829
810
809
794
767
795
796
783
790
784
819
820
834
824
828
863
900
925
885
899
901
913
860
853
849
827
811
816
807
797
763
776
772
769
795
813
813
794
809
808
847
825
822
849
879
881
868
865
873
888
849
858
885
893
890
850
878
876
816
869
836
839
821
824
826
864
888
856
869
884
880
826
841
842
880
891
918
957
985
968
975
1042
1010
1011
952
913
951
944
954
998
1050
1034
1030
1075
1110
1111
1063
1086
1114
1124
1053
1068
1068
1007
962
1000
990
982
1042
1075
1052
1018
1058
1085
1044
991
993
994
977
898
894
858
867
848
837
817
832
840
858
876
879
880
848
815
833
831
875
837
846
899
926
929
957
1025
988
977
983
1023
1037
1006
1020
1033
1050
992
998
1032
1041
1075
1017
1045
1056
1117
1110
1072
983
996
1015
1046
1054
989
991
1025
969
926
953
955
947
922
927
945
964
974
944
963
947
986
985
1003
998
985
933
910
893
898
887
842
874
889
888
884
909
934
951
926
933
943
976
995
1021
1019
1025
961
940
972
1016
1031
1002
985
1000
942
991
1047
1070
1086
1149
1120
1065
1080
1108
1098
1067
1015
1038
1032
1034
1011
1038
1068
1019
1033
1032
1032
949
958
966
1029
1062
1008
1008
1044
1042
1018
970
979
1042
1072
1076
1083
1037
1039
1066
1051
1055
1097
1112
1071
1113
1127
1107
1098
1086
1028
1002
1016
1056
1067
967
993
985
1010
1030
1016
1012
986
988
909
940
933
939
904
899
877
895
872
912
950
971
972
954
957
919
943
942
897
877
905
949
998
972
969
968
965
939
936
958
973
946
964
1017
1031
988
1031
1033
1045
1011
1045
1078
1049
1022
977
958
933
981
1022
1030
1018
974
974
988
975
913
830
872
895
929
982
998
1020
1036
1038
1045
1038
1048
1029
1035
961
967
988
1007
1002
970
993
1027
1041
1050
1030
964
974
1008
1047
1057
1102
1125
1089
1050
994
933
963
950
957
977
965
977
1016
1004
1020
1011
999
990
971
976
994
951
944
954
969
927
949
946
980
939
978
978
1038
1054
1050
962
980
962
1011
1055
1092
1058
1055
981
964
988
988
1022
1009
945
967
1006
1005
945
984
1021
1062
1068
1062
1045
1016
1008
1036
1050
1075
1065
1050
1010
1031
1025
1052
1015
1003
1043
1075
1024
1001
1010
1027
1008
995
1005
1025
1050
1048
985
1015
1022
1029
1005
1011
1008
999
997
979
938
888
885
880
857
854
890
861
884
936
962
1000
1040
949
972
992
1008
1002
970
1007
1044
1034
1029
1036
1029
1047
1065
1011
1005
1004
1008
1014
970
950
949
983
986
934
907
928
985
1043
1091
1068
1074
1088
1098
997
1005
1029
1028
1052
1009
982
961
954
967
940
956
990
1026
1075
1054
1048
1085
1095
1070
1008
1034
1061
1072
1037
1024
1024
948
944
968
1000
969
969
910
926
947
973
1015
997
946
944
972
979
980
986
961
974
992
1020
1035
1037
1067
1100
1078
1027
1053
1050
1053
1012
1051
1064
1101
1097
1086
1124
1150
1138
1067
1038
1045
1065
1052
1015
1051
1070
1080
1041
1067
1091
1060
1039
1038
1077
1079
1040
1079
1099
1120
1053
1058
1068
1098
1080
1050
1071
1067
1065
1060
1034
1043
1060
1033
1008
1028
1058
1028
1001
1025
1069
1070
1041
1073
1087
1066
1041
1071
1068
1074
1027
1043
1057
1028
1011
1003
1027
1054
1068
1035
1041
1088
1049
1028
1025
1034
1052
1021
1014
1022
1047
994
951
933
921
891
925
925
959
1002
1025
1002
1004
1039
1045
1079
1010
1032
1030
1081
1061
1036
1068
1078
1123
1065
1057
1072
1082
1049
1053
1062
1097
1092
1044
1082
1069
1091
1031
1026
1049
1056
1032
1031
1049
1089
1073
1019
1022
1020
1008
967
1025
1002
1024
1024
1003
960
1005
1019
988
1037
1046
1084
1062
1038
1023
1085
1103
1120
1071
1042
1063
1093
1080
1035
1050
1061
1069
1046
1041
1050
1053
970
976
985
1005
973
967
960
941
944
902
863
861
862
844
819
836
829
833
836
896
935
981
995
1011
1020
1005
1021
1004
1027
1021
1015
998
1011
948
941
946
937
965
1003
1022
964
1000
1023
1010
1044
1075
1073
1081
1057
1050
1051
1032
1039
961
964
966
957
943
930
917
908
938
911
921
920
943
918
935
962
988
1013
995
956
967
985
975
950
939
945
943
940
956
960
954
939
965
974
987
977
950
935
980
1023
1035
1042
973
973
984
1009
1036
1058
1064
1064
996
996
998
997
983
980
916
891
927
948
995
986
993
979
984
993
1019
1038
1002
1000
998
965
965
984
972
958
912
921
940
961
1028
1075
1081
1064
1062
1035
1005
983
965
955
954
910
876
869
870
852
839
824
814
782
804
769
790
801
798
805
800
811
817
835
849
865
874
889
894
896
904
900
860
841
873
871
852
849
841
806
755
753
751
752
743
733
745
775
812
820
866
917
984
1005
935
913
937
905
867
904
936
994
1064
1071
1100
1069
1020
1060
1095
1126
1117
1068
1076
1101
1010
993
982
951
877
887
886
845
821
862
861
896
959
1026
1082
1107
1105
1107
1137
1174
1141
1115
1100
1063
1058
1076
1097
1123
1139
1146
1078
1084
1130
1172
1177
1121
1093
1155
1165
1139
1093
1154
1168
1151
1152
1172
1177
1138
1079
1052
1047
1041
998
967
915
918
873
847
820
791
782
795
788
789
812
845
862
920
948
963
938
937
908
929
929
924
932
932
941
945
946
929
885
866
874
844
847
843
855
872
901
931
889
944
930
955
966
964
933
931
947
938
941
931
966
952
944
908
915
941
937
937
937
922
913
933
898
897
913
919
902
940
982
984
953
956
994
1041
1030
982
1024
1062
1041
965
964
1012
1033
1045
989
1022
1078
1012
1069
1096
1025
991
992
1003
948
924
925
940
993
1041
1067
1031
1016
1035
1004
947
926
957
1028
1143
1098
1028
1026
1051
1045
1022
1063
1045
1078
1106
1118
1088
1124
1132
1131
1125
1125
1141
1152
1087
1133
1089
997
975
952
1019
1045
1079
1170
1133
1196
1221
1175
1198
1073
1077
1108
1099
1103
1013
1046
1043
1056
1030
975
1001
1055
1104
1091
1036
999
1030
1059
1055
1054
1058
1058
1092
1103
1097
1053
1046
1070
1039
1048
1086
1109
1035
1050
1075
1125
1141
1164
1061
1054
1087
1106
1129
1124
1115
1115
1068
1092
1064
1062
1161
1117
1132
1052
999
958
948
917
890
880
865
867
838
829
820
809
808
805
803
800
806
803
831
847
861
832
817
817
812
813
796
776
791
776
766
758
746
720
726
708
707
704
692
691
689
698
706
691
677
687
698
696
681
704
707
717
718
735
739
750
756
785
802
787
772
771
780
799
775
755
757
751
738
749
740
732
738
734
716
712
708
679
708
703
703
695
699
730
729
717
740
756
766
761
761
755
759
773
746
756
770
770
756
749
740
753
771
759
777
767
780
823
808
822
868
901
917
901
856
878
871
857
808
787
782
783
808
806
792
840
898
941
908
937
990
999
969
959
972
940
932
956
915
910
920
959
917
936
947
929
915
890
893
911
904
887
864
851
847
873
887
869
880
876
887
912
895
936
936
902
878
916
893
920
910
905
898
896
874
814
839
845
900
939
944
984
984
987
933
952
961
984
1032
988
990
1005
1002
1032
978
1024
1024
1080
1002
997
1027
1063
1065
1057
1071
1074
1077
1012
1064
1104
1124
1147
1114
1091
1073
1102
1114
1061
1045
1060
1036
1014
1091
1125
1159
1108
1074
1125
1135
1136
1046
1108
1156
1157
1120
1152
1167
1113
1179
1220
1213
1166
1128
1075
1091
1076
1059
1015
979
1002
969
1020
1144
1163
1159
1119
1012
1036
1036
1032
1051
1064
1077
1036
1045
1053
1080
1037
1063
1073
1090
1044
1090
1068
1058
1050
1082
1019
1087
1044
957
1006
1066
1141
1160
1130
1066
1070
1028
982
974
983
985
945
934
895
928
937
986
991
941
955
941
911
932
943
946
983
990
998
1017
1014
1015
977
922
940
953
949
945
959
948
896
864
888
914
921
948
943
918
888
904
920
977
1015
1027
1045
1058
1029
969
1003
1032
986
976
996
935
925
959
1010
980
1007
1045
1071
1071
1014
998
996
964
906
884
895
932
974
1021
1043
1063
1022
1028
965
917
931
898
836
826
859
881
933
998
1084
1032
1067
1109
1126
1114
1152
1162
1153
1107
1016
1039
1077
1064
1056
963
967
970
965
898
881
860
890
888
901
917
934
955
940
910
935
950
997
1008
1038
1031
1038
1052
1033
1037
999
1000
959
885
879
888
930
918
928
952
1045
1101
1076
1055
1012
1009
1000
993
1004
1012
985
1006
995
1023
982
1009
997
952
885
895
902
901
878
851
866
844
821
831
827
830
837
822
833
822
815
807
813
806
789
793
807
780
776
816
809
804
812
838
839
852
825
810
827
814
811
827
808
787
791
798
792
806
811
804
797
797
781
773
767
782
793
823
823
818
835
839
833
806
788
814
800
798
771
791
792
802
781
780
806
814
795
799
807
813
812
788
784
785
778
762
775
797
782
765
771
773
774
759
772
797
784
765
795
800
823
790
790
812
822
789
787
788
771
780
781
774
799
802
819
811
819
832
819
837
847
882
893
846
881
866
852
809
855
875
849
812
837
835
839
812
839
839
832
763
780
806
814
835
815
829
844
848
881
840
883
872
896
871
849
892
910
962
982
945
901
915
928
899
876
891
898
896
865
892
878
841
847
842
834
795
800
797
811
794
800
843
867
928
946
976
956
934
908
911
904
930
928
883
895
920
910
877
909
874
890
895
879
878
824
751
849
846
858
885
921
950
959
950
929
911
924
906
916
896
921
939
942
891
886
851
814
836
848
858
847
901
937
956
950
959
940
899
908
924
930
940
904
921
933
954
962
827
1074
950
984
981
986
921
923
887
842
867
869
888
898
919
943
951
927
909
878
896
878
855
853
825
838
830
852
886
868
899
898
931
908
925
938
926
923
905
917
915
881
906
894
912
910
933
975
975
907
927
942
885
923
925
891
901
931
933
932
902
955
971
931
942
949
939
913
867
862
856
850
834
874
892
876
903
950
877
871
902
892
879
816
871
853
835
860
908
938
927
924
947
960
991
965
941
953
919
958
917
930
943
967
953
973
1035
1068
999
1033
1044
1021
957
1005
1044
1003
1048
1115
1017
993
1007
965
991
993
1015
963
976
981
960
1012
1027
983
960
962
962
969
970
919
932
975
987
986
988
991
1012
1022
1004
960
966
997
989
920
945
965
942
934
981
1015
992
961
1025
1002
976
951
970
974
1000
925
988
986
996
965
1004
1002
1041
1030
1034
1052
996
963
999
1002
1007
952
957
985
1011
952
916
906
915
891
842
845
872
894
943
942
933
951
975
974
961
973
971
1006
1036
995
1000
1031
1043
1015
964
967
944
924
882
883
852
831
836
841
835
855
892
911
881
872
903
910
909
863
883
873
874
900
914
936
969
932
931
918
902
898
876
896
901
870
850
852
826
819
822
807
811
813
818
829
844
835
804
819
817
798
788
789
791
811
819
821
798
790
801
800
783
801
830
832
826
767
818
859
911
958
940
912
1518
885
869
874
881
904
953
960
949
987
980
942
979
986
904
885
882
843
856
860
885
886
872
944
981
986
1027
1038
1033
1007
977
999
1034
1025
1001
980
1001
1010
991
956
1003
1021
1003
987
996
1017
1050
1053
1066
1011
1047
1025
936
956
964
962
953
912
902
878
859
879
867
875
905
882
854
885
861
877
885
870
878
903
902
891
936
953
946
952
969
942
917
948
955
957
928
934
935
933
918
929
959
955
932
940
948
965
949
930
916
911
913
875
906
896
886
871
867
844
827
831
845
818
813
851
874
928
914
898
920
928
905
929
925
922
908
898
867
864
859
864
856
865
824
860
875
880
879
847
852
854
870
883
869
898
946
964
1018
1009
993
1019
1018
1028
992
992
1041
1021
976
970
969
974
927
938
957
940
928
933
936
927
915
931
943
976
950
958
1000
1037
1028
950
939
961
900
908
911
948
920
937
950
1017
1015
968
1005
1022
948
938
861
861
869
840
858
855
880
864
844
891
918
934
927
957
977
970
943
993
992
988
945
958
968
973
928
940
927
930
916
894
901
909
886
865
887
890
903
896
906
916
917
897
920
923
890
887
879
868
825
813
827
821
845
824
859
873
895
897
859
885
913
890
913
919
939
985
1010
984
975
991
996
951
1011
990
1028
961
938
973
1013
1057
1065
1044
1047
1083
1072
1024
1057
1097
1083
1115
1159
1156
1157
1134
1080
1040
1074
991
935
957
967
890
891
898
973
1075
1154
1155
1155
1113
1105
1069
1058
1105
1098
1081
1087
1044
1043
1062
1116
1129
1106
1089
1047
984
1022
1036
1046
1039
1029
1062
1071
1065
1052
1012
1040
1060
1053
1016
1051
1055
1032
953
991
1018
1013
995
981
1021
1024
1025
1055
1036
956
925
993
976
945
953
990
983
977
917
926
934
967
950
915
921
935
927
923
877
903
921
915
875
925
946
1012
1016
1010
1000
992
992
980
942
942
957
911
924
946
909
886
899
936
904
889
885
845
869
873
847
848
876
878
874
871
861
844
852
844
833
823
848
854
864
847
873
922
921
886
913
919
934
919
905
910
915
906
862
830
821
841
857
823
849
840
842
850
855
861
857
854
891
919
948
907
933
940
984
1009
1039
1064
1075
1061
1040
1084
1088
1112
1005
1022
1023
1045
1003
1022
1031
1031
981
1008
1040
1000
1014
1024
1044
992
1019
1061
1082
1073
1010
1021
1045
1072
1071
1015
1053
1066
1056
1028
1015
1028
1080
1085
1064
1023
1064
1045
1071
1035
995
1027
946
948
1007
1045
995
1041
1053
1047
1012
1026
1059
1015
1059
1083
1094
1003
1055
840
1269
1042
1067
1076
1045
1049
1112
1126
1063
1020
1045
1017
983
974
1014
1036
1044
1017
994
1023
1038
1038
1027
992
1017
1034
996
981
1017
1043
1027
982
977
987
1006
1004
988
984
1000
981
990
1020
1033
951
968
1002
1015
1031
995
1011
1052
1015
1020
1050
1046
1042
1027
1004
1008
1028
971
980
1003
1024
1013
1001
997
998
1003
950
964
996
999
1004
999
1016
1022
993
993
1024
967
974
975
1014
1020
948
977
998
1059
1082
1051
1022
937
952
989
974
912
930
957
895
895
901
912
907
928
926
927
943
955
934
931
942
938
945
930
957
985
1001
969
983
961
904
907
929
954
965
889
916
940
1018
1110
1106
1004
987
1003
936
917
929
911
916
906
880
871
867
848
809
808
828
809
812
816
819
829
834
838
787
763
796
793
811
865
872
884
876
869
819
848
847
838
834
835
814
804
796
820
812
826
823
832
832
806
800
796
784
802
785
817
809
793
804
783
791
804
818
824
823
807
798
775
790
788
791
785
793
776
800
783
795
795
797
783
791
791
791
769
804
805
814
828
845
833
832
794
820
824
794
803
826
856
817
823
838
849
811
811
808
801
782
771
756
748
769
741
757
750
743
756
746
753
772
763
787
786
795
784
789
808
829
790
793
827
816
790
793
784
798
796
783
793
776
784
792
805
793
769
790
795
826
824
830
828
804
803
788
784
767
797
811
804
802
830
827
816
815
808
828
826
861
855
822
842
857
856
835
821
824
832
800
802
784
782
778
804
787
778
813
836
846
842
848
815
835
815
803
802
784
794
769
778
828
852
846
893
915
934
944
910
910
937
936
878
918
948
965
977
986
1041
1041
1036
994
1010
1061
1067
1031
1002
1038
1038
978
1005
1033
1023
982
988
985
1021
977
1015
1038
1038
1001
1041
1057
1037
925
916
930
880
872
865
843
834
840
836
859
862
875
849
873
841
858
862
903
895
918
880
879
884
861
872
832
844
847
845
838
883
899
918
871
927
943
930
931
930
943
925
938
911
921
935
916
930
934
936
915
882
882
867
886
910
877
883
899
849
838
529
1171
865
877
840
824
834
841
833
810
812
800
803
796
825
827
822
847
819
831
826
829
801
859
862
871
849
870
871
889
884
855
879
915
909
921
883
895
913
922
860
858
878
868
834
867
848
835
924
947
963
1031
1074
1082
1052
1012
1028
1068
1088
1050
1063
1067
1011
1015
1022
1017
986
958
971
958
932
963
924
859
968
1006
1088
1105
1108
1095
1121
1112
1093
1069
1035
992
991
976
960
923
936
954
948
903
937
980
988
962
1061
1104
1114
1053
1127
1123
1103
996
1028
1076
1092
1021
1071
1121
1109
1073
1004
1012
1047
1002
1002
1025
1065
1055
998
1035
1051
1066
1043
1023
1053
1070
1069
1004
1027
1034
1035
1024
1003
1025
1037
1017
973
1010
1055
1013
1000
1056
987
949
946
974
946
936
939
959
955
969
936
984
971
998
977
905
907
925
899
911
918
876
897
921
904
887
914
920
932
921
920
907
909
899
900
884
902
927
905
912
911
937
930
947
920
888
907
926
927
895
885
890
960
993
983
982
1001
968
955
918
909
861
874
844
843
868
905
896
906
933
992
1018
989
960
1014
1019
1004
999
954
936
978
1015
1044
1039
986
1006
999
963
941
952
930
910
932
929
881
916
914
940
899
903
906
933
890
892
960
1025
1039
1010
1000
984
999
1004
1016
982
984
994
990
989
996
961
990
1016
1018
971
962
973
992
992
926
935
963
1006
1006
985
977
982
975
1005
969
928
905
917
928
906
891
895
897
870
865
883
880
822
813
823
824
833
811
796
826
809
812
813
817
820
827
849
849
867
871
913
907
840
859
851
836
828
828
819
815
813
816
850
837
834
846
856
898
903
900
911
926
911
932
895
912
904
913
905
915
905
916
886
867
864
854
854
875
850
838
845
836
860
831
822
836
850
843
834
837
848
826
832
846
819
823
853
815
800
812
808
797
823
825
779
790
801
784
772
771
772
766
742
746
741
718
720
706
698
698
688
677
689
683
664
676
650
652
672
657
656
656
650
670
669
651
659
647
667
670
673
664
663
674
667
652
679
658
668
658
656
664
653
679
666
698
722
763
779
762
753
746
736
729
734
727
712
689
691
699
702
686
703
698
703
714
699
738
719
751
753
771
778
745
772
748
736
737
739
720
732
728
736
731
746
756
776
779
794
826
806
807
793
822
857
841
867
898
847
837
855
831
823
834
804
810
769
769
806
808
796
790
792
802
790
811
831
841
826
863
887
855
882
893
909
854
889
896
861
866
884
882
850
873
906
870
848
872
869
845
830
865
870
832
854
861
838
830
846
820
806
784
801
828
820
808
847
839
837
840
832
830
838
830
826
838
850
847
853
844
861
888
867
889
863
874
884
872
867
869
852
836
834
847
842
845
808
818
834
805
785
799
813
829
806
799
794
795
806
825
847
856
873
859
876
873
867
848
879
921
897
905
934
964
920
957
997
973
973
1016
1015
1015
972
1000
1023
966
971
962
937
909
920
914
893
895
931
959
908
919
926
934
926
949
930
943
937
889
877
919
927
906
905
925
916
908
895
854
860
841
842
857
832
787
825
812
886
885
927
936
927
929
929
932
941
933
893
899
911
910
937
899
860
849
847
845
870
884
884
893
890
859
863
843
827
844
865
878
603
766
1059
723
563
277
568
572
860
852
862
856
848
832
848
839
840
810
819
813
841
850
857
873
841
859
905
900
895
908
858
869
835
843
864
876
913
904
949
952
919
891
894
921
909
885
929
946
961
893
878
908
904
930
913
903
890
923
943
938
892
888
891
868
865
860
834
828
862
899
979
959
923
978
1009
1001
950
931
929
909
905
838
862
880
871
919
947
960
927
962
936
968
979
959
919
925
891
912
892
881
888
871
900
910
910
909
912
936
942
931
956
996
1011
984
959
937
926
914
917
973
935
933
842
839
889
922
956
997
1000
974
952
918
894
889
841
844
875
901
896
939
926
890
862
864
846
855
836
820
817
827
821
833
828
844
857
884
888
910
937
988
1015
1015
1009
1001
977
937
952
962
918
875
878
897
908
896
893
862
884
901
951
920
903
899
929
951
961
926
881
898
862
836
827
837
876
956
981
984
992
983
928
859
863
887
889
902
863
863
885
871
865
871
877
829
828
841
848
839
852
864
929
921
904
897
899
871
880
894
910
870
886
933
957
951
936
874
857
843
839
800
797
825
850
881
908
895
866
863
884
895
880
876
865
871
862
880
881
869
895
904
937
944
959
945
903
883
875
886
907
859
880
894
912
922
872
880
919
929
915
927
956
982
979
990
945
959
952
954
927
911
937
912
897
902
907
912
917
885
858
863
864
851
859
825
835
826
846
836
815
810
781
785
776
817
803
802
854
859
929
985
1046
976
964
961
986
938
953
949
963
962
945
962
946
886
884
890
908
889
886
891
930
943
925
945
899
835
808
831
827
879
925
942
1027
1038
1028
1030
1021
1014
973
975
963
981
939
951
955
955
936
946
922
862
850
862
848
848
877
876
879
919
948
974
923
884
863
858
856
842
844
858
864
870
867
868
847
852
864
865
830
828
795
810
808
819
852
836
837
882
902
909
962
987
1004
1018
984
946
908
904
893
916
893
913
913
908
906
919
920
928
926
938
920
927
927
928
935
934
877
912
919
909
887
880
850
861
845
836
832
829
811
827
823
790
826
843
912
932
952
954
936
947
937
911
860
859
857
612
1033
809
814
816
791
826
822
804
817
817
840
830
826
868
877
871
855
869
853
850
834
847
848
870
854
850
846
855
860
847
825
817
808
820
797
806
807
809
786
805
684
517
462
915
259
271
607
282
824
811
803
781
792
792
776
791
786
773
803
791
792
805
685
912
813
830
816
808
825
838
821
823
818
813
797
780
770
760
761
763
768
764
789
801
807
791
815
808
807
817
802
808
795
766
744
765
749
750
750
768
781
799
786
880
890
841
845
856
858
840
808
820
815
817
834
799
810
843
854
835
821
814
551
1069
790
782
786
817
845
803
813
810
777
792
790
810
818
791
794
814
832
855
804
829
807
808
790
798
822
830
811
819
837
821
773
772
764
762
776
776
785
771
788
796
808
787
786
800
798
807
794
775
776
739
816
811
844
811
829
813
865
883
847
839
821
822
832
837
844
821
861
849
873
869
846
868
879
832
832
863
880
850
846
854
849
849
824
858
873
867
856
832
831
844
855
844
887
909
911
888
891
897
886
838
809
808
783
785
749
621
873
739
786
787
768
781
837
840
868
945
908
890
878
879
848
853
867
823
843
870
902
838
866
859
851
882
886
875
896
957
922
953
973
929
940
946
943
933
896
866
844
852
811
811
831
825
827
843
867
881
906
910
889
885
862
837
848
880
873
842
894
948
964
955
962
934
913
857
814
801
771
781
779
782
760
739
754
775
813
846
887
852
834
861
856
836
800
785
772
771
775
783
760
761
782
805
828
830
827
824
814
803
816
806
766
822
876
944
893
979
999
1041
1035
923
910
888
863
827
811
840
785
520
1171
879
867
860
858
860
821
836
867
877
846
866
850
820
807
825
828
799
839
849
886
845
846
846
802
819
833
807
757
799
904
1060
1031
976
966
927
896
909
875
846
845
850
869
902
889
868
894
906
864
878
894
925
937
855
842
849
846
814
827
838
845
803
795
898
838
899
977
952
970
975
959
955
948
911
876
888
873
840
816
812
820
817
804
813
835
838
827
874
874
851
853
888
900
863
882
906
945
926
928
952
956
929
890
854
834
828
826
795
793
793
786
774
753
720
744
748
852
851
833
836
840
829
838
823
798
833
846
817
826
852
872
817
863
875
866
871
892
911
877
885
909
892
883
855
865
877
841
856
836
826
795
790
801
774
779
776
800
776
803
820
832
804
816
806
773
848
870
960
1036
1004
931
903
879
876
855
844
856
863
846
868
880
866
858
853
826
835
850
822
798
832
830
803
784
790
769
783
762
768
774
768
763
778
779
810
792
819
842
829
835
862
844
852
869
865
862
873
881
842
858
869
871
852
877
898
916
848
862
853
863
850
874
881
877
871
871
895
880
875
881
867
902
922
896
851
897
933
936
916
864
890
885
894
864
873
902
923
977
954
888
848
868
930
964
966
988
943
937
908
895
897
902
901
844
868
911
897
908
920
953
942
916
923
925
941
939
888
915
926
949
900
922
940
923
875
868
886
941
941
914
916
909
911
945
955
909
920
936
906
890
888
881
861
889
887
872
827
872
909
897
918
889
884
836
807
812
807
810
791
841
803
813
822
840
842
851
847
855
854
833
853
791
803
785
753
763
741
738
718
732
748
724
728
744
780
757
758
812
900
1121
1044
1021
1039
993
917
876
857
850
824
828
828
821
803
822
824
825
812
825
822
828
807
805
801
766
805
784
790
804
810
823
813
827
839
841
847
838
858
838
832
819
825
802
819
832
833
814
820
833
861
827
833
868
877
856
869
870
877
834
853
871
878
890
870
912
926
881
885
903
882
889
900
903
911
880
894
916
866
870
877
888
865
901
881
874
853
871
872
844
849
854
857
854
837
848
854
849
869
829
851
862
851
819
848
853
860
818
819
847
894
890
884
853
847
868
864
853
877
890
896
879
882
882
872
872
885
877
868
837
858
858
854
832
849
875
851
844
859
888
857
888
852
865
849
751
952
516
673
462
829
844
840
808
825
827
852
824
843
860
890
833
818
827
941
913
886
846
814
840
829
802
814
778
773
781
763
743
758
739
756
754
751
733
740
769
765
801
809
776
830
896
939
868
860
879
840
799
830
827
830
809
832
840
858
854
883
918
889
918
926
946
926
875
859
877
817
831
822
837
808
798
816
813
807
820
853
863
849
859
852
881
852
863
861
849
813
812
812
793
813
824
827
842
817
814
828
877
843
855
901
966
955
900
830
867
879
899
926
937
946
924
918
930
939
944
948
922
863
900
952
917
918
906
904
904
909
914
921
923
881
867
885
901
817
913
920
910
914
899
910
901
874
897
904
876
874
867
844
838
845
854
846
844
842
859
877
877
837
874
871
849
806
842
832
806
833
840
882
839
827
848
862
838
858
872
910
929
923
873
875
834
857
864
888
874
851
879
857
841
813
847
853
838
846
858
867
860
872
842
979
953
907
893
888
848
840
818
807
816
780
817
807
823
821
806
841
841
854
844
821
853
847
842
863
862
853
865
904
866
891
835
853
840
828
816
846
815
856
937
951
942
906
896
857
838
856
838
818
811
783
752
813
826
850
948
897
865
872
873
865
850
829
837
841
838
795
813
811
843
785
754
756
748
770
811
930
1002
1014
983
965
947
925
926
902
901
904
904
923
921
897
981
960
887
1136
974
996
995
956
975
976
968
966
1012
1027
944
1036
986
1086
1100
1120
1067
1001
1042
1006
1000
1036
996
913
938
926
878
900
825
830
822
769
729
743
727
720
696
695
694
681
671
660
657
670
665
686
695
739
702
724
726
753
738
731
741
750
767
784
739
763
763
756
750
771
770
792
800
796
822
870
843
821
824
848
852
837
845
841
845
857
830
832
854
854
833
835
850
852
855
870
870
881
839
859
867
864
836
827
807
799
772
761
731
724
705
707
698
699
722
725
721
742
732
755
732
723
754
766
755
758
741
737
742
763
768
775
822
840
823
852
868
876
874
869
826
825
830
842
840
843
834
851
855
843
856
867
879
878
904
913
836
817
807
783
780
775
771
771
766
776
781
805
813
830
817
821
852
844
841
851
832
819
844
895
842
867
916
886
899
867
848
854
845
854
877
891
901
888
874
899
931
920
935
906
887
876
878
887
852
842
752
808
783
776
762
757
774
790
837
861
823
837
904
938
946
965
922
884
872
895
889
879
843
856
863
885
871
807
805
818
857
843
908
911
888
898
920
873
886
873
891
921
863
823
831
811
796
788
804
797
767
783
789
791
788
799
788
828
870
870
820
835
873
859
877
876
865
547
1162
801
802
791
808
825
818
810
802
611
917
775
768
759
763
757
757
764
758
780
789
750
765
769
757
803
807
787
780
738
746
725
731
721
691
698
690
689
685
689
703
693
668
689
703
702
717
723
729
749
754
754
721
752
773
809
795
814
848
846
820
825
865
837
856
866
913
915
914
942
993
987
977
984
918
858
862
896
908
908
914
878
849
812
821
837
814
790
840
882
931
893
853
885
927
913
894
924
977
969
990
985
968
932
892
865
910
908
898
916
913
935
931
906
898
951
969
974
983
954
949
863
879
888
912
923
904
892
927
934
918
941
964
975
906
913
924
887
836
839
857
864
903
937
928
903
910
879
875
844
863
866
884
901
917
907
876
867
838
840
834
844
856
834
842
799
790
790
824
879
915
926
846
870
863
848
893
896
956
953
933
949
921
912
902
955
906
907
942
954
935
892
873
868
885
908
880
899
909
927
911
923
897
916
934
927
865
879
893
895
880
887
849
816
786
792
814
857
899
897
839
822
835
870
869
830
854
884
864
814
819
826
838
868
856
878
825
841
842
843
827
833
830
849
833
839
845
848
801
789
770
781
765
790
766
780
788
781
781
796
793
781
780
781
777
789
776
764
768
807
797
808
801
827
795
799
798
770
777
791
823
859
882
862
828
820
830
854
822
816
857
869
851
874
897
908
885
822
786
798
817
840
859
880
927
909
908
908
902
883
861
859
835
866
821
825
810
809
845
858
884
885
887
908
848
816
796
766
768
770
760
769
783
807
797
789
807
845
867
845
854
884
878
877
879
892
901
869
872
855
828
809
784
784
791
758
784
825
843
913
927
912
921
960
938
887
913
902
928
928
923
952
908
905
874
838
849
836
875
855
859
860
898
818
819
832
845
854
884
897
923
943
926
868
850
870
871
862
821
878
887
876
886
890
846
844
879
890
923
946
919
923
887
884
881
888
874
902
954
976
996
954
917
838
852
872
869
858
869
917
971
957
940
886
901
958
987
946
909
922
924
934
908
941
961
913
880
908
935
956
896
866
876
881
896
834
799
828
824
846
852
853
890
886
894
888
878
866
791
800
796
812
795
802
743
768
750
733
729
737
747
774
768
797
797
801
768
785
798
823
874
918
873
859
876
882
826
815
802
827
799
795
826
880
906
881
912
915
930
941
931
934
930
925
961
924
911
916
907
856
832
877
894
885
894
923
930
889
873
886
908
872
836
840
872
891
898
917
925
964
980
953
948
960
969
931
914
876
895
917
926
924
908
908
905
908
915
887
908
926
883
897
872
869
900
927
905
913
922
925
899
875
887
921
889
912
904
905
912
911
920
928
979
969
958
899
906
900
885
889
898
917
891
861
866
823
852
837
865
872
860
855
833
849
729
989
879
860
875
864
864
889
893
880
863
856
866
864
840
827
872
883
880
867
892
936
926
871
887
836
815
859
889
867
872
895
931
934
906
890
907
928
916
882
889
897
923
918
937
960
916
850
854
836
851
880
883
874
901
857
851
839
839
869
887
862
846
828
821
860
900
919
918
906
897
888
849
865
897
899
921
858
861
818
796
826
832
879
915
908
914
895
904
898
882
880
813
814
813
850
867
859
814
816
824
849
838
822
839
864
862
872
860
870
881
903
907
891
905
911
878
856
850
868
884
853
881
911
908
910
916
915
916
927
945
906
925
908
917
945
947
937
894
886
887
908
901
881
876
926
958
985
980
965
941
933
966
955
949
922
955
948
948
924
932
951
920
953
921
878
914
903
907
882
909
895
888
865
885
897
876
859
863
866
887
914
888
878
887
914
935
939
942
886
869
813
802
798
789
808
811
829
821
839
832
838
835
810
805
815
842
880
945
915
871
871
889
833
820
801
798
805
823
841
867
910
880
906
894
846
844
867
875
895
869
866
896
929
936
923
930
912
904
853
872
865
884
868
814
805
813
805
786
777
786
784
765
738
754
751
729
735
713
728
748
774
849
900
895
883
864
861
832
820
801
807
817
816
801
805
806
808
815
802
788
801
803
820
777
785
776
766
802
816
803
786
773
749
766
748
763
762
763
789
761
779
791
798
773
818
832
856
900
882
861
880
882
884
861
869
886
870
830
883
884
909
900
913
879
827
813
811
790
792
803
798
778
810
801
790
810
819
828
853
847
836
874
885
879
908
921
894
903
911
928
889
901
889
864
887
920
946
987
954
928
951
963
929
907
945
958
924
929
937
948
966
926
933
916
911
894
870
890
927
874
857
867
871
878
853
849
843
831
785
801
797
815
829
874
886
837
870
876
827
850
862
873
852
842
839
850
871
848
834
879
896
870
938
924
979
1003
929
910
929
934
934
909
887
868
856
873
874
860
843
859
858
866
866
823
841
854
850
864
869
846
836
827
820
794
778
787
794
803
796
822
815
831
822
826
832
800
803
811
788
786
765
748
762
741
731
737
747
749
770
792
834
810
851
857
872
880
882
895
910
881
852
864
834
824
823
792
782
787
768
761
796
788
747
779
776
779
761
757
749
764
791
765
792
800
778
797
814
794
785
816
821
799
809
797
810
790
809
815
815
791
800
784
795
775
781
777
768
761
775
787
776
768
769
795
780
773
774
779
775
760
773
760
778
785
797
768
763
758
789
778
761
747
755
749
763
744
750
745
756
762
774
798
795
772
777
791
766
736
725
746
758
754
754
750
773
774
793
776
766
759
789
786
762
780
790
770
774
757
777
771
780
774
765
761
745
748
763
797
818
804
803
821
824
826
815
816
806
811
810
800
801
819
846
853
873
880
861
849
863
843
871
932
895
721
1067
937
909
884
900
928
925
907
940
933
917
920
892
883
861
857
860
867
823
811
796
790
775
768
760
773
766
787
795
809
841
871
900
923
960
957
918
852
896
918
874
864
890
912
935
959
963
930
914
909
907
906
953
956
1005
1019
1059
1030
1062
1022
1017
1028
1031
981
993
967
902
941
996
1006
1007
1006
948
947
932
935
949
969
929
946
988
1011
977
978
1002
1017
942
908
974
1001
1019
1028
996
975
982
972
965
1002
1017
1032
1029
1016
993
972
913
929
919
901
945
1002
1028
1053
1043
1001
1000
971
944
939
986
1010
1010
961
908
950
995
918
906
973
1028
1036
994
959
949
933
978
1021
1026
1053
1022
976
967
943
954
932
894
852
876
886
924
943
983
1000
909
921
965
1003
1044
1060
1038
1025
1002
979
982
936
981
993
1003
954
924
953
1022
1063
1049
1009
978
969
996
976
932
948
976
932
973
963
989
941
959
973
996
1000
1030
963
969
987
1013
1009
1009
990
994
964
954
939
889
863
846
896
936
899
897
911
914
923
904
944
940
928
903
960
927
937
958
990
1013
994
986
912
922
894
897
887
889
854
862
869
889
850
903
897
925
908
831
869
860
826
828
846
905
926
967
937
898
869
840
820
852
841
835
831
888
915
955
931
958
975
950
949
966
956
952
932
882
871
898
909
892
848
819
841
891
966
987
1020
1039
1025
1003
967
980
946
914
891
878
871
836
852
606
1035
812
837
843
854
836
877
930
966
982
1003
1000
970
939
920
874
878
834
862
892
930
878
869
877
863
878
886
920
920
913
945
966
968
994
1009
960
973
985
985
992
992
917
941
951
966
947
995
1000
1009
1017
963
897
890
900
912
920
899
835
852
866
898
952
955
922
936
941
921
939
956
977
997
916
947
954
1001
927
968
962
962
965
976
988
1007
1039
1025
1009
1018
978
923
947
985
994
961
950
962
987
934
961
1000
1028
1006
959
987
986
1004
1011
968
973
964
980
970
912
951
953
982
932
971
968
978
938
955
965
963
931
943
957
957
969
941
950
945
936
945
974
943
939
979
987
972
915
902
912
972
944
918
892
894
849
855
893
913
922
919
931
932
933
931
941
915
943
962
913
940
951
966
922
937
969
968
988
929
905
930
898
903
958
1010
1017
1000
986
956
899
903
928
928
963
984
994
972
949
957
923
962
992
1001
1015
996
983
970
958
937
914
868
892
915
935
919
890
928
952
919
947
951
973
966
939
941
962
932
914
923
963
928
940
965
960
964
926
928
957
942
951
921
881
911
947
973
999
1003
965
968
971
966
948
938
936
951
924
949
960
946
924
920
950
948
934
876
871
855
859
914
942
945
913
909
908
878
828
819
827
837
840
865
862
840
858
870
895
884
860
868
885
836
827
855
886
883
888
866
862
887
912
912
854
879
889
844
825
804
810
841
879
884
905
885
913
901
912
919
885
878
879
889
888
869
882
881
893
934
929
905
887
896
922
929
868
887
897
902
860
899
919
901
841
874
895
931
941
907
920
921
947
917
945
969
975
1012
994
1008
1009
1012
969
953
985
1016
976
952
995
974
986
992
998
960
966
985
978
916
945
940
949
940
931
978
952
944
968
956
924
948
953
996
985
939
955
960
947
958
899
930
978
1006
1004
946
971
984
1004
993
957
990
1002
1005
948
964
962
934
899
928
946
948
925
931
940
945
940
914
916
917
903
917
877
855
861
901
924
876
850
866
879
869
848
876
864
894
869
897
918
919
945
935
914
943
929
915
908
908
914
874
863
863
873
896
850
861
876
880
878
852
894
930
929
931
953
934
932
978
995
986
974
970
972
940
931
875
882
908
901
864
870
899
906
926
929
935
923
888
887
883
887
900
919
936
926
895
869
871
873
833
794
794
787
775
800
830
835
838
836
853
873
841
820
808
842
827
848
834
847
859
856
808
807
783
772
790
807
818
824
848
852
836
845
875
880
898
901
888
900
874
871
838
837
864
887
918
980
972
956
943
923
902
890
881
887
906
970
994
995
994
963
955
935
919
912
881
877
857
842
828
835
867
868
862
860
894
946
959
946
953
916
939
978
982
986
940
878
894
887
935
988
1000
989
951
887
901
927
950
984
985
968
912
901
948
956
939
919
925
917
913
908
878
869
864
911
909
897
858
841
828
873
866
920
935
952
954
945
944
952
939
913
927
928
906
887
887
847
839
837
816
830
851
869
866
887
937
920
920
923
884
889
847
824
815
835
875
887
896
874
886
883
858
894
916
959
963
936
962
969
978
948
901
922
918
964
945
924
891
853
858
865
809
826
818
774
755
780
832
886
936
967
984
958
1004
1003
1019
988
970
946
924
910
853
808
800
780
790
772
773
755
753
732
744
719
714
746
753
757
763
781
799
782
781
787
821
796
795
819
819
815
805
788
798
786
762
768
772
761
768
756
752
760
761
734
743
741
740
749
747
765
742
739
740
731
728
741
744
740
755
742
743
745
755
762
798
800
762
804
826
820
804
819
836
854
829
838
894
875
851
821
838
852
835
864
831
826
826
828
862
845
798
829
848
880
862
858
881
831
853
856
843
843
866
868
869
856
843
848
864
837
850
874
918
860
911
941
935
914
939
947
985
1024
971
991
1014
992
978
969
950
978
915
923
964
950
913
882
876
854
831
817
770
748
728
723
706
711
694
686
680
699
691
715
716
751
779
795
771
748
749
775
749
716
738
777
772
780
782
786
777
773
793
780
815
808
823
819
796
812
821
845
842
833
821
848
830
850
836
872
902
869
895
876
894
875
886
889
879
870
904
872
865
866
877
861
877
885
891
901
941
908
882
889
921
906
888
891
928
901
904
906
941
915
858
889
911
964
970
931
931
966
984
928
953
976
979
999
973
981
958
915
929
1000
1044
1109
1066
1027
1020
1013
1032
1047
1037
1041
995
998
1035
1035
927
948
970
974
946
965
1022
993
957
983
976
962
971
941
950
986
978
959
965
922
890
850
869
881
921
936
929
937
885
875
880
916
928
922
926
929
915
927
919
911
924
877
893
954
1013
1014
1029
1039
1028
1000
975
943
939
962
923
874
883
898
917
961
966
954
981
977
962
941
938
962
971
983
978
963
957
944
916
918
939
922
926
935
957
959
956
957
950
962
933
928
935
933
913
913
944
966
957
893
923
929
909
872
886
890
898
903
975
965
986
933
893
878
885
893
886
866
872
850
825
827
838
817
797
830
836
830
847
879
908
894
929
950
978
969
998
1036
1008
957
980
990
972
969
984
945
898
924
919
950
890
950
955
989
1012
1024
1058
997
1018
1035
1069
1048
1011
999
1032
1050
1089
1019
1020
1034
1006
952
970
1015
1000
967
1017
1045
1055
1026
1030
1060
1041
992
1007
981
963
939
954
1005
961
953
1004
1030
992
1025
1055
1082
1082
1038
1062
1068
1096
1049
1047
1064
1066
1010
1034
1086
1062
1050
1051
1103
1082
1041
1052
1061
1041
1026
1060
1030
1033
1008
1015
1015
1056
998
999
998
1021
999
1020
1005
956
973
958
1011
1007
963
992
1013
1059
1033
1054
1063
1079
1086
988
1003
1036
1071
1077
1021
1071
1080
1054
1002
1056
1077
1092
1095
1058
1062
1055
1059
1070
1048
1024
1036
1016
952
957
997
1034
985
967
994
1000
972
1009
1027
1048
1013
1010
1003
1026
983
960
1000
1031
991
1026
1031
1021
943
888
912
927
900
906
995
1049
1042
1053
1040
1049
1032
1021
1035
1017
1035
1028
979
965
957
934
925
890
902
917
936
890
922
975
989
954
984
1020
1042
1035
1033
1008
1008
1004
983
901
897
892
914
940
959
951
968
965
980
975
961
926
909
896
933
955
958
981
969
927
944
969
1010
983
956
962
897
902
928
957
1000
964
967
906
873
915
910
912
915
949
963
953
879
865
873
858
851
817
799
809
791
783
773
772
779
774
770
797
797
786
750
792
803
785
807
839
849
835
852
855
874
867
871
866
888
893
912
952
911
954
975
945
898
905
884
865
859
861
861
888
902
909
906
918
938
914
897
916
884
877
897
892
900
897
861
886
861
844
795
808
792
784
766
796
809
834
874
880
872
897
906
932
929
874
886
908
935
895
902
950
943
944
967
1010
1001
1057
1043
990
990
1004
989
941
960
978
971
909
959
988
915
941
982
986
997
1001
981
965
887
856
859
867
904
932
974
935
960
946
922
866
880
902
971
1009
915
850
870
853
904
905
901
906
894
925
940
951
963
969
982
969
963
964
988
983
912
961
981
1001
980
1050
1067
1104
1055
1092
1030
964
929
905
873
861
836
847
812
801
805
821
800
785
820
826
824
818
845
839
864
871
866
810
829
824
826
811
812
822
825
836
862
855
850
869
876
910
942
920
944
977
996
940
911
927
962
974
935
945
915
880
863
851
849
840
821
793
801
783
779
775
775
777
774
786
796
812
827
806
811
867
902
887
893
946
957
980
967
668
610
619
937
939
923
917
904
833
826
829
817
794
783
755
774
745
733
729
718
712
720
722
715
733
759
779
777
781
808
863
898
922
894
883
897
915
887
886
881
897
915
880
888
913
899
883
900
924
941
910
912
866
839
841
856
819
772
762
779
790
793
792
777
795
824
816
808
815
836
868
910
874
865
898
946
929
909
932
936
927
870
901
956
992
976
938
962
942
964
934
961
970
972
953
955
970
983
979
958
975
948
936
969
990
917
961
956
905
934
932
913
898
934
963
957
927
879
876
866
866
860
810
840
854
871
913
918
868
861
909
923
940
935
914
934
930
959
944
944
959
1005
1013
1007
999
997
1013
999
939
938
928
936
903
955
972
926
957
1005
998
1013
918
930
942
964
942
965
916
890
898
898
889
931
971
971
1002
1003
1029
1010
990
996
1008
997
998
951
962
1004
1035
1025
969
969
996
1005
957
943
961
989
963
930
953
969
980
962
1003
1011
1033
1027
1011
1024
999
941
891
911
940
939
898
912
913
917
912
916
908
893
827
732
789
786
780
769
778
777
779
782
773
775
786
776
786
786
787
772
767
808
794
771
808
803
776
819
853
837
887
907
917
924
954
963
932
953
984
1034
970
945
945
947
929
942
957
968
931
965
977
979
924
934
934
951
891
906
908
913
882
906
916
891
859
873
885
920
917
903
947
988
1011
1026
964
952
968
981
951
957
920
937
961
1004
977
985
1006
992
950
961
951
952
1017
1009
984
1010
988
954
980
1055
1037
1030
1034
960
947
915
928
958
968
947
946
963
986
1001
1019
993
975
974
995
984
975
977
991
990
966
974
1012
993
971
979
990
938
955
969
987
941
905
916
972
1007
975
929
950
935
955
923
938
969
1007
1035
1024
1044
1040
1063
1068
985
1007
1023
1009
990
1027
1044
1021
988
1018
1023
1050
1000
1034
1046
1001
1035
1058
967
964
996
980
961
903
939
958
960
900
870
889
927
954
964
972
981
1023
1017
1004
1031
996
975
961
978
966
942
921
940
971
975
828
1072
979
948
977
1012
1010
984
1005
959
959
988
1008
1022
964
981
962
1005
947
948
956
984
976
1025
1038
1001
998
1016
987
969
926
939
932
952
937
915
947
996
969
984
977
965
943
1007
1036
1028
985
1038
1087
1106
1038
1079
1088
1086
1014
996
997
889
889
884
869
848
846
843
841
820
792
786
780
798
787
785
770
779
785
781
801
809
826
834
844
848
864
889
858
860
868
852
865
884
873
839
863
884
917
903
900
917
953
954
926
936
936
891
894
922
934
931
963
994
1020
978
973
972
983
964
954
986
977
977
968
991
996
957
883
905
873
875
850
839
846
840
799
784
804
784
799
803
769
721
777
788
807
857
866
853
864
872
884
880
869
883
868
837
846
834
815
807
813
821
817
831
819
804
812
801
802
800
818
808
802
816
833
859
862
853
896
904
933
933
911
894
912
907
906
857
886
864
868
826
823
820
834
833
811
826
817
819
808
799
823
864
882
846
854
849
863
838
819
796
784
772
754
739
721
736
726
718
725
752
747
738
762
755
760
794
820
786
789
823
845
878
854
871
895
911
888
946
941
930
904
923
925
943
917
918
936
940
875
915
919
925
895
886
896
906
863
840
838
815
784
779
767
772
764
763
772
758
752
779
764
776
763
776
787
783
796
802
828
826
826
781
835
850
851
867
879
874
884
858
838
829
827
558
1097
835
813
864
851
826
849
841
815
839
846
825
834
841
854
843
833
854
868
880
918
930
906
861
910
926
889
912
952
960
892
895
925
910
861
881
863
840
889
918
909
893
929
948
943
881
884
913
880
874
887
885
902
885
893
915
897
934
961
947
973
898
912
927
932
882
903
932
902
869
911
931
953
957
914
929
938
930
917
925
941
911
905
912
915
871
899
900
888
834
870
890
894
854
907
893
901
565
1174
866
877
896
893
892
892
902
837
835
854
868
879
845
849
850
877
875
875
908
941
934
871
861
911
965
976
985
947
970
969
974
983
974
945
967
1009
1003
1000
960
961
942
927
898
892
920
893
889
894
890
850
864
886
883
854
864
866
839
857
849
853
873
858
887
890
884
864
881
886
927
886
916
949
913
880
922
933
888
909
926
934
897
917
944
949
955
910
941
957
960
978
946
972
974
970
933
965
971
975
933
923
934
871
857
867
843
866
889
901
892
906
935
955
896
910
926
906
861
874
855
858
833
858
850
837
839
844
838
814
850
867
882
877
831
829
823
823
824
825
782
757
791
793
781
834
842
855
895
900
899
898
913
918
920
920
918
885
867
878
898
903
881
861
889
907
926
904
918
922
934
947
937
912
935
940
954
941
918
900
924
898
893
908
904
880
895
881
872
899
907
923
924
894
921
908
928
924
943
945
957
965
952
970
992
961
953
906
917
941
940
912
907
958
976
986
980
958
933
866
892
904
934
903
910
910
923
894
900
889
880
912
908
915
934
906
902
878
888
871
866
816
811
842
843
844
839
861
863
863
819
817
845
850
852
859
855
847
832
829
850
855
816
838
841
870
854
865
857
843
873
902
915
937
944
937
929
908
864
863
859
822
824
840
834
839
886
916
906
930
907
921
908
912
928
950
953
961
922
949
962
972
937
913
915
940
911
917
915
909
889
878
898
882
870
914
930
906
940
938
954
925
911
938
919
928
952
924
914
928
946
944
940
911
919
916
934
901
934
973
953
936
925
937
894
901
929
940
953
918
937
945
913
895
917
914
883
900
920
949
934
958
964
958
925
946
924
937
928
924
930
953
939
952
958
969
962
987
1027
999
975
952
952
945
974
975
969
938
963
982
960
905
908
929
916
924
881
886
880
905
886
872
879
886
871
861
909
959
933
895
941
953
930
899
924
927
911
917
900
939
894
905
918
896
890
907
920
935
934
950
961
667
1230
954
962
946
967
973
931
942
943
963
941
916
935
969
959
933
963
957
928
927
943
929
921
919
913
911
871
877
885
912
933
891
897
899
861
851
859
893
911
909
909
912
896
912
947
920
937
896
898
902
898
858
874
899
919
868
893
944
952
985
1006
1013
972
985
946
959
951
915
877
893
926
938
908
902
901
898
898
873
857
856
885
887
903
889
888
894
923
950
984
973
951
880
855
858
869
898
936
917
910
921
917
906
906
901
902
912
919
900
924
913
909
914
899
870
868
885
851
888
924
960
922
983
979
901
921
916
929
917
910
898
900
893
878
869
870
837
816
801
820
819
811
802
800
786
815
827
821
800
784
759
797
802
825
847
805
788
782
745
791
824
835
870
846
878
936
944
981
989
945
960
949
927
911
968
992
1008
941
927
947
983
983
955
977
1000
1005
1003
988
987
946
961
873
1063
929
942
946
929
911
920
927
951
959
942
921
927
856
849
846
865
838
838
878
886
878
887
889
894
888
882
885
915
931
914
905
910
891
835
848
870
911
924
930
946
885
875
890
880
871
850
845
871
880
862
892
900
933
948
985
963
1003
998
983
984
955
972
967
970
965
984
955
947
949
926
948
956
966
962
988
914
905
893
921
904
912
893
889
858
855
836
817
805
773
782
820
877
891
863
822
853
877
954
1007
1025
988
975
962
952
887
916
901
869
865
836
808
871
901
972
1016
1013
1006
989
1014
1005
1017
1020
966
932
954
970
972
976
959
972
972
985
997
990
937
949
955
916
900
927
925
892
942
969
944
980
972
971
933
979
1020
1025
1014
999
992
1006
1016
981
979
1021
999
971
957
997
984
940
954
962
949
945
976
974
961
990
990
984
961
925
939
909
858
900
902
926
893
931
920
911
916
926
908
928
951
974
943
945
954
967
913
923
870
921
898
910
921
924
873
825
838
844
860
891
917
926
908
923
905
910
917
894
884
889
895
879
853
878
876
882
877
892
876
900
878
890
921
918
914
919
916
919
897
907
929
929
934
895
920
931
926
917
936
933
924
912
892
922
926
938
919
927
860
845
880
887
895
854
855
871
871
898
905
907
879
923
901
873
875
871
885
881
885
861
903
901
869
879
898
903
894
916
924
916
924
930
912
885
922
942
951
938
932
951
935
940
941
941
915
883
901
872
894
903
920
902
909
913
932
931
917
916
926
916
927
970
937
938
941
951
967
923
929
925
899
891
914
933
912
872
897
915
924
929
958
899
895
893
881
859
867
869
872
877
870
874
911
932
920
930
911
857
859
832
824
818
857
837
844
829
855
882
906
927
928
940
947
936
926
917
864
851
877
907
958
996
992
985
1002
1012
1000
952
902
923
954
960
972
967
943
969
940
892
907
919
972
1002
1006
997
985
968
949
939
887
882
891
891
898
884
907
927
938
941
934
925
894
866
872
854
863
843
814
796
847
840
847
847
841
863
886
912
924
954
975
979
960
653
1125
897
897
942
945
921
936
944
970
955
916
898
914
867
889
874
872
828
843
840
868
906
964
981
1005
975
966
967
1005
999
976
959
961
971
954
902
859
864
891
900
890
901
942
945
916
926
946
966
978
977
957
943
872
864
888
914
934
938
948
894
866
853
843
830
834
830
834
819
807
800
819
876
902
931
885
875
928
940
961
968
957
995
994
945
888
878
848
830
823
843
884
907
938
979
936
947
941
927
954
922
941
966
971
965
924
968
997
1016
1058
1056
1060
1081
1094
1068
1055
1067
1065
1083
1066
1042
1057
1071
1068
1068
1074
1050
1049
1033
993
976
995
966
939
941
959
961
978
969
950
973
997
1035
1007
1039
1024
1025
1030
1010
990
990
976
986
1023
1025
1020
1020
1018
1011
987
963
901
898
888
903
910
916
885
854
845
831
833
836
864
883
893
890
877
876
849
816
815
805
799
790
797
767
791
799
783
793
814
851
880
876
852
902
911
891
894
904
867
890
899
892
882
837
824
791
799
772
770
770
792
768
779
782
798
816
777
793
822
824
852
858
866
898
895
878
840
844
832
845
837
818
834
801
803
800
825
824
801
785
784
783
795
860
834
811
813
820
798
802
811
786
804
804
807
811
833
808
822
831
845
833
853
860
818
843
858
848
836
827
824
806
816
812
821
830
845
846
852
861
838
857
855
855
844
864
828
827
831
865
851
832
823
829
850
880
845
799
818
830
845
837
863
865
858
846
838
880
891
868
830
869
862
836
868
879
916
901
907
907
935
865
807
817
859
865
897
919
918
933
917
939
940
927
901
881
871
861
841
843
816
837
811
830
780
814
848
912
957
1005
976
990
1001
998
960
962
970
959
943
940
960
964
938
910
867
866
881
891
860
863
890
863
873
853
876
901
946
924
929
921
929
929
853
836
822
800
819
817
815
821
816
777
809
787
825
849
860
879
895
920
905
895
889
907
933
894
919
933
917
933
885
883
893
928
933
902
895
899
926
918
950
890
903
953
951
910
881
827
823
811
807
824
841
846
815
839
848
820
855
862
870
926
939
935
968
971
994
962
946
972
956
942
984
1023
1020
959
944
906
917
951
967
988
981
957
945
940
953
980
972
998
1001
1015
1024
1022
968
893
895
955
929
971
1033
1042
978
1024
1024
1028
1021
977
970
980
992
1006
1016
1025
988
1012
997
933
941
948
945
972
939
907
942
957
987
1009
1034
1013
1039
1032
1004
925
934
988
992
973
910
935
909
902
877
881
869
844
861
829
868
870
866
843
842
838
834
844
818
838
841
862
869
867
907
920
879
851
937
996
992
922
915
882
869
829
855
873
878
892
912
964
972
970
994
1003
1000
987
958
1000
991
990
948
976
967
970
929
962
964
979
932
965
960
929
939
966
956
939
928
874
883
855
854
901
943
987
952
967
927
898
844
817
834
801
798
789
775
763
762
779
811
821
861
890
877
904
938
952
924
947
973
924
928
964
921
939
968
974
909
933
954
969
953
936
955
993
1019
997
1024
1005
1009
1003
961
967
960
993
961
934
943
937
906
875
889
900
922
892
898
905
936
923
898
901
899
910
906
878
873
871
870
852
814
772
779
764
754
751
781
783
770
809
818
860
833
828
814
819
811
806
798
801
787
799
795
820
824
847
844
843
879
871
849
882
879
870
865
855
845
832
839
826
837
812
807
803
812
799
801
789
798
794
817
803
791
823
801
810
815
846
825
767
891
797
821
823
852
864
852
821
811
820
805
779
751
763
743
713
724
720
716
748
729
730
744
742
761
795
790
770
789
789
784
781
794
791
802
793
799
804
830
823
829
833
797
833
836
840
835
866
821
843
848
808
814
805
824
806
802
800
783
827
790
819
852
863
841
881
911
913
903
936
935
893
892
869
878
855
870
875
870
878
869
866
890
880
854
870
851
852
825
833
871
850
890
890
879
888
890
892
857
858
834
821
817
798
823
826
838
811
833
835
812
801
801
772
795
767
750
765
758
757
749
789
810
839
827
859
893
899
925
923
857
885
844
822
827
802
825
842
841
880
903
868
855
841
857
880
881
872
873
864
880
883
912
894
886
849
874
873
873
916
965
967
916
952
955
931
936
939
1001
1008
1011
973
993
946
895
869
866
881
862
841
870
907
992
974
984
960
969
953
927
949
915
926
924
927
934
949
969
946
939
953
938
892
904
895
856
860
882
866
649
1106
899
903
917
928
887
882
874
846
834
848
818
845
834
847
873
867
875
897
894
925
901
858
851
874
849
797
841
857
871
877
887
911
862
865
875
890
900
896
890
873
861
873
822
838
828
826
820
821
835
826
834
829
826
813
822
839
817
807
810
826
830
824
803
860
875
853
873
889
860
873
888
843
862
854
830
846
841
852
848
869
876
856
870
903
899
912
916
885
870
900
896
889
868
870
824
817
830
788
808
805
840
830
829
873
857
830
853
864
1002
1119
1023
1075
1074
1029
1031
1042
1050
1082
1041
1074
1010
1055
1085
1037
1049
1080
1033
1053
1114
1043
1047
1106
1063
1029
1055
1151
1091
1115
1161
1127
1148
1210
1133
1110
1135
1087
1127
1170
1136
1067
1075
1071
1038
1074
1101
1082
1102
1124
1058
1047
1064
1092
1039
1064
1063
1035
1077
1086
1111
1080
1001
1120
1011
1003
1022
1042
1040
643
1303
994
999
997
1001
1024
985
1019
1044
1077
1027
1052
1074
1061
1057
1101
1159
1091
945
924
894
872
840
821
795
793
785
771
757
746
758
757
749
754
726
725
747
754
760
742
744
739
740
743
732
757
762
771
784
786
804
820
836
785
805
868
952
1020
1025
1112
1089
1104
1106
1137
1085
1086
1151
1179
1198
1168
1076
1068
1046
1101
1025
1133
1124
1064
1071
1069
1040
1093
1149
1079
1104
1100
1070
1058
1037
1042
1065
1034
1066
1054
1030
1040
1000
1017
1052
1012
997
1056
1008
993
1020
1036
987
1042
1013
982
1015
1039
1069
1002
1006
1043
1050
1021
1057
1088
1113
1066
1098
1134
1098
1098
1109
1054
1056
1071
1116
1056
1073
1023
786
793
687
667
943
996
993
1006
1004
1009
1014
1014
1038
1029
717
1262
951
954
968
959
934
933
967
948
947
958
953
941
913
938
917
907
874
901
903
888
885
899
897
902
877
882
902
923
909
890
910
934
950
955
989
943
743
1141
897
917
918
938
888
886
920
941
915
937
956
945
971
926
911
946
957
910
933
933
952
907
897
916
895
894
915
904
913
911
573
1216
895
892
912
893
751
828
272
731
832
831
825
804
802
825
805
814
835
837
821
842
845
836
850
860
857
837
815
819
837
834
811
841
854
864
871
884
908
909
906
922
893
903
839
837
842
799
779
757
752
709
725
709
686
669
682
676
663
654
651
665
646
656
644
652
658
652
654
651
646
641
667
697
721
721
755
732
727
764
769
750
761
760
764
765
787
767
768
767
870
890
1037
1166
1127
1181
1211
1176
1189
1122
1123
1127
1133
1083
1139
1167
1145
1135
1161
1161
1138
1177
1226
1170
1208
1210
1172
1121
1159
1143
1076
1145
1184
1098
1161
1182
1115
1112
1172
1133
1119
1187
1217
1096
1160
1193
1103
1209
1133
1202
1229
1190
1263
1335
1273
1229
1237
993
998
942
907
873
859
822
804
785
765
761
760
724
721
733
734
723
760
757
748
767
765
776
774
777
661
897
786
768
777
794
794
778
803
792
792
801
809
818
750
749
775
768
744
766
748
753
762
791
793
816
810
818
836
851
854
830
840
815
764
793
812
791
816
812
828
829
829
875
857
885
899
828
836
858
843
803
809
844
843
840
858
866
870
899
880
844
871
889
830
852
876
893
877
904
928
928
898
906
923
917
891
921
928
911
945
956
950
946
936
958
923
963
984
992
964
975
960
944
934
926
911
920
948
950
968
962
919
864
874
879
906
853
893
910
911
905
878
876
844
827
811
797
808
782
795
797
785
758
766
777
793
800
842
877
897
880
853
854
860
830
802
810
820
790
782
824
868
872
898
895
915
910
893
901
862
895
889
888
878
903
865
845
865
861
874
861
840
851
855
856
858
845
856
834
828
873
877
850
843
816
815
793
812
815
783
806
820
788
746
806
826
882
902
925
913
887
893
859
837
830
862
844
893
887
913
909
892
891
866
887
889
891
854
872
896
925
942
928
921
915
921
900
895
893
924
926
931
886
958
986
968
922
872
938
903
899
878
880
900
912
900
875
891
885
867
894
887
851
944
910
900
919
920
903
925
924
923
915
912
919
905
911
930
932
900
892
913
902
870
894
930
945
925
964
985
1004
957
975
1008
996
936
960
936
940
896
907
904
909
887
915
942
903
874
875
841
859
867
891
895
855
867
848
841
848
854
858
833
833
857
874
848
856
860
863
847
871
906
887
849
865
864
865
847
882
903
956
942
975
964
1023
993
964
1001
994
975
914
934
942
946
908
929
933
919
887
898
932
919
904
910
917
905
903
933
935
899
898
918
904
935
898
922
908
897
898
906
923
934
891
902
924
950
921
915
900
859
859
850
839
808
803
824
812
806
570
1052
820
830
881
913
898
921
945
929
906
923
934
948
919
920
927
926
908
949
941
933
903
911
922
909
928
965
949
922
930
938
911
909
905
928
859
856
868
834
837
838
818
807
835
837
855
858
861
879
894
883
864
875
837
817
812
801
815
830
867
882
898
922
943
997
963
955
961
969
920
909
889
864
805
808
825
834
831
865
892
903
935
939
962
957
941
903
889
860
834
812
794
777
786
792
812
851
818
884
925
963
951
942
930
903
895
904
897
879
876
898
921
960
936
964
980
944
932
964
942
864
869
887
882
867
870
882
925
938
914
940
980
978
975
929
963
956
962
927
929
954
928
903
908
909
903
911
890
903
911
927
912
906
923
936
952
890
884
883
880
851
854
832
838
804
837
845
845
860
895
880
883
883
825
965
872
888
894
894
892
869
898
900
905
908
932
931
901
903
880
906
914
891
900
907
911
876
895
916
885
839
854
850
833
814
815
835
828
794
847
848
810
795
813
853
842
860
839
875
910
899
895
892
895
914
944
926
919
925
925
908
881
899
908
912
911
901
933
911
906
884
913
902
872
890
890
868
912
916
921
909
921
946
923
894
898
870
870
873
883
865
878
919
913
924
937
911
902
877
887
876
871
871
844
855
869
826
833
829
801
804
804
811
828
846
893
902
958
937
927
919
929
922
944
919
930
913
868
888
885
917
892
940
930
935
940
929
959
940
940
921
879
889
877
874
846
823
798
783
766
782
760
749
767
748
769
772
759
788
800
782
775
800
783
811
802
822
823
819
815
846
815
811
805
839
798
812
820
830
837
826
851
821
814
826
856
885
885
841
868
887
908
885
928
914
964
979
985
966
960
936
943
903
943
912
912
931
913
895
865
888
877
872
883
854
871
817
843
851
873
883
862
851
860
827
829
852
875
838
852
843
832
864
855
820
790
784
810
815
812
829
855
856
879
887
887
899
873
928
934
945
972
939
910
899
893
870
901
895
871
886
895
891
896
896
908
900
908
898
903
894
907
891
901
884
860
875
909
934
883
900
927
915
902
943
973
968
978
1015
1047
1023
989
997
1016
1012
981
999
994
980
987
952
970
981
979
951
983
997
994
982
1001
1032
1000
980
1000
976
909
922
904
877
837
836
830
816
807
830
836
894
897
877
882
852
883
902
909
899
896
888
858
895
901
958
948
971
983
1001
970
1011
1043
992
1010
1023
1028
942
876
919
884
874
897
887
878
923
935
946
949
945
930
926
905
915
871
871
864
875
868
881
869
861
871
916
915
917
927
935
931
924
928
917
909
917
924
955
929
947
981
989
979
945
949
915
914
932
973
923
938
969
983
1001
987
993
1011
1029
1043
1025
1021
1010
1018
1022
986
1004
1037
1011
1033
1036
1026
997
994
1028
1000
960
1003
1042
1088
1042
999
1009
1041
1043
1044
1019
1037
1037
1056
1008
1017
1022
1056
1067
1019
1035
1069
1083
1086
1051
1028
1087
1099
1037
1077
1130
1156
1098
1096
1122
1120
1101
1102
1125
1131
1044
1044
1056
1065
1037
988
1011
1051
1043
1012
1017
1011
978
981
1020
1003
990
1028
1058
1065
1060
1051
1075
1059
1050
1023
1007
1030
1019
1051
1006
988
1018
1038
1047
1053
1022
1046
1036
1016
1029
1042
1004
1006
1025
1013
988
966
957
993
1020
1028
1039
1030
1064
1083
1059
1041
932
923
904
867
855
829
827
808
797
799
791
814
803
773
802
796
810
798
809
823
831
840
856
829
836
853
891
884
873
891
884
903
849
824
821
816
804
781
802
810
833
875
914
946
923
949
971
987
934
951
956
967
914
906
930
943
930
959
1025
1011
964
1000
982
955
958
982
991
954
945
959
977
967
1010
1045
1065
1060
1050
1088
1025
907
905
925
952
984
990
994
998
991
988
985
1011
1046
1022
1017
1048
1018
944
962
944
1002
1024
1048
1023
1048
1039
1008
1022
1031
1056
1065
1068
1043
1068
1089
1083
1080
1049
1059
1079
1048
1041
1043
1029
1025
1037
1037
1049
1018
1038
1081
1048
1029
1046
1040
1017
1012
1022
974
932
911
992
1022
1034
1081
1104
1056
1006
1014
1031
1026
1090
1121
1146
1083
1042
1032
977
1004
1052
1101
1090
1084
1049
1073
1113
1120
1102
1045
965
1011
1030
1019
976
981
950
968
1036
1073
1058
1055
1036
1024
1014
982
984
978
972
904
914
936
951
984
992
983
1003
1020
1017
1012
1005
1014
1052
1042
983
971
975
1006
1053
1060
951
950
961
982
979
945
909
879
853
845
822
814
798
805
780
777
792
783
780
819
824
836
831
883
898
939
939
882
907
895
883
851
858
840
824
823
830
814
833
845
827
835
874
885
870
898
899
895
904
880
905
934
934
934
916
938
947
931
945
949
981
939
955
963
989
977
1009
954
929
944
971
1000
989
981
1022
1009
1006
990
1028
1016
986
961
978
979
926
938
977
962
942
981
1019
1013
1027
1008
996
987
1005
1044
1051
1060
1063
1077
1030
1064
1077
1020
1042
961
1012
1075
1151
1131
1065
1098
1126
1136
1130
1085
1099
1107
1028
1037
1021
1035
994
1032
1032
977
1011
1031
1045
988
1022
1031
1032
980
983
991
997
994
955
954
953
914
824
838
825
819
815
799
819
835
814
825
833
853
839
841
863
844
887
912
910
886
904
912
891
917
896
879
872
898
851
839
849
838
842
827
867
872
851
873
889
902
925
933
924
900
901
897
849
866
861
865
864
877
873
874
868
863
864
866
901
929
910
879
917
942
915
913
962
974
959
946
949
968
986
965
960
950
917
931
924
923
939
914
887
865
845
835
850
829
809
821
830
839
850
825
870
847
858
850
881
876
870
876
893
917
903
937
913
549
1317
802
1051
938
941
932
911
915
890
903
853
868
877
857
872
846
888
881
890
942
957
907
927
948
967
943
928
916
923
942
977
1008
967
983
1002
1029
1026
1043
1026
982
879
885
875
841
843
875
857
828
859
872
894
893
932
928
954
944
924
957
599
1287
976
1013
987
1000
978
929
928
908
909
917
898
898
904
872
864
904
892
868
902
887
853
881
885
923
1016
961
912
904
879
890
873
866
863
892
906
927
951
926
931
636
991
557
664
657
1186
971
927
355
589
905
911
901
872
862
844
848
821
814
802
781
769
783
807
829
829
834
882
912
955
965
921
873
899
975
954
903
940
960
970
937
970
958
920
920
914
911
848
850
837
819
810
837
806
794
803
808
819
826
867
914
949
892
921
946
906
900
903
885
835
870
883
852
874
911
900
899
887
927
897
889
901
920
900
913
977
925
936
949
977
940
962
972
997
977
1001
1014
969
982
989
986
975
1040
1037
1020
982
1020
1046
1012
971
978
955
908
925
956
920
861
829
862
892
914
915
927
914
938
933
962
982
944
944
929
963
971
996
992
980
990
981
972
967
964
942
947
937
936
916
918
900
885
896
899
926
872
981
930
926
917
888
865
868
844
859
854
849
863
873
875
868
854
865
860
856
818
823
800
802
800
806
803
825
828
832
822
831
850
830
820
823
827
802
800
824
815
804
852
564
514
648
886
901
884
868
860
878
707
1033
906
918
919
873
865
876
888
700
669
1101
859
852
837
859
872
864
611
1100
873
849
853
862
835
806
801
773
773
737
750
742
750
736
744
745
756
744
770
780
776
791
813
812
794
828
831
856
812
829
822
819
822
859
863
861
881
893
909
850
842
852
827
822
846
855
875
893
890
881
891
898
965
936
970
978
946
902
942
935
937
948
918
918
879
896
903
874
868
877
865
869
908
919
946
977
968
948
955
951
913
913
908
924
902
941
938
979
943
964
948
910
919
916
887
890
871
921
889
878
901
917
886
854
880
917
902
886
893
939
944
945
976
1001
1002
911
925
890
886
859
834
844
857
839
827
860
864
918
906
929
932
900
938
960
952
918
927
935
869
851
913
941
936
921
971
1033
976
983
1024
1035
1000
1027
1068
1051
1026
1067
1078
1011
1052
1061
1062
1058
1034
1042
1066
1064
983
1011
1018
1005
1007
1020
1004
986
1002
1009
972
1042
1040
979
1011
1041
1029
1004
1012
1051
1059
993
1035
1042
1030
1002
998
1026
1017
1037
1015
1049
1062
1083
1015
1033
1067
1074
1005
1004
1021
1030
984
1006
1023
1029
1023
967
888
890
907
912
940
922
942
956
928
936
965
976
955
594
1278
920
888
899
908
893
864
838
834
837
834
862
850
894
891
907
925
888
881
864
861
846
841
870
886
870
898
922
955
1004
1025
954
975
935
967
968
956
925
958
956
916
921
921
979
945
943
993
965
1003
967
997
990
1014
993
970
882
903
907
898
897
899
913
918
903
913
903
912
923
909
879
851
847
876
945
998
1061
1039
1062
1032
1034
1029
1047
1019
1000
1007
968
978
940
948
891
922
994
1005
1020
1044
1080
1035
1036
1059
1022
1023
1004
1021
1032
1007
1018
972
982
1011
1016
1005
977
996
998
1045
974
885
904
878
919
928
964
993
1026
994
999
972
987
947
1007
1000
1069
1086
1069
1055
1074
1074
1084
1063
975
959
917
908
891
587
1099
802
774
792
781
779
773
789
769
753
764
798
813
818
831
877
895
902
932
938
950
920
925
922
919
897
875
839
830
807
801
812
766
783
766
781
811
803
840
821
822
853
845
889
893
858
851
872
865
850
880
875
853
858
864
891
885
885
862
865
903
885
872
898
916
912
894
901
926
925
900
922
957
943
924
928
909
856
869
900
902
901
919
945
985
951
923
915
910
896
883
902
925
899
881
878
860
885
850
882
870
874
882
880
875
899
900
868
876
842
867
880
888
863
875
887
887
904
940
954
954
943
945
932
905
915
948
968
981
933
930
908
942
931
918
912
936
958
938
931
923
924
918
905
891
943
941
934
893
881
886
898
870
851
838
811
812
788
803
757
764
775
773
791
780
795
805
795
816
838
855
843
873
884
877
874
875
849
828
822
679
930
796
792
800
777
787
788
800
802
795
811
801
792
789
802
778
776
789
781
762
765
783
778
791
803
788
783
792
778
761
768
770
774
744
766
762
730
747
759
744
757
752
765
735
740
756
754
774
793
788
792
774
753
743
726
724
709
709
708
717
734
757
752
751
755
738
747
735
745
763
779
779
798
806
814
825
788
804
816
845
823
789
815
824
831
790
803
793
798
782
808
783
792
816
843
858
835
864
865
863
822
865
871
854
871
860
855
843
857
855
824
835
819
823
825
828
836
836
828
797
810
795
775
815
777
779
774
799
802
777
798
797
794
795
820
813
779
819
812
812
796
802
800
761
798
801
793
796
789
810
789
794
807
830
791
818
819
835
821
843
868
892
900
917
932
904
891
911
935
880
824
741
798
782
787
809
787
763
765
775
760
758
737
754
755
790
775
773
783
807
794
811
817
821
811
814
820
781
807
815
785
792
765
784
801
789
773
791
771
779
766
772
761
772
754
747
772
770
760
775
765
778
759
760
787
754
769
774
772
763
756
768
775
776
778
792
801
801
815
821
795
821
824
820
810
860
846
810
800
823
825
827
838
828
817
857
873
873
911
881
867
884
840
844
837
867
885
864
855
864
890
908
903
944
951
915
878
902
913
905
939
972
945
983
1012
976
987
1005
1012
999
1053
1060
998
1012
1023
1035
991
981
995
1012
975
975
994
940
945
957
951
938
979
1026
1009
1041
1041
1063
1063
1032
1041
1055
1049
1031
1028
970
963
999
987
983
1026
1047
1028
1072
1103
1104
1083
1131
1157
1100
1127
1127
1117
1115
1092
1120
1129
1128
1095
1130
1124
1053
1092
1115
1072
1069
1107
1119
1069
1107
1112
1068
1106
1112
1080
1064
1120
1125
1057
1063
1065
1052
1033
1081
1100
1082
1057
962
957
1012
983
1013
1042
1061
1082
1130
1136
1135
1106
1083
1046
1038
975
976
975
985
986
1015
1021
1030
1017
1012
1009
992
994
1000
965
954
954
959
982
1044
1072
1070
1086
1085
1089
1088
1087
1104
1104
1111
1072
1051
1035
1040
1080
1100
1128
1068
1098
1099
1083
1071
1097
1115
1071
1085
1087
1123
1061
1087
1122
1112
1105
1145
1168
1107
1101
1103
1089
1073
1047
1005
1000
1021
998
999
1014
1054
1052
1080
1062
1053
1016
1023
965
939
1003
1062
1032
1065
1112
1097
1064
1068
1090
1069
1019
1053
1071
1070
1057
1097
1092
1090
1053
1084
1077
1045
1065
1020
1004
1042
1029
1056
1014
1048
1085
1081
1064
1062
1068
1037
1059
1047
1055
998
1022
1038
1047
1001
1034
1049
1068
1028
1057
1088
1082
1040
1068
1085
1042
1060
1066
1095
1042
1123
1106
1115
1075
1101
1122
1133
1094
1106
1131
1122
1102
1133
1152
1115
1078
1072
1113
1119
1074
1079
1083
1089
1058
1030
1078
1078
1067
1065
1068
1080
1030
1045
1070
1060
1025
1046
1068
1044
1030
1087
1090
1033
1076
1106
1138
1097
1131
1133
1125
1074
1100
1088
1108
1066
1090
1087
1094
1050
1029
1035
1041
1011
1081
1102
1101
1085
1097
1071
1033
1046
1080
1052
1054
1050
1059
1051
978
1005
1049
1068
1007
910
914
934
930
939
926
934
920
917
899
897
871
896
900
913
936
943
960
929
926
927
900
896
933
986
945
987
1028
1038
1014
1045
1082
1085
1061
1074
1065
1036
1063
1113
1125
1123
1118
1124
1111
1101
1086
1119
1116
1082
1096
1109
1052
1012
1070
1089
1045
1099
1129
1107
1077
1108
1146
1156
1111
1155
1156
1141
1114
1097
1084
1039
1026
985
1000
938
984
976
1001
993
1028
1056
1089
1092
1031
1047
1050
1079
1089
1113
1107
1109
1116
1122
1148
1087
1102
1123
1106
1015
1025
1043
1045
1015
1035
1083
1061
1050
1088
1101
1054
1098
1153
1160
1077
1127
1144
1145
1102
1116
1124
1120
1084
1115
1129
1117
1055
1092
1076
1013
993
987
982
1035
1008
1010
1064
1097
1024
1038
1056
1051
1060
1055
1091
1084
1082
1098
1101
1067
1071
1070
1095
1064
1068
1092
1106
1102
1045
1017
992
986
979
957
963
994
964
972
904
863
904
960
949
1041
1052
969
982
935
918
896
872
858
847
832
791
765
806
758
744
742
732
742
747
752
754
748
751
748
782
786
798
800
820
826
831
830
840
809
815
821
819
842
846
834
861
881
840
856
868
890
913
907
902
882
892
867
858
834
851
867
856
853
859
827
831
835
827
819
828
810
828
820
829
839
866
918
882
883
888
905
885
882
887
876
843
835
821
785
805
794
783
809
781
814
805
809
829
822
816
852
862
888
884
910
902
883
910
872
896
899
900
882
900
882
874
869
914
889
921
909
905
930
927
959
940
966
974
992
985
1004
1006
956
986
995
1021
973
987
986
997
961
990
1006
961
986
1011
994
1017
1018
963
999
1028
1083
1074
1064
1087
1090
1003
984
1021
1006
1014
1001
989
966
957
948
976
980
956
988
986
975
1006
978
999
1039
1022
991
1026
1025
1005
1025
1045
1027
1020
995
992
1014
1010
995
1009
982
991
1000
1019
1011
1016
1013
950
969
954
932
932
948
959
995
1003
975
994
997
993
1015
1016
999
984
984
975
978
994
946
900
901
958
1022
1000
1037
1055
1059
1073
1056
1014
1019
994
970
953
973
946
944
984
966
1017
1049
1025
1023
1038
1048
1039
1054
1030
1017
1001
995
977
989
1007
1000
1013
1016
967
1002
1011
978
989
959
983
982
1002
1032
1039
1013
1018
1027
1033
1061
1043
1037
1038
1058
1030
1057
1055
1032
1017
1038
1026
1014
1038
1051
1036
1060
1056
1059
1067
1051
1048
1057
1026
1011
1028
1010
1008
1019
975
1004
988
971
962
991
977
975
957
943
942
948
950
962
977
975
997
1009
1008
971
1017
1015
996
1021
1032
1011
1026
1025
974
980
996
967
955
1000
982
988
994
964
969
1003
969
1025
1024
1036
1032
1052
1059
1039
1043
1046
1008
1048
1036
1030
980
878
938
1011
1065
1063
1065
1066
1031
1007
998
984
991
994
981
995
1003
987
959
969
950
988
974
965
978
958
966
960
944
938
941
959
940
935
977
972
998
1013
1011
969
965
1001
986
1006
1000
967
996
1012
996
969
976
994
1001
992
988
982
1005
1003
984
983
981
1001
998
951
967
980
955
969
993
1002
1013
1024
1017
1038
1063
1080
1058
1047
1046
977
979
947
969
957
958
968
931
914
927
934
937
882
941
942
960
979
954
969
999
964
943
958
990
954
916
943
1003
1036
944
915
978
1019
1001
1026
1050
1030
1014
1029
989
1011
995
1018
977
1016
1045
1031
1044
1050
1016
1018
1055
1051
1018
1037
1012
989
1025
1021
1017
1002
1007
1002
1011
1034
1035
1007
1031
1042
1046
1014
1056
1080
1077
1049
1093
1094
1050
1068
1080
1074
1077
1071
1049
1035
1043
1067
1014
977
1030
1084
1147
1132
1110
1085
1053
1096
1114
1119
1071
1063
1090
1082
1051
1066
1039
1022
991
1007
1055
1059
1001
1017
1024
1017
998
1007
1007
990
1021
1041
1020
1039
1074
1056
1057
1092
1114
1104
1128
1111
1085
1111
1058
1042
1073
1061
1022
1064
1084
1090
1027
1017
1039
1062
1050
1048
1016
1017
1008
1029
1003
1041
1071
1050
1034
1050
1016
1032
1053
1049
1036
1037
1037
1002
1046
1026
1004
990
995
1003
980
1017
1009
1004
1034
1050
1039
1010
1057
1015
1010
1027
1034
1050
994
1003
995
978
951
969
944
973
973
975
974
979
995
953
935
976
934
947
965
972
954
971
982
1017
1020
1009
1038
1039
974
896
916
947
1006
1058
1065
1097
1121
1137
1120
1061
1028
1001
988
987
977
948
977
989
948
953
955
917
968
988
979
1001
1012
1028
998
1031
1048
1051
1026
1040
1058
1041
1058
1036
1045
1009
1006
1016
1054
993
959
961
954
933
928
906
915
906
934
901
923
937
946
973
976
944
987
983
966
1007
1027
1004
1037
1002
1005
1017
1018
1035
1033
1058
1021
1021
1027
1006
1020
1001
990
981
962
953
969
939
974
979
962
966
953
941
919
928
936
924
940
918
905
930
925
935
934
934
925
908
915
946
928
940
967
977
933
954
979
947
941
967
918
928
932
913
921
925
928
928
961
968
964
967
974
937
933
936
970
981
918
934
956
976
957
960
972
980
980
967
995
1015
994
989
995
1005
1013
1038
1069
1050
1077
1069
1037
1036
1026
1004
1019
1033
1027
1025
1061
1075
1002
984
1008
964
974
959
979
974
986
1014
990
991
1001
995
979
965
981
976
960
977
975
977
987
973
934
965
977
968
1009
1013
1000
966
973
964
946
919
894
876
911
979
981
1003
1051
1083
1077
1056
1064
1086
1054
1056
1083
1069
1050
1043
1040
1046
1038
1029
1042
1018
1021
1021
1059
1064
1035
1032
1055
1049
1069
1048
1048
1030
1071
1091
1073
1044
1031
1016
982
1014
1055
1072
1097
1099
1054
1049
1076
1083
1058
1017
1032
1025
981
1015
1044
1038
1068
1089
1045
1093
1083
1065
1085
1043
1059
1078
1052
1020
1005
966
974
983
969
966
988
987
977
989
1018
979
975
967
980
990
1002
996
971
1017
1008
1006
1020
1019
1005
994
1024
1055
1063
1049
1058
1104
1051
1062
1042
1039
996
1015
1012
976
988
1010
980
1042
1058
1009
986
1005
1001
1031
1015
1062
1041
1051
1067
1091
1098
1031
1038
1041
1054
1038
1002
999
1018
1011
920
929
947
967
981
979
1006
1003
1008
1015
1026
1028
1004
1004
997
973
982
1008
1031
1005
1065
1088
1056
1076
1064
1022
1024
1021
1027
1010
1037
1010
1030
1043
1042
1044
1024
1066
1064
1034
1031
1054
1106
1059
1072
1057
1068
1038
993
1006
1043
1012
1025
1020
1037
988
1047
1036
1010
962
981
1016
1043
1043
1065
1076
1073
1094
1098
1067
1061
1093
1062
987
1015
1027
1014
960
981
973
946
942
948
981
1000
1025
1016
1032
1017
998
1005
1021
972
874
899
911
918
962
1006
1041
1060
1050
1030
1016
1021
1036
985
971
950
967
949
935
885
897
903
867
920
881
862
897
889
859
882
875
831
837
816
791
771
770
765
733
724
723
715
709
709
713
704
696
704
720
726
647
828
769
773
786
802
791
789
787
763
772
774
771
742
776
762
758
775
755
764
766
755
757
752
763
756
782
797
787
781
773
772
774
743
751
737
737
707
723
713
718
716
696
687
691
692
703
667
668
665
648
670
654
672
656
675
670
667
687
676
655
678
674
664
672
671
654
666
652
651
671
665
679
663
670
671
676
670
665
678
673
672
652
666
648
658
663
657
650
652
651
662
656
652
664
673
667
687
693
685
686
704
686
690
697
691
690
689
715
705
694
701
697
696
712
718
737
736
740
745
740
767
796
795
827
866
886
856
906
960
949
890
901
939
865
863
886
916
926
889
892
934
929
909
912
937
911
929
981
928
927
944
910
858
858
897
919
915
939
956
960
1000
1014
1010
1008
1048
1036
992
1009
1030
1060
985
989
1014
1027
968
989
1036
1003
1007
933
893
952
959
899
882
913
948
934
936
882
866
859
859
847
838
883
901
865
914
886
917
907
915
880
871
878
881
857
840
827
882
926
903
901
931
972
957
952
934
940
898
872
922
902
912
921
960
1008
1021
972
967
924
899
945
945
922
949
979
1006
967
949
956
977
980
951
924
896
884
867
885
898
884
883
917
924
932
962
1003
1011
1002
962
971
1010
1012
921
916
921
959
900
889
915
945
937
959
993
955
940
955
997
954
947
913
924
928
920
943
967
951
919
925
934
954
887
896
882
895
886
901
869
866
883
864
884
867
857
856
887
898
900
925
899
941
942
985
931
931
912
923
925
891
862
866
867
845
866
885
873
875
908
911
881
904
898
933
920
896
916
939
932
915
930
948
929
909
902
937
912
882
893
855
851
885
897
885
884
913
909
920
936
943
919
879
925
918
928
900
905
889
877
858
863
885
893
858
851
843
882
898
909
900
941
940
940
954
945
939
929
884
883
888
889
873
916
958
965
974
944
897
884
877
870
897
925
965
938
921
911
927
910
904
862
847
823
823
839
868
850
847
865
872
871
876
847
853
887
882
873
879
884
880
914
911
888
870
907
922
871
880
883
873
867
877
880
896
869
891
894
885
881
861
866
857
819
820
817
855
862
813
830
813
806
806
793
788
781
767
764
759
743
757
731
722
747
728
753
775
769
777
796
824
839
821
859
837
851
858
892
908
875
880
829
836
856
854
839
836
814
835
829
823
844
857
857
875
869
841
858
873
865
873
882
862
873
863
864
842
846
803
786
777
790
824
822
827
821
812
802
774
755
759
741
729
742
744
713
727
712
723
728
723
722
725
719
725
720
729
725
737
774
805
812
825
813
831
840
851
829
817
814
814
832
806
820
804
792
803
782
775
770
775
767
773
747
741
730
722
715
725
684
725
717
748
746
779
751
778
779
810
820
819
835
840
852
833
833
833
847
830
819
831
817
801
808
793
790
785
783
793
772
787
788
810
793
786
816
841
826
814
817
828
829
825
824
833
865
840
835
876
879
878
857
857
865
886
856
878
877
868
843
855
844
861
870
851
841
815
850
813
821
842
858
889
851
833
844
860
857
828
860
857
847
839
836
856
846
833
828
852
844
826
833
844
840
789
791
776
749
739
762
774
742
757
759
765
770
762
781
787
779
795
835
845
703
996
891
882
879
888
912
909
884
906
899
899
871
890
877
848
856
847
835
797
838
847
862
843
836
841
882
867
867
855
844
818
808
780
776
762
762
760
751
738
749
774
759
748
774
777
793
788
785
810
817
833
819
821
838
832
810
833
827
832
852
827
827
827
814
832
873
869
867
898
936
960
908
891
911
909
874
861
865
859
877
890
876
864
883
933
909
932
930
915
889
890
907
909
911
870
865
877
893
926
919
898
913
919
938
930
925
862
858
832
845
854
871
884
849
833
832
846
894
927
913
905
913
926
932
892
871
875
894
861
853
838
828
822
844
849
841
833
829
852
881
918
883
906
918
911
898
864
867
861
835
828
847
846
877
843
842
835
855
850
811
820
832
827
862
873
863
856
825
830
808
803
835
877
838
867
871
870
885
887
861
880
868
860
831
834
828
811
817
825
822
821
814
877
851
883
895
912
917
877
869
877
855
846
835
807
843
851
835
858
829
825
866
871
859
866
891
896
879
856
872
871
881
877
878
891
928
908
873
865
852
832
837
848
821
834
817
840
839
804
810
810
807
796
809
788
782
792
783
819
800
809
811
787
789
804
798
762
757
778
749
766
761
750
764
780
797
807
808
852
868
882
886
873
829
819
826
813
821
817
806
800
774
787
779
797
778
799
793
774
734
716
724
717
728
745
753
753
772
780
802
816
812
817
845
836
851
819
839
830
797
803
809
804
799
780
795
791
789
800
821
798
842
861
856
859
819
801
794
772
778
778
766
785
786
804
822
832
843
853
836
839
855
850
857
847
838
845
815
817
822
808
811
828
854
829
834
814
826
835
812
807
803
781
759
754
734
731
698
719
705
696
732
692
697
712
705
715
753
769
842
931
960
927
941
995
1007
989
973
924
919
909
885
882
903
871
897
845
858
841
855
838
817
838
839
846
857
837
853
815
814
826
820
828
846
822
841
861
880
909
945
922
880
855
852
883
871
871
873
845
808
808
808
794
788
817
800
826
851
837
873
894
912
892
858
859
863
870
866
823
828
853
859
836
840
871
856
852
885
893
876
853
864
849
881
852
826
819
833
831
798
813
832
830
849
836
803
785
818
816
848
856
861
835
872
861
850
860
829
812
812
819
775
811
812
839
850
824
831
827
813
814
832
834
854
835
817
798
790
789
815
840
842
798
812
834
819
833
826
819
814
797
802
790
773
787
782
796
817
837
883
871
857
843
817
824
812
810
801
811
827
804
797
785
797
805
793
797
782
775
788
818
850
849
825
842
846
878
876
850
840
859
832
817
798
812
821
814
809
791
815
809
824
833
815
812
825
832
860
867
852
870
901
903
896
850
865
842
840
843
828
831
829
829
820
829
844
854
830
829
841
836
833
837
826
806
813
798
787
764
800
813
837
847
853
863
866
883
856
821
827
829
849
835
842
867
852
900
884
856
846
828
830
822
828
826
829
827
872
840
840
885
941
962
923
867
854
878
884
891
878
872
890
883
903
885
863
880
911
944
940
919
935
950
941
911
934
902
870
867
868
853
846
876
885
849
835
850
860
861
833
821
839
824
806
825
844
819
821
826
837
833
831
859
864
851
872
875
902
901
904
864
833
844
845
848
834
833
820
812
809
821
791
796
826
851
854
835
809
843
814
816
794
791
784
786
788
787
801
821
839
819
818
848
849
846
832
843
874
891
871
896
866
880
858
827
834
819
844
849
859
873
851
859
859
864
843
838
840
865
900
853
867
865
871
874
870
852
860
847
878
889
886
854
828
862
859
870
841
872
871
854
866
858
844
824
796
801
749
740
734
725
723
702
711
708
708
710
725
714
748
773
758
818
824
859
834
823
821
848
842
836
837
809
798
827
830
695
960
827
806
820
847
863
639
1086
850
838
825
837
837
838
820
835
854
847
776
820
811
818
780
792
805
836
858
873
870
899
921
893
876
903
951
935
879
923
933
926
884
896
866
864
907
910
904
921
919
924
892
908
913
926
912
902
916
911
941
926
959
939
968
933
935
933
925
923
926
939
951
952
950
925
920
916
971
971
998
986
982
1001
971
940
954
961
944
927
915
949
903
910
934
914
886
877
841
833
868
889
919
902
900
917
942
951
938
942
944
956
938
914
935
952
961
931
893
924
923
923
912
935
939
926
915
921
930
923
893
920
914
942
916
912
913
946
970
932
888
907
914
903
896
903
872
847
805
816
816
828
814
856
866
892
879
888
867
903
910
904
876
910
914
903
917
906
934
918
904
917
925
920
917
921
920
924
899
895
914
914
917
899
895
873
859
832
821
852
865
852
840
821
834
857
836
837
831
819
804
828
834
822
792
811
837
820
806
814
791
780
763
766
751
766
774
803
776
764
792
834
826
805
810
802
828
866
848
858
877
898
888
849
841
853
855
848
890
917
905
855
865
887
863
838
840
850
857
830
812
821
837
815
804
822
840
855
843
855
842
869
900
886
887
846
813
818
818
825
823
824
819
831
805
814
788
614
997
814
809
800
808
842
830
844
845
868
889
859
849
856
859
832
813
829
833
854
845
841
830
840
858
847
833
827
836
845
832
823
814
786
795
762
769
785
764
776
783
808
833
817
810
793
831
859
861
871
934
930
907
903
919
928
891
896
872
885
827
803
810
785
790
754
735
749
743
726
736
733
729
718
724
740
745
750
766
773
790
794
804
812
815
807
839
868
860
872
850
871
848
860
832
794
822
810
803
808
809
791
775
788
807
839
816
829
788
814
821
829
812
815
831
824
826
833
828
831
808
793
811
788
791
782
799
785
792
824
861
891
953
986
907
886
880
853
843
847
832
813
822
803
801
804
801
783
794
805
779
777
795
791
833
895
891
909
889
854
835
836
813
805
792
816
808
796
813
790
797
795
792
767
779
775
796
784
764
771
759
813
829
813
818
813
799
810
787
776
779
775
789
772
770
785
783
810
805
785
787
797
810
823
801
767
774
775
763
742
754
744
751
778
758
750
766
768
767
774
771
782
770
772
774
768
768
724
740
738
737
704
729
726
715
724
717
730
750
752
747
746
769
762
769
784
814
802
791
811
794
797
801
816
827
829
818
828
841
838
832
842
835
829
804
816
801
832
851
849
854
861
846
802
826
830
804
805
797
816
799
801
805
794
798
816
821
817
823
833
841
826
805
780
763
771
745
750
738
733
739
735
707
712
703
713
700
730
715
586
869
775
766
759
809
825
855
903
926
957
908
893
937
927
932
891
883
886
853
842
889
977
913
901
885
913
932
894
884
902
931
927
906
913
921
905
892
856
872
886
865
862
873
870
895
947
987
961
918
957
949
956
928
897
905
929
900
868
884
895
875
846
871
897
870
836
836
854
887
956
985
966
947
971
990
1024
980
965
983
1007
1008
1008
994
1013
1000
986
975
1031
1043
1000
994
1036
1056
1023
1032
1019
1049
1036
1008
1029
1027
985
980
1002
1017
1005
931
962
920
883
899
921
900
926
953
916
922
981
989
985
973
981
969
961
943
982
975
970
923
935
967
969
953
963
1007
1044
1022
971
990
1041
1049
1025
993
979
1003
1018
988
1010
1016
1016
1000
919
963
963
947
997
999
959
964
974
965
903
938
960
964
938
908
940
987
996
969
990
1028
1018
999
990
986
992
996
986
958
906
912
940
960
942
971
1009
1045
1004
992
1006
1026
1013
1009
1020
1025
1043
1023
1007
1035
1026
1003
950
980
975
969
950
987
1011
1008
989
992
996
929
939
991
983
948
980
982
968
951
958
958
927
913
944
972
962
971
997
996
984
967
946
945
901
901
910
919
956
993
970
943
966
996
996
960
985
1005
999
986
992
1013
966
984
998
1015
981
983
979
995
939
923
945
998
1001
963
995
1021
1029
1011
1043
1018
1022
989
1039
1023
1004
1006
989
946
963
971
956
910
973
1016
990
973
912
920
953
966
1001
1026
1010
1032
1078
1069
1003
979
986
1010
964
978
1021
1037
1009
998
1027
1018
1012
1011
1015
1018
970
980
1001
1037
995
1033
1030
1026
1009
1013
1035
1063
999
1003
974
970
934
984
998
1015
1044
1061
1051
1036
1045
1007
984
981
1006
1023
1012
1055
1069
1040
1006
985
947
956
955
1023
1007
1043
1065
1045
1041
1080
1035
1030
1019
1015
1036
988
999
1013
1002
1031
1030
1023
1059
1100
1129
1064
1110
1149
1125
1114
1085
1093
1086
1077
1067
1066
1112
1109
1047
1077
1094
1046
1031
1038
1057
1032
1034
1081
1040
1006
1036
1033
994
966
1019
1059
1043
1048
1029
1030
1012
1053
1049
1047
1066
1073
1070
1081
1076
1078
1028
999
1019
1068
1032
1023
1026
1049
1049
1042
942
916
938
936
983
1005
1006
1007
1025
1036
1008
1013
1028
1019
1049
1026
1072
1081
1128
1075
1028
1047
1076
1037
1023
1042
1065
1031
1023
1046
1057
1006
1042
1069
1090
1061
1097
1090
1057
1032
1052
1054
1057
1027
1065
1089
1069
1045
1090
1096
1054
1100
1103
1102
1013
1005
994
974
988
1014
1003
979
1061
1069
1058
1049
1086
1077
1038
1030
1044
1029
1003
1024
1044
1028
995
1020
1038
1030
1022
1027
1058
1021
1005
1037
1032
999
1012
1036
1018
1021
1060
1051
1013
1048
1081
957
1652
848
828
812
805
805
807
801
776
779
767
763
763
745
750
741
736
719
737
734
730
729
757
745
762
780
782
808
800
783
789
792
772
778
784
773
781
771
782
791
785
776
763
756
769
779
792
782
771
794
804
825
832
839
836
825
852
889
838
872
863
888
876
888
888
896
880
865
890
866
890
923
974
941
947
939
961
900
893
889
923
955
958
953
980
983
965
972
998
975
908
923
945
916
923
948
933
934
943
972
977
948
975
989
984
992
1025
1053
1028
1020
1039
1040
1039
1016
1051
986
937
921
955
938
1003
1028
1015
1024
1033
1034
1009
992
1003
1025
1015
944
901
935
991
1054
1022
1032
1055
1023
1005
1012
1004
994
985
984
1027
1048
1025
1018
1042
1043
1036
1023
1036
1022
943
954
989
1002
993
1069
1088
1072
1052
1040
1058
1057
1014
1024
1045
1033
1003
1039
1046
1031
1016
1045
1047
1001
1024
1044
1046
1036
1026
1029
1031
978
965
976
978
932
884
901
917
890
908
912
954
964
989
947
899
921
955
992
1019
980
1021
1070
1058
1023
1062
1042
1001
1055
1079
1066
1103
1090
1106
1043
1046
1078
1036
1024
1070
1088
1061
1075
1119
1103
1101
1028
1067
1073
1062
1023
1031
1061
1028
1016
975
977
955
949
979
970
979
1027
1035
1003
985
970
994
1006
993
973
992
1025
1029
1005
1028
1028
1021
1011
1004
1012
983
988
1020
1036
1006
1004
1016
1021
994
990
1020
1007
1009
996
981
964
900
864
907
955
941
967
1004
997
978
1000
1017
1026
998
1012
1036
1032
1007
999
1026
1008
1003
985
995
1013
1026
993
984
974
903
896
947
1023
1073
995
1065
1068
1049
999
926
939
978
1011
998
999
1017
1035
1058
1010
975
975
915
887
852
854
843
827
817
792
796
795
783
774
774
746
746
746
744
725
735
742
745
746
741
730
738
750
735
767
755
762
750
757
787
778
789
808
784
806
813
834
832
828
860
845
863
808
824
831
787
784
785
788
797
803
809
839
878
882
890
920
914
934
915
881
905
894
926
939
955
966
970
967
974
919
927
926
948
955
984
973
976
973
971
995
973
992
1000
965
959
931
913
935
956
966
952
980
998
1006
979
992
1016
967
982
995
1003
1007
967
919
1005
1009
1034
1063
1032
1049
1082
1044
1040
1066
1035
990
981
925
938
944
994
1017
1033
1043
1039
1047
998
999
999
963
965
979
956
957
967
964
957
908
903
919
931
921
915
967
943
950
907
900
954
967
949
958
978
953
973
946
926
950
935
923
1029
1027
1033
1055
1033
1035
1055
1079
983
950
972
1021
1039
1044
1082
1087
1081
1118
1055
1062
1061
1050
952
964
983
1055
1028
1045
1092
1083
1079
1052
1036
1015
945
1010
1016
1045
1104
1089
1150
1149
1085
1099
1091
1045
1096
1090
1084
1076
1117
1090
1084
1132
1082
1089
1083
1058
1035
997
973
1069
1071
1104
1153
1098
1041
1060
1009
977
931
914
927
941
989
1052
1042
1082
1086
1081
1067
1109
1107
1054
1060
1070
1063
1039
1045
947
965
1004
1001
1059
1138
1118
1094
1120
1101
1107
1099
979
996
1055
1109
1114
1132
1114
1077
1126
1103
1064
1067
1067
1107
1072
1045
1040
1037
1035
1024
1033
1005
1030
1080
995
964
1018
1055
1061
1078
1160
1135
1064
1091
1138
1080
1078
1094
1077
1069
1097
1074
1033
1042
1072
1068
1059
1060
983
1095
1108
1119
1134
1134
1142
1201
1125
1106
1124
1099
1111
1154
1119
1104
1146
1144
1109
1148
1112
1083
1087
1134
1091
1078
1122
1073
1060
1124
1074
1083
1123
1087
1116
1141
1076
1096
1119
1090
1091
1122
1095
1085
1113
1094
1047
1068
1096
1049
1075
1080
1072
1130
1129
1095
1167
1180
1136
1162
1181
1103
1110
1106
1081
1116
1107
1070
1125
1071
1087
1102
1055
1088
1125
1098
1126
1144
1112
1130
1106
1080
1127
1135
1101
1079
1077
1051
1058
1083
1059
1072
1086
1071
1040
1087
1037
1050
1088
1064
1060
1105
1064
1066
1088
1063
1042
1057
1035
1048
1084
1088
1093
1099
1081
1104
1085
1114
1117
1064
1100
1084
1070
1048
1096
1078
1019
1025
1031
980
1027
959
931
1003
1001
1066
1085
1084
1101
1076
1079
1080
1054
1078
1126
1086
1115
1135
1107
1105
1152
1116
1102
1130
1109
1077
1118
1103
1066
1116
1132
1066
1067
1109
1080
1083
1115
1084
1098
1124
1130
1090
1116
1100
1077
1103
1081
1085
1096
1088
1086
1128
1041
1011
1019
979
983
1035
1012
1057
1123
1075
1100
1165
1158
1158
1174
1182
1131
1127
1119
1102
1121
1111
1090
1143
1154
1079
1112
1107
1100
1192
1180
1153
1199
1186
1110
1136
1136
1108
1133
1139
1094
1110
1131
1083
1055
1117
1134
1053
1098
1109
1085
1130
1115
1074
1116
1147
1082
1136
1155
1105
1088
1089
1095
1041
1094
1100
1057
1096
1126
1068
1053
1070
1123
1079
1145
1197
1126
1159
1142
1085
1094
1079
1033
1112
1136
1087
1194
1218
1107
1112
1156
1118
1096
1142
1141
1122
1122
1148
1118
1106
1106
1130
1058
997
1042
1107
1076
1117
1192
1112
1132
1117
1059
1077
1084
1028
1039
1057
1055
1058
1089
1075
1052
1100
1108
1073
1073
1101
1057
1061
1092
1123
1098
1124
1160
1127
1160
1189
1113
1059
1088
1065
1017
1063
1136
1136
1038
1132
1113
1092
1140
1181
1160
1065
1100
1112
1060
1043
1091
1067
1028
1083
1086
1097
1119
1151
1109
1128
1170
1135
1111
1117
1092
1029
1072
1111
1081
1057
1067
1051
1025
1018
1061
1068
1051
1072
1100
1062
1034
1050
1039
1016
1024
1094
1081
1034
1054
1055
1015
1023
1051
1098
1043
1045
1074
1077
1040
1088
1085
1066
1091
1129
1072
1099
1084
1076
1055
1107
1143
1083
1054
1082
1084
1054
1054
1077
1043
1020
1072
1076
1022
1029
1112
1132
1083
1119
1137
1084
1073
1102
1071
1063
1055
1006
1058
1081
1058
1006
1063
1159
1091
1119
1141
1136
1055
1054
1058
1096
1080
1096
1101
1072
1074
1133
1094
1055
1092
1123
1070
1051
1103
1065
1033
1082
1049
1019
1061
1104
1077
1107
1123
1106
1066
1069
1079
1072
1040
1062
1088
1082
1055
1076
1080
1058
1016
1080
1060
1023
986
1020
1083
1084
1061
1092
1102
1078
1022
1099
1154
1111
1074
1145
1153
1102
1087
1111
1100
1111
1124
1081
1008
1055
1076
1032
1000
1018
1040
983
914
940
1005
1011
1039
1121
1159
1133
1168
1175
1114
1100
1125
1139
1085
1059
1061
1070
1079
1035
1049
1060
1047
1004
1026
1017
1001
983
1019
1017
964
980
1020
984
1038
1040
1039
993
1016
995
982
981
1021
1070
1017
1045
1037
1045
1015
1046
1031
1041
1032
1058
1082
1035
1049
1069
1039
1082
1123
1077
1084
1121
1092
1066
1103
1161
1090
1076
1085
1065
1036
1062
1064
1030
1052
1105
1095
1039
1035
1036
997
992
1063
1093
1065
1090
1097
1042
1060
1111
1040
1048
1048
1044
1029
985
1017
1019
1018
991
993
1005
1027
1015
1002
1012
1014
980
1049
1061
1020
1012
1048
1057
1019
1037
1059
1048
1027
1030
1036
1003
1023
1033
1028
983
978
1001
976
985
1008
967
970
1006
993
984
1027
1075
1054
1077
1114
1067
1038
1047
1046
1044
1016
1001
994
925
911
931
875
884
905
904
892
921
916
882
881
931
957
906
921
954
927
888
927
925
898
945
953
940
919
995
1030
1009
1028
1059
1065
1038
1008
1032
1060
1020
974
1007
1023
994
1019
1046
1058
998
983
973
890
908
859
790
765
767
787
772
756
738
749
739
719
704
710
691
706
697
677
658
664
644
655
637
648
649
635
638
649
652
651
670
669
712
697
676
673
679
671
684
685
683
674
713
694
702
701
703
703
694
693
698
703
702
713
697
724
718
724
726
723
735
737
740
769
765
722
751
743
763
743
732
726
714
727
710
708
694
703
714
697
701
683
688
688
707
704
695
697
684
694
689
677
679
711
683
688
690
700
690
679
663
677
674
687
675
684
686
674
683
674
669
684
672
675
692
691
700
705
712
703
706
706
717
714
702
723
723
737
717
739
742
732
733
719
717
718
457
1026
750
727
731
772
775
760
760
771
749
730
732
733
728
719
731
708
709
696
726
698
726
710
718
723
736
725
705
731
731
725
739
729
735
729
706
732
720
732
743
739
734
723
739
707
706
712
727
752
724
733
741
736
728
755
781
759
761
776
791
776
748
763
784
758
772
779
830
792
768
749
757
746
725
731
732
768
765
760
786
812
835
818
797
811
836
826
849
874
851
837
850
832
820
812
832
838
823
811
819
824
806
784
777
785
810
798
781
785
798
815
798
767
784
795
785
781
796
798
787
807
841
875
849
858
895
881
865
849
860
821
828
825
842
832
823
843
830
850
826
810
818
833
810
806
814
848
834
838
792
793
784
764
780
779
781
797
788
797
804
839
826
831
844
851
832
851
854
829
808
796
815
829
803
803
779
757
757
777
798
776
778
765
806
837
833
839
848
848
855
829
834
838
836
828
829
848
884
888
862
876
876
868
841
818
821
800
768
812
800
803
806
818
829
832
829
827
833
869
856
822
837
832
847
829
830
841
858
849
810
822
817
836
847
810
790
799
794
785
801
819
849
794
822
799
832
833
801
806
829
848
849
813
847
854
870
833
836
862
868
833
846
827
844
846
842
839
837
851
830
848
862
866
849
844
871
854
817
830
847
855
855
852
832
851
834
830
815
801
784
788
775
777
793
790
794
797
812
815
811
780
820
820
825
809
833
833
817
803
810
819
829
841
807
799
810
817
822
807
816
807
811
795
781
805
826
798
799
801
832
824
809
838
833
842
838
812
831
844
822
820
800
816
798
797
796
783
791
787
775
801
783
786
806
815
804
815
803
809
823
818
805
822
819
817
789
796
798
808
805
789
815
792
791
798
807
806
808
803
790
785
808
805
828
805
816
795
807
793
789
781
743
744
766
763
785
817
825
846
820
801
803
809
803
790
818
820
823
814
831
845
844
845
859
846
885
873
871
865
857
833
857
854
853
855
848
843
842
854
849
817
799
809
795
815
813
827
824
844
840
872
857
854
838
852
848
860
857
827
855
845
843
843
845
848
861
860
862
851
845
875
847
861
851
817
846
833
836
870
831
840
841
834
850
842
809
825
831
836
826
836
829
828
803
816
819
809
832
819
829
808
805
807
822
832
820
840
852
835
821
806
792
812
812
803
787
804
811
798
804
807
822
829
816
819
779
798
811
819
791
800
835
841
830
835
859
865
869
872
900
897
875
858
873
867
865
871
848
854
853
853
834
837
854
858
837
841
851
858
865
847
854
862
872
858
859
855
873
882
883
856
831
846
850
819
814
843
816
804
784
814
842
864
847
851
862
859
829
824
836
827
818
829
839
860
850
836
834
829
827
822
833
823
809
830
841
823
813
805
800
785
809
829
826
822
826
847
806
817
829
837
840
828
839
864
899
914
924
898
894
881
887
853
878
862
876
885
859
847
859
867
854
842
815
816
791
808
817
829
824
820
832
842
826
814
826
847
851
832
835
842
871
897
902
935
899
913
903
894
892
887
860
852
856
868
834
849
852
848
817
815
801
798
827
827
801
830
834
844
829
830
835
821
802
768
784
785
805
811
811
817
829
831
842
819
821
842
838
853
819
809
825
822
849
852
864
873
869
868
845
845
846
833
843
829
839
849
854
854
837
808
824
830
794
811
793
792
786
794
777
781
765
757
757
781
771
778
799
794
815
826
831
840
805
820
844
828
810
805
806
812
830
820
805
772
781
784
819
825
828
846
865
867
856
873
856
819
793
802
804
812
842
850
827
847
856
869
852
855
832
837
845
864
855
842
862
900
878
856
844
850
829
787
829
820
846
840
829
847
848
867
843
829
851
822
811
806
834
809
810
815
811
819
828
853
859
841
857
895
906
886
878
851
858
858
826
824
806
842
852
848
858
859
852
838
795
824
796
799
832
836
828
831
826
803
787
821
824
834
840
865
861
845
818
827
858
865
855
839
875
890
853
849
873
860
840
840
864
881
888
859
872
866
887
884
869
857
851
816
820
822
823
850
822
812
838
856
875
840
843
842
860
860
856
852
884
875
839
834
844
854
835
807
813
817
828
838
832
830
844
831
816
840
840
861
868
831
837
856
842
849
805
833
845
833
825
823
822
820
816
842
832
834
823
851
849
868
846
842
872
892
901
866
880
889
878
875
859
857
877
881
853
834
835
821
838
815
828
839
859
869
881
866
864
880
885
893
875
862
858
864
876
852
855
830
830
825
821
804
829
842
859
850
848
845
859
853
852
841
862
851
825
843
865
853
840
851
833
807
831
819
820
836
858
871
848
846
879
889
869
854
844
862
848
868
833
844
840
820
826
819
806
829
814
817
811
808
827
796
803
809
824
802
804
804
808
827
817
815
831
842
821
812
821
854
845
822
821
810
821
809
812
842
864
881
880
865
858
869
862
855
828
831
833
846
823
834
863
876
849
871
868
882
864
875
886
892
867
865
861
868
854
848
871
852
833
853
852
859
847
819
845
852
849
860
862
866
861
846
813
833
839
821
802
816
807
802
792
809
810
810
818
832
844
827
797
805
820
816
823
837
818
812
804
782
762
764
774
755
756
773
779
810
803
833
861
873
879
875
849
849
854
862
874
847
854
874
835
816
855
868
883
875
880
875
898
866
845
848
856
870
860
869
849
858
869
877
863
839
836
837
824
818
811
844
861
860
870
897
906
919
913
884
862
860
862
831
825
821
831
823
834
870
877
875
855
858
858
849
854
857
870
850
860
855
837
848
837
836
834
845
832
846
820
810
819
807
811
789
804
838
835
833
844
857
851
860
857
836
834
843
819
823
841
835
830
823
847
883
864
845
854
852
869
888
876
870
859
883
861
867
872
881
896
864
837
853
846
851
839
833
827
868
872
860
871
878
875
862
882
901
878
871
859
865
862
863
839
842
852
857
857
872
871
883
875
858
862
858
874
830
844
862
862
844
846
845
849
829
854
856
864
840
834
845
846
838
852
859
864
834
844
868
868
869
891
895
880
869
863
882
871
868
879
860
837
822
851
844
860
863
868
865
849
872
882
877
840
857
843
838
820
819
822
808
803
801
811
815
798
814
830
810
829
869
884
910
897
908
890
878
852
852
854
848
858
858
878
859
859
864
854
833
830
836
843
860
838
845
878
886
868
859
876
883
863
856
878
884
876
847
855
866
880
872
871
870
874
856
845
846
856
844
835
831
831
818
807
820
818
839
820
834
855
841
841
859
867
877
854
875
868
879
873
873
894
894
908
883
881
902
893
892
879
892
890
900
848
847
860
861
867
833
841
841
849
836
844
846
886
855
839
881
898
915
874
875
898
897
884
875
872
888
867
842
850
857
817
824
828
855
852
819
815
843
841
820
830
846
874
859
832
859
870
860
836
860
854
867
843
883
882
901
862
876
889
918
891
897
901
897
859
869
873
879
883
903
891
908
896
879
861
851
820
813
823
845
840
849
828
813
848
851
856
838
827
798
784
794
799
802
808
834
804
821
822
816
832
811
796
772
769
757
766
753
722
733
729
750
722
711
716
703
695
674
684
665
667
646
670
667
679
689
703
714
731
753
759
766
740
739
743
722
718
713
705
709
695
691
680
691
696
687
686
682
709
686
678
675
676
683
684
705
675
691
680
685
680
682
682
687
659
667
670
658
659
665
660
651
644
648
644
648
638
641
660
660
677
665
671
678
664
673
674
678
646
654
640
647
650
651
645
632
658
635
654
662
672
669
675
674
683
679
708
682
706
689
705
713
709
733
745
737
722
728
719
700
729
736
715
720
727
744
764
757
758
753
754
739
735
731
716
706
706
720
726
735
742
728
747
761
743
759
773
788
795
812
784
772
782
769
779
773
755
771
769
768
800
796
801
803
799
792
775
781
778
799
810
802
753
775
790
787
790
798
769
787
801
788
822
828
836
826
806
838
835
822
789
795
783
784
775
795
793
792
807
831
796
803
796
799
785
772
770
771
766
769
755
768
743
756
764
772
749
756
748
762
740
739
773
772
760
767
755
743
770
786
797
799
786
795
837
825
824
798
783
792
783
761
776
770
745
766
763
780
794
806
817
804
780
772
751
753
747
725
721
720
717
744
755
774
757
772
786
786
811
801
791
792
786
784
789
805
786
788
810
813
779
802
793
780
774
795
797
765
764
769
754
756
769
773
790
771
776
777
805
811
768
763
780
759
748
760
763
763
738
732
728
711
705
710
714
675
687
697
694
713
676
698
699
721
735
716
759
744
746
748
722
709
684
692
701
680
660
675
693
698
698
702
714
713
713
711
721
730
743
734
723
726
727
709
713
694
720
795
856
849
844
811
818
803
785
740
749
748
750
725
716
712
712
719
715
716
731
740
737
731
730
733
733
744
748
761
505
777
517
448
442
474
326
326
341
275
700
695
690
667
662
650
641
653
645
630
633
646
645
629
629
644
637
649
654
651
668
687
686
700
722
737
736
740
752
753
740
751
738
747
725
714
714
715
731
702
722
703
726
709
702
723
715
717
717
727
731
740
728
726
744
756
736
748
737
711
726
710
718
727
710
712
706
717
724
725
698
720
716
737
723
732
733
712
741
721
741
731
749
741
759
758
747
774
776
762
736
761
770
752
759
730
751
763
761
740
739
746
744
748
737
754
756
737
757
746
741
740
733
737
725
769
759
774
764
775
755
772
758
741
744
765
761
798
778
769
791
799
770
765
788
794
785
799
762
777
775
778
784
783
765
773
761
758
771
778
754
758
769
755
747
482
1030
771
746
774
759
768
748
756
773
778
753
757
761
769
738
739
739
752
759
750
778
761
752
768
766
746
755
751
727
735
730
726
743
733
737
742
753
729
586
901
743
746
736
750
755
760
745
759
736
739
722
726
728
727
737
724
737
720
722
716
733
716
718
724
735
751
748
734
752
740
748
712
727
720
699
730
714
717
713
708
701
695
710
740
720
729
758
730
743
751
755
741
758
779
781
762
776
790
776
780
766
786
799
819
793
810
828
852
824
836
835
827
805
810
827
820
780
817
828
822
796
808
825
833
820
811
828
849
842
823
836
839
861
873
819
841
842
870
852
832
856
873
886
866
862
884
876
853
858
857
857
828
838
838
849
851
827
845
859
828
797
798
782
788
772
765
771
767
759
756
771
793
792
786
777
802
799
819
810
805
815
825
823
829
813
827
831
833
811
802
805
793
802
766
776
816
809
816
788
809
829
847
851
843
855
871
874
860
853
877
851
844
794
815
804
836
806
780
779
779
786
808
829
821
819
816
839
834
839
860
848
854
823
827
823
831
812
816
826
857
857
822
842
833
848
838
844
811
828
837
843
818
797
812
842
844
827
829
857
858
859
832
826
820
833
793
831
825
796
791
822
818
786
792
787
801
804
783
784
778
778
795
786
769
775
779
775
802
811
807
833
803
811
790
810
807
797
796
797
814
817
816
802
803
824
842
847
818
837
827
834
849
851
830
854
845
829
841
839
828
847
820
790
796
817
817
825
829
829
834
828
817
807
806
820
806
838
830
806
797
813
826
843
835
831
834
832
835
815
796
808
837
810
817
834
840
824
813
823
818
814
796
801
823
823
816
804
824
816
822
799
791
808
782
784
773
760
766
780
787
804
813
843
837
834
827
812
817
841
823
789
812
823
825
819
820
845
858
860
835
837
849
858
841
844
851
852
867
864
833
831
828
833
845
819
837
824
826
840
829
791
817
800
800
798
803
812
828
844
840
810
818
832
833
847
822
836
811
823
829
813
816
826
818
820
810
828
827
821
808
813
821
812
819
825
825
833
858
843
855
865
851
873
879
860
855
840
854
838
798
806
826
822
842
850
825
842
847
861
818
828
822
834
829
800
821
814
830
839
832
811
829
838
833
837
823
815
830
841
830
837
826
844
822
856
840
821
844
857
849
866
867
832
855
850
843
854
835
842
843
833
830
814
817
861
820
789
831
823
808
815
819
812
803
802
812
809
814
833
832
826
817
821
834
826
829
822
808
802
812
838
827
833
813
817
826
821
811
818
809
788
826
801
826
794
791
809
824
834
839
829
832
835
831
821
815
810
785
770
782
755
758
765
772
766
781
771
785
774
758
758
775
759
791
809
791
787
823
832
837
855
860
862
877
874
843
864
835
834
850
861
863
840
839
857
854
818
812
815
828
811
810
810
808
821
823
817
806
836
841
843
816
833
826
832
846
823
811
823
838
853
848
834
822
827
841
824
813
816
821
838
812
807
814
823
835
825
830
843
783
773
805
800
816
803
800
814
825
834
813
832
814
840
837
832
816
833
834
836
795
810
810
809
804
793
792
801
814
828
807
816
816
830
833
819
816
829
839
845
846
824
828
838
826
824
790
790
776
806
792
817
797
780
800
829
832
834
851
832
808
818
816
818
850
827
811
807
813
817
836
836
847
829
839
831
830
817
813
818
826
797
819
821
804
782
789
807
799
775
768
774
796
814
816
825
827
817
811
807
811
823
819
818
817
792
780
757
780
789
816
809
777
788
790
798
781
765
785
796
806
801
805
808
806
783
765
766
754
758
745
741
721
730
731
763
767
768
796
789
792
816
807
801
785
805
791
778
764
769
760
780
777
785
763
755
773
757
751
764
761
753
755
748
745
739
743
733
733
713
706
710
693
711
710
698
718
710
749
748
726
727
721
705
712
731
722
727
739
755
759
767
784
783
810
791
787
802
782
775
741
762
737
736
746
731
725
718
715
717
705
717
717
717
728
719
725
732
719
718
740
727
742
729
743
748
751
766
769
770
775
758
779
779
787
768
762
770
781
778
776
762
760
765
756
774
745
750
751
750
739
728
709
725
713
700
710
713
719
723
747
761
760
762
782
781
774
768
782
777
791
771
773
796
794
787
785
793
810
838
848
851
807
820
823
817
800
786
796
800
816
830
835
842
822
800
784
794
786
790
798
761
774
777
800
796
808
782
804
794
775
756
773
745
762
763
758
780
790
775
767
792
790
775
762
766
779
768
788
777
779
801
812
826
808
802
810
803
763
693
736
764
756
774
801
817
800
800
810
815
818
845
878
889
884
882
850
878
887
887
879
873
876
840
825
791
804
768
757
774
753
760
755
753
802
818
837
844
828
864
862
833
849
865
876
866
849
867
877
873
872
901
903
878
881
893
878
878
888
881
881
853
843
841
875
875
889
873
862
863
879
864
868
877
884
868
844
865
874
892
901
869
881
893
879
868
857
854
890
883
887
867
869
870
886
865
855
868
874
860
859
865
883
899
886
876
842
834
840
838
848
834
822
845
836
844
835
844
871
849
848
866
874
882
880
889
877
909
895
882
889
892
910
879
910
899
895
886
883
916
902
891
898
916
912
889
902
885
918
911
906
890
886
869
874
884
868
861
867
853
869
864
861
858
877
894
908
890
854
864
866
870
841
834
863
881
881
864
843
856
878
903
867
852
872
879
872
863
870
875
879
902
877
887
885
889
867
861
857
853
841
860
887
899
915
906
899
902
898
906
887
867
878
890
872
860
887
903
862
862
862
895
884
880
886
902
918
927
885
896
885
879
858
843
868
854
877
857
841
843
834
845
845
820
826
845
858
883
872
865
860
873
886
917
910
877
873
888
904
878
841
857
877
888
890
874
864
884
874
848
863
845
871
878
885
903
896
882
844
847
844
824
827
799
818
853
861
834
861
882
868
858
849
871
873
835
847
875
876
849
845
901
873
870
882
898
912
895
892
904
917
879
858
864
877
876
904
881
856
877
887
880
858
864
880
860
875
866
867
882
882
871
859
846
857
825
845
849
837
848
809
821
847
852
844
866
873
874
855
839
836
857
851
838
816
831
822
812
814
804
803
789
819
794
796
792
790
757
796
783
785
804
814
836
859
899
923
912
876
899
910
915
884
883
879
896
855
865
875
858
864
878
857
890
881
847
837
844
848
853
880
864
854
864
869
874
860
855
850
840
849
862
884
889
890
847
865
870
896
869
870
878
866
875
851
857
895
901
899
876
866
879
886
862
863
876
866
872
887
851
842
858
850
876
870
850
842
833
828
856
818
823
812
815
833
808
821
811
794
799
797
790
789
794
805
818
802
794
812
831
833
823
832
847
831
789
798
805
814
833
839
841
843
817
822
815
830
794
805
796
813
829
810
828
865
885
927
888
893
877
852
864
865
870
875
895
896
891
851
836
870
886
846
856
883
845
831
826
843
876
862
877
899
886
875
886
881
893
896
877
897
890
882
853
862
869
877
900
858
840
856
870
881
860
890
889
888
913
901
888
907
929
933
925
917
906
882
888
895
914
915
881
893
898
904
896
899
907
909
915
906
882
853
877
872
876
860
853
853
854
834
851
878
865
853
864
880
862
844
845
858
843
870
868
876
843
856
865
870
861
826
815
794
819
834
842
826
812
832
859
862
890
879
860
867
888
891
906
886
854
866
865
903
856
867
854
904
915
928
911
907
886
886
914
878
858
865
874
881
895
874
844
867
865
882
861
837
848
847
877
888
885
884
857
844
852
835
830
848
839
813
819
827
821
819
835
838
850
807
796
789
800
816
813
812
827
837
851
812
819
817
821
823
811
785
787
773
787
770
774
810
825
834
809
816
838
849
846
830
841
844
808
814
829
846
881
895
900
905
894
867
886
886
863
839
855
865
874
869
900
913
937
928
922
891
892
877
893
891
878
881
862
875
898
858
890
897
918
898
913
899
861
873
893
890
896
885
856
863
866
869
863
861
852
868
843
850
851
843
855
830
817
824
817
792
797
793
792
787
797
778
772
788
811
784
787
784
772
775
790
782
781
798
801
798
793
830
808
784
767
776
787
805
777
801
800
824
823
832
830
828
845
843
820
856
841
892
865
874
910
906
880
857
888
918
905
909
855
871
875
886
858
842
858
878
838
844
866
826
821
823
848
849
836
839
851
854
857
858
851
857
825
809
848
853
847
835
852
863
848
839
866
851
842
822
829
855
846
850
850
842
855
838
851
879
878
867
845
841
819
834
844
794
803
801
767
770
791
766
773
798
801
816
844
821
826
845
859
859
867
891
917
900
911
874
874
867
891
865
852
867
871
873
856
833
823
853
861
898
882
886
887
886
904
905
885
869
900
927
922
902
906
896
884
886
893
917
903
876
883
899
896
876
882
891
910
925
915
887
895
896
902
894
880
891
890
879
890
877
876
906
887
875
861
856
874
856
851
868
880
892
869
884
891
881
876
873
892
902
915
903
915
903
913
899
904
891
923
910
909
906
883
889
891
874
860
886
874
829
855
852
846
856
860
845
870
869
868
866
883
900
876
891
877
872
883
873
866
891
864
856
876
866
863
840
866
870
845
849
857
877
850
845
855
870
854
853
886
903
919
915
925
893
869
849
856
832
853
827
841
819
809
811
804
780
797
789
800
814
807
823
834
833
805
804
805
815
823
828
838
840
823
826
812
814
822
820
832
814
823
819
816
823
827
805
820
827
824
828
819
814
796
801
774
783
787
788
774
761
762
748
759
769
784
787
780
796
791
780
790
795
803
807
808
797
797
831
823
825
825
812
779
786
780
795
798
796
806
791
774
815
815
805
794
777
764
759
751
726
761
762
771
758
762
754
767
758
755
772
784
781
768
773
788
781
808
801
795
779
769
764
768
746
745
735
757
765
776
793
801
774
771
782
793
779
785
793
827
855
834
847
846
840
853
831
820
816
809
823
827
831
824
831
866
894
898
908
899
880
863
828
797
807
802
814
821
832
844
836
806
816
806
820
834
827
836
849
850
822
805
789
808
823
840
822
833
845
822
820
845
833
805
826
822
860
828
809
830
849
867
880
853
836
852
840
867
867
839
821
829
850
860
851
843
846
865
831
856
865
836
826
847
883
886
919
888
849
866
868
880
870
842
856
855
832
821
837
848
840
853
892
905
881
862
835
829
844
864
821
846
853
870
885
876
830
825
827
821
846
862
847
869
869
847
861
855
876
872
863
847
850
859
844
834
806
851
868
850
817
837
839
878
879
889
878
871
846
851
855
845
837
825
856
845
859
874
870
883
862
838
850
868
864
858
854
868
871
854
868
866
863
850
817
795
805
817
829
836
841
845
816
795
778
803
821
814
824
853
881
892
902
887
886
887
867
857
838
824
802
808
800
839
853
836
800
800
839
851
884
891
894
898
885
880
852
822
818
837
825
821
813
828
825
814
800
792
800
800
795
804
830
861
875
885
884
856
858
857
853
853
834
855
870
889
907
872
847
859
878
853
841
863
871
842
858
851
850
837
834
851
868
888
906
903
885
858
829
854
870
902
892
889
882
867
841
827
810
794
797
784
800
800
811
819
845
856
895
893
873
855
810
820
817
796
802
794
805
787
792
796
807
792
798
794
810
798
821
828
794
779
789
796
779
758
763
780
802
785
756
765
796
810
827
837
822
845
858
850
825
798
816
809
852
861
858
830
792
784
818
827
858
868
877
882
874
876
843
812
832
816
831
838
855
846
818
823
801
839
838
800
806
809
784
786
811
825
856
850
834
831
858
891
884
870
865
864
875
856
834
842
865
868
851
854
881
887
872
867
867
899
897
883
873
901
919
917
900
873
875
896
928
925
914
885
860
863
882
830
816
795
809
814
800
805
827
834
848
850
826
836
855
851
847
844
832
824
835
823
843
838
835
810
827
789
784
771
779
783
774
794
819
817
818
807
806
790
812
798
785
767
778
786
793
829
828
822
831
840
814
796
789
796
784
808
829
834
842
864
873
877
850
836
833
832
846
831
825
828
832
831
842
829
845
852
856
891
869
845
854
870
874
886
877
880
885
875
836
849
866
836
850
857
874
885
876
862
874
835
847
849
839
812
771
803
784
826
864
885
885
928
921
918
949
962
959
967
949
929
924
875
835
852
864
902
912
946
955
951
942
946
942
916
932
915
906
918
900
880
875
899
928
952
968
909
909
867
872
892
886
892
880
904
857
843
852
869
893
874
912
883
864
884
878
881
845
856
891
920
921
931
936
933
914
874
917
884
859
853
798
798
799
829
871
899
911
855
860
882
899
918
923
928
897
896
889
880
862
836
842
841
858
873
898
881
908
931
961
953
948
940
949
940
948
901
884
868
882
891
887
831
857
875
883
893
908
916
945
961
903
907
921
898
892
900
909
915
926
938
923
885
877
863
867
830
835
821
834
842
873
894
918
860
861
876
893
906
913
908
903
889
876
869
904
881
884
865
866
886
869
857
881
890
888
873
861
867
892
884
884
853
830
851
882
877
886
886
898
915
889
891
868
864
883
914
900
900
880
880
893
898
888
902
913
918
885
884
883
920
901
892
876
870
892
892
891
884
905
861
869
888
903
901
882
899
887
860
891
903
912
916
873
908
898
888
878
895
831
815
799
774
751
757
751
734
748
738
732
721
694
722
710
726
726
706
717
724
710
726
745
735
757
770
780
763
744
776
761
759
750
751
753
763
758
772
773
774
778
768
799
776
805
796
788
785
800
787
795
793
810
795
811
816
828
820
804
806
828
840
859
850
834
842
857
835
830
836
829
811
830
831
831
812
843
851
860
894
867
865
884
888
878
875
862
873
878
900
867
866
898
888
884
859
884
899
909
887
887
899
913
895
887
911
913
876
896
930
909
893
911
934
882
888
917
911
910
896
928
911
887
892
897
886
896
888
896
880
855
853
888
893
878
849
877
878
896
894
875
881
899
876
868
878
892
865
856
880
893
877
861
857
881
870
860
875
890
849
871
886
878
872
871
868
883
877
887
894
891
881
897
911
909
883
908
904
921
903
906
937
928
886
893
907
916
890
902
895
902
890
879
925
886
908
887
869
857
867
877
876
845
870
891
895
884
866
873
894
898
885
866
874
889
911
905
892
850
876
887
892
878
879
899
917
883
882
883
904
880
884
895
917
879
889
897
904
867
886
897
902
886
898
893
898
866
895
898
895
888
899
891
890
872
864
888
858
854
863
890
900
866
888
901
919
884
873
892
911
888
870
878
903
894
877
933
933
975
960
952
974
962
912
913
918
912
916
893
898
917
933
880
899
910
915
887
838
822
846
839
846
872
894
902
920
908
888
873
873
868
867
857
860
851
864
844
838
849
838
867
867
833
869
882
892
875
886
879
881
906
862
867
873
898
886
877
889
895
894
854
847
857
839
833
834
841
711
992
881
872
855
855
844
871
872
860
831
826
816
837
835
829
856
836
859
838
869
869
849
820
803
809
834
862
869
884
887
891
888
879
887
877
887
862
879
896
876
872
838
853
871
888
886
874
880
915
930
898
887
895
906
888
870
868
875
875
864
861
867
892
867
854
859
869
891
881
869
885
879
884
884
877
878
873
880
870
872
876
876
861
853
877
870
818
844
840
858
843
848
861
881
857
850
855
864
778
803
789
788
795
801
783
772
788
784
787
780
791
778
767
764
764
781
771
787
783
784
807
801
794
794
774
775
755
788
782
783
800
776
787
779
774
788
787
775
746
753
790
788
776
771
745
757
766
790
783
761
767
790
774
817
805
789
779
783
823
831
835
859
902
928
896
863
903
915
937
898
825
853
860
882
891
907
901
903
901
901
910
916
885
887
914
916
945
955
923
928
929
912
920
900
889
895
913
940
926
933
881
886
901
909
921
922
881
911
897
908
902
889
894
900
918
902
911
911
907
870
888
902
892
897
885
902
884
885
890
892
853
876
862
891
856
846
859
883
878
857
882
910
919
907
844
877
878
866
884
878
866
837
852
867
854
837
850
852
872
855
829
856
881
881
871
856
858
872
871
854
889
850
836
862
888
903
906
886
874
905
923
939
935
929
920
923
909
909
926
884
877
873
872
891
868
848
890
904
916
916
886
890
894
902
876
873
886
896
887
848
858
878
888
877
882
882
871
879
874
869
909
896
884
883
875
901
889
874
880
907
901
897
866
875
885
877
913
903
862
852
858
877
873
855
854
872
899
871
904
899
876
841
861
869
862
872
876
885
875
871
862
844
835
851
854
850
853
825
798
830
832
871
889
885
870
899
907
905
885
875
880
878
859
870
825
826
819
837
837
817
843
840
839
871
899
937
925
939
948
925
902
902
934
941
942
867
874
888
882
901
912
916
923
939
926
938
941
919
905
896
877
879
880
851
847
850
837
844
858
861
812
817
849
871
855
873
906
900
930
949
980
979
978
964
913
910
889
852
839
824
808
791
771
774
775
789
814
817
836
825
802
808
803
788
791
797
798
806
825
854
844
797
803
804
836
831
875
872
868
846
825
819
816
831
842
833
825
851
829
791
784
793
801
829
817
781
810
838
845
882
911
921
933
916
923
897
854
868
885
927
953
966
923
932
950
939
893
900
925
930
922
955
956
942
936
912
912
908
895
926
879
869
899
893
858
853
887
887
900
902
921
955
957
963
927
873
904
893
930
954
971
953
912
906
924
933
930
930
901
877
903
941
918
925
932
912
883
848
836
855
881
910
913
876
866
892
916
900
909
907
920
893
892
880
843
874
848
862
880
906
916
870
904
923
916
883
864
888
875
835
823
827
832
804
824
816
816
829
800
795
772
780
762
748
754
733
733
713
720
684
681
689
701
694
719
723
739
775
755
747
756
762
742
738
729
730
728
746
723
711
703
719
712
710
717
720
718
708
720
730
733
730
763
771
801
769
779
807
820
826
802
781
798
765
753
787
788
783
788
793
795
785
786
795
806
804
790
801
799
803
845
864
868
877
874
872
876
846
796
784
784
750
752
720
732
730
735
704
734
738
750
787
772
797
816
829
846
812
821
823
800
782
797
761
761
774
779
781
748
742
722
756
759
781
846
865
910
908
913
912
884
856
852
806
799
794
814
805
777
801
781
773
753
769
795
785
807
808
840
818
810
802
813
810
805
817
785
797
807
787
782
796
846
871
888
882
871
815
814
799
803
806
823
854
869
827
856
851
860
856
859
809
807
810
799
795
818
831
836
827
819
828
828
813
827
801
808
826
861
871
829
849
861
853
828
827
800
786
783
794
781
787
802
816
791
821
825
843
818
831
837
860
845
830
830
830
829
803
805
819
805
813
807
813
803
816
797
796
788
786
788
760
764
768
758
753
766
751
735
754
773
492
464
527
763
750
706
736
727
734
735
739
752
736
745
728
728
727
717
721
732
734
727
732
760
762
777
779
776
768
784
755
771
760
756
775
789
780
789
818
825
808
832
809
779
774
770
766
775
765
759
755
753
751
741
731
708
763
761
765
764
770
767
762
742
752
764
795
797
800
825
832
807
779
830
769
931
857
831
812
832
796
798
805
771
798
774
777
760
764
761
766
744
748
765
758
559
838
839
759
788
802
777
762
775
775
770
761
782
833
788
811
800
821
794
799
811
797
807
825
805
783
803
843
827
818
834
839
837
836
873
887
870
863
882
873
879
848
871
878
839
821
838
827
806
801
782
787
794
819
852
834
839
816
839
829
837
836
834
837
875
894
888
882
884
906
861
876
872
846
820
796
798
793
807
802
807
787
787
792
797
787
804
815
829
810
843
857
880
855
866
883
847
838
854
877
840
828
827
792
792
814
792
803
787
811
807
799
817
829
842
834
859
863
870
862
855
866
819
831
840
797
803
822
828
857
841
823
817
830
822
810
828
824
826
822
839
810
831
835
842
822
827
835
812
812
814
818
800
806
782
765
773
760
783
765
784
769
736
750
745
758
764
759
755
773
797
796
780
797
820
836
805
808
790
810
822
835
836
841
855
817
817
803
778
784
798
779
774
778
800
792
808
830
816
831
834
794
803
837
856
855
869
834
797
813
826
846
875
854
845
798
813
796
795
827
839
826
843
828
856
835
836
850
830
787
806
804
811
763
800
824
828
835
820
825
815
818
823
822
820
810
799
802
833
840
822
807
822
852
805
845
847
850
835
815
834
847
840
836
807
808
809
799
807
787
792
816
819
816
810
784
778
770
769
756
761
768
803
840
808
808
825
819
800
786
818
804
810
810
771
783
789
812
774
799
800
801
797
788
801
824
828
813
829
833
868
838
840
883
881
856
848
855
882
877
849
844
832
845
865
852
857
855
871
862
851
846
868
850
870
861
862
864
838
867
881
895
876
890
890
910
865
890
877
918
870
892
913
950
950
930
907
941
957
963
923
922
924
921
950
919
917
907
932
921
893
910
932
937
938
950
914
907
905
927
897
888
876
887
921
933
900
876
875
887
897
913
893
872
833
869
884
884
920
916
900
920
927
920
905
916
910
913
874
888
916
908
908
865
867
884
871
869
884
912
915
908
907
894
900
914
909
936
955
924
910
881
875
875
874
872
871
886
877
868
832
828
778
803
793
786
769
763
762
774
757
764
785
757
764
773
772
776
771
768
783
790
817
815
789
838
843
800
814
820
818
809
803
817
816
804
819
819
836
815
835
849
834
830
855
846
848
828
850
840
846
798
792
782
780
782
772
774
775
780
777
777
748
757
766
759
755
778
787
778
775
772
779
780
762
763
784
789
798
798
800
788
801
793
790
753
769
780
763
747
738
741
729
732
720
740
757
754
769
757
769
811
825
834
831
836
846
848
820
831
829
820
808
818
798
782
764
769
761
779
774
791
774
796
785
773
778
782
799
804
806
781
788
829
852
835
867
871
890
873
861
839
808
805
842
815
805
785
795
792
770
770
756
771
763
760
757
770
774
791
786
801
809
834
833
808
855
855
882
871
853
856
882
897
882
887
860
825
817
830
815
809
799
782
794
824
841
842
875
915
919
912
886
839
822
817
825
850
863
849
853
877
906
870
858
845
856
857
841
852
823
837
857
866
838
858
882
823
850
844
861
856
819
815
825
819
820
824
786
801
817
831
815
836
866
909
908
890
908
873
838
857
875
882
900
889
878
852
822
832
841
828
868
855
864
857
827
840
864
853
822
862
850
849
819
840
815
782
809
810
800
819
847
863
828
865
903
860
848
875
907
874
870
915
896
883
896
897
889
862
843
817
803
796
794
787
773
733
778
795
808
859
897
899
878
853
848
825
851
828
829
851
836
828
827
799
786
795
807
792
794
776
772
794
789
824
828
847
852
845
855
843
856
861
853
854
844
847
868
856
856
873
851
859
881
884
859
867
896
844
844
839
818
786
798
777
775
769
740
760
751
756
760
755
768
773
756
777
781
779
849
896
862
887
872
857
862
830
848
843
843
827
809
807
818
822
799
813
819
826
814
843
834
826
843
823
834
826
807
823
834
831
831
835
813
832
849
855
829
823
829
818
814
804
818
811
801
815
813
819
808
814
812
829
816
838
825
768
803
787
787
779
777
787
780
799
816
805
820
812
799
798
806
813
792
782
774
783
800
826
843
871
840
849
883
866
853
865
855
849
844
855
875
886
871
875
887
871
862
881
872
886
895
868
861
866
860
870
877
897
902
893
877
866
843
848
838
833
859
865
861
826
822
820
825
831
814
818
836
867
862
838
847
832
833
830
816
829
833
819
844
821
841
839
819
799
806
821
807
758
738
767
765
768
780
766
796
782
764
772
778
764
782
753
775
769
778
792
780
785
818
854
875
874
901
913
867
865
839
814
810
805
796
781
790
794
801
799
813
793
799
805
796
795
808
800
787
792
796
814
808
810
826
815
814
850
837
832
849
868
858
881
878
930
931
894
911
918
916
908
911
925
903
886
872
886
885
881
898
900
918
894
886
905
927
890
898
905
903
884
856
905
898
888
884
902
918
907
889
874
904
924
922
911
917
910
916
909
886
877
828
813
830
819
846
864
869
887
876
880
876
914
912
929
923
941
959
975
992
979
978
992
979
961
975
983
959
959
962
984
963
954
955
971
944
931
956
941
923
929
956
977
949
954
995
995
1002
1010
989
978
991
994
1006
998
992
1007
1014
965
970
987
966
948
947
976
962
945
971
965
927
938
953
952
936
944
965
953
933
948
951
934
950
910
871
916
970
938
967
982
981
936
930
949
942
949
977
981
965
952
968
943
943
946
921
940
983
977
934
868
882
878
856
831
817
804
819
799
795
781
787
784
791
789
780
781
786
807
827
848
862
835
829
822
854
863
843
831
849
837
815
823
829
829
831
837
839
831
826
821
814
816
808
830
802
797
805
778
787
776
778
788
769
773
783
813
814
814
840
850
837
852
855
842
800
827
817
839
819
854
834
812
825
803
811
816
805
812
806
811
822
849
809
829
801
798
798
810
797
792
795
803
799
783
797
816
802
809
827
831
857
838
847
819
808
827
830
791
812
820
823
812
823
834
834
841
837
710
614
1087
791
786
774
776
778
788
797
771
775
801
805
838
807
780
792
788
776
794
786
774
783
770
783
783
783
788
806
854
831
808
823
835
869
841
820
821
821
848
874
869
849
839
859
856
852
840
835
867
877
850
854
857
852
825
846
845
853
828
840
852
846
826
837
850
874
848
876
883
887
857
890
891
927
882
902
908
925
871
916
905
905
891
907
902
898
875
907
886
873
848
834
845
837
840
835
829
834
822
825
816
814
819
812
791
816
813
806
829
842
832
824
825
839
863
876
882
836
881
872
882
844
861
871
897
864
883
903
913
889
902
916
917
916
899
929
936
910
888
896
884
876
879
902
903
887
904
910
932
923
926
878
871
892
887
866
585
911
804
799
824
821
816
802
812
797
811
803
809
792
797
788
809
798
785
831
817
786
820
840
825
802
826
848
820
849
841
855
872
928
958
978
939
946
957
936
917
944
969
928
960
971
951
985
981
950
934
981
982
987
998
970
953
989
957
945
925
952
942
914
933
912
931
940
933
908
905
890
866
885
888
857
845
830
816
793
787
770
755
739
724
725
721
689
709
708
691
696
699
707
696
693
713
710
707
738
740
735
757
759
750
753
742
763
768
766
765
772
751
736
783
745
746
756
729
742
738
735
725
724
728
724
752
738
748
733
742
725
723
719
705
719
731
734
719
741
726
720
728
720
718
710
707
710
705
703
708
729
741
725
727
748
745
729
720
722
732
718
723
725
728
722
733
741
741
745
750
770
728
773
785
765
768
786
787
792
787
793
798
815
795
796
797
803
809
787
805
806
818
812
795
812
812
794
758
756
774
745
715
717
716
733
738
759
782
768
805
822
846
853
834
844
849
875
848
879
899
846
847
870
902
926
886
907
879
852
814
819
801
794
791
794
803
811
798
828
831
840
850
857
887
894
864
880
892
886
871
880
864
841
860
863
889
918
927
893
946
965
959
894
919
937
961
927
934
979
978
955
945
947
976
978
954
946
948
966
947
924
935
939
941
930
924
930
949
915
923
932
950
970
941
954
980
987
966
983
977
950
951
956
994
958
898
924
927
953
940
935
959
929
926
944
962
939
937
967
957
957
947
953
944
947
963
965
922
902
922
940
911
912
900
910
876
909
953
951
915
948
959
944
916
943
943
922
932
949
945
915
897
916
908
891
917
913
914
887
896
915
905
909
890
870
871
866
866
881
896
893
865
854
824
831
828
861
864
819
832
840
856
838
860
900
939
950
946
951
945
955
934
909
919
909
932
952
972
973
964
950
949
929
946
935
904
903
906
928
942
915
950
948
930
923
887
879
889
926
981
974
925
916
899
902
879
872
878
857
865
879
877
876
878
895
895
908
916
900
896
897
894
885
877
879
886
927
932
934
924
925
909
930
937
894
880
903
897
918
915
928
929
934
927
924
963
977
963
940
931
939
936
914
914
907
899
889
868
873
864
849
857
855
828
879
918
965
977
923
949
948
966
973
980
992
966
970
961
937
914
904
921
932
954
945
883
912
926
922
940
901
868
893
889
899
927
856
845
856
864
870
884
875
894
888
881
877
897
908
928
898
864
854
883
910
908
914
879
866
872
887
911
946
935
941
944
952
959
955
954
907
902
912
918
918
910
893
888
893
888
848
866
834
846
806
819
821
811
825
803
802
816
814
820
837
823
814
831
841
846
856
883
889
887
885
880
901
902
887
857
858
845
865
873
920
857
862
883
900
891
891
909
914
899
901
904
883
872
833
849
847
856
857
890
886
870
889
902
906
911
909
885
905
930
932
958
970
952
945
916
943
940
964
983
942
911
931
982
997
987
983
1005
962
936
936
958
989
996
939
952
969
961
970
991
962
985
979
977
945
938
944
944
901
918
943
918
894
921
944
914
953
952
974
914
880
886
880
867
842
855
874
870
879
883
859
873
892
912
922
891
854
870
910
909
906
926
941
910
899
900
929
949
975
950
934
939
967
959
969
963
935
924
917
913
933
931
909
900
928
939
941
956
933
946
961
919
922
930
960
976
958
954
963
980
985
944
928
949
962
972
923
939
954
933
927
914
927
887
903
920
885
846
875
918
974
999
1002
997
984
988
964
954
950
940
944
925
935
928
932
942
934
923
955
1000
968
956
963
1000
1017
968
950
951
952
941
935
949
956
1010
996
976
964
965
971
980
974
943
918
935
935
917
907
915
914
901
947
941
922
925
922
931
909
939
939
956
933
912
930
954
960
926
949
958
946
952
948
924
927
943
950
941
924
920
909
931
933
921
917
906
925
920
915
930
939
919
905
912
940
962
946
950
947
926
903
898
915
904
872
877
894
881
884
893
914
907
877
908
908
936
913
937
945
926
930
930
967
958
928
935
947
915
885
908
930
923
912
925
947
924
908
921
907
899
906
933
904
922
919
904
874
887
894
890
876
898
897
885
858
880
901
843
818
869
879
894
853
889
876
845
844
843
818
821
808
823
699
929
790
807
800
769
760
775
762
789
800
801
807
784
783
766
783
807
804
816
804
826
823
857
872
887
879
879
863
863
865
846
812
804
828
841
825
843
840
842
795
799
790
823
832
866
873
905
881
878
865
879
876
857
876
878
875
886
886
888
864
875
876
879
898
873
887
911
911
913
900
920
917
910
907
941
948
927
894
908
915
911
926
942
924
900
890
846
862
884
855
844
854
890
874
881
884
878
840
828
822
823
845
834
813
831
825
859
851
874
881
738
973
828
849
838
840
861
831
823
829
851
862
880
846
862
870
917
883
892
910
928
902
899
898
913
897
840
879
907
931
965
935
908
911
886
858
858
822
813
843
872
859
869
842
871
891
910
921
891
863
874
829
839
823
825
817
844
848
836
834
877
896
874
854
887
872
884
892
909
934
920
888
897
919
933
936
945
936
944
919
898
866
851
852
872
874
859
865
908
909
923
896
894
922
891
867
847
825
840
833
836
825
834
840
806
803
813
845
852
813
813
803
836
840
789
799
819
819
806
795
797
792
791
800
808
812
813
804
792
829
853
874
840
868
882
892
886
862
871
870
852
844
836
860
857
827
847
857
865
884
850
803
808
800
807
811
799
825
829
867
829
849
883
893
897
916
941
937
917
886
876
860
864
874
852
851
878
878
870
889
896
905
891
887
910
911
901
900
905
925
883
873
879
887
889
873
898
913
962
945
913
891
914
927
939
913
905
964
934
947
903
912
935
916
894
871
841
836
862
860
832
817
850
835
842
833
844
835
842
850
853
844
842
847
865
846
838
852
830
819
830
853
826
818
841
854
900
903
905
924
962
972
1003
1024
1025
973
928
942
937
945
919
879
900
943
946
934
894
888
917
938
917
913
937
939
908
883
931
913
924
912
935
918
924
892
901
890
884
914
887
864
881
882
879
880
869
853
855
825
842
851
824
815
794
793
776
780
756
742
744
741
741
742
724
727
717
724
730
720
711
730
738
739
748
757
792
802
806
842
815
829
847
858
894
903
899
856
866
838
824
798
811
816
783
784
779
778
779
752
760
746
733
761
741
741
716
731
701
720
739
735
737
733
756
747
741
765
725
738
716
724
746
739
738
740
746
742
748
745
774
774
769
767
762
756
765
764
776
794
775
794
789
778
793
798
808
795
789
790
779
779
784
801
796
767
781
796
780
786
796
795
807
777
760
775
762
752
790
790
777
783
764
802
788
800
822
818
808
822
814
797
517
917
692
1027
787
674
938
795
804
834
846
844
887
903
861
870
885
833
842
817
802
710
556
1242
828
851
810
799
792
821
788
793
816
826
834
817
825
814
826
820
845
809
805
810
815
800
809
815
839
808
812
815
798
797
813
820
808
818
836
832
847
827
791
805
826
854
862
899
907
929
944
917
870
857
864
857
817
827
835
852
863
872
852
824
823
818
803
832
850
825
840
834
864
855
853
834
829
816
827
843
827
826
851
828
850
863
903
882
919
925
890
896
846
818
821
823
801
814
830
807
799
820
815
814
798
786
807
778
792
795
800
793
796
804
795
778
759
777
820
825
847
812
812
794
788
758
767
756
730
714
700
731
726
728
751
769
789
742
753
780
784
790
814
835
827
796
799
809
788
796
798
818
809
824
821
820
777
801
805
785
796
792
793
783
791
802
772
770
786
783
801
789
797
807
800
808
802
819
853
846
847
864
866
832
841
818
795
743
780
796
791
811
809
819
843
834
827
820
848
841
838
857
809
820
837
850
852
831
863
883
898
887
899
878
914
901
877
894
910
916
901
893
875
869
897
884
837
850
856
895
903
892
884
896
893
917
887
887
919
946
915
908
927
922
884
875
874
895
887
907
858
874
889
897
924
925
930
872
900
911
932
899
913
924
955
950
948
950
944
946
940
935
910
928
911
921
870
881
902
900
900
928
925
927
908
951
987
972
937
967
960
976
948
935
938
945
918
880
884
893
856
869
887
907
905
943
966
968
1019
999
941
928
934
952
954
962
971
952
947
965
947
935
904
905
908
909
897
886
912
905
900
911
916
906
896
906
909
879
870
870
895
866
855
840
861
856
862
878
871
864
852
815
831
832
822
859
873
870
860
848
859
849
859
863
837
841
857
766
843
815
813
810
808
839
904
929
939
947
911
894
897
885
897
903
879
888
888
915
890
859
897
909
939
903
886
898
917
908
934
934
954
935
946
940
944
922
858
862
851
876
875
885
933
952
985
987
993
967
967
967
975
966
911
923
922
895
825
836
835
865
874
848
859
859
842
834
820
819
803
801
794
795
769
779
749
751
780
774
814
852
831
854
867
858
858
840
842
852
874
886
917
894
903
918
943
959
932
929
927
950
908
861
854
861
831
833
823
818
818
811
823
840
830
838
856
858
854
845
863
876
883
878
899
897
868
868
843
838
812
809
806
803
813
806
813
814
811
840
850
832
844
847
871
872
893
929
927
906
910
933
919
908
889
887
887
860
871
880
887
842
869
880
870
855
864
862
829
837
832
839
800
790
796
789
791
803
800
840
838
850
883
880
832
823
832
800
812
808
790
763
801
792
747
786
785
788
771
773
772
772
774
769
760
792
817
850
828
842
852
865
819
848
872
866
841
856
878
886
862
877
886
879
870
888
894
896
893
887
876
846
864
846
843
827
864
859
897
875
841
898
914
938
933
933
935
930
925
894
923
938
900
898
900
897
891
873
885
882
882
849
835
850
831
806
807
820
838
826
847
900
874
862
855
850
846
839
826
822
838
834
834
830
828
853
836
835
850
840
843
857
857
858
849
854
857
791
837
818
877
861
830
837
825
810
781
785
786
770
742
768
754
769
765
756
777
820
790
789
808
806
802
786
828
821
786
821
828
822
852
855
824
813
818
805
797
818
793
794
811
811
819
823
828
821
835
816
835
841
802
834
825
807
768
786
794
793
772
812
799
811
846
832
835
805
822
804
807
809
816
769
775
797
789
755
773
750
766
780
793
806
820
810
818
809
796
776
762
770
811
797
779
784
776
773
770
778
766
754
769
798
792
792
811
840
812
811
863
830
809
830
827
810
813
806
792
796
826
843
808
820
831
803
821
820
838
828
784
796
809
785
775
797
815
829
795
824
781
809
814
809
794
806
783
825
818
812
798
789
775
699
748
747
759
752
776
787
792
804
805
824
831
813
810
832
839
821
839
868
859
844
854
877
879
858
869
866
884
839
832
858
865
843
862
887
864
879
861
870
865
840
847
847
861
859
871
866
834
831
838
810
814
810
858
887
857
819
834
821
834
846
853
841
721
901
810
800
784
788
772
768
795
786
657
884
811
821
787
822
791
787
802
811
801
838
850
874
878
897
915
913
896
906
936
928
872
882
898
870
855
861
851
861
843
824
835
821
847
857
853
897
900
910
917
895
891
866
874
901
912
889
880
866
847
852
834
840
840
835
844
858
865
874
900
880
871
885
910
856
849
853
850
839
801
812
816
801
803
834
844
862
837
818
825
851
870
887
881
862
841
824
833
818
813
836
880
884
893
917
882
915
929
908
887
874
878
866
874
860
868
830
827
846
817
803
822
805
850
846
866
862
879
846
841
869
921
939
863
857
852
854
843
835
822
821
805
803
788
793
821
816
792
795
824
820
845
863
850
866
854
846
840
814
793
794
789
776
796
785
803
785
807
797
812
790
796
804
806
804
834
835
828
819
836
823
816
825
838
796
809
832
831
808
817
821
812
811
816
813
800
836
836
822
822
837
812
810
811
806
796
816
809
810
797
816
787
764
774
770
751
756
752
750
762
748
770
737
740
739
741
744
757
757
744
746
751
749
760
786
818
856
865
872
873
847
838
819
825
827
826
823
814
833
815
824
864
894
887
898
885
919
904
888
866
841
835
835
831
833
837
846
854
875
857
869
889
874
818
827
822
865
886
859
877
873
886
833
831
847
835
848
855
845
826
837
866
888
911
929
886
908
927
901
908
944
924
907
897
931
914
877
879
893
899
898
944
952
943
936
972
989
997
964
990
1008
1018
986
997
994
969
944
962
958
928
940
951
940
921
938
943
885
920
929
949
902
925
930
957
934
932
958
952
975
956
950
938
960
941
907
874
895
925
934
962
950
878
889
951
965
984
909
890
923
935
984
936
935
920
977
999
1024
1010
986
904
906
935
941
954
963
964
916
910
932
929
909
929
951
943
932
924
958
936
914
925
937
909
922
920
964
924
934
956
926
917
884
887
891
909
934
963
974
953
947
975
944
881
883
900
895
861
861
880
873
850
851
880
885
866
875
899
928
934
945
959
943
942
959
959
932
927
958
946
939
934
919
875
890
896
886
855
888
940
951
973
920
908
934
942
923
925
926
901
883
853
907
909
892
897
888
884
897
913
876
873
906
885
901
891
899
875
840
839
839
838
807
837
844
925
953
934
968
979
979
959
938
903
915
932
965
950
948
923
883
855
854
891
832
883
886
917
944
961
887
907
911
923
905
919
936
918
934
917
949
954
939
920
918
938
909
849
851
895
903
908
890
907
960
955
941
942
948
942
944
912
914
927
945
932
893
913
927
969
937
920
934
942
966
977
986
958
924
898
946
931
933
957
980
954
944
958
985
1020
992
979
972
947
914
881
901
898
884
908
903
913
910
944
970
970
978
954
921
902
874
890
915
904
886
898
891
907
940
950
941
916
904
906
935
933
932
905
905
886
867
844
859
864
891
871
877
858
881
886
856
848
880
890
900
884
903
916
955
966
961
936
947
963
967
951
963
972
978
953
942
933
952
905
848
868
863
857
870
870
872
878
875
869
872
876
884
897
867
876
869
901
897
866
914
938
934
915
926
921
890
853
822
845
890
918
909
922
881
876
911
910
929
925
929
918
966
976
1001
1016
977
954
958
970
968
941
941
958
958
931
921
948
921
858
881
944
951
987
986
975
943
945
961
938
905
885
852
894
923
897
913
929
962
951
967
967
912
873
872
858
849
824
829
824
831
834
829
831
823
828
835
816
835
820
794
804
811
836
822
834
835
817
861
839
817
839
839
826
786
804
789
783
766
768
755
770
803
853
885
888
904
923
870
890
919
915
909
902
887
849
865
864
879
876
835
830
838
856
837
836
835
841
840
827
806
782
808
819
787
832
840
871
860
858
881
894
915
879
879
852
839
834
821
817
804
808
806
811
820
803
812
808
806
822
818
856
837
840
854
849
855
856
847
864
839
846
862
840
836
845
842
857
835
885
890
906
876
878
877
872
869
879
891
877
881
911
915
888
898
920
931
914
914
881
865
886
899
914
883
886
910
919
896
877
895
917
873
885
902
891
883
913
940
911
902
918
871
875
855
871
826
835
815
812
794
782
804
780
774
808
812
804
813
815
812
797
803
807
814
820
838
842
828
861
841
843
846
831
855
832
834
815
804
792
803
801
790
766
787
784
783
789
767
775
775
809
786
782
769
765
791
794
816
834
845
863
848
825
810
823
804
799
801
794
770
776
780
677
843
765
736
736
720
732
728
728
734
735
751
738
741
757
757
748
748
755
784
775
759
803
795
825
794
822
834
810
827
803
803
820
820
803
813
832
822
865
897
912
905
873
891
894
885
890
879
888
871
894
884
842
841
830
832
816
809
819
825
802
800
823
840
826
809
826
845
817
837
869
875
883
893
923
909
893
916
913
880
888
896
898
900
889
904
876
847
865
864
828
849
831
828
820
816
822
817
851
854
821
842
846
835
842
841
844
843
867
840
838
837
866
856
833
850
855
847
814
793
833
853
898
907
930
919
906
928
921
915
916
913
912
889
881
886
851
853
843
847
861
845
863
850
867
864
873
884
862
859
864
865
888
873
874
886
894
876
862
862
881
862
854
861
852
848
822
823
795
806
811
795
781
769
771
783
779
815
821
834
809
839
843
833
844
844
826
837
860
870
851
865
837
843
872
879
888
940
915
895
930
912
875
914
900
875
905
916
898
912
896
904
897
926
923
920
887
879
833
844
855
838
839
823
847
841
846
842
828
823
827
846
841
868
859
846
863
877
857
884
892
890
906
927
941
942
977
973
939
963
999
962
994
1031
1018
987
1017
1055
1062
1062
1079
1038
1064
1082
1095
1071
1053
1061
1004
992
975
955
926
947
964
943
933
943
969
961
974
983
973
980
990
1033
1019
1015
991
1015
1033
1029
966
999
1019
1015
998
1012
1010
1018
968
1026
1038
1075
1057
1061
1103
1061
1015
1024
1024
1005
1011
1020
1008
983
976
1008
1021
969
991
991
976
957
981
982
962
982
980
950
931
945
935
906
881
921
944
898
896
905
945
916
904
911
920
920
937
949
937
952
960
989
977
943
986
1011
1010
966
1005
1021
1051
1014
981
974
988
976
954
977
995
989
981
984
1004
967
974
940
916
903
921
911
920
943
955
922
950
970
933
943
967
958
947
977
989
946
980
974
959
963
987
1014
1002
975
1003
1016
1040
1017
998
1016
1025
1008
994
998
946
972
995
996
1009
1004
985
1024
1043
1023
1022
1051
1046
1012
1021
1025
980
1010
988
967
959
964
924
927
916
927
905
916
918
925
919
911
914
888
916
895
895
914
923
917
994
1010
1053
971
982
982
916
881
889
948
1001
1030
1032
1036
1011
1017
1005
989
967
931
927
916
915
934
944
886
868
871
895
930
918
916
912
896
919
925
925
912
890
900
927
910
880
920
954
963
939
952
962
966
965
954
901
928
928
900
911
903
919
928
938
921
945
950
949
914
873
881
908
956
951
919
924
947
922
915
944
936
917
964
964
971
965
986
1032
1039
1050
991
984
984
977
923
941
932
876
888
925
939
924
925
865
865
856
879
860
841
906
900
915
888
870
875
897
877
877
886
854
864
880
867
888
870
890
862
834
821
836
844
859
894
929
907
906
900
931
918
918
930
912
907
923
940
909
917
901
901
877
877
879
887
887
883
862
871
859
851
831
815
839
810
845
830
837
833
843
847
860
858
891
902
898
894
910
918
913
914
898
897
912
883
899
921
909
896
891
912
913
905
942
949
930
927
896
897
881
859
859
875
881
901
900
884
913
904
878
881
895
867
874
901
908
902
917
892
867
865
858
850
856
861
907
932
945
932
923
943
949
940
929
937
924
917
909
907
821
838
848
884
881
894
832
829
846
841
848
829
860
881
925
925
914
859
878
842
814
826
859
876
899
906
896
891
864
849
841
842
818
825
856
861
894
914
892
890
886
711
1045
862
827
797
809
841
803
802
828
838
817
816
833
845
852
836
856
885
882
884
916
892
894
911
925
907
872
882
890
890
887
899
909
864
854
843
864
825
835
845
851
846
855
882
906
911
902
898
907
904
936
888
846
880
880
873
872
859
844
806
799
790
793
825
856
872
906
887
872
858
836
828
822
819
814
805
823
817
822
826
858
850
826
813
822
847
811
805
846
690
979
842
834
827
857
867
876
846
848
849
861
877
874
863
865
844
878
863
862
839
872
895
876
853
844
832
810
810
808
787
772
778
790
794
770
792
817
802
810
860
854
860
875
868
883
862
862
866
844
804
818
834
894
839
846
879
877
844
847
870
860
876
872
861
880
863
845
873
887
889
854
849
894
888
905
853
850
867
865
872
871
836
838
858
839
834
856
849
843
874
892
900
882
891
909
901
907
931
946
931
920
932
932
892
892
916
940
947
911
901
932
937
944
934
890
877
877
892
857
886
899
866
861
876
861
887
888
861
856
884
854
854
841
793
816
822
842
856
848
862
846
866
888
874
876
885
889
884
869
908
921
895
881
876
873
839
843
819
820
822
837
828
825
840
849
853
844
855
871
905
916
929
873
879
914
936
936
926
934
928
941
935
944
962
914
893
911
925
898
849
848
871
920
915
918
906
907
904
863
873
850
865
861
846
864
853
873
912
890
869
876
860
826
802
806
822
812
816
838
870
853
861
898
914
899
894
883
890
867
869
896
856
869
873
873
869
860
881
887
855
869
877
883
901
911
892
916
907
885
887
912
895
892
878
892
907
892
911
896
897
867
876
870
886
887
874
902
902
867
876
865
837
827
845
855
857
848
851
875
838
875
873
857
840
829
854
857
844
880
871
879
869
859
845
863
875
855
811
826
834
844
834
846
860
896
880
882
869
855
842
869
852
830
818
824
829
794
814
883
927
945
957
931
909
920
892
886
884
900
911
923
926
962
936
914
894
901
922
917
931
922
909
900
880
884
848
845
828
841
867
844
881
909
958
956
961
948
936
914
913
902
871
886
861
816
828
860
895
927
929
915
859
851
854
884
887
895
900
903
866
843
818
831
806
823
862
900
874
874
911
939
936
925
924
897
878
831
822
822
852
815
797
805
815
832
808
791
812
817
828
831
799
809
804
807
795
767
806
825
825
818
853
887
883
896
935
908
909
905
898
908
915
862
859
843
840
838
825
830
782
824
807
823
839
835
813
838
850
824
818
844
894
937
959
981
950
923
883
856
855
829
827
811
792
785
786
798
844
850
826
851
893
889
889
862
857
817
813
843
849
871
884
871
857
871
878
892
908
919
897
842
862
867
848
860
923
971
982
948
927
913
872
901
873
857
850
863
859
915
945
961
946
897
891
905
891
899
888
800
822
820
800
781
790
773
754
764
732
731
740
721
731
716
721
728
722
719
731
730
732
733
755
741
755
758
740
749
745
735
741
723
719
711
706
708
702
700
716
680
684
691
685
680
678
676
684
661
667
675
672
672
672
663
658
646
658
662
668
644
648
657
637
625
635
622
624
619
613
621
621
604
603
594
601
609
600
608
595
591
593
606
623
608
619
618
615
609
624
638
623
638
622
633
646
628
634
624
622
628
627
614
615
626
621
603
610
617
623
602
610
607
610
619
620
613
611
619
616
615
605
630
611
622
620
627
632
632
632
631
619
648
632
624
633
651
634
618
629
638
617
618
617
615
628
646
635
641
647
637
651
658
650
630
446
824
423
833
627
617
609
606
640
603
577
583
607
606
587
616
601
601
602
604
609
593
592
598
590
587
560
562
578
573
584
574
561
558
578
568
573
566
565
574
565
571
570
575
581
579
581
591
585
585
599
595
589
579
598
605
607
608
605
598
590
589
583
582
581
582
581
566
581
591
583
565
590
589
575
581
600
591
578
574
584
589
584
607
615
626
621
616
623
620
635
630
615
615
632
613
634
639
622
608
623
629
620
632
637
633
623
626
637
640
632
653
643
645
639
654
673
664
663
665
675
692
677
697
705
724
708
628
838
732
712
707
715
735
721
757
718
744
751
728
716
734
773
760
781
808
796
833
787
803
770
784
745
690
708
747
729
758
758
748
773
788
749
757
763
798
759
779
787
781
743
779
756
745
755
779
804
743
749
769
768
762
770
771
764
720
727
724
702
723
725
716
699
718
723
715
730
744
729
719
745
717
705
708
694
704
721
725
701
766
761
749
741
755
761
760
746
729
736
770
780
741
768
793
751
767
790
755
756
765
778
754
757
778
803
791
779
821
801
799
806
819
813
812
820
860
831
816
837
845
815
822
800
798
769
785
792
768
780
787
794
795
821
877
905
881
895
878
866
933
971
929
934
941
949
905
891
948
948
912
931
998
963
939
982
972
899
898
879
821
813
817
821
810
842
842
837
841
868
850
855
879
862
882
895
889
880
874
839
842
851
818
870
857
882
878
895
892
894
885
891
904
879
870
864
862
881
907
908
920
904
925
936
893
887
902
877
888
886
932
939
928
925
883
876
889
902
942
931
950
962
931
865
870
880
831
837
839
801
818
861
838
876
883
872
902
888
908
922
902
891
913
894
897
904
912
951
972
1012
1010
1009
984
966
920
916
910
889
869
882
871
883
883
896
865
918
939
970
967
936
956
930
935
944
948
967
937
932
952
940
923
923
913
921
919
911
920
905
907
912
909
891
893
909
884
871
894
918
908
877
878
897
910
910
905
942
975
936
958
986
951
949
956
958
930
912
917
919
885
841
883
912
932
947
959
923
912
887
879
880
879
895
914
910
886
891
886
887
906
857
857
869
903
927
936
921
907
897
898
921
930
914
917
933
900
861
888
885
919
956
947
926
951
922
928
924
913
919
924
908
912
914
879
860
888
888
877
873
888
900
891
885
884
862
857
841
861
855
862
858
853
852
878
868
862
814
812
810
810
833
854
846
853
841
841
846
850
855
871
882
862
869
881
888
904
893
906
893
876
872
872
887
883
873
870
876
882
912
907
893
907
917
911
920
912
919
885
900
900
871
891
883
874
889
903
886
890
901
920
921
905
904
928
894
907
899
880
868
889
885
904
881
903
904
917
902
904
901
911
876
889
888
862
871
880
884
890
860
856
869
878
882
835
842
851
839
835
823
836
824
791
779
791
767
741
742
749
733
718
718
736
716
717
737
709
710
704
728
742
734
728
750
751
765
766
782
787
793
788
772
806
799
788
798
760
765
766
745
739
632
864
731
731
756
727
728
733
746
724
728
707
736
753
768
778
781
793
784
767
760
747
738
765
787
803
809
796
807
795
777
789
758
765
781
790
773
783
799
786
798
804
802
779
821
814
796
829
837
812
810
842
848
867
915
917
904
911
943
925
943
930
931
957
948
933
915
914
900
925
940
930
925
938
952
953
965
955
976
954
943
950
945
918
918
946
912
909
935
949
924
900
899
896
916
916
892
878
889
872
840
888
912
901
890
932
922
911
950
965
939
913
913
902
918
936
924
937
960
941
929
971
952
948
928
947
956
959
938
871
882
867
874
879
909
939
948
952
950
933
888
904
920
910
873
850
852
850
866
878
893
877
902
916
896
860
875
900
917
899
849
891
905
910
886
869
874
935
992
949
934
923
933
947
910
921
962
984
1006
975
981
989
984
1006
986
971
967
949
975
960
948
896
901
905
932
923
904
900
928
900
909
905
932
902
907
906
922
908
920
962
936
925
926
916
909
920
871
884
876
884
854
876
855
884
932
983
982
909
900
869
858
831
811
788
784
803
788
799
811
795
789
814
841
818
819
815
809
801
795
792
824
830
828
801
782
822
783
761
792
756
766
745
738
737
753
771
780
775
799
791
797
797
806
808
791
809
797
778
763
791
794
798
785
801
807
797
825
838
844
869
844
855
845
826
850
854
896
915
908
908
880
838
817
798
816
797
817
823
833
806
823
852
879
874
858
894
878
879
904
901
919
947
961
907
907
895
910
922
895
908
906
896
907
908
915
945
909
932
965
966
960
919
944
964
957
941
960
983
975
933
970
990
970
970
991
991
954
962
923
956
960
951
932
953
965
989
914
893
900
915
936
915
923
906
923
937
954
959
976
967
981
986
940
958
962
936
895
941
975
944
998
1035
1013
1028
1022
1006
1015
1030
1023
1002
999
1022
1022
988
983
980
958
955
937
935
943
924
920
925
927
893
895
883
908
935
925
961
893
850
868
888
906
923
940
912
891
902
928
927
929
923
917
953
939
906
903
922
914
900
902
935
881
908
905
895
901
905
907
883
889
859
851
857
838
830
830
813
836
868
856
832
841
856
851
856
869
866
837
862
814
821
860
880
912
925
904
896
833
801
792
793
803
815
784
816
821
860
883
864
887
877
922
878
866
870
889
879
886
904
925
922
883
869
890
906
868
854
880
889
884
880
877
889
884
892
874
866
879
867
854
838
846
869
867
855
853
854
837
828
835
822
816
813
829
831
883
925
940
952
939
947
946
942
921
932
940
933
921
951
952
947
978
966
967
978
999
971
967
971
952
940
947
959
942
892
910
927
931
922
951
945
936
934
923
931
920
911
921
921
932
913
921
959
931
946
931
924
909
905
940
916
889
902
908
885
904
935
905
891
906
921
907
892
890
886
885
881
895
896
887
881
824
832
801
808
860
876
904
885
901
914
939
915
871
881
902
898
900
881
880
872
858
821
845
877
942
924
914
877
855
840
812
816
814
791
799
797
810
807
832
814
857
852
882
896
873
846
825
847
840
807
834
838
857
837
834
864
869
824
821
848
839
849
831
794
799
808
800
831
795
787
814
804
828
822
830
827
840
843
874
871
841
827
859
870
878
863
872
883
890
902
872
911
955
939
929
917
954
922
920
946
908
888
905
908
888
849
903
899
931
893
932
946
914
907
923
880
881
897
937
935
920
917
904
925
929
910
891
904
918
922
907
918
923
903
907
922
936
898
887
893
869
829
858
836
879
873
874
911
933
909
927
935
932
927
948
970
938
937
897
882
899
889
907
914
935
960
916
911
921
916
895
916
941
886
878
907
913
916
890
864
868
877
888
882
883
876
895
886
859
888
920
936
925
922
942
937
910
930
900
901
921
913
925
936
942
951
940
936
946
959
953
888
894
887
877
858
876
895
901
894
925
860
853
849
854
867
889
894
889
869
858
848
842
852
872
879
900
882
862
866
873
858
852
843
844
849
847
852
868
844
819
839
818
821
800
787
776
768
761
763
764
744
766
751
751
594
851
732
738
729
680
734
732
767
786
805
795
829
854
860
845
847
846
830
816
801
805
803
796
791
798
783
794
795
796
794
771
771
764
763
768
761
773
743
751
758
740
753
750
765
755
796
835
852
859
881
860
826
810
823
834
800
807
807
813
775
810
796
817
819
814
818
817
822
853
856
832
842
840
868
818
814
829
790
813
819
817
820
829
844
832
854
874
843
819
829
868
891
946
942
946
961
991
1017
986
940
966
1009
994
1007
970
984
979
966
963
926
924
939
942
884
862
911
933
894
868
894
925
907
913
943
974
960
948
970
978
946
930
932
936
943
912
942
983
989
976
985
972
981
943
961
1041
1101
1081
1093
1064
1042
1017
1014
984
958
923
912
931
969
927
907
937
938
908
929
947
919
907
933
986
959
951
895
837
863
875
914
923
924
926
926
938
924
941
940
924
938
928
929
958
947
933
963
974
920
914
929
933
958
944
955
963
948
963
968
959
947
959
931
931
938
940
933
898
892
874
827
823
833
817
790
815
803
835
850
858
808
804
844
842
883
904
882
876
921
934
953
923
949
931
925
911
921
901
886
900
929
925
928
959
914
868
875
889
889
843
816
834
859
895
922
937
933
912
898
903
915
904
911
897
897
900
892
890
896
889
896
900
897
865
854
873
844
828
834
844
865
849
872
911
882
856
892
904
895
905
905
882
891
895
918
867
880
876
887
884
843
826
850
871
895
897
911
901
889
888
906
911
916
917
881
906
894
895
874
904
901
884
903
914
879
877
873
878
831
857
864
851
855
857
858
859
889
899
873
861
893
896
901
887
887
908
891
887
885
903
908
872
889
888
860
851
873
872
840
880
894
914
880
901
880
883
908
871
896
915
912
917
898
853
836
844
867
879
877
840
850
858
891
895
862
859
871
896
899
858
872
855
867
920
908
891
897
923
965
941
915
886
901
926
924
936
941
941
925
931
957
964
953
907
936
961
997
986
937
959
962
949
886
903
921
931
970
932
951
934
942
973
1006
994
990
974
935
938
947
955
943
940
936
913
913
898
905
942
959
915
912
913
936
938
926
930
947
924
924
945
951
930
892
912
941
965
941
966
962
962
975
987
988
951
916
895
902
925
905
908
856
890
914
961
973
977
952
922
902
904
882
849
855
824
848
858
849
847
836
868
808
773
820
823
876
926
942
953
943
960
910
919
926
914
902
923
931
942
908
924
944
929
920
856
856
840
849
850
867
875
849
872
883
869
863
874
882
902
866
881
891
884
901
885
857
879
859
816
845
848
827
842
890
923
890
904
873
850
816
804
799
789
776
796
776
798
802
817
816
820
855
868
865
872
954
942
932
898
882
886
902
877
851
831
845
863
897
904
859
890
897
935
881
885
889
879
850
865
879
904
883
899
910
901
856
878
898
930
926
896
888
868
855
835
834
838
849
819
853
826
830
811
806
804
820
776
765
787
779
794
812
842
837
842
789
795
777
796
808
808
791
773
789
811
803
820
823
848
860
862
852
886
901
919
907
912
924
934
920
867
866
844
838
857
820
855
935
938
899
897
853
876
838
817
820
822
869
903
898
906
917
895
920
933
913
870
883
910
943
943
946
942
869
900
963
976
988
956
917
901
872
859
861
880
879
923
912
931
888
900
907
916
953
990
929
952
987
1019
990
1006
1033
1005
1024
1034
981
972
980
1007
939
926
967
964
938
944
979
967
965
971
968
944
961
980
947
949
972
985
975
968
965
960
928
948
983
964
982
1001
977
964
980
1003
977
985
991
1005
988
999
1016
1019
991
1014
1007
1007
971
971
1022
1027
982
976
1003
1023
987
993
1004
1023
978
981
986
967
954
959
987
976
938
980
985
960
980
1001
1057
1003
981
991
978
981
968
950
901
908
921
944
918
893
910
944
945
956
963
1022
1031
1056
1006
1015
1019
1012
959
950
948
997
955
875
899
928
976
975
962
1011
952
983
989
1020
997
994
994
990
989
1012
998
996
989
954
919
918
949
957
951
968
975
960
975
974
960
934
979
982
987
960
965
991
969
961
986
969
949
963
965
937
939
941
951
949
936
924
896
847
901
926
898
873
871
892
888
898
920
941
920
935
967
953
970
950
946
922
921
938
937
937
945
934
915
921
875
808
831
828
809
791
783
792
756
758
775
751
749
745
738
747
735
755
760
749
752
764
772
776
760
750
784
777
763
767
776
800
799
769
798
787
826
793
796
817
853
869
857
845
854
841
866
849
807
819
812
803
824
824
859
886
905
914
924
917
914
906
922
926
903
861
867
855
869
885
904
909
856
841
846
884
883
885
872
895
894
917
892
914
920
938
951
945
955
925
894
891
885
896
870
855
846
855
866
843
810
800
847
900
941
929
951
1006
1031
1036
992
983
988
972
990
950
952
961
969
995
955
949
952
974
954
939
940
963
942
950
950
965
910
922
950
946
967
925
922
937
940
949
884
913
914
946
938
934
967
979
965
948
977
990
988
948
953
949
953
942
952
923
892
925
899
893
932
963
954
944
929
917
938
942
929
915
898
855
898
897
924
948
919
887
874
893
926
968
967
954
957
928
911
908
893
891
887
910
912
922
935
953
942
948
897
902
912
891
890
905
923
901
881
895
943
936
934
935
900
930
909
925
888
873
898
918
864
840
866
893
905
904
890
873
890
912
923
911
908
864
834
848
851
847
876
901
905
885
899
941
954
917
900
908
921
927
914
915
931
892
890
909
887
869
903
912
907
888
869
875
901
882
912
918
898
888
864
847
878
845
830
817
805
832
923
953
935
952
947
932
918
901
867
853
868
853
845
864
844
847
874
864
872
880
901
901
891
899
918
918
929
902
921
913
939
949
892
866
894
864
910
936
940
952
942
932
904
901
905
899
912
919
925
942
892
867
876
888
927
926
952
933
943
937
928
902
889
860
839
848
851
865
847
871
928
919
903
887
857
832
813
790
780
771
783
792
811
810
820
877
913
860
858
843
882
869
855
880
891
901
918
1010
957
1000
1023
988
985
1013
1008
984
998
999
965
955
998
1005
1010
981
973
986
944
954
1001
979
971
1004
1018
985
998
1009
1006
976
995
1011
970
944
951
990
971
923
959
986
961
939
938
952
910
928
950
940
937
968
1000
982
947
951
968
1011
1008
965
953
975
997
1001
974
975
977
981
964
977
976
966
963
946
931
950
928
891
888
912
896
873
903
929
924
942
936
916
905
925
945
936
929
960
959
938
948
979
960
911
941
946
944
916
898
891
916
919
892
929
936
941
927
950
932
917
933
964
979
978
967
931
942
946
969
923
922
944
917
903
885
873
887
870
875
898
918
910
900
904
893
888
849
821
828
845
851
851
863
879
864
832
846
841
840
856
871
861
885
873
894
891
892
891
917
902
908
877
839
840
827
808
788
779
786
815
806
822
814
778
784
790
845
885
901
939
972
970
969
948
955
907
864
915
946
985
1020
1034
1030
1034
1027
1024
1031
1017
963
948
931
958
1009
1000
990
923
954
936
937
909
953
985
1005
952
961
993
988
992
942
931
942
908
913
939
947
898
910
923
940
955
948
954
965
967
966
950
975
973
984
970
937
952
985
989
972
1008
1040
1021
977
987
997
960
959
954
987
962
929
989
1030
1035
957
899
942
956
970
928
960
1000
994
958
973
969
957
961
1008
998
962
1009
1002
970
999
1033
1024
996
1002
1021
1003
1014
1027
1020
1024
1035
1017
951
954
950
972
966
930
904
920
964
985
952
992
1020
1022
1005
963
976
1000
1025
1024
997
1014
983
1017
1031
1027
1061
1005
1029
1049
1039
1040
1032
1039
1016
993
990
968
933
962
956
957
959
973
979
971
936
947
967
968
923
953
986
1013
981
995
1016
1027
1036
986
1004
980
993
993
982
962
960
967
937
884
857
892
926
960
1025
1062
1091
1065
1001
1007
990
973
959
936
949
943
943
931
950
964
977
962
927
913
899
899
891
883
899
926
901
868
846
824
831
803
784
767
778
796
884
909
953
992
977
959
971
920
863
867
837
799
843
871
869
888
880
889
910
967
963
974
979
987
974
991
967
934
917
945
953
933
900
901
919
893
907
930
959
914
949
968
946
947
958
958
918
934
966
952
936
939
987
1017
1013
931
914
895
907
881
880
841
848
832
801
817
796
860
886
863
863
856
864
860
855
869
891
858
869
845
821
825
781
775
773
759
754
747
750
747
753
734
735
751
724
721
717
716
715
728
730
727
756
762
771
763
785
805
812
800
798
806
786
809
798
792
788
760
786
781
754
779
769
732
746
752
737
740
743
729
730
725
708
724
728
740
740
769
784
799
782
819
821
834
808
845
839
839
832
828
830
849
844
828
840
839
846
827
796
816
856
839
831
833
865
874
850
844
858
877
852
854
844
843
839
820
802
793
802
833
854
852
817
850
848
850
846
845
868
879
887
863
848
864
860
847
855
879
881
887
874
835
838
833
839
840
848
818
819
785
785
800
823
836
848
830
845
868
892
914
911
914
918
932
911
897
914
922
913
875
845
832
846
863
870
843
834
847
840
767
842
902
1011
1098
1124
1060
1115
1136
1137
1102
1023
971
968
977
984
953
975
928
918
901
879
865
828
840
831
813
843
830
846
863
881
877
879
830
870
880
882
888
881
881
842
852
855
836
822
848
828
812
793
782
772
754
757
762
748
757
570
940
741
729
749
741
776
748
773
784
790
794
757
750
738
755
752
719
754
764
725
773
773
764
782
822
829
812
827
825
817
823
825
824
825
811
811
795
793
807
796
808
795
790
782
769
768
771
757
767
772
777
813
809
804
785
789
776
785
759
771
766
761
768
775
761
793
803
766
786
817
828
843
883
882
868
864
859
867
855
892
856
831
858
863
819
858
853
852
871
895
890
894
927
900
923
911
925
922
892
890
872
877
819
830
842
842
822
841
829
813
801
779
784
761
750
752
783
801
793
795
828
830
845
799
829
854
859
857
863
863
880
924
889
891
937
963
958
945
915
886
905
859
838
862
873
890
911
881
936
954
937
950
1002
986
1012
1057
1022
1047
1051
1059
1003
1013
1002
972
958
980
980
959
958
957
975
954
969
982
979
940
968
980
956
960
951
954
931
933
946
939
895
901
912
925
899
907
919
928
926
895
923
919
887
856
853
818
805
790
789
766
772
793
782
783
786
805
795
809
830
851
862
879
890
918
920
884
900
937
932
917
929
956
949
867
817
846
775
801
789
768
767
765
783
844
914
923
953
960
939
941
911
922
915
922
848
870
873
867
876
864
817
850
851
845
886
888
893
917
888
918
929
923
932
915
909
900
910
889
877
878
889
898
889
913
916
917
917
925
940
935
925
948
934
930
918
916
886
882
873
862
848
871
817
826
835
857
868
877
885
906
923
931
938
964
961
940
964
974
958
910
931
932
908
901
921
893
883
891
893
897
883
914
896
890
870
908
908
849
893
854
845
841
805
791
793
788
801
833
839
863
882
917
862
876
911
932
885
879
890
876
857
888
870
854
862
876
885
902
927
954
948
992
999
1015
1014
992
1027
1029
1032
984
965
939
889
867
885
892
899
895
909
927
936
926
942
970
951
902
907
950
937
953
958
963
947
948
953
952
946
912
915
901
867
861
843
843
846
862
871
886
893
865
885
868
866
838
843
828
842
812
843
846
848
878
864
855
891
885
851
847
862
884
863
868
895
893
882
912
908
881
894
900
854
840
866
886
873
885
911
939
956
949
962
956
952
971
975
965
931
921
894
871
848
823
809
791
799
818
825
816
848
870
886
872
830
819
834
847
862
914
869
903
954
898
892
931
946
928
935
965
982
956
1006
1025
1040
979
1019
1053
1029
991
1020
1023
1006
1005
1019
997
977
973
957
925
941
952
954
926
963
993
954
972
966
983
946
951
955
945
936
953
961
958
959
945
981
978
1004
970
1004
1030
993
989
1018
1024
970
992
1026
1004
996
955
986
978
1016
964
989
986
978
987
1004
994
998
1034
1064
1033
994
995
990
986
931
885
900
919
989
999
1032
1023
998
959
953
936
924
910
913
888
857
828
819
829
851
832
844
856
863
847
896
952
932
920
963
972
973
988
1008
974
1003
1029
993
1026
1015
968
980
973
921
930
933
929
897
859
842
842
833
815
826
819
830
816
841
845
848
828
871
878
842
844
864
863
892
893
877
905
887
864
886
880
895
852
863
879
865
875
903
897
893
919
928
927
936
940
952
910
905
928
913
867
882
899
897
926
913
893
936
966
961
965
954
934
946
949
942
924
874
871
853
869
853
846
854
841
824
853
864
848
854
866
827
829
871
867
874
861
879
896
888
886
880
898
885
868
903
868
896
892
892
882
867
864
881
897
928
935
904
886
894
876
874
911
961
968
925
894
920
920
906
883
916
933
934
919
905
914
918
924
892
873
848
839
846
856
876
851
843
861
864
874
888
913
906
906
884
909
937
919
910
896
844
832
828
814
823
837
859
878
910
888
915
932
932
920
957
974
970
1001
1008
993
1035
994
962
967
979
955
968
970
981
944
964
998
986
935
957
974
961
935
905
937
929
907
910
899
900
908
895
878
896
897
890
859
859
838
805
800
830
857
860
941
957
953
935
904
908
896
896
904
931
951
951
970
963
953
979
944
942
981
1006
957
931
960
940
929
941
949
911
979
999
971
966
951
955
933
921
936
933
938
950
944
951
924
912
944
967
953
946
942
964
939
933
946
953
930
925
911
931
907
906
901
900
885
910
930
920
920
909
909
911
937
937
959
933
958
964
949
950
958
958
943
936
941
935
924
937
943
933
918
933
935
940
918
925
942
935
926
941
947
933
942
943
951
918
922
893
846
829
811
818
845
831
855
893
917
905
922
928
929
896
906
904
896
889
866
884
870
875
869
842
861
876
890
883
866
906
922
920
893
896
904
899
887
882
910
918
916
923
913
928
961
943
914
950
967
973
1013
958
945
957
966
973
979
990
988
990
982
993
981
969
978
961
996
963
956
932
920
890
900
902
937
953
930
935
955
961
929
909
893
913
921
895
866
888
886
908
880
899
899
907
901
898
885
893
876
887
899
889
841
854
862
876
876
852
839
825
795
823
833
810
838
846
860
856
870
851
860
864
844
865
851
856
861
865
884
889
859
859
886
875
838
859
836
831
788
804
809
806
802
814
815
819
817
821
820
833
816
815
844
831
848
873
899
879
878
894
890
869
879
887
915
891
920
913
926
911
921
928
923
962
939
966
946
956
957
937
952
953
947
920
925
932
941
921
935
896
900
932
939
910
944
956
930
953
959
968
1009
1011
1021
1007
1025
1006
994
970
958
963
957
969
970
984
972
946
959
968
945
940
964
940
949
945
957
944
941
966
925
932
935
919
892
911
921
902
911
936
928
935
916
959
955
905
917
932
948
944
940
936
932
939
931
925
933
927
917
916
924
934
939
926
942
951
950
927
939
962
923
939
933
969
960
936
962
977
995
985
958
998
977
990
974
972
973
975
941
963
956
914
931
947
873
892
907
867
861
897
910
891
909
941
956
960
954
964
996
963
994
1006
1018
1012
1027
999
981
913
921
912
887
889
879
878
897
881
858
847
875
887
895
896
910
932
928
897
875
831
834
852
888
905
914
925
928
938
923
928
933
908
884
884
895
883
852
919
905
907
933
915
906
920
932
953
950
997
985
971
989
956
957
953
952
953
927
885
888
913
911
931
963
949
972
967
935
960
920
941
910
917
888
872
891
889
882
917
937
947
958
913
908
929
955
956
926
931
943
933
916
913
893
900
864
848
863
868
902
887
900
895
862
889
893
905
922
915
920
888
911
928
923
916
900
912
942
928
886
864
880
893
905
934
925
866
890
894
907
933
949
915
938
931
953
958
933
941
944
932
899
915
947
929
908
880
884
902
915
889
852
817
838
846
873
908
906
894
908
919
949
936
897
901
908
908
905
911
871
909
915
929
944
920
909
911
913
895
904
910
916
929
927
862
904
890
909
898
865
884
869
892
879
868
871
879
825
853
858
841
821
804
809
823
792
787
807
815
845
845
802
792
796
788
787
819
834
878
888
881
871
873
884
894
850
849
888
901
915
914
920
918
900
907
890
927
932
916
904
906
924
915
926
893
850
884
913
918
909
880
919
914
943
938
937
920
934
915
913
918
905
896
896
865
887
878
895
899
875
866
897
912
912
910
882
883
882
891
910
890
897
921
908
889
883
890
893
871
887
894
856
892
904
934
923
935
932
904
921
927
912
919
898
884
848
875
895
888
857
891
896
924
934
915
895
877
894
895
879
883
892
915
909
899
925
916
927
925
915
940
938
938
932
935
940
922
936
948
935
915
922
937
938
945
892
917
921
933
894
906
945
893
901
867
872
860
850
849
841
827
833
852
849
856
863
822
811
798
774
812
822
870
890
915
930
928
937
919
915
914
914
902
915
866
879
879
852
840
832
824
832
829
840
881
897
894
896
916
932
929
923
924
926
930
926
926
911
901
904
886
818
836
833
843
831
814
807
805
778
802
790
774
790
784
765
775
756
754
743
751
728
768
783
787
791
826
834
810
815
793
794
788
773
788
798
807
793
795
819
800
803
803
817
825
848
844
852
835
845
860
871
890
886
884
861
852
833
854
845
837
834
825
829
812
826
814
819
828
839
838
834
815
845
860
836
845
830
809
805
797
807
806
798
781
781
784
753
762
774
784
792
799
790
815
801
794
807
838
828
823
828
808
820
797
806
806
821
824
834
817
822
805
775
762
776
759
724
729
743
744
767
796
803
807
837
854
845
886
862
864
848
825
849
844
829
842
856
872
852
863
927
950
958
963
982
963
910
877
921
926
854
853
875
919
933
934
889
888
896
847
837
843
882
897
877
890
917
870
879
887
908
885
847
858
883
888
905
931
929
957
949
964
940
924
914
913
907
923
860
906
914
917
865
885
884
905
880
850
830
860
846
841
841
853
879
907
889
901
931
957
975
1000
1007
995
973
954
966
912
874
875
868
884
885
862
874
866
886
867
809
828
842
845
871
896
877
885
928
894
923
952
960
886
919
940
943
943
869
877
899
935
937
925
942
942
931
974
1017
1047
1052
1058
952
944
961
969
991
951
946
957
983
962
914
932
998
1024
962
972
986
989
978
981
953
939
944
943
918
922
886
900
905
879
947
918
898
877
912
933
924
924
877
894
874
824
841
871
859
864
875
830
825
870
875
927
866
852
895
916
907
912
907
911
916
903
911
903
922
909
897
913
918
889
905
917
890
902
913
926
938
944
944
926
906
910
907
902
897
920
936
918
894
902
911
893
886
914
968
938
967
934
939
908
939
936
927
948
933
944
914
933
946
954
939
932
954
906
941
924
882
908
899
877
860
897
900
923
973
960
965
961
953
916
904
915
935
914
915
918
954
952
918
939
927
952
905
921
942
929
912
919
889
897
920
895
889
905
931
906
892
912
878
896
878
868
888
904
894
893
895
874
851
875
872
901
869
878
903
926
905
859
874
885
882
879
847
832
839
847
827
821
853
854
825
838
824
811
809
834
847
829
817
829
888
890
922
968
961
971
940
957
949
896
883
920
944
917
920
950
951
925
949
931
970
954
928
927
929
920
927
912
878
884
906
888
893
933
980
1018
992
958
944
875
871
913
934
968
962
920
949
966
995
997
965
974
965
964
986
1016
952
947
972
982
969
958
971
984
963
973
935
996
1070
1026
1004
998
1035
1045
1061
1074
1052
1021
1002
932
870
846
834
841
836
856
869
868
879
888
898
874
806
816
832
841
866
865
878
887
897
909
907
901
852
838
870
888
924
914
850
844
853
889
918
935
946
943
981
979
964
988
995
927
899
911
942
983
1012
970
975
949
988
987
945
935
925
892
889
886
899
870
873
901
883
878
917
891
891
921
928
937
936
897
897
905
918
935
990
1001
961
925
919
892
884
897
944
874
890
985
1012
1013
995
1025
992
973
918
906
937
964
926
880
881
899
891
873
882
887
866
850
850
877
847
883
886
880
877
872
875
878
872
830
865
849
858
835
842
855
872
883
874
855
876
879
851
887
914
894
875
921
938
904
870
876
885
901
875
876
908
891
890
907
918
908
897
912
914
901
897
846
866
874
897
912
859
859
902
908
895
874
861
878
878
853
865
871
875
875
887
886
875
874
877
891
881
861
876
893
902
889
918
906
897
861
869
894
863
891
907
564
1245
902
912
883
861
909
967
984
994
976
999
972
950
932
934
932
937
958
961
950
950
918
942
911
872
905
909
879
895
900
923
878
890
906
937
919
902
907
934
939
938
950
984
972
989
970
986
988
973
981
941
943
948
940
883
887
924
899
877
930
927
920
935
936
915
897
885
867
868
846
843
858
863
858
865
884
893
887
886
920
941
929
889
886
868
886
847
842
833
837
824
823
814
844
805
844
865
875
851
874
888
912
905
918
929
929
909
891
884
892
883
879
829
842
872
888
879
917
915
920
913
909
930
913
870
874
898
909
903
858
904
905
925
900
898
911
920
884
881
897
916
909
905
901
921
713
1116
893
908
908
905
874
860
885
860
866
844
852
889
874
868
881
921
900
869
888
886
918
892
881
895
895
882
871
901
908
877
858
847
879
855
873
890
889
894
909
918
933
951
934
913
925
922
921
910
898
864
888
885
887
888
875
911
902
887
894
908
911
909
910
880
889
880
868
878
884
892
910
904
926
900
903
909
893
903
862
844
865
864
836
833
841
838
848
842
839
875
861
867
867
859
850
860
851
855
881
901
892
857
863
887
898
905
904
889
884
896
872
861
857
868
848
817
823
819
859
926
951
980
978
993
975
949
937
918
889
878
864
852
832
845
861
848
852
868
856
850
876
879
887
861
861
883
874
866
869
864
876
895
891
886
909
869
867
867
883
890
860
886
881
904
896
899
924
926
921
921
899
928
914
890
883
877
885
884
893
919
907
892
900
916
897
872
891
898
884
858
864
867
856
858
859
834
827
828
854
858
843
870
880
885
876
879
907
885
872
898
906
905
889
850
868
873
885
858
869
875
899
913
858
854
852
861
899
904
890
901
888
875
886
888
905
894
874
869
870
873
895
883
889
884
869
857
856
845
840
845
842
874
875
868
862
880
902
878
904
887
894
894
860
848
870
870
865
885
886
874
894
883
882
862
861
881
821
830
840
822
811
827
853
876
868
858
851
838
817
825
827
824
820
827
833
867
861
854
873
868
896
882
867
863
831
828
819
819
814
827
858
907
929
974
934
941
970
986
963
947
950
971
945
908
904
883
881
892
884
885
877
892
876
867
873
867
861
858
867
880
868
863
878
859
864
885
855
877
879
880
867
842
819
843
823
823
825
837
843
839
856
847
847
852
839
841
802
826
847
850
852
850
844
835
840
846
865
883
840
867
886
884
875
877
864
812
847
839
844
860
845
856
867
878
880
861
827
855
836
777
789
811
793
789
798
794
790
802
815
822
830
809
824
817
833
826
800
803
828
826
838
864
868
859
885
854
831
871
885
897
883
861
867
845
814
813
814
831
800
835
846
823
831
870
880
886
854
870
887
905
876
859
899
903
889
858
881
886
855
849
832
814
835
850
852
826
833
855
846
847
867
858
834
847
837
833
813
823
813
805
819
820
810
812
819
827
814
797
818
809
810
809
796
804
827
814
852
882
876
860
845
846
836
858
841
845
830
833
836
831
837
813
844
830
838
817
810
841
830
818
841
830
823
832
844
811
814
820
825
809
804
826
820
813
818
824
835
823
824
828
839
835
840
844
835
835
811
824
824
826
827
845
844
824
823
836
824
832
822
819
831
834
841
860
865
835
823
827
824
835
856
855
854
840
863
875
857
842
811
808
810
800
828
835
829
834
852
826
827
805
798
832
817
829
824
812
808
842
818
816
834
831
813
812
825
818
810
812
844
844
833
844
812
813
815
825
837
816
832
854
821
825
822
812
816
835
836
814
820
838
857
853
852
863
877
885
886
862
850
845
865
851
811
857
847
840
830
830
843
826
828
838
844
847
836
826
797
810
804
804
812
808
831
862
834
827
838
812
798
792
798
818
815
808
801
823
840
836
849
861
849
816
810
843
835
844
861
851
833
858
889
905
905
880
857
855
848
853
874
905
925
921
908
876
879
834
812
796
802
776
759
763
772
797
815
812
859
867
851
850
866
877
851
867
841
889
888
868
881
884
872
840
841
819
841
818
808
804
803
796
779
773
780
769
775
786
788
803
800
813
807
838
833
821
815
789
789
795
793
796
806
816
782
818
803
810
749
772
762
760
738
743
752
738
741
739
730
758
739
722
720
706
718
715
709
697
723
708
711
724
706
723
716
731
725
718
740
730
735
736
745
757
764
751
766
763
751
756
746
756
715
663
778
723
698
699
687
684
700
679
681
680
673
673
679
677
677
657
655
671
636
659
640
627
643
641
626
621
616
611
615
615
611
603
624
612
593
608
603
608
614
631
642
637
622
645
632
655
640
659
640
648
665
644
681
676
688
672
684
683
678
677
679
676
681
654
669
669
669
664
644
654
672
668
682
667
698
692
679
698
704
690
694
698
699
689
682
688
678
691
683
671
695
698
705
726
738
738
734
757
774
771
756
770
776
762
714
731
724
719
738
725
724
752
747
663
826
753
751
758
772
759
764
773
777
774
817
823
842
851
892
888
867
866
886
863
892
897
875
864
863
863
834
828
813
798
817
800
808
788
780
793
819
834
861
877
885
861
882
898
875
853
864
854
827
830
848
831
847
872
913
898
939
958
928
938
922
926
864
883
927
875
911
909
892
902
894
921
913
930
924
914
898
873
848
852
889
895
873
855
888
896
862
887
878
865
885
920
928
906
968
969
934
941
942
938
901
927
918
879
867
886
879
850
855
872
862
858
867
887
903
877
900
911
898
867
909
915
883
877
895
918
926
941
934
917
892
913
928
884
872
896
845
856
865
851
916
955
917
967
926
901
900
872
850
851
873
856
870
823
832
850
856
838
856
856
827
831
838
803
793
808
796
788
802
821
821
821
834
842
805
805
821
807
830
849
807
801
812
776
774
783
766
780
767
771
776
784
770
767
792
794
800
789
789
804
791
792
793
781
777
776
805
769
779
777
768
759
770
763
755
748
766
767
752
753
774
759
765
765
776
754
774
772
786
785
784
792
812
820
800
792
795
809
827
794
803
799
790
809
839
821
811
837
857
814
834
834
822
822
815
803
822
826
807
818
818
812
816
819
831
822
828
823
821
820
830
851
811
830
836
830
838
843
871
901
870
886
899
896
867
881
875
852
843
854
874
881
890
865
854
847
847
871
871
863
884
861
857
881
872
884
919
905
905
928
939
883
905
921
881
869
904
894
899
901
889
896
906
908
891
881
921
909
895
926
947
912
876
894
891
858
853
853
838
816
844
873
859
864
861
873
881
873
865
847
852
874
880
889
908
906
908
886
932
922
879
834
839
806
801
796
819
838
859
880
865
889
903
869
878
910
896
883
896
920
868
850
829
820
858
850
830
825
855
838
824
838
837
819
857
869
881
870
852
831
835
840
831
829
828
833
830
832
808
784
807
812
786
812
832
851
847
844
851
884
872
845
802
796
775
772
752
741
725
730
738
730
716
722
753
731
754
758
741
748
735
746
760
744
761
770
775
763
770
763
749
746
738
750
735
732
735
731
722
744
724
718
710
729
729
720
736
727
715
720
708
714
709
719
733
720
716
704
710
702
711
704
698
694
705
710
705
705
699
697
691
694
681
668
703
688
699
679
687
687
685
698
677
677
672
668
684
676
679
697
697
700
685
677
706
668
653
673
649
655
658
657
655
655
661
668
701
709
734
726
745
753
748
747
756
728
717
725
703
700
704
718
719
734
746
766
783
765
803
805
844
815
821
802
792
779
765
741
740
739
750
748
750
765
814
790
799
839
854
803
854
881
884
892
880
848
845
809
796
793
769
756
779
769
804
808
816
814
801
740
773
781
815
683
994
858
876
854
864
874
866
830
829
815
792
801
767
774
773
789
783
809
801
788
809
767
770
823
839
815
881
924
918
902
933
918
878
898
906
875
891
909
935
883
883
892
872
863
895
912
914
889
918
913
940
914
925
919
926
873
889
917
949
931
930
929
953
931
958
951
950
924
895
943
973
989
982
987
997
976
983
972
957
961
945
923
934
911
891
889
938
947
940
968
937
961
978
1004
1019
963
911
876
817
754
785
818
827
872
900
910
882
889
905
874
851
853
860
865
885
861
873
883
880
837
849
870
837
823
821
858
877
924
934
898
916
909
908
921
909
918
909
891
913
902
893
866
884
855
840
835
857
886
889
852
879
856
881
878
854
887
887
909
904
886
882
858
848
875
851
851
861
834
840
818
811
806
798
796
782
786
782
787
784
818
846
858
843
858
870
874
856
894
864
896
870
866
865
866
877
869
886
875
856
831
851
857
847
871
867
869
910
904
855
872
872
850
851
875
882
899
938
937
930
925
947
894
917
919
902
879
903
928
920
899
915
887
874
860
849
838
841
843
834
806
815
836
861
868
849
850
867
832
848
857
878
889
895
870
891
896
854
855
833
828
852
858
874
878
861
848
877
884
844
883
884
906
884
914
908
902
880
862
853
814
828
828
820
793
807
780
787
770
817
793
797
822
829
830
866
877
887
940
947
945
930
936
930
902
902
912
896
880
886
862
854
872
874
888
872
881
872
831
793
823
792
784
777
773
756
770
767
791
798
804
820
842
858
814
857
861
846
861
854
833
797
782
793
783
781
807
776
777
799
771
793
815
800
829
845
825
845
845
845
881
842
843
857
826
833
827
798
822
793
792
786
795
769
755
783
742
754
658
714
715
729
746
759
738
742
771
765
761
756
754
765
766
780
750
748
746
743
740
708
460
962
698
710
712
695
694
722
702
694
728
706
722
736
743
736
767
794
767
767
801
773
791
800
787
811
827
846
839
865
873
866
886
873
862
878
895
871
873
901
884
845
888
864
860
894
869
876
921
894
894
917
930
879
879
910
879
907
933
947
922
943
920
982
988
996
993
974
960
987
1008
988
932
956
967
905
937
983
1014
957
986
991
971
931
934
981
996
948
996
996
948
967
954
895
888
943
985
954
991
1044
1014
985
990
994
963
965
962
919
948
949
935
952
959
947
978
988
984
985
999
1020
965
978
978
944
965
962
957
933
964
972
948
989
988
981
957
950
993
965
945
957
970
946
883
878
911
837
869
859
876
892
890
907
853
913
963
959
967
962
938
937
944
931
936
940
929
936
960
934
987
1006
963
981
974
964
927
934
935
939
888
885
906
940
912
936
940
881
930
978
958
975
999
996
999
986
1021
1027
1009
1024
1067
1038
1009
906
867
864
833
836
858
961
1099
1130
1128
1110
1100
1045
1029
959
984
988
966
942
954
965
984
993
928
955
952
954
900
910
946
991
1005
1014
972
966
967
934
924
972
940
937
970
1005
974
1004
1003
978
976
984
983
981
983
989
1006
978
1004
1005
1039
1026
994
945
886
845
819
814
811
930
931
897
1049
1059
1073
1050
1009
1013
1036
1033
1021
1013
989
949
955
942
952
920
916
915
870
888
921
906
927
978
969
941
979
1013
1001
995
987
979
960
978
1006
970
960
957
936
959
982
998
982
972
985
988
982
1002
1013
966
976
1000
964
957
987
987
988
945
960
965
925
929
935
949
939
967
904
919
923
876
860
874
898
886
921
944
951
951
985
964
952
985
1020
985
975
1009
1003
973
985
985
993
963
999
1011
911
916
956
966
934
941
957
978
945
941
891
859
844
813
825
810
792
847
906
995
1048
939
920
997
1053
1029
981
981
999
973
966
1001
998
1008
1021
1013
978
973
1009
981
997
961
959
942
958
905
929
942
959
890
907
919
918
903
925
989
938
942
953
951
930
939
922
913
913
923
913
944
960
963
998
1020
989
980
970
954
958
938
938
936
916
936
944
984
975
927
938
955
924
926
946
963
939
945
974
1021
978
989
995
1015
994
1002
1014
1021
1003
948
887
924
951
945
977
968
957
967
971
940
948
956
962
955
955
972
961
989
1010
1024
957
1006
949
970
989
1022
974
1000
1009
1015
995
993
1016
999
966
951
882
894
942
955
936
935
945
978
949
934
958
976
948
957
958
978
940
976
983
1006
982
1007
1016
995
978
984
992
949
955
957
963
927
970
956
970
958
971
990
964
976
966
980
937
940
905
873
971
981
952
946
990
988
974
956
965
956
914
936
934
924
942
942
951
945
937
950
985
926
954
947
901
903
920
912
905
949
954
924
936
948
943
917
932
969
933
967
987
979
969
1005
1014
982
940
957
955
923
922
956
972
944
963
989
1006
967
983
983
957
967
977
997
960
970
1017
977
979
967
964
944
972
930
937
959
979
947
966
940
942
959
959
940
970
976
947
944
952
958
931
933
953
890
903
930
926
918
907
925
901
914
927
908
912
951
928
908
937
908
899
866
865
869
886
886
869
889
876
879
876
877
904
880
844
849
862
853
849
852
856
845
838
834
794
812
797
744
737
747
736
729
714
704
728
709
700
698
699
734
737
748
753
755
750
769
769
769
780
776
771
768
750
745
757
759
746
736
734
728
733
730
708
707
722
732
718
725
717
716
724
730
730
720
725
732
733
753
768
763
768
759
758
755
756
749
750
765
736
759
738
762
758
770
743
777
758
768
774
770
766
781
772
782
760
777
791
807
778
792
822
816
799
819
832
821
814
810
826
847
831
850
861
843
837
859
866
825
857
852
852
817
828
840
821
831
839
803
821
805
827
805
837
847
830
852
853
843
849
875
893
871
836
826
811
793
789
786
795
799
799
802
815
860
824
819
822
823
807
803
805
786
802
817
837
801
854
838
879
848
856
879
832
816
826
843
828
838
859
873
825
828
854
887
827
764
810
817
828
857
875
885
877
887
875
858
862
866
858
855
848
873
881
882
903
893
910
926
886
906
913
951
925
928
949
934
912
919
947
892
911
924
959
904
911
947
915
902
951
957
924
957
980
973
924
949
921
901
892
902
939
926
909
930
918
907
872
863
851
843
830
831
853
907
886
903
935
941
922
948
950
899
911
902
883
864
847
868
838
868
880
858
849
876
921
875
901
909
903
940
946
932
920
935
958
905
920
885
864
904
909
907
941
986
986
947
978
975
992
976
982
974
973
915
945
919
888
885
898
932
898
923
930
915
895
897
899
893
866
883
912
907
869
900
894
865
825
836
825
802
778
811
783
811
800
804
825
823
842
863
866
865
869
888
897
880
867
862
858
836
832
853
843
853
877
859
840
855
900
908
952
967
970
946
932
920
860
906
892
872
859
849
826
832
820
805
799
784
797
783
770
763
782
788
766
758
760
772
773
780
780
795
779
786
779
791
787
782
783
771
760
750
771
775
765
771
787
767
775
788
790
782
776
803
800
798
782
783
784
702
684
905
750
757
751
748
737
752
746
764
763
751
760
763
769
763
763
758
784
795
791
809
810
823
816
827
852
839
831
841
846
837
876
867
849
840
849
812
810
815
808
821
817
798
821
816
798
800
823
838
838
842
857
849
845
842
832
863
865
831
854
859
855
846
879
862
850
876
897
861
898
893
865
916
918
895
911
913
924
855
821
859
892
855
854
870
868
864
880
896
887
926
945
931
952
968
935
940
963
976
946
960
962
1028
975
1004
1014
987
992
986
1007
953
973
983
988
979
991
985
972
985
995
963
986
980
957
985
1004
996
963
973
988
964
954
990
1035
993
981
960
956
934
958
938
923
954
958
954
973
980
969
984
1001
969
985
986
984
960
954
973
931
914
924
925
946
967
995
967
955
948
963
907
921
959
928
888
929
950
940
921
974
955
912
926
968
953
917
933
950
953
930
935
977
968
945
922
886
869
870
860
893
896
910
934
949
912
939
957
933
903
934
943
922
923
920
954
928
962
974
962
959
964
969
941
932
952
942
910
913
925
918
878
873
874
886
882
900
935
941
916
937
947
939
912
932
943
927
921
937
931
913
923
937
905
918
933
952
952
974
979
962
973
987
957
977
987
1012
964
978
980
952
959
981
985
917
913
943
897
864
895
849
839
845
863
890
875
884
901
904
866
896
902
917
897
901
909
898
891
832
850
864
880
856
851
894
942
1006
1034
1010
1011
1009
976
956
961
970
931
907
942
932
895
938
977
969
974
999
999
956
975
976
981
956
975
986
975
949
977
978
948
946
969
1004
1006
958
969
1001
983
907
894
911
931
888
872
893
913
896
881
890
914
905
893
940
937
958
976
1016
1016
986
1001
1036
999
1003
1030
1004
1039
1015
962
956
959
930
916
938
889
871
918
930
916
934
977
948
948
978
953
936
920
915
917
935
928
931
970
914
928
948
967
970
967
951
921
912
963
941
933
963
981
942
937
970
954
936
939
969
982
955
910
890
895
892
926
929
923
945
967
999
988
932
917
936
944
961
902
723
1114
872
273
578
537
309
403
322
389
300
274
850
338
356
290
603
1106
937
937
924
878
884
866
870
861
855
852
878
893
907
891
883
897
938
911
877
906
927
960
974
983
984
929
945
949
972
909
910
928
944
944
935
937
888
898
905
940
889
887
917
950
948
974
938
947
922
928
922
923
925
941
897
892
906
950
982
971
956
923
871
887
891
869
856
880
910
934
962
966
945
959
943
943
929
957
900
907
934
939
865
904
915
961
1005
938
996
1018
1027
981
996
984
968
958
900
923
933
957
968
984
953
921
827
1011
950
961
922
949
952
992
1019
1000
1024
1024
1039
951
963
959
956
977
938
934
935
975
974
964
901
859
884
904
926
947
977
909
933
941
946
929
945
959
904
929
905
907
928
976
1011
1015
1018
923
952
950
938
893
886
896
930
973
980
916
933
948
959
977
940
962
959
972
970
985
927
914
936
970
968
950
921
934
958
962
992
973
1043
981
1032
1047
951
953
984
1051
1083
1082
1105
1066
1061
992
1004
997
934
926
963
968
957
962
1000
979
981
977
1000
1004
1048
1022
1029
966
946
965
939
934
934
960
1011
1023
1063
1042
1038
1002
953
949
960
984
1013
991
992
979
975
942
949
927
932
961
993
990
964
1012
1017
975
1003
1014
1019
991
993
1014
1011
961
911
952
974
991
998
968
939
943
946
930
946
926
926
943
952
916
932
962
965
944
980
959
969
1007
1044
1008
1013
1035
1046
1001
984
973
922
908
961
972
999
977
997
1009
1009
991
1009
995
947
969
1001
971
971
996
972
970
984
986
995
998
994
992
996
1007
985
993
1003
1022
985
981
985
1001
984
965
1000
1010
956
981
1009
988
964
963
973
950
983
973
956
969
932
956
981
974
981
996
1013
985
1006
998
983
984
997
939
947
936
884
908
942
956
958
926
930
951
947
939
965
984
949
980
1007
989
936
969
950
978
996
1030
1020
990
979
986
958
933
964
983
975
948
964
969
942
953
951
980
960
975
989
1007
989
1020
1026
975
1009
1016
994
983
996
979
944
947
965
953
945
958
968
930
936
947
914
943
940
928
935
957
971
969
958
975
1000
984
979
983
934
942
958
963
953
959
962
948
960
973
971
940
988
998
992
954
979
1010
1010
972
1000
1001
971
965
970
975
984
962
989
993
982
1006
1003
991
973
1002
1022
985
988
1024
1010
1000
1031
1023
1056
1029
1033
1037
1001
992
989
983
944
976
980
973
976
987
972
969
1008
1003
1001
1022
1030
1019
1025
994
967
1001
1005
989
979
1003
1005
945
971
960
937
934
932
930
927
928
948
961
961
973
992
985
979
968
944
905
925
915
907
924
955
932
932
953
931
963
975
965
936
916
888
881
891
928
897
928
966
959
921
917
938
975
948
940
939
956
932
946
984
940
928
943
964
927
918
907
919
886
872
888
883
876
839
865
872
902
877
847
884
886
851
870
889
897
850
861
887
852
846
844
536
1099
738
770
760
765
739
731
720
709
714
727
712
708
722
718
718
729
731
728
712
720
738
747
752
755
767
744
741
743
728
724
727
722
726
719
714
708
696
712
724
693
692
692
700
710
705
693
696
676
682
682
686
676
670
687
672
674
644
657
667
662
656
670
655
657
671
650
657
643
661
653
656
676
685
717
705
718
722
728
708
704
702
693
688
669
665
682
675
682
683
699
675
681
680
697
694
689
674
683
680
673
668
656
646
657
646
645
648
660
650
614
624
630
629
605
617
607
607
608
596
597
599
617
618
605
612
613
610
628
633
628
626
617
638
632
621
638
647
638
634
647
626
651
646
645
645
648
654
657
664
690
688
689
690
696
689
698
686
670
679
696
676
678
694
694
683
687
686
686
697
719
730
712
732
742
742
738
726
753
753
752
759
761
724
719
736
736
718
703
713
708
706
712
713
737
718
751
782
805
825
866
819
811
836
819
813
830
836
863
902
933
905
911
922
924
903
923
947
915
933
927
886
864
870
869
866
868
899
891
928
932
869
899
988
941
1023
1031
990
1052
1026
964
1020
1030
1013
1013
1009
1029
977
977
1048
1066
1036
1037
1026
1036
1024
1001
1000
1039
1007
992
1025
1019
1013
962
969
992
981
945
972
994
994
968
984
998
966
952
965
979
948
950
973
979
933
948
951
959
927
954
978
953
943
959
969
967
921
964
983
961
969
980
967
932
958
971
976
949
942
911
904
883
870
843
841
855
818
837
839
841
837
841
866
814
846
884
912
963
979
1026
986
928
898
891
879
886
869
855
854
861
849
858
858
864
883
856
880
928
952
963
923
948
953
892
928
926
919
898
859
824
812
829
800
809
786
820
815
839
862
863
866
896
878
877
896
888
861
874
860
829
821
800
786
793
809
778
807
807
803
807
846
837
856
828
875
885
886
901
880
857
837
824
831
813
842
830
874
866
854
856
856
848
856
850
841
853
864
884
910
900
921
925
900
909
879
856
855
857
859
835
841
820
839
857
831
833
805
807
826
838
860
851
883
886
861
844
823
830
853
859
860
862
890
887
881
865
898
881
884
895
896
909
916
926
934
941
929
948
897
871
852
844
830
807
821
813
808
798
814
824
808
823
826
840
831
827
853
840
839
854
866
855
816
829
852
866
849
852
867
833
851
865
874
849
858
866
870
830
857
847
841
848
834
855
832
819
849
858
841
857
849
867
866
894
888
863
886
873
908
894
901
904
891
873
890
896
907
929
900
888
899
880
857
879
905
902
912
903
920
906
902
915
892
914
904
874
819
814
788
796
795
826
870
879
835
572
1203
879
883
875
850
857
843
825
823
814
791
797
794
764
773
787
797
844
877
886
861
873
888
892
887
913
908
872
889
883
885
860
863
858
841
828
827
821
840
815
840
831
810
804
828
842
859
827
847
858
869
876
847
877
878
877
838
867
865
837
872
848
859
840
822
817
812
816
816
847
872
852
776
828
835
871
919
940
946
929
955
949
955
952
929
932
914
906
934
927
904
900
915
886
889
910
894
884
924
938
937
905
891
933
961
973
926
932
962
968
913
920
887
813
830
863
839
827
845
847
851
862
887
885
892
917
926
960
991
987
1014
1060
1023
1018
1058
1028
1044
1073
1045
1038
1068
1087
1050
1081
1080
1043
1063
1093
1095
1060
1092
1095
1120
1040
1077
1067
1086
1099
1040
1058
1036
1072
1045
1037
1066
1049
1058
1085
1058
1077
1084
1083
1053
1086
1081
1035
1078
1043
1081
1061
1080
1116
1105
1095
1050
1094
1113
1087
1074
1066
1104
1087
1072
1060
1101
1117
1091
1150
1168
1067
1060
1089
1065
1041
1072
1085
1051
1073
1117
1085
1059
1102
1105
1047
1073
1121
1060
1098
1127
1070
1071
1058
1080
1045
1038
960
969
1066
1056
1097
1107
1089
1078
1101
1124
1069
1083
1089
1100
1066
1072
1129
1085
1096
1147
1068
1036
1071
1108
1080
1108
1129
1126
1082
1117
1101
1048
1079
1122
1096
1056
1093
1076
1066
1056
1097
1071
1038
1070
1096
1062
1088
1108
1070
1083
1103
1080
1062
1080
1076
1030
1072
1117
1084
1083
1108
1116
1107
1089
1117
1114
1103
1084
1072
1084
1042
1048
1092
1078
1068
1088
1111
1074
1072
1101
1094
1051
1083
1086
1062
1079
1117
1032
1074
1070
1059
1077
1076
1091
1062
1080
1132
1072
1070
1085
1087
1050
1099
1103
1096
1087
1106
1094
1084
1115
1146
1089
1085
1087
1075
1038
998
999
1006
955
962
1020
1025
1101
1056
1098
1075
1086
1079
1025
1040
1080
1056
1030
1049
1082
1046
1069
1074
1116
1059
1099
1108
1095
1068
1097
1115
1085
1065
1073
1071
1099
1070
1071
1076
1083
1044
1076
1118
1097
1058
1087
1104
1042
1078
1097
1086
1058
1096
1112
1066
1100
1120
1106
1086
1105
1127
1083
1112
1124
1047
1058
1102
1085
1030
1049
1097
1036
972
1025
1083
1001
959
867
885
872
850
863
835
802
803
798
786
773
765
763
754
761
762
789
780
796
805
820
821
833
811
806
831
807
809
829
815
833
858
843
824
835
836
840
818
836
824
818
831
833
802
819
818
843
809
859
866
886
873
897
921
916
906
922
931
929
914
895
907
901
869
872
872
836
852
841
826
815
827
847
855
857
858
843
844
830
837
823
837
835
856
869
873
870
892
888
890
901
873
893
885
867
873
878
907
885
914
943
954
951
939
948
962
955
969
952
948
970
962
906
904
884
869
866
868
871
864
865
875
912
935
922
895
944
973
943
895
912
904
878
862
875
909
919
951
925
950
969
962
962
944
937
968
959
951
946
910
899
883
826
831
820
811
782
779
804
788
812
813
806
780
817
847
808
841
848
869
856
866
900
876
923
928
948
935
931
936
912
913
905
896
897
861
913
919
930
925
877
875
852
838
858
834
842
830
813
811
851
866
830
878
906
945
957
983
978
970
987
993
939
940
939
912
878
905
899
874
900
920
951
909
976
957
949
939
981
1004
959
966
1007
994
958
972
964
957
919
935
952
888
857
845
827
826
818
810
830
831
825
835
884
867
898
933
943
937
972
1027
1030
1022
1006
984
988
949
943
887
892
900
924
961
952
962
990
1023
1075
1106
1100
1121
1119
1168
1137
1105
1167
1178
1154
1111
1127
1143
1089
1131
1144
1068
1085
1097
1045
1068
1106
1129
1060
1059
1127
1118
1128
1124
1122
1036
1064
1103
1116
1068
1101
1135
1122
1076
1119
1111
1089
1061
1103
1081
1024
1051
1065
986
996
985
980
966
988
1008
1033
1026
1011
1069
1111
1060
1042
1060
1052
1000
1021
1069
1074
1016
1065
1079
1079
1036
1067
1111
1100
1042
1080
1102
1077
1053
1063
1095
1097
1024
1064
1119
1135
1047
1083
1121
1102
1047
1065
1086
1047
1053
981
993
945
905
970
951
1036
1056
1061
1048
1068
1100
1109
1085
1091
1099
1123
1080
1081
1140
1183
1097
1114
1161
1122
1096
1088
1018
1048
1064
1049
1015
1068
1122
1021
1073
1134
1110
1094
1140
1159
1130
1104
1134
1157
1115
1104
1141
1178
1140
1108
1131
1163
1102
1073
1101
1129
1064
1072
1100
1129
1105
1074
1065
1068
1099
1087
1077
1094
1119
1041
1099
1109
1128
1088
1110
1145
1162
1127
1096
1114
1123
1115
1076
1098
1139
1085
1067
1123
1150
1058
1101
1126
1152
1084
1126
1115
1090
1030
1076
1122
1030
1076
1122
1098
1052
1129
1143
1138
1103
1150
1163
1091
1083
1105
1120
1023
1053
1101
1102
1086
1123
1134
1142
1050
1103
1127
1128
1127
1086
1017
1053
1075
1102
1014
1060
1135
1102
1070
1112
1120
1032
1088
1133
1151
1083
1142
1150
1142
1090
1113
1124
1118
1057
1085
1110
1083
1047
1047
1082
1095
1009
1062
1079
1055
1054
1104
1140
1062
1126
1149
1125
1097
1135
1084
1003
1012
948
952
912
891
900
866
864
848
861
850
851
818
835
846
848
846
842
837
875
901
920
888
916
940
943
913
917
883
886
946
980
960
946
973
1013
1037
1027
1067
1001
950
944
983
957
967
983
1012
987
985
1014
1031
996
1003
1027
954
953
956
982
1000
1018
1041
1028
1039
1019
1008
990
1004
1059
1059
985
1020
1011
1002
942
942
971
933
949
1008
1017
992
1016
1037
1048
1020
1022
1030
1072
1060
1017
1043
1058
1083
1067
1016
1037
1060
1106
1073
1031
1059
1049
1053
974
946
619
1107
880
838
834
844
834
845
858
849
827
850
832
829
823
806
793
799
792
836
842
855
802
865
928
1013
1042
1013
1065
1075
1050
1000
1013
1024
1057
994
1026
1069
1025
968
992
1028
1005
1055
1057
1062
1043
1052
1090
1065
1017
1018
1047
1067
1076
1076
1082
1034
1002
1024
1050
1069
1056
1021
1042
1048
1055
983
987
1008
990
982
1001
1045
1006
996
1016
1018
992
1016
1008
991
995
1007
1059
969
968
1004
992
1017
1074
1090
1046
1051
1060
1067
1064
1029
1001
1012
999
956
983
998
1009
1005
990
1013
1034
1041
1035
1018
994
985
982
993
1002
1054
1039
1031
1057
1069
1059
1042
1073
1060
1040
1024
1047
1048
996
1042
1077
1084
1057
1087
1095
1124
1100
1095
1107
1080
1050
1071
1090
1065
1032
1050
1051
1006
1017
1037
1046
1021
1034
1041
1034
1008
1046
1043
1011
1025
1066
1064
1036
1069
1060
1019
1047
1041
1078
1063
1072
1092
1082
1046
1086
1055
1000
1012
1053
1074
1052
1067
1107
1061
1047
1075
1071
1035
1015
1003
1015
981
975
938
930
1004
1020
1030
1006
1031
1049
1075
1026
1039
1062
1035
1011
1009
1022
1038
989
976
981
997
1005
1040
1010
1001
1028
1051
1070
1068
1018
1008
1050
1085
1121
1065
1098
1131
1122
1110
1085
1106
1095
1102
1044
1025
1012
984
1005
1052
1030
1031
1030
1014
999
1026
1051
1046
1025
1046
1068
1083
1038
1035
1038
1034
1019
1053
1077
1037
1047
1069
1055
1020
1040
1027
992
1001
1022
1027
1050
1029
1071
1081
1074
1055
1021
981
958
1002
996
975
990
1029
1044
1020
1015
1031
1036
1008
1019
1012
1031
986
1023
1012
1003
1040
1006
1032
1017
1025
1042
1033
1028
1006
1008
1017
1001
991
1029
995
1018
1009
994
988
1015
1040
1078
1028
1041
1058
1087
1081
1045
1047
1066
1055
1036
1026
1040
1049
1025
1010
1008
1037
1003
1012
991
1013
1020
994
1022
1019
996
998
1016
1025
1009
1023
1028
1035
1003
1000
1024
1054
1026
1029
1028
1057
1055
1019
1045
1043
1055
1006
1024
1038
1053
1014
1022
1028
1007
1001
989
1018
996
966
1013
1018
1017
1002
1032
1000
1019
1026
1036
1006
1013
1011
1019
1009
1010
1025
1020
1016
1039
1049
1041
1032
1042
1042
1033
1014
1029
1042
1000
994
1014
1010
1016
1013
1043
1024
1023
1025
1031
1000
990
1000
1001
959
986
1007
999
952
984
1016
988
981
993
1012
987
929
951
938
955
992
1016
978
998
1032
1057
996
1034
1012
1015
994
1014
1016
986
1006
1033
1016
981
967
996
1003
1004
999
1024
1040
1017
1044
1057
1042
1007
1029
1056
1025
1014
1023
1051
1008
1031
1060
1070
1052
1047
1063
1064
1070
1048
1062
1001
1016
1057
1060
1053
1052
1067
1039
1022
1058
1057
1039
1041
1048
1045
1044
1033
1065
1059
1050
1044
1021
992
1008
1024
1055
1017
1002
1030
1064
1040
1061
1081
1101
1073
1109
1119
1079
1064
1091
1091
1041
1044
1074
1036
1028
1057
1048
1029
1056
1057
1054
1037
1079
1064
993
1017
1042
1079
1054
1055
1038
1048
1019
1037
1075
1070
1038
1017
1035
1033
1035
1020
1015
1038
1027
993
997
1046
1007
1002
1037
1041
1031
1023
1037
1075
1040
1010
1029
1060
1044
1036
1044
1059
1017
1054
1090
1018
1020
1021
1081
1019
1035
1046
1069
1052
1064
1088
1065
1034
1073
1079
1078
1026
1042
1042
1038
1014
1057
1062
1064
1044
1069
1107
1085
1040
1043
1052
1054
996
1023
1022
999
1016
1060
1044
1035
1035
1062
1056
1001
939
916
918
907
907
868
856
832
841
819
799
789
775
774
781
760
750
754
743
760
774
774
789
789
857
847
831
863
878
886
874
908
906
885
886
902
878
886
847
846
848
889
903
915
898
913
923
964
939
921
956
950
911
930
956
962
940
956
954
954
908
933
913
912
909
900
907
899
910
884
881
884
872
871
875
886
916
913
923
901
894
899
852
848
836
845
822
843
819
840
830
897
910
920
953
956
905
923
951
935
909
909
904
893
887
896
890
882
908
901
907
910
939
982
962
962
1016
1001
977
971
956
968
964
919
915
882
858
884
887
879
885
904
915
869
912
961
920
892
926
894
929
971
971
939
950
972
941
950
947
976
935
948
983
955
912
931
954
926
946
903
891
917
949
943
957
968
933
937
954
955
896
903
896
916
897
906
932
910
907
940
969
959
972
961
944
957
941
936
910
889
870
851
866
887
863
882
925
936
898
922
945
937
947
959
974
958
976
992
969
954
975
970
944
943
958
919
907
904
892
915
870
891
902
853
871
876
850
846
846
831
822
822
806
798
803
836
857
845
825
841
846
877
840
854
857
853
860
831
835
832
829
810
832
846
848
813
817
801
800
816
829
851
875
865
846
857
869
868
893
868
862
858
863
854
841
887
890
885
866
866
843
856
862
886
874
876
889
895
871
855
859
859
857
852
817
801
814
809
818
846
798
814
807
819
794
805
833
844
834
835
847
860
854
836
818
840
825
837
830
809
815
800
795
801
785
811
801
781
815
811
849
855
881
902
936
885
865
867
853
841
835
879
836
858
849
888
869
849
848
851
853
838
845
822
831
853
867
874
869
876
881
886
873
850
843
827
849
816
839
850
886
847
857
897
891
917
876
849
862
845
848
839
813
815
810
814
825
815
815
835
855
854
846
844
873
865
840
841
837
825
817
844
852
855
831
832
857
854
891
872
852
862
855
856
816
833
831
859
843
831
806
812
803
799
783
783
783
785
801
803
812
850
842
833
835
879
862
878
853
848
836
844
836
833
848
876
858
847
874
899
904
863
837
848
850
831
831
827
860
828
825
844
865
887
852
855
869
883
855
841
837
821
831
826
814
820
843
820
827
853
860
879
858
850
861
846
859
831
832
848
858
844
834
844
868
887
921
891
874
891
913
891
864
851
868
859
859
851
842
850
860
852
844
815
828
832
845
829
838
819
829
837
856
834
825
821
838
881
902
894
909
891
849
843
875
857
845
826
832
822
829
807
837
841
876
847
846
840
856
834
851
840
838
829
840
819
807
815
811
834
813
860
879
920
894
895
907
902
873
890
904
921
911
913
924
933
910
923
919
907
900
897
888
866
893
944
910
951
907
898
901
922
935
889
901
919
992
1030
962
947
940
963
985
965
955
958
1018
986
970
933
938
923
882
870
867
836
842
833
837
829
846
841
844
838
834
840
857
865
868
885
879
868
935
933
917
960
1009
986
978
970
1017
1010
973
984
962
937
965
971
969
1003
1030
1021
1040
1059
1073
1031
1003
1021
1038
1028
957
995
994
993
1039
1088
1080
1051
1039
1083
1098
1056
1019
1029
1049
1075
1042
1032
1045
1006
980
1003
959
961
974
943
922
996
1022
1047
980
1005
1056
1062
1048
1006
1030
1062
1069
1042
1056
1044
999
1004
1008
1025
1038
1020
1049
1109
1147
1044
1015
966
985
949
942
1017
1064
1077
1090
1067
1077
1142
1158
1077
1043
1060
1082
1107
1089
1062
1008
1031
1060
1078
1105
1084
1033
1054
1081
1109
999
999
1075
1094
1053
1063
1084
1088
1021
1036
1041
1043
1055
1051
1024
1012
944
978
999
1059
1076
1072
1116
1117
1047
1063
1091
1117
1077
1061
1065
1061
1053
1044
994
992
1047
1071
1104
1056
1080
1086
1102
1077
1078
1077
1095
1084
1042
1007
976
985
1040
1090
1022
1044
1081
1108
1059
1031
1046
1066
1068
1021
1075
1068
1073
1011
1018
1041
1069
1147
1092
1125
1134
1129
1102
1098
1115
1100
1097
1056
1073
1120
1133
1047
1021
1020
1070
1066
1027
1069
1094
1088
1052
1052
1065
1002
998
1086
1077
1065
1105
1121
1077
1016
1043
1075
1071
1063
1016
1071
1089
1078
1044
1074
1083
1083
1063
1051
1029
1047
1072
1094
1082
1051
1067
1088
1091
1047
1059
1065
1070
1031
942
928
912
914
880
856
818
804
807
792
756
782
758
760
773
766
760
776
759
766
784
816
854
815
821
850
885
876
857
837
824
840
840
856
830
830
869
874
894
904
919
881
865
898
901
885
881
893
911
906
865
872
848
842
800
796
797
786
790
787
773
799
803
837
844
829
873
896
944
937
905
914
899
890
915
895
911
937
913
903
873
856
862
861
882
838
857
854
824
828
826
797
785
812
799
816
820
821
824
900
932
953
923
979
991
971
950
920
938
921
928
919
887
868
868
875
888
892
858
837
860
876
867
858
842
828
806
783
804
780
769
761
768
783
782
778
748
774
772
783
772
798
811
839
809
804
802
813
794
791
786
814
791
793
685
893
784
719
590
478
567
784
797
811
791
792
811
822
800
824
835
839
803
832
841
865
856
869
870
887
909
922
919
902
904
916
880
882
897
909
883
887
881
889
857
856
869
861
833
799
817
805
797
754
777
766
738
755
740
739
766
770
791
778
801
863
910
878
884
915
967
977
967
1012
995
964
962
965
939
924
937
959
935
926
884
886
919
919
951
981
1025
982
987
1008
974
976
1003
1027
1005
1022
1046
1037
982
961
946
986
1007
972
1023
1024
992
991
1022
1036
1042
1016
1059
1070
1019
1030
1087
1103
1059
1084
1089
1038
1069
1057
1043
975
1002
1034
965
996
1025
1058
1030
1062
1087
1054
1065
1090
1094
1043
1072
1081
1067
1096
1053
967
972
961
931
921
920
890
877
861
867
834
818
803
799
805
810
774
754
760
773
785
818
887
924
956
971
950
983
986
1005
989
957
983
982
924
901
880
900
869
884
912
941
928
923
943
979
961
978
971
997
987
978
983
983
939
950
953
931
931
975
982
949
962
970
947
940
943
949
904
933
903
914
880
884
910
931
998
1023
1043
1034
1004
1019
1026
1041
1005
1031
1092
1086
1042
1041
1062
1060
1056
1089
1073
1031
1042
1066
1080
1069
1046
1068
1032
1026
1009
985
1025
1022
994
984
1008
990
979
977
997
997
944
920
907
938
921
955
973
962
918
933
993
990
995
982
986
925
925
954
990
1043
1100
1113
1075
1085
1102
1112
1084
1113
1127
1055
1062
1109
1113
1059
1046
1077
1117
1144
1083
1090
1112
1107
1023
1068
1056
1047
1019
1019
1031
1028
1000
1046
1057
1060
1025
1069
1063
1038
1056
1068
1079
1051
1073
1085
1077
1012
1064
1086
1083
1080
1128
1079
963
970
946
916
912
873
870
861
843
832
816
805
810
804
788
785
784
796
785
833
864
896
861
877
923
760
1064
912
945
924
925
961
1031
1035
1015
1051
1068
1045
1041
1102
1051
1087
1129
1001
994
1040
1058
1124
1138
1103
1130
1144
1107
1114
1122
1122
1107
1127
1095
1074
1066
1065
1029
1061
1084
1074
1087
1096
1074
1039
1045
1047
954
963
982
978
958
954
959
978
962
943
953
970
988
982
971
981
945
920
911
913
913
919
928
935
958
917
938
913
905
923
944
916
945
937
948
950
959
939
917
911
906
879
881
875
871
884
878
865
864
851
864
862
852
853
875
943
985
993
967
966
949
929
939
943
930
892
891
889
915
934
908
896
932
969
969
969
937
933
945
940
938
929
917
900
894
930
910
893
902
907
898
892
899
883
861
844
833
865
910
912
899
907
941
961
945
931
931
914
905
866
853
863
849
862
872
950
982
982
946
952
969
943
923
894
897
905
905
888
894
899
883
903
915
923
886
899
908
901
896
901
905
905
901
908
884
894
864
888
873
890
876
847
876
869
891
898
923
905
889
906
924
894
889
900
897
905
947
938
903
947
940
926
908
907
908
906
892
906
911
907
899
902
914
901
897
866
863
871
875
859
837
859
857
850
871
880
871
874
882
881
856
851
850
843
841
838
832
860
848
820
836
865
874
870
859
861
850
854
889
915
900
877
851
875
879
895
887
864
883
902
932
940
916
953
947
967
967
969
909
937
951
975
980
986
927
944
941
874
832
857
836
856
847
833
841
864
859
860
881
896
916
926
921
934
992
993
958
965
979
983
917
902
902
900
884
887
890
894
919
922
949
959
937
888
903
883
855
827
812
802
796
804
781
783
809
823
816
811
845
884
918
906
940
955
948
899
907
926
919
911
882
890
861
828
822
825
820
820
856
886
917
993
1028
967
988
991
989
985
1007
1072
1042
1015
1036
1035
993
972
971
979
966
975
1025
1067
1028
1011
1020
1032
1025
978
920
958
953
969
977
938
949
979
1005
987
945
964
962
971
943
946
952
977
949
961
951
941
933
934
964
934
919
938
942
934
940
932
939
940
956
950
980
1008
997
962
946
966
974
916
903
869
921
941
977
975
967
998
1030
1043
991
987
978
993
962
944
945
921
914
945
933
930
913
931
931
936
949
968
964
988
998
999
979
995
1027
976
1014
1011
999
961
963
933
920
929
919
939
956
941
912
933
967
950
945
953
985
957
978
986
989
969
928
926
908
877
895
888
865
849
869
889
877
869
853
844
835
871
889
876
868
918
881
908
930
884
884
928
909
875
911
921
950
952
933
930
940
954
929
930
955
942
897
915
926
936
887
896
870
890
888
865
867
861
857
854
863
858
881
850
863
889
869
887
862
849
854
855
890
912
936
933
903
919
908
916
935
936
928
942
895
901
927
894
935
954
968
958
985
990
941
957
971
964
916
873
888
883
913
907
915
867
898
898
888
888
888
895
919
935
930
923
916
903
912
892
879
894
886
885
882
920
897
893
930
923
886
882
887
926
965
956
936
939
980
960
925
895
910
966
970
930
969
1005
1005
986
1006
982
974
972
976
944
941
935
909
923
945
930
942
935
927
898
912
920
902
882
902
944
971
979
1012
1036
1009
976
966
964
960
935
932
964
983
1041
1054
1022
990
957
958
960
931
902
885
891
888
897
912
948
953
933
961
978
966
953
951
933
932
903
908
951
933
918
953
963
961
951
981
980
935
917
951
944
961
979
1006
1011
961
978
999
956
937
947
949
945
946
938
920
944
953
909
921
913
922
933
971
932
932
948
972
976
968
984
1004
1002
981
1013
1016
1000
943
935
951
961
959
954
988
1005
994
965
991
968
955
970
977
972
949
941
957
961
990
1008
1020
1017
1054
1019
1012
1013
1028
1041
983
993
1013
989
959
955
959
1016
1010
947
933
914
925
917
957
939
924
886
885
847
846
821
841
824
839
853
883
894
896
901
892
908
916
939
949
926
935
970
971
1004
1012
1016
1017
1041
960
963
960
935
925
921
885
860
865
845
807
784
794
779
776
756
765
747
751
749
754
769
767
782
805
867
852
859
807
804
769
774
775
769
745
782
772
774
790
796
800
784
813
831
864
835
857
844
849
842
842
830
836
824
841
825
813
781
775
778
806
842
877
858
907
910
923
885
863
854
893
873
903
930
947
936
924
946
967
931
968
978
969
961
1003
1030
1055
1014
976
925
917
884
866
838
823
822
825
819
832
842
857
843
823
880
881
857
873
892
920
909
930
938
956
934
909
922
927
915
959
954
929
938
960
944
928
938
917
904
897
879
887
941
939
978
989
978
966
986
997
953
968
1047
1028
966
984
1002
994
989
1009
1018
986
992
975
963
944
934
926
897
883
894
880
857
854
833
810
817
836
838
839
859
874
859
888
882
880
856
830
844
857
841
863
892
877
873
893
915
886
898
897
883
877
891
912
891
872
873
895
880
837
843
825
814
789
794
787
784
765
756
779
794
793
775
803
816
803
791
798
815
809
810
795
791
793
772
767
792
808
786
788
792
813
780
803
789
786
785
787
797
808
848
853
840
865
868
883
870
892
900
899
870
881
883
857
870
836
836
849
883
851
857
873
882
862
856
860
836
817
800
825
809
799
789
817
811
796
794
819
831
845
821
839
849
507
1209
850
850
829
835
826
873
824
846
861
854
852
809
952
870
897
901
876
574
1223
910
919
914
940
926
893
886
873
837
845
825
804
821
825
815
826
810
791
821
814
806
822
848
815
807
857
884
873
872
872
891
870
871
890
899
892
875
875
881
851
842
854
842
834
861
811
891
960
1007
1046
728
1254
1024
1031
979
985
1025
1042
999
968
921
908
916
949
976
979
989
1024
1014
1021
970
967
948
913
883
858
853
847
822
796
799
781
777
759
772
771
754
767
749
754
777
759
751
779
780
788
754
768
789
784
774
780
786
767
770
772
760
774
774
768
771
782
761
777
791
788
778
775
799
806
790
804
840
878
900
896
880
859
829
821
843
849
826
820
815
834
836
794
807
818
816
790
801
844
842
843
895
880
871
873
884
849
862
838
852
812
816
811
792
796
786
790
759
743
739
730
727
728
715
722
714
713
696
727
718
770
755
768
745
785
823
810
650
1062
858
828
800
792
777
744
753
750
735
730
740
761
751
764
759
780
765
758
777
784
779
800
780
793
797
778
778
802
810
802
781
794
815
812
796
827
833
832
839
841
831
826
838
856
831
855
872
898
845
792
824
816
815
808
808
812
784
793
794
803
809
804
797
834
850
875
901
824
931
910
904
859
881
885
883
836
848
869
885
862
892
864
841
835
843
826
812
778
795
789
794
764
765
770
752
744
731
726
702
712
702
707
692
696
691
673
666
676
663
662
658
657
675
671
654
658
653
651
648
648
654
675
685
674
671
657
664
671
672
706
682
683
699
675
685
686
705
683
714
704
716
699
696
687
697
715
698
693
699
704
701
698
714
694
707
696
708
708
708
715
734
745
737
744
760
760
770
799
803
803
777
773
794
795
804
769
815
830
803
833
859
845
895
884
841
842
848
849
855
835
850
869
842
861
873
874
848
878
891
867
875
895
849
848
849
844
860
879
837
844
833
826
822
824
825
835
838
830
842
846
692
693
1090
831
721
954
821
833
834
804
827
840
812
817
510
1079
772
776
747
759
600
542
321
333
404
311
269
659
461
429
261
449
393
286
266
288
282
263
452
468
544
724
606
540
400
287
414
326
623
430
343
492
418
396
263
288
291
320
272
297
295
294
284
305
319
286
246
304
381
1284
573
580
596
587
578
580
579
581
568
574
575
588
564
572
566
563
567
573
582
558
562
584
565
591
583
572
507
397
323
352
314
406
591
572
590
586
568
567
582
581
583
558
573
559
553
550
565
571
553
561
549
575
545
551
560
535
542
552
541
545
551
552
551
546
550
536
554
556
555
556
561
560
568
556
569
561
548
589
570
563
573
579
564
584
593
582
567
570
591
563
574
577
586
589
594
578
603
607
601
579
585
599
594
591
596
600
600
606
624
615
636
638
664
653
668
668
690
682
677
664
656
669
658
666
647
658
664
693
698
708
707
691
678
690
696
689
694
678
657
674
695
673
681
705
698
706
719
723
684
700
695
715
739
741
758
788
801
825
771
795
828
821
793
808
795
782
815
788
766
809
775
788
842
814
816
791
839
803
862
843
825
838
848
835
883
913
883
870
894
888
888
934
940
950
886
846
821
837
854
874
915
885
832
851
817
814
854
855
838
868
921
877
914
911
901
954
915
888
854
839
844
867
961
975
972
1041
979
975
965
914
902
936
887
882
913
934
947
967
950
1005
989
998
1052
1039
1100
1133
1102
1181
1118
1137
1142
1097
1191
1108
1110
1185
1114
1175
1162
1122
1192
1142
1131
1174
1096
1113
1168
1096
1132
1174
1104
1162
1149
1108
1154
1167
1112
1175
1139
1091
1157
1130
1148
1168
1123
1141
1151
1123
1179
1137
1128
1164
1112
1133
1146
1109
1090
1186
1166
1122
1143
1105
1095
712
1309
972
936
928
945
922
969
978
961
1001
1036
1020
1076
1120
1059
1115
1149
1125
1176
1165
1082
1121
1158
1143
1237
1173
1148
1158
1147
1128
1174
1130
1152
1159
1113
1201
1189
1147
1223
1219
1186
1216
1211
1215
1229
1183
1136
1175
1158
1129
1207
1167
1130
1187
1180
1127
1035
1008
1039
1062
1097
1154
1112
1122
1158
1123
1094
1140
1087
1089
1094
1073
1115
1112
1087
1137
1133
1121
1177
1132
1133
1158
1158
1134
1155
1150
1139
1120
1131
1136
1132
1182
1140
1116
1110
1157
1099
1049
1086
1071
1064
1070
1087
1041
1061
1039
1019
1088
1151
1092
1150
1168
1076
1108
1144
1093
1122
1149
1139
1126
1169
1109
1115
1108
1141
1117
1154
1174
1112
1130
1106
1085
1119
1142
1097
1124
1101
1077
1074
1006
978
1016
1013
1063
1136
1080
1079
1119
1085
1087
1103
1063
1078
1103
1083
1096
1053
1008
993
958
992
937
914
957
1004
1025
1116
1072
1060
1108
1082
1067
1113
1078
1089
1133
1097
1104
1121
1102
1077
1101
1105
1079
1101
1117
1068
1090
1134
1087
1101
1114
1081
1111
1158
1085
1099
1132
1108
1093
1100
1104
1087
1115
1089
1057
1085
1101
1051
1122
1149
1094
1087
1103
1080
1061
1092
1066
1040
1063
1080
1059
1091
1136
1064
1048
1076
1050
1057
1086
1070
1048
1053
1050
1003
1037
1037
1025
1039
1005
1021
1017
1016
1002
1020
1043
1041
1044
1043
1056
1054
1075
1053
1063
1089
1048
1052
1092
1043
1053
1067
1059
1032
1077
1087
1080
1037
1065
1045
1020
1047
1046
1015
1052
1057
1027
1018
981
949
968
997
1030
1067
1026
1071
1088
1065
1089
1096
1079
1053
1066
1064
1060
1083
1121
1063
1079
1124
1106
1053
1083
1093
1094
1116
1115
1065
1061
1103
1070
1045
1070
1067
970
974
960
950
1022
1080
1117
1069
1075
1111
1112
1102
1103
1087
1094
1101
1052
1051
1056
1058
1050
1078
1105
1060
1074
1093
1079
1051
1099
1061
1043
1078
1111
1106
1063
1084
1104
1077
1063
1062
1073
1050
1091
1087
1067
1062
1064
1047
1048
1050
1057
1024
1041
1049
1014
1033
1076
1045
1062
1075
1029
1045
1069
1093
1076
1096
1068
1061
1056
1054
1047
1058
1072
1051
1058
1070
1064
1037
1062
1075
1046
1037
1074
1061
1042
1068
1059
1039
1047
1053
1048
1041
1060
1026
1041
1049
1047
1037
1058
1071
1052
1066
1076
1043
1059
1074
1048
1052
1069
1056
1065
1087
1116
1069
1082
1105
1075
1066
1095
1104
1056
1076
1063
1050
1069
1084
1072
1049
1073
1045
1041
1074
1078
1056
1066
1061
1067
1062
1079
1071
1032
1057
1056
1038
1044
1075
1018
1046
1070
1059
1045
1070
1079
1065
1067
1090
1083
1077
1089
1118
1063
1087
1070
1039
1055
1074
1054
1013
1052
1060
1029
1063
1072
1053
1046
1058
1046
1031
1034
1049
1018
1046
1083
1031
1041
1064
1101
1057
1076
1088
1052
1048
1064
1054
1002
1014
1009
1004
1017
999
1024
1027
1053
1044
1064
1087
1069
1046
1078
1068
1056
1080
1079
1033
1035
1071
1049
1103
1092
1117
1079
1081
1099
1069
1098
1098
1067
1086
1109
1062
1060
1079
1066
1042
1065
1062
1042
1081
1087
1062
1093
1124
1076
1097
1105
1077
1109
1128
1148
1087
1121
1130
1094
1083
1127
1125
1118
1129
1170
1125
1123
1130
1098
1095
1096
1079
1103
1139
1106
1082
1112
1094
1068
1120
1129
1072
1102
1121
1064
1127
1115
1094
1118
1098
1077
1107
1115
1078
1118
1115
1040
1055
1058
1038
1029
1057
1045
1042
1050
1073
1064
1050
1084
1084
1047
1058
1070
1063
1035
1080
1072
1078
1045
1079
1090
1041
1044
1062
1065
1037
1070
1094
1056
1095
1105
1098
1058
1090
1145
1093
1078
1076
1068
1051
1082
1081
1046
1081
1079
1033
1069
1091
1069
1033
1056
1051
1014
1047
1091
1053
1026
1071
1073
1054
1055
1088
1036
1067
1075
1071
1048
1082
1086
1056
1068
1079
1061
1058
1054
1083
1025
1060
1064
1052
1043
1075
1057
1012
1058
1066
1039
1045
1051
1039
1043
1053
1032
1043
1070
1045
1043
1074
1086
1034
1049
1059
1038
1042
1068
1061
1020
1047
1078
1045
1033
1079
1039
1028
1055
1064
1022
1036
1046
1029
1026
1043
1053
1039
1097
1087
1050
1075
1073
1064
1064
1075
1058
1028
1042
1041
1007
1029
1065
1043
1031
1051
1035
1008
1041
1057
1032
1032
1037
1016
1056
1043
1035
1029
1045
1015
1012
1028
1034
993
1034
1020
964
993
1027
1018
1017
1050
1050
1024
1032
1066
1044
1038
1051
1066
1029
1037
1048
1070
1047
1081
1079
1037
1058
1070
1075
1031
1025
1047
1009
1020
1032
1016
994
1031
1043
1008
1042
1047
1033
1050
1047
1053
1029
1034
1066
1028
1052
1082
1059
1050
1047
1059
1013
1053
1067
1062
1037
1065
1061
1036
1075
1062
1029
1045
1052
1034
1038
1047
1047
1025
1030
1049
1014
1020
1041
1049
1017
1032
1044
1032
1044
1062
1055
1022
1028
1022
998
1010
1019
1003
1010
1028
1024
1006
1048
1071
1042
1026
1067
1074
1039
1046
1057
1039
1037
1065
1072
1023
1049
1060
1058
1027
1042
1059
1027
1011
1038
1046
1002
1021
1034
1025
993
1036
1010
992
988
1047
1027
992
1006
1050
1025
1025
1046
1031
1012
1050
1055
1031
1032
1049
1050
1014
1030
1036
1021
1033
1051
1037
1036
1057
1071
1043
1047
1076
1065
1040
1090
1079
1072
1044
1087
1052
1021
1072
1073
1042
1050
1058
1047
1050
1081
1046
1035
1079
1062
1041
1080
1086
1058
1076
1086
1077
1063
1077
1088
1065
1068
1056
999
989
1010
993
956
930
959
951
933
973
983
990
998
1025
996
1012
1042
1025
1026
1061
1060
1035
1051
1081
1053
1046
1060
1081
1055
1043
1062
1061
1031
1024
1058
991
954
966
991
978
993
1021
1039
1022
1045
1002
1001
1035
1038
1004
1030
1090
1042
1061
1085
1082
1046
1090
1102
1094
1022
1039
1022
981
1011
1020
1007
1011
1052
1022
1007
1059
1093
1053
1071
1086
1109
1046
1063
1081
1098
1077
1124
1111
1077
1075
1082
1115
1064
1073
1084
1040
1036
1078
1101
1074
1117
1123
1107
1073
1089
1086
1037
1055
1068
1051
1046
1102
1065
1042
1099
1086
1066
1080
1106
1082
1100
1107
1106
1050
1063
1065
1034
1033
1072
1064
1041
1087
1090
1052
1069
1095
1047
1038
1061
1068
1032
1052
1087
1057
1020
1047
1054
1002
1001
999
1022
989
1001
1010
1003
977
973
985
964
973
972
954
937
953
985
974
976
999
986
965
995
1007
978
995
1010
1014
990
1032
1056
1050
1027
1026
1037
1048
1014
1017
1026
972
956
982
969
971
1017
1019
1014
1050
1077
1039
1035
1047
1018
1021
1038
1041
1007
1053
1067
1026
1015
1054
1046
1024
1035
1041
1033
1020
1035
1002
946
954
965
941
927
944
974
952
954
968
943
931
941
965
921
941
952
951
948
968
984
969
966
981
998
942
955
957
930
935
950
952
943
975
972
964
936
909
935
927
949
983
994
1012
995
1011
1008
1006
1008
1034
1042
1029
1033
1007
1010
976
938
947
922
929
955
933
948
982
996
986
1006
1005
1016
1001
1001
1017
1017
991
998
1006
980
990
995
994
982
997
988
986
994
1000
1032
1014
1000
1005
1024
1021
992
1014
1020
1014
995
975
990
1007
965
951
944
921
921
886
875
882
892
890
912
942
976
968
994
1005
1031
1037
1012
1014
987
972
956
970
991
979
1005
1005
1005
986
1027
1013
997
1018
987
972
990
1007
1002
995
1007
1041
1011
1011
1033
1048
993
1009
996
951
944
951
952
953
992
1022
989
1020
1045
1050
1009
999
1005
978
990
1004
1012
1000
1030
1049
1037
1042
1058
1041
1014
1014
1038
1011
1009
1051
1079
1044
1044
1045
1014
963
996
1015
1017
1072
1105
1049
1036
1029
954
945
948
910
890
872
854
832
826
806
795
774
772
739
732
720
715
707
708
692
712
710
713
748
786
816
818
837
852
836
844
826
827
825
804
802
793
760
765
754
747
758
738
729
739
727
738
747
734
740
735
735
735
727
725
736
730
744
776
785
791
804
798
814
828
835
859
867
868
870
871
845
856
846
866
821
832
834
805
809
799
768
773
767
755
746
737
740
763
759
764
756
749
748
743
724
722
732
713
718
746
743
738
746
771
789
803
789
795
794
800
792
787
779
804
804
826
829
813
822
842
834
830
816
838
847
837
821
832
832
840
809
807
818
827
815
814
827
824
813
808
799
802
808
805
828
830
839
852
868
848
844
869
894
860
854
847
876
854
835
871
876
870
859
867
862
849
864
850
819
847
852
874
853
861
873
861
860
874
892
860
895
904
936
936
926
949
942
953
916
902
909
888
875
851
849
826
855
842
845
868
833
840
820
814
802
803
797
810
841
881
843
847
847
874
874
858
863
877
844
886
906
921
964
929
966
987
1002
970
998
991
942
911
923
874
868
858
869
844
879
907
919
907
925
943
932
918
944
956
934
915
934
925
912
883
892
909
918
918
892
908
901
905
877
851
848
805
813
777
766
751
749
740
714
720
723
710
713
719
733
743
747
752
763
778
847
882
930
934
958
957
947
887
881
869
863
847
848
813
812
812
792
775
776
765
726
747
732
715
697
702
691
713
724
738
742
769
770
803
807
788
830
804
818
797
802
797
780
793
785
797
789
779
775
770
759
737
717
720
700
688
700
728
738
739
744
765
756
747
754
752
778
768
768
763
655
877
785
762
759
756
744
756
735
742
738
745
765
777
791
776
805
791
814
804
795
794
759
755
772
745
731
741
752
760
751
745
757
756
738
743
746
736
726
727
726
719
726
695
715
721
715
727
703
714
734
741
730
752
774
778
787
797
821
813
809
804
813
807
806
804
822
801
790
773
768
753
750
767
762
758
776
772
792
754
785
765
776
783
802
783
794
809
802
809
798
801
823
863
872
876
885
897
891
856
849
865
875
860
913
927
889
870
888
894
854
852
851
851
850
880
880
869
869
894
900
870
873
874
875
898
905
909
907
870
857
867
858
874
886
879
905
921
929
906
919
924
917
903
907
916
918
920
940
936
931
897
890
889
863
852
861
859
859
874
898
855
835
849
842
887
886
895
876
900
896
886
864
884
846
908
914
932
915
940
930
925
919
921
929
921
908
883
910
927
882
897
907
914
907
903
912
903
904
894
891
889
908
886
870
888
886
892
882
893
892
897
898
907
898
917
886
886
870
878
843
844
840
816
804
817
833
821
826
843
841
863
841
852
867
868
858
871
867
887
874
857
853
872
858
864
865
869
893
905
887
908
908
880
889
903
909
910
893
896
868
871
902
889
892
906
892
877
888
878
854
862
860
876
850
847
821
823
835
843
845
832
839
849
853
845
810
824
812
804
782
807
828
827
851
849
890
863
856
880
881
876
839
845
861
864
872
868
892
898
891
889
907
917
919
935
899
910
927
939
924
922
913
920
934
920
913
920
922
920
893
885
887
892
886
882
876
868
861
866
873
886
864
894
879
886
890
882
887
881
878
863
859
873
879
892
879
849
866
897
873
871
882
894
887
857
869
882
898
874
865
881
873
869
874
869
832
847
851
830
854
860
868
862
863
884
869
855
853
853
871
882
873
877
883
883
856
847
857
868
872
866
876
878
873
862
860
870
874
853
876
884
869
840
890
889
880
838
860
872
880
896
885
899
888
894
894
887
888
863
871
855
867
876
881
870
890
883
875
891
904
902
896
897
881
907
893
879
875
862
867
849
837
858
859
825
810
827
828
828
831
795
833
819
818
806
804
813
826
818
807
814
801
808
812
804
790
773
779
769
765
757
771
769
775
790
799
813
811
793
798
785
778
757
766
776
792
819
819
863
853
851
845
852
863
854
820
821
818
804
798
807
798
810
821
815
823
832
825
823
814
811
809
801
795
791
786
778
776
787
792
812
834
884
881
867
882
895
862
851
864
870
855
855
872
882
861
855
872
859
848
830
834
834
839
834
842
849
831
825
842
831
848
850
853
857
842
867
842
829
807
841
822
824
848
829
867
878
861
847
868
860
840
844
827
836
824
812
825
819
833
828
855
860
844
854
873
876
865
854
857
867
888
858
860
873
858
831
854
872
848
841
822
850
837
838
830
820
854
853
851
863
882
880
857
876
866
878
869
863
843
863
863
852
852
874
841
854
848
841
835
848
862
854
835
822
824
822
814
827
820
833
840
832
850
860
823
837
853
851
852
832
859
838
836
849
841
849
859
836
831
862
865
856
844
859
858
851
842
838
836
847
840
840
848
863
838
834
838
834
842
844
849
843
844
811
824
814
830
826
844
832
859
845
846
852
865
858
842
828
859
871
868
840
856
870
861
849
869
882
882
866
860
874
884
875
869
882
879
873
848
840
832
808
794
803
781
810
830
856
838
829
846
860
835
854
836
865
845
849
869
868
865
867
864
865
856
866
872
859
864
886
884
866
860
869
877
884
859
846
830
827
820
823
809
843
838
849
869
849
847
841
835
833
825
827
851
852
845
837
828
836
844
832
839
842
848
841
831
836
845
838
838
832
837
842
832
833
838
847
842
820
856
841
837
823
834
835
851
816
835
831
841
824
816
848
839
831
819
813
833
834
840
815
827
825
829
817
829
857
846
831
840
818
819
801
799
834
822
828
818
832
832
826
846
840
832
817
823
829
828
816
809
806
813
804
801
813
839
843
817
842
853
831
825
826
838
819
800
813
819
813
804
796
787
792
789
792
786
791
789
783
778
790
801
797
794
790
811
809
820
808
817
829
831
846
830
853
860
841
831
826
841
828
817
828
820
840
829
810
799
784
783
795
779
758
776
787
779
784
822
817
838
832
839
836
845
825
806
800
777
804
788
786
808
829
822
844
859
859
847
864
861
851
831
847
835
851
835
829
831
846
841
827
853
843
841
841
854
861
853
844
872
859
855
835
854
848
854
857
864
876
861
860
864
870
864
868
870
864
866
867
900
879
859
850
881
851
853
839
830
832
844
828
821
836
832
857
829
838
841
853
850
842
862
870
834
829
825
841
847
842
855
848
854
837
851
848
850
857
827
841
854
868
846
836
848
861
875
877
874
878
857
819
834
821
818
777
795
777
777
790
790
798
796
808
811
806
811
802
807
802
800
807
835
817
821
824
825
802
822
841
838
821
846
848
845
811
826
828
840
831
825
794
815
838
853
847
855
876
863
864
835
835
834
820
801
793
823
828
839
874
856
862
888
887
869
843
868
874
883
851
855
834
842
837
824
836
839
841
855
856
856
875
847
839
830
826
802
829
839
838
852
859
871
859
844
834
853
839
816
831
847
847
825
839
848
845
835
851
847
864
845
859
840
851
844
833
843
829
839
824
829
854
843
851
861
862
878
860
859
871
855
844
847
865
863
825
834
847
851
850
831
834
841
821
825
842
850
820
809
822
830
846
834
837
844
832
820
831
841
839
811
812
813
805
800
797
790
793
791
829
793
804
833
826
825
801
789
808
812
798
804
807
814
798
826
828
821
811
840
836
841
843
841
873
852
839
831
835
848
862
841
842
857
857
863
841
837
855
876
842
839
834
837
824
813
823
813
843
828
838
849
844
839
833
843
844
827
830
835
836
842
837
852
860
838
848
845
863
855
843
862
838
820
830
845
856
843
876
872
887
896
851
877
868
863
859
854
862
859
881
865
849
855
831
829
836
830
825
837
832
840
842
814
848
857
865
862
852
875
857
861
841
852
867
864
845
857
883
839
847
833
832
871
860
858
845
861
857
873
833
856
888
884
859
861
868
872
886
862
868
871
879
856
871
892
883
865
862
873
877
867
862
853
861
853
839
854
870
854
837
860
854
858
843
876
869
883
863
892
888
890
894
872
877
899
919
882
877
879
877
870
869
881
873
880
868
855
867
856
829
813
818
799
801
804
810
801
810
815
819
814
808
825
825
820
809
806
833
844
830
833
858
877
888
867
873
866
875
871
872
857
866
836
858
864
869
867
875
874
855
870
859
864
850
824
857
864
878
882
870
888
888
904
886
865
881
885
868
864
886
890
913
903
886
913
901
902
874
892
889
882
876
876
886
883
839
862
865
890
899
870
882
890
895
890
896
896
911
882
852
883
884
883
890
922
922
894
890
920
916
904
882
905
924
908
911
925
941
933
913
920
931
918
881
892
891
899
866
882
879
881
887
888
898
914
889
907
899
895
890
907
905
905
863
888
896
910
883
884
915
904
905
890
922
912
933
901
908
921
937
925
897
899
909
894
895
901
909
888
908
914
894
897
898
890
875
865
880
879
869
875
880
900
879
885
893
896
894
900
896
901
900
872
856
849
853
870
872
869
905
904
903
911
901
915
899
892
886
905
907
878
891
901
901
891
884
903
907
893
871
892
914
934
902
893
890
898
898
852
864
895
892
871
881
891
869
846
851
880
907
901
915
935
936
931
915
918
946
931
902
918
899
915
898
894
899
885
871
894
919
918
906
912
906
898
881
883
874
893
867
884
889
915
909
919
928
913
911
908
910
918
895
915
913
894
890
893
894
910
892
906
914
902
876
903
901
906
876
887
881
860
805
834
817
835
863
904
941
952
965
955
951
937
931
938
948
951
928
934
941
939
923
889
909
890
878
904
907
913
925
927
938
926
924
929
904
881
886
885
914
924
906
898
885
874
885
904
895
893
888
909
906
924
916
931
933
911
893
906
897
883
877
886
860
875
879
892
870
874
900
929
940
915
937
939
941
925
923
915
936
902
901
923
917
881
900
894
925
893
908
926
919
909
922
913
929
912
925
914
934
926
931
958
974
954
951
949
941
918
923
931
922
915
919
931
909
906
907
932
941
916
893
908
928
923
914
903
927
927
910
911
902
904
901
910
931
933
910
912
923
913
889
883
905
879
888
908
891
894
906
877
901
893
905
868
880
881
900
873
858
869
869
867
850
853
829
811
801
809
803
812
784
812
788
784
760
760
754
728
731
718
692
727
719
708
700
705
705
703
716
712
736
746
776
791
790
798
814
820
825
823
825
807
825
834
825
821
785
796
773
769
767
775
777
794
795
788
765
783
768
756
740
737
740
730
715
720
722
709
701
687
709
704
711
707
715
713
712
716
732
730
720
737
744
730
735
729
729
726
748
727
721
734
739
718
720
732
738
724
747
744
753
741
749
756
754
742
760
754
755
761
749
768
760
779
766
756
771
791
768
760
765
775
776
766
747
751
771
750
752
751
770
756
762
740
737
740
740
729
731
716
692
704
702
683
669
682
682
661
659
644
666
656
644
632
628
631
634
639
634
629
631
631
635
656
654
637
681
674
671
673
683
679
675
687
664
694
663
669
635
650
650
655
675
641
660
661
683
692
670
670
682
680
672
675
685
662
674
648
670
662
653
669
660
672
695
712
724
701
692
691
701
680
691
691
701
673
689
703
701
734
711
735
719
740
729
728
698
721
722
743
750
751
789
772
798
773
774
771
746
747
743
731
757
761
761
765
775
770
771
779
760
738
757
732
728
741
727
734
708
728
748
716
721
714
732
741
794
854
879
875
919
930
899
911
949
928
621
996
915
819
808
811
772
752
767
753
756
743
742
753
732
768
783
792
796
777
798
813
791
797
801
782
784
794
795
789
777
780
790
776
770
817
822
791
793
783
810
814
815
808
819
826
828
846
829
857
817
830
810
806
776
734
771
765
776
771
769
750
773
800
793
796
795
785
790
782
754
775
760
752
752
740
722
731
732
739
755
733
741
774
775
763
755
744
756
756
760
745
756
766
745
752
751
754
772
750
757
748
744
750
749
736
721
730
748
737
724
736
727
729
712
733
727
741
723
723
727
741
739
734
771
777
762
754
735
729
730
738
745
733
736
759
762
788
788
778
785
778
769
756
767
806
812
825
804
804
803
784
788
762
759
743
727
734
715
717
707
707
707
706
699
735
748
781
779
797
836
822
808
795
794
803
777
792
790
747
759
754
737
740
738
732
700
716
710
694
673
682
678
656
661
672
679
689
688
685
682
681
679
683
678
695
705
702
684
688
690
683
704
705
700
697
688
712
710
689
674
718
687
703
699
703
713
718
729
725
727
750
791
782
808
815
831
797
792
792
790
788
798
788
803
790
777
789
799
813
812
810
826
834
842
803
825
818
814
792
786
819
813
783
790
772
775
757
741
739
734
734
723
725
708
702
722
715
747
741
750
783
820
839
815
816
798
782
787
777
776
780
780
800
819
793
814
818
826
806
793
789
817
837
826
804
786
788
792
756
750
762
769
776
780
779
783
778
761
735
747
735
727
729
716
717
701
709
712
700
708
712
740
768
787
766
816
802
821
799
834
823
838
802
796
779
773
742
773
777
761
747
761
741
738
720
746
737
734
713
725
708
721
706
718
739
717
730
732
730
714
700
725
706
679
683
707
687
692
687
666
679
688
689
683
698
694
707
691
697
687
691
695
686
693
701
713
695
712
722
724
706
721
737
726
698
713
719
740
712
729
728
733
736
742
772
769
771
759
776
783
789
781
776
776
771
778
776
776
784
774
766
770
767
780
759
746
746
734
723
711
730
711
704
715
707
715
722
737
743
724
749
760
729
751
748
754
747
761
779
770
758
763
791
793
780
797
796
786
769
769
775
749
739
748
765
738
751
753
771
788
766
774
774
819
792
818
822
831
826
817
801
830
785
773
747
797
779
807
807
811
806
793
840
838
848
870
858
852
852
848
884
867
899
912
896
894
929
896
913
917
945
929
928
928
882
893
902
854
867
891
907
919
962
1020
987
1019
918
887
866
800
787
768
753
748
750
726
739
746
751
752
774
767
787
804
856
796
818
822
842
816
838
846
868
840
841
866
872
872
846
863
885
892
887
884
889
898
858
838
869
874
836
828
852
832
853
852
846
864
859
854
828
837
840
850
824
828
834
849
840
837
829
827
829
814
799
832
818
809
805
809
832
822
814
814
787
794
773
779
785
762
750
763
756
741
729
714
737
728
722
742
740
742
750
771
782
795
798
833
828
804
819
830
817
797
813
818
800
787
786
795
767
802
794
788
767
787
781
781
768
771
769
751
753
759
756
743
770
805
783
778
806
811
823
808
834
845
845
844
836
827
811
827
808
828
851
890
859
869
861
908
890
893
883
882
890
862
832
852
849
875
868
878
882
882
874
886
893
891
902
893
873
911
924
923
942
983
965
944
974
948
934
960
956
952
969
984
956
963
959
923
916
912
932
879
916
922
890
900
931
946
925
955
937
924
934
954
949
938
948
949
917
924
931
908
903
924
937
895
920
941
947
928
957
980
941
968
944
952
924
895
906
884
873
879
901
881
919
933
910
904
909
884
865
860
821
813
841
881
869
883
887
934
916
886
913
938
916
901
907
895
864
882
909
921
896
926
935
904
891
911
954
911
937
965
954
914
902
912
889
858
853
881
895
888
890
924
932
912
929
950
943
927
921
930
888
898
909
888
877
857
877
860
842
859
874
858
850
889
951
915
902
935
935
910
893
925
942
925
940
972
973
949
956
980
924
902
904
931
908
913
928
894
887
893
860
854
871
909
876
885
888
882
872
918
946
933
925
952
960
939
934
939
938
944
944
965
945
913
922
935
932
869
896
902
900
864
877
854
835
879
894
923
949
965
925
947
951
955
909
877
887
906
901
887
925
996
1022
985
998
1020
998
974
965
979
991
966
984
1034
1027
990
1002
1019
1021
975
975
972
1007
988
941
955
988
951
941
972
985
972
939
969
1003
966
959
966
967
950
935
924
975
948
955
964
976
989
974
957
972
982
962
952
980
1036
1029
991
970
934
912
920
935
922
950
983
946
988
1003
1022
983
975
994
1033
1004
989
995
993
999
969
944
974
978
1010
1000
991
993
1005
1010
1022
1031
992
987
1006
1024
955
905
932
947
945
916
938
977
1003
989
1014
1044
1039
1014
1007
1017
1051
1021
1012
1010
1005
1011
1005
992
1002
1029
1016
983
999
1006
1008
986
1007
1021
1017
985
981
1001
999
940
954
986
975
969
985
1000
1018
986
998
984
974
949
981
957
940
937
963
953
983
994
986
982
1010
1010
1014
990
1008
1018
1011
998
978
988
999
1005
986
981
1011
983
947
943
967
963
930
950
978
980
947
978
981
954
961
967
967
931
937
955
979
972
988
1015
1025
1011
1012
1035
1034
1036
1033
1016
961
928
949
919
855
873
876
905
926
945
953
980
1002
1041
1059
1028
1039
1026
1017
1003
974
986
992
992
964
951
973
978
957
930
932
927
931
917
913
943
934
912
932
959
992
985
996
986
990
949
912
942
954
962
920
956
994
953
941
959
966
968
955
987
1007
996
999
993
1011
1012
978
996
1018
1009
982
987
985
1003
1014
990
950
959
955
943
967
1014
1027
984
1015
1057
1047
999
1004
1016
1005
1014
1025
1042
1046
1024
1057
1048
1018
1022
1036
1040
1012
1037
1025
1014
979
962
976
1022
984
940
957
1000
978
980
1020
1056
1044
1051
1059
1030
1021
1044
1013
1039
1048
1047
1035
988
1016
1050
1050
1010
1014
1021
1051
1025
1012
1006
1019
1011
978
1011
1033
991
988
1008
1016
1000
1028
1028
1025
976
1010
1010
1032
1000
1015
1031
1043
1036
1024
997
1007
1017
1028
1016
976
995
1013
995
989
1043
1034
1022
1003
1024
1024
997
1020
1016
1014
992
1006
993
1001
983
1009
1026
1010
994
1003
1037
1023
1012
1004
1007
988
991
1012
1014
1013
1017
1044
1044
1013
1010
1032
1006
974
994
1040
1012
1016
1028
997
990
1013
1065
1066
1048
1082
1075
1041
1043
1068
1060
1016
966
964
1003
1016
973
1019
1074
1091
1068
1083
1060
1030
1028
1030
1048
1030
989
1007
1028
1066
1059
990
990
974
948
955
972
1001
976
973
1012
1027
990
1030
1073
1078
1021
1071
1040
1038
1015
1002
1019
1027
1037
1021
1033
1039
1025
990
1034
1043
1013
986
1027
1043
1033
1013
1023
1041
1002
992
1010
997
981
1014
1049
1026
1034
1056
1081
1024
1048
1068
1052
1012
1006
1025
1027
1043
1013
1031
1025
996
982
981
1018
1011
999
1059
1099
1046
1119
1098
1076
1062
1060
1069
1050
1001
1000
925
926
912
937
945
988
1007
1105
1146
1129
1112
1134
1132
1098
1129
1101
1073
1045
1030
1065
1055
1042
1081
1084
1096
1062
1112
1035
984
955
985
1048
1056
1045
1122
1093
1066
1046
1052
1074
1037
1036
1026
1018
996
1042
1042
1018
1046
1037
1049
1046
1027
1000
1090
1129
1099
1055
1087
1104
1123
1078
1128
1131
1126
1097
1114
1102
1060
1050
1067
1079
1048
1045
1079
1110
1071
1073
1067
1048
1021
996
1008
1001
974
1015
1076
1062
1122
1193
1165
1051
1106
1119
1092
1065
1136
1136
1097
1123
1138
1101
1059
1065
1047
1078
1075
1091
1127
1119
1136
1068
1066
1095
1050
1015
1041
1043
1049
1009
1018
1044
1043
1027
1068
1083
1043
1028
1061
1070
1016
1064
1066
1017
974
973
1024
1011
969
1048
1150
1086
1064
1089
1137
1070
1107
1099
1111
1061
1079
1086
1080
1054
1088
1149
1115
1097
1097
1123
1091
1063
1111
1096
1097
1068
1070
1078
1103
1065
1080
1069
1075
1075
1087
1078
1061
1111
1103
1094
1057
1077
1093
1091
1043
1071
1064
1068
1034
1089
1115
1113
1075
1074
1107
1093
1103
1090
1083
1077
1129
1128
1060
1106
1107
1059
1044
1064
1065
1059
1058
1086
1085
1033
1028
1050
1060
1048
1065
1043
946
917
895
871
865
826
848
841
860
868
873
886
880
872
866
902
882
879
867
878
881
887
917
976
1019
1026
1007
979
939
970
1013
1075
1126
1130
1065
1069
1081
1066
981
943
916
888
919
916
948
1006
1069
1108
1051
1008
983
962
939
925
933
925
909
981
1019
1013
1061
1132
1053
1040
1019
974
935
946
966
951
972
981
927
949
953
931
929
902
873
867
917
952
1071
1143
1167
1217
1218
1186
1165
1155
1145
1104
1097
1102
1040
1044
1055
965
931
933
904
953
992
988
1062
1154
1173
1126
1149
1171
1139
1146
1124
1078
1077
1087
1086
1076
1080
1039
1054
1091
1082
1045
1074
1128
1115
1044
1066
1070
1050
1047
1081
1077
1050
1067
1084
1082
1052
1077
1098
1076
1009
976
978
1009
972
1001
1055
1076
1034
1090
1098
1061
1108
1127
1069
1049
1077
1074
1080
1070
1093
1076
1076
1026
1076
1088
1064
1043
1035
1050
992
1013
1032
1030
1015
1046
1074
1088
1021
1049
1073
1025
1041
1050
1041
1028
1067
1112
1088
1045
1062
1072
1067
1040
1034
1008
981
1010
1032
1026
1022
1077
1077
1016
1028
1041
1037
1018
1036
1044
1045
1021
1050
1052
1058
1023
1065
1125
1105
1103
1107
1098
1074
1082
1090
1078
1071
1082
1082
1078
1056
1022
1010
1013
1030
1031
1049
1041
1058
1056
1059
979
954
926
917
886
889
909
1001
1017
1082
1162
1159
1114
1155
1163
1130
1109
1114
1129
1076
1051
1056
1051
1044
1025
1028
1045
1055
1085
1040
1065
1097
1055
1029
1024
1031
1071
1020
997
1021
1044
1022
1006
1032
1112
1101
1069
1117
1087
1056
1066
1087
1046
1047
1046
1034
1030
1051
1045
1040
1032
1047
1031
1040
1069
1077
1051
1045
1089
1073
1038
1044
1050
1066
1050
1105
1113
1104
1063
1085
1079
1066
1007
1048
1064
1046
1035
1066
1055
1078
1067
1077
1098
1094
1100
1093
1066
1034
1069
1078
1068
1064
1080
1134
1102
1042
1047
1068
1080
1056
1092
1110
1068
1055
1070
1065
1036
1029
1048
1029
1037
1036
1026
1045
1062
1068
1061
1058
1076
1070
1040
1046
1057
1061
1053
1043
997
962
1013
1076
1099
1063
1103
1145
1083
1061
1092
1075
1074
1096
1107
1114
1070
1101
1090
1094
1052
1028
1038
1050
1012
1033
1062
1054
1042
1070
1080
1059
1091
1066
1049
1033
1060
1074
1109
1096
1136
1167
1138
1106
1111
1101
1084
1017
1034
1074
1085
1062
1086
1099
1115
1079
1081
1085
1073
1045
1072
1099
1073
1045
1063
1094
1057
1057
1058
1085
1029
1012
1029
1061
1046
1063
1110
1078
1085
1124
1115
1096
1078
1114
1088
1057
1031
1056
1044
1008
1002
1031
1031
1012
1018
1073
1063
1056
1066
1098
1075
1042
1039
1049
1070
1017
1049
1077
1042
1044
1095
1076
1056
1086
1093
1095
1059
1076
1088
1077
1045
1061
1080
1065
1020
1065
1064
1076
1072
1063
1098
1126
1084
1069
1068
1062
1030
1037
1067
1034
1028
1065
1046
1067
1059
1024
1017
1019
1037
1076
1061
1065
1114
1096
1089
1079
1095
1113
1120
1078
1091
1123
1079
1046
1085
1099
1057
1074
1079
1068
1065
1084
1081
1073
1062
1070
1104
1067
1043
1053
1088
1060
1048
1055
1079
1031
1058
1051
1062
1033
1041
1061
1064
1039
1053
1059
1066
1040
1077
1109
1088
1067
1065
1080
1061
1041
1058
1050
1050
1062
1076
1063
1022
1033
1070
1063
1046
1064
1082
1087
1053
1085
1082
1095
1060
1058
1063
1039
1008
1029
1045
1033
1036
1066
1081
1084
1063
1072
1069
1059
1058
1067
1050
1050
1068
1086
1048
1071
1117
1071
1076
1085
1084
1053
1072
1093
1083
1065
1079
1088
1081
1041
1040
1062
1023
1028
1025
1061
1019
1031
1059
1040
1028
1041
1058
1041
1037
1093
1078
1070
1112
1128
1072
1089
1089
1081
1061
1084
1086
1084
1049
1070
1098
1082
1034
1065
1078
1051
1011
1038
1040
1037
1028
1068
1069
1053
1029
1050
1041
1041
1055
1048
1065
1053
1059
1086
1086
1063
1036
1077
1071
1028
1018
1034
1053
1035
1049
1069
1073
1033
1039
1037
1028
1041
1079
1077
1068
1082
1089
1074
1046
1071
1077
1073
1049
1058
1053
1042
1066
1092
1098
1078
1112
1122
1107
1065
1097
1089
1092
1056
1057
1055
1056
1032
1030
1070
1051
1022
1061
1069
1085
1078
1083
1100
1080
1059
1058
1063
1070
1051
1083
1089
1083
1081
1102
1101
1056
1055
1076
1083
1064
1074
1049
1020
1032
1054
1032
1029
1054
1060
1060
1076
1093
1091
1090
1096
1113
1096
1067
1115
1087
1097
1049
1089
1078
1072
1086
1085
1045
1072
1057
1067
1045
1080
1084
1044
1055
1084
1076
1070
1054
1081
1077
1065
1060
1083
1077
1044
1028
1066
1033
1023
1041
1059
1041
1070
1057
1076
1095
1099
1068
1075
1076
1084
1061
1048
1059
1071
1047
1064
1073
1051
1030
1039
1067
1057
1023
1019
1036
1054
1031
1060
1094
1095
1084
1080
1094
1092
1086
1080
1065
1058
1076
1095
1051
1066
1073
1065
1035
1056
1062
1062
1062
1078
1083
1066
1057
1061
1071
1064
1044
1057
1056
1053
1032
1074
1066
1067
1058
1078
1081
1045
1065
1079
1073
1079
1071
1044
1046
1042
1000
970
976
960
948
894
921
982
1103
1222
1213
1179
1185
1146
1128
1130
1129
1142
1130
1128
1118
1095
1119
1085
1058
1068
1072
1059
1070
1081
1035
1088
1082
1092
1054
1053
1072
1059
1053
1057
1070
1050
1076
1089
1079
1049
1056
1051
1051
1046
1055
1052
1056
1053
1082
1074
1025
1071
1080
1078
1067
1073
1048
1057
1011
1054
1071
1023
1035
1057
1081
1059
1053
1104
1085
1040
1058
1078
1073
1040
1060
1084
1086
1038
1074
1101
1084
1043
1084
1074
1069
1073
1069
1072
1064
1108
1107
1087
1078
1099
1079
1041
1062
1053
1040
1032
1078
1050
1006
1014
935
915
877
810
611
1049
804
794
781
776
771
770
777
758
777
787
790
807
818
826
864
863
865
873
880
866
859
883
880
856
895
912
912
920
950
974
943
963
980
922
917
919
898
891
898
872
