# Supplementary material for: Comparison between Electrocardiographic and Earlobe Pulse Photoplethysmographic Detection for Evaluating Heart Rate Variability in Healthy Subjects in Short- and Long-Term Recordings
Source: Sensors (Basel). 2018 Mar 13;18(3):844. doi: 10.3390/s18030844 (PMC5877367; doi:10.3390/s18030844)
Supplement: Supplementary file 1 [file sensors-18-00844-s001.zip › DATA/24_hours/9/hrv_data.txt]

442
895
862
846
834
813
775
763
757
741
736
744
747
739
745
750
746
752
758
750
755
746
742
727
731
728
722
699
719
714
722
720
506
949
736
741
753
756
780
774
770
751
740
726
723
718
701
701
720
723
721
724
713
735
754
770
769
761
756
757
750
731
746
737
734
727
728
725
738
739
755
759
740
732
723
712
709
706
753
800
794
786
827
815
805
783
770
745
716
705
678
679
671
655
656
674
681
698
701
720
716
713
706
696
670
685
655
659
670
664
655
656
657
663
674
701
708
721
699
739
730
723
728
731
728
731
732
730
728
726
710
699
685
670
681
667
661
669
675
682
696
723
746
764
774
784
809
822
798
776
747
717
702
702
699
701
690
765
764
772
775
767
762
761
753
742
732
722
701
696
690
664
680
671
672
682
676
687
675
667
671
684
688
700
713
710
740
757
750
751
737
703
753
738
718
748
696
720
717
708
700
692
679
672
678
678
670
678
686
695
786
841
832
819
817
803
791
780
746
725
704
686
673
665
658
686
738
851
842
821
788
815
809
802
806
790
807
787
765
748
739
707
757
768
796
760
739
748
738
743
754
765
788
793
787
759
752
758
767
789
802
790
821
813
819
812
790
779
737
744
715
721
713
734
753
783
828
868
890
879
816
812
783
790
796
786
785
767
766
763
755
756
739
730
724
724
728
736
758
801
826
818
839
843
818
808
804
803
796
785
740
742
730
721
720
765
787
827
883
906
891
857
836
796
800
777
733
735
718
717
719
738
762
781
776
796
794
804
799
796
797
793
807
789
796
783
765
756
728
732
725
719
743
762
796
839
842
851
850
842
848
806
787
739
720
696
686
679
686
713
804
845
849
887
891
918
888
900
884
865
842
825
819
816
804
850
849
848
839
849
829
770
759
762
763
749
729
736
733
730
737
747
741
751
771
770
795
805
847
835
813
759
751
725
714
700
712
729
803
873
896
893
779
838
788
817
813
827
780
800
794
785
785
798
787
771
757
775
773
793
813
799
792
829
829
820
827
806
809
818
788
790
788
794
802
811
802
807
831
855
846
823
818
820
845
805
780
781
771
755
732
719
716
710
695
695
723
738
728
718
705
706
700
709
710
709
704
684
694
709
736
736
753
775
783
761
746
726
721
725
738
734
730
737
742
748
753
761
746
780
777
766
745
747
739
719
713
708
721
737
759
744
771
776
765
753
765
767
734
745
761
776
788
770
749
748
747
744
721
715
717
717
703
697
696
708
723
763
805
798
795
787
752
753
786
745
756
748
739
712
724
762
739
745
740
707
727
724
717
731
764
745
752
764
755
736
736
703
730
714
709
702
681
671
686
678
665
684
670
684
709
712
770
768
779
834
823
819
809
794
742
733
738
722
707
733
758
740
731
718
706
691
685
681
675
674
675
678
670
664
663
654
682
646
662
659
648
631
654
655
650
677
656
661
667
655
657
655
645
650
631
633
624
636
618
627
636
611
606
623
616
610
604
617
616
599
619
615
604
620
624
626
625
638
627
637
642
642
654
654
673
688
669
695
688
703
721
701
729
690
694
702
657
649
671
670
654
678
687
677
709
701
697
713
699
692
658
688
681
676
707
703
704
725
732
744
759
719
726
715
713
715
700
709
692
706
708
703
744
716
734
717
701
707
696
677
669
664
648
645
639
618
630
627
618
630
624
628
651
676
704
722
719
756
741
721
724
706
682
670
666
646
662
665
660
685
689
724
733
759
780
764
748
739
712
695
683
671
669
673
678
696
713
715
724
731
744
734
732
730
732
728
735
731
748
742
739
723
714
718
718
732
722
758
748
749
740
728
706
690
682
672
665
664
657
652
648
643
635
641
582
701
670
668
693
629
705
677
651
669
674
653
642
655
593
690
646
633
640
656
645
662
680
664
712
706
701
723
701
720
712
703
718
691
730
723
719
748
740
755
786
782
795
786
751
716
762
823
870
899
1045
913
880
1017
870
782
724
747
727
772
773
812
808
811
812
767
805
774
743
763
738
717
750
762
784
826
822
816
870
835
813
805
783
763
738
768
753
736
755
775
821
803
841
808
799
785
745
784
759
781
825
775
793
778
812
783
818
757
782
751
775
755
761
736
762
784
760
813
784
792
816
765
798
795
784
800
770
793
734
732
716
725
709
720
714
707
694
692
682
677
669
654
654
642
654
653
667
656
651
653
656
666
673
680
655
664
661
655
647
650
655
654
664
671
668
688
689
688
419
861
722
665
653
669
671
669
683
690
676
701
680
666
669
641
647
633
617
627
609
609
607
592
604
599
587
596
592
579
590
580
569
481
673
567
554
567
570
566
565
558
552
550
552
549
553
559
555
555
552
553
551
551
558
549
564
560
561
565
563
569
575
590
584
588
591
593
592
591
586
579
570
579
574
578
574
581
574
573
585
590
581
588
587
592
603
606
608
607
609
604
605
604
595
606
604
606
629
647
675
693
680
671
667
669
676
677
677
664
656
678
669
662
642
635
641
633
628
642
660
706
735
772
797
774
783
796
807
782
763
748
751
724
701
740
737
732
715
702
716
740
762
790
769
896
759
813
786
777
753
729
730
711
717
716
729
738
768
742
740
740
749
729
722
748
724
827
796
835
837
879
848
847
800
788
772
758
725
772
759
753
748
732
736
752
800
840
898
930
889
890
850
825
597
987
745
727
738
728
764
793
881
861
836
831
823
771
781
775
767
769
778
776
732
772
757
764
706
722
727
703
705
692
697
703
730
740
756
730
768
771
759
763
749
743
715
719
731
728
741
686
761
769
806
809
858
838
833
841
808
827
804
787
773
779
770
784
771
756
750
783
766
799
821
826
853
883
887
863
849
855
813
825
815
815
800
810
808
819
828
816
822
833
823
833
837
822
832
830
831
824
836
835
818
851
835
843
822
795
792
788
782
813
829
821
834
742
826
800
774
762
751
718
730
722
728
724
755
790
798
844
848
856
854
820
798
779
776
761
759
734
715
698
704
734
814
801
793
771
752
775
742
734
739
750
755
765
793
770
836
846
852
850
807
814
787
788
770
755
727
754
740
728
465
422
660
761
795
799
786
778
792
781
771
786
761
763
806
815
812
811
795
758
720
756
730
733
707
699
716
702
717
733
766
784
777
773
778
730
709
722
688
704
689
702
707
730
735
754
778
777
772
784
771
768
763
728
772
750
730
721
698
741
728
742
753
764
795
795
794
805
814
782
763
770
758
732
746
744
740
761
778
808
813
826
818
797
774
752
745
738
720
709
736
741
737
756
747
757
784
779
803
781
761
743
724
718
743
745
763
740
745
781
757
748
769
758
769
724
723
700
700
688
705
696
695
708
745
754
779
781
753
777
763
744
729
703
696
676
682
685
717
752
818
908
862
963
966
945
943
898
859
847
824
785
842
813
799
791
781
736
749
782
799
806
889
859
835
791
725
728
727
719
725
736
782
814
813
821
813
815
808
766
775
758
757
746
752
734
730
726
633
702
493
1058
339
353
688
657
341
328
647
627
636
605
618
610
611
605
607
614
615
613
630
642
634
642
636
648
656
666
646
668
661
679
691
710
708
745
727
738
731
711
712
705
711
704
697
693
694
690
700
1420
710
704
698
690
694
683
685
676
677
679
698
707
695
712
721
716
715
685
670
657
651
646
642
628
641
643
632
626
640
621
656
645
651
650
671
669
673
666
679
686
691
680
695
688
690
676
670
670
696
715
734
766
760
785
774
762
740
711
729
732
713
744
714
733
697
780
746
735
583
913
745
747
740
750
729
718
703
743
693
735
723
749
775
782
782
774
730
725
704
714
695
699
687
703
710
713
765
734
752
767
767
776
763
738
745
708
745
756
773
797
816
788
855
795
811
783
789
753
732
746
748
771
814
833
834
795
810
811
809
774
724
735
728
731
744
744
787
751
751
758
728
715
711
698
695
695
688
666
692
671
646
662
634
630
633
642
665
418
912
685
660
693
677
673
678
667
688
675
681
473
905
695
674
680
670
657
661
648
653
662
643
665
655
646
674
676
671
694
695
690
695
698
697
705
705
718
717
723
739
730
731
738
732
764
753
740
699
706
677
690
671
677
690
710
743
738
751
746
738
689
704
691
675
689
684
679
693
710
715
717
717
735
735
744
748
724
720
727
735
734
712
723
714
703
700
697
683
691
729
779
839
875
847
838
778
771
761
757
750
789
838
855
839
821
830
838
813
833
787
875
866
844
879
866
824
823
810
835
836
855
825
762
717
702
695
683
691
672
681
671
661
663
658
661
651
645
678
663
681
686
698
688
706
725
734
718
713
713
711
725
731
711
731
700
718
697
682
679
671
669
646
667
647
666
663
652
664
656
673
672
683
694
703
717
717
715
735
724
720
726
709
685
675
661
650
659
659
679
703
728
731
713
699
715
697
702
696
683
671
680
675
649
656
646
623
628
622
603
625
620
626
613
638
629
573
723
394
472
420
487
273
466
343
266
275
553
666
663
661
643
646
642
621
625
624
625
628
642
637
626
552
703
639
642
639
631
643
647
636
650
632
641
651
623
639
630
641
637
637
623
643
624
646
586
555
813
673
680
689
691
704
694
701
680
678
690
679
686
682
678
682
697
715
712
691
689
694
694
701
766
793
800
724
745
734
722
688
718
701
700
704
725
727
731
721
707
692
729
755
729
759
733
758
708
741
716
721
733
739
736
781
799
778
806
801
776
801
783
803
802
829
818
832
766
717
723
732
694
722
694
729
720
770
775
798
800
850
756
770
777
738
754
764
744
805
833
840
893
877
863
816
824
830
827
772
805
796
793
818
827
841
848
846
833
852
832
848
836
848
820
836
835
797
783
770
796
771
805
796
823
799
818
806
839
856
840
881
794
838
837
835
819
877
840
874
894
909
860
853
851
829
793
780
798
865
883
887
880
812
780
781
803
879
914
912
897
853
850
795
830
800
853
856
887
925
904
857
860
844
830
852
863
867
876
865
822
838
812
810
827
836
838
856
896
946
939
928
875
818
804
769
761
762
781
768
842
843
911
905
847
892
839
881
854
859
827
850
844
849
820
847
812
839
795
830
786
804
772
770
745
747
752
739
777
759
816
792
803
788
813
790
780
755
746
737
730
708
722
727
741
744
748
751
714
716
707
738
733
783
770
744
773
774
774
815
820
826
809
804
751
789
786
787
768
807
770
789
828
835
846
828
785
768
738
746
739
752
719
763
811
843
785
804
848
857
841
813
769
795
782
791
815
766
841
824
882
824
876
883
815
853
845
834
810
785
749
773
765
753
753
741
745
792
797
804
792
796
793
738
783
768
800
805
801
843
819
863
861
860
865
814
827
825
845
820
868
838
836
886
895
875
854
841
844
840
837
793
573
993
775
804
795
853
840
893
834
881
881
845
791
805
805
815
811
810
816
828
825
639
936
759
789
817
864
832
885
854
853
815
773
790
855
858
847
867
814
857
821
863
869
810
879
841
874
843
880
885
841
810
828
774
800
771
791
811
797
856
873
856
893
832
836
821
791
812
790
823
846
842
883
855
826
844
897
920
884
891
859
879
853
882
911
928
938
960
929
887
881
850
859
790
800
767
806
776
814
803
838
831
814
822
795
831
846
902
910
902
846
799
789
801
804
800
778
762
785
776
783
826
793
872
875
901
846
814
813
793
783
771
777
814
812
845
824
868
826
807
835
833
839
841
813
763
806
781
766
758
745
781
808
793
845
822
846
803
764
776
739
752
752
777
830
859
892
890
863
839
810
800
788
747
762
745
766
775
822
863
810
849
769
778
765
753
770
760
763
793
776
846
820
865
813
850
843
846
866
830
848
799
787
763
751
760
810
869
890
896
859
878
831
811
787
775
795
766
815
851
833
890
868
852
828
848
845
818
858
846
838
828
829
854
843
885
854
922
876
912
865
867
892
887
899
872
796
817
779
828
832
839
840
792
838
809
804
820
813
851
881
890
888
866
855
836
831
840
859
830
815
814
816
797
845
827
860
803
783
776
839
845
844
816
818
780
783
804
766
791
826
838
814
877
839
849
876
790
827
774
821
819
796
837
864
863
859
814
844
840
762
751
768
789
894
766
872
869
868
861
870
869
857
825
860
852
823
835
854
828
806
810
840
839
867
884
902
879
836
861
848
813
852
868
857
868
855
856
840
805
811
797
806
814
839
865
863
847
782
796
772
778
780
792
804
787
844
857
809
849
853
808
831
825
796
813
774
761
736
737
753
751
777
804
807
781
801
755
783
765
809
814
804
823
799
810
843
834
830
793
832
786
827
824
829
814
800
834
790
845
815
832
791
836
839
782
820
787
787
809
771
810
765
801
793
821
817
866
853
831
845
806
811
811
854
828
890
829
835
821
800
814
773
812
759
791
766
783
748
769
760
759
800
782
810
782
798
826
787
815
777
818
815
764
808
757
782
770
795
810
798
839
827
789
819
783
822
819
756
815
822
831
830
771
802
795
755
781
806
851
832
850
815
835
832
796
813
796
753
785
762
779
790
766
798
824
779
825
816
834
790
824
822
818
791
778
793
767
766
756
763
790
770
809
824
779
818
772
833
837
814
829
795
821
814
806
775
764
748
776
770
824
837
841
827
870
846
797
839
801
788
777
764
784
799
802
847
833
867
875
845
839
818
851
831
835
807
830
800
843
815
861
834
833
846
823
821
793
828
812
828
801
842
816
858
871
873
813
804
811
871
893
915
874
891
894
889
874
868
873
873
799
825
820
834
824
778
749
792
831
913
916
840
869
855
861
880
836
895
882
887
903
846
895
893
860
890
869
860
867
830
868
864
869
903
877
906
883
923
901
883
881
847
897
879
846
830
803
797
785
790
763
787
745
800
811
851
886
887
821
854
835
783
778
762
780
783
765
805
795
824
824
893
861
859
855
800
814
789
817
829
823
860
859
862
841
861
823
860
855
837
807
835
829
842
858
857
904
912
892
865
833
794
809
771
810
832
820
858
856
877
913
854
821
806
785
820
798
823
790
815
822
825
799
819
816
785
826
826
833
859
894
902
888
841
849
773
818
785
827
847
835
851
803
812
816
798
787
791
770
791
793
794
804
778
811
797
814
835
796
825
814
804
816
804
835
787
781
799
766
803
777
794
796
768
800
804
796
806
804
813
803
781
797
773
752
770
760
764
783
774
746
776
766
752
763
737
746
745
736
760
772
754
773
796
785
813
807
801
816
798
781
797
798
789
825
806
827
829
801
825
798
775
741
761
793
897
867
864
860
846
835
797
798
781
787
779
790
767
790
788
786
808
850
867
878
895
886
879
878
859
891
890
858
873
868
814
805
762
772
773
825
842
840
874
843
862
867
841
836
811
855
844
823
840
822
847
795
827
797
799
767
791
780
775
751
754
734
735
738
724
727
726
725
733
726
754
780
764
732
751
756
743
742
725
728
717
706
716
716
717
738
739
748
782
774
772
755
774
778
763
736
722
736
731
729
750
741
771
726
746
711
733
716
737
749
726
727
723
772
794
821
812
802
820
798
808
776
801
794
786
777
805
791
808
782
789
781
792
782
801
755
799
802
770
786
742
781
766
756
770
741
760
770
752
777
773
769
797
745
786
749
783
737
782
764
790
751
756
775
750
752
753
744
756
755
747
764
713
448
546
443
708
686
701
695
685
686
691
681
691
687
688
690
680
688
684
713
710
733
745
745
788
803
812
767
779
760
767
750
751
729
621
878
760
771
777
774
775
778
750
772
746
739
713
719
691
699
668
661
655
643
647
658
667
666
686
689
709
695
676
683
695
715
733
768
445
1153
822
889
902
888
806
782
805
614
868
729
754
836
753
732
737
878
752
720
718
711
699
693
682
674
670
676
677
684
688
678
682
681
671
666
680
680
482
876
660
672
677
663
665
596
711
666
657
672
696
699
713
700
683
683
679
668
651
655
654
638
635
623
636
636
635
612
603
625
621
611
612
601
595
600
603
598
605
603
603
600
611
610
598
612
595
605
608
609
603
623
621
613
637
630
624
640
627
628
634
634
627
621
613
620
615
608
611
612
611
611
623
622
633
634
624
643
644
639
653
664
666
672
669
652
646
646
640
422
848
632
639
641
658
672
707
733
768
799
768
769
757
730
719
716
712
709
727
732
731
747
762
773
795
783
795
793
759
748
751
750
750
775
797
801
810
815
815
853
845
840
830
829
828
841
831
835
862
800
786
778
750
739
714
724
721
691
722
707
702
699
691
700
701
717
730
742
771
736
774
754
766
750
726
747
741
765
784
780
805
803
796
781
779
786
761
759
775
774
795
821
857
836
829
830
806
808
804
809
760
742
749
703
716
708
700
704
708
708
711
745
730
758
768
796
799
779
785
783
773
791
743
753
734
745
740
741
757
755
729
733
725
735
750
744
771
785
800
814
826
825
837
847
850
817
816
801
791
806
813
801
803
802
801
793
733
735
720
714
682
678
677
681
685
724
741
746
755
728
748
738
740
737
722
745
755
800
799
783
811
773
777
784
777
795
750
744
753
739
773
800
776
770
758
770
798
801
786
789
862
826
787
790
798
785
787
771
827
825
834
830
817
844
845
861
764
933
823
805
826
802
806
845
827
810
852
821
839
834
808
815
833
789
812
787
795
797
771
811
806
781
808
811
800
802
790
798
777
749
767
752
756
772
765
817
790
779
782
790
761
757
730
734
718
704
707
703
712
719
711
691
701
692
692
719
743
720
761
750
737
749
763
776
774
827
833
803
816
773
747
764
761
737
718
708
706
730
767
788
815
801
812
790
795
785
770
801
767
805
800
794
809
778
807
789
771
784
764
797
789
791
795
799
811
806
781
805
792
791
805
790
780
809
795
782
801
782
748
779
751
735
736
719
729
750
742
753
762
743
762
765
746
765
755
741
735
743
750
760
782
773
804
809
782
791
778
754
759
757
759
764
746
768
756
769
762
754
766
755
743
754
749
736
757
747
762
775
770
784
762
772
782
774
794
806
785
805
788
785
781
764
773
774
756
772
776
787
806
806
792
817
809
782
792
780
768
781
778
767
780
783
771
778
788
798
805
810
811
786
799
752
776
766
762
792
789
815
825
808
815
786
798
766
776
756
759
768
767
768
785
772
793
797
775
796
788
819
810
785
800
796
776
789
780
807
821
805
819
815
776
801
793
776
791
762
790
783
794
796
777
791
793
771
792
778
760
782
765
757
776
756
765
743
753
765
774
784
803
821
812
786
762
751
743
747
766
786
792
781
797
813
847
838
845
822
790
769
761
730
712
687
737
724
776
735
713
718
733
709
710
724
733
737
719
743
737
725
706
696
690
680
652
659
668
669
684
705
675
719
735
742
742
749
735
733
719
700
681
706
475
920
719
724
733
740
744
752
761
737
706
733
788
821
749
914
805
792
791
760
745
754
775
785
796
752
772
774
771
709
830
781
776
751
740
754
719
749
754
763
829
829
813
777
774
766
754
743
741
748
717
723
745
738
749
722
701
722
717
728
722
744
725
742
733
725
743
741
765
769
765
773
743
764
768
747
777
761
756
774
764
765
768
731
726
714
730
724
767
771
749
786
779
779
809
855
840
869
905
878
872
808
796
777
773
757
768
783
783
785
800
791
805
829
814
802
777
791
787
777
783
750
743
731
721
719
732
751
779
822
823
855
839
837
806
841
840
845
829
808
773
779
777
768
795
808
846
877
837
822
820
770
808
814
804
840
847
829
838
840
822
825
815
794
806
808
787
809
805
786
817
834
804
814
823
801
787
785
774
782
788
806
737
773
769
787
762
749
769
755
747
750
732
696
698
686
715
714
723
751
769
767
797
827
804
813
764
857
865
850
830
796
765
742
725
743
732
730
785
798
802
851
864
819
833
785
786
756
777
757
745
723
721
723
695
717
703
745
764
758
754
773
786
776
779
777
755
744
777
767
787
798
806
803
813
793
813
825
828
822
820
795
767
758
781
793
795
784
774
779
774
759
753
747
739
734
740
759
770
779
775
754
762
769
795
833
868
885
908
900
855
832
799
783
779
784
811
833
857
844
844
840
834
829
821
800
802
802
805
822
811
836
814
805
811
811
799
802
803
787
760
735
638
770
684
673
675
689
685
726
733
756
770
761
805
778
763
743
709
694
691
690
719
730
715
743
717
743
740
730
756
748
757
794
770
786
761
789
775
780
772
788
771
762
769
738
745
739
747
741
724
709
715
729
731
771
784
791
828
827
839
825
820
822
796
824
830
794
780
756
753
741
749
754
761
787
783
781
762
766
752
752
744
725
762
732
719
689
691
706
693
694
694
671
666
648
652
667
621
718
692
689
707
724
746
780
809
803
784
778
766
763
752
738
714
706
678
664
668
656
659
686
708
705
726
697
730
748
764
799
825
756
765
713
707
710
695
698
719
710
709
712
720
735
751
768
765
741
699
708
701
685
704
696
676
695
713
737
727
732
704
717
696
699
719
724
724
737
748
751
760
767
768
793
781
805
809
832
845
833
862
890
879
927
879
879
849
844
828
833
871
880
904
899
881
878
861
860
882
874
866
854
862
838
842
855
886
890
896
856
844
848
835
813
812
803
779
788
790
783
808
798
764
765
779
778
733
719
745
733
722
730
727
749
763
771
755
762
757
763
764
786
790
811
848
857
857
896
895
898
899
869
877
893
890
906
938
891
880
807
801
764
767
736
772
765
774
825
900
878
888
910
892
891
874
782
810
776
820
850
869
873
900
917
899
895
872
880
845
878
848
872
839
869
863
842
870
840
885
875
881
877
887
880
873
885
886
916
877
870
824
842
838
860
879
887
871
890
888
872
845
778
766
755
753
760
777
801
830
848
868
841
811
840
832
815
803
778
750
733
724
715
718
730
734
732
744
751
773
783
789
814
803
799
818
779
803
792
821
835
868
860
819
827
798
817
818
783
789
801
836
797
811
818
789
794
793
763
764
769
747
736
715
697
700
690
682
688
696
706
708
706
719
727
722
713
696
692
689
676
699
703
709
773
846
867
891
916
878
898
875
845
812
789
774
778
785
765
779
787
791
831
998
995
905
854
775
741
720
694
673
657
648
640
638
644
643
640
651
646
651
644
654
657
642
656
659
659
670
673
686
683
683
704
699
684
683
684
708
726
740
775
791
797
772
748
729
703
682
665
635
644
632
623
610
622
614
620
620
605
620
629
628
629
619
630
627
628
638
639
649
643
653
653
637
657
657
668
651
658
677
687
671
662
698
684
681
703
717
727
751
754
755
735
718
709
705
690
671
662
664
663
685
745
780
795
797
619
1016
767
756
771
769
763
736
725
742
735
731
735
740
749
751
748
741
766
811
812
802
846
795
773
765
759
757
767
805
815
827
842
832
851
844
843
863
859
840
856
863
890
877
894
920
904
891
883
864
895
877
870
884
878
849
841
857
851
840
818
818
807
821
811
816
815
835
835
841
816
807
808
801
712
728
698
679
676
663
664
662
672
682
680
696
678
685
679
696
701
727
731
724
747
737
730
729
705
694
670
667
659
645
657
655
674
718
768
778
781
792
787
772
776
763
777
775
761
768
754
724
748
702
717
711
695
715
696
688
705
728
735
744
775
766
784
769
764
764
740
714
734
726
732
712
691
713
698
715
733
753
780
785
801
776
767
774
773
783
771
769
749
724
752
750
730
752
743
741
804
795
780
747
780
774
761
759
751
748
744
756
762
759
760
757
753
777
756
758
777
803
796
816
782
769
779
752
752
772
776
780
800
780
814
810
826
813
792
771
765
771
765
758
764
736
743
728
742
734
756
771
768
776
751
731
740
781
824
828
815
794
764
742
735
722
739
746
766
762
778
794
793
790
775
764
755
750
746
738
756
744
715
728
703
719
719
718
739
737
729
750
728
744
728
714
718
707
733
735
765
787
789
804
773
783
756
749
735
721
727
712
727
729
717
718
733
742
770
773
761
760
750
758
767
756
758
750
761
798
813
823
857
883
875
879
882
863
916
892
979
956
871
928
879
786
723
713
698
702
714
713
731
738
751
746
719
804
838
811
799
803
810
798
788
773
746
742
713
713
685
696
677
654
664
653
648
662
651
656
670
682
680
698
713
728
769
801
808
813
845
824
818
832
816
828
835
835
883
908
866
877
837
829
849
842
816
784
766
761
744
759
764
768
748
749
809
791
810
797
795
785
789
798
782
805
800
798
826
835
860
867
857
844
836
814
786
800
775
780
805
753
743
730
731
748
748
767
788
823
816
809
820
817
819
831
821
830
830
826
852
846
845
870
864
857
874
849
870
882
874
877
867
849
848
792
790
789
798
825
762
812
798
838
846
842
866
817
828
799
811
814
788
777
747
777
754
745
760
759
787
788
812
788
794
793
770
775
738
733
759
742
737
738
728
728
730
726
719
733
731
724
726
714
717
727
695
700
721
692
698
702
689
685
681
682
686
690
688
710
717
716
706
681
697
689
670
671
690
700
717
730
743
769
733
724
741
730
730
728
745
742
741
748
746
739
736
731
711
710
707
701
699
705
703
708
724
745
755
758
754
739
734
720
705
704
699
700
690
699
706
706
715
725
715
714
714
711
707
714
714
717
719
723
706
713
704
706
705
707
697
704
698
701
696
699
702
703
699
700
690
693
699
695
692
685
687
696
706
682
689
672
661
677
668
673
680
685
725
742
778
797
794
788
793
765
756
757
759
744
745
739
731
711
713
739
786
796
808
821
802
809
801
802
798
794
797
793
802
802
813
806
825
825
795
791
758
730
735
733
726
731
726
736
747
756
755
764
766
762
776
763
765
786
779
781
789
775
760
768
735
757
761
764
762
768
761
738
741
731
730
725
717
726
738
763
784
802
805
798
801
782
770
714
731
721
718
728
732
728
738
738
756
749
750
743
725
703
716
712
708
700
711
675
701
688
700
704
712
746
769
771
752
755
737
738
738
730
730
737
747
740
716
730
761
791
795
814
799
804
789
782
767
725
740
735
751
757
774
777
790
770
763
736
735
715
684
700
677
669
676
683
676
700
702
694
710
708
691
694
690
677
689
668
676
696
684
749
757
768
826
797
791
800
786
784
770
770
760
753
748
729
710
711
718
717
756
782
794
800
800
786
782
779
740
721
721
718
740
760
769
786
793
794
768
727
731
737
733
738
736
738
737
737
731
721
691
699
695
682
698
666
666
669
660
674
667
661
688
682
680
691
695
696
694
704
707
728
752
747
733
729
720
713
714
709
716
722
724
711
725
725
726
729
723
732
716
699
703
704
696
702
703
704
709
729
706
731
723
711
706
699
717
689
714
680
677
669
658
660
657
657
659
664
661
644
669
643
645
640
653
677
689
691
694
690
698
706
705
713
698
699
717
711
728
755
753
756
741
706
722
690
686
695
701
682
712
701
727
718
732
724
713
719
724
730
729
740
735
732
743
738
733
739
736
722
732
715
713
728
744
758
760
743
753
713
741
724
713
722
715
700
714
711
712
730
743
736
737
735
728
730
706
702
693
697
437
744
984
749
743
759
759
745
749
744
736
732
729
744
764
774
765
776
772
799
780
791
779
745
764
746
731
760
775
766
765
759
765
769
742
764
786
797
815
822
822
807
783
781
769
766
769
757
761
752
735
752
700
698
698
691
709
774
849
877
886
861
854
823
822
793
776
761
727
735
732
713
728
732
716
735
741
749
761
749
727
727
724
694
710
703
714
718
736
748
768
783
749
758
761
749
790
814
813
865
900
895
903
907
896
879
886
885
827
823
797
761
759
753
753
776
757
739
752
705
695
704
673
672
672
699
705
724
783
804
816
851
852
814
796
761
714
701
723
744
879
811
858
871
840
813
818
769
741
730
749
750
758
756
749
726
719
722
726
663
821
732
742
739
747
740
740
697
711
684
679
680
684
686
692
697
696
711
714
718
696
700
689
682
693
686
684
702
695
709
719
724
752
765
762
787
832
853
854
905
889
872
795
725
755
775
825
867
891
897
926
870
867
984
876
1029
918
879
875
894
1023
859
792
767
743
717
718
721
715
760
807
838
796
852
866
812
885
895
820
847
876
865
830
857
864
848
881
819
836
871
875
839
911
930
849
938
970
912
953
960
929
936
949
899
936
970
939
968
983
899
899
893
821
868
900
840
899
915
883
908
922
894
882
892
898
902
941
938
922
943
900
855
877
859
899
929
876
902
870
858
875
888
878
915
907
914
930
917
902
924
901
928
910
892
920
918
899
905
895
879
781
769
790
803
804
827
827
825
841
827
807
814
805
777
761
748
768
782
804
835
858
875
893
891
907
917
905
899
886
910
906
916
931
941
934
950
926
910
912
886
899
912
904
920
931
881
925
912
892
908
876
884
875
841
859
885
879
883
877
873
869
839
852
837
841
843
845
861
892
898
924
923
883
891
874
870
885
874
883
884
869
883
879
867
882
857
854
863
841
831
845
829
861
863
861
888
916
878
888
853
824
822
820
871
881
875
894
852
850
859
844
850
858
851
856
863
859
861
874
879
894
910
884
880
863
837
851
842
856
841
840
886
870
846
855
845
842
836
826
838
851
850
862
866
858
878
878
866
885
787
770
708
718
686
697
683
670
667
670
667
664
657
639
639
627
638
627
638
644
634
644
648
498
794
657
666
686
689
719
720
711
728
730
705
713
702
694
697
686
687
696
703
691
704
703
696
714
711
698
730
695
680
689
677
691
681
688
713
734
756
776
762
785
799
800
783
810
804
768
769
759
771
790
834
827
879
904
882
891
842
857
885
850
870
882
873
894
895
894
908
908
905
893
910
887
889
905
889
874
896
893
886
900
898
874
892
866
862
848
786
817
778
784
788
805
823
800
823
826
818
819
807
792
833
818
824
855
846
842
841
850
856
849
851
846
866
886
864
894
867
867
864
847
849
797
866
841
815
830
807
825
835
797
818
791
831
831
819
845
845
814
843
862
842
857
833
821
820
759
696
736
716
713
704
698
694
699
697
700
691
707
708
715
723
733
744
760
767
742
733
742
721
720
727
724
739
766
796
840
807
828
827
794
790
760
757
728
723
716
692
699
699
704
714
707
712
718
720
751
773
804
798
835
813
788
800
816
827
825
820
791
826
829
851
887
890
880
855
771
775
768
753
791
808
827
801
857
883
855
879
883
883
852
877
889
875
874
886
874
928
924
888
896
893
880
877
880
870
812
856
865
876
849
865
879
906
876
874
857
822
814
876
884
836
882
880
846
875
876
853
859
845
880
870
856
891
912
880
900
888
871
845
860
874
869
939
924
888
881
869
838
808
737
733
752
726
718
704
709
700
695
688
690
685
697
697
700
701
717
719
720
736
738
722
735
742
751
766
768
769
780
771
773
797
804
809
801
789
792
791
799
775
768
769
789
788
826
827
839
843
850
815
800
780
765
755
731
747
759
774
808
849
850
847
840
814
796
766
754
753
732
736
756
781
810
839
839
807
800
749
752
746
750
767
775
775
773
760
749
733
714
710
711
715
739
734
729
737
743
746
763
753
726
711
725
742
764
782
788
745
763
725
730
700
691
702
685
692
701
703
693
734
901
795
805
803
774
804
769
779
775
749
741
752
754
752
738
742
728
710
707
713
691
708
706
699
691
707
689
705
714
717
714
754
759
723
739
728
744
730
728
731
730
723
726
727
722
722
726
746
786
814
855
865
868
825
763
755
724
713
705
707
705
720
733
752
765
776
767
769
759
752
744
740
738
755
760
742
787
812
852
862
854
788
802
782
797
771
806
814
827
847
843
835
808
790
756
773
750
744
758
845
967
990
964
973
947
934
865
854
856
826
871
889
921
907
842
861
852
830
841
856
862
869
860
839
807
819
806
822
855
879
919
904
865
854
846
854
842
816
801
778
784
814
872
898
882
898
920
916
889
861
832
809
778
751
732
741
751
778
788
849
904
883
868
830
823
816
809
813
790
827
814
790
835
853
837
851
820
797
766
762
765
793
806
866
827
837
857
836
851
863
825
848
827
803
803
817
803
853
881
823
874
889
853
890
893
852
884
855
846
850
856
850
837
820
774
752
752
747
722
718
687
686
680
679
655
671
727
789
812
813
806
827
849
911
910
878
865
810
773
750
767
783
806
811
804
804
794
793
786
812
803
835
872
874
844
865
872
881
906
847
869
881
856
841
854
826
796
791
797
798
811
783
793
798
781
805
825
833
848
848
881
832
842
825
821
850
894
885
883
842
841
846
795
825
814
822
822
782
784
767
770
776
786
771
786
785
757
772
775
788
821
822
834
809
807
802
807
812
811
835
859
880
881
869
868
853
823
763
793
794
808
836
862
863
813
839
828
840
876
842
873
880
885
871
864
848
828
763
732
773
783
813
805
840
825
824
824
808
818
823
835
826
834
852
835
851
875
852
868
875
875
885
848
876
857
819
846
827
848
829
866
833
828
796
842
854
890
876
859
847
818
797
761
762
754
780
816
843
894
894
900
896
886
876
882
859
821
814
801
763
752
768
767
770
774
781
780
772
781
756
769
764
772
781
791
818
827
825
833
853
868
886
861
842
845
841
825
827
787
784
785
789
792
755
778
788
816
843
864
853
847
854
861
849
846
806
780
767
787
804
866
841
896
892
885
876
856
835
798
806
785
789
812
838
866
880
895
894
902
883
873
827
805
773
733
735
733
724
725
761
782
788
772
755
752
741
729
708
702
711
703
716
825
908
930
927
931
962
982
980
951
930
879
870
873
874
842
873
886
889
859
853
874
889
896
898
870
870
866
842
809
779
791
795
828
836
922
929
953
931
923
891
834
817
769
783
777
777
792
797
796
819
817
813
800
862
879
908
869
855
852
843
859
834
857
884
904
918
891
918
921
901
905
903
906
899
877
883
878
877
877
898
941
929
906
866
806
811
785
762
770
747
777
835
892
891
897
912
892
902
911
869
860
835
840
863
867
866
891
927
964
965
934
893
854
798
758
745
729
729
746
761
800
800
872
943
987
989
955
948
934
901
876
860
836
812
770
770
766
764
776
791
812
823
836
819
806
796
785
775
782
789
797
808
806
794
755
760
756
776
830
859
863
848
809
823
821
843
841
835
825
802
790
771
735
748
743
756
820
899
866
869
883
858
855
857
831
798
803
773
786
788
792
791
797
796
796
776
784
790
792
785
818
830
855
844
833
845
838
837
840
867
857
860
855
842
801
775
763
731
739
739
749
775
792
826
873
876
872
867
853
828
792
791
781
778
765
782
776
805
809
831
815
865
871
847
833
855
834
838
816
807
816
811
834
853
835
839
816
772
769
781
786
781
817
819
808
802
784
760
727
722
722
721
727
721
731
756
755
754
754
744
730
730
734
728
727
697
706
712
700
706
701
705
688
701
734
757
798
822
885
894
884
901
856
856
868
887
913
907
956
975
933
942
916
826
839
846
836
822
887
903
859
899
913
864
865
891
909
860
917
923
895
890
917
849
862
867
912
915
838
801
857
905
958
933
920
943
1020
944
929
977
978
943
864
827
900
1002
997
994
996
968
980
950
956
958
918
914
866
843
897
943
927
876
946
959
897
942
915
871
912
930
942
928
953
910
891
931
925
917
955
958
891
910
947
929
942
947
920
941
954
959
958
925
851
874
864
875
838
860
888
855
877
886
867
905
922
885
865
889
889
848
898
901
885
927
944
948
917
941
906
926
928
912
907
938
940
905
917
925
871
914
929
889
910
946
923
924
950
915
931
935
902
876
889
887
838
834
794
822
827
814
868
873
845
891
870
843
881
887
835
871
868
841
869
879
801
781
760
762
764
785
773
765
748
744
742
726
715
725
720
724
726
712
740
767
776
836
870
864
917
920
893
928
953
897
942
955
888
914
965
957
983
989
950
971
959
943
970
951
906
937
934
894
908
901
874
924
931
895
923
943
944
977
936
895
869
863
822
863
863
849
924
884
844
890
899
858
906
920
876
867
886
840
871
894
895
955
933
983
1006
969
957
973
924
933
950
904
888
858
922
967
911
936
894
874
892
857
862
898
908
876
900
892
911
929
881
908
907
863
892
900
857
893
890
869
906
909
848
883
888
880
909
944
886
871
847
853
911
912
892
934
938
938
964
907
1047
934
846
850
898
917
870
802
779
767
809
853
898
902
930
927
910
916
914
870
897
903
884
882
933
901
931
920
884
890
921
917
900
929
891
848
831
858
811
854
862
870
839
886
889
883
923
908
924
915
904
934
940
934
979
992
957
964
991
966
1017
987
923
951
982
946
976
980
994
992
959
965
956
948
929
956
975
926
937
941
905
942
964
936
962
960
913
905
864
869
886
834
803
829
876
905
937
939
963
979
973
965
949
922
933
961
900
882
873
864
835
813
771
801
836
894
854
851
820
806
777
778
790
795
846
881
890
919
903
925
935
877
909
936
941
971
994
968
968
902
912
933
883
928
962
931
911
933
911
903
948
920
947
972
928
966
967
949
972
938
977
999
987
1012
968
999
981
977
979
944
978
991
959
994
982
945
968
939
862
882
909
878
934
953
923
956
935
950
945
904
912
929
873
908
914
866
895
911
885
910
924
880
951
968
927
911
823
782
834
858
873
909
945
920
953
957
909
927
928
899
926
924
887
932
959
889
955
955
911
935
954
959
971
949
903
865
824
833
849
847
900
916
868
899
898
904
945
942
904
897
906
888
936
933
911
952
956
927
952
952
913
919
935
925
957
930
941
955
931
987
977
911
975
1000
985
1012
1048
989
974
951
946
956
906
957
976
928
947
962
899
948
946
883
927
933
892
909
918
873
915
943
899
942
959
912
945
928
912
946
959
925
966
977
901
927
919
911
913
857
902
926
908
944
961
948
979
942
961
963
909
960
962
912
953
927
936
989
981
975
978
950
923
941
937
929
947
948
934
956
928
953
974
926
954
985
926
948
946
887
980
909
876
887
933
953
903
937
926
895
933
906
908
945
897
922
957
914
927
961
889
938
934
901
940
905
919
938
899
953
970
918
939
938
904
917
931
891
918
896
897
935
914
942
931
887
922
936
911
920
930
873
901
924
887
940
938
887
926
909
862
899
891
873
914
944
868
913
921
910
958
918
936
944
867
856
813
862
861
850
921
943
897
945
973
909
962
968
904
915
924
856
866
868
866
846
915
917
880
904
914
888
866
850
867
837
900
936
896
932
964
929
916
952
966
988
970
911
944
963
925
961
968
921
937
910
897
918
870
914
939
910
960
969
900
928
928
895
927
951
922
909
932
908
937
963
935
957
951
900
914
925
885
924
907
902
924
903
904
953
899
900
945
916
915
905
857
881
900
859
893
902
898
908
937
871
871
878
862
867
909
895
876
924
946
944
983
974
948
968
935
907
931
906
907
926
889
931
963
909
914
926
860
849
825
857
894
931
967
948
911
915
905
900
834
786
806
865
894
949
971
878
841
804
761
775
747
760
750
761
734
748
748
749
755
770
765
771
769
818
838
865
830
878
887
862
899
907
911
953
959
941
949
950
884
892
922
897
931
926
892
908
908
897
918
943
902
912
953
903
905
885
845
882
904
879
911
897
903
932
940
905
941
902
931
952
940
969
969
961
926
962
979
950
973
982
941
976
983
963
982
955
927
955
950
904
945
934
940
954
930
945
951
933
974
983
940
974
1003
969
995
994
964
977
952
972
975
928
949
968
935
964
956
909
933
964
934
950
957
930
958
944
948
990
964
976
984
920
955
970
933
967
929
896
915
929
906
935
950
890
939
928
892
870
851
887
858
844
891
924
913
899
932
903
916
943
912
917
916
875
925
935
919
952
954
895
942
963
915
938
936
932
953
938
941
943
897
926
927
874
894
861
854
903
911
845
887
858
853
888
906
863
912
924
855
869
902
940
918
963
974
944
959
956
881
875
869
880
892
895
881
906
932
874
903
899
876
898
890
858
889
862
847
839
841
869
888
883
886
902
898
873
913
912
874
907
904
890
922
914
884
920
933
901
902
926
892
937
927
880
917
917
885
904
930
885
923
944
913
933
950
917
934
927
871
910
903
907
947
933
953
967
955
956
958
939
927
936
907
923
943
914
926
920
905
908
866
848
800
776
786
823
880
934
904
945
945
897
920
926
882
909
910
872
912
908
861
906
886
877
931
957
927
956
952
919
935
954
920
945
893
907
910
881
931
958
917
951
953
914
942
946
905
916
890
829
863
859
859
914
923
882
914
917
894
886
914
942
922
907
948
953
912
940
965
929
927
964
976
927
943
955
888
874
891
884
907
908
889
898
883
889
891
835
858
843
857
869
858
878
883
878
893
920
899
935
926
938
936
894
933
946
902
942
947
912
935
901
849
818
865
917
863
837
804
792
798
782
772
760
744
753
749
741
779
793
806
825
865
906
916
883
860
870
870
897
895
919
933
900
875
842
875
818
842
830
833
829
852
831
797
789
772
751
772
775
798
823
841
859
881
876
847
825
808
805
790
798
813
801
812
839
860
847
886
877
833
876
869
873
907
880
887
870
861
865
852
847
814
820
855
878
881
845
852
837
824
819
811
812
818
831
859
898
897
886
887
890
900
905
886
852
836
821
779
824
837
875
870
873
883
906
909
900
878
870
862
835
813
797
779
798
816
778
784
782
821
840
866
893
900
884
868
858
884
874
884
901
908
927
872
843
817
869
852
829
806
768
763
741
732
712
708
689
682
673
670
665
671
667
664
681
672
704
693
715
719
729
744
740
741
787
758
808
760
754
763
761
757
762
848
791
798
781
746
761
768
806
810
820
788
760
806
853
875
882
885
919
926
948
930
928
903
861
870
877
878
901
899
846
881
905
838
894
891
851
897
909
872
917
915
913
895
901
884
930
940
915
933
933
907
914
911
842
881
857
878
888
870
917
930
893
935
953
916
941
945
916
944
934
916
957
985
999
1005
979
967
932
960
995
977
977
973
907
905
956
929
968
976
922
944
920
907
912
898
941
945
895
951
955
923
958
975
921
938
939
877
873
839
830
855
855
881
870
881
870
851
884
862
859
877
851
864
902
907
911
942
915
946
953
905
934
948
918
952
923
898
900
883
868
871
847
897
923
882
926
901
835
853
826
831
849
822
886
920
882
915
899
845
835
794
757
735
721
748
739
740
745
749
751
747
737
738
736
723
716
710
699
705
697
689
695
693
695
705
707
707
712
701
704
689
689
680
685
671
662
669
660
660
658
642
663
654
648
651
643
652
656
649
643
639
636
651
629
635
622
628
640
643
651
650
649
659
659
640
644
635
634
647
648
658
659
674
681
677
670
676
685
689
696
706
708
715
737
734
723
710
712
709
702
703
734
778
814
825
825
809
823
820
783
794
772
775
793
790
805
855
838
863
855
827
803
796
794
790
792
783
798
808
794
775
755
744
727
732
723
728
735
761
752
759
765
744
742
751
735
747
744
749
766
771
745
786
786
785
805
816
786
796
813
809
809
821
810
808
766
760
779
783
798
806
864
838
857
877
874
846
838
807
779
771
780
794
823
834
893
882
820
806
784
774
755
780
781
791
790
831
837
854
859
855
845
839
800
778
791
772
788
800
830
811
782
780
771
781
757
748
751
741
731
721
708
710
702
693
695
681
681
672
667
665
667
657
664
654
642
661
656
651
663
662
664
684
686
694
684
680
685
691
692
695
696
688
706
726
743
745
773
765
749
735
735
724
710
713
705
697
696
698
701
706
722
731
720
693
689
683
685
668
657
663
654
645
653
646
637
651
651
635
643
648
636
648
646
647
663
670
685
686
702
706
701
745
742
749
742
739
736
732
734
743
754
764
764
759
776
768
769
801
811
775
783
743
773
750
766
733
751
752
734
751
786
771
791
767
769
765
762
795
780
744
755
741
752
754
770
779
789
784
802
804
800
779
762
779
772
766
799
806
831
826
831
847
826
811
808
804
813
768
741
764
732
714
722
699
711
715
704
718
702
690
724
731
914
845
917
898
884
848
812
758
758
750
767
777
774
783
798
813
835
843
834
868
851
850
832
819
793
828
796
826
813
824
777
751
760
745
708
734
725
726
720
727
750
786
793
817
794
792
793
776
783
765
743
732
726
741
768
764
785
785
782
799
789
793
777
765
781
775
789
522
1022
752
756
777
784
775
826
819
835
807
760
783
684
793
712
723
733
721
749
773
780
782
790
766
787
799
774
813
808
797
801
805
824
821
815
837
835
815
794
812
827
821
813
802
791
777
775
729
749
753
765
737
737
721
731
733
738
749
764
754
744
743
726
777
865
856
871
832
867
852
836
864
884
864
923
934
908
931
945
894
868
792
789
782
772
806
809
815
834
862
857
837
849
859
856
891
920
930
944
987
976
962
983
981
988
1014
1023
890
862
818
868
942
975
1000
1024
987
1013
1091
904
848
946
1057
1091
1098
1066
1052
1084
1042
1051
1002
998
1022
966
996
1007
971
986
1006
935
973
937
975
970
940
958
989
972
1008
1002
994
994
964
1022
1041
1013
963
888
869
857
881
890
850
859
812
847
825
846
807
832
837
856
870
840
899
876
903
925
920
934
916
919
957
978
983
1002
983
978
995
1034
1001
1025
982
961
964
963
943
993
998
977
1022
1003
948
943
926
935
962
979
987
1043
992
948
949
936
942
932
883
950
981
962
1003
962
909
903
895
906
959
967
1004
1022
900
935
930
892
922
932
848
845
815
809
804
816
794
823
810
811
817
842
789
830
816
840
857
884
849
896
925
942
964
935
967
977
975
958
970
951
940
982
985
991
1019
945
974
993
916
941
941
906
944
979
937
989
983
951
965
962
929
946
942
937
981
922
946
906
887
902
900
866
872
842
802
779
838
858
851
831
800
826
839
841
878
894
906
907
910
884
939
958
961
981
906
890
918
910
937
937
901
919
954
961
999
1017
996
997
954
967
972
977
970
959
951
948
956
951
918
922
910
887
915
893
887
900
885
920
922
906
913
918
935
952
928
889
874
855
868
879
879
897
885
901
929
911
912
899
870
873
871
909
932
908
919
923
968
948
943
968
961
933
917
918
926
917
909
924
911
924
904
891
883
880
886
888
896
919
925
918
950
938
953
951
918
937
934
962
991
967
959
1003
985
973
997
960
983
985
941
977
989
957
975
955
931
933
919
930
941
896
907
910
950
997
963
950
951
917
931
936
918
939
917
925
948
941
951
936
916
936
916
928
949
924
975
996
977
958
924
946
943
903
933
948
915
946
953
981
971
917
914
902
896
899
893
920
904
896
916
896
903
916
921
928
904
928
935
942
943
923
935
945
927
957
942
918
935
906
927
950
900
907
907
912
926
917
923
936
921
942
917
896
888
876
886
884
873
914
910
919
929
926
928
925
912
907
911
895
903
911
888
921
913
912
936
911
914
911
885
836
817
811
765
778
742
755
737
758
789
827
845
835
841
852
822
837
855
824
854
879
811
826
827
845
936
940
969
1012
989
1014
976
973
925
886
888
867
899
921
927
962
969
955
1026
1021
1049
1061
1025
1033
1003
1010
984
952
957
988
985
1023
980
982
973
994
988
948
980
958
979
990
954
975
983
961
987
936
936
926
920
950
935
945
948
941
958
926
944
926
911
923
900
940
973
948
976
955
974
981
1030
1031
963
964
914
921
917
884
833
836
821
826
794
846
837
810
800
797
793
775
766
757
755
773
801
827
843
865
892
899
901
932
871
891
910
898
917
959
971
982
981
975
988
946
961
963
939
969
923
991
1004
952
982
963
1013
973
937
952
904
928
946
932
960
944
951
960
937
954
967
920
949
932
969
1012
977
1011
1039
997
1012
994
980
964
935
952
962
963
1013
1004
1008
1020
969
982
949
927
958
958
937
959
940
979
973
912
959
970
957
977
951
951
981
946
972
995
988
1022
1002
981
961
912
942
960
952
1001
1015
996
1000
970
979
989
953
983
990
993
997
957
975
975
945
970
985
956
986
973
977
1006
972
971
974
946
975
960
969
985
966
973
960
986
1014
1002
1016
1002
1008
1024
983
986
995
947
956
986
963
968
977
921
948
958
886
932
898
893
904
876
910
866
893
934
921
937
920
926
936
936
956
952
970
973
949
946
945
969
977
955
968
974
961
959
941
943
954
937
972
971
916
933
922
917
953
925
938
955
938
966
971
975
986
962
976
948
957
979
963
976
981
972
964
958
960
969
945
962
985
964
965
960
969
995
965
989
1004
972
973
930
920
907
927
930
948
969
987
966
959
930
940
910
918
947
915
940
953
953
962
931
951
962
948
954
920
934
938
903
892
898
906
948
910
957
923
902
914
915
932
964
926
953
957
948
966
981
969
988
968
994
988
990
978
941
969
931
952
969
946
972
965
980
1014
982
975
953
945
960
919
932
943
923
894
925
867
900
896
880
906
923
922
969
952
966
967
923
936
945
914
942
946
949
966
945
957
969
952
965
966
966
970
942
962
976
949
919
884
935
950
936
973
936
940
939
933
955
921
935
940
898
897
937
932
958
950
972
958
936
945
936
917
936
902
919
944
912
915
918
876
920
920
906
943
921
906
951
946
981
1005
973
963
1012
992
983
984
963
1012
1025
1007
996
966
956
973
956
988
999
929
967
965
960
985
968
922
933
895
933
953
900
941
950
957
996
971
955
948
916
946
893
897
885
864
910
925
928
945
904
953
955
933
966
932
936
933
950
966
956
943
989
951
989
994
989
1016
976
992
981
947
977
964
968
1023
992
977
992
969
978
970
960
984
979
981
1007
967
976
987
954
958
952
919
934
929
957
999
937
939
948
964
1032
951
947
972
950
986
915
850
810
870
907
970
981
963
999
970
967
966
912
928
952
929
974
1006
979
1010
971
988
986
949
932
942
920
942
937
906
936
900
951
933
904
930
944
928
964
966
982
988
981
995
976
979
979
953
975
986
972
975
972
969
959
941
957
953
942
950
919
946
919
895
931
917
905
928
906
924
921
902
931
926
917
939
931
950
958
918
947
966
898
914
898
896
908
887
891
864
865
848
850
836
827
822
829
849
834
853
861
845
868
874
863
896
897
893
900
887
904
919
901
927
938
903
902
892
867
863
834
842
887
909
875
921
930
915
938
908
916
904
858
868
868
836
875
873
858
894
904
889
906
888
879
889
862
896
879
888
908
909
928
939
974
991
944
963
937
940
950
927
927
937
922
924
934
934
948
921
933
934
911
916
920
917
917
931
898
931
924
919
928
918
917
916
887
899
896
898
900
902
888
885
909
946
956
961
979
934
938
958
927
939
934
940
926
890
932
928
917
940
948
955
927
925
964
927
861
839
860
889
915
911
906
894
913
869
905
906
936
899
908
915
916
951
973
972
1011
993
939
949
938
942
938
902
929
916
922
989
969
962
992
956
950
911
878
865
859
882
891
889
877
890
913
894
946
960
965
918
947
919
906
929
935
932
933
942
942
941
945
929
915
943
912
939
913
941
935
913
909
913
934
966
933
888
926
945
930
919
877
881
868
881
925
949
961
970
932
938
944
975
953
922
949
946
961
971
964
963
938
928
954
939
941
962
927
962
959
928
933
945
921
957
960
951
959
955
964
944
925
958
944
957
946
931
953
943
928
963
949
979
978
972
983
985
970
945
913
937
941
899
919
900
931
904
929
953
933
943
944
926
927
915
909
923
897
928
945
942
984
1021
945
929
890
873
874
851
887
888
902
915
878
905
886
897
902
883
928
939
913
941
957
976
977
929
945
910
924
941
899
923
940
932
931
907
914
910
916
930
910
933
921
881
934
932
959
966
938
954
969
937
932
934
903
915
899
935
945
893
918
923
948
973
934
943
934
925
931
923
957
949
933
952
958
946
968
944
954
958
926
937
875
834
814
818
876
939
941
973
950
949
907
895
887
857
879
893
878
877
878
886
894
879
953
957
929
965
925
916
923
906
906
933
918
959
968
917
938
923
911
942
925
919
908
876
946
978
953
980
965
963
945
952
963
950
967
955
917
929
917
953
968
953
966
960
940
942
928
964
988
949
935
910
913
883
874
876
871
907
933
922
907
856
853
815
787
792
773
807
818
820
844
846
859
851
845
886
901
866
897
914
880
905
924
920
939
951
953
960
913
934
927
918
951
932
950
1003
970
1002
972
953
978
941
982
970
888
838
847
893
940
968
991
1013
968
969
977
926
957
952
944
947
936
914
952
966
988
996
927
920
920
895
911
885
906
927
914
946
936
963
952
945
967
964
969
991
973
1014
983
981
1010
949
976
960
965
967
953
967
930
963
970
989
1011
967
1004
990
953
947
946
932
970
947
959
963
936
962
939
938
942
901
939
913
892
909
920
929
977
921
944
932
926
922
913
908
936
950
987
994
959
947
933
926
944
892
802
784
802
798
792
805
817
829
842
828
796
801
769
751
746
720
732
739
776
851
909
887
889
900
897
914
894
852
857
807
807
780
769
741
733
727
728
725
725
716
704
700
708
729
740
760
741
741
721
723
705
696
685
683
674
673
684
671
676
675
665
655
669
663
676
704
717
725
716
750
747
753
787
843
863
889
931
911
915
882
870
825
832
813
805
782
781
765
740
749
759
784
782
753
757
744
745
732
730
717
715
702
704
696
695
713
719
752
747
769
763
760
771
784
779
809
839
829
890
896
844
902
994
991
924
971
983
863
899
867
899
937
957
967
961
900
909
879
864
882
859
874
917
947
910
921
867
899
928
990
952
977
956
1008
989
945
961
989
988
1011
960
951
898
824
794
780
789
816
816
800
778
779
753
761
738
753
745
734
751
748
758
805
832
824
862
891
878
929
970
933
949
948
913
960
976
925
961
903
929
954
941
997
1002
978
985
939
980
996
984
985
997
991
1014
1000
1010
1023
980
937
919
927
906
896
922
926
852
889
881
932
929
935
957
972
986
988
949
963
981
962
999
975
966
1003
986
1008
1013
964
1012
1026
982
995
959
961
998
960
950
954
931
926
908
924
920
904
909
893
833
850
814
843
875
861
856
851
862
847
813
834
854
900
902
848
841
795
777
841
956
982
984
1012
997
1013
1013
985
986
945
979
980
975
996
1039
1044
1071
1099
1070
1045
1015
961
967
982
1002
1010
1008
1008
1027
986
988
998
959
921
941
961
1001
931
949
975
929
959
956
946
922
909
944
990
1000
974
976
943
919
922
944
976
1031
1015
1022
1032
991
985
941
959
990
1027
990
972
955
989
1008
1005
1022
986
970
977
950
966
954
970
989
972
1010
1006
965
951
898
850
834
893
1062
1063
1075
1049
1015
1012
977
987
993
969
1000
1020
968
1012
1019
976
1005
993
986
1021
1023
984
909
873
874
865
874
858
893
928
975
1011
974
993
1026
960
968
976
940
997
1019
971
1018
1056
1060
1078
1078
1039
1046
1004
995
1016
1015
1004
975
925
929
941
942
1000
998
981
1005
986
992
982
960
973
1000
973
999
1005
993
1018
991
996
1026
977
1005
1008
951
998
987
990
1018
983
990
1007
972
992
1001
974
988
1021
1000
1000
1004
932
903
861
889
914
917
947
942
927
948
917
911
958
938
972
1010
981
1000
994
966
930
926
955
939
918
941
932
974
1010
966
987
969
935
958
949
938
986
1008
990
1008
979
997
1016
983
993
992
979
1007
1028
1019
1047
1036
1001
1020
1025
980
1006
1014
999
1009
997
999
1028
997
1003
1015
987
1000
1000
975
1016
994
981
973
882
881
858
883
893
904
924
912
896
901
875
886
887
866
867
839
869
922
958
938
1000
1000
982
1010
1014
980
998
1010
962
992
987
985
1038
1044
1014
1064
1046
986
991
987
970
987
977
960
930
897
912
849
838
838
825
837
806
805
799
804
841
848
843
877
866
848
864
866
853
880
903
895
894
841
882
881
879
897
910
905
921
925
935
934
896
919
899
937
968
942
990
994
958
987
985
1001
982
951
968
958
928
919
916
972
978
941
959
987
944
975
963
971
973
968
978
957
945
930
877
895
902
908
938
926
937
950
936
956
914
895
922
898
932
844
827
808
778
826
907
880
923
932
900
928
941
921
985
944
853
879
867
886
901
936
911
929
931
943
978
1006
979
1005
1013
939
945
945
922
945
956
913
920
862
859
826
817
804
791
777
763
780
767
782
798
777
796
812
826
870
860
884
919
928
945
948
932
951
941
945
1047
1000
1001
1006
960
974
974
983
1014
1023
1030
1028
990
991
972
1000
1008
1014
1023
1024
1032
1018
1045
1048
1016
1027
1041
1055
1049
996
1004
1034
989
1032
1006
1006
1009
988
990
963
993
1041
1018
1030
1021
996
985
970
994
984
987
983
961
980
982
971
996
968
1011
998
984
995
971
998
978
991
997
957
991
1004
1014
1015
984
970
990
970
978
982
989
996
976
964
987
962
974
969
981
996
974
1000
982
1005
1015
994
988
983
981
1006
977
999
982
992
1017
1038
1015
992
973
959
923
893
857
844
827
809
781
770
769
776
769
768
744
733
716
715
730
738
764
800
842
878
906
913
926
960
936
963
1032
1026
1050
1063
1032
1036
1040
997
1055
1010
969
993
1006
1065
1046
1061
1077
1031
1055
1031
1041
1065
1085
1093
1078
1082
1082
1066
1080
1068
1089
1089
1100
1093
1065
1058
1056
1010
1033
1048
1020
1055
1049
1050
1052
1002
960
978
1009
970
881
847
905
997
1030
1072
1014
1014
994
988
1010
997
993
1014
1024
1016
1023
1024
1042
1062
1036
1049
1021
952
930
933
982
988
983
995
1015
1055
1027
1001
1032
1042
1055
1067
1083
1091
1087
1050
1012
959
975
1001
1009
1024
1063
1064
1082
1030
964
956
947
947
979
955
964
970
975
973
965
958
928
952
950
971
993
952
987
1002
989
1009
991
1020
1057
1024
1043
1050
1054
1058
1028
1030
1000
999
1032
1000
1046
1035
1023
1016
958
975
985
942
983
987
1020
1017
997
1026
1040
1024
1040
1049
1029
1024
1019
1020
1035
1004
1019
1030
1005
1019
1029
995
1026
1027
982
1009
990
980
969
974
971
987
983
1014
1029
1006
1035
1037
1046
989
967
962
995
1010
1009
971
989
976
943
921
923
942
970
928
976
968
956
975
966
955
966
968
995
979
956
976
972
963
941
920
943
961
958
976
972
1011
1019
978
984
981
955
952
952
1013
1011
1002
1021
995
1001
1006
987
1011
1023
997
1007
1003
1008
1018
989
1011
1048
1020
1023
1004
1033
1032
1004
1023
1024
1000
1005
987
991
1015
990
990
976
985
998
981
1003
978
978
990
965
985
1018
1005
1022
999
996
973
969
998
993
1005
1003
1017
1036
1001
1004
1001
1014
1038
1033
1023
1012
1029
1026
993
1015
1019
1010
1010
981
991
1016
1001
1041
1041
998
994
970
988
1001
1009
995
907
913
941
941
988
977
978
981
961
960
964
955
973
954
928
949
936
976
996
957
972
952
952
950
936
952
967
952
969
972
962
954
934
917
909
914
917
911
958
978
935
929
909
908
910
884
898
946
949
991
1008
1016
1000
964
955
934
945
973
967
997
1003
987
1007
962
973
988
974
975
961
960
979
965
964
967
955
972
991
953
984
963
957
990
942
927
950
924
931
933
951
979
987
979
987
968
972
956
964
1003
996
973
977
952
964
930
954
960
944
966
946
911
922
932
975
963
970
1005
985
957
965
957
984
969
957
940
933
943
925
928
933
949
969
978
925
949
940
934
959
968
940
967
935
943
963
924
949
971
960
914
895
887
902
922
952
988
982
999
938
964
915
977
972
944
965
974
985
996
966
1067
1041
1062
1053
996
963
976
994
1004
913
841
882
926
997
1005
993
947
945
914
903
931
948
933
921
918
938
938
965
979
972
997
1010
976
985
998
978
1003
993
1021
995
993
1003
939
937
947
941
950
933
992
962
960
984
982
978
939
967
965
953
956
928
961
953
904
931
923
971
950
925
914
949
939
1005
993
978
1000
953
957
940
888
807
811
783
784
779
789
784
803
811
828
822
855
861
852
815
819
849
873
894
930
868
850
898
911
894
870
859
835
810
828
794
782
787
848
841
851
857
834
818
787
797
783
777
801
797
795
836
864
814
795
807
816
831
790
793
807
809
841
890
907
896
938
948
971
935
866
822
858
962
1007
1053
1006
939
909
881
793
774
743
715
711
718
730
753
780
760
741
783
751
761
771
756
794
762
787
785
803
800
809
805
804
819
832
876
944
960
941
924
860
842
819
840
840
780
803
810
821
844
802
779
786
768
782
805
826
934
926
911
848
828
870
863
883
849
892
881
903
915
877
853
853
881
867
875
912
922
977
1013
964
963
982
1008
976
927
927
880
879
848
899
947
973
960
963
990
926
889
878
856
895
906
916
916
893
876
878
817
853
931
947
964
933
952
952
945
909
928
939
960
943
917
889
851
844
859
862
881
857
845
826
824
811
864
887
859
847
853
808
811
793
793
783
788
811
840
864
926
978
950
973
1001
986
1013
1020
1001
1042
1026
1050
1039
995
1021
1008
1025
1043
1028
1031
1024
958
933
956
1024
1007
1008
1022
975
999
991
988
979
929
934
863
828
947
1004
1011
1016
989
1012
984
960
979
967
987
1016
1019
1032
1001
997
1014
984
986
945
955
991
1014
1034
992
995
972
1008
1026
1050
1099
1067
1070
1074
1041
1057
1005
1009
1018
1026
1050
1031
1047
1022
1040
1005
1015
1011
964
984
981
997
1027
990
992
972
959
972
962
960
975
954
948
951
972
983
979
1009
1026
1017
1018
997
967
990
963
1020
1030
1007
1040
1018
1034
1028
1036
1029
951
964
1002
1007
1031
1009
1035
1046
1002
957
939
959
962
1007
1044
1037
1059
1065
1074
1017
979
1016
1036
997
984
1019
1014
1033
1024
1026
1013
988
975
981
957
981
998
980
1012
1035
1028
1061
1031
1027
1015
996
999
978
949
963
995
1024
974
967
983
986
1001
1009
989
1005
980
983
1004
973
976
997
1005
996
991
1010
1011
998
974
960
978
971
953
955
933
970
990
956
967
950
1017
1004
984
1005
999
987
980
959
966
981
971
977
1019
994
1007
1022
1030
1004
991
940
956
960
944
991
1021
982
973
954
952
981
997
966
959
978
979
964
981
946
955
973
1017
1033
987
991
1005
965
969
989
976
1005
978
1010
941
940
905
906
907
866
825
809
817
822
814
835
830
864
867
829
825
800
802
776
763
756
745
760
756
746
754
756
766
766
772
807
816
899
932
1007
1020
982
962
925
897
832
830
807
806
792
784
763
768
796
826
863
838
840
812
800
793
785
763
790
795
843
863
842
878
883
879
879
877
873
875
903
910
905
894
951
987
1023
1000
939
932
940
936
937
928
891
930
884
895
911
969
987
953
967
876
869
937
979
964
953
935
915
884
892
873
907
920
974
970
971
974
944
941
950
941
928
946
972
965
953
979
971
971
919
929
909
912
923
930
951
961
971
975
984
990
977
981
972
937
956
993
1013
986
965
914
876
838
839
822
816
877
903
887
868
850
797
777
766
764
746
745
744
727
726
726
715
703
695
697
696
709
715
722
745
752
751
725
719
736
719
720
723
707
717
728
732
725
731
734
721
718
702
702
703
692
707
705
704
708
712
715
718
725
736
743
755
759
778
782
802
811
817
805
791
777
788
793
805
828
850
839
853
846
836
817
802
796
809
807
802
807
805
816
832
843
843
839
802
791
780
775
771
771
776
782
775
785
789
807
840
858
841
809
761
771
763
750
710
687
696
681
714
688
685
674
686
680
684
694
704
715
719
724
744
742
741
738
762
795
756
722
727
716
710
704
732
753
741
762
749
747
741
713
686
772
796
781
764
769
728
750
726
719
701
700
685
690
687
675
703
691
696
713
694
711
696
700
680
683
686
699
695
703
699
727
732
706
726
722
706
732
719
747
773
802
792
836
875
825
830
820
830
794
779
776
770
770
753
765
797
835
880
917
897
860
902
898
875
926
908
893
918
905
894
911
908
890
911
878
834
821
782
787
764
734
725
724
795
865
875
910
937
932
853
834
809
842
860
849
852
901
982
1051
1024
1028
1013
1025
994
948
979
867
823
799
797
797
797
800
803
796
814
794
825
835
845
852
851
838
867
871
864
875
898
945
967
958
973
924
922
899
909
922
900
921
878
857
827
822
814
813
794
799
794
796
796
789
759
771
799
773
768
809
804
827
826
812
815
803
815
835
888
933
891
892
878
873
837
853
832
841
830
830
822
821
812
800
801
799
789
797
774
634
895
778
743
728
735
721
725
734
728
731
723
728
739
744
747
749
738
715
736
728
724
752
798
818
886
917
952
942
922
886
845
819
828
848
886
907
888
932
916
901
874
848
866
886
856
859
871
841
825
814
802
812
814
811
811
814
791
807
842
764
826
789
793
824
823
795
784
784
803
804
825
818
850
878
896
939
903
898
877
849
867
847
855
869
883
892
911
910
906
906
895
876
875
874
810
769
819
812
825
808
832
840
878
886
904
937
951
932
931
920
938
922
913
914
933
941
955
964
924
929
900
885
830
798
781
800
812
788
795
802
820
810
813
863
883
905
903
883
842
817
825
850
848
843
840
849
838
850
866
858
845
831
804
842
839
820
821
798
825
820
855
867
872
909
871
861
895
877
825
835
836
849
889
865
891
851
878
888
882
903
889
872
896
893
908
872
865
861
838
831
833
827
884
921
898
925
939
925
921
909
902
899
863
883
865
855
824
839
822
814
804
789
791
787
807
833
842
858
820
819
786
812
802
790
811
831
821
858
835
809
830
814
782
788
773
765
764
782
761
781
801
818
822
840
832
841
816
804
821
827
847
854
821
834
839
849
836
828
813
804
794
805
806
833
859
817
799
827
830
856
864
870
834
821
828
819
829
813
809
830
833
851
867
870
865
849
837
811
782
784
773
775
775
765
743
758
777
858
895
912
855
849
824
841
827
837
848
883
868
867
870
852
838
856
863
883
816
791
863
893
873
873
849
837
821
793
797
776
775
797
799
793
810
812
832
828
857
876
873
854
842
830
797
833
829
899
909
905
929
929
919
901
858
863
870
883
915
931
870
876
868
851
844
856
864
862
869
872
883
916
926
918
894
889
890
880
905
905
883
891
886
849
869
877
847
842
907
922
907
889
866
848
846
864
896
913
914
897
931
934
954
969
974
934
911
896
865
863
858
873
915
928
945
946
977
939
914
908
913
922
877
877
897
882
905
932
923
920
896
902
894
884
859
893
905
895
903
867
847
823
796
812
800
803
803
793
824
815
821
835
826
812
801
793
779
761
829
852
897
894
884
849
786
817
795
800
805
822
819
847
835
865
858
873
870
850
825
819
774
803
797
806
797
762
761
758
763
811
853
856
874
868
806
822
798
781
798
799
812
814
808
839
833
836
821
793
799
786
792
785
776
748
786
791
817
821
843
836
824
821
807
895
807
788
833
851
966
840
821
766
765
768
764
766
771
772
771
739
741
730
717
731
725
733
734
762
772
797
778
826
794
827
814
784
790
781
761
765
746
752
715
771
766
774
770
805
801
784
775
769
757
753
744
768
758
768
790
809
805
796
765
755
778
776
755
816
804
813
773
795
775
778
765
751
764
756
757
765
761
770
786
788
801
790
813
789
803
814
797
792
794
792
796
793
804
797
789
816
811
809
809
800
801
805
820
809
798
798
817
814
831
784
805
779
788
763
766
750
744
756
739
768
787
826
846
842
871
855
850
838
796
827
806
784
788
777
785
793
820
829
822
823
806
825
790
825
809
795
812
799
792
815
825
808
824
804
825
825
834
836
858
871
854
852
806
805
786
774
784
784
789
784
807
799
803
824
805
802
809
823
812
795
820
814
810
801
807
792
801
811
792
793
808
790
819
840
808
831
821
807
815
817
801
806
813
783
798
798
817
822
829
861
825
839
835
838
820
786
797
760
780
767
757
769
755
763
754
762
745
775
757
778
764
767
757
765
764
752
734
748
749
736
741
735
737
735
733
752
738
775
791
781
816
794
800
785
767
766
745
751
735
740
740
731
750
743
743
752
740
756
768
761
781
780
792
775
779
778
755
767
742
748
749
734
748
746
745
750
744
763
761
760
762
768
769
762
766
766
760
768
767
773
790
787
794
773
781
764
749
756
758
760
757
771
764
772
772
764
784
774
769
780
772
776
785
762
794
814
818
767
747
758
749
733
749
755
766
767
797
777
789
768
779
747
737
721
724
732
736
751
745
778
762
770
772
764
778
796
803
779
770
733
716
710
706
698
698
717
738
780
775
792
792
765
790
795
793
737
756
733
739
717
728
722
719
728
728
734
732
746
768
802
837
843
860
862
860
866
849
861
852
833
849
821
791
789
779
808
799
822
827
807
942
930
966
954
931
908
887
885
862
823
826
826
866
921
995
1012
992
958
929
875
848
812
789
796
810
869
894
956
971
1028
975
992
960
932
917
888
856
850
872
862
899
905
909
924
925
912
947
959
936
935
925
833
800
847
926
944
961
934
976
966
911
889
901
907
914
958
949
1013
1017
1023
1012
989
1009
986
943
938
917
910
913
906
919
929
969
949
927
922
912
899
839
806
878
907
891
881
853
846
834
815
787
771
825
870
860
865
864
848
820
844
842
869
858
824
800
841
865
851
841
805
792
846
878
856
849
856
829
873
896
884
885
889
866
865
847
846
811
801
857
865
900
882
861
840
826
815
808
809
809
804
793
787
793
758
758
788
803
834
844
807
798
800
824
817
790
764
767
801
843
898
915
923
874
868
871
895
919
924
919
903
904
886
900
911
890
921
896
842
857
976
1004
990
976
967
955
938
937
941
921
944
972
967
981
997
968
949
933
959
920
880
895
903
877
870
790
813
816
848
851
883
872
846
858
834
850
841
824
808
806
790
781
780
779
760
766
758
761
756
748
735
775
782
749
767
778
771
759
805
846
813
949
890
907
909
898
888
842
864
887
892
966
938
978
959
980
945
975
922
918
907
933
925
876
876
840
827
812
801
770
761
803
923
954
934
936
904
890
868
860
847
830
851
860
898
929
898
921
906
913
904
881
889
861
830
849
841
826
846
873
882
873
614
1074
825
809
789
772
776
790
801
810
816
827
819
830
851
883
877
847
836
835
822
836
849
885
896
903
909
922
882
898
876
864
827
826
827
813
785
810
844
817
795
776
787
827
855
814
777
777
790
787
767
744
759
808
852
823
794
819
823
796
775
762
740
727
717
707
702
697
683
687
710
729
751
748
771
773
761
760
758
724
753
732
728
736
724
717
751
768
781
800
808
821
798
766
777
753
745
739
728
757
735
766
765
790
797
806
856
831
810
839
848
849
955
855
818
800
757
766
780
841
905
762
1139
886
841
809
774
774
756
748
746
722
727
722
717
744
741
748
770
752
736
746
720
718
724
710
705
719
712
708
723
720
717
725
738
731
741
730
758
759
763
768
751
739
754
749
749
753
755
757
778
771
755
809
796
807
806
772
816
794
819
814
826
824
813
775
752
785
768
780
770
759
784
769
774
750
755
753
737
760
761
759
757
768
758
740
761
758
749
726
755
744
729
723
719
742
762
794
835
833
864
866
859
857
840
833
802
805
782
791
782
761
770
766
775
754
769
773
759
756
753
742
746
753
719
605
817
736
702
697
694
712
718
722
734
730
745
747
767
758
753
745
728
738
735
732
741
737
761
757
762
772
740
732
726
707
715
692
707
690
695
697
714
698
712
692
721
726
686
727
711
713
714
709
692
723
711
700
705
699
694
701
701
712
723
730
767
833
840
837
854
776
767
742
721
716
741
788
852
859
907
893
884
877
833
828
785
775
755
747
750
737
740
725
747
746
748
752
736
745
727
741
736
716
725
739
751
721
723
724
737
724
706
723
737
741
744
730
758
737
738
761
744
750
759
757
731
761
741
755
737
716
727
745
751
748
755
725
711
716
694
685
708
693
667
686
693
684
702
691
672
673
675
645
653
670
644
650
639
661
651
667
672
681
682
705
703
678
680
677
670
649
637
661
643
650
628
655
632
619
616
640
638
637
665
677
702
679
692
687
696
679
694
669
689
679
679
677
667
688
678
673
683
699
685
668
696
688
689
697
686
694
678
703
691
697
704
690
696
681
677
669
681
667
666
668
676
680
659
669
646
661
654
651
634
631
640
645
665
669
688
703
713
693
716
698
694
666
689
678
661
662
682
678
695
694
690
685
681
694
694
702
709
687
727
720
737
714
695
710
689
683
679
658
679
678
664
690
683
696
711
705
747
726
760
738
747
733
717
722
705
713
698
700
720
720
748
739
738
756
745
762
741
742
727
738
743
718
727
760
796
744
718
691
709
701
719
708
737
730
751
730
725
768
755
745
761
792
793
785
928
841
806
850
807
773
750
747
722
709
696
699
698
690
674
693
678
694
694
689
712
691
692
688
685
691
673
694
687
693
697
687
710
708
689
713
707
689
706
683
687
687
660
679
656
644
681
673
669
700
687
698
712
702
714
703
700
719
711
706
712
714
728
719
746
723
737
742
738
736
720
694
701
700
678
680
690
682
702
718
756
771
762
803
779
769
730
716
730
722
734
719
747
739
742
751
754
772
757
773
765
756
742
740
783
785
770
775
765
752
752
726
716
726
755
750
764
804
823
842
825
801
774
800
786
817
837
823
859
826
812
819
826
840
847
823
833
836
807
796
813
814
800
810
787
798
841
858
788
804
807
788
744
755
750
756
789
826
867
924
927
915
879
819
805
794
805
805
801
825
862
896
922
938
915
919
909
868
806
792
817
825
865
871
915
934
942
916
906
896
901
902
874
872
877
905
894
926
989
977
966
976
935
902
887
899
884
891
946
954
927
920
932
903
877
800
784
757
768
768
768
752
759
774
769
772
787
745
766
781
773
742
796
805
819
814
787
811
845
895
886
892
880
898
893
900
866
862
881
909
890
882
913
888
870
878
895
891
871
879
882
877
893
873
859
830
816
823
813
814
820
800
794
811
830
865
873
860
853
841
815
753
731
719
700
702
707
715
706
739
745
746
745
741
726
758
736
718
747
740
755
735
737
742
748
735
715
718
705
714
715
710
714
711
717
715
705
703
688
701
686
678
674
722
717
731
719
716
720
729
738
716
735
711
709
708
709
704
699
690
698
696
700
699
717
719
704
718
712
719
725
697
718
699
693
714
698
701
699
706
697
694
696
677
669
667
683
690
698
688
683
677
667
671
682
673
668
657
686
671
666
695
690
694
699
691
710
699
691
698
683
664
689
678
698
719
727
744
744
741
713
692
700
705
705
713
727
747
752
747
763
770
783
754
758
738
728
705
688
703
701
705
708
710
725
716
728
705
675
706
688
683
672
648
649
667
652
690
730
767
818
784
795
814
836
809
775
748
722
712
690
671
667
674
653
660
659
659
675
698
756
746
760
756
784
741
716
678
676
647
658
675
692
726
719
717
717
686
708
706
716
722
700
709
709
703
707
723
739
736
734
761
749
726
772
781
762
773
779
787
757
767
784
815
833
847
836
827
870
885
869
830
800
802
788
798
834
849
856
869
856
852
871
846
862
839
811
823
821
814
842
835
831
863
808
782
754
750
723
735
705
701
720
755
781
802
835
855
853
842
841
810
791
793
792
791
779
796
810
824
867
873
887
849
775
776
760
778
778
788
807
847
837
848
892
875
849
838
852
845
839
836
843
860
864
815
792
773
801
762
755
737
736
713
709
720
713
724
722
733
719
720
702
546
816
682
667
650
646
644
663
648
642
642
640
641
633
639
646
636
630
636
626
639
634
628
644
633
649
656
670
697
711
725
740
745
729
731
729
729
694
694
670
657
677
647
642
640
631
646
622
634
644
656
689
706
723
737
784
740
680
676
659
651
655
639
621
644
623
641
643
635
657
653
658
665
666
668
666
671
669
662
660
664
659
666
677
686
696
710
706
719
715
701
681
703
707
728
716
732
730
727
724
724
735
732
741
753
764
774
762
743
741
723
722
751
798
901
859
917
969
961
947
939
895
877
859
858
875
877
926
921
906
910
886
909
947
931
945
920
911
877
883
865
852
862
863
897
907
900
949
891
822
778
788
840
970
981
956
972
954
954
957
929
888
891
888
975
983
982
1021
993
981
977
943
951
895
902
872
910
966
948
992
968
960
977
929
937
934
945
956
917
941
939
940
942
930
936
936
940
953
932
935
909
941
949
937
950
918
931
933
933
949
945
988
977
964
937
902
869
846
865
858
934
964
947
958
911
947
909
907
910
826
857
843
907
967
920
933
900
890
922
931
936
931
921
915
882
915
893
907
912
902
939
900
898
863
865
864
856
883
886
920
933
924
913
902
916
865
864
879
888
923
925
940
957
906
925
916
918
900
892
907
884
891
894
850
836
823
796
792
803
852
833
845
868
843
827
817
789
778
788
811
846
896
894
902
880
865
850
832
813
787
762
801
943
954
951
932
932
937
907
908
897
908
916
906
918
932
902
891
836
837
841
814
821
806
817
850
855
870
836
817
817
836
819
847
863
855
873
888
876
890
878
897
887
865
889
888
894
905
878
877
885
896
913
874
847
821
811
804
811
828
845
858
870
866
881
871
899
933
899
919
932
934
915
892
903
914
947
964
943
949
963
966
972
929
928
905
871
874
848
896
917
867
887
870
879
891
874
864
814
788
798
783
836
883
856
912
949
932
936
908
912
900
864
867
834
866
878
850
910
916
915
921
890
887
862
887
892
878
886
876
879
874
844
869
872
901
896
890
901
874
873
878
859
854
840
826
831
822
830
872
855
857
866
852
849
848
841
844
810
814
864
860
904
945
924
937
908
894
845
809
845
847
844
881
867
851
855
853
851
888
920
872
880
878
858
898
890
897
904
889
895
924
928
917
900
893
876
871
892
884
875
897
849
846
849
838
849
846
812
806
799
782
794
790
810
819
834
865
856
847
834
819
832
828
850
868
880
846
802
791
763
753
770
834
897
908
923
915
887
898
935
899
903
879
851
833
846
868
876
911
910
875
876
884
880
851
844
860
834
866
884
870
917
953
934
947
946
903
908
905
881
899
896
858
877
908
886
898
928
891
926
955
917
932
915
914
950
921
925
925
910
913
892
886
908
909
940
964
929
932
948
911
935
922
889
912
931
894
899
908
899
931
913
927
916
893
909
930
926
965
966
955
979
955
942
945
915
914
842
776
771
792
788
864
942
937
922
928
917
910
899
878
857
850
859
844
880
886
881
919
908
952
952
923
968
966
943
954
971
978
971
972
981
983
967
989
981
934
957
964
939
941
969
971
978
969
947
963
960
961
959
928
908
923
906
939
912
828
826
809
829
817
812
830
820
841
821
811
829
809
836
839
808
823
806
812
836
850
845
890
885
908
898
896
912
885
906
917
889
908
935
875
837
827
789
759
750
757
795
805
831
860
871
842
802
800
799
785
809
829
853
890
881
879
893
865
890
870
904
921
904
933
956
944
922
906
909
915
928
931
916
920
938
923
918
916
941
918
911
952
966
972
1006
987
978
925
917
879
901
889
892
889
877
888
909
907
904
875
891
871
882
884
897
938
952
944
951
914
936
922
929
913
911
939
918
933
964
944
946
952
951
950
976
961
957
936
927
936
915
948
948
935
930
898
905
899
920
945
919
943
941
933
927
928
951
960
949
952
895
933
938
931
978
958
964
953
949
948
945
934
957
938
919
885
873
875
882
915
940
922
925
903
919
919
902
910
910
919
934
919
937
933
934
933
922
927
880
882
875
894
902
931
951
948
927
920
880
890
888
861
889
892
903
933
900
889
874
854
873
877
888
912
919
968
912
908
886
865
872
879
895
872
872
878
883
890
893
891
916
925
920
942
907
918
917
936
950
951
953
932
912
911
912
949
939
945
934
897
892
893
921
934
876
888
903
879
906
892
900
914
877
889
911
895
913
914
907
907
890
890
889
895
910
906
894
888
846
853
865
877
888
902
933
972
939
919
897
896
911
888
865
861
899
902
911
919
907
903
912
907
926
936
961
955
955
952
942
949
933
931
935
944
932
931
944
929
930
954
975
939
945
948
924
879
854
835
842
870
877
858
877
884
883
886
890
896
863
811
785
829
876
910
908
908
889
867
878
882
894
936
971
937
953
958
929
952
929
913
932
897
910
911
907
918
917
880
886
879
890
908
912
928
918
932
932
923
938
921
896
904
901
932
926
918
926
898
898
916
929
954
948
927
938
910
912
915
902
921
920
928
935
955
937
946
968
960
963
960
960
960
953
937
931
946
940
952
953
951
962
946
946
935
916
904
910
941
927
928
942
940
941
944
940
919
918
935
941
927
937
949
963
964
939
932
952
936
971
961
964
979
982
968
956
941
959
955
970
968
962
984
970
960
966
972
967
956
974
987
996
1002
991
951
949
923
919
937
936
938
931
928
928
916
913
916
937
930
920
920
936
942
875
870
859
858
876
891
904
902
929
954
931
937
906
889
892
880
900
914
914
943
943
933
918
879
896
911
928
933
870
923
912
905
930
939
933
928
928
926
919
932
927
959
947
962
931
945
933
916
898
870
868
878
933
931
937
944
944
923
914
928
940
930
926
922
929
951
937
929
914
932
939
930
971
939
933
938
943
950
956
948
973
975
968
938
941
929
922
961
976
965
950
922
962
1003
970
961
959
922
917
930
929
935
918
897
850
844
866
857
898
893
891
924
934
940
943
914
925
902
903
891
868
861
880
892
904
927
949
968
952
966
946
946
945
912
911
901
898
945
959
962
933
916
914
920
932
935
930
930
921
949
953
924
946
940
954
952
930
937
931
937
952
941
930
912
919
891
890
903
911
934
937
944
947
938
925
919
958
949
944
912
855
868
881
901
930
936
936
932
914
925
922
917
936
933
924
935
922
949
970
956
947
943
942
924
902
879
901
916
928
956
944
923
920
900
903
903
895
889
900
925
970
938
961
959
948
932
925
931
933
963
969
953
976
997
994
979
943
949
930
934
919
915
916
894
899
896
877
860
849
878
891
913
932
959
958
929
908
880
908
902
926
892
899
939
959
964
957
947
929
958
947
964
980
967
963
941
947
950
934
903
887
902
923
919
955
955
961
931
934
960
931
936
950
934
911
915
899
910
934
940
934
910
914
906
922
929
940
919
919
908
925
936
915
903
896
901
909
880
906
936
914
930
942
918
903
913
918
920
901
886
887
872
877
864
878
872
866
873
882
896
910
901
912
886
869
807
777
810
870
876
891
893
908
912
921
914
902
916
914
932
938
922
892
875
893
892
919
937
935
926
901
881
882
900
929
938
946
952
959
951
946
934
895
875
892
930
958
963
972
978
992
996
986
972
933
926
925
919
931
945
943
975
938
903
886
883
899
891
910
921
910
929
935
941
911
904
899
915
923
925
916
916
895
910
986
954
932
958
970
963
937
921
916
863
820
788
747
760
803
790
806
796
805
801
774
753
747
742
739
740
738
736
739
749
750
756
769
780
794
812
823
775
792
794
785
794
825
834
843
826
810
817
792
784
769
723
730
733
762
790
837
830
809
811
804
781
770
753
780
749
745
759
808
852
907
865
891
914
877
915
920
876
906
938
897
936
923
914
886
901
928
918
879
886
916
909
890
865
824
825
820
828
834
843
856
816
824
843
791
814
829
868
885
881
859
837
833
828
825
849
869
890
846
867
891
925
888
937
973
948
941
952
973
952
930
921
957
956
963
945
899
889
881
882
873
891
882
875
885
879
921
926
955
943
935
945
973
966
948
950
952
924
940
944
927
950
960
948
950
994
1017
1004
1008
967
969
907
814
769
783
803
813
825
811
867
878
844
826
830
826
893
837
805
781
758
787
825
848
906
947
954
977
997
1033
1144
1008
1000
1083
1014
1029
968
955
960
966
948
938
930
915
945
936
912
925
913
937
947
934
918
915
935
927
961
971
942
951
933
926
939
920
929
920
951
940
953
939
897
913
906
918
944
927
938
936
941
936
932
949
918
924
901
923
906
909
947
916
929
925
915
917
925
925
929
900
855
835
828
835
842
901
946
935
939
923
916
915
904
914
913
912
913
915
937
930
919
934
945
939
951
938
936
940
898
895
874
881
894
898
902
911
908
926
908
914
905
905
897
883
897
903
899
878
875
885
891
889
923
930
941
963
945
935
925
901
888
883
896
914
907
922
903
917
917
906
889
901
909
912
900
922
918
929
936
910
917
853
841
849
868
892
919
932
931
913
927
915
911
908
896
880
876
870
859
867
875
925
908
908
899
910
913
903
901
911
910
928
914
864
848
857
859
886
886
895
937
948
938
951
903
891
870
887
892
897
901
907
899
888
907
909
900
914
906
933
919
897
902
905
897
893
897
895
896
897
900
891
903
907
891
887
900
912
937
909
891
876
889
867
852
879
895
918
940
927
905
918
923
891
879
878
887
899
909
911
918
917
849
836
852
844
890
921
950
937
909
896
873
870
871
884
897
906
899
906
908
890
900
889
887
910
929
918
937
906
907
883
900
898
920
923
910
923
974
962
965
964
961
958
934
939
953
948
911
886
905
889
902
894
900
911
902
915
921
909
898
881
896
884
872
878
869
870
862
871
869
875
881
902
907
896
886
872
871
881
866
903
874
893
953
913
912
924
904
879
869
870
876
870
922
922
911
943
919
907
904
895
883
880
922
901
920
903
900
899
905
913
880
875
908
915
920
930
901
888
874
873
895
895
879
872
850
851
858
863
912
938
923
923
915
913
907
885
908
889
888
904
879
908
931
932
939
925
904
938
927
932
944
916
895
832
790
772
817
841
854
873
898
901
946
916
898
909
882
844
859
870
860
837
825
820
821
846
868
889
872
902
900
856
857
844
803
751
790
786
777
791
802
814
817
815
831
841
834
820
782
809
818
839
873
852
894
904
900
869
901
937
906
919
874
900
901
875
906
879
801
815
784
777
718
745
741
733
743
763
754
706
730
697
687
700
677
676
662
649
647
651
650
644
656
653
666
666
655
643
659
652
648
671
661
679
664
669
682
667
671
686
683
682
708
713
719
702
709
724
733
708
725
714
718
742
755
747
764
737
751
750
760
774
772
795
800
833
807
798
788
814
806
711
754
744
736
714
729
723
731
748
766
779
801
799
811
794
764
782
773
820
784
784
788
779
782
841
870
896
929
942
946
946
909
921
906
809
772
784
774
788
755
765
742
812
815
790
771
791
819
833
788
815
791
779
778
776
756
756
768
753
781
771
772
756
751
818
781
759
744
788
788
791
798
780
814
806
789
785
778
792
776
773
749
757
761
732
768
794
805
847
854
823
803
777
747
749
757
750
740
739
768
796
797
783
781
782
777
767
762
764
757
748
755
777
790
752
773
748
741
748
766
785
790
789
772
753
769
770
767
737
752
769
758
766
749
760
772
753
770
800
819
867
852
841
826
737
840
823
793
762
718
734
700
697
695
693
707
738
740
791
760
808
771
774
748
757
728
735
718
698
703
684
677
696
681
685
679
702
686
511
897
694
714
715
696
719
704
716
718
696
713
711
718
713
719
723
750
736
723
721
706
690
686
676
668
672
673
674
689
704
706
708
708
698
687
686
682
675
679
679
682
677
682
687
696
707
715
707
718
723
719
714
711
703
694
698
693
696
697
696
707
724
728
742
736
719
705
695
691
690
690
698
710
734
737
714
706
686
699
695
673
656
658
662
650
668
656
647
653
663
689
648
668
656
671
667
673
685
684
700
712
726
733
738
718
708
711
709
697
704
707
730
753
787
812
812
817
828
828
848
847
841
845
822
805
752
725
724
722
752
770
780
754
758
762
752
704
703
716
688
692
681
675
662
538
770
647
654
649
660
673
669
700
686
686
684
676
681
666
698
696
739
761
806
821
759
812
801
778
756
743
755
745
720
719
737
740
730
711
714
708
696
703
696
678
695
683
669
658
665
657
647
629
644
637
641
645
643
655
653
634
653
641
621
652
629
617
633
633
627
638
635
653
651
668
675
674
683
668
657
653
632
641
630
615
625
615
606
618
623
619
651
646
653
667
658
661
673
651
668
658
648
632
649
645
641
655
669
652
654
638
651
641
647
655
642
653
642
663
673
666
677
689
684
691
679
693
685
679
697
705
697
717
730
742
778
798
802
829
784
758
770
777
780
805
856
879
910
890
911
865
836
832
806
818
854
854
881
880
870
857
852
851
841
828
859
879
882
921
908
894
903
858
894
928
905
916
927
902
915
904
907
898
886
896
886
912
933
946
976
987
973
982
959
982
958
917
921
904
928
929
915
948
918
921
948
952
956
954
967
985
954
986
971
972
1007
963
968
973
974
971
952
989
990
989
998
969
963
936
930
919
891
932
925
959
943
936
936
905
909
930
921
971
990
976
1000
979
967
973
944
979
955
957
984
963
985
973
955
964
964
958
964
938
952
943
907
918
905
898
937
914
946
947
948
940
914
919
918
904
922
896
916
936
932
950
943
921
931
924
940
964
944
934
964
953
910
932
927
906
934
947
920
918
890
912
913
916
913
900
891
912
905
927
928
948
932
941
950
941
927
921
885
850
873
895
932
914
899
928
899
904
906
893
903
898
891
879
870
901
921
959
951
919
919
888
908
919
914
900
934
903
856
818
795
814
868
871
883
872
867
886
849
817
786
756
754
764
773
785
784
765
764
790
849
877
898
892
859
882
826
821
836
886
901
947
963
956
978
974
975
1000
962
934
948
921
909
937
925
944
947
928
928
940
935
944
934
965
966
943
960
956
961
962
959
977
988
981
1017
992
980
971
949
958
981
964
960
916
888
900
905
924
974
967
965
977
960
932
899
848
838
837
900
956
932
939
932
929
950
928
951
955
938
965
961
937
927
884
873
892
909
957
934
935
913
892
885
875
866
885
882
881
890
887
927
886
885
882
851
880
895
906
948
937
953
929
900
909
881
869
876
877
887
906
929
918
907
899
911
885
880
875
871
901
897
929
929
902
901
886
872
876
876
903
915
909
918
933
943
959
937
935
929
908
930
936
934
928
921
926
938
922
920
905
905
923
918
936
937
920
912
903
899
903
903
901
898
898
900
908
888
876
862
844
846
856
879
901
900
909
896
874
870
866
859
863
901
889
921
958
942
940
933
900
904
890
901
908
913
910
903
890
912
895
887
907
900
887
889
865
827
860
854
870
892
881
892
888
893
870
902
876
883
899
913
923
941
934
929
938
903
916
911
911
919
905
898
916
902
885
903
887
888
893
878
895
914
888
901
902
875
892
876
865
888
891
893
913
907
923
937
910
921
908
872
895
889
879
914
896
902
934
928
925
932
927
913
978
939
950
963
955
954
969
935
934
928
926
954
957
933
933
913
907
922
913
915
945
965
928
927
916
909
906
886
907
918
911
919
934
873
846
874
859
915
930
915
937
933
926
938
901
902
876
851
792
785
831
881
902
894
896
914
874
891
896
884
904
907
876
898
892
892
918
903
912
912
899
915
914
906
911
877
898
898
893
899
880
877
930
924
931
927
909
907
900
888
894
905
895
910
893
909
928
916
922
922
911
921
914
914
913
891
907
916
903
924
921
925
938
909
921
933
906
900
885
910
921
900
899
910
893
853
863
822
815
796
801
830
863
866
888
861
859
882
865
879
862
837
867
882
890
909
919
874
781
750
732
735
717
714
460
947
722
716
719
731
722
741
724
724
739
750
738
743
739
741
734
747
754
764
832
859
859
900
915
893
897
889
858
863
844
846
872
865
875
886
888
866
878
865
885
837
821
782
801
802
805
834
873
884
895
893
861
883
880
869
871
872
871
900
905
838
856
873
864
849
830
831
851
861
882
882
875
894
918
884
910
874
902
926
890
911
932
893
908
855
812
777
760
768
756
774
747
753
746
769
783
783
798
807
795
829
840
825
836
848
843
835
814
765
768
738
735
735
724
715
698
714
710
714
720
708
704
713
707
703
700
702
693
708
705
692
713
707
721
728
748
775
766
750
785
795
819
842
862
880
854
872
868
881
874
791
813
804
786
817
812
810
846
851
894
896
880
855
862
862
844
837
781
764
781
772
822
874
899
898
903
914
895
840
870
899
842
881
891
871
851
881
883
924
960
958
963
934
869
880
849
855
855
822
855
866
890
906
927
922
908
845
856
829
856
885
847
848
828
868
850
834
850
852
863
883
827
843
862
870
840
801
787
807
814
867
913
909
928
971
1027
900
837
792
837
874
866
898
877
845
877
875
865
897
927
917
920
928
894
887
853
823
844
859
819
867
870
878
911
919
883
912
898
880
882
851
791
777
811
849
850
884
903
893
850
822
823
839
856
855
875
913
894
942
936
928
943
964
941
960
951
929
945
925
917
939
954
938
952
947
941
953
900
904
879
837
880
867
915
936
913
913
931
918
902
864
889
902
886
920
922
881
903
921
874
888
913
904
960
977
931
930
934
914
916
926
901
929
925
916
942
945
956
966
936
896
881
852
881
892
858
889
875
869
879
873
896
916
888
889
907
899
892
893
886
910
895
880
903
897
943
955
932
942
921
936
930
899
926
930
898
905
905
897
914
925
909
940
930
915
930
923
893
909
928
903
932
927
906
934
965
924
941
929
914
919
915
912
936
898
892
902
907
916
922
901
922
927
928
937
916
918
916
885
917
922
897
895
883
867
892
893
877
876
912
904
928
932
923
945
932
908
921
910
902
914
902
883
910
900
909
911
876
892
901
875
894
877
859
886
880
898
915
904
859
883
882
873
906
913
903
937
953
932
943
934
912
928
900
886
900
892
882
906
983
920
934
930
889
835
805
791
790
797
789
805
795
823
822
796
801
764
773
766
770
775
787
786
762
794
781
755
793
790
814
793
766
808
761
767
764
754
748
735
740
719
719
709
704
679
694
691
697
710
741
784
839
840
828
843
834
824
807
802
784
813
798
769
773
748
732
717
728
723
745
764
756
822
820
821
815
776
761
744
706
703
706
705
705
719
716
735
756
749
764
781
778
787
787
793
783
743
764
734
730
723
739
734
782
816
871
838
868
889
876
863
795
799
813
812
794
836
862
854
892
917
900
917
896
879
860
839
830
819
800
780
784
794
770
828
849
850
872
868
852
859
873
839
860
874
879
880
844
810
823
811
810
777
750
812
879
882
862
834
877
894
879
873
910
886
915
938
942
942
985
981
973
995
1005
966
988
964
929
958
980
963
1000
1016
968
970
967
946
957
953
951
972
961
946
958
935
946
953
930
935
941
904
920
909
901
923
959
939
953
933
870
857
851
852
923
922
890
921
905
877
913
916
894
921
926
908
945
951
916
942
923
877
851
858
857
886
924
890
934
929
907
914
922
881
905
877
861
910
906
892
915
924
916
948
931
916
913
910
926
905
833
841
867
871
926
941
902
942
939
915
919
913
876
889
882
886
909
919
933
953
942
964
955
936
920
897
887
881
875
899
919
910
938
942
930
948
931
916
907
898
897
934
932
946
954
937
940
946
943
939
939
927
843
764
812
790
778
780
792
796
765
757
744
723
732
714
730
743
764
809
832
859
857
860
854
846
868
873
866
874
817
827
844
845
881
915
898
928
935
893
909
882
854
846
845
874
896
890
911
920
878
860
971
1016
1031
1028
898
823
780
765
764
757
744
744
747
758
777
839
868
866
890
889
922
918
904
899
883
863
883
912
895
920
909
895
903
911
953
975
957
966
951
933
932
902
907
906
909
905
915
947
948
936
937
925
928
884
877
898
890
892
927
900
911
889
914
920
886
870
864
882
879
872
912
924
915
920
887
894
877
883
896
889
906
902
883
887
899
863
876
841
856
870
849
845
859
847
880
901
905
914
905
893
876
853
862
848
866
876
865
866
875
890
901
919
936
929
950
913
917
915
915
919
900
889
885
879
884
884
883
904
872
824
853
853
869
893
893
909
922
911
933
931
895
908
898
881
896
896
893
898
896
903
909
875
869
874
892
906
909
904
920
888
884
846
840
839
821
839
871
857
855
862
881
888
859
874
860
857
864
850
870
889
894
874
857
862
874
864
886
875
871
876
870
867
865
848
882
896
900
909
936
915
911
896
883
879
878
886
902
867
871
833
847
839
822
837
832
851
881
882
882
875
877
882
868
884
887
858
854
869
881
912
907
903
900
888
874
892
868
880
876
859
872
875
862
877
860
853
863
856
853
813
809
813
808
842
825
833
848
849
854
849
853
865
815
795
770
746
766
797
832
854
840
798
807
794
751
735
733
746
759
768
798
838
856
859
870
856
843
862
858
827
848
856
848
888
918
888
873
867
865
889
902
896
897
919
911
937
950
914
929
919
887
897
920
908
919
918
903
932
909
926
912
909
900
906
922
915
899
892
851
882
898
891
925
941
907
937
933
929
930
902
925
940
917
920
945
917
931
936
957
896
933
911
887
932
912
870
889
791
856
851
835
905
899
912
861
892
873
856
860
848
855
875
869
855
844
836
838
840
865
853
859
893
882
917
902
932
967
965
961
975
950
934
952
941
951
946
883
868
849
838
810
835
826
840
852
867
874
857
843
830
837
827
845
854
829
846
805
810
819
836
822
884
898
865
897
862
892
875
839
854
844
854
874
889
857
884
872
881
855
826
859
865
820
832
864
888
937
926
924
939
914
911
898
878
916
943
907
937
924
907
921
947
896
923
926
900
919
900
834
838
826
808
850
873
886
942
960
971
982
930
933
934
892
897
915
838
879
897
852
906
904
891
945
942
910
932
934
918
940
911
931
941
914
921
931
913
926
934
917
946
943
915
920
904
918
922
899
905
838
819
846
853
844
890
902
878
898
897
883
893
874
868
899
883
884
870
848
896
896
883
909
907
883
910
893
906
912
909
910
904
876
915
911
918
945
919
930
931
905
917
915
899
922
929
891
901
847
868
873
843
849
865
857
874
856
879
897
895
889
865
839
845
857
826
853
853
845
840
844
853
840
870
867
836
863
843
826
858
879
864
893
904
855
874
881
865
875
878
862
871
893
887
880
833
861
859
810
758
745
758
755
769
803
846
865
875
871
805
806
785
774
758
736
748
730
701
709
717
705
694
686
681
683
686
699
695
702
694
694
687
699
717
727
750
756
759
781
796
820
837
857
847
860
830
816
790
769
816
866
897
898
894
884
844
882
915
861
892
887
874
890
880
899
911
889
871
824
852
865
811
832
834
854
899
897
916
926
891
908
910
916
939
915
891
912
925
909
938
908
932
948
914
936
934
912
924
916
890
852
841
835
850
859
898
921
926
932
917
906
915
910
903
923
908
923
934
927
940
918
917
925
904
916
897
872
883
872
883
906
848
868
894
888
899
906
914
933
882
892
891
881
910
908
909
900
891
886
914
911
916
951
938
950
951
934
953
927
931
955
935
970
951
945
942
927
961
951
957
947
967
923
900
907
893
912
888
885
921
902
925
910
905
906
913
893
882
860
849
860
861
842
797
786
787
794
815
848
872
846
860
888
872
870
864
878
897
896
895
897
866
876
872
878
909
849
867
862
855
844
851
868
866
848
852
866
855
891
888
910
905
886
912
907
898
889
904
909
883
859
867
862
854
867
867
887
907
884
911
856
850
878
889
900
895
906
895
873
887
888
875
901
895
871
887
871
864
881
875
855
830
765
768
753
760
784
797
815
827
827
825
824
811
839
825
804
821
836
864
872
876
882
878
894
890
906
892
912
914
904
858
828
825
810
842
855
864
886
919
888
899
889
849
839
826
848
847
849
889
892
892
850
791
788
828
871
875
889
864
813
782
792
802
788
763
750
768
894
897
900
923
873
863
850
827
824
813
809
790
801
832
860
875
899
861
888
878
876
849
795
799
786
768
749
760
756
761
729
749
760
781
795
798
822
843
832
816
823
837
850
822
848
875
884
939
937
901
919
922
890
903
925
890
925
915
902
918
854
837
886
885
879
916
880
912
932
906
940
933
890
912
909
893
922
911
926
932
898
931
920
894
816
765
786
765
801
779
798
799
809
847
978
837
855
888
976
901
991
1036
996
894
869
889
908
878
914
936
896
909
916
876
909
918
841
855
849
855
873
885
855
877
892
850
888
876
871
849
825
820
783
821
828
862
842
876
873
836
838
861
842
892
874
807
857
884
864
908
918
877
920
929
887
913
916
904
945
958
927
950
926
948
960
913
923
931
925
938
886
856
906
940
950
952
924
900
897
853
876
899
867
902
928
894
929
930
887
889
879
853
857
845
823
851
893
900
957
963
958
969
926
924
912
884
915
913
902
927
945
907
935
946
914
927
909
884
865
795
824
808
810
845
881
923
949
966
924
918
916
899
891
892
872
930
943
916
969
934
901
916
932
904
935
938
919
927
897
895
887
826
833
843
822
856
874
896
943
954
931
941
920
892
919
919
884
916
927
906
901
857
885
899
904
914
938
910
933
920
909
939
942
894
902
910
889
928
924
899
911
930
897
907
906
900
897
896
889
914
902
888
895
868
901
930
862
860
833
846
870
889
863
880
840
837
855
865
848
863
893
871
893
902
898
914
920
877
903
908
882
888
886
882
899
920
880
891
889
855
871
886
873
897
915
902
880
843
820
833
837
833
876
899
895
908
898
869
888
872
872
879
884
883
888
884
870
875
853
872
892
873
887
899
888
845
829
831
804
803
818
774
777
760
729
750
733
745
760
779
758
803
807
814
802
783
742
753
696
697
682
691
691
696
713
739
750
726
720
738
776
805
825
822
826
816
815
796
807
802
812
818
857
866
861
895
899
873
877
875
875
841
864
883
885
925
906
895
887
881
874
885
874
869
870
879
918
910
909
903
889
895
891
894
899
900
891
896
892
895
894
884
878
889
892
898
894
894
882
862
855
864
875
908
908
910
920
908
907
902
916
917
895
921
885
875
872
879
881
904
897
886
920
912
922
912
884
871
818
775
741
749
746
752
781
825
875
868
918
879
850
860
856
831
793
762
779
778
801
852
867
874
903
899
879
913
886
876
885
855
865
889
885
914
901
894
901
865
819
816
800
815
819
879
899
853
876
853
820
833
827
811
822
820
860
854
858
867
861
862
862
840
866
869
860
875
842
876
870
850
849
841
858
871
859
895
884
871
868
843
851
871
873
913
883
877
889
883
862
822
806
808
819
842
877
893
896
927
886
893
879
861
878
883
866
880
861
874
887
873
876
855
861
900
899
893
885
884
897
895
876
875
879
871
884
873
855
884
884
877
900
883
847
827
785
806
791
773
821
856
871
874
904
857
865
882
882
877
878
856
866
880
889
881
890
880
805
779
819
820
832
818
828
810
756
782
819
839
812
797
788
788
800
806
802
813
829
817
802
819
831
761
748
726
727
716
703
694
700
674
661
672
677
668
673
675
670
668
665
644
659
639
658
657
666
702
727
737
810
811
866
893
887
885
885
868
873
821
816
794
803
796
773
763
760
765
749
740
775
777
819
851
834
770
742
770
734
753
752
736
722
704
704
686
695
696
691
661
683
674
685
673
712
702
723
737
746
756
774
764
784
801
732
781
738
762
756
765
764
806
844
855
858
892
926
917
926
919
866
907
911
875
838
798
829
867
838
906
903
867
874
838
820
855
879
859
886
887
888
862
797
812
757
789
808
823
798
840
828
858
851
847
855
867
867
856
832
849
822
870
858
898
890
872
888
857
876
853
856
883
874
867
839
842
854
817
834
871
884
817
803
864
899
935
896
928
929
887
890
891
892
922
913
936
913
909
880
848
819
840
859
897
918
889
848
887
911
897
924
933
930
939
933
922
912
897
935
943
909
843
827
794
770
741
751
774
823
927
866
926
906
884
872
851
851
865
841
817
767
777
750
732
726
748
811
869
886
881
875
887
884
911
920
928
938
944
926
925
928
908
929
934
920
918
909
914
905
887
897
886
880
906
920
923
926
884
883
889
878
890
905
896
911
919
931
935
912
921
925
893
867
865
866
930
932
932
943
916
931
882
882
821
827
815
783
786
774
791
804
799
825
829
830
796
783
808
828
860
857
867
877
881
841
861
857
856
838
860
876
838
895
912
906
874
830
792
797
767
774
782
801
826
872
836
839
846
871
889
889
882
878
857
912
928
916
946
943
863
851
880
855
893
866
878
884
862
854
843
865
875
849
867
843
803
778
776
833
819
861
880
882
888
880
883
892
872
898
905
876
899
919
892
902
868
885
872
904
921
927
841
833
848
847
838
843
838
876
877
898
931
912
928
921
919
943
934
931
946
926
936
926
933
939
915
921
930
926
947
945
910
933
933
918
934
935
923
947
941
964
958
919
932
908
861
879
870
857
874
876
862
824
820
801
801
782
774
743
748
762
792
796
826
844
837
810
820
817
792
822
791
822
793
815
831
848
862
843
789
790
775
757
743
751
741
771
785
808
790
771
762
756
746
742
746
748
741
746
744
771
803
838
869
899
894
854
878
836
855
873
886
887
892
895
915
928
911
893
904
905
886
929
899
914
894
821
852
874
840
894
893
874
903
875
874
831
800
823
824
881
890
866
836
781
810
835
812
856
863
861
908
876
885
877
859
859
862
895
936
907
922
931
915
924
942
922
960
962
919
938
957
905
906
901
903
925
886
879
905
880
916
895
881
905
885
883
879
896
911
903
934
924
886
900
908
880
898
887
894
899
892
880
836
874
837
889
898
894
932
907
890
916
894
865
883
894
926
878
916
932
919
941
890
894
884
914
881
901
919
910
896
875
838
801
792
776
780
805
797
825
827
856
863
845
833
802
808
799
795
797
823
831
851
879
864
885
887
866
899
930
896
941
949
933
894
912
916
930
927
861
866
866
832
851
822
842
862
859
909
888
906
963
953
969
910
873
868
867
849
822
842
861
838
876
869
871
884
837
875
885
877
883
811
833
834
836
831
816
841
871
876
876
881
833
851
874
890
870
895
928
916
942
938
949
968
946
942
925
914
857
871
872
866
852
862
857
839
861
898
875
889
918
940
924
900
880
864
858
798
813
811
813
821
820
800
805
834
826
834
837
831
821
797
774
778
736
758
747
743
731
730
729
727
721
742
743
756
782
810
842
884
902
903
923
938
941
959
938
860
839
863
917
908
884
825
861
877
908
874
908
908
879
900
910
921
906
880
837
842
845
835
810
840
862
884
870
908
925
872
812
792
844
850
883
878
898
902
889
892
876
855
810
820
848
829
848
918
938
954
970
925
932
916
901
866
800
826
806
815
823
841
834
830
811
837
856
898
903
904
912
935
932
878
907
938
944
964
965
959
971
937
907
907
865
808
814
839
882
900
885
895
864
858
895
899
890
922
910
904
914
898
880
917
887
876
874
886
890
918
908
885
923
922
914
955
969
934
952
946
895
929
921
891
932
927
883
903
885
853
809
821
783
770
767
748
744
766
784
776
765
768
734
758
761
777
805
782
809
766
741
744
749
728
733
703
736
750
756
757
749
730
770
779
771
777
753
779
772
789
804
812
823
801
821
825
818
850
857
857
894
916
907
938
908
894
893
910
889
916
942
896
849
864
867
803
781
832
906
902
914
914
905
900
887
872
909
928
936
919
928
935
991
998
942
901
882
877
857
889
898
933
913
911
905
918
932
950
957
960
974
932
955
960
948
997
959
896
845
829
819
780
727
820
760
772
774
786
739
778
770
783
785
768
763
757
709
733
743
744
820
891
847
901
949
932
930
894
866
843
814
802
776
786
784
793
795
792
755
756
763
773
804
804
816
802
785
799
791
809
809
782
802
794
788
762
734
740
739
751
751
776
763
770
791
793
790
634
914
789
764
793
754
768
774
749
744
735
717
709
701
688
713
695
691
725
725
744
751
754
757
759
757
749
766
768
751
751
772
811
826
831
814
774
774
758
753
739
739
764
760
771
746
742
740
750
773
778
764
798
760
718
752
736
764
778
774
801
778
777
797
789
746
768
742
756
763
715
738
779
782
730
771
778
781
775
748
777
766
762
766
764
808
824
874
848
880
832
844
818
809
807
791
819
826
821
837
836
856
853
863
857
821
831
833
819
851
879
877
798
825
834
793
816
795
779
790
775
782
791
788
776
830
856
858
908
914
870
878
873
843
876
906
878
912
896
828
816
792
807
769
812
811
808
817
818
842
849
820
857
837
854
874
843
858
851
871
903
860
878
811
854
910
871
880
878
848
821
847
853
853
798
821
832
882
904
912
898
904
902
871
894
894
864
899
924
892
927
934
906
927
932
902
907
906
867
887
899
873
894
882
859
830
865
863
831
861
858
832
869
828
857
862
884
900
975
960
909
924
882
906
902
886
866
852
818
786
789
770
790
768
725
785
822
939
824
806
755
755
760
757
736
735
730
728
727
733
719
705
704
698
700
715
786
755
808
804
781
779
744
754
746
751
773
818
844
871
872
881
888
918
824
803
881
923
920
913
896
907
878
895
892
873
869
834
796
766
744
733
733
750
749
797
798
836
841
846
870
862
860
864
881
866
849
873
863
860
883
895
890
895
845
839
838
797
824
822
839
877
908
942
933
951
946
936
887
871
833
822
792
812
801
809
840
860
867
899
888
896
840
840
858
841
862
855
825
856
882
901
889
907
951
930
962
956
923
929
929
909
910
899
903
914
911
892
897
887
898
883
869
892
880
887
882
915
903
891
930
888
844
850
838
811
828
786
798
809
824
790
845
851
837
858
846
855
873
784
810
766
761
732
764
777
795
809
848
853
854
842
846
822
813
838
855
880
895
894
854
889
900
917
914
913
918
917
923
906
913
924
917
958
988
977
993
969
945
963
964
948
946
925
996
991
998
1004
963
969
950
920
905
903
905
928
920
934
940
956
947
931
943
966
943
966
961
966
949
922
962
973
942
976
964
932
951
936
922
931
899
910
903
884
921
919
897
902
900
918
926
915
928
925
909
933
939
907
935
945
912
916
906
917
926
925
942
948
931
954
940
911
858
840
825
847
874
897
884
926
896
909
903
880
899
925
903
892
869
853
860
862
900
909
868
902
900
876
927
912
903
931
921
913
928
884
891
888
901
940
904
910
925
896
918
912
896
937
937
948
961
941
920
937
881
897
901
900
932
916
910
915
891
915
918
882
902
870
869
877
846
865
881
884
921
905
920
940
914
916
919
916
921
893
905
900
886
895
904
924
909
890
907
894
873
897
876
909
922
888
922
931
910
925
894
910
927
919
948
945
934
931
906
916
930
904
928
918
891
898
897
904
917
933
916
929
901
900
903
887
912
927
911
927
920
915
945
933
923
940
922
936
939
912
927
909
933
937
928
955
971
944
938
901
913
901
896
913
916
944
968
954
972
969
949
955
956
926
938
906
882
832
785
801
846
886
892
912
929
902
916
889
888
893
877
895
873
872
895
905
892
902
880
878
899
885
915
936
911
929
927
908
939
947
928
888
825
869
883
866
888
918
909
921
921
903
916
885
894
885
858
867
864
869
892
910
914
917
907
893
899
883
890
862
811
856
850
833
804
759
763
735
723
725
719
699
707
732
707
705
703
710
689
708
696
699
689
690
689
681
687
674
666
688
677
681
706
710
704
709
722
726
745
807
774
719
732
744
715
742
726
740
811
740
731
709
714
719
702
699
688
682
685
685
693
692
707
707
707
710
710
719
721
714
716
714
721
719
713
714
708
713
721
719
727
739
744
759
762
763
757
759
763
751
754
750
743
751
766
765
765
764
765
754
746
749
755
761
763
757
748
744
746
749
751
739
724
713
708
717
727
761
800
823
855
863
832
775
747
736
697
709
691
708
689
717
734
731
719
736
736
752
703
703
687
697
684
725
734
776
826
843
845
823
785
769
759
758
771
769
787
800
774
788
807
760
726
737
727
702
705
712
713
726
729
723
806
832
820
806
785
788
755
739
729
708
707
713
690
710
695
713
704
713
718
716
723
713
738
746
735
758
766
784
782
787
749
779
732
730
739
712
722
735
729
728
723
744
745
737
745
750
749
751
754
769
758
778
779
767
759
806
790
805
839
845
841
825
791
774
751
746
762
763
771
757
752
756
763
839
796
823
822
777
771
762
740
738
739
741
735
731
762
779
776
801
800
795
801
760
773
780
754
769
772
776
763
731
762
729
745
774
821
831
829
813
850
841
831
852
843
835
818
813
841
883
906
934
950
969
974
954
949
942
915
867
849
832
812
797
821
779
856
851
906
923
887
916
911
904
886
842
805
790
791
803
800
821
849
859
866
864
812
851
856
925
917
904
886
840
815
781
776
805
818
832
865
872
872
876
882
862
861
867
854
858
877
885
888
908
894
904
914
916
920
912
928
886
856
821
785
791
784
782
791
810
815
843
860
849
838
838
804
803
798
838
859
862
886
926
890
908
912
856
876
845
822
808
814
819
809
806
823
826
840
856
838
833
812
821
818
815
801
796
822
812
805
794
787
776
797
817
843
868
913
909
920
905
890
840
832
829
830
829
827
807
833
824
821
824
826
827
822
811
802
816
817
806
820
795
787
788
781
792
776
813
796
842
832
879
870
875
876
852
842
833
834
834
828
843
818
837
839
850
804
787
845
847
863
852
856
841
852
841
842
854
863
854
864
861
856
837
839
834
843
840
849
857
878
877
878
887
870
855
861
840
828
827
838
827
831
839
834
838
822
822
823
803
801
795
799
804
817
814
821
822
801
790
787
816
801
797
797
797
793
791
798
804
789
808
801
794
807
795
798
785
814
810
809
814
843
849
848
846
850
828
823
798
826
815
810
799
806
815
831
847
814
819
805
819
821
820
819
809
827
836
829
821
774
788
765
774
767
781
800
766
769
789
801
819
795
822
802
796
778
770
763
759
785
810
828
860
871
890
896
873
886
887
882
877
865
847
800
791
801
807
802
789
794
786
789
806
806
810
816
795
762
857
822
801
799
796
784
787
779
788
795
800
811
783
733
743
763
746
790
859
856
884
878
864
803
799
772
751
760
766
778
843
889
909
917
924
916
904
875
883
861
814
798
815
826
822
870
894
867
912
922
905
921
870
899
910
872
843
795
772
819
883
882
900
935
909
928
930
907
932
930
945
982
951
874
856
851
806
842
879
880
865
865
859
877
892
891
933
964
963
970
999
947
959
988
971
996
1005
967
977
940
967
976
955
949
940
924
945
934
960
978
957
984
1006
977
981
958
929
964
982
955
957
924
945
956
962
905
876
843
823
833
825
813
823
818
795
809
765
752
756
750
716
711
748
810
847
867
912
919
910
902
897
907
938
955
981
1017
1032
1036
1027
955
930
943
908
933
885
922
952
973
933
952
967
932
948
885
894
867
874
875
855
878
858
867
854
897
903
879
859
892
879
888
894
925
930
935
903
845
808
788
790
811
836
833
857
852
879
876
885
848
854
857
837
873
857
891
884
899
906
868
900
925
920
925
917
904
891
872
873
874
876
868
874
882
873
888
901
884
900
892
858
865
899
866
895
898
864
894
896
894
878
890
900
875
902
903
869
858
809
830
889
905
932
951
895
911
913
873
894
893
869
902
908
897
900
894
868
883
921
936
922
957
956
913
915
906
876
879
848
839
820
792
774
806
826
864
868
846
848
825
798
815
817
847
862
887
902
868
891
895
875
861
875
875
839
874
890
883
878
901
925
903
921
923
879
888
833
833
903
918
951
926
938
937
887
894
891
847
874
883
856
894
918
875
904
918
902
933
938
918
934
942
946
925
957
968
966
925
902
903
881
911
903
909
907
877
898
859
868
835
805
864
927
912
922
927
889
854
859
874
859
881
867
860
878
903
893
908
919
905
908
890
871
894
862
866
846
875
895
889
857
900
898
876
905
896
885
848
812
806
871
920
944
966
941
919
913
896
889
887
847
863
876
862
874
887
857
886
902
859
888
862
869
859
868
859
872
884
877
834
811
843
894
943
942
943
972
980
927
931
914
870
862
850
824
851
860
846
844
858
870
886
903
914
865
896
888
868
871
881
894
847
861
802
843
987
953
968
966
917
901
888
856
855
849
857
842
866
877
876
877
899
912
888
903
906
885
882
884
883
875
885
877
826
828
853
852
821
791
834
921
923
905
863
878
859
820
828
819
797
834
827
817
825
841
811
788
823
920
987
973
911
882
889
884
889
859
891
904
875
901
910
897
885
873
895
852
860
868
881
851
891
906
917
924
933
920
871
889
875
805
797
863
881
916
922
907
924
907
915
887
904
882
855
857
869
858
868
878
877
844
862
870
859
851
896
893
852
881
850
801
826
804
781
806
805
797
822
839
838
812
813
782
761
755
751
734
754
742
745
759
754
736
766
734
743
793
893
916
896
941
919
884
886
891
849
848
854
846
838
877
918
890
932
941
899
909
916
821
803
782
815
842
886
866
889
896
868
891
893
859
883
875
854
867
866
845
869
887
863
884
918
875
806
794
774
799
765
794
793
795
838
853
866
828
880
895
867
858
873
842
802
858
950
872
884
820
789
792
804
800
807
780
768
779
833
806
802
765
734
723
699
680
680
668
689
714
738
740
768
800
805
817
826
806
796
762
758
751
737
760
753
753
769
777
771
801
792
797
769
756
754
751
729
766
763
764
780
802
747
781
777
762
763
767
783
795
800
823
799
810
817
790
825
862
842
853
797
823
796
774
766
743
768
765
748
747
751
745
735
747
748
736
735
719
719
722
704
680
714
711
702
702
706
707
699
704
703
699
706
700
712
704
699
717
702
700
693
674
687
680
669
677
667
666
676
673
672
681
694
679
692
689
701
701
699
707
710
690
712
707
699
717
704
708
708
718
726
739
751
753
755
765
760
759
754
758
752
750
749
729
734
747
748
755
773
799
792
798
807
566
609
1117
740
739
737
723
716
724
732
727
739
744
771
766
774
750
744
688
713
689
677
690
665
658
672
682
715
766
781
814
846
840
859
853
835
801
767
765
735
746
726
750
751
743
758
756
764
779
764
783
734
753
726
713
711
697
683
682
669
671
656
648
642
671
644
634
627
633
633
636
633
638
641
386
534
364
645
316
330
652
643
501
477
335
663
660
545
786
686
687
656
680
675
684
687
691
700
690
701
707
673
681
674
661
667
666
665
669
660
680
682
679
671
672
643
665
646
635
648
634
646
643
651
640
650
649
642
644
639
639
660
651
658
680
712
726
753
774
767
758
713
719
693
687
699
690
709
695
685
694
695
680
670
679
673
654
662
657
647
657
644
642
641
666
664
680
698
691
734
714
715
732
709
707
707
700
627
654
412
315
386
421
715
715
730
554
916
519
476
441
1425
712
710
731
739
732
729
737
737
716
731
734
508
937
746
754
778
812
821
852
945
837
808
766
638
479
322
703
704
695
581
559
629
387
564
281
268
330
271
390
435
291
717
566
330
421
307
463
688
700
678
677
669
668
674
682
674
685
686
675
679
718
716
719
752
728
733
725
713
717
712
696
717
689
726
715
726
758
758
762
789
783
802
835
806
806
817
799
838
843
833
844
854
889
925
895
890
874
868
847
795
823
816
796
838
840
835
860
848
830
815
796
811
812
803
820
800
816
831
846
841
835
806
809
790
809
814
838
847
869
894
877
878
877
918
867
860
864
857
871
848
846
828
816
784
782
812
812
842
881
878
874
893
884
885
872
881
861
849
878
890
871
864
879
891
865
858
858
886
896
910
902
883
866
856
869
849
836
851
862
892
911
886
863
845
756
725
740
773
494
1144
900
930
919
902
885
860
831
855
855
859
840
869
857
877
905
945
926
938
939
929
898
863
831
824
804
785
807
789
787
744
757
748
747
733
759
767
740
761
750
749
749
734
759
770
770
793
795
789
804
833
864
873
891
849
855
853
853
849
809
821
810
797
807
807
821
852
877
877
893
858
851
850
841
835
811
809
806
805
782
793
786
796
805
819
837
834
859
839
829
823
815
834
844
842
849
831
821
813
796
810
827
856
850
861
854
828
818
831
809
784
795
797
790
800
804
808
797
808
796
786
792
771
786
794
802
790
801
797
795
791
778
798
784
789
782
776
775
775
771
763
740
713
710
727
757
753
774
781
766
764
738
738
715
689
698
682
669
668
676
680
663
664
659
661
675
677
678
703
693
691
684
667
663
679
669
683
694
678
686
687
671
678
667
670
658
652
645
655
640
649
640
626
647
661
677
690
669
693
663
667
645
659
644
650
631
637
633
625
626
635
616
621
611
607
608
598
596
599
591
580
589
587
577
578
588
575
572
576
580
576
589
584
443
724
596
590
586
594
598
381
814
600
603
592
607
611
603
608
606
610
622
625
625
627
631
625
618
614
610
613
605
602
596
597
600
602
602
606
603
597
613
617
619
626
635
647
632
649
651
656
655
635
625
632
624
633
632
640
625
653
663
680
687
706
702
710
726
720
739
708
710
707
712
715
716
725
715
702
715
750
766
767
751
732
543
881
708
697
727
747
796
829
824
833
800
765
748
725
706
760
807
830
821
826
843
826
804
754
761
802
798
816
837
802
793
798
780
792
763
765
870
892
876
834
778
772
746
773
576
923
728
713
723
712
728
755
792
799
831
815
804
770
791
845
869
845
824
798
793
788
771
755
740
732
772
587
640
1006
459
1070
753
794
776
783
774
748
752
735
782
747
768
749
596
911
763
772
783
812
812
825
814
813
787
739
770
759
762
775
771
777
775
752
749
754
733
734
743
737
731
715
750
796
815
878
918
894
914
901
844
862
867
824
824
785
773
801
879
872
914
919
885
890
865
846
854
872
867
885
862
857
874
855
831
801
762
749
766
803
820
798
760
745
713
713
694
718
706
707
725
712
692
684
691
692
713
737
743
761
775
789
776
760
790
768
757
739
725
731
721
699
736
710
717
662
448
1015
450
976
718
685
708
686
674
685
674
664
658
659
668
687
675
676
691
660
695
668
664
687
681
676
729
706
698
727
738
788
923
838
807
773
714
731
744
751
777
786
778
783
782
781
791
791
793
769
780
776
735
758
751
746
776
794
779
809
821
805
826
815
816
833
800
800
818
839
843
861
851
825
810
756
735
757
787
786
832
812
806
841
854
871
873
858
873
891
874
897
882
878
900
887
855
856
837
842
823
816
811
817
825
787
810
871
850
868
889
829
818
819
803
827
825
845
854
868
882
857
827
869
864
851
812
780
802
811
544
530
533
824
820
795
796
780
823
841
857
908
895
851
895
946
924
926
892
813
810
806
812
790
844
846
839
851
890
854
825
825
820
824
835
869
883
891
856
856
843
847
843
838
850
884
888
873
879
868
844
785
762
787
816
853
858
861
893
874
854
868
873
852
868
858
861
865
874
873
886
881
876
878
863
835
788
752
788
831
884
881
906
896
887
891
879
858
883
896
904
928
923
918
927
926
925
924
893
917
914
901
927
927
925
939
919
926
921
898
885
875
894
908
892
904
905
908
926
919
914
848
800
844
883
881
893
876
857
857
864
849
849
838
839
839
867
884
897
916
900
902
917
918
899
901
888
885
883
831
823
839
858
861
883
889
887
894
864
867
864
856
856
874
851
860
871
877
899
921
910
900
882
872
877
882
876
889
899
910
890
867
866
871
865
878
881
870
892
873
898
907
890
878
838
796
786
836
887
876
902
910
911
898
882
860
867
853
847
874
885
882
897
912
881
886
885
881
904
918
909
924
903
861
836
808
838
844
836
868
893
889
931
907
869
857
850
833
847
866
868
878
859
876
846
792
786
855
897
901
908
905
892
902
880
858
869
868
874
886
897
903
915
933
903
913
899
903
914
889
893
886
854
863
882
856
877
881
874
904
890
887
882
870
865
878
858
869
897
901
931
910
902
891
871
868
871
858
903
918
906
904
898
887
877
891
866
853
852
863
861
849
852
812
792
766
752
788
812
826
827
840
857
840
848
850
846
862
852
844
874
899
878
905
901
898
905
903
918
945
931
931
947
940
946
946
924
943
953
923
904
906
876
874
865
876
882
877
863
846
836
844
841
854
881
898
890
886
858
832
835
826
828
831
811
805
774
769
801
844
870
880
860
863
848
843
839
844
843
857
859
846
878
889
879
911
904
903
914
920
917
932
907
900
909
906
912
927
924
954
950
936
929
926
921
921
920
944
937
922
941
928
937
942
933
952
956
940
945
940
931
936
908
895
884
841
854
846
830
827
791
773
810
821
840
860
854
834
840
832
848
847
842
831
853
832
827
837
839
860
865
863
872
882
885
894
886
879
859
842
838
838
832
844
852
877
902
916
919
921
901
885
880
875
862
878
878
880
882
862
850
856
829
824
839
837
837
846
860
865
877
858
856
852
854
875
871
848
856
845
804
795
808
811
838
853
869
876
848
838
803
764
788
823
873
901
875
858
860
855
874
884
872
903
923
935
930
926
909
915
899
888
898
892
893
899
895
877
893
862
870
870
864
881
883
873
895
908
895
908
912
906
913
922
881
882
881
865
884
877
874
887
871
879
876
858
850
869
868
852
858
864
855
847
853
858
861
868
857
876
867
855
864
846
794
788
816
867
867
873
858
859
870
877
882
895
910
897
904
895
874
889
877
853
867
875
854
859
869
869
878
869
857
847
793
758
771
796
789
812
818
820
845
872
878
881
865
850
856
851
854
875
880
887
854
827
812
817
810
805
805
792
794
789
781
753
726
732
747
761
786
813
831
843
838
850
875
840
857
868
888
891
921
902
916
901
885
898
899
883
895
895
898
897
880
884
878
860
884
896
890
894
891
882
887
843
829
840
845
850
877
872
872
888
908
903
911
882
883
889
866
871
861
889
916
930
922
906
893
884
891
904
916
899
908
930
899
917
904
887
880
875
885
911
899
918
925
903
925
962
943
943
939
923
939
937
918
932
937
912
918
928
910
903
912
914
908
894
896
872
863
848
863
878
859
880
882
868
880
897
887
901
904
889
889
876
861
877
886
881
884
888
876
876
879
871
870
869
874
877
885
879
889
870
868
864
851
855
860
849
857
856
856
850
851
845
846
845
847
855
851
854
869
879
872
867
858
860
865
855
862
866
846
848
841
843
802
769
763
742
749
778
802
818
823
818
830
843
818
826
827
835
862
862
862
881
879
889
885
889
909
932
927
940
943
922
918
918
899
919
916
902
909
897
889
895
866
866
860
856
863
885
840
811
818
777
786
755
745
735
734
728
730
737
737
741
749
749
727
728
728
717
716
710
711
720
743
755
779
785
784
805
817
839
858
852
844
855
846
851
846
848
886
887
901
990
898
865
835
811
770
772
816
854
893
876
893
888
868
865
853
852
873
900
895
871
839
826
828
841
836
856
862
877
887
879
862
865
872
869
850
879
893
909
907
926
961
927
918
908
885
839
844
833
847
870
877
878
897
891
894
870
845
818
818
838
835
826
814
821
839
862
838
838
847
861
869
847
858
843
840
842
867
864
871
871
869
888
895
887
879
867
830
811
808
813
832
858
883
912
904
910
887
872
849
829
826
837
845
838
844
842
864
880
892
864
852
847
860
857
870
880
878
865
865
880
900
895
897
846
816
852
848
888
861
811
763
765
786
760
751
750
772
787
807
803
825
828
842
835
848
845
845
855
883
877
898
902
856
894
906
863
896
885
862
876
853
892
913
917
908
922
934
927
950
936
968
950
898
893
894
865
885
898
869
892
899
870
873
854
851
868
861
871
891
887
882
859
865
869
868
885
910
919
911
882
885
887
869
891
885
893
878
889
867
861
881
900
919
910
921
931
913
927
925
905
912
895
877
879
870
881
900
896
877
876
882
862
870
870
877
891
887
873
883
882
850
866
877
858
875
872
862
886
885
872
891
905
890
902
897
884
894
900
878
888
889
876
850
846
835
839
849
834
832
820
815
823
788
757
735
715
728
723
727
745
749
746
777
785
783
762
745
736
747
754
773
806
851
883
870
894
895
869
887
895
856
878
877
869
891
883
858
862
859
848
842
829
848
867
883
872
860
840
824
819
789
803
784
780
796
764
787
786
803
838
870
854
873
870
878
896
895
892
888
895
896
915
908
905
854
810
818
816
802
849
878
868
893
915
900
896
900
880
828
776
761
724
759
749
765
805
831
812
874
833
787
816
768
749
756
743
746
742
762
770
781
821
834
808
810
772
751
764
780
805
847
892
877
891
907
911
891
875
821
796
775
799
853
912
908
876
881
885
875
850
826
796
772
769
758
772
738
740
778
802
829
816
828
838
829
817
811
808
815
832
842
852
863
885
903
935
920
930
939
895
932
891
869
874
900
892
925
937
916
884
883
860
885
907
911
932
939
895
897
885
870
885
821
779
773
784
796
820
852
863
884
891
870
887
868
838
859
854
834
830
909
879
879
857
863
961
870
874
828
776
823
857
860
872
869
890
925
940
904
891
849
860
867
852
886
887
871
860
863
836
869
906
877
881
890
863
886
892
885
921
944
935
942
955
895
908
908
905
910
866
904
910
854
900
858
791
820
821
829
871
946
956
962
906
828
806
816
836
844
876
921
933
944
984
963
959
964
917
908
913
874
898
902
892
956
985
936
907
899
880
868
858
841
849
851
864
849
817
825
818
799
808
802
816
827
828
838
815
792
773
754
788
848
853
885
885
899
900
886
910
909
896
881
906
890
902
908
897
911
902
915
919
902
913
934
896
901
895
873
859
860
868
895
901
883
874
845
830
805
792
793
806
807
819
826
861
870
885
887
884
878
865
873
892
906
920
930
934
938
943
942
947
955
931
932
931
908
908
942
912
920
918
910
922
906
911
911
897
908
917
906
924
901
887
877
830
810
807
832
849
857
886
913
919
883
883
853
827
834
828
835
833
847
861
870
881
901
888
890
889
897
890
880
855
835
827
831
862
866
849
895
907
920
949
964
943
950
952
896
869
858
856
886
900
910
948
953
943
951
929
921
910
915
922
932
916
891
873
816
830
845
837
850
873
878
911
923
900
904
896
880
856
835
857
889
867
894
884
889
870
863
859
867
866
878
860
857
872
863
866
891
889
896
911
883
889
929
916
898
887
897
913
923
905
923
900
885
897
891
891
869
863
861
854
836
841
848
858
872
867
862
860
835
786
795
811
830
853
862
861
844
767
752
728
727
744
760
793
806
811
757
741
706
726
711
722
731
759
773
785
801
823
833
826
817
836
841
825
819
841
856
855
901
904
922
914
910
914
886
875
875
876
880
870
869
895
888
869
870
794
830
796
824
847
874
906
899
881
877
850
883
893
847
842
821
808
821
800
819
835
830
882
889
885
899
904
897
900
890
887
894
894
893
914
907
892
920
899
898
919
885
887
888
821
856
866
863
902
895
900
920
899
910
908
888
866
840
845
868
868
906
918
884
892
916
892
917
920
890
912
902
903
918
890
894
903
906
908
895
884
893
891
897
911
898
897
904
893
927
912
889
884
890
902
908
881
896
916
896
896
883
860
878
872
894
915
912
923
927
916
919
900
878
899
900
903
913
894
892
861
881
874
880
883
887
888
905
915
915
908
899
906
896
914
900
901
918
902
912
901
919
938
943
945
952
943
924
929
915
905
911
883
894
895
895
914
906
880
901
907
900
908
895
891
903
886
855
865
884
902
904
892
832
818
811
803
835
851
822
791
784
799
815
825
848
856
864
871
883
884
858
857
819
777
799
838
862
871
885
871
878
887
893
884
897
887
850
824
809
816
809
847
857
837
864
892
868
884
891
872
880
896
884
897
931
942
957
960
952
985
979
954
981
964
896
821
796
800
805
813
809
785
810
789
813
814
805
807
796
799
787
758
781
779
787
815
856
863
889
905
885
890
884
889
901
906
910
915
916
913
924
905
880
883
920
915
915
903
901
910
881
889
899
875
888
888
891
930
933
907
915
929
924
927
924
919
910
906
905
931
911
904
904
891
910
903
896
907
930
904
914
912
891
900
912
902
903
882
864
876
878
861
873
886
866
875
879
874
882
824
809
801
795
813
837
845
872
864
861
824
782
786
769
777
801
801
786
809
806
816
829
856
879
908
915
874
872
859
850
883
894
885
909
905
889
911
894
906
925
915
903
904
896
882
904
905
910
917
918
930
909
888
887
893
893
862
845
883
892
898
902
892
872
911
904
923
901
889
901
884
889
900
883
905
902
903
927
928
911
899
914
897
911
886
903
907
902
877
829
807
761
763
760
730
709
730
702
712
688
661
662
695
668
662
660
661
660
665
655
660
661
673
676
679
691
694
700
704
702
710
713
703
732
719
736
758
766
778
804
829
852
840
791
786
757
757
754
719
719
730
732
746
753
784
799
810
828
829
811
817
791
784
777
757
746
751
766
761
772
773
758
774
772
778
735
768
762
747
761
779
772
787
793
796
764
757
791
789
776
761
754
747
724
727
702
709
716
721
763
801
827
839
852
851
839
837
808
722
741
729
719
727
737
735
743
758
742
730
743
729
693
715
712
703
715
713
720
694
699
691
694
708
721
821
814
819
844
799
753
725
746
744
706
452
951
713
706
705
726
700
686
689
687
686
681
696
705
737
750
759
813
738
783
770
758
749
733
719
702
682
673
666
674
674
701
751
805
889
888
856
862
844
798
705
653
1046
751
776
750
744
732
736
736
728
762
759
800
793
793
764
773
729
717
712
711
742
763
773
744
741
730
721
716
712
716
735
739
748
753
772
786
789
782
769
769
740
752
750
734
766
793
825
868
872
860
868
850
835
816
827
822
822
861
873
870
904
870
878
866
849
868
862
828
797
761
745
752
530
920
700
707
704
700
720
714
706
717
708
741
723
717
718
698
690
686
716
745
773
776
755
759
761
755
728
738
749
758
743
772
798
811
864
880
852
850
820
778
780
785
849
932
917
944
938
917
916
872
886
899
874
886
891
873
926
966
959
954
934
927
940
913
923
940
836
837
815
823
849
858
836
883
892
868
911
894
882
904
887
909
947
898
920
918
892
927
930
879
888
894
908
950
926
944
956
893
914
935
882
933
926
931
956
942
921
931
915
947
979
955
964
962
966
989
963
985
977
936
944
935
916
937
910
935
915
888
880
881
904
938
907
933
954
921
946
957
938
960
937
940
942
908
918
876
833
849
857
899
954
926
957
950
926
923
881
858
863
854
884
905
876
903
923
902
952
933
910
920
910
903
880
889
893
880
836
797
814
816
797
798
763
757
774
805
834
831
777
779
771
790
829
818
833
838
822
823
806
826
861
860
870
865
866
854
803
838
872
879
933
935
939
984
935
919
943
934
906
905
883
885
902
952
967
942
945
933
883
879
891
874
925
939
932
957
935
940
948
921
924
895
905
922
940
922
923
921
921
931
884
895
903
916
909
934
918
934
989
965
963
895
881
858
806
772
780
791
815
813
840
864
875
879
877
846
837
813
804
840
849
866
895
913
883
920
945
913
956
949
931
935
910
934
940
911
934
925
930
951
939
944
980
949
937
953
928
942
932
903
924
935
911
896
864
886
912
904
936
927
905
924
900
895
900
881
874
871
872
896
885
874
891
889
906
890
893
887
867
895
910
892
941
935
927
891
863
849
864
857
864
872
872
869
893
896
891
896
870
865
869
849
863
860
854
880
884
876
882
895
867
897
892
872
887
907
879
886
891
869
884
892
886
889
876
870
883
875
878
877
837
821
832
834
867
886
867
909
899
885
901
914
878
893
902
881
907
902
877
895
893
863
853
829
838
835
826
861
894
879
905
905
863
868
870
847
853
836
833
881
872
862
899
913
889
905
885
884
890
877
839
860
878
855
880
884
867
888
894
896
908
893
885
900
884
894
889
867
898
902
889
891
880
875
874
860
835
862
871
839
855
849
843
854
839
829
834
823
815
799
824
841
836
869
867
864
878
871
870
896
885
855
851
844
847
858
859
871
908
914
908
908
885
887
883
861
863
867
845
854
844
833
840
845
852
870
863
855
879
856
851
854
837
825
850
832
826
840
860
851
874
867
859
854
789
803
793
793
806
766
778
793
795
821
830
817
800
809
794
799
821
806
804
836
845
832
865
879
847
869
877
855
859
827
787
815
808
828
843
814
817
832
791
771
794
788
811
812
804
823
827
831
838
842
857
881
897
863
878
855
852
875
892
890
912
922
907
935
912
897
922
912
904
917
900
896
898
891
881
900
882
883
905
875
882
879
866
876
898
887
892
888
865
885
872
847
866
871
849
876
859
850
868
876
863
876
881
881
839
808
827
829
809
799
752
761
748
729
746
741
740
772
800
780
786
797
778
791
800
782
773
787
807
811
835
840
827
846
848
831
794
770
751
752
735
753
752
731
752
734
766
775
764
803
783
763
798
801
781
805
809
790
801
822
840
840
861
857
826
858
861
843
811
813
782
795
771
813
823
817
864
889
859
874
883
829
837
828
801
815
819
821
845
849
847
857
852
842
810
776
782
753
728
763
810
833
838
860
838
822
840
821
803
829
855
813
840
877
830
863
847
801
807
806
789
842
852
804
853
869
865
899
914
891
899
907
877
846
898
910
861
885
892
859
897
897
844
865
871
843
848
850
821
872
877
822
828
855
825
845
822
845
857
836
838
827
773
790
801
781
792
851
852
890
863
894
898
864
884
873
843
844
856
847
880
876
843
865
859
848
884
914
883
891
880
828
845
812
802
803
790
796
814
885
865
886
861
848
870
849
771
739
759
761
784
822
873
857
886
871
882
856
825
820
795
777
768
782
800
800
822
858
902
871
903
928
911
912
907
898
896
873
881
898
875
911
892
861
885
890
896
889
854
868
883
881
872
870
848
853
877
887
895
881
887
892
863
866
886
860
889
865
843
862
874
884
916
924
896
905
901
895
889
868
878
876
841
852
862
856
888
917
939
934
911
922
910
904
895
870
875
868
865
900
909
902
894
862
888
894
888
931
930
918
932
916
897
899
869
849
861
833
829
821
836
845
885
883
850
870
841
841
853
852
873
879
878
880
912
899
917
894
878
883
859
880
888
852
826
807
829
855
842
844
829
821
823
819
800
796
792
795
801
809
809
823
820
820
823
803
819
824
808
816
820
815
822
841
828
849
852
840
832
829
820
800
786
823
835
803
829
833
821
843
842
816
846
859
842
865
887
861
876
885
880
872
876
871
885
859
830
836
834
829
841
825
827
846
833
847
862
832
828
828
825
840
859
853
865
862
872
859
846
827
817
809
814
844
839
806
822
832
819
827
810
829
833
825
822
807
819
833
837
843
853
843
858
853
844
858
827
818
827
828
834
834
830
847
854
843
845
848
862
845
857
860
868
863
847
837
839
828
818
829
827
834
840
811
819
832
828
841
854
850
856
855
852
855
862
840
823
833
833
836
843
835
834
840
833
842
879
860
849
858
850
847
852
842
843
850
837
852
869
838
840
835
852
860
870
848
848
827
835
845
850
841
833
832
834
841
834
827
843
827
818
831
829
834
855
840
845
846
848
837
836
847
838
822
795
783
790
796
801
796
799
787
782
783
797
789
801
800
811
806
806
823
837
835
849
859
838
852
836
817
814
823
813
842
842
827
836
838
834
847
852
848
855
839
844
855
831
835
837
826
860
868
851
856
850
859
876
854
837
821
800
797
806
806
797
788
785
798
776
775
780
778
775
785
779
781
798
798
793
808
830
810
833
841
817
818
839
826
860
858
846
842
839
840
818
843
855
875
861
852
866
861
838
846
871
862
861
860
850
849
848
853
873
857
850
872
867
853
859
853
844
856
867
853
876
861
849
860
866
845
827
765
775
762
741
755
741
750
761
761
780
803
808
802
816
813
791
799
811
792
803
802
810
818
833
827
841
864
856
857
854
814
802
807
800
821
826
823
843
828
805
818
814
802
789
759
772
786
800
811
840
844
831
847
829
841
854
844
823
834
833
817
838
800
800
791
800
805
804
840
841
815
816
814
809
819
805
816
823
818
818
802
783
775
785
793
777
775
792
790
812
840
871
851
864
871
845
839
840
830
838
838
823
838
849
849
880
880
872
872
872
858
860
851
839
847
852
844
812
796
805
765
791
774
779
802
823
818
825
807
809
803
784
805
811
801
808
842
825
837
845
831
845
855
822
853
851
822
835
846
828
855
850
866
894
893
882
910
867
876
888
843
854
854
833
813
789
808
814
803
771
750
761
799
801
798
794
795
793
802
775
774
748
768
760
764
765
779
763
789
796
784
807
808
800
812
813
817
827
861
866
864
854
842
838
819
778
757
737
733
718
730
707
736
736
714
744
733
726
745
745
723
723
705
706
690
708
702
705
719
742
768
772
801
816
802
827
828
805
813
833
843
829
844
849
839
839
817
820
802
782
788
788
772
817
805
798
825
770
763
760
751
765
774
785
811
835
807
832
826
814
857
896
875
906
898
878
901
892
886
910
913
903
916
860
842
816
781
817
834
845
891
893
879
893
848
856
861
836
853
861
840
869
887
863
896
907
889
889
914
905
905
911
879
876
862
854
863
848
889
897
889
919
907
883
870
875
861
868
868
873
871
860
866
866
853
888
861
858
866
861
884
842
848
865
869
881
905
893
907
911
859
872
871
849
856
877
865
861
844
836
839
835
860
857
843
857
868
874
849
844
841
821
840
872
853
843
856
855
844
845
854
846
861
863
894
895
873
863
852
835
829
826
812
817
823
827
841
849
852
852
837
848
862
846
852
854
856
883
873
869
878
853
839
843
837
857
866
852
857
840
837
842
853
853
858
860
866
865
861
862
840
809
782
758
760
765
752
767
808
856
880
912
920
905
886
871
849
851
827
829
842
838
840
849
836
849
844
845
867
899
881
924
924
894
900
874
852
852
839
861
867
882
904
912
902
898
864
860
866
852
848
836
817
854
875
869
891
876
871
869
858
858
860
845
847
847
841
848
860
844
857
860
833
851
820
816
827
827
841
854
851
877
876
855
847
834
843
855
830
827
824
832
853
881
864
858
837
831
853
844
856
886
887
893
889
883
866
854
836
851
870
848
874
881
874
871
890
856
861
865
855
875
871
863
865
866
863
890
906
868
891
880
878
893
861
862
887
868
851
829
791
814
810
811
866
882
856
863
841
828
826
810
835
848
840
852
888
849
847
856
845
873
884
884
901
884
851
854
838
842
868
875
893
863
838
838
832
822
838
833
837
848
850
829
840
832
857
870
861
856
845
842
856
851
865
868
857
869
887
859
871
868
864
871
875
862
858
862
845
867
886
889
909
906
894
884
899
885
892
866
864
871
861
869
852
833
844
859
831
854
876
847
851
870
854
848
821
848
826
822
821
785
789
768
752
736
760
805
799
812
812
810
816
837
823
833
852
843
841
854
840
840
855
847
842
871
867
890
921
895
893
884
857
888
873
857
882
935
891
900
911
899
895
883
857
878
872
850
863
859
841
822
786
758
746
740
781
795
807
811
803
845
855
829
823
834
777
756
762
760
762
787
824
888
852
824
895
834
783
746
759
763
760
786
801
814
855
870
826
840
830
830
848
840
823
813
792
832
829
811
839
841
832
855
844
854
869
860
870
890
874
886
916
882
869
878
857
886
890
858
885
900
887
906
893
859
862
818
841
831
818
847
877
872
905
931
912
926
908
889
890
860
869
866
860
882
888
882
894
891
871
899
898
876
882
849
859
855
840
836
851
873
916
912
879
868
852
844
847
853
852
854
854
862
889
875
890
875
878
892
880
886
886
865
896
876
897
905
899
904
903
898
915
919
899
929
941
939
930
907
897
906
888
885
892
864
883
887
886
917
917
898
913
888
885
880
864
859
858
852
873
879
886
887
859
860
865
837
865
862
831
871
855
863
880
860
851
865
849
829
791
755
747
749
761
787
823
834
787
791
768
762
753
711
720
706
697
721
748
772
796
856
887
866
894
848
834
822
803
801
768
767
803
825
813
847
829
809
834
831
811
805
786
795
812
814
813
830
830
832
825
818
812
819
827
839
857
833
851
868
856
860
857
836
844
817
829
859
844
861
851
835
844
832
837
812
809
819
799
826
841
842
863
880
877
879
886
885
865
869
873
874
880
873
865
854
864
886
887
895
895
881
883
856
877
875
863
890
885
908
890
873
884
858
856
890
871
868
842
853
841
848
846
834
808
818
843
835
849
869
867
878
854
864
865
855
859
858
854
834
795
822
832
818
856
860
859
891
860
845
865
872
872
869
860
849
841
773
788
777
770
777
808
798
770
796
803
786
827
811
793
801
797
798
815
822
828
830
813
876
878
813
835
822
811
848
869
858
856
882
856
872
884
870
871
860
872
911
880
878
901
885
899
914
877
871
869
850
867
869
886
908
891
891
894
883
890
883
873
860
844
829
847
837
865
886
859
892
881
855
883
874
880
877
866
866
852
827
847
841
843
855
861
878
877
882
896
877
861
863
858
834
848
856
872
902
885
889
899
866
878
884
874
873
861
877
895
864
869
860
801
774
734
708
739
754
768
808
803
794
819
824
793
810
813
791
822
803
817
849
871
869
918
933
900
892
864
864
885
851
848
874
878
913
902
874
873
873
850
820
792
829
818
810
848
863
861
885
867
856
839
823
842
853
859
866
875
857
889
912
905
916
905
876
886
879
878
872
857
857
868
882
887
928
914
882
885
892
889
878
844
857
858
857
878
901
876
883
876
864
881
887
894
899
892
883
878
860
871
888
883
892
942
906
924
896
882
877
857
847
827
818
844
854
861
865
863
856
835
817
837
852
843
862
873
840
834
833
806
807
815
822
862
883
885
929
934
916
914
903
863
863
868
869
884
889
881
910
880
875
879
871
869
883
882
880
921
923
877
866
862
852
874
882
873
887
823
765
758
757
751
758
759
763
758
787
820
828
779
789
786
774
779
769
764
783
776
750
738
723
738
735
750
764
741
768
782
769
813
842
847
869
881
867
904
908
891
873
870
827
828
827
830
862
885
882
893
819
796
790
781
803
793
806
814
807
803
813
804
819
836
831
851
862
842
853
865
854
877
886
885
884
885
858
899
877
889
908
918
914
910
904
905
906
881
894
920
902
868
859
842
839
831
840
874
908
909
906
892
883
888
881
884
890
886
880
857
849
842
828
859
847
861
884
866
878
872
852
880
874
878
895
887
888
903
918
904
918
893
876
816
781
777
775
781
812
806
872
892
879
910
908
891
898
888
871
883
870
882
908
873
854
863
842
860
876
882
922
929
898
891
849
848
846
839
850
865
878
902
907
914
933
922
925
926
910
891
914
900
901
925
925
924
921
903
901
877
839
854
849
877
895
884
887
910
925
925
943
913
910
919
891
889
869
838
856
867
865
904
895
928
917
902
918
911
887
884
864
849
818
776
773
764
745
765
778
763
825
849
880
917
925
863
838
803
815
821
817
843
846
828
856
870
858
885
877
868
855
849
839
858
858
867
860
867
851
858
832
834
822
825
875
899
873
885
899
878
882
860
856
883
885
881
919
877
883
899
884
867
886
889
870
872
800
762
780
822
844
823
812
821
824
837
838
831
811
783
752
746
739
730
734
748
759
776
791
830
832
892
906
911
900
872
830
830
819
852
836
822
837
852
853
870
903
930
944
929
943
951
926
939
912
910
900
905
911
906
912
899
896
892
889
872
883
868
860
901
902
884
869
838
859
843
834
855
864
876
910
901
904
908
910
921
923
898
905
911
906
912
908
906
916
922
919
883
859
864
860
872
896
896
913
907
885
896
915
912
928
912
931
933
912
945
929
920
941
933
911
915
880
856
814
798
816
836
845
890
897
871
873
841
811
778
769
779
779
777
797
784
793
780
771
794
806
798
834
861
880
937
938
876
886
881
865
868
880
879
873
874
860
862
876
861
882
869
889
898
879
884
870
851
885
885
882
911
904
891
904
902
897
909
888
897
901
888
902
865
873
867
857
853
845
818
802
791
789
768
777
789
797
799
787
796
816
790
798
810
803
822
807
800
809
815
825
784
774
741
752
759
778
774
746
730
724
721
746
767
784
778
805
823
814
822
835
832
858
883
861
867
867
820
828
837
814
844
850
829
805
800
793
808
793
796
806
808
834
846
851
871
848
798
790
775
780
770
775
786
791
804
795
788
806
832
837
825
866
867
842
840
877
872
911
883
866
870
857
865
820
793
790
769
765
767
766
802
809
809
790
787
783
795
780
768
752
754
745
755
775
787
820
850
855
818
820
817
793
791
793
778
767
791
790
790
815
827
821
829
813
815
847
854
861
886
884
876
885
841
824
834
803
812
781
795
779
774
769
744
772
779
769
770
768
778
793
808
820
819
822
801
785
781
770
785
814
839
890
897
912
940
906
884
864
863
843
845
851
857
879
910
927
947
930
934
927
909
913
906
883
903
883
890
896
884
895
890
890
888
883
892
871
816
800
784
789
805
811
848
865
857
876
901
891
895
894
888
899
897
886
882
895
883
905
914
899
907
912
902
912
909
893
900
908
894
906
908
935
933
910
928
930
931
939
936
924
932
947
949
942
874
870
853
846
869
869
865
856
852
889
889
847
862
867
863
870
864
867
866
874
871
896
875
869
855
846
862
857
875
884
888
864
864
799
751
730
749
722
712
717
699
700
693
693
672
665
665
665
678
691
692
662
697
688
715
721
721
732
745
752
776
803
809
837
842
809
822
815
797
772
787
757
747
753
737
736
727
736
771
786
831
817
802
779
756
773
755
752
760
764
771
780
765
777
747
786
764
760
796
808
825
829
804
773
771
766
757
747
745
777
828
796
800
782
766
795
787
807
810
786
770
777
781
776
745
789
778
784
765
780
794
789
813
800
767
780
762
730
722
745
736
762
774
800
799
789
776
770
784
788
771
783
777
796
792
800
799
805
808
796
820
822
806
838
857
858
856
824
832
806
823
820
817
816
823
819
795
774
752
745
752
740
732
748
749
748
716
731
734
727
715
702
713
713
716
716
734
733
734
753
737
769
771
777
793
800
802
827
847
879
872
866
823
816
828
857
909
856
839
836
824
815
793
772
754
755
744
735
754
772
759
749
733
723
713
739
734
752
797
882
838
905
852
815
784
775
754
738
746
731
734
721
725
731
751
756
760
778
790
798
822
809
813
817
828
830
847
845
830
820
821
811
809
793
796
792
780
769
757
754
765
763
768
769
773
757
760
748
733
718
727
721
694
687
686
697
716
701
706
718
715
733
739
742
740
747
759
787
807
816
814
814
842
838
808
792
798
806
807
795
801
805
805
799
795
766
779
773
765
745
774
745
740
733
732
745
732
721
724
728
693
725
705
707
689
689
690
689
670
694
681
692
694
691
699
697
724
718
722
730
713
731
722
718
720
711
714
710
684
706
692
687
694
705
702
722
742
738
745
759
742
738
745
729
741
749
736
752
758
757
755
766
766
765
770
748
747
778
785
767
757
762
761
772
757
737
715
735
735
727
710
703
687
684
687
678
693
688
687
686
695
696
712
703
713
710
696
710
707
700
705
684
715
686
716
705
695
729
721
738
740
748
765
770
771
779
786
780
792
771
778
773
789
778
782
778
789
782
796
798
809
804
809
824
839
847
829
811
818
803
810
811
843
846
862
867
853
839
837
839
828
836
848
868
845
804
771
785
760
762
757
758
766
776
771
783
781
780
762
766
756
741
743
741
756
751
754
742
749
755
748
786
769
782
782
766
780
785
772
794
798
782
777
763
740
730
736
753
811
791
942
780
783
773
771
738
729
717
715
724
720
729
735
742
762
761
776
792
782
789
820
853
845
855
865
856
813
849
877
918
912
908
855
845
827
782
765
748
744
742
726
714
715
816
950
1014
1005
1020
994
959
946
904
837
836
804
834
840
877
958
919
930
909
882
856
832
791
805
834
788
813
817
819
826
831
821
784
776
806
831
804
796
802
789
811
801
757
766
761
763
748
730
738
726
735
731
739
763
762
774
777
769
770
759
764
764
762
795
793
823
867
842
874
887
857
873
832
830
793
804
785
763
760
742
732
728
720
742
791
846
797
805
779
801
813
868
878
847
800
803
803
784
770
751
777
754
756
752
770
778
764
794
787
773
776
787
794
797
772
800
806
795
793
780
798
803
817
833
844
846
850
878
864
869
841
812
780
790
784
779
814
821
812
843
850
885
857
897
863
881
873
861
877
871
877
900
894
908
927
896
901
910
885
862
820
801
778
769
755
755
740
732
747
767
810
818
882
885
854
887
844
864
888
884
943
966
958
988
976
996
979
961
959
925
941
887
908
902
918
952
959
962
918
934
940
904
943
928
919
910
865
802
804
821
831
879
922
862
820
814
795
789
800
786
785
809
817
826
814
838
845
838
820
831
812
804
806
783
799
809
797
818
795
835
868
845
883
896
893
879
866
865
842
809
788
794
808
818
877
902
914
855
824
798
783
759
764
772
773
814
839
837
822
825
831
823
814
836
845
836
811
835
845
839
848
800
823
843
869
901
913
886
825
864
831
780
807
773
810
816
837
888
888
872
876
901
886
925
901
872
879
888
876
869
862
855
826
814
821
779
798
807
813
848
879
882
924
927
917
910
906
873
921
912
864
894
910
917
906
929
905
886
913
907
856
914
935
920
974
987
925
941
938
866
854
861
824
841
789
785
781
764
779
772
800
816
805
870
906
886
909
896
880
906
885
910
946
941
976
945
926
922
881
911
882
835
854
870
912
903
858
890
895
915
897
875
877
865
887
808
820
778
798
774
784
816
851
834
874
875
851
868
884
851
817
803
830
830
882
910
898
909
917
935
919
922
922
909
828
838
763
757
751
766
852
834
800
832
831
816
815
769
766
743
749
739
749
764
779
811
831
864
877
859
898
901
907
921
917
876
886
910
925
947
946
974
957
963
946
929
926
932
959
946
935
936
924
914
901
882
910
892
883
902
902
921
896
917
939
924
932
938
899
898
894
893
900
910
897
894
868
888
874
886
906
904
925
915
915
911
913
913
902
899
890
908
897
880
873
887
887
876
876
881
881
893
908
907
883
896
876
870
895
896
891
908
902
897
895
888
877
899
904
926
918
919
922
896
896
909
909
921
952
923
940
919
904
923
906
912
906
890
904
894
884
910
886
876
879
912
920
914
940
908
890
888
872
879
892
890
890
883
907
894
892
911
930
918
902
893
886
860
890
877
865
874
889
904
936
934
937
938
919
917
909
893
913
922
935
944
938
960
949
929
962
926
911
920
939
903
916
927
906
924
929
911
908
885
863
872
870
899
904
908
894
878
880
905
877
899
910
918
942
938
939
954
916
923
928
918
956
948
955
958
912
874
905
869
905
900
895
918
930
907
914
916
925
921
899
886
862
885
897
888
912
896
885
915
904
907
948
914
927
928
906
919
918
885
909
908
913
932
913
931
941
923
914
847
856
849
844
862
889
856
826
802
804
797
792
797
794
809
816
818
839
846
844
858
857
837
849
878
859
871
885
887
851
871
893
862
883
880
895
936
916
917
930
905
936
954
934
945
948
924
930
900
910
920
925
965
947
940
948
941
946
933
934
934
919
930
953
936
945
956
946
950
953
922
894
824
833
800
825
854
829
857
881
876
914
889
879
906
895
906
912
915
939
903
895
930
952
938
959
930
928
947
927
926
959
946
948
897
860
854
858
862
861
879
890
880
855
839
855
878
888
906
922
904
929
908
928
930
928
924
912
921
929
916
937
930
918
951
945
921
919
898
909
902
885
904
882
849
837
830
853
851
885
848
830
856
853
854
871
874
826
803
821
855
876
882
858
880
867
830
853
870
882
884
885
904
922
929
917
917
928
920
936
924
930
911
899
905
895
911
903
884
887
881
894
893
886
868
858
862
868
877
932
906
882
886
875
891
893
891
910
899
895
904
894
892
885
879
888
874
891
891
915
915
900
922
915
911
932
917
927
942
920
918
916
874
864
831
770
768
759
784
760
752
750
727
755
726
727
750
758
755
749
776
768
787
832
850
883
886
857
870
840
874
851
851
870
874
872
867
875
844
866
858
858
859
853
854
853
867
895
888
928
907
916
911
942
947
956
941
930
912
860
855
861
835
864
874
868
908
883
885
901
904
881
873
903
881
911
916
893
908
924
895
925
935
893
921
936
920
926
938
938
955
954
953
982
973
949
975
958
963
978
938
962
950
918
935
938
908
929
894
903
910
921
929
934
902
912
915
888
900
907
882
900
898
913
912
914
894
902
883
860
833
764
736
774
751
766
779
807
823
848
838
824
815
809
794
794
812
828
867
886
907
920
932
910
870
860
863
835
884
890
877
893
922
926
947
965
955
953
935
940
932
960
970
941
939
913
880
898
880
884
892
868
886
865
866
874
879
902
936
908
927
939
894
897
900
897
900
884
902
882
896
905
901
905
918
923
933
939
949
959
940
926
912
921
919
917
923
925
936
920
923
916
921
919
913
919
941
910
922
884
856
796
821
820
824
838
859
870
880
852
846
824
807
795
791
773
792
790
824
846
876
889
900
892
869
856
794
778
759
728
730
761
762
760
780
820
821
828
846
835
823
844
837
828
868
906
932
974
983
969
989
997
988
975
958
966
944
910
931
932
946
975
953
968
946
954
931
932
942
950
951
946
939
949
958
969
979
972
980
967
969
971
964
977
959
954
950
940
951
957
949
937
930
952
958
924
923
914
929
950
947
955
946
917
940
915
925
922
915
882
890
912
928
957
980
957
925
939
895
909
897
897
907
878
911
910
907
937
917
942
959
914
930
926
919
943
959
948
977
950
967
937
925
942
931
941
940
946
949
952
976
964
963
974
948
959
981
941
952
932
908
883
881
915
929
936
962
947
930
934
907
928
933
931
942
929
902
890
857
852
868
878
915
932
961
972
970
986
975
949
948
938
947
970
947
968
965
965
977
981
992
1007
1023
988
1003
994
974
991
961
978
972
955
985
959
981
963
918
899
893
872
896
932
949
960
925
932
917
870
825
817
791
774
776
758
771
752
740
738
731
730
731
736
742
746
763
774
815
823
846
797
810
765
789
774
823
848
904
925
928
911
896
884
862
792
804
836
862
904
927
925
942
927
914
894
880
815
821
798
782
765
751
755
754
739
748
728
712
700
693
700
686
676
689
697
713
726
752
734
718
722
722
759
829
876
856
872
858
884
909
890
807
816
781
771
737
757
760
753
752
775
766
783
789
826
862
670
1032
835
842
813
818
799
815
806
807
794
757
754
770
736
732
738
715
731
714
702
706
724
743
762
772
777
748
737
738
739
752
764
795
831
874
864
861
841
856
858
843
848
850
836
791
756
736
728
726
747
739
769
775
786
797
770
806
792
783
745
751
742
756
800
813
812
839
820
829
831
807
813
791
823
805
842
840
833
854
837
774
746
772
755
781
804
811
843
852
829
792
804
855
1003
981
961
955
939
910
910
876
876
860
834
839
798
807
855
800
861
884
890
880
874
862
849
846
884
883
899
883
911
921
933
925
885
874
858
857
873
904
899
848
852
814
798
811
814
812
808
804
781
862
893
860
855
800
781
799
801
767
834
860
868
871
875
909
892
910
902
887
816
824
876
885
903
878
893
904
837
817
870
890
912
909
906
949
942
934
921
924
922
934
899
903
890
898
882
918
936
947
959
945
936
919
908
872
877
864
864
867
879
825
819
844
871
861
900
866
875
883
856
883
877
903
903
921
938
934
943
943
937
889
885
878
838
832
776
792
829
889
917
918
946
951
921
925
905
869
888
879
888
882
875
844
894
930
938
954
953
941
927
896
899
853
856
832
855
846
864
872
859
884
813
808
845
850
885
895
893
886
868
873
853
847
822
839
811
834
815
819
791
772
787
761
755
748
754
736
749
721
744
723
734
715
705
721
708
703
718
716
715
704
728
772
873
783
838
784
797
868
867
886
870
824
808
783
750
749
709
719
724
719
729
744
763
786
792
777
804
800
811
809
823
826
823
837
828
817
815
794
775
809
856
886
881
879
862
863
863
858
850
852
825
829
811
819
819
813
828
810
783
772
774
812
826
824
855
847
840
871
842
842
889
870
863
837
845
842
847
856
845
838
836
783
761
754
735
754
762
757
761
760
760
762
767
759
755
755
774
789
804
816
814
812
834
798
698
867
750
723
721
702
749
713
732
741
735
730
737
730
732
715
724
729
726
727
733
748
767
764
761
777
760
774
763
758
742
761
761
773
761
757
748
766
744
742
731
760
742
732
731
780
786
782
809
805
777
781
757
758
743
755
744
721
753
739
725
751
744
740
732
703
720
704
704
726
760
778
780
798
782
785
777
766
764
745
750
730
736
736
725
755
758
737
734
742
725
727
747
739
759
739
729
731
730
727
746
747
733
727
730
755
794
765
783
786
783
796
804
801
813
824
842
879
864
881
868
848
834
828
813
821
814
817
795
790
818
829
819
817
847
868
858
827
784
784
758
735
747
741
722
721
748
766
776
769
752
784
784
790
791
753
785
771
746
758
753
765
781
803
805
845
841
859
855
794
788
763
761
798
794
774
777
749
780
760
775
764
749
800
787
819
825
851
851
845
788
783
786
790
793
779
790
756
764
731
742
754
775
825
894
899
859
829
802
746
745
764
767
827
838
853
814
863
841
815
837
803
831
820
836
856
865
828
834
722
953
817
834
805
796
815
826
864
912
911
878
824
828
777
779
775
794
805
819
845
834
856
871
879
854
848
810
803
791
793
875
870
882
880
896
885
851
833
827
858
905
920
916
956
969
934
938
919
879
864
855
882
900
905
942
943
845
846
827
846
867
850
910
918
886
918
895
892
896
884
911
928
929
949
926
926
904
896
926
944
923
925
846
865
912
946
966
907
867
821
817
802
807
799
799
776
797
777
792
822
859
860
864
854
841
869
876
864
921
978
968
989
940
963
915
862
802
811
857
898
902
922
920
934
984
986
980
999
978
961
971
970
985
1004
991
992
949
962
968
916
921
916
901
946
914
898
877
849
836
825
771
746
748
711
709
712
704
705
700
715
708
695
730
735
752
771
782
780
785
801
800
797
791
787
805
791
777
766
769
771
755
767
808
799
837
844
820
842
823
818
807
812
794
785
772
765
773
766
769
776
774
796
801
791
807
817
846
819
833
826
843
827
806
782
771
754
757
757
779
819
832
861
875
871
867
860
861
845
846
708
916
777
762
756
747
745
733
726
721
747
764
774
798
819
840
849
824
829
814
799
772
794
788
765
783
778
798
789
796
831
838
833
848
866
839
867
865
852
840
819
827
809
832
841
834
855
863
851
857
855
831
843
815
777
791
786
765
780
791
797
799
811
806
781
770
808
800
801
793
749
765
747
751
743
746
755
763
791
788
801
848
881
939
910
907
915
907
901
869
870
858
843
824
809
801
787
784
794
798
829
838
846
843
830
838
853
846
838
848
819
832
824
816
800
776
802
805
797
812
780
805
803
816
816
815
821
794
801
800
796
783
787
783
773
787
789
802
838
865
875
836
808
806
770
756
739
747
745
768
767
787
789
799
832
828
809
803
824
838
819
826
797
751
822
834
825
857
857
841
820
855
866
851
855
843
803
751
741
738
716
729
595
628
1082
806
886
870
854
837
816
786
773
795
880
783
747
762
789
798
827
835
825
832
840
847
853
849
845
830
809
827
829
849
861
853
843
826
823
816
787
768
756
753
748
751
758
780
775
796
784
744
745
742
740
749
757
761
771
749
740
724
699
690
697
705
740
701
701
711
704
713
719
711
727
734
715
713
713
712
701
694
689
698
704
673
674
680
687
708
755
797
856
780
798
806
840
850
870
851
817
808
797
789
778
742
752
726
739
716
733
721
721
716
708
733
727
739
728
736
742
742
729
726
717
724
728
714
711
708
721
711
725
725
762
754
756
739
745
760
759
750
744
741
753
720
747
806
788
772
753
719
741
751
766
757
814
795
815
822
817
785
799
786
793
774
793
790
761
771
797
798
774
769
777
768
790
803
765
813
808
801
822
849
870
895
937
910
833
843
816
841
856
855
896
904
881
911
910
922
934
907
925
847
814
808
756
811
813
818
833
826
831
845
827
862
851
840
871
876
848
859
847
823
835
782
870
910
934
941
934
927
909
944
927
882
843
837
873
881
880
879
877
876
873
858
863
857
843
824
870
906
858
897
833
847
829
834
834
815
819
858
883
923
914
915
886
826
823
821
815
881
924
910
934
931
919
932
940
920
905
958
949
959
968
932
951
973
948
917
906
940
923
904
938
932
986
980
985
1000
973
989
997
1007
960
917
938
918
968
995
1007
1004
950
901
916
960
979
995
973
969
963
959
962
970
939
876
839
813
803
818
833
795
846
859
855
831
826
795
752
785
812
846
864
829
855
830
833
841
862
889
899
885
914
916
926
932
907
903
884
878
872
878
888
885
877
863
872
869
868
869
867
866
847
884
915
872
891
900
882
864
818
832
893
923
913
921
904
865
881
862
862
837
853
860
840
853
844
840
859
834
838
812
843
838
838
853
853
887
844
851
829
826
825
786
819
799
792
836
855
849
886
847
849
819
847
820
798
785
766
781
779
781
761
792
828
812
874
868
850
888
908
872
955
911
840
825
831
796
806
814
828
816
859
847
820
777
807
820
799
851
867
844
850
814
824
779
801
806
813
855
883
889
920
878
824
810
802
826
854
851
901
921
924
959
915
914
865
860
858
826
868
848
787
778
766
781
716
738
713
713
686
695
674
678
667
670
674
677
690
691
695
703
704
707
702
715
710
729
718
731
727
741
772
806
810
836
861
866
853
823
821
794
773
784
808
806
817
839
661
987
780
773
762
766
746
722
721
718
703
699
750
754
777
786
793
787
780
785
770
755
752
741
736
709
709
723
758
789
823
874
840
826
823
808
826
821
822
800
781
734
767
752
747
757
746
894
785
790
780
797
785
788
796
811
820
855
869
877
873
879
871
859
870
830
802
807
789
796
770
778
780
789
820
819
829
859
895
864
881
864
769
773
750
769
769
761
855
887
872
867
907
918
853
845
845
810
832
840
831
891
849
871
878
852
857
869
847
870
852
847
858
858
821
870
900
863
873
837
877
884
849
855
882
859
900
939
907
936
936
901
909
897
929
923
925
962
949
908
919
915
917
948
948
910
926
861
888
919
937
899
918
948
908
928
922
882
920
933
878
905
874
846
811
846
822
841
806
827
780
783
801
759
783
772
771
776
759
800
776
801
807
816
848
847
861
841
820
831
818
799
804
778
779
771
769
733
691
760
702
704
701
703
701
711
704
730
717
728
700
728
691
717
713
702
728
728
724
748
724
746
731
754
737
740
742
720
732
719
713
722
735
746
792
814
803
848
859
857
863
859
848
854
854
889
902
880
901
879
854
879
869
859
876
847
879
890
857
861
856
885
907
895
918
913
911
908
861
882
874
906
943
933
937
919
895
878
899
919
929
952
968
949
910
887
868
829
822
827
798
782
796
810
796
773
809
808
798
800
792
781
755
745
720
711
714
723
729
749
744
760
770
775
799
765
741
719
715
726
734
747
772
821
850
848
789
776
738
718
707
708
713
741
846
866
906
915
911
929
885
889
902
874
855
842
820
811
767
795
793
811
834
843
834
827
846
841
830
808
781
792
781
813
832
825
803
784
783
774
765
726
712
697
672
681
663
665
660
678
686
692
712
725
731
737
743
759
750
743
754
757
750
737
748
768
803
855
922
940
976
991
953
898
863
815
791
758
768
747
507
1035
779
815
796
772
768
775
747
783
729
612
659
949
717
714
705
665
733
705
699
715
732
716
733
746
717
721
759
754
772
785
811
790
823
823
810
808
785
768
738
749
742
720
736
738
745
760
779
799
829
844
848
810
790
785
782
781
775
760
747
732
761
773
784
811
795
784
764
747
731
705
739
706
734
770
778
766
769
768
759
755
703
739
710
694
700
678
718
709
703
710
719
719
721
708
702
706
699
703
707
728
736
755
736
768
795
810
793
754
786
788
798
766
723
781
787
753
733
733
755
780
771
765
771
748
747
717
718
731
735
729
733
741
771
790
795
733
764
759
757
739
761
777
762
758
783
781
778
804
797
790
794
788
787
731
760
750
757
758
746
780
787
818
830
773
809
829
808
791
791
785
764
755
787
784
815
776
821
783
769
813
806
807
795
771
791
767
790
775
759
756
756
795
785
782
779
758
754
741
708
714
736
737
768
793
854
857
852
841
834
812
808
776
744
720
705
693
686
695
700
726
759
824
852
803
850
834
832
822
815
810
802
761
774
776
768
769
777
785
789
777
811
769
799
792
775
808
800
810
785
771
756
744
739
720
694
747
745
782
805
769
797
792
765
787
784
778
795
791
795
788
787
777
790
794
806
834
873
891
856
826
817
791
758
763
742
758
746
723
739
752
781
769
787
772
739
738
492
955
715
681
689
670
698
696
693
716
705
728
730
726
761
749
773
770
776
791
795
802
818
806
814
779
785
756
766
765
736
752
738
741
742
746
738
723
750
740
744
755
761
780
802
825
817
799
784
765
758
753
766
767
746
761
753
794
796
754
752
725
736
698
704
716
699
700
718
730
714
749
743
727
715
740
745
774
804
819
850
886
881
868
880
851
876
913
907
927
926
893
912
900
822
810
767
779
748
756
747
742
762
463
1029
715
757
747
741
753
749
769
779
814
835
799
797
801
793
776
762
732
791
802
856
855
836
765
765
723
708
696
678
674
669
672
658
656
658
651
644
643
643
627
635
622
633
614
634
620
620
638
623
632
635
640
651
647
663
660
728
691
662
689
691
762
688
655
666
659
667
753
686
672
681
663
657
631
670
627
624
638
628
635
641
643
647
397
908
651
570
737
655
652
646
636
655
643
639
648
652
651
656
645
633
642
618
626
622
607
619
552
390
617
502
414
633
643
664
642
685
673
684
707
689
704
677
665
659
650
654
635
650
633
658
664
663
665
656
674
659
674
663
658
673
674
685
689
716
712
696
709
720
724
717
693
717
721
726
725
731
771
754
756
726
753
708
725
700
721
727
739
777
773
807
761
778
776
749
742
733
726
740
746
722
742
754
762
801
795
836
785
838
798
832
784
808
761
809
782
808
796
779
805
735
731
762
728
708
728
730
719
743
719
757
731
745
747
745
765
777
732
792
763
734
774
756
773
790
756
812
792
846
808
824
786
780
779
766
807
803
835
811
783
804
799
810
832
832
810
834
828
835
787
754
742
747
788
793
799
808
798
782
805
794
791
824
789
828
821
826
843
819
856
836
870
826
827
835
795
820
797
835
850
825
860
824
857
834
826
844
800
848
828
835
862
818
854
817
833
794
794
792
781
800
774
799
782
783
795
754
784
774
800
769
821
798
825
805
824
828
798
824
801
813
834
828
880
860
886
856
840
845
829
855
843
828
840
804
859
874
526
1188
853
809
830
824
806
818
829
833
846
829
856
848
881
911
915
891
889
904
921
928
936
924
882
875
859
880
822
855
847
886
879
916
877
899
900
881
864
867
875
870
877
840
870
814
841
808
835
811
848
869
862
846
817
799
799
821
818
844
863
850
886
860
881
861
890
855
881
893
880
897
883
869
859
850
816
848
855
821
847
841
877
865
880
870
882
877
873
864
832
782
816
780
786
804
770
839
844
875
861
838
853
867
861
802
799
762
768
754
779
788
793
843
843
797
841
826
857
843
812
832
817
799
781
786
831
907
940
848
856
839
854
844
831
847
848
886
898
870
887
851
880
859
876
841
885
862
917
905
903
878
906
918
891
882
819
828
799
820
795
834
847
867
895
944
917
904
901
891
895
900
894
906
860
872
847
861
851
832
870
854
838
869
869
809
798
848
886
894
871
892
866
825
792
802
767
800
820
819
807
848
866
877
891
875
827
820
822
827
849
879
879
886
879
856
879
868
849
831
864
870
857
886
874
877
874
862
855
810
796
803
784
832
839
846
868
840
870
855
837
833
865
565
1111
843
813
829
821
824
831
522
927
592
570
621
843
835
876
880
866
863
737
604
1171
862
862
872
859
802
857
831
792
801
813
793
840
836
835
886
905
854
886
906
905
877
855
838
822
779
759
745
725
754
783
807
878
924
947
958
892
881
824
833
806
836
823
841
856
854
828
831
834
840
836
878
885
869
828
830
839
819
818
806
767
800
821
808
825
826
850
830
859
839
892
897
891
881
848
833
836
822
855
834
840
847
864
830
879
875
869
852
831
828
781
783
763
772
811
860
823
873
851
855
844
786
811
818
838
847
822
842
842
825
809
829
839
809
837
839
864
855
834
821
827
812
829
853
841
846
827
850
803
847
804
858
877
840
835
835
840
791
820
801
799
761
813
797
769
835
840
862
848
839
816
815
773
805
791
800
794
803
781
821
825
815
862
824
865
866
862
856
835
817
805
812
819
816
861
814
857
863
869
896
815
798
837
835
837
820
826
785
824
817
827
829
798
826
813
810
810
794
772
794
795
823
850
828
837
847
838
826
835
825
798
798
815
819
815
839
824
859
870
885
863
871
872
882
840
854
828
827
827
851
838
792
826
826
841
861
885
875
845
840
830
827
833
843
857
850
854
867
854
857
847
887
844
849
852
821
853
806
837
796
843
824
821
817
854
865
862
869
821
857
834
830
808
798
811
794
816
805
811
841
810
848
822
800
832
812
819
814
796
835
824
771
807
798
794
747
790
787
776
807
800
840
846
853
836
837
854
851
870
899
839
866
872
857
833
804
808
803
791
806
803
828
823
859
886
892
915
899
925
928
936
944
903
916
885
880
894
863
876
853
862
872
842
885
890
893
922
894
887
874
834
859
871
850
882
879
896
896
861
873
851
851
867
841
869
879
845
866
846
863
854
837
866
819
851
843
844
851
843
851
821
838
806
805
798
763
794
832
842
846
856
883
903
907
536
1169
812
523
1059
762
801
767
816
855
867
862
869
834
852
821
837
824
826
819
822
824
852
854
856
869
821
818
840
812
833
854
824
868
867
872
876
824
843
825
837
853
825
838
812
845
863
865
907
910
867
896
885
869
885
883
898
905
884
906
877
880
892
850
891
890
899
915
879
907
839
877
867
877
827
790
792
785
861
903
911
917
888
883
868
848
772
758
781
780
738
718
722
762
809
832
813
826
824
804
807
768
595
682
257
275
440
304
317
274
263
261
265
275
340
950
711
271
592
800
824
836
832
821
841
837
825
882
848
843
856
871
866
861
849
834
841
829
803
825
824
826
809
869
839
873
851
817
836
796
816
777
783
799
778
805
802
785
829
829
818
840
839
859
819
821
831
803
821
833
796
789
779
787
768
784
773
776
798
782
815
793
813
798
808
818
800
811
793
827
819
819
815
814
830
783
817
820
823
838
809
798
807
796
777
793
797
780
816
817
818
848
824
839
828
826
817
835
819
847
841
847
847
832
835
844
826
840
823
812
809
818
837
871
837
877
826
848
828
859
846
862
855
864
850
809
829
810
797
805
814
794
820
803
825
810
785
786
819
819
807
840
851
850
828
808
799
802
755
803
811
819
801
783
815
787
778
777
773
810
833
877
872
904
904
905
872
871
861
813
847
834
836
820
829
806
801
810
802
800
815
821
830
816
818
819
808
805
805
818
825
834
832
799
800
775
761
773
733
735
722
740
723
718
715
733
740
761
786
808
813
815
805
786
784
776
758
751
779
776
806
801
807
789
800
782
811
780
793
795
760
801
758
804
795
794
784
797
793
775
804
797
790
779
819
800
798
810
818
814
845
843
842
872
852
848
819
799
817
769
791
809
775
818
839
875
887
844
858
854
877
855
877
852
868
845
842
861
832
859
786
793
809
811
818
790
792
793
789
744
792
775
800
817
826
830
792
790
796
772
805
794
789
801
768
776
786
795
787
803
781
796
790
835
831
829
796
813
793
819
811
826
814
822
835
832
844
801
834
823
837
838
834
799
827
811
810
836
845
830
849
863
831
845
805
811
796
781
831
835
792
779
695
933
814
817
816
775
794
794
810
820
825
821
821
836
846
828
852
816
846
860
866
847
848
822
819
799
792
798
800
815
800
826
829
816
816
790
771
779
777
790
803
795
803
861
851
845
835
830
823
787
804
784
780
779
733
757
740
747
744
734
755
792
777
836
817
863
857
875
882
861
853
856
829
780
814
792
812
790
789
780
761
774
763
774
766
734
727
745
754
732
748
744
735
745
752
745
733
717
710
453
918
425
920
670
666
667
665
546
427
282
252
523
287
388
681
488
872
697
687
691
699
687
690
688
684
671
669
663
661
672
655
647
667
654
645
662
645
657
663
666
676
678
678
696
681
671
685
675
672
677
672
661
682
670
664
676
593
743
673
674
672
674
665
672
686
693
709
719
733
713
718
709
690
699
687
661
684
669
666
681
660
669
683
659
688
687
692
678
705
691
695
690
678
708
696
704
709
726
742
753
761
772
769
784
789
780
793
768
807
837
803
799
748
749
709
696
659
670
652
645
658
644
642
629
633
626
616
620
622
599
610
601
607
597
596
591
594
605
606
611
627
638
640
645
646
669
676
693
697
690
681
655
673
635
644
641
627
626
643
639
638
635
651
644
653
642
663
656
644
657
647
651
648
640
647
646
642
644
653
637
651
648
656
650
652
683
686
686
709
700
701
712
694
676
674
651
656
662
676
670
689
548
849
690
711
705
692
709
714
710
699
698
710
696
699
694
714
707
688
710
692
671
685
666
650
666
676
663
689
688
696
695
700
704
712
730
709
723
719
717
736
722
742
743
785
791
781
784
755
736
739
727
721
715
714
734
749
763
783
823
813
820
808
813
819
820
838
843
830
812
799
806
809
825
813
787
784
795
816
817
787
794
782
787
788
792
788
786
784
785
795
788
769
762
732
730
749
770
776
762
759
766
756
755
720
727
747
775
764
756
787
804
802
793
781
808
808
793
770
747
761
766
760
689
757
771
775
724
754
755
722
728
732
720
728
719
704
718
735
740
752
738
722
717
719
722
733
726
742
770
795
807
799
772
785
788
797
767
733
748
760
783
789
762
792
776
763
778
782
781
802
817
838
836
843
850
849
814
806
801
806
803
797
825
829
849
863
840
814
801
780
782
764
766
788
793
806
817
813
800
801
781
764
771
762
773
773
763
745
772
750
733
732
712
723
730
747
746
738
739
737
751
776
764
770
747
740
718
707
718
737
773
772
779
775
783
767
755
793
817
827
782
762
756
760
754
767
767
771
777
812
811
791
833
865
867
860
853
810
804
787
765
758
758
739
766
780
816
829
799
771
809
805
803
777
769
774
746
736
796
867
911
908
533
1172
787
772
754
769
772
769
754
799
812
788
782
782
749
737
709
700
684
690
683
687
700
706
718
734
742
760
747
802
823
801
771
770
788
779
769
770
753
732
721
737
765
774
776
761
731
730
709
689
684
704
694
698
702
721
753
755
753
729
743
717
707
710
738
734
719
726
721
711
723
726
738
725
720
720
717
711
710
699
707
689
702
747
749
759
792
788
762
768
744
742
711
708
708
684
694
696
688
705
709
722
736
755
820
824
848
871
865
881
907
855
834
803
794
776
770
760
722
718
753
739
719
728
717
723
724
731
727
715
743
725
715
740
729
774
759
731
735
750
787
767
776
819
809
942
843
777
756
567
707
1020
743
787
827
848
859
837
828
808
792
784
777
793
815
825
817
815
783
777
772
755
760
755
760
766
787
786
778
789
788
743
768
758
726
719
697
690
680
697
733
741
733
746
722
737
736
730
745
772
779
811
844
843
780
793
768
780
773
765
781
779
795
803
826
845
853
787
752
737
719
732
721
702
703
689
711
698
698
715
710
718
705
675
702
682
685
674
674
670
679
686
691
712
717
715
684
696
674
684
671
671
675
677
684
683
686
666
676
685
677
685
695
709
717
722
724
721
711
703
702
698
687
690
678
649
669
644
643
654
654
414
880
665
652
674
668
665
678
670
667
680
671
658
676
662
665
676
685
737
751
742
712
729
693
692
709
729
706
747
769
807
802
778
811
794
786
798
798
778
763
725
742
735
749
764
750
805
799
765
773
739
744
720
711
716
696
722
717
718
739
744
794
824
824
788
797
782
794
808
803
811
817
828
829
842
824
858
833
807
813
791
815
788
793
814
808
827
811
793
803
788
798
791
775
799
808
816
832
833
826
829
828
831
844
837
840
838
829
820
818
804
817
818
833
841
817
810
804
785
790
794
782
784
793
794
809
820
822
826
816
816
809
784
799
790
786
803
804
804
818
742
754
722
703
698
685
708
746
776
792
795
803
784
771
768
790
786
770
779
789
787
819
860
913
938
935
955
920
920
911
906
921
934
937
928
931
900
911
904
852
820
809
785
793
764
789
794
794
809
838
840
814
822
819
823
807
830
806
808
800
796
797
812
813
811
822
805
801
793
814
834
780
830
848
865
883
875
844
836
832
840
842
845
828
851
852
856
848
813
815
805
767
806
812
826
841
841
841
797
783
789
802
806
817
843
844
860
837
818
798
803
795
794
813
836
843
848
860
832
791
781
840
882
867
810
795
766
792
773
758
770
764
771
785
792
790
792
784
811
808
811
823
823
847
838
854
846
835
825
821
809
802
800
655
484
447
772
804
781
760
759
700
714
681
705
670
678
677
674
657
464
864
666
657
659
659
666
643
651
646
652
630
649
640
643
653
644
447
847
646
652
657
672
663
673
689
707
712
714
683
700
685
698
683
674
702
715
716
686
526
908
745
737
754
746
750
744
732
728
725
718
714
708
697
692
688
670
664
676
689
697
687
696
694
695
683
705
704
693
670
687
666
673
665
653
671
662
656
670
663
655
670
645
668
664
643
654
653
652
627
645
626
623
633
613
623
621
604
620
617
620
628
618
632
639
648
646
657
645
676
670
673
684
671
664
678
642
652
635
624
638
624
642
644
643
661
664
665
659
674
673
667
669
655
676
668
662
674
675
442
448
438
335
331
381
276
648
290
350
640
645
642
654
360
936
660
665
652
684
673
680
692
683
680
682
667
657
666
659
641
653
651
634
635
648
667
671
684
680
675
669
692
690
672
695
682
679
692
679
697
704
700
703
702
711
721
708
715
717
704
711
712
692
701
679
686
693
684
688
716
708
709
741
718
724
733
724
721
731
728
725
744
724
751
763
750
757
737
712
719
712
703
716
711
721
730
730
760
760
729
745
716
719
704
694
696
673
680
655
671
661
665
670
689
665
709
714
708
700
707
723
745
738
754
761
751
757
777
785
800
786
809
798
795
789
788
800
806
809
822
842
851
850
831
842
829
853
844
876
870
876
866
827
817
806
819
829
830
827
829
842
851
829
800
787
817
821
882
898
932
927
980
933
890
839
857
832
861
848
839
853
901
908
922
915
906
878
875
866
862
885
889
925
932
919
918
880
883
876
882
866
898
894
893
877
900
896
878
853
834
829
818
837
832
846
838
848
841
852
855
849
836
841
869
857
859
858
852
872
863
887
884
852
834
807
791
785
803
814
853
871
869
831
834
820
830
858
848
832
845
853
852
851
825
807
788
772
769
778
813
852
898
907
938
922
912
896
882
876
854
829
798
762
804
840
858
861
863
855
867
858
847
862
841
860
876
848
845
868
851
849
882
878
879
890
867
884
689
1042
884
893
905
898
905
886
892
880
898
875
879
888
897
883
878
876
812
797
790
789
788
773
763
735
725
711
706
702
689
682
672
678
681
683
682
688
689
685
681
692
678
686
688
768
855
770
831
841
851
844
869
843
822
789
767
743
767
746
741
745
748
759
762
780
781
770
761
763
739
724
721
731
744
753
773
773
777
797
765
778
772
738
723
698
445
943
664
658
664
689
711
740
769
816
791
772
789
793
772
747
735
713
712
710
699
700
700
697
697
696
684
673
688
700
706
735
724
755
716
752
718
713
724
707
726
705
730
726
729
743
754
770
775
572
624
1056
733
742
706
721
565
831
693
686
679
665
677
669
656
654
652
663
653
657
679
673
668
675
667
559
784
676
691
704
709
720
734
733
741
705
724
732
713
723
696
723
707
717
718
706
711
698
693
687
674
693
684
689
716
715
732
745
720
756
721
722
735
703
711
719
728
717
746
744
762
760
775
765
767
771
770
769
776
782
793
792
796
808
795
830
809
826
816
800
802
799
824
841
832
843
823
841
825
821
836
796
821
788
765
793
746
770
768
783
772
785
802
794
795
763
749
773
775
800
780
812
819
802
829
793
700
867
767
769
775
758
784
788
797
824
815
811
814
795
650
613
904
950
757
631
804
810
716
744
734
738
640
826
753
743
729
729
725
722
694
717
727
710
732
706
730
737
728
717
722
730
710
727
735
726
737
751
741
729
736
719
715
728
752
765
753
764
753
766
771
766
776
757
743
740
738
742
753
758
768
784
788
803
794
781
797
773
774
774
766
766
765
768
783
783
775
760
748
744
732
747
735
739
754
750
767
761
750
734
735
689
707
694
673
700
690
678
674
681
681
665
669
668
655
660
647
645
642
647
636
682
708
785
762
779
784
756
773
751
746
728
735
737
730
732
744
722
706
686
672
664
673
671
675
685
698
711
726
720
725
726
726
715
706
706
685
685
678
674
668
665
666
405
373
382
387
400
668
659
655
689
685
684
682
687
725
728
705
700
674
692
688
674
670
673
674
684
686
701
710
711
730
739
754
777
772
768
796
804
837
856
883
884
864
895
840
840
818
797
788
782
808
811
839
869
886
907
858
847
848
820
816
801
809
832
839
817
852
863
874
870
875
876
853
858
863
894
926
939
934
917
925
920
912
892
873
849
847
835
858
851
853
858
879
885
889
899
907
886
872
838
841
828
821
809
804
790
785
836
873
526
1272
882
882
862
843
849
857
842
875
885
871
893
907
902
926
928
937
960
962
921
888
854
762
752
720
766
726
714
722
716
715
724
725
722
711
712
734
715
473
547
392
707
506
940
376
380
753
590
943
396
1112
741
730
714
720
715
726
745
727
720
743
849
819
847
852
866
882
888
947
842
823
787
731
738
741
748
757
764
791
841
851
969
871
826
844
875
942
971
873
871
843
834
854
852
825
802
748
732
721
703
696
696
680
699
687
683
699
699
719
715
689
706
695
705
691
681
702
699
710
708
721
718
716
712
700
695
718
706
721
724
720
714
691
726
707
746
757
777
769
800
827
804
827
827
827
823
805
793
799
773
755
490
438
537
745
737
624
845
764
766
743
758
733
728
712
701
691
706
704
703
712
711
706
723
732
738
748
755
747
754
749
754
761
747
745
763
806
844
818
812
790
777
743
749
724
724
741
759
812
808
838
857
826
800
759
752
729
719
735
743
780
789
776
789
804
771
783
741
764
729
742
759
752
766
780
782
797
792
797
786
779
767
747
772
766
763
751
754
761
760
666
833
772
770
786
762
822
802
795
794
780
790
744
765
724
747
726
744
748
734
750
753
748
763
763
785
776
787
808
787
778
748
745
740
729
746
737
735
758
763
762
775
793
781
773
735
750
738
734
753
752
771
796
743
759
736
742
734
735
741
740
734
725
734
732
731
733
740
731
735
726
717
704
701
691
700
699
690
701
699
715
730
724
717
697
700
688
672
682
676
673
664
666
676
673
706
727
750
778
767
783
739
735
743
709
717
694
698
699
682
691
683
677
686
696
691
700
712
720
754
766
780
795
769
772
719
737
712
713
713
706
708
716
730
736
742
737
745
759
704
753
750
751
735
721
700
676
684
688
680
719
739
750
755
744
767
741
755
743
765
762
740
736
714
722
691
704
691
696
682
692
669
691
677
682
678
682
677
685
697
698
709
731
721
674
671
702
679
671
657
647
673
670
667
679
671
686
712
716
702
724
707
718
695
701
683
682
675
673
666
669
662
661
673
675
683
684
682
688
690
692
670
691
672
666
691
677
676
700
703
707
728
701
719
705
697
681
686
682
682
678
681
690
704
706
726
714
778
769
736
749
745
739
748
758
753
768
752
729
736
737
722
730
756
858
769
824
826
524
1012
731
708
687
666
655
652
650
677
788
716
702
714
709
731
769
756
754
777
782
779
766
724
720
749
737
755
739
727
692
804
773
761
769
765
792
808
796
806
805
780
787
743
760
720
722
710
696
708
704
705
718
721
735
758
733
764
751
733
703
727
696
694
661
431
914
688
681
682
688
674
700
694
694
717
690
712
721
697
735
728
726
744
703
729
537
444
453
666
339
442
620
828
623
417
421
727
723
720
715
706
693
664
663
663
648
656
654
657
669
668
677
695
632
761
694
711
717
710
715
705
705
635
761
689
689
668
684
692
695
698
692
711
690
691
712
703
730
719
716
735
731
751
740
744
759
736
738
744
729
755
749
747
754
746
763
788
799
803
814
784
792
790
792
779
776
827
831
816
813
808
817
783
787
770
756
751
747
766
744
766
759
765
776
774
767
724
735
700
700
676
680
668
561
745
653
645
649
668
665
680
684
679
695
681
682
676
682
766
807
741
771
775
764
737
736
721
711
724
705
745
750
753
752
754
746
735
730
736
744
750
739
724
738
735
734
758
775
765
755
737
736
735
725
713
710
708
703
697
673
696
690
691
713
752
791
830
846
841
834
817
793
774
748
734
732
724
747
754
783
828
868
787
792
809
818
836
832
815
778
763
758
740
756
760
783
824
855
872
873
853
876
894
883
900
856
856
815
847
846
847
874
868
874
838
850
838
830
838
874
873
898
862
914
893
863
867
856
875
856
835
833
848
867
827
826
796
805
820
820
833
848
822
808
773
740
728
727
732
748
781
811
787
796
782
772
771
769
789
772
770
784
806
790
761
739
704
706
718
700
700
722
712
698
682
700
690
727
713
702
741
701
736
716
696
711
695
682
701
700
677
705
692
731
732
730
751
735
744
738
699
721
705
719
729
734
730
778
768
772
780
768
743
759
754
737
763
746
740
744
762
777
753
758
742
727
738
732
728
737
774
763
756
727
722
748
752
752
760
758
688
765
705
707
695
687
689
690
698
687
702
694
689
706
687
698
706
702
716
721
735
772
763
768
777
749
761
726
715
734
700
735
742
755
773
793
799
812
794
791
785
756
772
753
768
775
768
785
766
776
798
774
783
786
784
792
786
788
794
769
752
752
756
768
787
801
828
830
829
844
822
844
822
843
807
830
814
828
827
816
829
819
832
809
811
825
808
839
807
835
842
837
642
914
746
753
748
749
767
780
825
788
819
785
806
782
795
781
774
767
771
765
757
780
770
775
766
775
754
763
764
770
768
778
772
756
753
746
752
757
756
762
767
773
769
754
781
801
805
817
826
828
837
839
830
834
839
817
827
854
880
867
839
833
833
812
823
818
809
831
837
824
822
791
765
769
751
744
732
743
701
714
697
703
679
421
511
418
344
333
1356
673
691
699
698
701
709
723
745
743
771
783
796
800
812
839
877
867
866
886
880
891
849
811
788
751
734
754
741
742
753
775
766
756
774
761
742
744
739
732
723
712
716
704
706
697
704
716
722
737
736
742
749
735
754
755
747
735
751
741
696
740
746
761
750
758
739
726
708
719
706
703
674
700
680
675
701
693
683
675
684
664
665
654
670
684
694
683
708
702
707
723
730
720
701
710
691
692
681
690
689
673
689
681
676
692
685
682
693
691
696
692
706
695
685
685
677
675
695
685
694
706
685
685
688
676
660
696
669
666
683
439
916
665
670
661
681
703
708
694
677
705
698
702
693
456
938
699
719
722
729
722
721
700
694
704
680
690
722
754
723
766
780
830
862
625
829
708
739
734
722
724
723
713
717
736
748
751
791
749
796
791
781
778
802
810
806
808
825
822
809
855
840
813
821
817
835
898
846
827
859
832
785
813
825
829
825
821
819
815
799
819
801
809
789
827
831
861
863
827
809
812
811
802
843
855
870
892
890
850
846
836
800
810
813
812
866
833
812
822
827
808
824
843
845
848
840
869
873
866
827
827
807
805
797
806
802
796
794
749
767
771
774
791
850
903
898
953
923
931
922
907
875
838
831
821
801
784
800
821
849
871
867
841
852
899
928
937
889
862
867
857
843
839
813
814
817
835
875
930
926
903
868
860
829
817
790
781
767
790
803
820
830
853
866
847
822
806
800
790
788
793
804
827
854
910
928
915
860
851
826
802
797
769
773
777
755
779
783
814
834
865
838
838
839
822
817
800
772
756
730
719
717
719
727
690
463
477
778
1102
775
773
786
770
763
752
757
763
757
751
762
814
817
856
866
835
840
822
833
845
831
825
830
818
825
821
814
795
623
937
763
739
737
725
714
747
779
785
662
939
786
767
746
750
726
712
728
560
842
707
701
701
718
740
756
766
732
750
720
715
702
691
691
674
673
668
658
660
664
645
660
653
634
651
630
636
634
617
632
627
604
619
609
607
606
590
599
593
582
598
592
591
597
592
604
612
601
614
617
620
632
650
646
667
669
665
714
697
663
671
647
643
621
618
611
612
618
607
611
614
601
613
604
608
611
611
612
615
619
622
613
614
625
616
599
616
611
600
618
427
705
710
617
624
617
635
645
635
644
641
636
643
650
646
641
655
640
648
659
682
701
729
727
733
721
718
717
691
689
694
689
685
682
671
689
691
720
714
728
739
732
726
729
705
688
711
694
702
720
724
731
754
725
763
742
749
740
836
760
736
788
784
780
742
688
707
693
673
703
719
755
870
810
879
861
863
803
753
739
754
740
739
726
718
716
728
727
754
753
739
731
729
714
705
705
711
688
715
711
715
763
779
779
817
814
812
819
820
803
736
773
734
736
725
720
734
735
747
733
730
723
707
714
696
706
686
705
704
703
708
702
708
680
702
675
526
831
689
667
673
685
674
675
679
674
708
700
690
701
704
698
691
698
714
700
717
707
689
694
669
684
679
689
695
675
696
686
662
680
663
658
662
654
652
661
641
648
657
636
649
653
633
663
656
676
670
671
676
685
680
695
696
697
694
689
690
695
671
665
671
655
654
661
651
664
665
664
682
675
666
681
668
671
676
677
669
667
679
699
710
727
717
717
715
705
694
683
679
660
680
676
669
675
711
722
723
729
737
729
710
701
665
670
655
668
679
694
735
771
779
788
763
769
773
759
769
739
744
738
729
730
741
556
912
714
734
732
723
740
742
746
724
701
687
700
708
721
700
724
714
717
724
713
724
699
713
702
686
692
682
674
681
650
663
659
641
654
635
616
629
612
613
612
618
602
604
612
606
614
602
612
614
610
615
612
601
609
603
599
590
599
604
602
601
592
607
596
594
599
587
593
597
594
599
593
597
601
489
509
801
604
595
587
591
584
578
583
601
597
572
578
581
577
578
577
566
586
583
569
592
585
376
822
594
602
605
594
604
607
599
609
607
611
610
611
610
614
625
613
618
629
621
621
636
627
619
640
619
614
640
631
626
652
647
645
659
644
666
660
655
666
676
668
681
696
699
727
735
721
726
714
704
697
697
686
683
670
667
673
667
660
667
669
665
678
663
659
659
657
649
652
655
654
655
647
654
653
662
652
661
679
690
673
700
702
695
681
675
673
703
705
709
690
707
697
714
719
723
705
713
716
716
736
728
725
752
755
744
763
726
749
719
729
716
716
732
709
739
710
727
730
721
733
736
735
715
696
738
706
719
727
712
736
732
728
729
718
725
739
738
744
754
748
740
744
734
729
723
707
709
679
702
682
688
704
716
736
728
722
721
709
674
681
510
810
644
628
643
638
622
645
641
653
658
659
670
675
677
678
683
683
681
686
682
682
692
715
733
726
719
722
719
727
709
712
698
671
678
662
660
653
644
662
651
648
666
671
481
857
681
669
673
667
669
667
668
662
668
674
670
670
669
650
661
650
658
664
671
679
670
678
684
678
704
685
687
691
670
667
658
655
665
670
682
661
682
697
733
784
883
872
910
871
831
762
743
730
711
691
691
672
674
676
677
679
677
687
674
683
678
672
687
668
668
672
657
669
678
683
693
695
691
716
723
723
736
717
725
732
697
728
710
688
702
693
689
613
754
686
691
704
717
733
752
745
754
736
730
709
691
684
675
674
668
675
680
701
696
681
703
687
699
708
708
709
709
710
756
762
754
741
697
699
679
674
659
672
664
665
654
663
421
887
648
644
650
656
662
673
679
684
674
670
683
672
670
673
668
679
685
699
690
694
694
682
680
668
648
654
643
659
653
653
655
663
668
674
680
659
698
673
665
668
664
648
671
652
655
674
661
662
700
701
699
729
742
738
756
751
749
766
736
699
746
719
695
707
711
681
710
710
702
730
729
712
736
739
733
724
725
738
741
719
755
713
729
716
698
704
740
759
724
755
754
720
761
722
742
718
716
719
715
714
713
723
728
732
738
738
748
739
732
728
745
775
832
835
856
797
757
722
709
682
675
663
651
667
653
671
696
703
720
745
756
763
767
762
752
745
734
740
759
759
796
830
831
826
823
826
806
781
729
735
710
729
722
747
790
879
819
833
834
832
819
818
820
811
802
782
782
781
799
832
884
919
913
940
926
907
894
846
825
806
792
793
806
814
776
731
726
722
690
695
702
696
685
704
685
701
699
700
701
698
695
695
715
726
750
777
780
766
773
759
745
728
725
715
714
687
690
683
679
671
669
667
666
661
651
654
647
629
653
630
631
621
615
623
631
626
633
643
645
684
693
679
703
712
701
716
699
715
712
699
709
724
713
713
713
730
729
747
740
728
726
722
717
723
715
711
674
699
684
686
685
712
720
744
751
731
744
737
719
693
685
666
659
662
652
656
671
686
694
715
720
750
751
727
747
751
737
720
737
714
713
706
692
690
672
690
687
681
683
675
687
709
776
819
816
840
817
799
803
782
786
810
784
814
824
810
817
791
792
773
779
780
781
792
795
809
832
807
745
723
729
737
740
763
745
740
761
731
753
711
739
737
728
745
728
765
739
728
753
745
767
765
763
734
762
757
738
756
731
747
763
747
758
750
728
742
717
726
730
722
742
763
758
782
779
764
790
789
777
778
767
777
774
752
761
758
757
768
759
758
762
755
776
780
766
782
758
745
754
743
737
736
714
724
756
771
776
780
760
743
768
728
564
553
965
684
690
694
699
681
711
702
717
710
715
722
736
741
738
749
730
736
721
714
699
724
723
745
709
781
783
740
782
772
750
746
761
741
744
741
737
709
731
742
741
766
737
747
774
785
783
799
796
801
808
753
755
721
726
719
699
715
689
706
677
705
684
695
664
697
672
700
683
684
689
677
697
684
681
693
697
695
714
709
734
726
729
739
725
739
711
701
732
731
708
724
722
712
725
713
693
700
692
690
671
675
666
642
661
642
639
641
629
632
630
617
627
604
606
615
594
607
603
599
607
607
627
625
651
621
651
653
634
646
641
642
655
652
647
672
688
774
713
688
691
680
659
662
666
666
651
663
651
628
634
640
629
649
666
655
667
652
649
652
625
644
636
606
624
621
612
630
610
617
643
639
647
660
672
664
681
661
448
558
496
373
260
251
255
265
313
270
401
405
296
307
258
286
286
340
255
314
285
354
624
617
494
253
470
608
607
608
608
614
603
626
613
608
624
623
629
636
642
652
668
695
678
676
674
516
439
386
635
625
611
592
599
583
591
576
586
568
572
577
576
584
578
595
586
574
589
578
582
586
589
587
564
573
580
574
577
590
591
582
607
600
597
605
611
618
626
629
625
629
625
624
641
645
645
646
658
653
646
667
666
664
670
671
661
661
646
634
639
640
642
739
668
716
684
674
668
651
657
656
648
650
644
639
648
668
686
716
703
687
664
645
667
653
651
675
681
689
719
718
732
739
723
746
711
756
729
745
742
732
736
718
703
710
690
715
724
718
735
743
708
721
726
710
710
732
722
728
733
750
770
793
795
766
786
782
793
832
832
828
821
811
811
801
804
801
804
798
806
805
804
789
766
766
776
784
777
781
774
766
776
775
768
774
777
779
787
801
797
797
790
778
783
775
764
767
772
772
780
782
771
781
777
767
747
729
710
696
693
693
686
703
692
708
717
724
762
780
775
819
834
833
856
865
849
874
856
873
881
896
899
886
868
882
861
856
859
830
837
816
811
739
748
713
719
701
690
705
688
708
699
724
725
744
755
751
777
763
777
772
778
800
813
815
819
822
812
819
835
836
865
872
856
874
882
847
850
844
839
849
845
827
840
839
831
829
826
814
822
815
808
819
817
830
844
849
845
835
824
833
841
839
851
863
871
860
852
880
893
910
873
872
869
856
845
839
831
827
832
838
860
875
868
868
885
855
862
844
829
840
844
847
856
868
861
867
869
868
848
832
847
857
847
857
879
878
886
884
894
905
893
866
859
844
836
830
838
845
858
883
865
870
859
854
864
891
877
904
894
883
867
860
870
876
862
858
842
859
850
852
865
891
888
867
849
844
849
851
874
890
867
873
869
863
872
856
863
868
869
874
868
871
878
863
858
848
843
849
856
861
859
862
859
843
859
855
841
855
858
863
866
862
857
844
857
877
886
872
849
860
831
704
703
724
709
699
703
673
679
669
673
436
888
661
666
671
679
686
681
691
690
685
676
695
666
669
675
693
694
708
734
743
779
782
780
787
779
764
749
757
734
736
736
724
741
747
748
767
771
783
780
770
775
769
736
737
715
701
703
687
690
670
686
698
707
705
717
723
713
741
715
716
713
711
707
711
714
702
704
698
669
707
679
685
689
696
715
746
766
800
801
809
798
782
769
736
730
729
497
489
387
665
682
646
664
656
657
660
669
662
671
680
683
686
687
692
708
706
684
689
658
676
651
656
644
632
640
631
619
625
643
634
626
637
625
639
637
648
670
667
677
672
666
658
671
664
674
687
674
689
681
668
671
668
669
670
660
662
668
661
653
659
649
647
655
658
652
656
657
659
665
674
665
644
645
631
642
615
616
618
607
619
618
619
621
624
633
636
629
648
658
640
661
650
634
631
634
620
653
637
635
637
630
668
672
692
681
671
653
646
630
646
639
629
648
670
689
686
732
729
729
759
767
753
768
749
726
715
705
713
690
676
682
664
676
674
670
693
716
721
755
788
779
753
743
741
716
743
725
725
735
750
744
756
761
764
770
718
712
697
692
655
658
625
657
646
648
652
667
667
676
675
694
697
688
691
693
689
687
697
689
669
673
653
669
659
663
652
660
680
662
693
705
718
729
735
729
730
727
714
711
715
687
695
696
683
694
695
701
727
732
803
835
828
807
791
762
757
746
723
708
707
712
714
712
705
724
732
720
728
739
720
725
741
747
753
773
777
753
706
704
670
674
651
638
647
632
646
643
661
670
678
687
711
716
729
734
737
740
732
729
720
731
731
770
750
783
765
765
767
759
781
776
766
759
788
793
743
731
733
711
711
714
721
743
773
800
814
827
833
807
808
794
793
765
745
739
731
737
735
736
738
747
760
752
769
781
797
761
723
741
717
703
710
704
719
736
743
729
718
720
721
706
707
716
725
739
771
769
781
791
773
752
761
748
774
715
701
707
684
672
674
648
675
667
669
684
685
693
706
720
725
735
722
722
731
718
715
711
709
718
738
741
759
754
728
742
741
745
754
764
741
702
710
701
681
693
691
681
677
663
683
668
675
685
675
693
705
726
741
755
715
717
705
692
691
664
673
657
655
656
643
657
649
653
647
664
655
657
659
656
665
667
652
670
687
678
689
697
681
671
655
661
659
647
628
627
625
612
611
603
603
612
609
629
643
663
647
631
650
628
631
634
623
619
636
622
615
632
621
613
615
631
628
636
615
604
630
613
599
611
621
664
669
639
667
676
666
684
680
695
697
703
703
715
720
707
699
459
853
541
273
481
627
617
637
648
663
684
719
731
748
759
760
747
761
753
735
738
739
722
687
455
546
279
263
302
390
322
261
278
311
278
260
302
805
675
681
664
509
415
378
284
300
685
385
423
267
504
352
308
366
386
409
558
410
273
293
270
268
311
295
305
254
279
261
274
292
340
272
360
290
290
300
251
308
846
643
654
671
640
452
859
630
642
634
634
633
642
635
633
632
648
641
651
645
647
666
658
660
669
658
643
638
611
607
608
594
600
598
587
593
585
596
618
622
620
609
639
635
622
616
618
609
611
605
612
609
608
610
610
621
604
613
613
616
633
711
701
700
707
680
639
632
622
612
594
604
595
593
601
597
607
611
623
623
635
632
636
641
626
631
631
608
624
615
611
618
621
633
632
637
644
654
658
661
664
658
653
658
643
657
663
688
674
698
705
686
698
698
678
681
682
662
666
659
656
649
657
655
668
665
667
681
674
668
678
674
670
675
674
658
662
657
658
663
679
666
643
656
654
636
636
640
639
644
650
652
651
649
652
657
661
664
682
697
708
715
730
677
692
676
665
666
653
660
660
658
666
672
676
688
704
725
731
761
767
769
792
819
766
715
706
686
678
668
656
642
663
667
667
681
668
677
688
681
712
679
693
684
714
737
729
734
734
759
736
733
717
712
709
662
702
677
689
674
669
675
669
667
671
681
675
683
681
670
689
608
754
663
659
649
650
646
656
646
645
656
641
625
641
634
617
634
618
630
635
610
513
743
483
397
361
601
620
371
853
621
621
629
635
639
644
633
627
620
622
619
610
617
627
614
622
642
654
667
661
674
657
687
682
677
673
691
669
686
651
656
656
638
618
649
631
640
636
638
634
636
637
646
638
638
630
630
622
624
619
619
626
620
623
621
623
613
621
620
620
621
630
634
628
645
643
634
639
614
620
612
602
599
605
609
605
613
601
616
617
614
620
619
630
630
630
624
465
808
636
655
669
648
658
656
639
667
647
649
662
646
654
658
662
663
667
668
672
684
664
671
672
673
671
667
663
658
657
658
662
668
668
663
665
665
667
680
673
675
683
677
675
683
655
637
646
639
631
634
633
638
640
645
653
643
643
649
653
665
690
684
699
693
688
676
674
644
628
719
531
597
600
607
611
617
657
685
707
791
752
779
723
751
713
724
699
705
704
681
729
728
758
791
800
815
779
752
713
629
766
699
664
641
651
651
644
641
648
657
658
687
706
727
712
712
694
704
712
697
668
664
650
649
625
627
638
634
642
644
667
671
669
647
645
668
650
647
654
659
667
678
692
700
708
711
702
698
692
682
673
677
653
654
651
650
650
652
654
658
655
657
653
659
645
649
653
643
641
642
638
632
633
644
648
654
650
656
663
655
647
667
657
647
653
660
662
675
677
697
708
712
732
746
743
725
729
709
714
710
705
712
709
710
692
658
681
665
660
664
655
674
686
684
700
712
723
767
785
775
768
751
750
744
750
742
743
731
749
732
728
738
728
726
730
721
714
713
713
684
664
653
651
650
656
658
674
695
717
728
750
754
728
750
717
706
726
721
712
712
712
725
724
687
718
700
698
698
714
717
716
749
741
733
725
719
718
712
709
709
676
715
702
710
682
724
735
743
742
738
730
728
696
686
678
667
641
659
647
642
663
669
695
694
678
710
700
688
686
693
695
706
674
660
676
647
648
648
616
636
630
615
616
607
616
399
836
604
615
621
606
603
606
613
612
639
657
673
677
684
697
708
694
704
669
688
669
659
653
650
645
644
641
641
644
632
651
626
634
634
624
614
630
631
622
622
636
627
633
652
633
658
647
642
667
664
653
662
669
655
667
656
647
661
651
657
670
658
654
670
664
668
669
657
660
596
731
654
661
637
658
661
652
673
660
660
672
644
661
666
651
663
661
665
672
666
673
677
656
658
651
637
638
621
617
611
608
605
604
585
604
595
585
593
588
589
593
593
584
593
592
631
621
609
623
624
607
620
658
623
606
607
658
636
619
610
615
602
611
677
435
799
573
590
609
593
598
591
596
594
587
584
578
579
573
571
572
571
572
573
559
574
572
560
561
566
434
679
559
555
567
564
554
570
573
573
575
586
581
595
592
590
588
600
588
584
580
574
570
555
568
554
560
552
557
555
553
551
564
565
574
580
589
587
597
606
610
616
616
609
597
610
607
597
605
607
601
602
603
612
605
615
596
589
607
590
590
605
601
613
612
609
630
615
626
626
607
631
626
599
603
588
604
596
586
601
600
591
604
608
597
609
611
603
608
613
607
616
608
609
597
616
603
608
401
811
593
599
589
585
575
580
577
565
565
567
562
562
561
568
560
569
580
579
578
588
589
569
483
679
578
587
590
593
602
613
608
608
600
590
588
574
579
581
572
605
606
614
601
616
626
624
631
641
642
654
630
620
612
616
591
593
599
602
609
626
635
639
661
645
663
657
644
651
653
647
664
674
663
695
706
673
693
699
671
691
672
655
666
661
658
679
671
700
707
700
727
696
712
706
689
705
685
684
695
682
674
695
684
734
758
781
797
821
796
802
793
761
771
764
743
729
681
697
680
655
673
681
669
665
672
654
663
680
680
676
701
679
689
684
668
666
661
654
657
639
649
651
644
651
655
652
661
671
678
667
669
663
655
660
661
658
546
779
673
694
672
684
670
673
690
684
678
680
673
690
688
687
714
711
690
712
705
686
694
702
691
692
699
693
705
674
683
683
684
684
667
685
677
659
675
669
666
677
700
699
696
701
700
714
711
719
710
695
722
721
731
742
765
758
745
748
725
705
697
705
685
687
702
699
711
723
715
761
783
818
819
838
810
787
786
772
762
767
772
751
736
692
700
682
668
667
686
669
692
701
706
717
717
744
750
753
763
752
797
789
784
807
782
782
778
776
780
764
779
762
733
749
701
708
689
671
682
651
680
662
654
670
662
687
681
670
707
695
679
699
688
715
723
727
746
733
721
705
684
693
697
698
702
728
725
730
760
737
741
761
754
756
761
737
692
701
671
668
661
643
658
659
654
678
659
697
696
679
707
690
700
699
690
689
694
696
687
696
683
674
663
650
662
649
650
672
670
680
680
677
679
707
680
695
703
677
702
704
706
706
688
677
688
671
659
667
661
684
692
701
723
723
700
732
696
695
705
693
703
674
677
682
674
683
709
682
717
730
700
723
721
734
737
755
462
1067
717
691
703
686
673
679
678
677
689
699
711
707
712
716
717
727
721
714
711
692
694
703
679
688
692
675
667
678
664
647
662
658
655
649
657
663
640
648
650
671
675
672
659
663
642
646
612
625
605
616
604
608
594
600
612
617
606
601
599
595
622
614
601
620
616
605
616
609
599
611
612
597
604
599
585
602
611
602
593
612
600
587
574
587
576
570
577
563
569
578
568
560
573
571
566
578
574
564
575
578
569
573
582
575
566
580
572
574
581
582
578
585
590
574
575
582
577
580
581
578
574
583
570
572
580
582
574
580
581
584
588
582
584
589
587
583
585
581
580
582
577
582
587
568
582
579
575
586
585
575
583
582
583
580
580
586
586
593
583
582
585
580
577
590
581
585
580
582
577
584
578
581
581
574
578
581
573
568
587
577
583
583
593
583
575
591
588
577
588
583
590
592
599
603
592
608
609
604
600
617
603
598
609
603
591
609
597
597
602
614
605
607
617
613
599
615
606
596
616
613
595
613
613
608
603
624
610
605
611
606
610
622
608
603
603
596
598
603
586
592
595
607
600
608
605
592
614
601
594
604
608
593
595
610
606
594
613
600
596
602
597
583
591
593
582
583
593
588
582
590
591
596
598
600
591
594
584
588
582
601
593
597
609
628
622
611
620
619
621
615
622
636
631
647
651
677
671
685
705
710
700
707
694
719
722
745
723
673
674
654
644
631
632
627
621
625
635
631
625
618
622
616
628
629
639
647
646
659
656
654
667
672
666
668
666
654
655
651
651
647
654
651
638
646
638
628
623
612
612
610
610
613
613
615
629
638
642
645
645
646
646
643
646
644
660
660
664
665
657
658
664
665
670
671
670
662
662
654
657
659
670
677
674
671
666
666
652
653
656
655
657
661
667
659
657
656
639
643
636
643
650
654
663
666
667
665
668
659
675
668
670
659
658
655
660
663
662
667
670
669
678
685
692
695
701
697
695
702
705
708
701
707
712
710
705
699
691
681
685
675
671
673
673
680
685
688
693
688
697
703
706
717
710
719
721
712
716
714
710
721
721
721
724
716
721
732
726
733
735
717
724
720
723
727
736
730
735
728
719
725
698
707
697
705
712
721
721
737
743
751
766
745
750
744
737
743
744
745
753
755
757
760
742
741
729
730
729
735
731
743
749
740
758
757
769
758
744
711
712
703
710
695
687
689
676
668
666
656
659
668
663
664
677
689
687
696
688
673
670
666
668
668
664
667
671
679
668
674
678
675
679
693
689
704
718
722
726
693
668
662
658
650
627
628
623
614
622
625
623
619
618
630
625
633
635
621
630
620
615
644
643
725
860
794
831
794
756
738
744
747
745
746
716
709
717
702
691
686
670
678
667
674
684
681
676
688
678
663
654
650
649
649
635
634
632
649
655
662
670
686
681
683
685
679
688
692
691
689
698
689
703
692
699
687
657
653
646
624
636
625
616
620
619
608
610
602
600
599
609
605
609
610
620
635
636
649
658
647
643
648
635
648
659
649
661
667
672
677
673
687
663
659
654
641
643
652
664
681
698
722
732
683
687
673
652
668
660
644
633
645
640
642
656
644
653
675
679
673
682
687
662
641
671
651
625
651
638
628
638
648
644
656
663
683
685
690
688
689
682
674
647
641
656
640
617
651
637
648
644
653
622
646
648
625
628
639
645
634
648
649
653
660
648
655
662
653
663
663
664
664
676
676
660
676
678
655
677
682
662
672
672
683
662
674
674
666
682
687
694
702
732
752
768
768
788
769
744
742
720
700
689
670
674
680
710
726
748
771
771
754
743
699
705
695
702
709
723
740
739
721
724
671
687
674
663
652
659
686
735
746
759
793
788
774
772
772
756
733
736
742
731
736
754
736
732
729
714
719
724
715
717
712
716
710
708
715
728
721
719
711
710
728
746
748
730
717
703
710
702
679
692
675
679
682
676
700
684
682
696
716
705
686
691
696
674
678
669
671
687
678
675
696
684
501
431
411
442
330
553
648
646
643
654
651
654
666
649
659
660
653
652
654
662
658
650
665
687
712
698
706
714
713
699
699
699
697
674
683
659
637
629
615
629
636
650
673
678
675
699
688
676
691
680
673
669
664
662
665
659
670
654
646
656
658
647
653
642
638
649
645
643
657
660
662
665
679
675
660
667
650
658
649
632
644
649
654
652
659
668
668
663
639
642
624
627
611
609
601
600
606
604
608
625
635
618
649
626
625
637
617
616
627
619
608
621
623
617
625
626
621
622
633
626
614
627
631
612
616
618
609
608
601
595
597
587
580
590
581
585
584
583
590
592
583
586
574
580
577
563
463
718
603
619
638
631
635
645
625
626
626
605
625
629
633
641
637
633
643
641
621
618
622
406
686
445
448
456
628
640
660
682
688
721
733
730
744
736
725
738
751
745
762
769
761
771
775
774
777
777
791
801
832
824
791
784
754
746
746
750
768
775
778
804
808
801
825
822
815
839
845
826
862
832
842
850
813
802
802
804
820
809
815
826
803
800
797
773
776
795
809
845
846
817
826
858
824
821
808
804
846
834
822
834
795
815
808
800
824
811
807
816
815
811
807
798
789
795
784
785
801
795
801
797
780
788
773
771
787
815
790
782
777
765
768
773
786
792
798
795
803
780
788
774
782
770
780
785
807
825
810
817
808
793
812
796
793
798
786
799
800
795
791
780
764
791
790
806
814
806
812
810
793
781
794
798
790
810
832
841
855
833
800
791
774
761
780
772
773
807
805
812
827
808
807
801
785
782
780
779
793
797
795
829
813
789
744
740
757
778
795
786
802
814
797
800
821
807
821
848
837
848
849
842
831
560
991
734
728
709
700
695
669
665
657
649
645
646
647
649
654
652
657
652
649
645
646
653
659
643
651
623
631
632
628
633
629
656
670
660
671
685
767
762
749
734
740
723
723
713
698
689
675
666
653
649
631
623
623
619
606
438
368
427
630
656
677
717
751
777
753
755
743
732
739
725
700
706
683
692
671
680
681
690
692
702
682
684
670
665
654
657
652
654
660
656
662
668
675
679
682
692
682
680
682
679
677
678
662
659
648
655
653
647
652
656
661
663
674
678
677
673
667
661
663
664
656
661
662
659
664
660
665
662
657
660
649
642
641
636
632
641
636
647
654
653
663
670
667
669
676
680
681
690
697
690
701
693
692
695
696
697
696
711
717
710
717
740
723
731
717
710
710
706
707
709
700
698
699
704
696
697
694
690
695
698
691
697
697
689
690
688
693
698
706
729
737
746
739
713
720
718
708
701
719
725
717
722
709
707
703
692
694
690
688
690
690
699
709
688
702
691
689
687
685
688
701
707
732
732
733
731
726
725
732
738
744
749
770
777
778
766
752
758
752
758
772
769
760
759
757
755
755
771
766
768
767
765
770
752
751
761
751
753
761
769
758
758
755
747
756
760
768
794
812
861
833
828
804
778
762
753
754
765
783
813
821
840
815
828
820
818
812
796
803
791
813
845
843
838
865
855
838
808
775
755
760
497
511
495
733
712
714
696
692
693
702
688
685
693
702
707
709
712
725
706
701
699
697
697
700
698
704
706
717
732
743
764
773
768
761
764
758
766
760
771
778
784
814
809
843
822
795
807
782
788
786
784
798
822
827
822
822
827
823
829
805
819
833
808
809
803
792
801
801
810
815
796
800
789
793
790
785
796
798
783
795
771
779
776
778
775
777
789
786
802
797
793
819
812
811
828
808
803
791
820
855
855
872
798
780
758
754
752
738
723
728
724
713
716
719
728
724
731
729
732
731
726
736
730
727
731
723
725
733
742
744
760
802
817
805
791
772
748
732
731
734
737
743
778
781
796
806
800
793
783
777
784
781
777
804
808
801
815
816
805
813
796
804
809
802
810
804
820
847
833
818
808
795
799
792
802
778
747
776
790
809
823
814
789
771
768
749
749
744
744
754
768
813
812
821
822
819
795
761
764
736
732
724
708
704
699
686
687
678
687
688
691
698
712
709
716
697
697
695
672
668
658
656
660
665
694
717
762
800
854
815
809
802
794
777
779
774
757
765
766
760
767
772
773
785
779
781
770
757
752
715
679
700
684
666
651
636
638
634
630
625
627
626
611
634
623
622
627
633
639
653
661
663
677
687
697
700
716
715
713
707
678
684
672
666
686
735
745
768
818
766
741
776
835
848
859
864
843
816
807
798
792
759
747
747
724
724
706
701
709
674
685
679
673
669
659
665
658
647
645
637
627
632
635
649
662
699
761
800
788
800
837
798
777
768
752
727
745
720
711
674
696
677
679
687
721
750
795
843
728
928
754
772
758
760
738
727
709
682
657
665
655
646
654
632
654
659
654
657
678
700
706
717
746
749
746
747
749
726
718
685
710
488
864
685
679
690
723
712
431
431
358
597
457
751
329
425
724
717
699
705
676
669
670
652
637
648
649
617
637
630
634
646
655
664
658
673
675
658
673
645
649
639
620
633
616
608
610
589
610
602
591
588
604
597
603
594
615
605
590
605
609
607
595
612
604
589
600
614
605
602
604
603
628
616
615
606
623
623
619
629
623
619
607
615
597
603
602
601
588
596
603
606
616
617
606
599
602
593
606
610
597
604
603
588
597
592
580
588
593
593
596
610
602
591
608
599
590
608
599
584
602
584
584
588
574
590
590
570
586
584
573
575
582
564
583
587
578
586
586
588
592
604
592
602
598
586
602
582
589
594
587
598
598
597
607
594
606
605
592
604
603
591
600
599
584
598
592
605
594
602
594
592
594
588
583
579
581
577
576
576
565
582
577
579
584
568
584
571
573
568
560
558
547
552
549
540
543
538
532
533
524
531
531
532
527
539
538
541
545
543
535
555
556
556
558
548
548
557
549
532
545
542
528
534
533
521
528
533
530
530
546
543
538
547
552
544
556
555
552
555
561
548
552
554
540
553
553
542
555
543
532
544
538
532
543
536
535
544
550
538
547
557
555
563
567
556
558
569
555
559
562
554
561
564
551
555
564
550
546
540
548
547
548
554
564
560
560
563
569
579
576
558
558
550
556
540
556
556
559
570
575
586
594
581
594
598
585
604
598
588
599
585
574
583
564
568
585
587
592
609
610
610
611
613
598
599
599
581
578
586
569
578
577
576
561
578
580
573
597
596
595
611
605
617
637
619
624
622
612
629
606
629
619
610
623
607
619
622
621
623
624
604
613
622
598
605
592
592
604
590
612
615
618
628
624
621
625
610
620
610
588
606
587
582
586
578
588
584
578
587
588
574
596
581
583
585
576
563
569
565
564
561
561
562
559
569
562
572
558
571
574
567
574
585
578
575
577
576
577
567
558
557
560
561
544
544
547
538
536
542
533
533
539
534
542
551
545
555
557
541
540
550
545
548
549
535
536
543
539
536
530
532
528
520
525
529
524
520
529
527
524
521
525
530
529
529
532
531
528
530
528
526
526
525
523
530
536
524
533
534
534
544
548
547
556
561
544
550
565
566
544
552
550
542
554
554
556
557
557
539
557
553
558
573
589
607
635
656
670
674
679
705
662
617
612
592
579
578
584
578
564
560
551
565
566
562
562
569
571
579
571
577
578
561
572
566
554
559
554
545
543
549
542
546
553
542
555
559
554
554
566
559
565
560
556
570
572
571
583
595
606
602
600
601
600
600
600
601
599
591
580
569
552
576
563
545
558
551
551
563
565
564
570
583
581
587
587
583
581
588
588
579
586
582
579
572
573
574
566
579
590
605
604
611
613
598
615
605
587
604
590
587
593
590
617
646
644
658
656
659
640
648
638
640
644
634
641
654
644
652
656
638
660
639
640
646
629
639
646
628
633
638
626
631
623
610
624
612
596
602
601
587
593
585
580
582
582
567
576
570
575
558
580
571
571
587
585
587
584
596
608
605
607
609
607
600
591
587
583
566
568
561
562
566
562
564
572
562
565
566
571
580
574
601
596
589
602
611
629
632
636
646
635
627
622
619
596
599
604
582
585
588
587
586
624
628
621
615
592
632
615
606
621
616
622
619
627
639
641
642
650
628
629
629
612
618
609
610
616
618
638
626
665
646
617
639
607
598
608
604
587
590
601
611
619
626
642
648
638
640
643
636
641
627
639
636
626
631
634
614
617
618
609
607
630
628
639
658
662
647
648
638
662
657
673
680
668
682
686
690
670
643
651
632
619
607
605
605
614
618
617
618
623
616
619
612
611
608
611
618
630
604
629
647
661
717
722
710
697
692
698
681
637
664
646
635
628
636
631
640
646
656
663
668
669
670
675
645
636
637
643
633
646
662
681
646
672
658
665
659
655
660
661
656
656
656
652
653
617
626
618
595
605
601
588
601
610
610
649
648
650
669
663
679
676
682
677
694
686
695
688
704
696
689
678
684
670
669
667
664
653
661
649
647
658
663
661
637
631
618
622
602
600
593
595
598
603
607
604
612
619
614
602
601
598
596
588
590
590
572
584
595
609
601
609
622
623
615
630
633
655
655
651
699
691
708
707
698
692
693
681
689
681
645
651
635
618
635
616
623
620
623
621
639
642
642
638
643
621
619
621
622
640
664
667
653
653
627
617
605
597
606
611
632
641
653
654
650
667
668
664
678
675
672
676
656
647
636
625
635
622
620
637
647
686
709
719
702
744
731
718
725
707
687
679
658
653
650
650
667
684
693
710
715
708
703
696
702
722
726
712
716
673
669
670
650
653
655
675
698
715
712
708
714
712
700
662
689
656
657
654
645
659
671
669
698
719
710
742
716
742
739
721
718
708
713
711
692
702
662
665
660
627
642
538
712
633
625
649
644
672
670
673
675
673
671
661
668
648
654
556
497
451
421
638
638
631
640
644
647
649
645
635
638
639
630
638
643
632
646
645
639
661
654
651
673
667
666
671
666
651
665
644
645
651
636
643
645
641
643
660
656
666
677
661
667
660
641
659
659
641
670
648
650
658
662
647
656
647
656
648
650
645
655
658
667
672
670
671
667
657
647
640
631
627
624
621
624
630
638
646
638
645
636
629
632
608
623
627
627
621
646
632
642
644
657
640
624
627
602
612
608
592
607
600
608
615
632
649
651
663
663
665
663
666
660
635
630
636
617
632
613
639
644
640
661
673
678
681
696
680
724
705
709
729
726
730
735
733
745
748
723
743
723
709
712
701
701
702
698
689
700
687
685
687
672
646
649
641
638
654
720
753
728
724
723
717
706
699
666
673
669
661
649
635
651
645
637
645
651
629
646
655
662
688
689
676
707
697
685
700
696
709
711
733
740
743
731
742
738
737
725
715
722
700
701
701
707
701
633
675
645
623
638
631
617
621
613
614
633
538
707
629
636
641
643
629
644
623
648
620
639
622
623
642
637
657
668
671
683
683
679
678
669
669
660
660
654
661
662
658
659
655
654
652
643
639
636
629
619
617
611
616
605
624
622
615
623
626
631
633
635
635
636
638
640
633
636
617
633
625
645
652
657
664
672
678
693
702
693
699
695
679
665
641
645
641
634
655
648
656
676
689
687
724
753
582
844
812
758
752
751
723
721
724
709
503
904
688
682
674
446
889
646
664
659
653
655
397
489
345
332
427
293
362
649
650
643
648
648
655
640
655
647
656
652
648
644
654
641
652
644
649
657
669
674
682
689
693
701
684
692
716
711
692
698
689
686
694
697
701
726
704
671
680
660
629
632
630
621
637
416
607
840
615
612
620
625
635
638
650
667
563
423
283
274
405
634
627
629
619
630
633
632
642
653
653
659
646
640
655
654
644
649
643
639
650
645
639
650
635
630
637
613
638
629
619
629
560
704
629
413
410
325
340
268
287
467
624
620
618
606
603
629
619
612
614
620
618
628
626
632
631
638
634
639
632
637
645
643
641
634
636
629
616
616
610
600
597
592
587
581
587
582
581
578
589
590
584
587
586
583
579
578
574
571
571
573
576
571
567
561
572
573
593
604
630
636
624
632
639
626
638
638
637
635
647
629
624
624
625
628
637
641
644
654
636
653
647
643
672
669
678
698
717
749
762
785
785
779
782
773
761
754
741
721
714
705
688
697
705
714
732
749
742
751
732
724
716
716
710
694
698
697
695
681
684
685
684
691
694
696
703
699
691
668
662
637
654
646
657
669
658
677
678
693
692
699
708
721
719
717
716
707
689
676
658
646
663
679
716
727
722
744
749
767
796
821
819
807
785
758
726
728
732
737
760
759
768
775
763
768
763
768
745
757
741
706
685
673
659
654
634
652
651
655
695
672
677
692
691
702
717
723
721
726
728
725
731
735
754
748
697
725
691
685
685
655
677
680
689
683
701
708
702
714
686
663
688
641
612
648
628
640
637
670
721
752
766
765
727
715
719
700
694
685
679
675
680
687
692
692
670
658
673
626
643
644
635
654
658
663
667
694
687
690
687
652
670
646
636
646
636
656
672
682
679
727
857
840
857
833
810
787
772
741
736
700
700
655
657
646
638
648
655
682
707
743
751
757
762
760
759
742
723
685
691
664
661
646
643
638
635
631
624
624
618
612
610
609
608
615
622
628
631
626
628
622
621
621
630
641
627
644
646
641
646
635
646
638
649
651
660
646
662
644
674
672
660
689
693
697
711
701
717
737
779
752
736
794
796
739
696
673
695
680
695
682
690
677
671
686
671
691
684
692
681
686
699
704
693
700
689
683
687
685
699
688
692
705
714
711
728
720
718
719
606
805
685
670
668
653
659
660
663
677
711
730
741
753
751
698
726
715
702
700
710
700
697
704
710
706
703
693
693
675
683
682
690
684
702
702
707
700
701
692
683
663
661
650
640
628
652
667
697
740
743
753
729
747
717
721
710
699
685
652
679
659
660
674
668
686
702
706
716
739
733
743
756
739
735
741
721
710
712
695
693
695
703
697
702
700
691
701
688
683
683
680
686
694
695
698
707
706
704
697
688
692
678
661
652
670
645
654
643
645
654
644
663
673
686
678
668
685
675
675
676
677
676
684
701
707
720
731
737
756
753
746
698
704
676
683
689
684
683
695
694
707
710
709
712
715
697
700
694
672
663
667
657
646
646
664
659
662
673
669
659
653
660
692
699
703
703
691
686
672
657
658
639
633
622
620
612
611
610
621
636
662
675
666
681
684
684
685
676
673
669
680
666
664
661
664
658
659
659
653
653
645
655
646
651
653
654
662
661
661
669
655
648
640
628
629
602
606
598
576
591
575
569
581
560
565
563
561
570
561
573
568
581
580
582
593
599
594
599
608
597
596
598
588
589
591
592
599
596
586
599
599
595
596
604
602
607
624
629
626
632
609
610
605
611
592
579
598
589
599
602
610
612
630
622
632
637
622
625
617
630
606
619
613
610
617
615
628
620
619
624
612
623
605
593
604
584
514
657
588
566
591
584
577
582
589
590
583
596
599
599
603
602
598
608
600
595
602
609
606
611
614
605
608
601
433
756
595
588
577
589
603
605
626
623
540
707
618
601
601
595
595
579
589
586
598
600
603
607
620
612
619
616
622
617
618
614
593
614
595
593
593
591
597
610
611
617
615
636
628
627
624
624
623
619
615
623
609
610
604
596
593
603
601
592
603
593
601
598
596
598
593
593
592
588
588
596
594
606
616
629
638
629
643
627
627
608
617
605
598
595
602
593
597
604
598
621
631
632
623
617
605
614
610
611
614
593
620
628
644
651
651
668
688
686
684
696
676
664
650
618
631
618
602
621
612
613
632
645
662
685
713
701
718
724
721
722
722
700
696
663
672
651
638
668
655
670
677
675
701
685
701
706
703
711
728
716
715
705
699
698
682
684
686
663
679
679
684
682
695
702
685
674
678
656
664
659
645
658
640
662
656
656
671
664
690
683
680
687
672
684
666
684
680
679
664
649
644
642
617
635
626
613
629
620
606
620
605
601
610
588
588
587
573
576
579
580
574
576
580
578
572
580
576
581
581
577
585
576
580
576
583
583
589
591
595
593
590
584
594
580
579
578
580
576
585
572
583
574
576
574
583
584
585
588
597
592
594
589
591
589
577
577
588
587
595
596
600
603
595
596
599
583
584
581
583
583
587
598
597
611
609
511
728
628
631
630
626
624
620
618
613
619
627
619
631
621
620
621
624
637
645
643
661
667
676
685
690
690
691
689
673
686
675
676
687
692
699
709
715
701
710
698
701
699
700
689
687
687
678
673
671
671
652
644
655
632
651
645
638
664
670
683
687
690
686
702
677
702
694
666
691
663
692
679
681
672
721
738
729
731
710
587
818
706
697
706
706
725
726
725
738
742
741
741
735
735
719
716
685
676
655
669
647
625
634
622
642
656
668
695
713
704
732
727
738
747
732
740
730
731
734
741
735
738
738
735
722
710
713
715
718
714
705
718
719
723
728
722
727
702
700
691
682
688
692
686
682
684
693
682
682
673
669
665
664
670
668
662
662
647
654
622
643
642
632
638
628
644
652
673
691
724
706
712
700
730
704
696
699
555
921
824
822
857
761
751
769
772
772
766
769
776
791
787
777
732
529
923
719
724
724
727
764
772
773
782
782
769
790
757
758
718
755
711
752
748
766
770
740
746
742
731
743
753
758
755
783
802
800
812
793
765
754
773
768
758
764
757
754
746
728
693
724
738
740
735
746
751
741
736
740
729
723
728
717
677
694
664
658
665
658
687
725
771
801
820
816
794
748
772
755
747
763
738
742
736
734
704
713
706
698
722
716
728
745
737
741
756
754
759
779
769
765
781
767
745
746
732
717
707
696
693
698
701
705
715
717
708
708
694
655
672
653
654
680
716
758
833
852
864
854
828
752
738
706
684
689
655
649
647
641
654
663
654
675
675
690
693
706
711
727
713
725
732
699
713
462
613
470
367
703
433
354
296
305
357
1329
753
753
752
737
732
705
681
678
689
682
691
716
746
755
769
766
759
752
746
736
727
715
712
700
704
723
720
721
744
729
725
719
716
705
708
708
702
709
722
729
740
738
732
720
714
703
704
693
688
693
691
676
691
667
663
672
671
685
707
739
774
789
763
779
756
758
766
750
763
766
770
784
787
772
780
791
792
784
778
774
767
770
767
766
759
758
754
751
758
758
776
768
758
767
739
745
722
721
717
738
764
790
805
811
809
799
772
748
747
734
723
731
729
739
758
764
764
771
751
744
748
727
733
743
740
756
776
777
776
807
766
754
734
737
721
713
712
720
718
726
733
738
739
749
748
752
719
729
722
721
720
729
728
747
760
742
763
744
744
756
727
735
733
724
737
732
731
727
722
728
732
709
722
718
719
714
725
726
727
740
727
714
697
723
712
710
725
734
725
735
734
731
729
732
728
722
724
728
728
722
728
706
686
684
691
683
698
708
706
721
724
723
728
729
741
749
759
771
789
785
787
774
761
759
750
732
738
737
745
729
731
731
733
741
748
755
747
745
746
750
724
696
696
669
683
677
682
691
718
707
702
707
444
999
738
739
743
747
741
700
711
681
687
678
661
667
674
659
688
679
692
711
734
734
746
761
761
751
724
711
708
699
698
716
708
697
705
690
696
670
670
674
668
675
681
681
704
614
784
718
714
712
707
698
697
694
689
697
698
712
689
702
703
717
717
726
725
739
759
754
752
733
717
714
700
691
695
688
703
705
689
697
694
699
697
711
724
737
740
713
711
695
692
676
671
663
649
631
637
632
638
640
647
667
688
711
728
740
731
731
754
734
727
691
727
716
719
727
720
736
744
767
765
774
767
777
779
776
770
765
753
725
697
703
666
675
658
661
675
695
742
769
793
785
796
790
770
741
747
702
716
692
686
728
746
779
854
859
845
856
799
771
767
753
740
746
752
770
755
770
747
756
747
744
763
768
767
783
788
790
757
750
732
732
731
734
734
746
746
729
744
719
722
715
706
705
460
930
682
677
659
662
654
659
661
659
666
688
692
695
707
700
700
709
704
709
697
429
623
265
336
417
533
565
303
705
583
653
566
483
419
659
355
303
643
650
641
634
630
553
722
642
647
651
444
632
795
719
479
786
640
620
624
614
395
635
403
404
613
615
621
637
632
639
638
555
747
655
673
656
671
678
671
669
694
700
721
725
706
473
917
687
671
660
653
643
641
644
637
641
658
648
644
663
685
702
699
718
733
734
740
748
731
728
727
715
705
705
696
694
689
688
679
690
692
675
677
662
650
654
643
657
643
633
634
631
651
655
431
908
666
687
675
694
686
686
683
688
684
693
687
690
691
694
686
688
688
687
689
689
681
676
671
666
663
664
655
652
658
645
647
626
625
615
618
606
632
639
666
701
736
767
797
797
811
798
762
773
752
704
713
690
682
700
700
709
747
797
872
909
908
867
830
791
794
789
742
744
713
753
756
776
801
813
808
842
857
811
801
782
765
772
764
762
768
716
749
717
728
718
712
646
757
704
699
702
434
971
728
727
741
731
723
723
701
666
680
660
670
666
672
702
695
709
719
737
716
724
728
721
704
685
694
667
529
785
659
668
661
685
703
713
743
737
740
598
875
726
713
690
704
703
694
702
679
694
691
703
716
730
747
739
720
705
715
691
690
687
680
690
676
681
695
689
688
692
682
700
707
723
741
745
744
744
742
707
700
680
692
680
679
680
682
700
701
720
740
746
748
740
737
742
720
719
710
704
697
667
663
664
644
636
647
658
678
687
715
723
760
769
781
792
779
784
770
767
747
746
724
706
714
693
705
703
685
645
771
719
748
769
765
778
766
766
758
742
737
736
716
712
705
708
698
705
705
717
717
731
749
755
753
738
737
738
730
745
733
733
732
728
725
732
744
702
723
714
713
725
750
754
761
774
732
761
752
725
744
745
720
736
732
737
745
744
745
744
759
749
726
725
715
708
703
708
711
708
723
718
722
716
745
758
766
811
851
792
781
751
751
715
718
687
694
686
700
695
694
728
699
744
722
744
767
760
761
769
797
784
802
776
760
756
755
762
756
764
777
800
798
821
812
806
794
812
825
810
793
793
764
754
751
704
702
703
679
689
694
704
716
755
789
803
843
808
799
794
781
763
750
718
696
681
685
666
653
658
654
657
652
713
754
842
761
826
833
894
884
842
835
822
805
799
786
764
758
753
746
741
749
738
737
749
742
731
719
686
711
690
663
681
679
688
715
705
730
737
777
793
804
803
772
809
814
778
777
757
759
825
762
745
715
705
679
672
686
681
697
728
744
725
756
746
765
754
746
750
739
758
756
758
789
772
776
776
768
768
784
762
775
769
759
758
735
718
715
691
692
689
690
698
718
719
737
729
744
745
742
756
750
743
743
740
736
741
736
710
719
742
740
763
786
817
809
805
796
787
775
744
739
730
721
731
763
737
759
730
744
741
746
767
778
769
772
781
759
758
757
746
748
739
733
736
725
723
725
718
712
729
744
760
770
773
750
763
745
771
754
737
754
761
768
776
771
756
764
764
765
794
793
785
815
819
825
825
813
823
819
815
818
808
814
798
780
775
719
757
718
741
737
734
753
743
751
761
756
748
758
748
757
748
771
776
783
803
794
749
732
721
751
778
779
785
802
798
793
792
786
791
758
739
748
738
733
759
753
764
769
751
742
716
713
706
695
690
687
711
718
716
710
716
691
687
674
679
692
701
723
741
732
750
746
722
726
720
723
731
720
691
718
760
792
813
800
769
770
767
741
739
737
736
727
722
734
733
730
726
728
728
722
703
727
756
758
779
763
746
747
738
722
743
727
713
722
713
720
715
690
714
710
708
711
729
710
741
732
713
729
726
723
728
725
722
739
737
741
758
751
760
756
739
727
724
728
720
709
732
738
746
756
750
742
738
735
727
730
725
720
726
721
726
708
685
691
680
672
679
687
695
713
726
717
747
739
725
737
721
711
700
678
684
696
707
703
710
700
686
686
687
725
751
763
794
802
774
733
744
732
718
724
709
700
704
707
725
744
771
794
773
726
737
711
715
696
706
703
702
707
715
724
733
727
733
722
712
710
702
703
703
707
709
707
700
708
681
684
677
675
666
658
667
672
676
689
701
699
705
705
710
697
695
696
695
685
684
690
680
665
666
672
668
665
652
649
631
633
625
628
628
632
652
639
660
697
751
787
791
821
824
820
794
799
776
743
749
714
712
713
697
690
683
714
754
674
938
819
809
800
803
786
770
741
739
741
736
755
784
809
828
857
827
813
789
778
765
762
739
755
748
754
752
769
760
779
778
789
783
779
760
757
740
730
716
692
721
731
760
770
778
778
775
765
758
760
745
730
727
716
696
682
688
671
662
664
669
670
710
801
829
870
896
881
862
810
790
764
738
731
729
729
742
749
789
802
804
814
785
767
805
830
822
784
784
770
751
721
702
705
691
697
710
722
752
773
807
813
797
802
787
767
741
758
781
795
806
802
811
784
762
765
739
742
741
728
741
706
695
689
677
670
663
662
676
689
678
718
744
755
751
747
742
717
713
725
728
728
738
761
762
772
785
786
780
782
790
783
750
797
779
772
781
770
791
773
754
761
775
782
752
764
749
728
730
763
795
799
791
782
759
728
735
766
797
821
819
837
831
791
814
803
693
856
789
774
786
764
768
756
744
746
741
743
738
739
726
745
739
757
738
720
729
726
727
732
718
712
712
710
700
701
683
708
740
778
798
790
785
782
767
750
710
709
706
709
734
742
772
780
805
829
804
792
783
764
749
743
730
734
740
735
728
728
711
690
686
721
752
781
819
841
837
816
806
790
791
763
741
740
731
734
718
697
738
791
817
862
904
872
867
860
825
822
795
774
769
769
751
740
749
736
745
721
739
790
802
805
783
767
757
778
779
798
797
782
769
754
742
721
724
719
711
722
702
702
714
729
746
750
737
728
721
711
686
702
715
739
736
728
732
767
778
785
764
755
750
747
755
747
739
744
740
731
775
780
768
779
766
756
734
732
749
769
800
788
800
793
788
796
796
791
773
750
754
751
713
722
723
721
731
728
735
744
740
731
746
790
801
773
766
754
774
770
770
774
772
760
756
758
745
770
757
774
766
757
768
766
777
767
764
768
749
729
738
785
825
835
813
815
823
818
810
805
800
806
808
825
848
887
871
829
802
814
811
792
793
797
797
800
795
794
822
807
832
888
925
897
906
938
893
1084
879
826
804
768
765
761
751
745
752
756
757
755
742
745
749
748
759
758
781
785
794
796
782
774
768
762
760
745
763
769
778
782
779
778
792
784
777
758
736
726
741
798
832
818
843
809
802
786
754
729
717
733
772
788
817
851
816
802
782
774
756
761
762
769
768
800
801
786
797
787
772
769
774
765
776
767
793
799
777
752
793
834
838
849
834
833
826
838
816
809
825
820
867
905
890
866
851
842
845
821
822
821
815
817
814
821
821
815
806
809
798
806
805
805
806
805
790
796
783
782
780
783
780
778
775
788
791
837
809
801
784
772
779
780
773
777
787
776
768
754
759
756
749
748
749
736
726
744
727
731
728
735
742
738
746
761
764
748
734
690
686
674
504
791
631
625
608
618
610
596
598
593
605
609
602
597
600
603
594
611
609
609
614
614
609
606
607
611
622
642
665
688
700
710
709
710
706
683
674
667
682
803
754
755
756
754
763
766
778
798
808
842
845
856
913
845
758
768
789
755
786
844
857
850
915
898
864
867
895
803
751
708
628
742
663
657
661
683
707
724
734
745
735
750
761
744
693
721
701
681
703
695
706
725
720
762
781
775
798
768
791
785
752
764
500
984
716
710
691
697
679
688
663
688
702
711
710
696
703
701
700
693
696
684
691
697
689
707
705
717
728
723
734
734
706
693
712
711
724
723
709
689
707
738
763
776
756
741
723
698
692
696
714
717
709
722
720
721
752
782
834
845
874
854
824
809
775
763
752
726
723
737
742
760
778
799
795
809
794
780
765
751
736
740
739
739
743
753
766
759
771
773
765
769
771
762
754
746
735
760
754
753
774
802
802
799
811
791
785
791
774
774
790
779
775
781
782
776
781
780
777
788
779
766
769
753
754
750
738
751
741
720
712
712
678
708
696
683
674
698
693
672
695
686
673
679
690
677
682
680
715
720
728
715
726
748
746
735
736
760
745
752
728
710
717
709
714
709
724
725
738
742
734
732
756
760
766
789
821
811
817
810
801
775
749
720
711
702
696
683
686
697
704
702
735
743
748
725
709
712
714
708
704
694
685
678
682
691
691
689
676
646
647
665
666
670
684
688
705
702
705
691
695
707
695
707
725
730
732
745
726
765
783
797
772
780
780
776
795
802
777
810
803
795
810
796
799
820
809
753
743
709
678
687
688
681
701
725
737
740
782
773
790
801
794
805
802
807
783
767
752
755
757
752
743
740
715
706
686
683
682
691
673
692
706
785
837
886
862
864
844
819
805
771
773
751
757
749
734
743
735
734
748
756
793
842
834
822
827
829
808
757
789
765
773
767
765
764
784
771
793
763
764
743
762
749
755
736
757
755
746
743
743
727
727
700
703
685
710
731
748
772
739
783
773
735
743
738
731
703
711
687
688
690
677
676
679
677
675
681
675
690
690
689
708
689
699
685
686
723
771
778
664
826
730
734
714
732
717
722
736
722
754
761
751
864
791
733
759
802
733
732
700
701
689
676
679
674
669
679
669
681
690
681
665
683
662
674
669
658
666
648
671
663
647
673
653
656
668
668
669
672
666
670
655
670
505
799
659
654
651
663
673
695
712
717
718
731
728
718
726
720
697
688
663
682
673
670
668
666
669
653
664
682
700
732
731
736
734
719
703
705
693
688
669
681
665
677
676
682
691
714
712
719
725
725
725
720
715
703
703
692
693
692
686
703
758
816
830
851
824
774
722
723
709
705
718
732
762
795
815
836
831
817
833
806
819
812
801
784
798
823
806
821
839
854
852
862
850
854
827
797
811
807
807
823
814
830
832
817
816
801
812
784
759
714
718
713
703
720
723
721
747
754
746
758
750
736
716
719
753
781
799
798
816
798
786
790
787
781
794
779
776
766
756
740
747
741
739
714
712
745
775
799
807
826
800
780
777
756
750
735
710
727
717
718
733
729
725
730
740
730
738
727
719
734
740
733
733
731
714
717
718
708
701
696
694
707
748
795
787
770
760
744
740
719
703
706
710
699
684
701
722
756
808
834
808
777
750
729
728
750
754
760
764
752
715
719
714
701
692
707
731
765
808
831
802
800
797
757
766
757
728
726
711
720
742
741
766
759
753
737
737
746
754
779
744
719
718
721
713
706
702
702
705
713
713
721
738
740
757
778
775
792
782
778
758
762
755
750
741
737
727
717
725
741
748
758
754
738
714
721
718
713
710
711
720
720
715
745
751
755
765
759
749
749
760
745
744
737
725
733
716
712
746
759
753
758
739
723
710
698
678
676
680
681
695
695
698
708
714
724
715
724
716
721
720
731
737
747
756
739
725
722
715
703
734
758
769
766
763
739
733
713
700
708
731
720
742
740
740
716
714
737
754
743
719
709
699
684
673
700
730
752
758
766
774
778
773
758
736
729
728
707
732
727
739
745
752
737
727
716
735
749
722
737
733
576
849
705
686
684
682
689
721
738
752
460
1064
776
784
791
805
806
812
796
783
777
762
761
733
717
753
743
751
760
761
757
746
740
737
733
737
736
734
732
742
744
744
741
739
730
725
717
711
748
777
790
772
763
743
707
711
719
724
722
710
714
724
726
723
729
733
728
731
731
728
727
728
717
719
717
714
714
705
704
689
685
711
746
756
753
762
740
723
703
699
687
677
683
680
695
707
719
724
732
750
743
750
740
724
709
708
735
737
736
728
736
752
746
747
743
727
729
702
738
741
772
805
804
797
787
766
755
735
708
695
700
700
699
720
720
715
683
691
683
673
666
680
686
676
700
715
716
717
698
694
679
706
674
711
706
741
791
844
897
913
882
920
950
849
842
897
951
1022
1063
960
837
814
785
774
769
758
753
761
755
746
717
729
727
732
722
722
732
736
733
713
742
747
800
800
768
752
737
734
715
726
713
725
724
737
743
744
734
744
722
739
770
784
799
797
768
755
758
752
735
749
765
744
739
748
759
749
732
782
841
821
852
860
850
820
796
756
731
742
720
704
708
708
714
704
713
724
755
753
780
788
766
769
765
760
751
758
760
765
771
786
787
801
809
803
803
788
764
748
750
772
819
822
820
807
803
785
764
761
750
741
743
746
724
750
784
782
781
760
769
749
760
761
761
767
791
795
769
805
805
801
809
816
802
786
801
786
755
751
761
792
821
797
780
783
775
770
756
761
758
760
757
757
745
751
790
777
809
791
768
773
767
742
737
739
739
730
742
738
762
746
772
765
757
751
734
750
779
778
803
806
794
780
784
785
779
787
782
782
773
773
781
774
777
774
761
755
727
749
778
782
797
789
757
760
758
769
765
781
767
761
772
757
729
731
712
729
740
697
685
688
671
663
660
656
650
649
655
650
655
683
680
685
683
687
711
736
760
780
763
738
733
715
722
696
681
693
678
681
704
697
717
736
727
746
754
753
772
760
753
757
727
725
700
693
692
693
689
697
700
708
712
722
727
715
722
720
716
711
713
712
706
712
713
727
726
721
695
687
678
688
680
684
701
712
713
723
734
722
710
702
689
686
678
683
692
683
685
694
730
728
744
739
735
735
741
744
747
747
768
793
782
795
788
759
753
811
839
874
991
853
797
748
730
708
699
701
692
703
705
706
701
721
729
727
727
741
789
785
793
800
806
815
787
791
766
762
747
724
718
717
713
712
723
729
732
748
764
760
770
800
789
792
806
819
836
783
726
714
710
694
674
669
695
718
586
889
746
757
733
723
742
720
717
727
722
721
717
746
747
742
728
708
688
711
687
704
722
735
762
761
790
774
784
774
772
776
763
767
753
740
722
709
710
713
716
731
751
798
844
836
816
822
801
779
752
764
748
733
707
684
685
671
678
685
690
692
718
759
769
763
748
757
742
746
742
735
741
750
738
739
731
725
723
726
728
732
745
746
802
801
812
827
809
805
790
772
762
749
732
728
714
708
712
713
721
745
767
774
796
812
815
826
815
789
787
780
763
769
770
781
783
789
791
773
773
758
752
765
770
779
776
795
792
790
800
798
789
789
786
780
769
780
756
740
707
719
711
701
701
704
702
697
701
716
706
692
688
689
673
683
668
659
663
688
691
698
728
734
740
740
744
740
733
750
738
710
743
723
720
468
1011
747
733
761
773
724
735
600
361
302
256
372
444
251
281
287
507
285
798
567
301
554
954
428
321
721
726
730
726
734
730
744
756
761
744
757
753
730
723
734
713
728
729
711
745
746
743
749
777
786
799
764
775
750
760
767
774
784
778
758
758
767
849
786
753
764
782
903
787
757
732
730
739
749
747
747
734
741
748
746
755
774
769
785
775
756
770
760
747
746
739
723
716
694
712
697
697
685
706
704
704
725
749
751
766
770
750
728
739
703
703
690
514
428
399
669
655
646
639
647
630
644
628
638
624
624
613
614
602
450
757
588
593
573
582
571
568
571
570
565
572
574
574
568
423
359
284
2393
592
585
614
599
623
614
624
633
628
637
626
623
632
620
619
616
612
614
611
604
593
586
593
596
585
575
594
581
582
573
578
506
370
327
261
271
395
273
335
268
289
334
270
275
261
550
303
252
849
580
579
582
579
570
581
575
574
581
561
571
582
579
576
606
609
629
654
673
650
660
651
654
653
633
625
620
616
608
605
608
588
600
593
594
581
602
602
599
584
606
607
621
634
636
641
652
648
652
663
636
659
651
654
665
670
657
690
675
670
683
672
673
698
685
690
720
716
729
737
713
700
711
685
710
697
705
699
705
684
708
724
719
710
695
681
681
665
658
670
673
673
674
685
672
655
675
658
647
660
651
654
659
670
673
697
704
690
713
690
677
683
660
664
667
656
653
655
661
681
684
704
726
735
751
752
748
748
734
734
685
689
673
640
657
640
635
661
673
701
725
748
750
745
754
763
758
767
762
765
766
766
762
762
771
793
795
809
812
808
799
791
786
777
754
761
760
769
785
805
801
797
792
791
777
769
759
749
742
739
743
747
757
776
769
788
773
782
788
782
789
787
797
791
797
812
802
807
816
799
791
778
745
753
740
745
763
762
772
526
1014
777
735
717
707
679
675
660
664
663
661
675
682
697
702
727
717
728
737
723
719
730
720
711
719
705
702
727
697
728
719
732
747
734
716
731
715
707
704
697
707
681
697
692
680
700
728
736
750
761
747
751
737
718
712
718
705
709
710
696
680
698
688
680
672
697
691
694
706
724
708
716
713
695
684
702
667
657
662
669
658
673
659
590
736
667
652
655
651
657
665
655
534
783
655
653
654
641
651
645
642
649
637
646
641
652
653
653
640
648
467
807
625
632
614
613
614
383
467
356
609
291
313
596
589
608
605
598
609
621
634
653
679
687
690
698
707
715
706
639
567
455
687
865
781
577
686
385
741
1475
680
683
250
411
660
632
643
634
630
635
629
638
626
625
624
631
621
636
622
642
636
626
659
650
651
671
675
694
703
717
728
725
760
757
789
804
795
841
816
740
742
698
694
708
714
705
730
726
730
725
714
714
714
691
712
677
680
676
673
671
670
680
675
689
700
687
696
692
676
696
672
668
677
672
656
689
670
681
689
686
704
705
688
705
707
697
715
708
703
727
735
722
699
676
684
658
645
653
652
646
678
682
695
710
716
707
715
690
693
694
685
681
676
670
667
659
660
670
687
707
738
746
753
742
737
733
718
703
697
689
689
675
692
688
701
696
724
718
717
728
720
717
728
714
710
710
723
708
711
701
675
681
690
691
701
702
687
689
687
676
664
661
673
685
679
682
688
681
689
696
690
691
692
705
702
700
702
706
696
691
696
690
692
688
689
693
697
695
695
708
709
702
721
709
713
718
707
700
699
698
678
678
704
726
738
748
749
741
742
734
721
720
720
717
732
737
733
734
737
737
717
699
688
679
696
678
661
665
658
651
661
643
657
641
650
645
651
639
656
663
673
679
687
678
691
680
697
695
688
717
720
725
748
739
748
735
734
754
747
702
700
704
696
718
702
685
707
671
684
664
671
658
663
654
661
652
653
642
656
656
655
662
668
655
664
652
668
667
668
694
701
705
725
736
728
741
734
732
723
712
715
738
762
780
772
783
790
776
764
760
789
790
843
838
824
822
789
764
782
766
777
795
796
803
798
796
800
800
830
829
829
810
795
787
778
779
774
785
801
808
820
818
815
810
794
821
834
845
841
866
875
891
859
863
870
865
824
820
812
785
763
771
788
802
819
816
835
825
836
854
843
829
823
819
829
818
833
827
821
825
846
830
846
840
845
854
839
838
850
826
838
829
830
838
794
756
780
798
807
820
808
815
808
817
824
837
838
844
828
831
838
851
866
903
888
883
861
848
841
813
822
811
797
785
750
741
755
766
773
793
785
779
785
787
804
814
820
837
849
838
842
857
871
864
880
865
852
846
813
801
844
835
836
838
848
840
862
838
846
832
834
825
823
818
839
860
837
811
773
803
887
880
876
877
867
871
874
864
866
870
863
863
866
868
846
851
828
814
821
823
824
812
814
812
819
806
765
770
795
787
768
766
757
775
780
802
816
759
769
751
761
759
783
800
799
815
849
848
825
838
840
829
805
799
794
803
804
816
844
851
873
889
857
837
845
859
862
855
824
802
796
799
779
758
773
820
865
858
834
799
797
758
769
762
756
767
767
790
791
818
815
826
811
815
821
828
830
860
852
848
849
853
866
874
865
842
836
825
826
824
824
819
814
801
813
784
782
759
754
753
751
751
753
756
769
786
799
805
790
784
784
751
739
748
766
778
789
798
808
812
817
815
852
858
870
874
871
848
856
856
858
873
878
881
890
861
843
836
818
815
830
833
821
842
819
798
813
816
814
802
807
821
832
834
860
848
832
825
816
823
820
844
842
850
859
864
853
856
857
844
818
807
814
830
852
899
864
859
861
794
777
778
791
809
833
850
860
839
841
804
794
784
783
806
832
838
827
832
811
821
826
824
836
856
849
847
844
837
833
836
826
821
806
812
809
819
844
823
816
790
779
751
752
779
797
823
830
830
833
854
849
861
852
860
866
841
808
789
806
830
846
856
864
873
873
875
893
910
879
884
898
883
890
902
888
890
888
878
882
874
873
879
879
874
872
861
858
859
863
862
845
832
834
836
852
860
867
870
865
841
791
766
747
764
784
825
843
838
840
843
834
850
840
836
831
858
834
846
846
850
875
866
870
866
853
839
830
821
816
820
823
829
852
859
862
870
858
842
843
818
800
787
778
777
766
760
767
764
786
816
825
841
853
878
852
825
798
781
773
774
774
769
785
794
810
808
819
819
813
818
805
814
819
829
858
857
856
863
840
846
842
848
838
839
849
857
861
857
851
857
841
846
833
836
843
854
855
855
828
819
822
820
831
851
871
873
893
895
883
878
838
830
846
842
852
847
850
852
857
854
868
866
878
870
865
852
848
839
856
848
831
829
824
825
830
829
839
810
793
756
750
712
718
694
695
671
676
656
648
650
640
614
631
616
610
617
609
618
648
685
867
879
949
1042
1038
1031
980
934
921
901
921
907
893
903
853
869
857
858
863
879
865
855
863
835
847
830
842
845
851
844
865
847
856
850
848
868
860
850
846
830
835
822
812
813
812
804
793
769
764
757
755
766
754
768
788
797
780
771
761
748
749
734
723
726
716
728
728
727
727
735
745
756
790
794
808
815
825
832
843
800
806
816
830
844
852
857
887
877
862
877
864
848
853
824
828
846
853
859
860
839
835
808
776
758
795
858
864
886
846
837
813
797
803
778
785
781
801
802
809
800
830
850
849
868
854
830
831
830
833
844
834
829
829
805
824
837
827
841
841
827
847
858
855
867
846
841
846
827
828
845
823
819
828
814
852
860
845
864
859
856
855
846
851
847
851
857
884
861
865
870
821
819
826
813
817
837
827
849
867
852
864
841
813
818
818
807
814
815
807
831
833
825
830
838
832
829
825
833
830
836
855
849
840
829
834
829
815
793
796
820
820
841
853
835
833
856
847
849
860
839
805
812
807
808
810
815
809
816
798
803
811
797
798
817
827
824
839
845
833
844
837
827
840
818
818
820
804
831
828
803
824
822
814
818
832
811
824
818
806
813
798
793
799
794
810
823
809
810
805
791
794
802
791
782
783
776
780
797
802
800
823
824
811
815
822
805
820
834
819
847
841
832
855
834
836
857
883
810
805
784
780
768
773
752
768
769
777
743
741
716
726
706
688
689
668
664
651
636
640
628
621
622
600
614
601
595
604
598
599
611
619
643
681
742
738
775
816
825
833
829
799
777
725
719
690
668
659
655
650
648
660
666
657
672
661
660
666
657
662
602
699
639
636
640
635
640
631
639
641
638
641
641
639
631
622
634
623
627
644
632
640
652
646
665
679
697
724
736
730
777
719
701
693
676
663
664
649
653
646
656
660
644
667
665
664
674
668
651
652
642
628
634
622
617
608
622
615
611
611
606
604
616
616
608
614
609
596
599
596
582
596
589
587
597
577
590
592
581
591
596
587
603
595
598
596
589
598
600
597
597
595
591
601
595
598
592
585
589
595
585
598
590
583
590
598
598
614
618
611
634
633
636
639
634
637
637
625
634
635
627
631
634
632
646
639
654
655
660
670
668
669
656
649
651
628
646
640
643
669
700
697
703
724
716
709
714
708
695
686
685
682
683
672
675
675
686
681
696
700
701
718
717
721
712
706
704
712
696
692
695
700
695
704
723
746
746
773
749
756
760
746
744
724
719
715
691
684
698
693
700
722
750
694
710
684
672
701
699
699
725
733
731
707
736
725
722
739
727
738
741
729
746
766
771
797
788
788
811
817
805
798
797
806
798
801
484
1083
779
783
785
785
782
770
774
744
705
729
710
672
700
709
719
728
723
741
751
751
769
788
755
769
769
763
762
757
768
762
743
754
736
711
716
707
701
699
702
716
739
768
739
768
757
766
766
752
779
745
767
760
758
778
773
772
774
761
747
729
737
722
751
745
741
747
749
733
743
745
723
763
761
754
754
734
764
750
765
759
757
776
807
799
834
847
855
856
839
821
791
798
803
807
813
785
790
786
777
782
785
797
765
740
755
745
745
762
773
780
760
758
756
717
724
699
712
698
704
703
712
725
752
760
748
719
723
716
702
724
714
702
707
691
705
693
701
723
731
772
802
823
855
848
851
842
817
806
806
789
790
743
738
729
713
699
491
879
681
697
687
702
711
715
724
739
734
781
789
931
846
897
882
898
997
825
770
746
711
705
695
696
696
692
681
685
677
668
666
656
663
654
647
659
651
649
655
648
652
651
641
661
661
662
664
675
671
673
682
668
672
679
661
668
670
651
658
638
661
643
640
640
657
648
455
810
625
618
621
611
607
604
602
614
616
612
602
597
614
602
594
606
594
595
590
583
593
589
579
584
577
588
580
585
583
588
576
592
583
588
600
595
589
603
600
599
600
593
597
603
595
601
605
608
587
608
590
597
597
595
598
607
604
615
618
616
627
614
623
624
611
619
615
607
607
613
609
604
615
609
606
620
610
609
623
603
620
629
626
624
631
622
643
629
634
637
621
643
632
632
645
640
642
649
653
648
655
659
650
651
638
624
619
625
616
609
622
624
625
640
637
634
646
641
631
635
619
621
615
607
612
611
617
615
631
618
620
633
626
620
611
622
609
610
609
603
602
602
599
594
603
604
592
595
602
594
597
602
602
592
602
605
610
616
619
624
625
622
636
616
621
617
608
603
604
602
597
605
603
594
613
611
613
624
627
636
626
625
626
619
610
614
603
600
609
603
603
605
606
614
630
623
640
653
658
652
665
660
664
659
654
662
642
648
641
648
649
663
664
666
670
665
660
665
661
662
664
662
660
662
673
676
689
698
684
675
666
656
659
650
633
662
657
685
718
703
706
724
717
723
730
712
707
724
725
708
713
710
704
700
696
692
694
698
692
707
715
713
720
706
704
709
705
720
734
747
750
749
737
735
717
700
691
684
689
686
686
630
753
689
701
700
707
717
697
698
697
720
702
456
994
717
747
756
771
764
787
777
762
752
519
941
724
708
695
693
668
653
645
638
633
402
740
821
681
671
686
691
687
715
733
738
754
766
743
737
739
710
714
692
688
689
683
686
677
674
675
682
674
676
681
678
692
689
688
705
714
724
732
741
723
700
680
689
676
673
681
687
685
716
707
720
735
717
749
753
722
738
727
709
732
731
725
752
753
738
748
724
730
717
714
724
718
738
716
735
715
720
716
701
703
696
693
688
677
676
663
668
663
662
656
669
667
662
673
683
692
717
727
727
741
755
763
762
783
804
789
792
821
833
797
759
746
733
738
732
739
748
756
753
750
737
736
730
741
744
733
738
745
752
746
752
756
759
779
787
786
797
816
811
799
802
798
796
804
789
773
768
763
765
767
738
729
736
721
719
742
724
722
712
722
711
718
712
709
714
716
715
727
742
734
757
752
764
768
763
758
769
774
782
783
794
793
767
744
750
734
727
726
728
752
759
750
774
795
791
782
778
760
769
771
770
792
805
814
827
841
839
811
806
800
764
752
741
733
746
743
741
741
748
747
735
744
737
735
748
750
740
741
745
736
738
745
740
745
752
766
761
779
783
769
763
756
747
743
744
739
735
737
737
727
729
729
717
728
721
720
728
722
721
731
734
734
740
745
746
763
758
759
760
765
777
801
805
793
807
813
795
788
804
798
791
786
760
758
759
767
762
771
768
776
767
756
741
739
720
714
721
718
718
731
740
732
748
747
745
750
748
760
755
752
754
757
761
751
751
753
747
745
760
775
775
786
787
786
819
818
785
765
766
751
754
761
771
762
771
773
755
753
743
739
750
745
746
754
753
750
759
757
764
760
755
747
752
746
746
744
752
738
730
725
712
692
698
711
726
732
745
748
744
750
749
739
742
750
757
753
766
738
738
761
756
751
760
755
751
770
763
760
756
767
783
782
798
792
782
790
786
776
792
800
776
788
780
779
796
795
776
778
777
774
789
803
797
807
802
800
786
772
776
776
783
762
770
783
778
777
807
812
805
802
809
793
774
784
780
780
791
795
776
764
767
756
759
755
759
761
788
788
790
804
807
803
800
789
785
787
793
772
761
761
740
747
727
734
723
700
713
711
714
717
738
741
746
755
757
754
764
763
750
753
741
753
752
767
778
784
797
788
786
772
782
774
769
765
753
756
770
780
782
787
801
798
805
791
776
781
778
768
772
771
759
724
699
704
682
675
682
679
683
701
715
724
736
737
730
732
709
710
704
698
695
709
696
709
703
718
726
735
744
770
768
764
778
776
769
790
797
812
818
843
836
835
833
818
815
810
798
799
811
808
783
783
783
781
781
788
780
801
806
797
773
778
763
756
772
769
765
769
780
776
766
786
783
782
764
755
749
753
756
743
752
746
746
755
758
744
760
748
740
747
728
709
703
700
696
706
701
704
712
712
720
724
722
721
729
737
727
729
721
725
727
727
720
725
727
741
743
751
741
742
740
740
737
737
735
737
745
759
742
748
752
759
750
760
761
754
757
763
758
758
761
760
764
770
763
764
763
765
756
753
757
744
748
732
728
725
726
725
730
730
736
734
742
744
735
741
738
735
737
738
730
735
738
732
726
730
728
737
727
737
739
743
748
746
751
737
740
738
745
741
741
740
740
740
731
731
740
744
739
739
740
740
746
754
752
746
751
754
743
751
738
728
728
732
728
727
723
726
731
733
737
740
747
760
755
756
749
750
735
716
704
701
704
699
716
719
736
749
756
748
747
736
726
731
724
727
727
743
744
746
774
788
779
781
774
773
770
776
773
781
781
775
765
774
759
735
742
731
747
772
782
807
825
816
807
788
783
769
772
769
765
762
771
769
766
797
800
781
787
794
789
792
796
788
797
794
781
783
777
769
768
772
753
747
747
741
753
760
772
764
772
761
756
752
752
739
743
735
734
745
750
743
750
755
761
762
766
750
767
769
755
755
764
750
759
749
752
749
750
747
747
739
736
736
737
734
737
743
741
748
751
749
754
759
772
764
763
754
745
746
743
739
745
746
742
750
744
746
758
752
746
739
747
738
737
732
734
740
741
746
747
738
742
739
734
733
721
723
720
716
711
715
713
731
733
736
764
785
778
776
768
767
758
747
747
744
743
742
741
747
743
744
746
747
751
759
758
749
757
753
748
726
707
714
708
710
710
698
709
716
731
740
748
754
763
762
765
763
772
768
765
766
775
785
792
786
779
789
793
787
801
794
798
799
797
800
788
803
790
790
797
790
799
788
792
789
794
800
819
817
803
803
800
814
825
819
819
823
815
811
809
806
818
788
772
774
764
760
760
763
772
785
792
798
798
774
759
761
751
752
749
755
759
770
777
770
744
729
722
721
720
728
730
739
740
742
738
735
735
734
746
742
751
756
760
756
759
777
763
755
740
738
728
731
729
747
766
774
778
792
783
786
785
767
745
721
717
698
697
690
694
700
700
705
729
735
744
767
788
798
792
812
798
790
786
774
781
802
808
778
745
720
717
714
708
699
705
711
719
731
725
716
698
705
727
732
743
752
770
768
773
765
767
764
770
746
745
721
708
731
765
773
794
795
803
804
797
779
773
774
762
770
771
797
798
807
820
823
815
790
781
768
763
766
801
806
822
808
827
828
800
794
803
803
805
800
799
786
786
788
801
790
795
786
776
767
770
765
764
780
797
796
798
807
816
807
831
836
827
814
812
795
789
782
790
784
757
745
739
742
749
752
752
750
758
756
749
748
751
748
756
758
755
741
711
715
712
709
707
708
715
728
736
744
747
742
743
743
753
753
812
786
783
755
731
710
684
688
678
664
674
658
655
646
654
661
656
668
666
656
648
650
637
640
630
629
629
634
644
647
639
667
663
663
642
665
660
652
674
666
667
679
693
702
706
730
722
709
716
703
697
680
673
666
665
660
666
666
681
688
683
693
686
679
672
668
675
664
668
670
684
687
686
711
763
778
763
752
733
708
705
689
699
663
654
680
666
675
684
690
692
714
708
738
746
762
765
749
753
729
735
724
732
730
732
739
738
747
748
773
769
761
771
750
739
741
715
706
689
689
675
683
670
689
685
682
692
695
690
691
680
690
657
675
663
650
656
661
650
652
670
655
670
663
674
671
660
685
674
689
681
686
692
718
709
700
695
707
695
684
697
690
681
690
674
691
699
691
716
696
737
728
716
738
712
713
711
696
716
722
708
697
684
686
696
693
711
706
692
690
676
656
664
640
658
643
672
691
667
693
672
687
688
695
691
704
696
681
672
695
688
689
677
731
741
760
750
720
709
694
671
692
690
682
679
687
696
699
686
691
693
686
695
701
696
688
691
694
660
682
659
645
667
662
669
648
667
665
684
687
683
689
703
704
704
716
715
703
746
714
712
722
706
723
728
733
755
786
779
725
748
728
735
735
707
693
712
691
692
691
691
688
697
717
753
765
753
783
724
735
733
720
725
724
751
713
754
746
735
730
740
728
718
732
703
701
691
677
716
715
730
712
739
745
736
738
728
729
734
728
728
738
733
724
710
698
715
712
710
717
724
719
720
714
707
712
714
732
735
745
752
742
751
732
726
710
689
695
676
675
673
663
673
672
668
678
668
684
686
682
701
700
678
690
659
672
682
684
658
679
671
669
671
673
671
668
680
688
686
708
720
718
697
702
681
687
686
663
659
675
675
664
683
705
724
720
740
723
714
718
700
697
699
697
680
689
665
661
664
642
649
648
641
640
646
625
631
622
612
623
610
596
596
593
602
607
592
595
597
601
594
598
593
589
606
601
582
594
589
592
591
594
591
593
576
601
590
584
604
597
601
615
621
633
639
648
649
656
650
647
643
639
634
631
626
624
620
616
617
618
622
618
629
631
634
649
660
661
675
683
686
697
698
699
724
743
777
888
803
749
742
726
731
746
740
698
690
710
710
717
709
716
713
712
700
696
706
710
710
721
736
739
742
753
749
755
766
756
752
737
737
749
755
763
767
771
768
770
762
767
775
769
772
767
761
771
780
798
785
773
743
743
743
734
752
781
792
783
801
789
773
794
771
771
778
793
787
800
781
762
766
747
744
655
798
725
723
747
764
761
758
755
748
738
733
748
752
765
769
776
784
781
788
798
797
798
807
797
799
789
797
795
787
782
763
773
765
760
772
777
795
795
803
798
792
782
778
766
780
765
759
750
743
734
720
713
697
688
695
706
723
725
727
722
713
703
717
693
673
673
662
673
695
727
750
766
780
782
773
791
804
820
844
860
854
863
861
853
849
836
835
841
835
816
812
807
802
780
752
726
723
706
691
696
698
705
704
691
680
676
664
655
652
642
643
638
640
651
661
659
669
680
689
672
691
694
704
723
750
777
792
805
787
774
777
787
776
767
757
753
743
752
753
736
737
725
728
738
734
735
750
753
768
783
781
765
764
762
753
748
742
743
745
738
734
729
739
735
743
745
778
755
754
723
718
704
691
696
693
686
701
697
702
711
716
715
723
731
720
727
720
725
712
728
727
738
740
753
757
760
759
751
743
740
729
729
727
731
720
697
698
684
675
677
677
682
694
702
700
712
722
717
727
717
719
725
727
741
738
741
741
747
763
752
761
759
746
740
748
746
728
733
718
722
733
732
739
739
736
745
746
746
757
762
756
756
765
769
758
759
755
751
749
745
743
732
731
735
746
747
741
743
752
743
744
738
738
740
744
742
748
732
740
742
754
757
753
751
757
752
755
755
747
756
749
756
750
754
742
756
741
743
755
763
753
780
779
776
786
776
772
777
761
762
768
776
773
785
789
777
785
771
767
756
749
763
794
817
801
785
770
755
745
744
752
753
765
760
751
754
739
744
746
753
750
747
750
745
743
748
738
734
741
733
750
740
749
753
761
757
753
749
738
753
755
750
767
770
758
755
764
755
756
756
751
766
760
756
756
744
738
739
742
732
742
738
728
731
720
723
721
730
724
734
742
742
756
755
754
766
771
769
763
765
757
757
758
755
759
759
760
764
765
759
775
777
759
766
748
723
732
738
737
762
863
806
771
779
767
752
751
742
732
735
731
737
744
760
748
748
756
741
743
756
732
688
713
701
709
734
745
759
777
783
768
775
777
755
762
770
752
761
764
755
766
779
778
757
767
763
757
759
758
770
757
780
775
767
788
793
801
809
812
814
810
826
809
821
822
803
818
824
784
807
798
785
795
812
798
801
838
803
793
794
789
777
791
790
785
792
791
791
804
804
779
798
784
763
750
719
707
697
688
678
666
674
702
723
740
777
776
767
780
784
760
758
756
759
771
776
774
776
786
810
825
857
869
842
849
841
815
830
827
828
842
837
832
811
831
826
805
812
815
818
831
803
788
794
801
799
803
809
799
799
795
800
795
802
816
806
801
760
709
697
728
693
659
668
659
644
657
652
656
660
657
641
645
644
632
633
625
473
773
629
643
672
684
740
779
797
860
887
888
879
846
840
794
792
759
751
743
734
718
679
696
679
683
668
674
685
680
693
695
694
699
701
693
689
678
685
689
686
695
693
694
693
711
524
929
728
706
706
692
689
661
662
669
648
654
644
639
641
627
628
634
627
631
639
652
656
664
686
695
706
722
741
713
726
693
686
677
663
657
642
648
642
640
643
634
630
640
627
639
628
648
638
648
636
646
642
636
635
428
547
681
541
297
606
625
611
619
622
613
613
625
612
624
627
520
748
634
654
643
647
644
649
647
629
628
645
629
616
632
630
637
649
661
660
651
651
620
645
638
624
640
641
640
652
659
661
668
674
673
671
671
656
653
655
632
646
651
636
642
639
626
648
643
632
661
662
650
687
678
674
687
674
669
693
727
733
737
744
726
733
712
713
695
700
699
685
715
728
735
774
793
801
841
827
814
832
828
801
792
795
774
774
773
738
751
733
733
760
756
770
778
777
769
776
781
794
808
807
831
830
823
818
795
795
804
796
787
768
752
743
723
719
717
714
727
709
632
670
498
374
267
275
888
708
700
711
530
873
712
706
723
722
728
726
730
739
546
948
750
711
759
736
777
784
817
810
831
893
874
882
917
897
929
962
932
866
970
882
829
796
788
754
751
749
728
743
720
713
689
694
688
687
688
678
679
668
677
676
672
689
691
692
709
715
713
724
727
726
721
686
708
716
717
730
729
725
731
736
727
727
729
705
438
972
698
704
683
696
692
682
693
692
702
702
703
716
713
719
719
719
693
726
708
722
714
711
720
722
696
712
691
688
692
675
682
677
659
671
652
666
666
657
697
702
709
744
774
765
772
765
773
785
786
779
779
777
762
785
776
766
766
779
765
751
762
772
748
754
761
768
775
787
805
793
793
788
767
786
790
783
798
801
809
815
813
789
781
773
765
772
768
773
782
794
772
786
769
763
792
789
782
770
767
768
765
773
777
793
809
802
811
791
761
769
755
737
768
766
786
832
854
850
856
860
829
813
811
798
809
798
781
795
783
789
779
802
816
828
822
834
819
792
784
780
780
809
801
823
849
850
842
831
823
837
829
789
818
803
807
799
802
795
806
816
803
801
787
801
796
796
817
819
812
840
848
833
846
824
797
789
773
765
774
760
762
773
784
781
788
774
787
794
789
803
801
812
828
816
802
787
776
776
787
779
793
785
778
789
806
816
839
833
829
811
787
781
778
771
750
757
797
891
871
885
890
837
829
774
743
768
756
748
740
728
713
722
694
694
680
677
677
667
660
667
649
652
674
674
675
726
740
769
802
782
807
812
815
833
821
812
814
813
808
815
787
771
752
513
451
509
715
710
698
701
713
751
777
773
769
773
767
762
744
758
736
737
731
726
715
703
715
687
717
720
717
724
734
711
746
726
742
720
726
719
703
714
712
725
731
745
759
771
767
763
755
725
708
702
688
689
671
664
658
679
712
730
760
771
794
813
809
784
777
757
726
724
697
708
698
695
705
702
697
689
679
682
524
840
679
701
712
735
743
747
751
721
706
717
695
696
700
690
701
719
738
725
744
751
742
766
770
758
764
763
775
762
780
780
767
797
801
794
787
788
770
754
758
748
742
743
740
693
713
692
703
686
689
688
694
687
686
700
688
697
701
704
700
711
717
705
708
703
702
722
724
726
749
757
759
778
774
759
756
744
735
729
705
716
715
708
717
733
735
733
740
732
739
738
735
719
731
723
715
719
709
703
699
691
691
702
693
705
708
709
705
705
704
697
695
682
682
676
668
666
663
665
666
664
657
664
666
666
677
689
694
703
703
697
703
689
690
683
670
675
674
662
670
667
672
671
681
682
688
690
692
682
679
683
676
677
672
668
677
676
672
677
673
669
670
650
664
664
670
671
683
684
693
696
691
715
694
682
687
678
672
667
659
667
660
653
653
656
649
657
657
644
650
648
647
646
658
666
677
675
686
700
698
711
720
717
716
711
707
702
697
696
684
689
671
681
690
705
718
716
716
716
697
703
687
687
682
686
692
699
699
694
691
695
692
693
692
692
682
685
684
689
696
691
692
688
686
688
685
688
694
699
704
708
705
705
706
696
663
669
662
653
660
641
648
646
419
907
685
691
688
698
694
697
699
685
693
704
706
724
733
761
770
771
781
775
768
767
746
753
775
771
765
787
771
760
765
752
738
733
716
710
714
710
701
700
710
697
711
709
710
713
726
721
719
728
745
751
743
739
747
736
729
721
697
707
685
695
701
703
704
718
718
731
697
701
729
726
762
739
757
753
723
736
714
720
727
722
736
748
750
752
767
796
811
805
813
822
817
823
790
808
815
792
817
820
816
825
789
781
764
752
735
730
701
725
702
690
727
710
755
772
780
768
826
822
829
851
825
811
804
790
787
766
784
777
766
755
748
749
746
728
745
756
759
765
781
758
749
712
757
706
718
709
697
705
718
721
749
590
889
752
745
728
728
712
723
723
727
735
734
770
746
764
767
754
768
775
769
775
775
772
781
779
763
753
754
718
735
709
709
692
724
698
706
708
698
723
722
734
740
752
735
732
717
705
700
680
696
684
686
697
691
709
687
710
693
687
702
681
702
686
673
679
671
421
941
666
677
673
671
595
748
672
677
674
687
666
662
680
670
668
686
691
687
721
717
735
731
712
721
707
694
683
704
697
686
707
696
681
700
674
688
668
675
688
695
685
710
692
687
675
697
670
682
673
681
692
669
699
683
674
699
700
697
715
717
690
712
689
718
709
707
711
705
701
719
712
705
719
699
709
708
703
697
692
674
695
672
668
677
667
671
679
687
691
716
712
729
725
732
738
742
732
739
729
720
728
735
722
720
720
707
708
698
682
703
706
733
735
735
710
694
695
671
663
667
664
661
673
683
669
663
676
677
689
684
709
700
708
711
719
715
714
700
715
706
717
731
721
695
700
687
668
660
665
676
673
687
687
707
700
703
696
685
686
700
696
706
697
701
701
696
701
687
702
690
698
688
668
696
674
672
674
686
685
690
701
704
697
697
691
696
695
695
685
689
683
670
658
657
668
670
672
674
677
712
751
754
767
761
752
737
716
725
748
742
745
732
704
692
689
676
654
668
650
670
671
680
676
718
716
719
735
721
744
737
711
719
711
740
745
792
786
789
781
782
766
763
745
761
746
742
761
770
812
801
819
822
812
796
771
753
733
717
725
715
712
723
731
737
727
739
708
700
710
707
716
734
733
728
740
729
707
702
728
729
728
725
737
732
721
705
716
696
690
690
683
684
722
784
805
827
819
828
796
779
771
760
736
726
713
730
726
736
729
770
786
761
759
734
763
732
733
725
726
751
748
736
769
768
754
774
770
755
774
776
753
798
797
782
793
822
808
802
829
805
807
816
789
801
804
767
793
784
755
787
781
762
764
762
752
769
745
754
765
767
754
785
763
757
760
731
718
731
765
785
783
800
782
763
788
777
757
773
778
771
797
813
813
832
825
805
826
790
793
796
809
791
804
802
781
799
792
782
810
809
802
838
822
815
820
819
798
812
811
780
795
795
784
810
803
802
821
825
810
841
824
807
824
796
813
818
799
793
792
797
818
825
810
822
799
792
787
793
793
786
780
793
788
810
808
808
845
816
813
819
810
806
793
790
783
798
775
794
798
804
788
812
797
767
794
790
769
771
759
765
786
787
787
804
788
778
788
777
781
788
783
784
789
787
788
801
786
791
784
774
786
800
793
783
785
783
781
805
806
802
804
813
797
814
797
798
810
806
796
805
805
787
784
772
767
769
772
778
785
800
783
807
800
788
796
763
770
763
762
773
767
755
758
771
782
777
779
765
767
771
767
765
782
778
778
794
803
776
801
779
778
785
781
768
795
776
759
765
762
767
768
772
768
782
787
779
787
770
771
786
795
790
793
783
796
811
789
796
791
793
777
780
790
793
809
794
804
816
800
793
797
764
749
724
715
708
670
671
660
655
650
636
634
629
623
624
614
615
620
620
637
652
663
699
760
812
811
781
802
807
799
791
784
791
809
810
778
799
863
894
909
872
860
852
842
857
884
887
850
849
839
823
793
773
782
787
797
798
796
784
798
775
789
771
772
770
755
772
770
770
778
787
799
791
783
776
772
784
786
801
794
760
750
765
787
802
812
812
789
804
792
785
774
764
743
725
721
725
728
751
828
889
893
854
827
817
781
774
770
763
767
775
818
863
851
852
828
818
806
817
818
831
824
791
790
793
782
768
754
770
792
832
846
867
860
848
809
791
779
766
760
761
759
771
831
877
873
877
832
800
794
791
792
799
802
776
794
806
849
858
870
869
858
845
844
842
838
854
859
843
846
839
823
845
856
825
847
854
849
836
824
791
788
787
781
799
798
805
810
812
829
848
847
867
843
825
830
812
806
803
793
803
810
828
830
818
816
808
815
818
824
810
811
824
817
802
793
797
791
790
792
793
797
773
775
783
791
767
724
725
715
697
699
694
680
689
687
675
691
678
662
662
670
671
683
699
712
728
762
787
804
795
810
788
795
806
805
787
804
788
770
778
800
804
820
801
774
754
784
824
824
845
820
793
788
789
766
778
785
794
790
811
817
822
804
809
798
773
785
793
782
764
777
771
740
733
730
719
747
740
733
759
758
748
756
728
705
712
715
712
715
738
753
777
822
834
834
825
805
793
796
769
759
775
755
770
779
784
815
849
854
845
856
843
831
828
822
808
811
801
780
783
775
768
777
783
780
785
767
758
769
775
793
812
817
815
825
822
798
797
796
754
740
740
756
756
756
790
818
802
817
807
785
773
782
765
773
763
765
764
760
765
779
770
787
787
785
796
809
801
823
823
805
813
817
793
813
815
811
814
830
820
808
816
823
784
772
772
752
757
760
763
755
767
774
771
788
795
793
795
803
801
784
770
769
773
753
756
756
729
755
770
802
804
802
805
823
822
824
818
815
809
817
808
828
812
803
796
778
772
743
750
742
746
731
756
739
745
754
761
762
782
777
767
780
764
766
770
759
762
774
762
778
778
771
784
806
813
804
808
804
790
810
813
797
782
744
734
748
737
746
766
779
801
807
811
802
798
777
751
738
736
707
734
719
608
728
850
579
617
397
373
467
396
253
782
783
764
752
750
758
753
759
767
763
729
743
733
707
710
685
729
748
771
799
799
798
774
773
771
765
753
769
763
789
804
801
821
821
845
834
828
834
827
764
773
735
744
721
722
736
727
749
745
748
764
778
770
779
764
771
775
757
774
751
752
756
798
789
759
766
749
727
732
708
716
703
700
710
702
708
707
686
701
691
724
706
688
683
691
688
656
654
653
647
644
657
657
679
703
750
832
759
735
744
776
773
926
798
719
710
681
664
666
648
639
647
635
625
637
624
633
628
623
626
626
632
622
631
633
621
634
635
624
629
635
630
635
641
641
648
660
660
660
678
670
678
684
680
687
684
680
684
682
693
684
674
680
531
798
647
657
654
647
655
650
658
653
662
670
676
682
688
681
697
706
700
706
709
705
711
717
729
738
747
759
761
763
762
775
765
762
759
756
763
782
782
769
771
749
751
739
738
762
793
788
797
812
771
769
771
730
733
719
701
722
714
702
738
728
702
741
716
739
731
696
726
694
707
689
707
728
739
804
851
832
873
879
813
837
789
774
823
802
769
757
789
817
816
799
797
765
762
761
769
764
768
791
749
753
750
731
738
722
721
738
741
734
790
803
798
856
878
862
856
863
835
864
858
857
882
827
816
805
781
800
790
766
775
760
770
778
781
802
809
807
828
828
826
829
851
849
835
844
784
796
786
791
810
820
814
769
742
724
707
703
698
728
756
770
796
806
778
771
776
763
733
732
713
705
694
690
690
668
687
662
671
668
653
675
662
680
686
688
694
730
748
762
776
784
767
758
749
732
740
735
728
715
727
724
733
748
762
768
786
804
787
797
808
750
763
745
730
758
757
765
773
747
724
736
722
705
726
726
729
747
762
781
779
804
800
818
827
825
823
813
781
798
803
783
758
759
747
760
761
764
750
758
750
742
732
729
733
736
725
741
747
757
773
780
779
787
785
777
759
743
722
714
706
699
699
697
698
708
703
725
729
738
755
751
726
743
732
745
733
746
744
740
761
752
760
757
765
740
733
735
717
707
713
724
716
730
752
763
757
791
800
792
805
810
776
746
745
729
721
740
743
741
772
820
841
898
915
871
851
838
837
841
860
831
824
818
808
845
844
862
881
898
880
881
883
859
856
869
882
896
895
865
865
851
845
859
868
862
860
865
841
841
847
831
844
829
826
836
839
849
850
862
850
860
862
853
867
866
871
886
859
836
827
839
837
868
880
875
890
901
870
880
858
841
835
852
835
842
856
845
861
863
854
863
861
839
831
843
839
840
801
816
821
818
834
818
832
822
815
831
824
801
812
811
802
821
820
835
848
854
860
869
845
838
838
836
862
856
821
825
827
841
832
832
840
820
812
800
791
776
730
733
708
704
677
681
679
663
691
670
679
676
687
699
696
699
713
717
711
719
722
731
738
750
757
732
746
741
728
743
734
751
746
746
737
747
745
735
741
494
973
720
719
512
905
725
721
725
697
708
698
698
713
710
719
738
735
748
744
743
739
736
724
703
695
673
684
664
664
658
651
668
671
690
704
722
708
702
707
716
708
717
723
693
694
686
680
679
685
685
705
696
695
704
708
695
691
698
709
694
691
695
680
703
700
680
722
712
724
712
716
713
722
708
721
728
735
724
722
728
711
732
737
716
748
755
753
767
796
831
794
832
833
773
784
769
764
828
867
825
886
857
868
871
849
829
835
846
816
818
798
761
791
778
792
770
819
828
843
910
927
898
902
858
815
812
833
802
816
818
781
804
815
786
820
809
812
837
841
829
863
884
833
864
874
876
892
882
878
889
860
873
864
842
861
864
860
871
823
801
816
758
755
748
732
495
618
1070
485
461
487
715
710
734
734
756
764
764
760
766
765
764
765
770
757
747
748
745
735
760
789
834
817
832
819
761
876
793
779
774
765
760
726
737
730
723
738
741
739
744
768
787
793
795
837
845
849
868
855
809
781
765
761
750
787
797
793
825
841
852
858
863
854
839
866
865
878
888
875
877
879
880
874
887
881
861
839
850
829
826
787
729
712
762
734
709
705
707
727
722
712
719
697
713
681
699
681
675
687
670
700
696
703
695
740
789
841
875
857
826
807
787
772
764
749
750
745
756
728
750
741
752
729
760
761
766
795
805
786
805
801
802
803
798
801
819
836
847
838
865
867
846
862
857
871
844
832
798
772
753
770
712
725
702
721
716
711
736
745
752
759
754
750
738
725
721
721
717
719
725
726
696
717
702
700
710
702
704
720
718
719
697
723
728
736
739
734
759
767
766
778
791
804
779
793
776
768
793
776
799
805
806
807
787
782
775
750
765
741
750
794
804
817
797
798
787
792
767
756
736
718
694
696
683
691
720
758
812
844
821
799
782
793
794
780
783
775
765
773
755
762
760
760
776
758
768
755
768
761
774
784
777
782
797
801
783
772
756
756
754
744
744
743
738
734
734
735
732
736
732
723
733
731
725
719
712
703
703
688
689
685
689
696
708
714
741
737
741
757
732
753
750
750
738
747
744
740
741
741
739
718
733
729
727
745
748
755
769
767
777
769
764
771
748
744
744
701
721
697
683
701
693
694
715
710
739
737
761
777
761
788
791
753
763
739
756
740
742
744
746
754
754
780
771
814
823
819
858
884
878
878
864
830
832
823
800
761
765
762
750
771
780
770
792
798
819
748
778
743
737
742
741
725
742
743
766
758
808
822
812
827
846
834
848
869
872
861
907
892
871
897
883
851
876
894
849
857
868
841
865
821
832
806
829
835
832
857
857
860
874
866
893
914
889
906
919
886
903
917
897
936
922
912
903
878
857
849
831
841
871
903
890
890
888
845
840
840
844
870
863
844
780
784
748
744
734
725
713
731
731
745
772
764
763
802
797
796
794
792
816
793
787
779
797
785
782
775
775
794
791
803
806
842
850
847
874
888
877
863
820
804
788
776
778
775
779
769
770
748
772
770
746
770
771
771
776
766
762
742
739
709
704
699
704
719
706
711
699
699
682
685
678
681
697
676
712
742
756
760
779
777
770
766
742
750
744
730
730
714
703
712
704
704
703
702
702
714
718
723
719
725
710
710
726
724
739
758
746
735
725
733
725
737
730
733
739
747
751
768
788
791
799
817
821
803
804
795
773
788
771
786
793
786
791
804
772
783
778
786
797
810
812
807
812
823
829
836
816
813
805
803
792
769
746
721
738
732
724
707
727
761
828
827
849
870
852
842
831
813
792
764
755
750
745
764
760
793
804
813
832
815
822
816
817
817
832
820
837
824
803
805
799
778
782
791
786
777
790
789
773
782
779
781
766
750
717
716
710
708
694
718
724
732
746
759
752
753
751
749
760
750
745
758
752
719
729
722
727
720
719
741
737
764
802
821
896
923
948
924
855
889
888
891
900
871
870
884
822
855
864
835
876
878
865
893
858
891
877
899
895
871
864
845
841
833
823
806
789
799
780
630
950
780
799
812
776
826
815
817
818
793
790
788
778
768
768
771
772
788
801
807
842
843
867
910
891
877
869
821
818
809
814
811
807
801
790
781
778
779
782
788
777
799
825
829
838
825
803
807
807
795
804
792
790
805
797
809
805
816
814
808
800
809
794
827
829
824
837
855
816
830
839
818
823
831
602
1012
811
808
786
802
793
789
801
801
796
805
816
811
816
810
808
797
804
784
746
756
717
709
710
710
701
709
724
743
758
757
747
768
761
782
783
771
789
779
816
818
831
847
860
875
859
856
855
825
845
846
830
836
858
824
826
847
517
1151
860
860
851
877
878
874
932
888
874
881
854
874
896
858
884
871
854
889
860
859
850
858
883
869
891
896
866
852
852
865
864
878
866
869
856
882
876
853
834
769
783
737
748
725
725
719
717
706
720
722
725
729
753
759
768
776
794
798
806
855
882
854
871
881
865
863
874
853
828
810
801
795
791
802
800
801
781
765
749
738
746
737
730
739
749
765
796
826
815
808
823
800
770
774
768
767
751
774
768
769
750
750
724
727
722
703
733
736
727
729
748
774
796
783
755
757
735
729
727
716
715
711
710
720
728
733
756
777
789
809
783
786
786
763
756
743
742
748
747
766
788
814
776
761
768
753
750
735
742
718
750
728
747
747
747
766
773
792
813
826
810
838
813
796
770
787
768
756
739
752
754
769
753
776
763
782
802
791
800
800
779
786
777
788
784
789
778
778
792
793
797
829
813
808
822
799
794
775
759
771
767
764
780
795
796
778
784
784
766
788
779
775
775
760
750
732
717
713
703
689
702
698
700
709
726
731
733
757
751
743
745
761
745
781
779
768
779
795
814
830
836
858
829
799
781
765
756
758
731
754
747
768
766
767
765
756
769
767
777
769
783
789
794
812
825
778
791
775
764
746
755
736
729
741
741
743
756
765
775
769
757
756
757
764
768
786
804
812
808
795
785
780
760
754
756
748
730
731
745
763
767
748
749
724
735
717
733
711
741
733
727
728
741
736
740
738
747
747
753
754
759
766
769
780
790
799
794
808
822
822
823
826
814
807
814
796
789
786
778
776
775
769
780
792
787
786
795
791
788
777
740
730
728
701
702
707
700
714
708
739
742
756
796
812
832
820
810
788
781
778
782
781
780
788
793
760
789
755
769
753
747
760
763
778
798
815
800
798
791
792
747
716
727
709
694
713
729
743
749
791
801
789
823
828
781
792
768
775
766
775
787
788
800
819
814
822
841
848
855
880
868
865
849
853
832
816
818
806
793
801
809
790
792
784
775
778
778
773
786
793
809
810
805
809
813
809
789
786
778
777
779
793
783
790
789
790
770
743
750
731
725
723
699
722
724
701
748
767
791
812
856
860
867
856
855
849
824
844
843
825
833
855
838
825
834
833
778
790
794
766
777
778
760
774
773
783
805
801
786
787
785
779
779
773
768
764
762
773
798
803
796
800
817
781
764
780
779
779
790
805
785
780
769
766
776
772
758
752
733
732
713
695
690
692
704
711
736
751
775
784
815
799
821
838
826
834
825
799
761
776
762
734
740
735
725
701
711
717
721
722
742
757
768
794
807
849
856
865
887
881
870
872
865
855
853
865
835
847
852
855
846
851
797
738
773
763
766
755
769
759
788
809
813
833
835
868
877
864
836
808
793
781
773
807
824
859
898
916
932
933
921
914
890
873
853
822
772
771
758
756
782
768
787
819
810
806
820
829
805
805
787
768
761
754
734
752
754
743
783
785
790
812
828
816
829
840
791
786
775
756
741
729
728
711
705
711
713
726
729
747
759
772
761
779
778
791
787
779
785
775
770
748
737
731
709
723
705
715
732
751
782
779
781
790
802
779
784
777
769
773
764
766
765
725
736
727
716
718
741
762
777
787
819
765
745
731
721
713
699
685
696
680
694
707
724
751
773
776
782
783
767
773
781
788
812
847
831
865
874
866
865
892
897
877
891
881
865
837
796
818
818
803
799
790
810
807
789
818
824
818
855
858
841
800
806
803
807
821
857
865
846
844
824
805
824
836
819
815
799
783
796
790
800
819
847
846
857
873
846
870
849
841
831
839
829
825
797
808
816
804
794
772
773
768
770
766
771
768
762
755
751
748
761
763
781
798
827
838
852
848
845
832
829
826
806
808
805
799
799
796
814
829
838
831
859
845
833
832
823
793
779
763
755
742
742
747
730
732
743
742
747
764
756
775
779
796
792
809
813
794
826
857
848
877
882
887
901
903
892
887
871
875
863
859
841
853
863
851
836
803
788
794
779
750
760
783
794
794
807
817
786
811
791
798
789
806
832
830
827
852
870
828
860
856
836
847
863
841
862
864
847
834
859
823
821
814
794
787
765
790
776
827
824
851
848
857
858
848
810
828
812
802
816
799
816
828
830
852
835
830
846
848
810
789
782
776
774
782
786
800
823
841
832
819
815
839
839
859
850
873
872
855
862
873
876
873
873
849
864
867
854
860
839
822
847
834
847
814
805
790
796
791
797
777
779
773
769
780
789
809
841
865
847
853
838
835
842
843
865
834
828
822
818
824
808
829
841
865
860
861
845
843
846
863
855
859
848
867
885
901
871
880
886
870
877
842
825
848
841
839
852
853
849
853
827
823
799
786
796
808
829
815
836
841
833
828
818
832
809
815
818
820
834
841
863
841
855
879
870
868
872
872
853
845
830
827
821
833
855
852
859
823
801
801
775
794
793
793
804
815
817
837
820
820
819
825
810
827
816
810
813
800
783
780
778
773
764
779
794
809
778
759
754
755
765
795
777
815
820
830
819
798
804
785
781
786
765
779
769
789
803
834
868
849
876
880
868
881
866
868
866
848
856
867
855
852
850
847
840
854
834
840
844
819
828
799
796
768
756
567
445
510
784
779
756
754
743
721
727
708
709
714
708
695
706
711
736
785
840
917
949
965
948
942
927
909
855
812
808
781
750
720
732
755
717
711
709
711
718
697
714
709
710
720
732
741
742
757
770
787
771
628
866
737
722
723
717
710
702
699
699
708
697
722
734
748
772
771
751
774
765
745
757
743
762
742
752
743
794
800
754
750
753
714
710
695
706
696
702
696
686
703
706
691
711
690
683
681
687
689
707
714
715
753
765
776
791
803
795
775
727
729
730
707
696
689
700
684
691
703
695
685
683
694
716
720
746
768
773
758
757
747
736
750
754
758
755
793
818
817
841
885
848
834
828
810
816
813
815
804
799
792
775
776
761
749
739
720
716
725
724
714
708
702
698
711
697
700
686
690
697
681
674
681
672
660
686
687
677
687
703
713
697
723
701
725
731
736
741
751
762
764
767
790
772
787
780
788
792
737
770
743
756
759
753
763
761
775
784
787
789
776
787
793
748
762
728
744
736
507
939
726
762
786
792
787
763
782
768
770
762
757
769
759
777
767
759
736
734
736
743
733
719
722
731
721
715
704
711
729
736
744
736
723
727
724
718
707
700
690
706
724
718
721
721
705
705
707
706
702
700
684
694
705
709
719
723
698
706
710
723
719
709
702
688
673
678
665
652
665
655
657
666
687
724
730
751
746
745
753
752
751
741
749
725
704
716
695
691
698
696
709
732
748
750
788
797
813
836
829
833
836
823
822
811
855
838
837
849
819
798
787
763
753
745
746
749
734
760
751
751
761
811
830
794
810
810
804
812
817
800
832
847
830
855
846
842
839
822
842
842
825
834
834
830
835
833
853
857
850
849
846
830
834
824
799
801
796
768
767
765
762
771
772
775
769
764
771
749
739
715
724
722
708
718
715
703
722
720
703
714
711
685
682
680
679
685
701
700
703
703
709
698
727
715
711
733
735
730
763
760
760
803
795
812
827
814
766
780
749
750
733
731
717
741
755
790
793
799
810
791
790
799
797
789
844
829
807
790
807
811
780
805
792
786
798
800
798
795
800
806
801
807
800
772
777
812
841
829
861
877
860
865
882
860
879
880
855
865
894
876
894
930
899
889
883
852
841
851
810
804
828
869
873
934
928
912
901
900
894
910
889
875
906
920
887
904
894
883
922
930
877
858
853
898
869
827
809
791
779
814
831
828
839
840
851
831
830
824
803
800
785
794
824
826
831
873
891
890
965
923
904
921
889
897
902
862
899
903
861
886
1029
1040
1029
1020
978
947
951
927
922
943
928
929
952
893
895
855
883
864
881
907
880
910
897
872
893
876
907
856
868
871
836
860
856
823
853
856
842
870
885
827
830
834
821
808
792
800
817
846
857
846
835
831
824
831
835
812
832
829
811
840
835
826
853
854
820
835
828
838
836
815
814
809
778
809
815
778
778
750
755
726
709
711
693
681
672
681
669
680
690
705
720
731
734
745
742
728
738
738
732
751
749
760
781
794
775
786
787
788
800
785
770
761
760
762
764
789
777
771
766
764
750
737
743
735
732
735
733
736
726
736
735
729
731
712
707
711
695
684
700
679
685
686
680
686
685
687
673
674
677
683
701
714
719
729
729
717
729
723
713
714
718
715
702
724
720
724
736
773
798
782
783
776
771
760
764
750
751
748
747
741
746
763
749
758
758
761
754
730
702
717
692
690
685
700
689
714
698
699
699
699
723
716
723
723
714
727
731
710
723
714
722
713
731
714
743
739
733
782
780
787
820
514
1122
827
823
837
833
832
838
824
838
853
830
825
828
787
805
799
778
783
781
774
768
779
774
789
781
780
753
713
715
705
688
691
671
678
680
685
692
715
704
719
730
732
742
761
777
784
689
766
947
623
1042
850
621
1061
824
820
814
811
796
792
772
773
774
780
625
690
601
482
812
793
517
991
745
738
742
743
728
732
724
733
750
763
767
759
758
742
736
720
704
712
541
924
750
608
892
758
764
771
782
776
767
729
805
753
742
752
744
735
724
711
694
721
714
713
727
724
710
716
712
716
717
728
749
751
752
750
768
761
771
773
772
794
776
763
759
732
733
740
735
742
758
771
797
788
771
791
774
801
826
826
825
813
817
811
796
815
809
816
806
775
760
758
729
726
701
723
748
732
756
757
730
755
737
759
762
770
807
825
841
865
876
858
878
874
878
880
839
853
837
814
815
811
816
816
834
831
804
799
798
791
718
778
505
1063
767
781
797
790
790
765
762
762
772
761
754
748
761
769
777
765
760
744
738
754
756
764
756
760
762
751
747
724
738
753
753
763
760
753
750
761
763
761
748
723
721
726
728
718
708
716
710
686
696
692
674
711
722
732
712
714
724
752
762
758
758
741
740
740
751
763
780
767
777
801
808
812
793
794
787
771
777
773
786
820
839
845
809
811
826
830
806
783
756
756
750
775
790
834
850
861
857
844
829
799
801
787
774
784
767
767
662
930
758
768
771
787
766
767
790
812
835
835
820
804
780
818
825
854
833
853
819
788
820
839
815
811
817
796
802
772
766
782
797
821
827
808
810
831
825
812
787
793
837
835
818
782
763
759
759
747
719
722
710
730
727
734
749
740
751
740
742
747
749
726
736
741
745
745
759
776
786
809
796
783
794
789
803
799
791
783
792
778
783
783
757
781
766
766
755
786
825
845
850
817
833
840
809
836
806
797
828
822
810
835
841
849
864
889
878
892
944
937
957
907
971
878
911
942
960
992
983
851
797
771
752
734
729
726
712
716
720
717
707
726
724
731
743
740
748
779
809
846
818
827
778
751
754
748
740
734
739
739
757
761
761
758
758
775
744
754
727
720
749
750
750
772
782
773
805
802
796
828
852
871
924
934
928
907
879
876
864
867
894
896
904
855
813
824
841
838
827
826
798
802
807
819
833
846
830
842
856
878
849
784
781
781
795
818
855
911
896
889
922
899
885
855
843
813
801
813
827
852
899
958
958
965
954
927
927
933
907
933
931
911
922
917
910
929
901
895
868
871
857
855
861
867
873
875
867
877
863
869
888
866
879
875
885
894
892
915
901
890
899
906
918
929
905
901
888
880
870
860
846
839
825
828
827
825
838
830
833
832
832
850
843
874
856
837
816
813
804
828
832
851
861
869
867
852
855
809
804
791
782
792
778
797
822
872
887
934
874
865
826
810
780
766
766
781
795
810
824
824
833
863
860
874
884
864
872
846
869
914
924
939
909
891
906
913
870
900
887
912
930
933
934
943
899
833
831
821
836
867
847
872
888
890
872
868
887
873
881
895
906
872
877
860
826
832
826
822
844
854
892
934
912
938
924
901
898
883
882
838
860
851
859
866
884
868
888
903
908
912
884
874
836
818
802
789
789
812
841
863
822
819
803
801
804
827
838
875
904
932
945
918
858
863
864
867
865
866
839
829
847
880
886
908
920
931
936
941
923
903
908
910
911
911
931
920
923
919
924
928
916
921
934
904
921
918
899
901
878
864
868
855
854
856
862
901
900
902
896
870
874
856
855
852
860
875
877
864
879
880
876
882
877
898
885
891
888
872
878
874
874
865
873
853
843
822
831
835
838
849
872
882
874
867
863
872
879
853
857
864
859
862
874
875
834
796
799
730
737
736
720
709
723
727
720
714
729
714
700
714
714
714
713
739
747
775
816
880
923
964
989
953
964
907
861
836
824
823
830
821
842
842
847
863
892
879
887
880
865
885
836
796
750
792
778
768
772
764
785
787
790
797
788
806
794
801
795
772
788
795
796
812
796
776
827
800
776
773
766
759
762
758
748
753
741
728
731
712
708
688
681
674
669
662
674
663
646
651
646
643
646
651
640
648
656
650
652
661
651
654
664
655
670
672
668
680
680
692
691
702
707
707
700
706
702
698
690
669
671
667
652
665
656
654
663
658
661
662
677
675
682
688
689
680
691
683
674
675
672
666
653
656
658
536
764
652
647
663
654
664
687
717
727
751
754
774
788
771
788
750
755
739
747
743
741
743
757
746
760
764
758
759
769
770
763
771
774
518
1003
736
742
736
475
991
731
726
748
755
766
792
777
797
807
794
807
788
797
775
765
798
789
828
812
822
792
697
913
796
797
783
802
839
1029
924
864
838
795
776
776
780
771
773
799
811
801
833
857
848
848
862
829
849
870
860
889
872
877
884
848
847
836
813
817
830
829
824
840
855
816
830
824
814
807
819
806
806
825
814
813
813
819
780
782
782
793
849
876
877
881
918
881
867
857
850
815
816
814
800
800
795
807
806
817
836
816
840
836
839
813
821
832
823
830
836
821
838
846
838
859
871
890
901
908
896
926
907
923
897
891
876
868
886
876
866
871
879
855
875
865
850
841
845
822
846
870
849
848
846
850
850
855
811
797
800
795
784
778
783
786
804
805
825
848
872
846
823
813
793
781
754
711
731
533
490
395
717
727
736
745
768
739
802
765
780
784
745
802
801
838
860
836
834
830
833
859
830
848
885
879
972
989
952
923
927
947
973
969
954
954
929
956
1009
990
965
1002
1063
971
951
938
913
920
943
908
867
860
837
852
864
888
887
991
1034
939
863
861
894
974
1155
1135
1127
1119
1074
675
981
777
788
758
768
844
932
959
878
837
780
774
763
801
1131
1148
1117
981
900
839
827
838
1018
1094
987
876
828
793
757
784
849
1198
1213
1215
1080
988
927
867
855
926
1121
1167
1074
927
846
810
790
815
865
1096
1086
1106
1053
918
827
807
772
735
750
825
1105
1195
1145
1024
932
862
814
823
831
960
1026
917
850
817
779
782
814
1045
1155
1148
1036
914
845
834
847
849
817
832
804
788
787
781
796
804
857
901
956
957
1001
962
926
924
938
911
929
922
923
917
974
978
935
994
1168
1113
1009
936
878
837
823
823
840
956
1023
928
846
813
775
770
773
789
805
852
1149
1105
1049
987
948
882
858
875
858
832
860
877
880
887
916
938
937
918
930
928
907
937
940
928
914
917
903
914
929
956
941
960
951
926
928
944
930
955
982
967
970
989
994
996
945
909
870
838
823
789
782
794
823
849
885
939
926
924
923
924
909
919
935
927
931
968
959
929
935
966
941
956
980
960
935
950
954
939
978
965
940
963
940
896
889
858
881
878
902
892
887
901
898
907
933
923
923
923
928
920
932
930
919
923
913
905
854
851
958
832
805
806
867
907
906
902
915
896
867
848
833
836
830
854
890
925
962
977
968
944
924
909
894
869
878
842
834
822
809
816
837
857
871
897
895
900
905
936
949
948
938
947
927
932
916
882
884
882
905
936
983
968
952
984
956
940
941
918
926
930
930
939
939
947
934
938
926
900
902
876
866
869
872
876
891
884
883
915
924
906
905
907
898
891
873
875
884
850
861
876
888
897
896
873
861
848
838
841
840
847
839
865
877
887
911
922
932
931
924
889
882
887
855
840
850
850
857
863
875
865
887
890
878
884
884
877
878
885
896
902
919
904
920
899
894
896
886
884
884
886
884
859
861
851
828
847
846
840
873
882
878
898
900
894
905
882
875
879
866
874
895
917
937
935
949
948
919
930
911
900
913
914
906
935
955
963
979
970
934
915
865
863
856
840
849
870
886
899
915
911
909
920
920
906
909
906
893
896
893
892
895
923
906
904
925
887
873
881
877
890
893
902
870
885
861
829
827
811
815
822
830
820
820
826
823
852
862
864
888
882
881
899
912
896
905
910
908
909
941
950
922
927
923
921
944
947
922
936
933
900
911
882
860
848
827
815
805
860
911
914
946
941
913
927
930
927
922
930
875
854
839
846
862
856
905
904
900
927
938
937
960
987
977
1011
1013
970
958
997
975
930
936
907
899
887
881
852
830
834
844
847
882
944
941
979
983
972
964
972
959
944
941
924
928
943
960
951
966
972
965
1009
983
985
968
991
977
938
954
954
942
959
965
960
971
1001
998
982
993
989
963
971
948
899
885
876
889
925
964
981
997
980
956
958
968
962
958
972
968
946
971
978
959
979
993
960
979
980
953
925
919
898
882
883
889
888
900
891
878
914
915
907
931
923
920
917
947
951
925
949
936
948
962
964
956
951
947
924
923
909
904
903
893
869
859
836
834
835
856
851
859
856
840
826
829
831
821
833
837
837
859
857
859
874
880
877
876
874
873
898
929
923
908
918
878
891
905
900
907
922
922
909
909
862
827
821
814
799
808
811
811
826
843
855
873
870
853
870
855
862
852
842
861
863
858
856
854
864
888
908
900
900
929
897
896
889
872
881
899
906
897
907
894
887
899
907
894
893
910
911
920
935
917
902
894
896
893
904
896
875
891
860
842
851
851
860
860
857
868
876
883
857
854
847
845
862
844
828
844
873
832
844
827
809
815
824
825
823
801
752
789
796
812
806
815
814
820
800
800
776
763
741
730
731
733
736
776
818
862
898
926
927
924
936
945
926
935
960
973
970
985
1004
961
943
928
875
823
808
801
777
763
777
765
773
779
777
787
787
790
793
778
776
775
752
748
739
736
727
714
734
724
723
727
730
717
702
697
681
687
690
674
690
688
706
718
729
728
739
744
746
741
748
723
742
738
704
729
699
693
699
692
686
678
672
665
660
675
657
685
675
675
680
674
674
677
682
671
681
681
685
701
724
751
756
773
811
750
731
753
757
755
920
816
776
754
747
723
735
717
714
695
699
677
685
690
691
683
696
691
693
691
696
691
677
685
688
672
685
688
676
683
700
703
717
723
747
763
784
794
774
794
784
778
790
814
819
865
907
861
874
848
820
822
813
774
796
785
783
806
823
824
858
863
853
875
856
838
837
809
825
801
782
798
802
825
815
829
836
814
828
806
761
777
759
745
740
724
737
745
716
564
954
733
741
758
731
743
762
788
754
753
742
744
765
824
1031
1066
1055
1024
976
916
915
946
902
906
879
897
924
924
876
907
861
840
858
807
835
807
830
856
860
870
924
941
898
919
929
903
937
1003
938
945
898
883
906
888
904
972
928
937
937
886
907
872
874
909
907
936
980
941
974
983
937
955
967
928
960
916
905
903
838
847
823
836
850
854
890
950
914
890
881
886
913
904
924
977
978
982
955
956
855
851
832
809
767
779
760
754
772
773
794
835
860
860
917
916
946
950
894
862
844
827
773
798
782
783
768
804
820
833
878
909
896
931
919
898
965
942
936
975
937
927
939
903
928
911
866
840
820
831
805
787
791
865
966
985
990
978
980
980
928
894
859
859
927
990
1020
965
968
937
913
909
870
885
892
881
944
976
974
1006
936
900
890
857
880
907
893
930
964
940
963
955
904
866
819
824
792
788
825
880
909
928
962
945
954
980
942
955
991
987
1003
975
958
960
893
908
899
896
917
886
938
952
923
927
888
911
880
862
859
874
946
965
992
1056
982
975
969
978
1000
971
1001
1004
1020
1039
1015
1014
1013
996
1012
1019
983
1012
973
989
1042
1000
1004
1029
965
962
928
917
941
952
949
969
945
958
919
861
863
837
855
846
840
886
877
921
955
942
940
961
951
969
972
982
979
959
963
954
969
967
962
948
907
938
958
947
979
997
990
1012
1000
995
1034
986
1000
963
925
927
904
914
932
933
979
980
975
997
975
982
984
945
943
934
928
970
1024
1004
1026
967
943
954
911
928
939
955
990
984
993
1005
996
1000
1009
994
1016
1010
983
1025
1005
1009
1053
1019
1019
1018
993
1002
1012
986
947
956
931
927
941
944
955
993
979
980
1000
966
976
979
958
983
961
935
948
927
945
925
937
991
941
957
968
953
985
970
988
979
969
996
952
944
954
942
972
971
962
972
924
942
897
900
964
975
986
1014
954
956
943
921
934
911
897
910
853
883
891
846
865
873
852
895
898
908
950
924
944
939
928
960
930
952
975
940
976
1019
984
1002
971
952
980
964
984
962
912
910
932
913
943
990
969
999
1015
964
972
950
946
931
914
947
999
943
935
976
916
932
855
853
824
813
815
787
779
786
792
812
808
799
778
782
750
743
761
653
786
705
745
730
728
736
744
737
731
753
731
781
791
774
753
765
781
803
814
927
1042
1023
986
996
1009
900
880
861
694
939
856
810
805
832
845
889
938
912
902
891
859
860
911
898
940
1006
1061
1080
1078
1070
1058
1073
1071
1119
1092
1058
1084
1112
1054
1052
1005
926
957
1036
1007
1057
1090
1052
1023
998
1000
963
966
996
990
986
995
1012
968
1011
1033
996
994
1043
1078
1020
1043
1059
1007
1024
1045
1017
981
986
998
999
1031
1042
1048
1037
1021
1007
1000
981
961
987
999
1043
1162
1095
1112
1117
1211
1133
1174
1141
1079
1046
1043
1052
1022
1058
1108
1048
1053
1090
1053
1018
1133
1081
1008
985
1029
1000
991
1056
1024
1027
1046
1009
991
1014
992
1004
1013
987
965
990
1019
988
1001
1032
1018
1048
1057
1028
1019
1023
995
969
997
979
1006
1033
1031
996
1023
1032
1007
1010
1018
991
972
1012
1001
1014
1020
972
966
972
948
939
992
997
980
1048
1025
980
988
1023
1005
1002
1051
996
956
996
1019
990
1085
1096
1033
1052
1044
1033
1080
1035
1010
1026
1043
1024
1047
1061
1029
1022
1021
1025
980
1016
1022
1006
996
1018
995
984
1014
1005
978
1114
1003
933
964
1015
1027
989
1017
1087
1037
1052
1060
1008
1006
1051
1020
999
988
981
991
1045
1117
1065
1084
1056
993
1006
1012
987
1030
1040
1018
1069
1086
1009
1006
1000
998
986
1010
967
1028
1027
989
1001
1016
989
1015
1046
998
1036
1038
997
976
1028
977
959
1012
1047
990
1016
1104
1094
1066
1109
1062
1029
1041
1037
1020
1015
1032
1055
1020
1059
1062
1021
1078
1079
1059
1033
1057
1068
1034
1024
1014
984
962
982
981
950
955
993
949
961
998
969
931
940
951
944
947
969
981
953
973
992
967
988
990
970
954
1009
1048
1007
1022
1058
1036
996
1019
983
961
985
1011
985
1020
1019
1013
976
952
945
983
1009
1014
1028
1024
1004
1042
1016
975
1004
979
970
982
1006
980
994
1001
990
957
1018
970
961
943
990
1026
991
975
1005
994
1038
1099
1074
1061
1050
1018
1050
1058
1020
1008
1048
1026
991
981
1003
993
996
1040
1055
1019
1033
1034
1015
1049
1007
997
1021
1013
988
983
1017
1022
1006
1037
1017
1014
1044
1047
1003
1023
1046
1021
1001
996
985
965
982
1001
947
973
990
984
1012
1031
1027
1027
1014
955
939
937
974
943
1000
1084
1106
1101
1107
1085
1035
1033
1038
993
1017
1037
995
1015
1003
1002
967
966
986
991
1000
1001
967
1017
1003
992
981
991
986
1020
1015
987
967
1020
1061
1039
1068
1068
983
1030
949
897
882
914
967
941
963
1031
1014
1004
1010
995
991
1036
1018
981
1006
1008
968
981
1008
1006
999
1002
989
938
928
919
897
923
957
947
933
957
958
926
949
961
922
915
910
896
903
961
998
993
1066
1068
1014
1079
1070
1022
1020
1078
1048
934
936
944
956
959
1037
1089
1054
1073
1078
1079
1057
1043
1016
1008
1017
1016
996
964
981
959
973
990
979
939
998
1045
1001
1005
980
937
954
920
884
840
829
820
899
960
1003
1150
1080
1111
1102
1050
981
1007
1043
987
1011
1050
1067
979
985
1017
985
999
1044
1055
1004
1027
1042
1025
1062
1070
1052
1058
1066
1000
976
1009
999
933
958
1014
995
1038
1085
1058
1020
1052
1054
1005
998
1006
1067
970
982
1012
985
1026
1037
1031
982
1036
1073
1023
1023
1043
1034
1041
1056
1032
990
1020
1056
1026
1048
1106
1055
1053
1083
1089
1008
968
978
962
988
1034
1018
1064
1041
1000
1007
1048
1008
1030
1040
1002
994
999
977
944
970
979
948
950
961
961
908
923
947
952
963
1043
1044
991
982
986
961
955
962
958
951
976
1056
1017
987
1024
1016
980
1010
1004
976
1008
1033
1011
1036
989
965
954
953
983
965
1000
1040
1023
964
960
975
940
953
959
925
946
963
947
973
975
998
972
1007
1028
987
973
977
960
940
955
961
933
962
999
977
963
998
975
944
961
986
958
945
970
962
973
998
1004
1025
967
1015
961
945
934
984
1011
973
999
987
953
958
954
916
922
939
926
939
974
945
920
937
984
948
969
1014
1015
994
1011
1030
982
942
953
916
905
911
931
908
922
957
947
941
951
949
908
922
937
902
928
933
952
938
949
974
972
988
1018
996
988
1012
997
980
989
1047
922
913
918
913
907
961
1010
979
1013
998
990
964
972
939
930
951
950
913
934
976
950
940
955
958
906
912
933
922
901
933
986
959
1021
1035
967
918
926
952
900
922
968
939
915
939
917
862
851
870
902
884
877
893
910
918
933
1014
1085
982
985
992
961
981
958
928
926
964
987
970
1036
1083
1038
1001
1014
1012
958
958
964
951
981
970
956
917
950
960
961
939
975
1002
1000
1026
1025
980
948
961
964
944
973
999
928
918
931
919
919
944
953
933
976
981
946
949
965
957
926
928
936
912
926
990
999
1001
993
1037
1001
1001
1014
974
968
977
968
976
966
964
924
951
995
953
974
1011
966
968
947
946
919
944
948
932
952
953
925
906
923
937
918
929
976
963
938
982
987
941
948
967
944
941
954
953
928
926
935
917
921
935
946
933
966
981
944
972
990
981
919
968
933
925
897
923
956
942
950
957
956
955
955
944
894
920
908
888
919
948
938
933
963
1001
965
966
992
951
951
929
915
899
917
928
947
933
1032
1036
986
999
1025
977
977
984
970
952
956
946
934
943
976
965
969
998
996
939
949
945
911
925
965
927
938
953
940
912
926
929
893
921
948
915
948
998
999
972
1002
980
934
929
928
922
880
908
913
912
890
914
941
900
914
928
912
888
913
915
890
898
907
941
933
935
967
997
931
958
940
916
944
974
948
969
993
1010
928
932
936
892
908
914
919
902
910
932
952
916
938
960
910
920
948
935
900
919
949
903
935
978
937
953
925
928
879
908
916
867
880
907
887
870
923
924
905
890
902
883
842
837
850
851
824
839
824
805
805
809
815
857
946
994
914
951
967
954
968
1008
1022
979
969
971
962
928
968
984
967
934
934
959
948
928
970
976
960
947
947
931
901
899
922
933
911
949
959
920
903
897
896
901
957
989
963
937
971
1002
969
979
972
983
957
986
995
982
968
1032
985
991
899
872
854
847
867
912
923
926
972
975
943
948
967
935
930
957
955
978
973
950
928
933
953
949
906
948
944
987
1034
981
946
968
993
961
954
971
960
916
929
947
936
908
941
961
933
943
948
918
910
950
935
915
924
930
922
901
920
933
912
898
917
920
902
971
1000
972
1000
1006
994
900
866
842
837
856
880
901
949
1037
1077
1060
1068
1068
1010
955
941
906
937
954
959
939
964
988
978
974
957
914
903
927
976
990
945
985
1009
958
992
1033
999
996
973
941
909
896
889
865
913
942
921
889
912
932
922
961
958
924
936
980
1006
975
973
957
940
962
997
980
979
1014
1030
961
1001
1011
963
972
1001
998
952
973
980
942
942
961
932
905
910
918
909
901
902
919
872
900
951
964
993
1041
1020
962
974
961
922
934
952
946
915
942
959
932
941
980
982
947
948
944
889
886
898
904
893
924
968
953
979
1036
1002
963
977
1029
1009
997
1011
973
907
913
926
889
880
896
916
907
981
1026
997
1034
1041
1021
979
984
970
898
889
906
955
902
901
914
957
980
1046
1047
968
955
977
944
951
986
948
915
947
959
932
883
904
947
955
947
1014
1027
973
956
941
924
934
973
950
958
1031
941
870
840
807
781
770
760
745
743
749
771
772
769
790
791
795
818
852
872
859
888
899
895
875
913
958
932
917
927
963
932
921
947
941
921
933
954
903
909
939
969
909
926
934
891
869
881
889
881
902
956
952
938
979
992
923
910
919
908
888
922
927
912
954
966
916
928
930
895
911
916
880
848
845
831
823
824
794
789
809
793
779
774
778
773
771
766
768
768
805
807
808
832
854
906
949
962
1007
1042
1020
1024
1017
967
942
902
905
904
871
857
846
841
850
858
837
847
830
817
820
811
803
802
788
780
798
800
808
835
922
947
932
935
965
943
946
978
1000
987
1012
1027
978
998
1027
980
944
956
982
946
967
975
954
931
954
984
921
943
967
920
922
971
983
956
972
994
949
952
1000
996
997
1002
970
944
948
968
915
935
953
975
946
979
1006
938
939
1000
958
919
923
923
908
956
1072
1042
1034
1017
977
955
961
939
941
975
1005
991
1010
1014
987
1023
1031
1000
1010
1055
993
968
976
984
966
1007
1049
984
999
1043
979
929
949
954
944
980
1022
979
1003
1017
976
943
934
918
946
963
948
1001
1031
1007
1001
1048
1041
952
937
961
980
1030
1066
1057
1081
1069
977
933
951
972
972
996
1050
1040
1053
1042
1012
1025
1030
993
1018
1040
1001
976
987
951
924
934
980
928
916
950
1020
947
954
979
966
951
956
983
947
960
992
1004
983
998
1008
967
963
990
986
965
980
955
919
937
992
976
938
951
930
913
939
964
963
945
994
1028
1017
1023
1039
1027
988
1013
993
936
961
992
964
938
942
972
939
928
944
963
1010
1108
1080
1016
1023
1028
985
970
990
980
974
1003
1020
1012
1004
1005
981
977
993
1013
994
1046
1052
1017
989
1002
956
964
973
984
946
974
973
955
992
1003
958
953
979
957
1008
1013
986
1002
1018
990
969
1008
1006
993
1015
986
994
1017
986
1042
1014
948
949
965
967
945
961
969
949
967
994
974
957
983
995
957
959
987
954
944
996
1003
991
1035
1072
1016
1033
1036
974
982
1003
1026
986
1019
1053
1006
997
1031
998
967
1000
1016
991
977
981
972
950
980
1028
1010
993
1017
1032
971
937
970
977
953
969
994
946
969
973
954
957
979
965
943
958
970
946
957
1003
981
965
964
946
914
908
915
903
908
926
942
935
972
1022
1034
1033
1072
1028
984
995
984
943
973
978
973
986
988
953
987
1008
983
969
993
1002
1006
1012
999
955
941
945
921
940
940
902
918
941
937
948
950
962
964
967
943
924
935
940
916
923
957
954
967
978
952
955
988
966
947
964
970
933
934
944
933
918
949
959
915
935
961
950
935
954
982
962
979
1018
996
992
1010
1009
948
946
944
916
921
957
971
963
960
970
938
941
943
918
920
944
943
929
968
980
964
983
1005
970
958
963
979
948
965
995
978
977
989
956
954
971
974
920
944
979
953
956
964
948
911
926
939
911
907
936
947
916
931
962
945
927
943
949
930
943
942
922
911
924
919
909
934
939
898
906
941
927
931
958
960
936
950
943
924
942
954
918
919
909
893
894
902
929
918
944
964
954
939
970
974
952
959
993
971
961
978
1009
960
982
992
941
937
963
938
926
947
952
933
944
959
933
948
985
975
971
954
957
940
931
947
940
916
942
985
944
918
929
931
905
912
916
898
932
936
917
912
983
947
924
930
924
912
959
961
939
989
962
931
925
979
964
959
985
1000
973
959
968
963
912
931
951
943
946
943
945
928
932
931
916
927
951
949
940
950
931
906
927
944
935
928
969
992
974
970
977
955
918
933
947
916
933
941
963
978
953
958
931
928
944
949
915
933
941
915
923
950
945
929
958
967
943
961
964
955
931
951
949
921
963
973
927
950
941
913
906
930
950
940
997
1042
967
952
974
961
952
996
990
934
969
968
930
925
934
925
928
945
945
922
938
939
911
907
932
943
927
939
968
967
914
933
937
904
917
939
931
902
935
960
930
926
975
959
947
971
966
953
956
987
988
965
992
1008
961
936
930
920
899
911
928
925
936
957
953
936
943
973
955
956
950
941
917
913
933
943
913
934
943
913
929
944
910
908
913
901
891
910
925
970
904
895
954
902
937
953
926
913
944
987
970
981
1008
991
961
989
992
904
875
873
875
910
957
895
876
848
826
812
806
795
808
823
839
862
840
854
856
851
844
877
917
926
898
938
987
1006
943
965
980
976
904
914
922
904
912
926
970
977
1033
1043
996
1010
1029
1000
921
915
908
905
928
991
1010
979
1031
1033
988
1020
1044
1023
948
930
947
927
961
1036
1027
956
917
924
914
915
963
951
953
988
957
921
932
944
915
941
970
943
921
952
961
934
922
976
976
953
976
1000
959
901
908
917
911
903
957
1006
975
997
1023
978
946
971
986
942
961
984
980
960
1003
1017
984
933
949
933
919
936
1002
997
977
1009
1025
974
970
972
961
919
950
955
935
961
981
936
928
943
955
933
971
995
942
947
973
962
912
938
958
923
904
905
911
915
984
1023
1010
1004
1090
1080
1000
983
990
973
927
936
936
923
898
921
948
920
936
921
925
909
936
962
959
938
978
1004
965
949
970
954
922
924
942
920
941
966
944
907
945
986
969
952
936
929
929
952
919
862
866
855
840
845
848
840
852
853
847
850
866
877
856
864
874
904
906
912
938
929
966
978
985
953
939
974
972
947
1019
1034
1010
944
939
952
920
899
923
956
948
965
1036
990
969
954
910
915
907
915
924
931
925
870
865
889
917
883
886
920
968
953
1009
1083
1048
994
1046
1042
979
973
987
1014
929
924
944
969
949
1022
1085
1047
1032
988
986
937
972
993
959
946
999
981
971
965
980
979
951
932
922
918
913
937
933
904
943
968
966
954
1003
1016
988
1009
1031
992
960
982
988
970
971
973
947
904
913
941
939
921
942
956
941
956
1000
986
917
931
945
933
907
941
981
961
922
966
963
946
951
968
965
924
934
967
968
951
976
968
941
949
973
974
963
1049
961
938
926
953
970
960
986
1011
956
939
935
933
915
933
963
944
929
967
972
962
967
1046
979
931
943
970
966
939
960
969
950
947
934
950
923
932
920
904
909
901
923
921
924
961
958
938
928
922
921
891
893
887
892
910
952
1056
1000
967
999
950
916
930
947
940
984
1032
1042
1004
1042
1060
1005
1002
1000
963
965
984
970
910
917
928
930
897
905
907
906
885
907
947
940
939
964
948
949
958
949
930
919
941
963
948
947
950
954
918
922
958
967
965
947
951
925
923
921
906
891
897
903
896
919
939
932
911
960
986
969
996
999
971
948
954
965
940
893
906
915
932
978
1030
980
940
969
990
953
951
1010
1008
966
980
973
941
920
949
941
905
906
916
911
910
913
928
905
918
954
951
931
962
958
926
944
939
943
906
934
953
942
929
920
937
906
923
965
952
942
936
945
920
922
952
939
943
962
951
924
963
974
947
931
943
955
939
975
984
993
961
943
943
910
946
970
923
927
966
954
929
946
948
912
907
921
925
908
919
930
929
927
949
968
950
956
966
957
924
963
996
942
945
949
927
924
951
961
945
950
957
945
934
934
928
917
935
958
945
952
975
934
895
916
954
920
914
952
947
917
900
914
906
881
886
893
890
877
903
927
916
930
969
971
932
941
951
898
885
898
903
930
940
979
988
946
966
987
954
966
960
922
912
914
918
909
936
946
918
921
925
929
901
901
944
924
893
912
940
896
951
930
898
896
904
920
900
940
949
941
925
958
977
945
912
923
932
908
907
930
930
900
919
942
929
908
935
967
940
922
950
942
932
930
930
922
898
899
937
941
925
965
958
931
938
966
941
892
898
905
885
891
924
935
909
921
936
942
906
909
928
927
906
918
944
928
931
944
893
900
902
900
887
896
922
915
916
938
913
884
914
920
902
921
1015
944
898
903
917
905
892
899
944
944
948
982
947
911
925
928
917
930
962
977
942
956
972
956
937
944
949
922
930
949
939
914
918
917
898
903
926
934
911
934
946
925
887
903
925
928
911
939
974
933
943
953
947
926
939
930
924
922
915
895
872
940
940
925
930
946
967
946
897
910
912
898
902
911
900
895
905
920
910
908
921
893
903
911
919
913
928
934
918
914
970
932
916
924
943
919
912
950
907
894
906
916
902
886
881
898
912
927
950
960
913
922
944
933
937
947
942
922
945
980
958
939
985
963
915
913
928
914
873
878
887
886
893
909
926
947
912
943
949
912
912
925
920
901
918
928
912
929
930
950
944
940
936
903
907
929
924
914
941
937
910
925
964
958
941
982
963
929
925
928
897
923
947
934
922
931
952
945
938
966
971
953
945
953
932
935
927
922
889
894
890
879
906
931
921
896
909
906
880
904
929
943
924
951
965
939
923
930
921
906
917
945
951
918
918
934
929
952
956
943
905
912
925
890
900
934
938
928
939
955
942
951
966
934
905
925
937
919
920
926
903
897
908
944
929
916
944
950
909
889
909
907
897
921
1014
991
947
940
974
979
969
937
934
913
907
945
957
936
952
982
963
947
962
963
931
940
947
926
907
896
902
879
890
909
934
927
935
966
970
940
971
934
904
902
921
942
934
982
998
975
984
1006
980
947
943
961
931
911
922
916
903
916
919
899
889
921
976
909
940
965
952
939
962
960
927
965
970
917
897
912
892
877
893
902
916
922
954
985
955
952
955
937
903
916
920
902
910
917
896
881
885
904
886
885
893
923
908
965
987
944
952
953
953
910
934
956
929
966
991
985
966
968
962
919
938
955
928
920
934
928
897
903
928
924
910
927
943
930
941
973
980
934
950
943
929
901
918
918
890
886
899
909
913
928
952
945
954
983
975
952
950
964
944
952
940
903
899
911
909
886
889
900
914
896
915
949
922
950
995
980
930
945
954
922
923
940
948
931
924
936
930
927
939
948
927
937
945
954
944
971
985
949
972
974
958
937
960
947
937
910
924
915
897
906
929
918
929
946
975
926
909
905
892
910
916
927
927
930
950
929
911
923
917
905
912
944
948
933
960
990
960
946
967
973
918
910
928
921
905
960
989
953
954
933
938
918
940
975
954
942
1001
972
946
955
961
925
909
919
933
924
929
969
984
956
941
941
933
917
913
914
901
928
942
945
949
979
962
942
970
972
979
982
978
971
929
932
969
919
897
904
940
930
943
995
999
960
988
983
962
964
954
926
937
945
977
909
931
960
952
972
1020
1021
1017
1045
1035
974
1004
1004
953
948
940
924
919
934
947
939
944
960
942
928
945
957
938
928
934
914
903
922
942
999
926
946
960
929
902
918
929
928
942
968
969
927
957
969
933
946
966
979
944
962
976
948
943
955
926
889
895
904
895
876
895
929
946
917
931
951
913
913
936
957
917
940
943
952
927
954
914
887
868
874
889
874
877
880
894
912
938
973
969
960
980
991
959
971
978
948
932
921
949
937
918
900
895
895
881
908
901
901
897
888
918
909
890
902
926
923
939
949
956
899
911
923
920
936
978
982
946
966
963
908
885
884
877
860
856
872
928
939
978
1005
983
938
935
897
877
884
915
928
935
948
971
974
970
1006
975
952
959
978
991
965
972
968
952
886
877
867
874
875
898
920
915
893
918
944
923
937
961
952
926
940
970
967
933
949
941
948
914
961
999
969
964
977
969
937
957
968
951
915
937
907
883
890
917
990
934
929
959
975
964
1007
1042
1020
1009
1037
977
992
1003
985
941
922
920
890
892
906
908
908
899
900
913
916
936
965
979
944
960
979
946
939
950
955
920
923
934
947
915
927
926
933
934
933
956
940
950
954
932
933
940
920
907
901
904
886
891
884
886
867
863
860
868
856
873
888
882
897
955
936
897
927
956
911
902
899
920
915
899
919
929
945
914
937
928
912
901
912
922
938
918
939
938
915
930
942
968
959
941
942
930
974
963
941
940
914
907
894
880
886
883
865
853
857
843
837
829
831
823
812
806
806
801
814
829
833
856
869
868
874
877
882
875
859
864
862
847
843
858
860
860
861
885
892
900
867
873
873
872
863
863
880
904
913
905
916
927
911
905
897
893
872
876
862
853
850
857
864
874
882
896
898
904
912
918
924
918
919
907
895
886
883
863
867
877
904
918
910
900
897
910
898
909
893
893
890
870
875
861
844
836
837
830
829
836
822
817
820
821
819
827
833
832
826
828
832
828
820
831
818
812
809
822
810
810
806
815
802
804
805
800
815
815
819
820
835
830
824
815
817
812
808
812
804
817
825
845
840
835
848
839
835
825
832
826
833
822
829
844
849
859
856
862
860
882
888
875
870
866
873
853
867
864
857
852
864
867
880
871
856
845
847
854
853
853
848
856
853
842
842
848
848
852
836
843
847
855
872
883
903
902
896
901
895
877
848
829
827
813
808
812
825
855
898
876
882
875
855
835
823
832
815
804
797
804
779
783
775
756
744
731
723
715
713
704
692
682
667
662
653
648
639
631
629
629
614
612
617
622
630
654
698
860
985
1025
1056
1092
1097
1083
1090
1110
1125
1061
1065
1070
1022
1025
1032
1018
1045
1026
1005
976
991
1002
1011
1009
992
999
980
966
948
940
946
959
977
1021
1065
1023
1019
1006
983
998
988
1007
1006
1016
1016
1002
988
976
1009
943
913
881
870
885
890
881
867
884
909
860
848
836
847
873
900
948
929
945
938
944
932
931
923
929
934
942
947
953
958
966
981
992
969
977
942
933
914
885
873
893
959
1013
964
1011
1048
1056
1038
1005
1009
991
940
936
942
907
900
906
906
917
955
952
946
971
981
972
929
926
928
923
923
927
953
930
918
919
906
898
908
898
894
866
853
846
854
872
856
867
907
920
973
989
990
984
992
985
972
976
974
956
958
952
943
931
917
902
899
890
895
933
943
921
946
974
1035
1044
1022
1010
1011
1003
944
925
949
960
958
982
993
997
977
977
975
962
952
952
962
958
964
967
950
936
939
944
911
895
880
882
882
902
941
965
950
986
985
977
956
949
946
955
953
960
939
941
928
940
948
971
996
986
1001
1014
943
948
973
982
946
944
908
886
893
927
943
909
923
935
946
956
973
996
948
932
934
936
1003
984
988
992
1009
993
982
991
975
957
945
950
955
950
946
972
964
947
948
965
954
944
949
999
958
932
934
950
950
948
950
974
925
914
910
906
893
875
887
882
892
900
916
926
953
949
952
953
921
928
935
933
919
925
933
946
954
972
1034
1012
1003
998
1000
978
983
981
959
956
953
938
924
905
902
909
930
956
993
976
965
964
955
938
930
938
914
924
921
936
930
933
936
937
942
946
941
935
930
923
908
890
870
845
851
876
891
902
935
958
947
976
971
942
931
922
918
899
910
903
888
881
884
886
901
899
900
926
937
976
965
966
965
961
936
939
946
932
928
931
940
931
917
899
895
900
894
887
883
898
929
915
914
905
909
926
945
946
930
909
933
939
981
963
972
971
962
942
959
944
942
953
947
943
942
944
931
928
932
930
931
920
918
916
916
922
930
933
940
947
947
945
933
934
912
896
896
899
924
905
905
893
899
897
917
915
949
960
959
955
950
946
930
917
901
912
886
890
875
872
855
842
837
843
835
844
822
806
792
798
785
783
790
828
851
855
890
884
915
924
975
933
928
952
960
943
930
926
921
920
930
905
900
918
932
983
989
1007
999
1042
1018
1010
1038
989
977
996
966
947
946
961
945
943
935
913
916
900
905
886
905
926
960
983
1016
1024
1006
1086
951
903
887
869
835
825
819
810
833
888
924
910
930
978
977
950
927
926
921
938
940
986
986
991
986
1002
981
957
940
948
927
931
928
936
928
932
963
923
922
923
940
940
938
932
950
922
930
922
919
917
869
857
846
838
831
838
844
865
941
896
908
942
977
972
935
942
964
973
992
1020
1074
1027
994
1013
1047
1023
1014
991
1039
1016
979
956
969
975
970
961
986
960
963
964
958
960
929
943
943
941
965
959
966
962
958
963
978
948
965
916
919
938
890
861
839
830
821
821
840
857
895
938
961
901
897
938
940
958
956
989
1010
1000
982
1027
1021
997
996
1009
999
970
962
954
975
937
910
927
945
975
971
1010
1018
1020
1011
1028
999
944
904
881
865
872
924
949
973
988
1053
1019
976
968
982
942
926
930
932
927
917
909
914
931
909
934
941
927
917
927
939
936
928
1011
917
854
829
810
789
770
788
844
853
838
832
822
820
802
799
785
769
766
753
743
738
742
752
765
788
853
911
1011
1057
1103
1126
1100
1087
1069
1042
1076
1078
979
897
903
919
943
1018
941
913
946
967
1016
991
1021
1030
967
955
975
984
978
988
1028
1053
1030
1105
1000
977
970
1001
1025
987
997
1062
991
945
948
949
923
896
872
843
814
813
833
850
855
893
916
970
1060
1067
1043
1044
1038
1024
997
999
987
974
965
971
995
993
1007
1009
995
1030
1046
1023
1004
982
965
956
937
941
957
941
926
897
872
849
841
836
836
881
978
921
900
887
880
887
916
1007
965
933
938
950
990
989
1050
1097
1080
1018
1026
1012
952
929
940
960
981
1022
1026
1015
1064
1010
961
934
895
863
839
825
803
807
816
850
871
915
999
1118
1080
1023
1017
992
963
972
1000
1004
970
997
997
991
959
992
965
915
901
897
910
921
933
983
993
976
918
878
848
834
838
846
841
858
849
834
825
835
824
813
812
799
786
775
742
738
720
706
689
697
675
436
472
422
662
658
658
652
648
656
662
662
672
683
717
744
776
830
874
993
1045
1136
1126
1106
1118
1133
1095
1110
1081
1058
1005
985
994
994
996
1032
1050
957
954
971
1010
1014
1023
1071
1034
1012
1002
988
958
978
971
968
1014
1065
1059
1019
1024
1040
1030
1051
1063
1035
1024
1030
1025
995
949
967
918
897
933
1010
1025
1038
1077
1058
1004
1021
1013
1012
1037
1055
1000
1027
1006
980
940
934
923
929
883
876
855
840
828
808
809
798
811
831
875
871
871
845
827
811
801
779
773
752
746
748
753
759
789
803
855
935
994
1007
1122
1151
1103
1073
1019
1020
972
988
1060
1054
1080
1108
1041
1012
1021
1007
1016
983
977
976
967
978
993
974
951
954
981
1004
957
963
1015
1040
1019
1050
1024
963
921
933
911
897
886
925
945
951
963
1019
1044
974
924
891
875
863
856
865
890
987
1088
1094
1050
1070
1078
968
963
988
978
987
1020
1024
993
1014
1018
1012
1056
1053
1060
1026
1073
1091
1064
1041
1068
1068
979
981
1026
1026
1012
1039
1047
1019
985
924
901
929
966
1012
1008
975
953
980
985
1061
1086
1065
1099
1080
1025
1031
1031
1017
959
949
985
1011
1015
1023
1049
1053
1019
1026
1019
970
958
948
948
966
999
1018
1010
1027
1054
1033
1012
1027
1020
1024
992
1000
1000
974
980
943
899
889
911
991
1038
1024
978
965
977
984
950
949
949
1016
1068
1082
1063
1134
1083
1003
1009
1000
1001
1018
1052
1057
1026
1022
1027
1018
980
969
982
983
959
965
977
946
939
932
924
908
911
925
912
920
940
922
899
881
882
890
863
850
843
857
894
943
1033
1024
1024
994
1021
1055
981
916
895
862
820
814
805
817
838
873
920
940
914
904
923
927
910
941
969
972
964
1044
1061
1042
1020
1053
1069
1026
1037
1020
1000
970
996
1017
1016
988
1079
977
948
952
1027
1070
1028
1082
1108
1052
1030
1033
1049
1020
1044
1062
1021
983
1003
981
984
974
971
961
964
980
1003
1002
978
988
999
981
977
965
963
958
993
1004
1035
1006
1028
1031
1022
1040
1015
1004
972
1008
996
948
973
994
988
998
1054
1076
1025
1039
1038
1018
1000
1012
1017
977
958
993
1002
964
960
920
909
898
914
898
886
944
964
994
1044
1060
1044
1004
1027
1010
988
984
997
999
990
1001
1005
1021
1043
1017
1018
1018
1033
1034
1017
953
925
905
888
904
910
870
865
919
989
968
953
955
998
1023
1054
1063
1019
1035
1037
1033
1027
1056
1070
1039
1006
1011
1032
1000
982
1004
1000
989
993
996
990
988
1019
1013
972
997
988
980
1008
1038
1062
994
994
999
982
991
959
946
941
904
905
883
889
908
895
894
940
976
1005
1054
1068
1061
1017
1049
1053
1023
991
1011
1017
1017
980
990
987
954
982
1035
1020
994
1028
1042
1023
1047
1038
1019
970
991
1006
1002
979
1018
1012
1004
999
1012
1028
991
998
1048
1017
978
971
961
935
956
943
970
968
983
992
964
981
1014
998
979
1000
994
961
995
967
932
930
949
961
951
1010
1050
1054
1031
1091
1083
1034
953
943
958
956
1008
1042
976
970
1021
1046
1016
1047
1066
1039
1025
970
955
939
961
973
1009
985
1010
1023
997
971
983
984
955
977
1016
1026
1032
1025
989
965
948
969
945
947
903
890
869
864
867
872
866
897
916
960
971
1054
1103
1094
1043
1059
1060
989
993
979
997
977
1004
1068
1051
1036
1032
1035
1036
993
975
929
919
954
983
1017
1015
1038
1054
1004
1000
974
973
956
972
988
988
962
968
993
971
1003
1024
991
966
1017
999
967
983
991
990
984
1004
997
991
1030
1054
1053
1038
1068
1053
1014
1035
1047
1015
1015
983
991
955
972
1011
1009
974
929
911
876
863
861
875
862
881
885
909
957
976
998
976
1014
1034
1011
999
999
989
977
986
985
978
979
987
988
957
956
966
979
957
983
1000
980
967
990
1016
1006
980
986
992
966
989
1005
988
986
998
1000
973
994
1008
990
971
1017
1009
966
957
999
984
969
1019
973
957
944
975
998
1023
994
1026
1035
994
995
1011
1007
992
1027
1008
976
992
1019
1043
993
1003
995
976
966
999
983
975
984
1001
985
971
1009
989
982
958
995
965
945
994
993
976
964
988
1013
987
977
998
991
961
1032
1008
988
993
957
947
927
971
997
990
999
955
937
891
870
875
877
883
912
942
993
1050
1027
1032
1009
963
964
974
996
994
1031
1045
1029
1025
1021
1013
966
977
989
953
937
941
982
941
959
966
958
988
971
966
957
987
998
975
985
990
1002
969
991
1001
989
979
999
942
913
908
902
924
919
980
990
1036
1049
1052
1032
978
969
966
952
981
977
982
986
1032
1044
1037
1044
1018
979
993
981
977
971
986
1022
1042
996
1008
995
1006
1025
1019
1017
1016
1000
969
988
976
961
967
970
953
965
991
1019
1005
1026
1005
1000
993
993
978
960
975
996
983
960
949
954
970
974
961
911
891
885
897
913
875
887
915
936
959
1021
1021
1007
1045
1027
1007
1018
1025
1037
1008
1041
1055
1018
1004
1021
1002
961
969
994
994
990
1025
1029
1016
1010
1037
1024
994
1018
1036
993
964
1019
1001
990
972
983
998
1008
1011
986
996
980
998
1017
1011
1038
1020
1007
980
998
986
978
989
992
975
956
970
982
963
952
965
976
992
997
997
994
966
992
984
993
1027
1058
1035
1008
1022
1001
974
998
966
943
909
921
932
938
968
1009
996
979
961
955
957
931
975
951
988
932
922
919
954
977
1066
1069
1044
1072
1088
1034
1016
1002
968
939
972
983
995
969
989
979
956
1004
1039
1031
999
1004
992
981
998
990
976
962
990
953
963
950
984
960
958
948
959
1022
923
922
918
906
924
988
989
1004
973
1019
1037
994
978
987
983
967
893
889
886
899
882
883
876
891
951
997
1033
1004
1022
1043
978
965
980
984
957
996
1013
1015
994
1025
1049
1024
973
1012
1009
1002
1033
1029
1025
992
1004
987
980
977
981
987
989
1003
1009
1015
1032
1040
1064
1049
1012
1028
1008
983
1005
1012
995
983
994
975
930
942
959
948
917
931
959
969
930
966
970
971
960
1054
948
911
920
956
966
952
1010
1027
986
983
990
988
959
977
995
995
985
1027
1017
1000
962
987
969
977
1032
1031
1014
1020
1029
1015
981
990
1007
992
983
1000
976
969
961
976
965
933
943
940
929
948
998
985
961
975
977
939
989
940
929
922
939
958
974
958
1024
1023
981
983
1001
978
961
994
1004
980
979
984
972
957
991
963
957
955
1049
988
942
897
872
915
928
930
977
978
981
1000
992
949
984
990
979
1002
1032
1027
997
1029
1039
999
1006
987
981
969
1003
1013
998
981
993
922
888
872
898
909
957
1026
1042
1096
1083
1044
1055
1032
1010
1016
1001
993
1005
1001
969
997
1015
974
994
982
978
968
986
986
985
990
996
981
999
928
901
886
894
900
922
970
991
1005
996
1012
993
978
984
967
958
982
998
969
995
1017
1001
1007
1017
1009
1004
999
982
962
993
1001
936
929
985
990
976
940
980
966
963
985
998
995
1005
1006
981
968
954
935
927
933
942
954
992
1027
1036
1040
1034
1018
1002
1008
1004
983
985
966
981
977
1010
1038
1009
1025
1032
993
1004
994
974
957
953
978
987
975
1003
993
988
1025
1024
998
1027
1016
1006
993
1008
990
952
956
948
944
913
947
932
934
970
1003
1081
968
951
986
971
984
1018
1009
991
1014
1003
1005
998
1009
1028
1004
992
989
966
961
974
970
953
979
956
941
941
959
929
945
950
929
928
959
985
968
966
960
966
975
923
927
928
933
958
976
976
982
1012
976
1057
991
966
957
975
981
993
987
1007
1001
982
995
999
967
945
958
968
946
970
974
943
923
923
924
906
920
914
916
918
918
925
960
959
968
954
939
932
942
926
936
942
938
967
974
972
971
953
955
952
968
984
971
971
969
952
964
924
930
918
943
957
954
951
963
969
955
962
958
963
921
930
959
939
942
966
1020
968
985
995
1009
968
975
968
945
957
948
961
961
976
965
935
964
983
977
978
991
993
976
1001
989
978
989
1000
962
959
986
983
979
998
1007
1030
937
938
954
962
951
972
1005
959
975
962
949
923
937
936
909
908
931
926
916
941
955
951
942
960
942
927
950
970
952
950
966
943
951
968
980
1014
1039
981
979
971
1004
1026
1027
1040
1055
1026
995
1005
982
958
940
955
960
930
941
952
956
899
910
920
956
949
1012
1048
1028
1017
1019
994
971
971
976
967
954
986
989
949
950
979
971
937
936
942
935
930
957
949
953
944
943
944
921
946
944
961
927
939
934
952
957
970
962
961
1007
968
957
899
885
873
906
909
970
1009
1014
971
996
997
960
980
976
982
962
980
986
1007
914
920
919
947
928
984
996
980
1017
1014
1008
989
988
994
963
955
985
985
967
981
956
939
935
939
944
974
917
908
912
911
937
990
970
1016
1026
1019
992
991
1029
942
919
943
941
954
993
1018
989
1015
1042
1012
1010
1008
1007
990
980
986
974
924
936
941
956
935
956
979
951
947
932
957
922
961
950
982
949
972
980
962
957
988
971
950
1005
960
945
938
973
966
971
947
988
962
947
941
940
934
923
949
960
980
972
1011
983
950
916
927
888
895
917
902
934
941
956
979
1006
1004
1026
1010
971
958
953
947
927
976
998
993
970
991
1003
975
945
909
895
894
910
938
963
961
986
1016
1022
1014
1030
988
949
935
941
942
947
970
979
958
944
974
1006
916
877
869
897
929
943
1031
1008
979
1008
1019
1041
1014
1032
1015
992
993
1017
966
967
946
950
935
945
971
984
976
999
1013
1008
1020
974
955
930
917
944
956
956
954
987
960
923
913
918
947
947
966
997
978
976
988
971
964
1012
963
944
939
967
999
969
976
1001
988
978
954
959
960
1000
927
910
902
904
922
939
914
931
941
960
951
960
976
981
957
1047
972
902
882
872
872
879
864
894
898
945
1020
1086
1052
1002
1034
1031
1007
1001
1028
1031
1003
1020
1019
992
964
955
963
959
942
980
1006
998
994
1003
1021
981
977
968
960
955
974
978
950
977
982
975
945
961
962
954
943
1002
915
907
896
928
952
964
963
1007
1006
990
957
989
989
971
967
989
988
975
1005
1015
994
983
994
1008
992
990
997
971
943
953
962
937
937
965
955
972
1015
991
958
939
977
987
970
982
994
987
980
982
978
936
971
947
942
944
995
1019
1022
1020
1019
1004
963
916
925
945
932
978
1006
995
992
996
981
941
937
943
925
913
936
938
946
983
966
933
935
968
971
954
997
1014
1004
982
1098
966
937
925
937
968
967
1000
957
976
982
959
999
1003
977
976
969
943
938
950
945
915
916
929
938
934
957
998
1000
981
967
960
968
960
980
981
977
964
946
942
945
939
953
967
955
973
1020
1002
991
992
1011
1002
999
1007
998
972
990
990
974
971
945
934
892
888
910
921
919
940
962
949
939
963
951
936
928
967
961
937
935
946
951
924
945
945
933
956
982
977
973
945
1025
942
924
926
981
1028
1012
1025
1052
1023
959
988
967
954
955
974
975
956
943
962
955
927
975
986
956
955
958
961
968
947
955
971
947
966
995
958
934
949
955
941
935
965
1031
932
892
890
885
904
916
957
994
963
1025
987
958
960
957
929
911
907
935
971
1001
997
1017
992
1004
998
994
947
964
975
942
934
943
952
955
923
952
972
964
973
998
1008
968
939
976
975
983
982
990
993
967
1010
1011
941
947
918
889
897
890
908
913
918
915
968
973
956
985
984
987
952
964
963
966
952
974
966
979
987
1040
1014
957
962
979
945
924
924
951
975
952
977
1007
978
964
965
976
953
966
977
969
963
990
1008
987
980
973
975
980
969
988
1016
1000
1006
1020
1000
964
965
977
970
954
967
973
947
944
940
947
956
933
946
961
959
974
947
931
945
947
995
974
977
956
991
1003
976
951
966
975
919
932
912
898
894
923
935
947
963
1012
996
971
962
972
984
943
944
960
928
916
941
947
932
930
937
971
948
938
974
922
899
895
894
888
912
955
974
948
997
1009
973
986
953
939
951
957
977
1026
1022
1007
999
995
961
937
948
942
933
975
985
982
961
966
975
953
944
989
966
958
966
979
954
945
984
994
982
975
962
949
926
920
936
914
914
935
953
985
996
1016
999
958
918
931
925
911
919
968
961
968
990
951
928
920
921
910
928
951
959
981
959
979
1028
1000
985
989
981
983
952
953
953
943
923
940
957
925
895
932
915
923
923
968
976
978
959
955
979
977
953
998
992
967
991
981
956
944
959
935
925
909
926
920
935
925
951
942
928
925
950
937
937
976
964
930
917
916
946
948
981
1001
1000
983
1016
1011
967
958
975
964
965
963
985
968
945
964
983
945
960
944
919
877
856
847
891
938
1047
1051
1041
1025
1051
1054
1023
1005
1018
1011
972
986
982
983
978
983
986
979
963
968
961
941
917
939
931
927
973
1001
1017
1023
1043
1023
962
941
968
985
971
978
995
972
920
934
940
921
940
954
958
942
938
986
987
968
961
972
952
942
951
960
958
952
973
968
943
999
967
948
938
943
939
976
955
995
976
990
976
1003
1013
992
969
969
947
936
952
959
982
931
938
962
954
915
935
951
945
930
956
958
937
938
959
968
945
976
993
957
955
966
982
938
940
956
955
942
964
963
961
952
978
980
976
955
973
941
958
981
991
976
963
986
968
949
936
927
919
912
912
925
905
912
923
925
892
924
941
934
910
966
943
933
934
954
959
948
950
959
951
986
941
917
921
956
973
993
1014
990
1002
990
958
964
972
950
964
959
947
937
934
921
910
903
918
917
899
876
930
918
936
915
929
933
918
935
940
922
908
932
931
925
942
952
965
976
900
850
819
805
781
770
749
741
750
732
720
712
701
692
687
685
672
665
664
661
664
666
674
679
673
679
697
707
711
731
752
758
790
797
828
824
812
831
850
869
861
909
871
837
826
807
817
876
981
942
903
982
907
903
896
873
871
901
908
912
915
922
929
927
953
957
960
966
977
998
936
934
926
939
929
942
954
959
972
958
908
878
864
861
868
907
961
912
918
945
952
965
981
979
970
948
944
957
968
980
953
945
951
991
983
979
999
966
956
933
946
908
881
875
862
848
870
900
928
973
991
1005
1025
1037
993
975
1001
1011
953
940
985
1014
1005
1058
1016
1007
1026
1030
1016
1003
979
1007
990
991
1061
977
967
915
893
867
858
856
859
868
894
900
901
942
961
984
990
1015
1006
982
955
911
884
872
885
905
938
983
1032
1030
1006
1013
1006
1007
994
1001
986
973
990
998
986
978
984
989
1011
942
907
875
872
897
929
969
1021
1027
1021
1044
1011
931
899
886
874
847
826
808
784
775
763
750
746
732
732
705
728
710
703
689
682
672
666
669
652
639
651
651
651
657
661
691
711
719
758
756
766
763
771
764
777
795
844
904
982
1030
1103
1110
1057
1036
1027
1043
1111
1045
1003
999
914
892
929
943
982
1055
1040
1012
1013
985
959
986
942
932
960
983
973
998
997
999
960
994
968
964
996
1007
970
937
979
918
885
916
914
970
927
967
950
943
928
947
936
933
958
975
947
960
955
931
949
974
977
966
1018
1013
1001
975
1004
928
877
858
840
826
828
847
899
957
1018
1064
1043
1087
1051
1040
1026
972
937
923
939
891
890
908
949
955
950
967
1009
1025
1020
1065
1020
989
1023
1002
980
990
1009
1014
987
992
1010
926
882
854
823
795
782
772
775
789
823
871
950
1012
931
923
920
900
858
840
806
794
774
765
750
755
754
753
758
756
756
757
775
830
921
957
974
969
1012
1041
1023
961
944
966
999
989
943
980
974
977
1004
952
949
969
1042
1065
984
982
976
961
963
989
974
990
937
933
984
1063
1101
1081
1114
1123
1067
1010
1008
1025
1000
1012
1028
1018
990
976
944
924
927
930
946
921
934
962
951
968
942
915
919
897
876
871
936
895
848
818
817
707
847
720
799
770
747
737
726
720
726
709
690
689
680
665
661
646
643
640
645
639
649
665
680
694
726
742
756
805
882
939
980
1041
1068
1033
1051
1022
974
947
989
1003
968
996
1016
937
891
896
913
943
1032
1072
1023
1032
1038
1019
971
911
879
849
840
889
911
910
939
984
985
937
964
923
851
844
866
899
899
919
1006
1014
958
969
974
968
963
978
980
936
939
929
903
902
913
938
914
976
989
976
985
1005
962
958
942
909
902
941
874
862
876
936
960
952
985
1014
1001
1021
1066
963
888
886
873
872
872
933
952
946
902
908
893
904
915
926
906
941
976
995
953
991
988
965
974
973
936
923
926
905
884
855
891
892
882
871
901
945
947
922
921
932
901
904
895
870
836
841
832
813
813
817
816
815
815
805
811
828
835
861
863
865
898
924
943
940
958
961
931
947
952
946
963
1000
1019
1003
1018
1045
1021
967
956
978
989
992
1014
966
932
960
1002
915
884
905
931
899
945
969
977
951
984
1003
993
1030
1049
1015
991
1001
1001
991
962
963
909
886
921
949
944
935
945
958
924
951
981
961
934
949
929
910
912
930
939
925
949
982
969
914
916
921
891
891
912
926
920
933
980
966
934
970
973
919
907
933
970
960
990
1032
986
950
965
960
924
917
909
898
896
901
912
934
918
961
1011
965
932
960
961
919
946
971
945
942
963
973
936
932
957
957
945
950
960
952
928
916
911
899
924
930
901
898
924
929
906
912
928
916
906
919
923
930
922
925
935
926
918
920
914
899
903
917
931
921
919
929
923
936
919
906
906
908
893
896
894
896
859
840
834
835
842
845
869
909
927
908
913
917
894
881
889
859
837
819
826
818
819
813
834
848
836
834
860
833
842
841
861
865
873
886
871
874
876
854
865
870
857
856
870
867
858
854
851
888
925
868
841
828
808
806
829
875
908
920
980
993
958
961
979
949
915
909
908
902
881
869
884
912
879
836
825
826
835
846
860
904
962
1035
1090
1099
1015
992
1002
971
943
950
918
886
883
909
919
904
916
954
935
906
939
933
924
927
957
963
951
945
938
942
918
939
946
923
907
926
933
922
919
915
910
890
915
910
907
909
912
900
893
897
898
888
891
897
899
897
933
938
951
938
944
934
920
928
914
914
921
908
900
902
904
881
878
882
880
872
871
882
887
881
889
887
885
877
882
879
872
866
860
853
834
837
832
838
822
828
813
804
795
804
813
818
820
823
853
862
863
871
881
870
849
843
832
812
792
785
788
788
786
809
816
827
839
824
828
849
879
900
919
921
911
905
933
908
893
883
899
884
877
864
874
865
863
856
868
868
888
891
928
929
935
943
940
941
938
931
931
927
912
919
913
901
900
898
887
882
892
880
873
879
879
875
875
890
883
881
884
908
904
921
908
918
919
901
901
891
887
886
888
877
887
889
896
884
890
887
885
891
888
898
883
887
879
870
870
866
846
841
844
843
836
847
848
849
839
847
836
825
819
824
810
805
800
805
806
809
804
808
822
826
819
811
821
848
833
840
825
827
816
814
806
802
816
811
830
822
831
864
897
883
874
901
929
931
909
915
895
884
858
890
893
906
930
915
926
917
928
925
913
930
925
913
919
904
882
884
870
841
828
835
848
870
880
910
949
939
929
937
939
919
937
932
921
927
924
903
898
896
883
881
894
912
922
917
935
933
931
935
919
920
921
929
912
914
907
924
928
921
942
931
929
927
929
917
912
914
906
898
889
893
888
878
876
884
886
869
885
876
873
873
872
872
869
877
880
869
876
870
859
866
857
850
854
842
834
840
831
826
822
827
825
820
824
825
828
825
836
835
829
835
834
831
834
828
821
831
819
811
816
803
805
801
792
800
800
802
811
808
812
824
822
825
829
826
830
830
823
832
824
818
816
819
815
806
821
814
807
812
823
827
823
830
843
840
844
853
854
853
860
858
856
850
857
848
840
848
838
827
835
828
825
822
834
828
826
821
827
824
824
821
825
831
830
824
832
824
825
823
840
838
841
845
862
862
868
859
873
860
846
844
840
828
818
829
817
811
814
823
823
827
833
845
851
852
848
858
854
843
849
841
835
831
837
829
827
831
839
845
853
854
869
868
863
872
864
855
856
842
845
838
835
841
837
838
839
854
853
847
849
867
857
856
855
850
847
845
862
859
864
871
877
871
872
858
864
855
839
844
834
825
819
830
820
818
822
836
842
848
859
871
875
869
885
876
870
879
866
855
846
845
836
829
830
840
842
841
847
867
871
873
893
891
881
892
879
870
872
862
856
848
859
862
855
866
879
879
877
893
901
896
895
883
880
878
868
857
858
845
836
830
827
831
833
821
824
837
834
833
830
853
841
830
822
821
793
762
750
749
741
752
784
823
844
871
858
879
874
859
859
858
844
825
832
813
799
802
807
805
808
825
828
831
851
858
858
860
874
869
865
879
875
870
883
879
871
885
884
871
880
879
874
883
881
875
880
875
862
865
867
863
863
878
877
878
897
894
886
886
887
878
873
875
872
860
872
866
861
854
865
845
834
836
851
867
869
872
877
878
861
877
900
920
918
912
933
936
922
925
921
927
904
912
912
907
899
910
910
895
899
909
916
908
909
918
913
913
918
918
915
913
917
908
911
915
899
901
886
896
901
901
897
897
899
905
907
896
885
893
883
880
871
876
877
868
875
868
865
867
859
866
854
868
856
859
873
875
868
880
870
877
862
864
843
849
835
829
832
828
829
842
838
837
851
848
843
844
851
838
833
835
819
816
822
813
810
817
833
837
854
858
873
840
834
827
811
813
802
799
807
801
801
815
810
806
808
818
809
802
804
809
806
804
818
813
813
819
824
824
824
834
838
833
837
845
837
836
841
830
832
828
822
821
832
832
830
850
843
845
854
848
844
854
842
837
841
835
832
834
837
830
836
842
840
838
848
842
839
845
854
850
859
876
868
867
871
859
856
844
845
840
827
839
835
833
834
846
847
848
845
854
836
799
776
770
758
763
796
863
939
899
913
929
906
884
901
888
854
837
839
826
812
815
843
847
839
836
844
846
855
846
877
909
914
905
911
950
915
893
892
900
902
889
923
939
922
902
918
914
901
901
945
930
911
896
900
917
910
932
948
921
900
918
934
929
924
942
924
905
912
919
912
899
914
945
953
929
948
952
940
918
933
923
912
906
913
910
898
903
897
908
888
913
905
916
893
929
929
929
934
947
943
931
939
938
924
938
928
921
925
923
912
910
917
919
918
921
925
907
924
920
913
902
914
915
908
915
919
914
913
923
910
902
895
906
903
898
915
913
923
913
920
910
911
914
910
897
899
899
899
891
906
917
920
916
943
940
938
942
943
948
928
937
918
925
922
899
907
902
894
882
891
893
894
883
885
894
895
893
905
913
908
898
905
896
886
873
878
863
853
846
855
856
851
855
857
865
857
866
872
871
848
846
842
831
848
907
955
1000
978
1015
1016
958
957
946
921
895
895
868
839
838
824
808
788
786
800
818
851
868
917
956
962
989
998
975
978
943
934
929
909
908
902
895
888
892
899
895
905
902
907
899
916
916
910
902
910
904
888
900
899
892
903
906
897
890
907
914
906
908
916
922
898
916
917
904
903
916
917
908
915
918
903
912
890
880
884
875
863
865
855
853
847
838
853
846
842
857
855
850
862
870
860
876
878
863
870
873
865
873
863
863
866
852
860
847
850
844
837
841
845
839
836
849
847
840
852
836
839
844
837
833
850
847
843
845
854
854
852
872
866
864
859
865
853
835
832
825
823
823
824
847
862
864
891
894
895
900
898
886
890
887
880
880
880
877
868
874
879
864
879
872
866
863
871
871
860
870
882
887
883
886
888
885
868
871
850
836
820
824
811
806
798
816
857
928
900
906
920
957
955
954
951
907
914
899
893
879
897
900
897
887
908
908
901
915
921
919
903
915
915
902
909
911
915
909
921
928
918
921
919
924
904
922
916
921
919
931
943
936
973
951
940
957
940
927
910
919
908
885
889
916
959
929
925
961
963
937
938
919
920
918
900
901
905
902
901
911
904
898
918
915
910
924
926
918
906
901
884
860
859
875
904
970
1066
1098
1031
1034
997
952
955
937
908
897
889
877
857
856
871
867
854
867
867
873
867
882
887
903
897
906
892
867
849
846
843
835
847
821
814
808
790
772
775
773
759
770
784
802
841
889
921
963
1042
1030
1031
1076
1097
1087
1162
1127
1021
1011
974
959
930
929
928
959
976
944
977
963
950
973
1024
1016
1054
997
959
991
1016
993
1001
1018
1005
984
996
990
961
973
989
973
952
926
888
862
829
811
826
845
912
1008
976
991
1033
1018
951
926
906
882
866
857
862
859
868
876
860
849
846
837
823
807
809
797
776
762
751
742
730
730
714
716
704
690
692
695
689
699
721
755
815
931
1048
1077
1053
1094
1005
995
1055
1054
1016
1022
1038
998
978
986
1018
947
947
1039
1065
1005
980
1031
997
1024
1025
994
1003
1012
1028
991
1012
1035
993
960
989
1003
939
957
963
928
921
944
956
952
937
934
916
910
963
1035
982
1006
1041
1006
986
1039
997
965
1001
994
963
955
975
982
953
972
978
958
940
956
954
930
907
931
939
936
939
935
945
958
911
897
873
864
886
904
955
1086
1177
1074
1078
1120
1026
964
970
972
967
981
979
971
967
972
984
965
967
993
998
961
979
1001
1017
970
985
1037
984
944
952
976
979
1022
1019
1006
983
972
994
968
968
985
992
969
982
1012
1013
973
963
938
931
922
940
958
944
936
952
963
947
915
914
888
877
892
933
978
1089
1160
1110
1029
1049
1051
1012
1023
1013
985
992
1010
968
962
972
972
947
974
987
992
990
999
1005
969
967
1008
971
951
975
994
1018
959
964
976
959
980
1051
1049
1011
1048
999
970
941
971
984
1004
1040
1067
1127
1033
1002
1011
1017
944
942
935
914
918
948
979
907
907
892
891
889
923
926
922
939
950
943
956
998
1015
1015
1050
1061
1006
1015
1020
996
1006
1035
1019
1006
1009
1011
974
953
947
956
950
979
1027
1010
1001
1056
1064
1042
1037
1038
987
967
985
999
961
985
984
982
960
992
1014
1009
988
991
1023
1013
996
984
986
968
982
1012
967
978
1008
1069
994
988
995
978
956
987
1021
998
966
986
1011
979
978
994
989
963
987
977
956
941
963
922
891
887
902
933
920
929
933
948
974
1005
1019
987
957
955
935
934
959
944
929
941
950
954
941
979
974
932
943
945
954
961
979
986
968
949
976
992
1019
987
991
1018
991
981
1012
1027
1011
1013
1001
1009
977
1004
991
959
984
985
963
957
964
969
962
969
989
1011
994
1019
1044
980
958
976
1015
1029
987
998
1007
980
968
984
976
961
972
995
954
979
1009
1004
999
1014
1012
986
1000
972
974
947
981
979
991
1023
1045
1028
975
974
983
961
979
971
977
972
985
985
973
972
968
939
940
915
917
902
960
971
971
963
1010
1041
1042
1018
1042
1074
1013
1008
1050
996
975
997
985
996
978
1002
1011
951
913
904
915
926
992
1041
1042
1016
1034
1066
1070
1043
1018
1003
976
995
1027
999
971
1000
1026
1009
1032
1058
1019
971
990
980
983
973
992
982
960
991
1002
955
932
953
978
971
989
1029
1037
1011
1014
1006
980
971
966
974
950
970
962
957
940
970
990
965
1010
969
961
934
944
960
956
946
986
1007
973
981
986
972
940
975
970
924
957
958
922
915
953
927
960
955
1002
1049
987
994
1035
1000
987
990
997
974
977
985
970
965
981
973
942
961
982
1004
972
1009
1010
974
952
948
965
973
944
962
987
1017
990
934
941
953
953
984
1020
1037
1010
1027
1037
986
1035
1012
1006
999
979
975
966
999
1006
1006
1041
1089
1086
1051
1076
1051
1021
1019
1030
1016
997
1030
1037
1046
934
931
935
918
942
930
923
905
899
917
915
941
939
991
1043
1042
1032
1057
1042
996
1023
1032
1009
997
1017
995
983
1005
1006
979
973
996
944
967
1023
985
1001
981
971
948
975
999
972
963
982
967
978
997
989
987
993
1006
980
1001
1026
1015
991
1025
1053
976
982
972
960
939
949
993
975
1000
1003
993
961
980
1002
973
987
1011
955
966
986
984
953
972
981
934
948
958
952
939
971
989
980
1007
1039
1024
1018
1027
1051
1009
1012
1003
970
964
999
974
948
962
972
952
977
989
994
943
959
928
891
884
871
853
851
868
889
892
949
1023
971
963
1012
1009
992
976
933
932
958
1009
999
1025
1079
1064
1013
1000
994
1002
995
986
1019
985
992
1026
1016
976
1004
1039
1011
1001
937
890
885
900
954
965
1041
1112
1081
1089
1110
1061
1051
1027
994
991
1030
1022
977
1004
1044
1029
1067
1097
1035
998
954
909
907
957
1015
1043
1059
1114
1114
1094
1062
1044
1019
1039
1027
992
1015
1013
983
964
1012
999
975
1009
1053
1068
1005
1043
1049
1021
1013
1040
999
958
981
987
942
994
941
930
935
989
970
940
959
1017
1046
1023
1099
1106
1031
1005
1029
972
956
1016
984
944
980
998
963
963
1028
969
949
958
964
954
957
1008
1035
1002
1047
1052
997
995
1029
1000
968
990
984
951
957
989
954
924
965
991
986
942
1009
1046
926
904
880
853
846
853
871
858
880
917
929
957
1044
1051
1011
1053
1048
1004
963
974
957
939
965
1013
966
950
985
1029
1025
996
1031
1060
1037
1026
1083
1045
1002
1030
981
958
974
1015
1011
983
1055
1044
1023
1009
1043
1040
998
1037
1002
960
977
996
951
911
929
956
944
936
1051
979
941
948
999
944
937
1017
1061
1032
1035
1075
1027
989
1027
1009
962
934
971
977
961
949
1013
984
958
962
977
966
917
941
957
970
936
973
999
969
966
1027
1016
946
958
968
950
966
1002
1034
906
896
866
832
832
837
852
851
873
903
929
979
1043
1024
986
1001
1013
1026
1037
1046
972
945
985
1038
1041
1041
1083
1086
1058
1076
1091
1045
1054
1045
1020
957
991
954
948
945
987
1016
944
962
980
952
925
983
975
949
942
997
997
958
982
1005
980
918
929
919
931
927
1014
1063
1027
984
1042
1027
997
1021
1042
1031
994
1041
1056
1008
988
1034
1042
965
947
971
964
925
952
987
979
934
977
975
944
942
960
962
940
921
965
953
936
934
974
984
933
983
971
934
892
927
941
970
954
1028
1051
1001
986
1014
992
943
971
985
950
934
969
969
924
947
995
972
951
1018
1004
961
957
998
1007
963
1005
999
974
962
978
962
927
951
975
992
977
1028
1035
970
977
998
993
959
986
1003
993
988
1054
1033
987
1008
1043
1016
971
1010
1016
989
999
1031
1025
965
955
925
911
888
911
941
903
875
867
826
820
807
790
783
818
861
917
993
1068
1066
1050
1060
1017
1004
1022
1021
963
953
972
1018
962
987
1025
1000
979
1034
1024
983
997
1036
1045
935
959
1005
1020
991
1077
1016
978
1025
1071
1051
1035
1102
1093
1023
1049
1039
987
964
990
990
965
989
1005
987
967
1009
1014
970
1030
1047
1017
981
1007
994
948
998
1001
969
955
996
998
961
966
998
1012
981
1030
1037
1015
976
1009
1003
987
956
1003
1034
997
996
1052
1046
989
1006
1014
973
940
989
993
960
938
984
981
934
947
983
994
954
1017
1037
997
969
1023
1004
956
978
1019
1024
977
1012
1023
983
956
982
1004
971
977
1037
1027
975
995
1004
954
918
986
971
919
951
1002
1011
980
1045
1054
986
1019
1029
1022
975
1008
1019
962
972
967
940
910
940
992
961
905
942
1016
910
868
860
851
856
937
1026
1075
1045
1106
1057
1024
1044
1046
978
992
1007
992
969
1022
1018
974
1008
1018
993
959
1022
978
934
928
972
968
929
966
993
976
940
980
987
941
941
982
989
938
952
951
933
912
950
962
938
902
932
970
905
863
878
916
897
917
958
1040
1017
1002
1011
1000
963
989
986
1012
984
1028
1037
991
977
1002
1000
951
944
970
960
929
971
1021
1013
968
995
983
937
934
963
982
891
925
943
943
943
1016
1023
967
1005
1039
1011
999
1049
1014
964
1005
1026
984
979
1009
1015
970
1028
1003
993
983
1051
1041
972
997
990
966
950
1024
1052
1002
1002
1019
991
932
965
962
921
955
1012
1016
979
1023
1038
924
914
942
967
958
1028
1038
1011
994
1046
1024
999
1059
988
951
977
1004
1041
1012
1098
1098
1046
1059
1075
1046
1003
1045
1017
973
1006
996
976
938
989
988
960
1001
1012
996
954
1003
1011
963
994
1010
995
966
1016
991
947
989
1005
987
939
1000
961
921
940
989
971
940
976
980
951
977
1017
1053
1003
1029
1024
991
984
999
997
939
960
963
949
917
959
955
923
945
1008
975
925
967
986
979
975
1060
1045
994
1027
1029
992
971
1026
1020
966
976
1001
1003
985
944
948
948
931
983
991
956
1009
1002
979
979
980
975
944
972
993
991
954
996
1008
994
962
1010
992
963
983
1038
1003
958
1006
974
956
935
972
964
932
937
963
950
914
942
947
947
927
925
906
883
879
914
919
894
932
987
1022
1001
1066
1067
1013
985
929
878
849
840
819
812
831
819
812
811
813
812
832
869
917
958
1019
1083
1037
1039
1029
1011
997
1041
1052
1008
1024
1062
1042
1011
1047
1047
989
1039
1033
986
954
1010
1009
980
946
1005
991
931
902
936
891
873
858
899
947
958
1003
1094
1079
1121
1032
968
936
973
1005
947
957
996
1011
1002
1036
1011
1045
1059
1043
999
1019
1049
1014
1024
1034
986
1017
1012
995
997
1070
1048
991
1017
1033
1015
1027
1072
1037
1013
997
965
967
970
967
955
976
1012
993
977
1004
996
956
974
984
960
981
1017
996
988
1033
1006
966
999
1005
958
966
997
957
944
968
972
945
954
957
953
967
966
1016
991
976
987
961
999
1001
977
997
1016
1007
988
991
993
970
973
985
980
1008
1040
1053
1036
1054
1016
984
995
996
978
988
996
962
960
978
933
961
971
953
970
994
971
931
944
978
952
963
994
965
937
955
963
932
942
959
946
938
950
1023
953
950
964
945
973
986
963
970
962
952
991
1021
986
1024
1062
1033
997
973
962
939
977
986
967
992
1004
967
986
983
947
943
984
984
957
968
978
945
959
993
974
967
979
978
941
964
967
921
937
961
950
951
997
1007
977
973
972
935
962
982
983
941
970
991
951
974
983
950
971
981
945
924
931
940
916
963
984
953
965
990
968
936
957
948
930
947
961
958
949
947
971
957
966
979
969
975
1008
1014
991
1002
1007
969
979
1007
969
1008
976
961
921
949
986
985
980
1021
1040
948
946
964
931
965
976
979
957
974
973
949
965
970
932
937
954
951
916
947
913
911
928
976
1012
1042
976
986
992
1014
983
993
1010
965
988
959
940
921
904
976
1011
998
973
996
1047
990
995
1023
1030
978
956
958
900
893
907
942
908
923
956
982
959
964
958
918
947
934
929
948
953
973
945
930
972
938
969
953
965
947
1006
976
953
982
994
997
961
978
1006
972
959
968
953
918
958
966
936
989
962
949
922
954
975
946
990
992
985
948
952
974
952
940
956
969
931
1002
986
969
956
936
940
915
961
984
999
1006
1045
1072
1033
1042
1044
1019
991
1021
1028
1012
1029
1047
1018
1028
1041
1015
966
966
984
952
972
959
971
940
954
972
936
916
957
944
928
987
979
948
989
1003
1016
980
1045
1016
963
982
974
998
966
1001
999
966
981
1007
987
970
1004
1013
956
972
982
938
928
966
968
940
979
1003
952
1009
1040
1034
983
958
945
909
910
932
937
953
994
1021
1017
1009
1052
1007
1036
1029
1013
961
986
977
938
955
983
994
980
982
971
941
988
999
965
1004
1004
1007
990
1004
1025
983
995
1002
982
981
974
985
951
970
1001
1035
987
1015
1033
1006
972
1004
1013
961
964
967
946
934
958
968
945
1005
1024
1016
992
1011
1043
1004
990
1009
979
957
957
967
934
984
1022
1052
983
1015
1044
1006
980
986
990
955
992
1008
966
971
1000
967
933
930
947
923
964
967
946
918
949
974
966
936
960
966
930
961
958
952
922
957
938
940
922
940
954
930
950
986
997
970
1001
1002
935
935
939
974
940
962
957
910
888
849
824
822
828
861
854
855
880
867
824
821
803
787
759
792
767
763
744
739
737
737
739
740
728
719
713
699
707
694
690
685
691
688
696
694
706
726
762
804
865
929
946
1003
1060
1101
1082
1096
977
944
1058
1030
1058
1120
1197
1115
1113
1046
1064
982
952
950
1016
1005
1006
1031
1022
1022
1077
1084
1051
1062
1029
971
1009
1017
979
1047
1099
1024
1051
1099
1032
1052
1082
1032
1017
1048
977
948
944
909
883
879
883
872
904
945
999
963
1017
1003
986
1020
1013
1026
1040
991
968
1009
1064
1027
1113
1134
1056
1069
1058
1035
987
1043
1065
971
941
1014
1094
1066
1098
1089
1029
1040
982
929
886
894
899
858
879
902
937
1056
1119
1072
1095
1135
1096
1026
1032
1012
980
1005
1054
965
901
884
878
859
912
1039
1051
1086
982
900
884
848
829
819
814
811
826
859
1007
1055
1070
1141
1121
1127
1140
1092
1085
1140
1126
1038
1050
1085
1047
1040
1073
1035
1003
1047
1016
972
981
1006
1003
993
1019
1055
998
1029
1036
996
994
982
962
944
969
942
974
1075
1058
1030
1073
1058
971
948
968
898
906
943
960
992
1042
1030
987
990
946
1010
1053
1049
1005
1031
1061
1039
1040
1090
1031
1037
1021
1027
944
964
1010
984
1044
1039
1009
1065
1080
1051
1010
1053
1056
1011
1039
1043
1012
1032
1049
1003
961
971
997
980
990
997
980
987
1041
1016
971
996
998
933
977
982
941
957
974
969
938
995
999
981
1013
1061
1032
1060
1053
987
971
976
972
927
966
1001
961
994
1038
1017
998
1024
1023
971
994
1003
975
977
980
957
954
965
961
960
923
935
948
915
957
1031
1006
1012
1035
1017
1004
1029
1066
1000
1018
1012
984
1008
1041
1002
930
969
998
937
993
1040
1029
993
1007
988
999
975
987
953
994
1039
1030
987
1032
1032
1005
1028
1032
1021
1034
1012
952
950
977
993
956
975
991
982
990
996
965
945
968
1003
1002
992
1015
983
976
1037
1022
975
991
1034
1016
978
1018
1052
1000
1026
1053
1022
1009
1041
1020
973
979
997
936
975
972
963
952
996
1027
1002
1039
1023
982
996
1024
1020
1007
996
1004
987
1027
1036
991
976
998
986
952
979
1009
972
983
995
940
949
960
961
929
947
955
934
961
947
918
948
964
935
936
951
959
913
928
954
950
919
956
1009
960
970
1004
962
1015
988
986
956
975
1031
1003
1042
1057
1027
1035
1050
1047
963
986
1006
983
972
1012
1033
977
989
1007
984
944
972
990
946
971
969
955
911
950
948
924
963
990
967
941
980
1024
954
983
1019
989
991
1063
1061
987
1026
1022
975
990
1019
1012
952
959
977
911
964
997
971
958
972
981
999
993
1043
1006
1066
1030
978
948
912
885
874
932
995
982
1011
1126
1090
1062
1021
1006
961
986
1008
990
999
1014
1020
991
998
1011
1011
959
996
986
963
969
989
967
970
982
993
970
994
995
970
989
1000
988
1011
1023
1010
1020
1044
1050
1034
1024
1033
1023
983
1008
1027
966
972
993
992
952
984
1000
974
977
993
983
963
971
1001
944
975
988
1058
962
952
962
942
963
980
946
966
1004
1008
970
988
1004
974
987
1024
1001
998
1024
1025
982
1007
1020
982
956
983
982
947
980
1011
969
978
958
921
909
932
946
912
923
955
959
935
986
1038
988
1014
1062
1023
1001
1018
1027
989
1009
1027
1017
988
1009
1012
960
983
982
964
970
973
938
960
987
992
963
971
984
951
976
993
999
978
996
997
975
977
980
979
951
975
979
943
936
961
949
934
973
978
918
933
925
916
918
945
975
946
970
1023
1014
994
1023
1021
996
1009
1025
970
998
992
949
947
951
958
922
960
981
963
983
1012
978
986
992
980
953
974
986
961
988
981
953
968
1004
970
1001
1022
1020
998
1009
977
919
934
941
919
918
944
986
942
964
1004
975
984
1012
980
955
961
974
951
959
970
965
935
961
956
913
950
1003
998
969
975
967
937
955
970
945
979
1023
1024
1003
1025
1027
970
994
993
976
1014
996
964
986
1002
987
988
995
986
938
941
968
991
952
986
1000
983
993
1006
981
1002
996
972
950
980
990
939
959
989
978
988
1011
1021
996
960
956
917
925
954
977
948
983
996
982
988
998
968
942
962
995
952
976
1002
985
961
989
998
1040
971
1010
1043
1016
1009
1005
1007
950
958
942
935
946
968
970
969
997
1022
965
1006
984
945
955
978
1023
969
991
993
949
968
975
969
937
1008
976
962
980
996
977
955
973
990
957
1000
1019
992
978
983
988
962
1009
993
952
966
995
1002
964
998
1036
971
984
996
958
962
966
985
965
970
978
966
925
964
978
947
975
970
951
926
951
971
948
954
975
965
954
978
987
942
957
971
960
925
969
977
943
965
1002
980
960
986
1006
964
977
979
946
941
960
959
914
945
968
919
960
959
1000
959
1020
1014
981
969
1001
1002
942
970
984
947
967
1010
1006
970
1003
1066
1033
1037
1030
948
921
987
992
967
1006
1059
987
1001
1015
973
934
964
970
933
961
957
968
923
953
947
918
963
978
980
967
1003
1039
996
1004
1024
995
988
991
1000
965
987
1017
989
974
999
992
955
962
998
989
967
988
1005
973
996
1030
974
985
1014
963
978
1027
986
967
984
975
950
939
967
961
932
1006
1030
1007
1008
984
975
917
918
946
964
980
1011
1038
1000
1020
1044
1025
1024
1035
1069
1007
1012
1009
972
983
995
973
974
1001
996
975
971
984
946
947
954
944
924
971
989
942
1003
1048
1010
984
1007
1029
995
1016
1031
975
949
961
961
944
994
991
952
983
998
988
985
1012
1021
1004
1038
1032
993
992
1004
960
979
987
980
941
979
985
959
953
968
988
986
986
1007
971
960
967
993
948
980
1006
957
996
1016
999
995
1009
984
971
984
1012
983
965
987
982
941
959
961
948
949
987
975
952
1002
1012
977
992
1019
964
946
956
947
915
957
967
943
935
978
967
1020
957
943
928
945
966
969
970
1008
1029
979
1003
1018
997
976
1002
1008
969
998
1003
1000
962
985
1021
984
995
981
976
959
1000
1048
961
982
997
1015
982
1013
1027
965
980
987
966
967
1001
1005
969
990
1078
964
963
968
946
919
955
1017
1001
1000
999
951
973
988
990
974
983
1002
966
985
998
944
953
952
941
952
994
983
977
1014
1005
953
962
1012
985
914
951
970
936
936
946
912
933
967
992
940
964
981
1021
975
1023
1016
988
1003
994
962
939
954
977
939
959
967
969
952
1001
991
943
956
959
947
883
948
976
938
960
983
963
1005
1027
1017
991
1022
1033
981
993
1004
972
973
971
951
931
965
985
945
956
971
957
932
962
992
976
997
1001
1001
991
1010
1018
971
985
969
960
951
955
951
916
930
972
937
943
982
1007
990
1013
1037
991
989
1012
1003
959
979
975
960
967
964
980
949
966
992
969
997
1002
976
954
979
1001
969
993
1013
1010
971
997
1003
952
980
1003
961
945
999
973
971
983
1017
985
983
999
994
960
973
981
948
967
981
954
925
980
947
925
961
969
976
936
977
1004
955
938
919
937
915
974
937
895
883
897
913
907
906
927
941
916
924
938
937
961
977
980
956
998
1021
1018
1011
1049
1013
985
978
964
940
954
960
938
930
972
952
933
946
964
959
942
989
976
959
967
972
994
950
973
968
931
947
985
961
942
975
1003
999
1026
991
1004
958
978
1017
962
998
1039
1006
960
990
1011
988
1013
1055
1009
1011
1039
1015
946
968
954
961
940
953
987
986
987
1002
975
970
996
1005
977
1013
1018
1005
1006
1056
1033
1010
1009
1037
1014
1006
1059
1071
1025
1049
1023
992
969
986
979
955
987
1039
971
988
1012
1005
1021
1033
1021
967
988
995
967
991
1016
989
1008
1025
1022
988
1012
1008
978
982
988
975
1002
1017
999
966
1002
1022
985
991
1014
1028
995
1018
1006
974
976
990
997
973
994
996
993
992
1005
1008
942
960
969
940
943
963
963
948
977
966
953
966
980
964
971
1034
1011
987
1045
1006
986
1003
1011
955
962
973
975
951
978
987
961
978
974
957
935
983
1032
984
1013
1055
1017
969
970
982
943
979
976
932
949
962
954
965
986
995
994
1022
1070
1051
1040
1061
1039
1003
1010
1031
977
999
1024
977
984
1004
992
972
987
1022
969
977
1006
987
964
981
988
989
948
910
885
883
906
937
911
929
967
967
945
972
960
940
960
972
962
947
994
1023
990
1003
1053
1027
1021
1062
1079
1060
1047
1072
1068
1004
984
993
977
965
999
1003
974
989
1005
987
960
985
1015
986
977
986
995
972
1016
1044
1042
1015
1034
1013
962
963
967
977
940
978
985
950
956
979
994
974
977
1000
947
962
983
1012
968
998
1042
1002
1015
1036
1021
1008
1021
1027
972
1018
1009
1000
997
1019
1027
1006
1009
1043
1027
953
956
961
946
975
989
955
944
979
983
948
1027
970
960
946
972
929
903
901
909
894
895
918
918
921
970
992
971
992
1005
974
974
1001
1023
994
1031
1088
1077
1030
1066
1064
1047
1023
1041
1050
1006
987
986
960
985
1000
977
979
1033
1028
1000
1024
1049
1041
1000
1014
1038
1045
1025
1081
1083
1048
1055
1091
1038
991
985
981
971
1025
1035
1005
1025
1041
1029
1004
1012
1012
994
1002
1026
1005
1011
1040
1014
1001
1059
1051
974
939
950
954
945
949
970
968
951
950
925
897
885
858
841
822
806
795
782
767
758
748
744
732
725
713
696
634
697
674
665
662
666
671
667
663
670
663
659
669
683
680
686
712
718
731
764
771
756
792
783
790
792
919
1064
1121
1093
1142
1163
1129
972
966
1009
1046
1164
1244
1158
1188
1188
1022
1063
1150
1146
1057
1072
1160
1152
1138
1178
1241
1144
1118
1097
1113
1122
1125
1071
1083
1107
1093
1063
1067
1065
994
961
911
903
919
898
884
870
916
922
984
1044
1004
1064
1163
1128
1167
1176
1165
1171
1172
1147
1173
1209
1111
1111
1186
1165
1182
1216
1074
1077
1127
1095
1076
1148
1104
1045
1061
1083
1048
1061
1073
1012
961
973
987
971
920
918
885
871
844
842
870
950
978
1001
1018
1027
1008
1061
1097
1120
1131
1027
1002
1059
1136
1128
1172
1187
1133
1152
1151
1112
1160
1223
1149
1094
1138
1158
1082
1102
1162
1191
1086
1137
1136
980
930
928
912
907
895
880
912
986
1003
988
1064
1108
1059
1089
1092
1071
1030
1011
988
967
981
937
930
902
883
868
870
880
878
905
899
924
936
930
961
1011
1088
1159
1124
1152
1158
1157
1134
1172
1159
1132
1002
932
892
874
903
966
1021
1002
1061
1076
1088
1158
1229
1209
1264
1246
1174
1188
1185
1152
1149
1070
992
983
953
952
965
992
1035
1042
938
919
895
867
841
821
834
639
960
791
795
779
769
764
754
745
737
735
727
715
713
712
700
693
691
682
710
700
717
725
763
814
860
897
1001
1078
1141
1156
1196
1216
1300
1302
1325
1277
1246
1245
1191
1191
1174
1086
1068
1105
1146
1116
1116
1130
1089
1098
1092
1084
1025
1080
1109
1049
1087
1086
1071
1086
1093
1067
1065
1111
1113
1064
1056
1081
1078
1053
1172
1140
1040
1027
1076
989
1003
1067
1047
1033
1034
1024
1012
1046
1033
998
1057
1070
1073
1035
1070
1068
1010
1041
1059
1068
1071
982
971
1000
1089
1085
1083
1074
1121
1031
977
1013
1039
1027
1027
1006
981
954
939
922
916
904
868
864
848
825
833
833
829
822
811
803
803
793
796
810
857
922
941
955
970
971
956
978
957
939
942
959
1005
1032
1110
1128
1119
1120
1099
1073
1114
1124
1077
1007
967
940
912
881
859
835
825
818
809
793
791
780
777
770
747
749
737
737
715
721
707
700
701
702
718
736
796
847
928
960
888
891
961
887
882
888
879
871
866
870
892
963
1083
1177
1200
1206
1255
1248
1261
1215
1162
1133
1134
1156
1163
1182
1142
1046
955
910
904
877
883
884
898
927
933
963
1042
1087
1125
1134
1106
1124
1129
1114
1086
1099
1080
1075
1080
1071
1069
1105
1088
1060
1054
1032
1014
1026
920
863
847
836
833
842
831
860
901
943
978
1016
1040
1078
1071
1092
1122
1102
1132
1099
1123
1155
1159
1146
1151
1110
1135
1128
1054
997
1003
995
1059
986
958
998
1023
963
965
988
991
1065
1118
1095
1126
1128
1077
1093
1084
1059
1050
1077
1076
1038
1067
1072
1066
1062
1037
954
943
985
1036
955
973
996
961
993
1035
1011
1043
1072
1084
1106
1106
1072
1108
1084
1049
1088
1080
1045
1073
1045
1037
1033
1079
1090
1074
1051
1083
1064
1040
1053
1033
1000
972
970
976
1048
1068
1070
1121
1100
1072
1074
1123
1064
1045
1061
1047
1012
1004
1024
1037
1004
1013
1004
1002
1005
1062
1042
1002
1018
1036
1032
997
985
992
972
986
946
981
1013
1074
1095
1088
1078
1099
1074
1056
1075
1052
1060
1040
1022
1040
1031
1005
1029
1048
1060
1058
1082
1070
1029
1031
1044
1002
975
1010
1046
1048
1028
1026
1040
1027
1036
980
1011
1031
977
966
965
977
1011
996
1031
1101
1119
1159
1151
1122
1121
1106
1091
1095
1092
1106
1137
1141
1132
1159
1163
1135
1090
1116
1103
1128
1097
1070
1085
1079
1038
1060
1108
1067
1053
1101
1119
1033
999
977
945
965
1020
985
1016
966
928
979
1035
1111
1119
1126
1125
1106
1106
1127
1121
1139
1175
1160
1156
1154
1197
1173
1147
1154
1156
1141
1117
1121
1108
1078
1076
1098
1069
1060
1088
1106
1076
1043
1093
1108
1076
971
946
912
901
908
876
860
843
818
816
805
812
850
928
980
1010
1083
1071
1089
1126
1139
1121
1121
1181
1139
1118
1099
1134
1145
1205
1192
1204
1148
1248
1114
1063
1091
1110
1101
1065
1107
1031
1033
1080
1131
1129
1123
1126
1127
1053
1024
1076
1091
1120
1090
1104
1089
1049
1068
1061
1065
1066
1075
1061
1064
1098
1102
1052
1111
1142
1205
1248
1152
1147
1138
1085
1094
1081
1064
1036
1019
1070
1107
1108
1097
1163
1130
1186
1123
1122
1111
1147
1088
1103
1060
1042
1029
1016
1014
1026
999
994
1004
942
923
907
898
917
966
968
970
992
1009
1005
1006
984
952
961
958
957
968
998
1055
1065
1096
1131
1116
1099
1103
1098
1083
1073
1084
1099
1099
1101
1111
1116
1106
1096
1108
1086
1079
1091
1063
1046
1057
1050
1021
1038
1054
1042
1027
1074
1059
1046
980
942
949
972
1014
1060
1049
1046
1044
1030
1031
1031
1035
1027
1016
1013
1009
1006
1027
1042
1037
1044
1067
1080
1053
1079
1080
1099
1117
1031
1022
1043
1047
1009
1041
1084
1017
1049
1082
1058
1085
1125
1090
1077
1083
1064
1050
1055
1090
1087
1071
1067
1045
1048
1042
1022
1023
1023
1007
1013
1022
1018
1013
1016
1033
1031
1015
1031
1039
1040
1032
1040
1060
1049
1106
1105
1078
1068
1084
1034
1014
1029
1014
1010
1032
1030
1036
1056
1039
1025
1037
1023
1018
1008
1006
996
986
1005
1025
1050
1014
1028
1023
1012
1005
1017
1018
1008
1005
1001
987
952
909
863
848
856
959
1078
1010
1076
1092
1070
1022
1002
979
958
944
943
935
929
928
930
927
942
954
1020
1056
1035
1057
1066
1079
1074
1103
1070
1056
1066
1042
1045
1067
1062
1041
1037
1043
1022
1015
1007
1015
1024
1034
1033
1035
1033
1035
1028
1033
1027
998
998
1006
959
946
918
894
863
842
815
803
772
793
764
746
735
731
708
730
716
695
710
693
684
687
685
681
681
671
695
685
684
687
699
694
692
716
725
741
772
834
863
945
1002
1103
1294
1333
1170
1319
1358
1287
1115
1069
1035
1092
1143
1089
1067
1068
1099
1047
1040
1045
999
964
956
924
900
937
955
981
1004
1102
1178
1071
1133
1271
1241
1107
1060
1037
1061
1102
1081
1061
1064
1059
1056
1082
1101
1071
1037
1028
1045
991
988
1047
1114
1135
1204
1167
1176
1170
1055
1069
1103
1095
1066
1075
1125
1094
1094
1071
1056
1069
1073
1108
1083
1096
1105
1094
1115
1145
1123
1093
1101
1088
1070
1081
1136
1120
1131
1153
1126
1153
1115
1070
1035
1062
1040
1023
1062
1092
1159
1169
1190
1183
1123
1114
1090
1086
1091
1076
1098
1122
1111
1082
1066
1045
1035
1030
1034
1031
1035
1047
1043
1066
1035
1028
1030
1054
1025
1065
1116
1093
1088
1115
1078
1070
1113
1114
1103
1120
1068
1066
1058
1065
1051
1038
1046
1038
1022
1038
1046
1074
1060
1035
1055
1030
1016
1032
1004
1008
1004
1016
1016
986
1000
1038
1103
1100
1108
1172
1136
1150
1121
1075
1039
1046
1026
1006
1024
1051
1090
1083
1068
1084
1099
1120
1135
1159
1214
1165
1155
1147
1137
1112
1092
1067
1073
1047
1036
999
975
969
1054
1150
1221
1278
1211
1128
1143
1101
1071
1080
1220
1223
1163
1193
1211
1121
1086
1058
1088
1084
1114
1167
1154
1174
1151
1158
1154
1135
1132
1126
1087
1064
1064
1053
1055
1060
1029
1050
1066
1055
1075
1038
1017
998
1035
1075
1085
1171
1153
1178
1201
1081
1042
1041
1069
1072
1285
1470
1191
1168
1134
1125
1150
1158
1113
1089
1115
1296
1129
1027
978
936
918
906
906
992
1162
1277
1232
1148
1152
1134
1060
1033
1062
1010
980
988
1009
1057
1024
1102
1240
1233
1096
1060
1050
1031
1025
1100
1082
1033
1009
924
903
865
840
823
812
800
794
795
801
814
830
852
888
902
932
941
954
955
960
976
1026
1030
1071
1149
1066
1082
1092
1114
1142
1111
1121
1136
1089
1064
1039
1008
1000
1011
1039
1035
1076
1095
1048
1050
1038
1017
976
966
957
975
952
950
964
958
968
999
1019
982
957
937
911
892
866
854
841
835
829
821
825
814
812
809
817
822
838
862
906
933
997
1082
1116
1116
1143
1127
1082
1093
1072
1061
1114
1132
1074
1042
1043
1014
995
1008
1023
1013
1061
1110
1073
1109
1100
1056
1030
1042
1029
999
1000
1026
1040
1038
1072
1075
1063
1049
1054
1040
1059
1032
998
1005
1005
1051
1039
990
1019
1038
1041
1059
1103
1068
1022
1018
1034
991
1012
1058
1081
1136
1210
1172
1131
1123
1113
1078
1058
1054
1061
1081
1081
1056
1095
1082
1052
1060
1076
1049
1050
1045
1048
1023
1023
1006
985
976
980
977
974
1006
1004
1018
1039
1023
1031
1031
1074
1067
1060
1061
1061
1049
1028
991
971
950
953
977
969
993
1077
1144
1110
1131
1086
1043
1061
1042
1030
1040
1047
1071
1074
1082
1112
1072
1103
1081
1112
1085
1117
1152
1090
1078
1129
1050
1018
1047
1101
1037
1068
1082
1054
1029
1039
1025
1002
985
990
971
1008
1065
1044
1132
1113
1074
1059
1071
1088
1132
1165
1164
1196
1135
1095
1121
1135
1092
1093
1104
1074
1075
1099
1083
1061
1094
1096
1094
1097
1105
1096
1091
1080
1090
1056
1075
1050
1038
1049
1082
1079
1067
1088
1083
1059
1086
1062
1052
1061
1083
1112
1119
1156
1161
1152
1138
1088
1097
1102
1088
1078
1093
1083
1091
1075
1082
1097
1084
1081
1119
1114
1096
1192
1126
1104
1186
1191
1184
1173
1147
1163
1064
1025
1033
1028
1000
993
1012
996
1008
1026
1029
1058
1062
1042
1050
1011
1004
1000
1011
1018
1018
1024
1012
1010
986
975
989
1074
1137
1078
1117
1132
1087
1071
1068
1036
1066
1062
1037
1059
1041
1040
1011
1017
1051
1031
1041
1072
1090
1066
1095
1098
1078
1084
1100
1094
1090
1113
1148
1104
1096
1101
1073
1085
1092
1069
1048
1047
1023
1017
1026
983
975
992
1015
1036
1151
1192
1102
1123
1054
1050
1061
1068
1062
1049
1055
1029
1063
1095
1084
1058
1070
1066
1071
1118
1094
1062
1067
1082
1122
1106
1154
1141
1080
1107
1101
1109
1059
1079
1098
1103
1128
1133
1106
1102
1099
1100
1084
1077
1100
1084
1089
1091
1052
1085
1063
1051
1028
1018
1046
1056
1148
1235
1155
1110
1103
1104
1134
1139
1142
1100
1096
1095
1108
1142
1119
1128
1130
1088
1103
1107
1088
1084
1110
1102
1065
1089
1124
1120
1137
1218
1177
1157
1186
1118
1091
1094
1075
1078
1062
1074
1058
1076
1064
1047
1063
1041
1046
1074
1055
1048
1044
1038
1054
1051
1048
1084
1089
1107
1095
1099
1079
1077
1066
1071
1065
1056
1060
1015
980
964
1038
1223
1208
1298
1207
1096
1143
1099
1055
1121
1132
1119
1114
1150
1136
1113
1159
1149
1102
1140
1159
1150
1110
1123
1086
1099
1124
1101
1108
1114
1078
1072
1075
1069
1050
1063
1057
1070
1051
1042
1067
1043
1018
1028
1033
1001
984
959
961
975
1010
1046
1029
1150
1216
1147
1163
1142
1113
1122
1118
1112
1115
1120
1116
1113
1110
1094
1113
1093
1117
1130
1107
1099
1100
1101
1095
1097
1078
1051
1032
1036
1045
1027
1057
1093
1126
1134
1128
1120
1096
1091
1091
1065
1039
1033
1054
1065
1053
1041
1072
1042
1009
988
1008
1077
1095
1157
1132
1108
1126
1107
1085
1075
1062
1060
1063
1072
1049
1052
1091
1105
1117
1092
1087
1117
1102
1092
1110
1058
1052
1025
1037
1015
1007
1016
1026
1046
1023
1044
1043
1037
1050
1040
1033
1032
1024
1043
1043
1071
1056
1038
1029
1033
1027
1035
1023
1029
1023
1007
1022
1028
1026
1028
1025
1030
1055
1047
1039
1046
1051
1066
1073
1056
1062
1045
1030
1032
1010
1021
1026
1015
1052
1036
1036
1045
1050
1022
1027
1021
1019
1026
1030
1032
1044
1062
1045
1042
1044
1060
1046
1052
1019
1011
1015
1020
1027
1013
1008
1004
995
1007
1005
996
998
990
982
994
1028
1048
1045
1035
1036
1027
1017
1025
1006
992
997
987
978
1004
998
1009
1022
1011
1015
1014
1001
1006
998
978
986
1015
1077
1069
1137
1148
1089
1078
1076
1052
1018
1005
994
971
965
974
990
993
1045
1077
1064
1043
1046
1043
1010
1026
1040
1050
1053
1081
1086
1077
1100
1088
1093
1076
1035
1021
1030
1026
1041
1060
1061
1060
1073
1059
1036
1049
1040
1038
1027
1024
1015
1021
1006
1013
1019
1044
1050
1040
1040
1075
1034
1011
1006
1001
1007
976
964
967
978
963
965
996
1005
992
985
980
964
962
949
940
944
935
937
950
958
960
966
971
955
969
957
950
948
981
997
1017
1001
1018
1010
974
966
951
923
918
937
952
993
1015
1068
1049
1078
1093
1106
1080
1078
1058
1046
1054
1029
1034
1030
1021
998
985
989
989
1006
1020
1031
1015
1021
1019
1021
1014
1006
1014
1014
1001
1005
1021
1007
1014
1015
1023
1022
1007
1005
1002
1002
1002
995
1008
992
990
995
993
978
998
1012
1033
1027
1035
1069
1060
1051
1038
1035
1020
1001
999
993
999
1006
998
1010
1014
1005
1014
1016
1015
1017
1014
1013
1023
1029
1017
999
990
986
981
977
970
968
960
961
955
952
959
960
960
980
976
991
989
990
981
994
987
980
981
977
978
970
976
965
960
969
971
972
983
984
987
990
986
976
986
983
984
985
999
1019
1036
1039
1041
1037
1024
1018
1007
1007
1020
1041
1040
1036
1033
1061
1073
1072
1054
1062
1063
1044
1036
1037
1029
1020
1028
1009
1002
1007
990
999
992
982
977
977
966
968
970
977
993
982
1006
1015
994
1015
1039
1035
1032
1036
1030
1036
1031
1022
1000
992
995
993
981
1000
1003
1018
1012
1014
1060
1043
1043
1050
1047
1044
1026
1016
997
992
999
1010
1007
1021
1029
1034
1032
1035
1030
1011
1014
1009
1012
1020
1028
1031
1047
1057
1060
1050
1030
1023
1007
1001
997
981
978
980
975
981
987
989
999
1015
997
962
945
881
850
836
815
813
818
823
891
1398
1220
1181
1143
1090
1079
1085
1051
1035
1045
1031
1016
1016
1013
1006
1021
1045
1040
1068
1069
1084
1078
1096
1116
1076
1077
1089
1084
1097
1052
1055
1066
1058
1030
1037
1038
1037
1034
1048
1055
1062
1070
1047
1054
1074
1057
1065
1075
1024
1003
987
971
965
1025
1097
1124
1145
1007
981
959
935
914
909
903
901
901
930
963
985
1004
1090
1116
1096
1135
1216
1218
1142
1152
1143
1130
1130
1108
1077
1078
1075
1066
1073
1089
1058
1087
1088
1063
1069
1084
1092
1128
1156
1176
1119
1128
1090
1075
1059
1056
1061
1050
1052
1057
1022
1035
1066
1046
1046
1045
1080
1048
1063
1081
1040
1071
1061
1062
1038
1061
1117
1112
1144
1135
1119
1118
1080
1050
1039
1028
1008
1015
1010
996
998
1038
995
966
937
937
986
981
994
1063
1085
1005
1043
1060
999
997
1018
1014
1032
1057
1095
1102
1100
1103
1072
1090
1071
1074
1086
1077
1056
1075
1051
1033
1056
1074
1097
1067
1090
1111
1103
1073
1023
1043
1056
1072
1031
1061
1095
1110
1042
1049
1036
1028
1113
1119
1148
1222
1171
1159
1124
1068
1047
1043
1042
1065
1038
1056
1051
996
982
1004
1076
1168
1184
1101
1121
1093
1096
1057
1068
1043
1042
1051
1053
1035
1047
1053
1034
1044
1036
1009
989
994
993
982
994
1075
1023
1050
1086
1077
1043
1043
1103
1051
1003
1031
996
1062
1143
1183
1211
1186
1180
1189
1142
1108
1093
1075
1094
1095
1070
1056
1082
1046
1065
1092
1127
1155
1156
1151
1132
1132
1131
1114
1104
1071
1025
1032
1048
1034
1021
1024
1002
1001
996
1002
1016
1020
1010
1031
1029
1024
1043
1050
1023
1030
1036
1019
1029
1014
1012
1019
1031
1021
1024
1018
1023
1027
1047
1046
1035
1012
1030
1029
1021
1038
1038
1051
1018
1017
1004
1003
1007
1028
1057
1039
1040
1023
1016
1010
971
951
905
886
897
927
961
998
1033
1042
984
1029
1065
1001
1026
1030
1013
982
978
964
951
919
926
932
913
936
975
1070
1063
1146
1157
1087
1130
1112
1062
1109
1085
1059
1033
1045
1035
1029
1063
1135
1118
1160
1160
1106
1168
1125
1137
1100
1111
1104
1048
1022
1016
1005
1017
1086
1057
1055
1119
1191
1163
1151
1123
1120
1095
1112
1079
1104
1095
1067
1095
1123
1124
1105
1098
1062
1054
1012
977
941
910
885
871
884
907
959
997
1093
1184
1118
1090
1103
1138
1188
1173
1102
1087
1109
1106
1075
1093
1089
1071
1086
1079
1058
1100
1054
1045
1065
1058
1037
1049
1052
1041
1076
1041
1024
1019
1043
1049
1046
1056
1059
1034
1066
1016
974
973
973
966
993
1130
1164
1173
1175
1140
1117
1138
1106
1120
1117
1086
1036
1047
1049
1035
1049
1076
1074
1102
1125
1168
1127
1161
1157
1113
1142
1108
1116
999
938
912
893
911
940
959
1030
1172
1154
1175
1167
1151
1150
1150
1107
1086
1089
1052
1079
1078
1078
1053
1083
1078
1094
1065
1106
1043
1191
1142
1107
1100
1164
1125
1133
1089
1073
1070
1096
1097
1010
1067
1059
1052
1054
1004
1013
1013
1037
1078
1057
1064
1109
1113
1093
1086
1063
1031
1044
1058
1076
1064
1089
1075
1060
1079
1046
1028
1045
1087
1139
1082
1126
1138
1098
1112
1112
1091
1084
1049
1041
1036
1037
1014
1039
1066
1086
1097
1103
1081
1107
1028
986
1008
1024
1084
1181
1217
1159
1175
1157
1121
1076
1078
1057
1090
1083
1092
1085
1148
1104
1077
1055
1040
1022
1034
1106
1161
1169
1221
1160
1157
1162
1151
1086
1073
1060
1024
1038
1051
1053
1024
1016
1057
1040
1043
1088
1086
1087
1089
1067
1070
1095
1185
1151
1089
1040
1060
990
1011
1024
1000
1030
1139
1171
1171
1201
1170
1122
1079
1051
999
1011
1044
1043
1060
1097
1083
1075
1113
1151
1097
1126
1153
1078
1052
1083
1074
1036
1026
1042
1045
1018
993
971
956
974
988
981
1057
1172
1151
1194
1158
1125
1145
1146
1113
1133
1133
1067
1103
1140
1133
1152
1147
1107
1139
1183
1138
1126
1099
1081
1036
1005
1011
1014
1209
1113
1094
1084
1074
1057
1082
1096
1076
1083
1111
1081
1050
1070
1068
1046
1073
1077
1034
1025
1037
1026
1045
1081
1054
1029
1072
1069
1060
1051
1108
1062
1053
1075
1084
1075
1094
1115
1068
1053
1022
1000
1009
1022
1037
1010
1115
1053
1037
1057
1057
1009
1031
1029
1025
1054
1057
1107
1065
1068
1046
1050
1032
1051
1193
1032
989
983
1007
1104
1224
1097
1008
996
1027
1023
1055
1065
1041
1042
1058
1058
1069
1091
1090
1103
1129
1135
1117
1102
1097
1064
1078
1094
1113
1071
1099
1103
1096
1129
1080
1072
989
985
982
1020
1074
1036
1068
1088
1089
1107
1098
1084
1091
1104
1067
1068
1074
1050
1075
1064
1059
1030
1020
1027
1014
1017
1013
953
965
976
1019
1126
1198
1151
1135
1069
985
990
1015
1008
1083
1158
1188
1215
1207
1177
1165
1171
1131
1139
1147
1098
1110
1099
1073
1117
1102
1089
1068
1051
1022
1015
1030
1034
1019
1039
1056
1040
1069
1045
1035
1097
1084
1075
1093
1137
1121
1087
1160
1093
1013
976
967
972
1015
1150
1226
1340
1221
1195
1141
1165
1093
1091
1107
1073
1065
1065
1059
1056
1100
1100
1072
1100
1163
1071
1068
1088
1078
1114
1137
1117
1102
1105
1109
1001
977
955
939
961
1023
1085
1113
1155
1177
1187
1184
1115
1066
1047
991
980
1007
1024
1052
1128
1154
1140
1133
1152
1129
1111
1097
1070
1082
1083
1070
1087
1096
1051
1104
1096
1071
1070
1085
1100
1052
1051
1030
1047
1046
1060
1047
1020
1074
1084
1167
1146
1070
1039
1054
1028
1037
1042
1015
1025
1064
1063
1048
1063
1051
1015
1029
1031
1050
1063
1100
1077
1111
1146
1057
1050
1074
1049
1043
1063
1070
1066
1121
1176
1142
1195
1127
1008
984
950
918
899
885
891
891
888
906
914
917
941
957
961
983
1077
1158
1180
1191
1207
1184
1164
1186
1192
1121
1004
985
950
905
917
914
903
938
950
904
907
881
866
844
825
810
791
783
776
782
775
762
762
753
742
731
731
745
738
735
735
733
739
763
770
785
812
875
913
965
1023
1129
1276
1283
1341
1291
1360
1175
1100
1122
1152
1143
1052
1012
1012
967
981
982
1024
1004
1075
1104
1142
1178
1223
1159
1136
1154
1102
1183
1213
1196
1194
1185
1090
1073
1074
1114
1128
1121
1125
1072
1052
1060
1016
1016
986
946
953
973
974
1118
1069
1015
1041
1074
1002
965
927
909
948
992
1095
1116
1086
1125
1134
1111
1102
1077
1011
1040
1059
1080
1167
1183
1174
1157
1198
1167
1183
1224
1158
1132
1204
1173
1110
1124
1132
1107
1117
1179
1115
1116
1091
1124
1074
1020
1046
1016
987
1004
996
1020
1086
1066
1088
1137
1123
1121
1124
1119
1099
1118
1105
1064
1071
1095
1046
1079
1154
1116
1133
1160
1131
1065
1115
1154
1183
1175
1120
1057
1098
1091
1101
1225
1196
1182
1206
1145
1176
1265
1071
1005
1027
1040
1099
1174
1141
1219
1150
1107
1120
1156
1112
1099
1054
1056
1070
1040
1112
1108
1185
1246
1154
1156
1155
1130
1215
1127
1104
1136
1159
1120
1168
1179
1121
1155
1175
1158
1168
1211
1097
1092
1121
1025
984
993
1016
998
1045
1145
1211
1226
1060
985
971
951
936
922
905
893
905
908
935
996
1157
1242
1272
1281
1198
1173
1142
1099
1097
1119
1125
1066
1093
1116
1077
1019
1024
1045
1054
1090
1163
1137
1201
1176
1152
1144
1151
1096
1167
1238
1186
1204
1286
1140
1114
1138
1164
1124
1098
1133
1085
1171
1151
1102
1150
1197
1083
1051
1084
1116
1074
1177
1163
1003
1011
1002
980
1013
1077
1107
1082
1143
1125
1060
1054
1075
1027
964
928
951
925
918
955
1038
1042
1031
1072
1080
1064
1073
1040
1061
1162
1204
1178
1220
1217
1172
1084
1108
1125
1059
1097
1147
1099
1112
1065
1036
1093
1131
1081
1152
1234
1195
1165
1149
1086
1140
1135
1091
1140
1138
1111
1171
1156
1117
1093
1103
1063
1050
1023
1025
1120
1219
1194
1231
1270
1169
1151
1172
1103
1141
1152
1131
1158
1210
1142
1079
1090
1099
1070
1071
1101
1004
982
986
1056
1019
1058
1146
1196
1251
1192
1147
1191
1181
1129
1123
1106
1100
1103
1165
1126
1103
1106
1152
1108
1107
1072
1107
1103
1120
1148
1184
1152
1098
1011
966
967
1018
1095
1133
1158
1047
999
1001
995
1003
1035
1099
1163
1036
968
967
950
962
982
995
1010
1038
1074
1193
1205
1204
1156
1046
1045
1145
1152
1270
1228
1171
1166
1124
1062
1141
1111
1066
1128
1083
1031
1036
1110
1178
1105
1087
1066
1167
1305
1226
1246
1167
1102
1151
1215
1182
1199
1217
1145
1154
1137
1066
1104
1167
1034
992
933
905
913
927
923
954
1008
1062
1059
1075
1164
1093
1081
1134
1183
1174
1212
1240
1180
1180
1136
1066
1083
1095
1103
1033
1054
1072
1048
1073
1142
1128
1070
1084
1132
1121
1133
1147
1087
1127
1193
1075
1051
1059
1067
1074
1108
1204
1172
1248
1208
1129
1056
1059
1051
1125
1162
1185
1221
1185
1202
1169
1113
1146
1129
1086
1060
1068
1049
1017
1070
1096
1108
1141
1194
1122
1108
1121
1105
1099
1110
1052
1045
1069
1055
1031
1062
1112
1141
1083
1139
1153
1181
1179
1105
1146
1183
1129
1142
1237
1183
1124
1146
1186
1146
1159
1177
1134
1157
1188
1182
1187
1196
1131
1127
1119
1089
1148
1177
1087
1148
1186
1157
1159
1180
1135
1162
1171
1136
1132
1158
1125
1077
1124
1087
1089
1059
1045
1027
1064
1075
1066
1122
1120
1093
1078
1069
1076
1110
1101
1109
1145
1123
1083
1105
1120
1080
1102
1159
1118
1111
1100
1070
1098
1103
1097
1083
1108
1113
1102
1074
1105
1099
1171
1219
1189
1205
1253
1230
1219
1147
1083
1118
1113
1099
1142
1197
1126
1132
1185
1097
1111
1136
1093
1116
1124
1070
1078
1089
1090
1078
1078
1112
1065
1087
1097
1063
1100
1129
1140
1126
1183
1108
995
994
1034
1099
1149
1202
1172
1195
1198
1165
1149
1144
1114
1066
1062
1078
1072
1090
1129
1112
1171
1190
1169
1172
1166
1135
1124
1120
1078
1052
1044
1050
1025
1113
1129
1089
1077
1093
1073
1118
1121
1106
1130
1148
1081
1126
1110
1082
1173
1083
971
942
898
881
862
841
852
842
839
889
1092
1184
1147
1182
1189
1151
1191
1176
1118
1133
1163
1126
1123
1181
1171
1101
1070
1084
1052
946
956
945
938
1001
1060
1075
1132
1209
1185
1182
1186
1161
1111
1164
1180
1154
1150
1127
1113
1056
1110
1185
1119
1134
1137
1162
1118
1096
1128
1099
1157
1200
1213
1147
1175
1171
1119
1141
1140
1097
1120
1107
1071
1062
1100
1103
1054
1074
1062
1020
1036
1054
1061
1109
1151
1123
1068
1112
1121
1105
1146
1139
1100
1119
1133
1085
1139
1155
1136
1138
1154
1108
1140
1147
1105
1072
1118
1089
1048
1091
1096
1065
1100
1126
1082
1101
1110
1074
1062
1096
1133
1093
1107
1125
1084
1120
1123
1101
1122
1159
1076
1050
1107
1062
1081
1129
1119
1108
1141
1113
1081
1090
1093
1081
1114
1134
1087
1112
1084
1048
1086
1120
1096
1090
1110
1086
1115
1145
1166
1150
1161
1134
1111
1098
1077
1093
1119
1109
1146
1144
1129
1133
1159
1153
1111
1091
1029
1039
1048
1029
1035
1088
1140
1162
1170
1148
1148
1174
1139
1128
1121
1099
1099
1099
1065
1038
1069
1080
1078
1114
1107
1084
1083
1116
1064
1096
1107
1057
1085
1125
1078
1126
1149
1115
1089
1020
958
949
928
903
889
860
845
825
809
795
785
780
776
768
753
743
738
722
727
714
707
706
717
729
753
782
795
808
838
828
846
853
856
949
1099
1196
1314
1340
1359
1383
1346
1320
1406
1327
1275
1368
1253
1113
1052
1067
1070
1278
1325
1142
1205
1259
1171
1160
1229
1142
1096
1114
1080
1056
1117
1192
1147
1100
1171
1194
1145
1164
1214
1171
1267
1243
1192
1250
1258
1170
1192
1114
1067
1025
1046
1116
1107
1182
1175
1017
992
978
960
987
1019
1006
1091
1141
1147
1266
1295
1230
1246
1181
1105
1087
1114
1206
1275
1222
1222
1159
1152
1221
1113
1157
1191
1173
1247
1227
1133
1154
1162
1183
1186
1214
1228
1209
1266
1224
1212
1242
1204
1132
1168
1184
1121
1130
1153
1132
1121
1100
1042
1092
1096
1144
1211
1206
1227
1190
1165
1119
1120
1146
1114
1119
1141
1107
1086
1103
1090
1003
1026
1045
1055
1130
1195
1192
1238
1190
1202
1216
1184
1178
1293
1170
1129
1156
1129
1113
1211
1206
1168
1228
1230
1158
1149
1144
1104
1163
1231
1176
1192
1207
1172
1234
1193
1169
1080
1068
1048
1099
1124
1126
1120
1151
1140
1160
1133
1073
1106
1155
1151
1118
1126
1132
1188
1189
1148
1226
1172
1121
1155
1173
1149
1179
1177
1119
1133
1135
1080
1088
1124
1069
1117
1097
1077
1105
1104
1080
1133
1127
1100
1122
1105
1120
1114
1143
1109
1079
1108
1105
1080
1119
1167
1134
1180
1146
1111
1122
1137
1125
1112
1124
1102
1112
1115
1080
1112
1119
1068
1080
1120
1144
1171
1190
1184
1110
1106
1086
1075
1113
1113
1109
1136
1117
1100
1119
1109
1093
1141
1112
1099
1118
1088
1101
1123
1115
1113
1076
1086
1067
1091
1076
1043
1047
1051
1042
1065
1078
1063
1103
1108
1081
1108
1137
1099
1119
1100
1106
1078
1089
1097
1103
1116
1123
1086
1079
1133
1119
1142
1144
1118
1076
1098
1089
1110
1162
1123
1147
1158
1096
1082
1080
1059
1070
1139
1111
1153
1160
1122
1103
1124
1102
1091
1140
1122
1121
1144
1129
1107
1166
1149
1202
1166
1114
1120
1162
1153
1146
1154
1110
1113
1149
1098
1079
1095
1105
1135
1142
1144
1128
1139
1090
1059
1058
1013
996
1027
1079
1073
1118
1129
1116
1133
1144
1119
1138
1114
1097
1116
1115
1055
1061
1051
1042
1034
1066
1079
1107
1116
1090
1104
1138
1110
1096
1125
1111
1085
1088
1110
1104
1154
1160
1129
1120
1114
1076
1076
1092
1073
1069
1068
1052
1081
1084
1061
1070
1093
1042
1058
1083
1059
1100
1101
1087
1091
1072
1086
1074
1084
1099
1085
1092
1102
1101
1066
1080
1066
1066
1074
1081
1080
1091
1093
1083
1128
1107
1079
1084
1083
1100
1105
1090
1047
1074
1080
1064
1080
1088
1052
1042
1052
1071
1166
1072
1075
1032
1083
1104
1106
1086
1124
1115
1096
1124
1124
1109
1116
1115
1091
1071
1058
1043
1052
1103
1145
1133
1163
1152
1132
1171
1152
1104
1114
1118
1108
1105
1093
1088
1050
1057
1069
1043
1079
1079
1094
1116
1146
1094
1094
1100
1078
1087
1108
1075
1098
1104
1095
1084
1077
1050
1080
1100
1110
1109
1193
1127
1086
1031
1045
1030
1060
1071
1072
1082
1105
1086
1092
1124
1108
1059
1048
1041
1036
1058
1057
1070
1081
1096
1069
1076
1065
1039
1023
1057
1057
1090
1115
1089
1118
1121
1085
1063
1062
1043
1061
1091
1085
1067
1080
1089
1071
1061
1081
1065
1062
1085
1114
1154
1186
1131
1143
1131
1091
1082
1107
1072
1088
1125
1091
1125
1115
1110
1115
1109
1099
1108
1108
1102
1121
1120
1084
1038
1050
1038
1052
1072
1081
1063
1084
1083
1059
1070
1050
1030
1025
1078
1016
1033
1071
1069
1087
1118
1090
1078
1093
1051
1027
1080
1081
1060
1095
1080
1072
1073
1104
1084
1093
1124
1107
1118
1114
1085
1061
1072
1080
1031
1074
1056
1017
1047
1055
1079
1083
1108
1087
1090
1112
1096
1088
1102
1077
1032
1048
1065
1039
1042
1041
1026
1059
1061
1060
1061
1085
1053
1030
1063
1039
1008
1037
1045
1046
1046
1066
1049
1076
1061
1026
1038
1037
1024
1011
1023
1024
1010
1039
1030
1017
1038
1039
1033
1054
1041
1027
1024
1047
1044
1078
1104
1091
1099
1080
1037
1061
1060
1043
1052
1065
1071
1079
1087
1082
1060
1062
1034
1021
1046
1022
1020
1050
1063
1044
1068
1039
1031
1038
1039
1029
1034
1028
1000
1026
1039
1024
1061
1069
1078
1064
1087
1072
1049
1073
1076
1073
1089
1102
1055
1088
1081
1065
1081
1079
1071
1070
1083
1063
1046
1076
1057
1018
1026
1014
1014
1034
1070
1044
1062
1040
1006
1006
1021
1033
1026
1042
1037
1046
1074
1017
959
948
948
922
942
971
961
931
907
893
884
861
848
834
821
808
799
791
783
771
766
751
753
746
742
733
748
741
748
750
763
791
809
824
846
880
936
985
1006
1093
1220
1233
1103
1050
1065
1070
1065
1195
1206
1134
1175
1201
1138
1123
1150
1120
1153
1194
1185
1190
1209
1192
1167
1176
1185
1109
1119
1114
1195
1197
1261
1238
1213
1169
1059
986
984
997
1002
1022
1080
1071
1073
1142
1289
1242
1164
1082
1042
1031
1038
1124
1149
1149
1219
1172
1123
1147
1123
1092
1093
1107
1057
1049
1080
1106
1105
1143
1163
1137
1167
1158
1096
1069
1088
1082
1064
1121
1125
1124
1127
1116
1110
1162
1137
1078
1008
1015
1008
1089
1260
1268
1268
1316
1275
1247
1211
1147
1122
1126
1122
1131
1168
1172
1197
1183
1185
1160
1189
1181
1125
1195
1195
1135
1157
1156
1138
1191
1199
1148
1149
1124
1051
1012
1003
1013
1082
1049
1045
1006
998
1014
993
981
977
969
979
975
988
982
992
972
998
1033
997
994
1003
1052
1111
1184
1185
1218
1202
1151
1101
1105
1123
1100
1090
1146
1174
1123
1151
1151
1113
988
987
991
993
979
1009
1012
1028
1081
1142
1182
1237
1224
1153
1125
1132
1096
1121
1106
1095
1092
1110
1109
1203
1193
1167
1191
1249
1205
1241
1206
1190
1204
1185
1164
1130
1132
1138
1101
1102
1104
1110
1091
1103
1111
1127
1149
1132
1148
1002
970
947
907
884
864
847
833
810
801
795
785
784
774
769
766
754
748
737
729
717
698
692
673
663
655
656
651
655
639
634
649
660
681
705
681
721
717
721
766
859
965
1080
1227
1374
1395
1391
1392
1190
1109
1312
1377
1320
1160
1197
1223
1305
1331
1201
1210
1232
1139
1175
1228
1161
1028
1024
959
982
1146
1224
1150
1085
1163
1234
1046
1101
1149
1182
1303
1363
1254
1314
1132
1100
1197
1183
1153
1167
1225
1178
1142
1085
1009
1038
1108
1151
1049
1000
957
924
935
1007
1082
1170
1138
1239
1318
1270
1270
1231
1191
1185
1116
1100
1111
1158
1116
1147
1173
1213
1094
1161
1067
956
947
926
941
992
1193
1316
1186
1061
1064
1042
979
959
929
892
872
847
814
788
776
772
776
794
808
828
832
845
873
873
882
906
915
897
891
871
855
872
844
825
818
811
798
791
783
792
826
886
929
982
1105
1219
1226
1227
1205
1101
973
918
882
866
872
911
955
985
1074
1258
1241
1230
1250
1255
1213
1234
1191
1164
1099
1072
1088
1145
1114
1006
1039
980
1005
1108
1239
1334
1353
1261
1237
1242
1145
1065
1075
1084
1164
1205
1149
1159
1196
1133
1115
1161
1074
1030
1043
1093
1084
1033
1084
1147
1161
1063
1059
1061
1047
1102
1162
1082
1127
1116
1069
1060
1139
1005
989
1042
1081
1211
1263
1250
1272
1127
1066
1061
1099
1060
1082
1036
1000
1013
1036
1053
1054
1031
1102
1095
1090
1146
1074
1035
1080
1142
1063
1063
1071
1076
1104
1110
1157
1167
1199
1156
1123
1191
1218
1166
1230
1100
1048
1081
1088
1089
1060
1078
1092
1064
1028
1045
1076
1126
1117
1121
1100
1143
1133
1081
1135
1031
1006
998
1034
1047
1015
1068
1105
1057
1104
1140
1087
1099
1029
1007
1061
1086
1072
1088
1151
1177
1095
1120
1096
1048
1044
1069
1053
1085
1076
1056
1057
1058
1042
1016
1039
1037
1055
1044
1051
1065
1038
1043
1049
1056
1034
1048
1051
1023
1032
1047
1037
1026
1028
1032
1020
1035
1003
1004
958
954
974
970
936
975
1064
1051
1001
1034
1033
1027
1020
1033
1029
1001
1041
1050
1020
1036
1036
1019
1001
1003
983
949
949
926
895
872
877
918
1080
1054
1115
1166
1117
1077
1091
1064
1005
1002
998
990
987
995
997
1005
1064
1101
1071
1041
1032
1032
955
962
1056
1115
1162
1181
1153
1120
1146
1121
1067
1051
1061
1041
1039
1070
1088
1082
1093
1126
1054
1063
1111
1026
964
952
991
1044
1059
1185
1278
1160
1201
1183
1105
1065
1074
1039
1043
1059
1032
1034
1046
1032
1052
1074
1033
990
956
902
888
847
830
807
780
771
761
757
759
752
769
773
795
803
847
891
967
1026
1043
1089
1091
1084
1050
1041
1076
1116
1135
1140
1132
1069
960
982
1093
1051
1098
1022
990
1028
1090
1080
1093
1175
1189
1162
1128
1120
1095
1053
1146
1095
1086
1106
1077
1073
1079
1188
1183
1156
1198
1133
1079
1116
1103
1088
1057
1178
1068
1038
1027
1024
994
1039
1053
1035
1031
1054
1009
1028
1013
1049
1017
1013
1067
1028
1025
1124
1022
966
956
1025
1171
1199
1194
1202
1200
1145
1113
1099
1059
1024
1014
979
976
998
989
978
993
1000
1007
993
1013
1017
997
995
1004
986
1008
1044
1070
1040
1059
1059
1047
1069
1101
1054
1041
999
1005
1018
1008
1037
1051
1041
1040
1055
1040
1053
1060
1047
1058
1020
1015
1006
994
1008
1018
1017
1041
1031
1031
1033
1033
1067
1073
1051
1051
1045
1025
1042
1032
1003
1018
1030
1010
1004
1017
1009
997
974
939
915
917
927
949
948
1000
1035
991
1009
1012
1017
982
1000
1003
975
953
948
951
951
954
984
1013
997
1024
1026
1008
1039
1061
1066
1043
1076
1125
1081
1094
1082
1107
1080
1052
1081
1040
1068
1063
1038
1052
1038
1013
1027
1030
1012
1043
1050
1012
1061
1098
1098
1071
1059
1040
1028
984
1002
1002
963
970
984
983
999
1028
1070
1049
1025
1011
1002
958
949
956
949
949
936
940
942
939
953
957
954
944
956
963
949
963
966
967
956
962
976
953
959
942
936
923
929
922
924
900
895
870
851
852
876
920
957
1014
1040
1040
980
951
939
922
915
914
949
947
973
1038
1044
1048
1095
1057
1031
1044
1043
1047
1024
1039
1052
1039
1000
1019
1015
997
984
1022
1017
991
969
1026
1004
985
1019
1074
1049
1053
1070
1037
1047
1027
1037
1051
1031
1036
1047
1022
1026
1008
1008
1020
1011
1017
1016
1007
1003
1024
1006
1003
987
929
896
859
816
810
792
769
760
743
730
722
716
705
711
710
701
699
692
704
699
699
696
704
710
715
734
756
780
814
892
908
881
946
1063
1121
1040
1089
1051
1005
1001
1009
1030
984
1054
1056
1035
1032
1060
1053
993
1021
1090
1100
1132
1137
1048
1006
1042
999
1013
1085
1139
1058
1033
1059
1001
994
1036
1017
1067
1061
1028
1025
1022
1027
1002
1017
1040
1012
1041
1067
1022
1028
1028
998
978
974
1005
965
962
1011
1057
1024
1055
1062
1020
1061
1082
1077
1122
1173
1088
1089
1088
1077
1084
1111
1134
1097
1094
1096
1074
1130
1124
1081
1019
1022
971
928
950
945
941
1002
1012
979
1024
1046
988
1011
1052
1031
1048
1107
1108
1078
1113
1109
1095
1102
1143
1153
1126
1117
1095
1104
1126
1102
1044
1095
1000
944
946
983
972
982
1069
1142
1033
1085
1122
1125
1049
1097
1186
1242
1325
1295
1240
1159
1070
1106
1088
1071
1083
1080
1123
1125
1101
1159
1222
1193
1189
1151
1154
1138
1106
1060
1066
1084
1047
1021
1086
1001
945
943
970
966
961
1008
1093
1039
1062
1057
1027
1068
1045
1029
1020
1025
1024
1000
1050
1137
1179
1196
1275
1208
1153
1137
1160
1162
1151
1171
1160
1135
1117
1069
989
924
909
867
840
814
793
777
768
766
760
749
737
739
721
701
705
685
677
674
684
723
808
825
904
1070
1110
1115
1237
1189
1202
1304
1218
1258
1267
1248
1305
1358
1227
1315
1322
1287
1315
1279
1240
1234
1223
1173
1074
1060
984
935
941
932
955
1061
1109
1170
1160
1136
1060
1121
1134
1111
1207
1266
1150
1179
1159
1089
1039
1029
1114
1073
1114
1142
1117
1194
1228
1176
1229
1189
1035
984
985
1006
997
1025
1132
1222
1266
1210
1031
949
911
912
971
1010
1164
1249
1214
1290
1248
1211
1232
1186
1124
1115
1069
1015
1051
1143
1202
1166
1209
1131
1071
1072
1050
993
972
1002
994
950
1012
1077
1062
1095
1149
1136
1145
1142
1100
1037
1084
1039
971
916
882
831
802
762
780
761
755
760
757
745
771
758
757
754
748
735
725
727
733
720
724
737
764
809
874
940
991
966
1033
1045
1030
953
908
895
897
995
1048
1076
1117
1127
1073
1046
1068
1065
1045
1086
1106
1078
1156
1182
1222
1240
1142
1089
1111
1110
1060
1013
1039
1039
993
1011
1034
1043
1012
1031
1041
1051
1059
1102
1087
1020
1000
1019
1052
1043
1118
1166
1096
1033
1019
1019
985
1024
1032
1040
1012
1026
1062
1080
1062
1092
1094
1040
1015
1086
1120
1122
1088
1087
1085
1091
1013
1020
1034
1051
1053
1094
1109
1095
1103
1127
1118
1077
1103
1095
1090
1069
1107
1163
1037
1026
1029
1003
968
1006
1032
1070
1071
1253
1295
1215
1180
1143
1077
1062
1072
1092
1107
1108
1102
1132
1114
1129
1137
1087
1060
1055
1005
970
967
994
1007
967
1023
1042
1013
990
1052
1029
995
1015
1001
989
984
1025
1093
1134
1118
1176
1159
1166
1098
1030
1026
997
985
1011
1056
976
969
973
999
1052
1191
1213
1168
1166
1137
1102
1083
1083
1102
1074
1071
1126
1050
1063
1036
1072
1094
1065
1012
1003
1025
1003
1003
1141
1198
1133
1136
1148
1068
1069
1067
1030
1008
1030
1018
1042
1000
959
976
1019
1076
1106
1173
1201
1162
1139
1094
1008
986
987
979
969
1018
1090
1091
1037
1118
1133
1083
1091
1097
1074
1081
1087
1033
1043
1065
1030
1002
1038
1021
1005
1043
1081
1093
1132
1218
1202
1110
1112
1127
1070
1117
1136
1112
1115
1101
1078
1015
1046
1064
1065
1043
1097
1116
1123
1080
1051
1037
1049
1028
1078
1162
1133
1014
1002
1019
1009
1014
1026
1028
1002
1014
1038
1047
1019
1051
1095
1108
1138
1133
1121
1086
1098
1091
1069
1053
1086
1102
1105
1095
1108
1136
1140
1076
1076
1069
1063
1101
1043
1026
980
1035
1102
1118
1214
1269
1165
1171
1138
1088
1081
1104
1117
1073
1106
1119
1107
1072
1101
1141
1126
1097
1137
1099
1104
1147
1135
1113
1126
1083
1106
1167
1124
1100
1163
1153
1030
1028
1117
1191
1133
1035
1060
1109
1082
1193
1228
1188
1136
1119
1111
1076
1115
1106
1079
1024
1007
1007
1010
1037
1036
1063
1049
1073
1034
986
968
1007
1057
1037
1023
1007
1024
1029
1026
1012
1034
1100
1102
1161
1216
1162
1084
1149
1199
1196
1094
1129
1089
1022
1036
1096
1089
1060
1098
1131
1098
1049
1053
1036
998
1029
1071
1093
1045
1028
1030
1014
1001
1045
1060
1039
1009
1026
993
975
1000
1076
1103
1206
1204
1161
1211
1156
1092
1085
1079
1056
1088
1107
1063
1102
1110
1106
1070
1099
1137
1117
1045
1048
1062
979
990
1043
1165
1166
1110
1134
1118
1019
1023
1030
997
982
1011
1041
1055
1068
1134
1150
1157
1178
1130
1095
1093
1083
1086
1081
1133
1119
1086
1127
1176
1148
1077
1109
1163
1079
1057
1060
1001
961
974
1003
1011
999
1047
1086
1057
1007
1003
981
965
1000
1031
1042
1148
1256
1289
1190
1191
1168
1118
1121
1118
1132
1075
1056
1072
1083
1097
1136
1131
1101
1072
1097
1115
1087
1136
1169
1153
1118
1135
1168
1113
1137
1173
1148
1053
1025
1017
1012
1094
1194
1065
1030
1092
1097
1059
1133
1197
1066
996
1005
1041
1070
1174
1199
1149
1209
1197
1142
1143
1158
1132
1100
1038
1045
1036
1094
1138
1119
1156
1168
1110
1136
1144
1070
1117
1086
1054
1011
1067
1054
1013
1036
1053
1005
1017
1045
1060
1015
1055
1117
1084
1074
1093
1045
968
972
999
983
1030
1100
1054
1050
1119
1129
1078
1161
1164
1083
1102
1107
1071
984
938
916
880
883
843
814
798
783
776
770
763
751
757
752
736
737
722
723
719
715
715
739
776
791
802
838
878
896
945
1020
1128
1303
1440
1379
1354
1398
1400
1295
1343
1231
1316
1417
1249
1223
1181
1228
1164
1191
1191
1175
1183
1195
1127
1122
1122
1057
1098
1111
1120
1079
1142
1214
1153
1178
1222
1186
1200
1243
1176
1191
1218
1092
1071
1090
1079
1084
1148
1181
1122
1125
1164
1088
1095
1129
1089
1149
1118
1119
1086
1145
1177
1057
1027
993
1002
1022
1090
1095
1162
1182
1145
1145
1054
994
988
956
975
1023
1073
1071
1076
1065
1026
1033
1017
1016
1030
1089
1068
1049
1058
1034
1059
1090
1129
1162
1208
1194
1157
1160
1234
1095
1077
1078
1012
1024
1075
1033
1040
1066
1091
1236
1263
1165
1194
1259
1210
1207
1198
1203
1155
1156
1199
1137
1157
1152
1099
1078
1127
1120
1120
1190
1256
1239
1281
1266
1198
1176
1151
1132
1165
1190
1162
1222
1247
1212
1214
1183
1105
1187
1158
1115
1130
1184
1173
1124
1178
1173
1136
1215
1181
1183
1118
1113
1151
1165
1168
1212
1335
1287
1253
1275
1187
1143
1202
1232
1190
1220
1245
1155
1166
1167
1097
1117
1168
1163
1157
1206
1193
1156
1132
1142
1112
1061
1109
1116
1120
1174
1141
1123
1141
1125
1074
1110
1135
1101
1084
1100
1116
1120
1134
1136
1113
1084
1129
1095
1093
1097
1140
1132
1283
1346
1299
1270
1239
1192
1241
1216
1203
1243
1205
1156
1138
1163
1132
1156
1225
1167
1147
1206
1129
1014
1030
1104
1208
1117
1205
1221
1166
1173
1194
1125
1178
1182
1094
1058
1090
1135
1169
1253
1241
1170
1260
1231
1238
1289
1220
1229
1166
1162
1215
1239
1181
1100
1061
1064
1098
1179
1253
1174
1158
1144
1049
1035
1087
1094
1107
1155
1144
1066
1107
1112
1102
1159
1247
1177
1227
1255
1182
1129
1123
1075
1075
1110
1173
1149
1151
1174
1161
1155
1161
1153
1230
1164
1157
1224
1204
1196
1174
1135
1140
1121
1081
1092
1088
1094
1076
1103
1134
1134
1204
1215
1163
1133
1153
1113
1129
1108
1089
1085
1106
1102
1090
1076
1086
1107
1117
1077
1099
1097
1093
1103
1088
1054
1074
1066
1045
1024
1029
1030
1041
1049
1057
1084
1056
1049
1038
1038
1061
1040
1024
1029
1048
1022
1022
1007
989
1005
1015
1017
1019
1015
1021
1003
986
987
977
964
973
1005
1035
1044
1055
1061
1044
1047
1048
1005
1002
995
983
981
980
983
980
989
1008
1002
1003
1009
1025
1028
1012
1011
1014
1009
1040
1032
1023
1033
1040
1045
1044
1062
1082
1158
1144
1133
1102
1090
1073
1087
1085
1069
1067
1084
1046
1048
1048
1047
1047
1017
1023
1021
1015
1021
1027
1047
1024
1025
1014
1004
1011
1017
1017
1043
1074
1082
1092
1080
1067
1028
1058
1063
1061
1043
1031
1068
1019
1001
992
981
975
980
976
986
984
1000
1001
999
1001
983
984
986
978
988
997
1008
1027
1013
1009
1013
1021
1031
1020
1048
1029
1012
1013
1011
999
986
999
974
976
970
961
960
962
968
979
996
1001
989
1001
986
977
984
976
967
979
977
982
973
982
983
968
972
960
957
955
952
958
967
971
967
985
985
1001
997
1003
1000
994
1017
1007
1003
998
986
1005
1030
1003
1007
1007
1019
1004
994
983
966
962
956
946
949
947
943
954
956
967
971
979
993
994
1007
995
1001
986
972
978
966
956
959
968
978
992
986
999
1004
988
990
1005
1008
969
964
948
953
985
988
1033
1061
1020
1011
1030
1016
1002
983
985
965
986
986
990
953
967
994
978
970
970
959
930
918
895
851
811
777
748
735
725
717
707
697
692
680
684
676
676
676
678
690
715
735
788
910
963
960
1053
1139
1100
1059
1112
1105
1058
1083
1136
1093
1101
1068
1066
1029
1041
1083
1081
991
1038
1121
1041
1110
1121
1133
1079
1021
1038
1074
1149
1201
1126
1144
1151
1094
1109
1071
1030
1059
1056
1009
981
977
957
984
1008
1041
1014
1001
1008
984
973
962
943
951
975
957
970
974
962
966
983
984
991
1040
1036
1054
1031
1049
1059
1047
1066
1092
1104
1125
1090
1081
1115
1223
1152
1146
1156
1136
1123
1088
1057
1053
1068
1013
1038
978
947
929
1012
990
1085
1144
1084
1078
1121
1111
1065
1110
1144
1115
1068
1075
1057
1072
1107
1087
1106
1150
1154
1061
1048
1099
1104
1050
1096
1156
1059
1003
1015
1017
1022
1057
1135
1082
1077
1128
1159
1115
1050
1054
1072
1078
1085
1111
1045
1047
1055
1064
1090
1137
1152
1119
1188
1122
1038
1038
1026
1031
1047
1162
1128
1077
1143
1158
1065
1054
1059
1028
1055
1134
1209
1188
1176
1189
1144
1125
1127
1099
1116
1122
1088
1097
1104
1120
1086
1102
1096
1079
1039
1075
1074
1033
1052
1279
1196
1184
1174
1274
1211
1197
1206
1145
1145
1183
1176
1137
1140
1141
1173
1192
1271
1231
1229
1224
1239
1214
1173
1138
1117
1143
1122
1084
1102
1092
1089
1064
1096
1086
1064
1063
1055
1046
1054
1065
1058
1047
1051
1052
1029
1057
1082
1128
1165
1162
1186
1146
1098
1087
1079
1072
1075
1101
1073
1081
1136
1106
1167
1152
1140
1134
1136
1072
1098
1104
1046
1061
1039
1018
1031
1106
1122
1111
1121
1151
1127
1134
1139
1121
1143
1112
1130
1112
1074
1060
1071
1048
1043
1061
1051
1075
1095
1017
1027
1039
1030
1041
1059
1049
1025
1061
1079
1059
1065
1079
1079
1070
1072
1041
1044
1064
1036
1036
1052
1037
1044
1060
1075
1067
1079
1092
1073
1073
1057
1048
1068
1048
1038
1024
974
925
895
880
972
1093
1201
1205
1216
1247
1220
1157
1086
1083
1075
1069
1138
1064
995
1018
1026
1042
1050
1034
1019
1032
1059
976
976
959
1019
1076
1112
1168
1221
1247
1157
1151
1132
1094
1085
1088
1059
1064
1063
1036
1039
1064
1050
1033
1040
1069
1066
1056
1095
1061
1061
1069
1089
1073
1087
1109
1076
1052
1031
1037
1060
1026
1039
1037
1050
1028
1026
1040
1058
1035
1043
1084
1058
1019
973
956
941
977
1139
1175
1163
1180
1057
1015
1031
1084
1065
1108
1121
1095
1145
1137
1145
1096
1066
1065
1082
1116
1082
1057
1075
1070
1035
1065
1057
1050
1067
1089
1100
1135
1127
1132
1113
1087
1046
1025
1021
1010
1019
1040
1018
1011
999
1008
1010
1018
993
1006
995
986
995
1032
1044
1062
1059
1085
1093
1080
1047
1043
1042
1032
1056
1069
1088
1085
1118
1106
1051
1032
1036
1030
1027
1036
1043
1065
1095
1121
1113
1084
1068
1071
1031
1035
1057
976
955
923
917
976
1071
1139
1115
1117
1085
1038
1083
1075
1050
1048
1071
1079
1058
1048
1065
1046
1037
1030
1036
1040
1026
1012
1002
1012
1023
999
1020
1018
1036
1074
1109
1129
1109
1104
1094
1073
1066
1063
1051
1041
1044
1036
1036
1030
1026
1039
1031
1027
1044
1047
1048
1056
1072
1073
1047
1046
1057
1029
1031
1029
1014
1000
1005
1002
991
1010
997
1005
994
1008
1019
1040
1030
1071
1069
1070
1053
1036
1048
1027
1019
1023
1037
1027
1033
1013
1023
1035
1023
1029
1034
1043
1021
1012
1006
995
982
987
979
992
1005
1004
1009
1007
1000
994
1012
998
958
949
930
927
902
893
901
893
943
1010
1051
1059
1098
1090
1077
1080
1065
1064
1050
1015
1011
1032
1005
1039
1021
1047
1042
1049
1041
1056
1067
1024
998
1000
977
979
990
1000
1007
1015
1016
999
999
999
1002
1000
1006
1016
1016
999
1006
1006
1016
1014
1034
1055
1057
1045
1044
1088
1045
1027
1027
1037
1018
989
975
966
945
940
916
908
916
927
943
951
975
1010
1003
982
1010
1000
977
977
1001
998
990
1005
1001
993
990
989
973
960
953
968
959
952
959
995
1033
1025
1010
1018
1028
1016
1010
1001
1006
983
989
993
996
983
983
999
994
990
994
1010
1007
1017
980
938
916
913
950
933
972
984
1015
983
982
994
1017
977
982
985
1002
1016
1036
1051
1021
1028
1033
1009
1006
972
939
923
907
905
907
919
937
972
1040
1065
1100
1107
1067
1093
1077
1077
1040
1014
969
959
976
1031
1121
996
941
928
896
865
837
813
790
778
757
747
742
596
860
718
710
698
694
680
686
673
661
669
666
660
673
710
724
720
743
758
803
862
918
1008
1040
1086
1185
1138
1206
1270
1269
1237
1342
1273
1287
1298
1240
1249
1234
1144
1130
1141
1055
1111
1095
1053
1083
1051
1047
1100
1146
1141
1196
1054
1027
1073
980
914
880
846
832
823
824
813
818
812
831
862
893
920
957
1016
1028
1009
1035
1062
1038
1042
1071
1072
1050
1063
1062
1116
1161
1158
1127
1093
1022
1028
1022
1029
1075
1146
1097
1070
1092
1076
1052
1085
1077
1066
1057
1078
1066
1031
1041
1043
1016
1069
1170
1059
1006
1000
1013
998
955
1000
1055
1038
1088
1118
1088
1089
1091
1006
992
978
960
944
947
933
919
878
851
842
835
828
820
806
803
788
768
771
754
752
760
787
816
820
837
863
904
894
904
938
962
984
1055
1088
1084
1072
1115
1063
1048
1029
1028
976
985
1029
1020
1032
1064
1111
1077
1133
1154
1110
1087
1087
1061
988
974
942
897
892
901
970
999
1120
1273
1275
1286
1179
1089
998
967
931
911
953
1001
1041
1111
1182
1188
1183
1150
1117
1074
1070
1098
1093
1065
1057
1061
1011
972
1016
964
930
984
1030
999
1021
1044
1027
1016
1033
1006
992
1004
1001
986
1013
1050
1070
1092
1136
1138
1149
1099
1129
1112
1068
1026
1041
1049
995
966
967
928
904
891
862
842
809
787
760
748
737
731
729
724
733
726
734
727
728
716
730
713
704
727
699
700
707
720
752
783
844
920
960
1033
1085
1074
1085
1132
1094
1109
1131
1136
1097
1169
1215
1100
1061
1068
1030
1018
1036
1003
1017
1010
998
1006
1016
988
973
992
1024
1009
1036
1050
1007
1000
1009
990
971
999
1052
1009
1047
1131
1076
1103
1135
1122
1079
1114
1116
1024
979
988
997
990
1075
1140
1066
1074
1078
1041
979
1011
1075
1071
1125
1184
1164
1076
1091
1119
1108
1033
1061
1125
1139
1095
1129
1130
1074
1066
1130
1056
1101
1095
1035
1071
1165
1205
1161
1205
1163
1052
1062
1047
975
906
886
895
884
892
890
870
886
904
934
990
1060
1067
1099
1047
995
946
884
887
867
855
838
845
876
892
942
915
911
934
948
917
940
945
931
981
1109
1085
998
1027
1087
1022
1031
1079
1069
1030
1073
1111
1086
1131
1131
1069
1095
1123
1115
1094
1151
1167
1134
1127
1124
1069
997
1037
1076
1041
1043
1124
1163
1122
1106
1160
1107
1073
1124
1102
1025
1080
1136
1157
1063
1076
1133
1103
1024
1048
1088
1059
1103
1205
1081
1016
1033
1048
1007
1026
1105
1152
1179
1265
1209
1137
1178
1156
1076
1139
1117
1127
1085
1121
1122
1073
973
966
966
918
894
882
890
872
853
857
868
960
961
1065
1090
1057
1073
1094
1030
1039
1037
986
990
1030
994
1026
1061
1046
1016
1031
1056
1017
1036
1062
995
1000
1030
1035
1030
1086
1152
1052
1071
1099
1083
1150
1174
1118
1128
1213
1140
1035
1037
1074
1069
1076
1109
1103
1099
1118
1141
1066
1115
1179
1151
1213
1234
1119
1133
1175
1144
1089
1112
1098
1128
1031
1018
1069
1131
1036
1045
1038
1002
1075
1113
1066
1130
1192
1130
1110
1100
1084
1026
995
1058
1092
1074
1159
1199
1091
1132
1149
1079
1092
1160
1144
1095
1153
1231
1149
1182
1158
1126
1088
1150
1157
1090
1072
1058
1018
1031
1115
1071
1101
1137
1067
1052
1068
1017
1046
1103
1087
1128
1211
1175
1147
1169
1144
1135
1105
1104
1076
1036
1057
1136
1094
1043
1086
1101
1018
1103
1210
1176
1174
1229
1131
1136
1167
1147
1074
1087
1123
1081
1072
1098
1122
1054
1081
1143
1098
1013
1035
1060
1000
1051
1199
1192
1144
1246
1232
1168
1206
1201
1075
1090
1138
1131
1053
1124
1188
1164
1126
1149
1154
1109
1059
1076
1122
1096
1114
1149
1072
1002
1028
1065
1108
1029
1077
1079
1064
965
1027
1077
1058
1051
1088
1154
1085
1119
1180
1172
1112
1149
1148
1068
1041
1091
1112
1036
1039
1128
1198
1129
1144
1179
1139
1073
1108
1015
923
895
866
877
874
860
824
837
864
845
820
829
821
811
800
799
780
768
755
749
732
725
721
726
750
790
844
912
986
969
1017
1157
1216
1274
1342
1310
1227
1235
1149
1061
1038
1056
1169
1295
1246
1244
1206
1203
1198
1141
1092
1106
1219
1189
1092
1088
1105
1051
1042
1037
982
995
1056
1117
1044
1100
1193
1149
1185
1160
1065
1075
1098
1085
1029
1025
1053
1034
1063
1078
1007
1066
1076
1019
1007
1091
1099
1075
1095
1096
1049
1094
1118
1053
1026
1069
1055
1025
1129
1254
1198
1179
1187
1154
1112
1125
1126
1110
1120
1144
1099
1126
1182
1040
934
922
902
867
896
873
871
940
1042
1121
1180
1127
1135
1172
1160
1154
1238
1199
1227
1266
1196
1174
1185
1165
1131
1134
1142
1062
1052
1105
1000
1016
1182
1219
1155
1190
1166
1121
1124
1104
1089
1126
1227
1133
1167
1167
1093
1059
1102
1125
1115
1129
1191
1158
1225
1221
1216
1206
1159
1102
1119
1124
1036
1089
1111
1112
1286
1324
1165
1128
1211
1149
1118
1147
1100
1145
1206
1136
1103
1127
1123
1074
1078
1212
1097
1170
1281
1163
1183
1222
1145
1152
1186
1145
1067
1107
1158
1153
1072
1120
1157
1129
1128
1202
1179
1109
1107
1162
1096
1106
1135
1135
1129
1169
1110
1212
1230
1132
1184
1211
1181
1153
1184
1163
1094
1181
1139
1076
1089
1157
1171
1084
1081
1080
1053
1105
1179
1115
1148
1144
1073
1149
1182
1105
1152
1215
1158
1264
1298
1230
1205
1261
1122
1094
1184
1216
1206
1294
1207
1181
1245
1191
1094
1118
1138
1081
1151
1250
1202
1173
1210
1215
1153
1149
1145
1121
1165
1172
1121
1112
1219
1236
1276
1212
1130
1123
1249
1171
1114
1159
1178
1126
1195
1247
1204
1265
1244
1142
1150
1195
1172
1238
1128
1030
1008
1065
1045
1077
1254
1218
1287
1291
1173
1260
1236
1149
1176
1203
1138
1165
1180
1119
1123
1240
1226
1112
1149
1196
1202
1130
1186
1182
1106
1143
1154
1107
1149
1260
1214
1191
1228
1189
1117
1207
1165
1106
1173
1189
1096
1102
1146
1126
1202
1256
1214
1129
1069
1089
1019
1054
1113
1067
1113
1163
1113
1130
1114
1138
1225
1239
1179
1187
1174
1175
1090
1105
1129
1109
1036
1062
1094
1038
1143
1225
1113
1101
1134
1159
1128
1211
1187
1124
1224
1191
1153
1173
1208
1191
1186
1257
1197
1136
1197
1249
1183
1194
1243
1169
1210
1271
1176
1232
1274
1199
1235
1188
1145
1105
1160
1193
1165
1089
1068
1006
1044
1236
1134
1092
1038
1020
1042
993
993
1046
1004
1027
1065
1037
1105
1153
1165
1266
1300
1208
1229
1216
1186
1226
1148
1124
1135
1154
1083
1162
1225
1139
1166
1213
1171
1059
1122
1182
1156
1171
1309
1243
1176
1197
1171
1107
1126
1180
1118
1114
1176
1130
1080
1145
1210
1159
1181
1238
1208
1162
1178
1145
1151
1189
1130
1045
1067
1109
1027
1052
1109
1048
1005
921
848
651
1164
852
833
821
807
792
782
772
764
763
758
757
744
743
744
729
721
708
695
695
682
673
676
667
663
680
697
720
733
776
816
824
857
884
983
1019
1110
1210
1232
1272
1295
1286
1246
1233
1173
1220
1256
1253
1084
1049
1141
1294
1235
1267
1194
1152
1154
1124
1066
1017
1053
1024
1026
1086
1144
1201
1248
1236
1161
1099
1070
1047
1120
1123
1122
1078
1039
1108
1122
1038
1067
1131
1062
1039
1099
1136
1065
943
901
851
861
920
770
1258
1077
1023
1018
1053
1010
997
988
939
958
983
1010
1014
1149
1195
1191
1168
1212
1208
1195
1196
1173
1161
1177
1214
1231
1126
1114
1139
1150
1007
952
980
965
970
1026
1021
999
1074
1211
1249
1251
1236
1177
1189
1151
1175
1158
1158
1148
1136
1110
1128
1169
1139
1109
1130
1158
1127
1075
1168
1124
1078
1111
1186
1081
1014
983
740
1213
992
986
1027
1087
1080
1090
1117
1112
1149
1209
1202
1142
1155
1147
1139
1106
1119
1129
1145
1144
1140
1165
1134
1121
1100
1021
964
968
1042
997
1030
1133
1119
1091
1195
1309
1261
1260
1209
1124
1116
1113
1106
1131
1160
1171
1126
1175
1138
1140
1143
1202
1204
1110
1101
1090
1034
1035
1104
1159
1080
1104
1182
1078
1088
1128
1105
1018
1051
1095
1033
1049
1134
1128
1030
1108
1169
1128
1109
1083
1063
1034
1074
1142
1069
1119
1205
1136
1047
1121
1169
1115
1113
1158
1145
1058
1080
1115
1064
1120
1177
1125
1050
1051
1099
1047
1005
1039
1053
1003
1008
1132
1214
1089
1136
1152
1093
1024
987
996
949
1016
1154
1173
1104
1180
1156
1086
1047
1152
1173
1139
1152
1171
1163
1115
1145
1183
1132
1040
1016
998
944
958
1024
1005
951
771
1074
910
874
850
819
891
818
822
836
842
835
824
623
955
792
769
755
763
757
749
742
759
760
762
775
785
834
837
891
937
959
991
1009
1044
1096
1225
1127
957
936
905
899
907
899
887
567
1181
851
839
822
817
797
778
756
761
751
745
734
723
726
730
748
764
789
811
856
889
943
980
1010
981
1032
1063
1114
1097
1112
1095
1105
1007
924
875
866
847
883
899
939
943
987
945
916
944
961
996
977
1017
1045
1014
1025
1085
1121
1134
1162
1166
1154
1093
1112
1105
1074
1106
1161
1127
1076
1089
1107
1048
1067
1086
1042
1021
1077
1110
1074
1045
1073
1077
1042
1120
1147
1108
1102
1067
1014
1041
1063
1059
1070
1034
1058
1050
1048
1134
1158
1075
1015
1053
1043
1021
1041
1051
987
993
951
933
957
966
942
998
1038
1049
1049
1077
1057
1063
1063
981
956
948
918
950
994
1045
1083
1168
1122
1095
1122
1147
1088
1101
1111
1065
1085
1096
1056
992
992
981
946
947
965
972
957
983
977
945
968
1008
1014
1009
1081
1080
1057
1120
1149
1135
1099
1119
1146
1121
1075
1038
965
933
963
981
975
1003
1036
982
972
1024
1006
996
1046
1073
1039
1067
1083
1072
1174
1201
1138
1098
1110
1124
1107
1088
1105
1122
1085
1077
1089
1088
1055
1065
1093
1110
1045
1115
1165
1160
1116
1006
1029
1016
958
969
986
986
981
1059
1099
1048
1099
1169
1161
1163
1157
1116
1117
1103
1085
1064
1078
1098
1109
1058
1057
1143
1075
1015
1078
1100
1067
1020
1067
1063
1006
1037
1027
1000
987
1010
1058
1050
1111
1138
1096
1118
1140
1093
1024
1028
1111
1136
1156
1220
1166
1140
1146
1140
1097
1100
1118
1080
1095
1063
1215
1082
1085
1179
1100
1111
987
926
908
879
867
847
839
847
858
860
918
955
968
980
1002
1032
1003
1037
1050
1009
1003
1035
1057
1015
1052
1098
1032
1019
1084
1135
1089
1104
1107
1090
1171
1228
1163
1126
1132
1125
1087
1096
1185
1199
1138
1165
1138
1121
1136
1179
1160
1093
1135
1180
1083
1061
1095
1124
1154
1189
1233
1143
1109
1085
1063
1123
1172
1096
1105
1108
1099
1050
1070
1124
1060
1045
1051
1062
1073
1058
1091
1095
1034
1060
1057
1041
992
1010
1020
1012
1091
1139
1096
1054
1077
1128
1057
973
966
945
928
937
907
910
911
943
975
981
1051
1104
1073
1020
935
909
863
835
832
802
787
792
787
800
816
841
863
895
903
891
931
959
964
930
952
958
895
886
877
871
881
911
954
953
984
1037
1048
1018
1064
1101
1081
1069
1077
1106
1041
1065
1053
987
981
1020
1054
1023
1058
1112
1059
1075
1103
1089
1043
993
949
916
930
943
920
990
1021
984
986
1017
1013
972
1006
1045
1015
996
1048
1054
992
1005
976
915
943
923
897
920
952
963
939
958
972
994
994
1050
1071
1044
1098
1131
1130
1093
1110
1124
1067
1065
1075
1031
966
992
991
968
1003
1073
1122
1097
1241
1225
1115
1109
1107
1046
1047
1089
1134
1093
1163
1184
1093
1133
1126
1085
1059
1034
1012
934
950
958
934
1001
1069
1072
1075
1151
1207
1179
1219
1258
1180
1157
1169
1148
1119
1151
1190
1139
1065
999
1036
1013
972
1041
1083
1060
1075
1176
1237
1222
1207
1166
1165
1171
1164
1092
1138
1131
1133
1123
1021
1062
1063
1011
986
956
980
936
926
978
1014
974
1041
1086
1036
1026
1079
1044
970
963
935
922
945
950
932
970
1000
1007
998
1071
1065
1026
1098
1144
1207
1210
1230
1212
1262
1174
1088
1084
1132
1123
1047
1069
1122
1074
1037
1053
1048
969
960
933
893
904
943
983
983
1043
1061
1008
1009
1035
1022
974
997
1010
975
1004
1033
990
960
1001
1021
977
993
1023
1021
986
1023
1021
986
983
1016
1030
972
1007
1004
962
978
1002
987
910
915
935
907
947
989
963
969
1000
1001
952
961
981
948
962
1002
1017
964
966
920
872
892
898
888
892
922
932
929
940
968
936
924
928
908
904
922
932
912
970
992
975
973
1003
988
960
1008
1008
956
961
979
939
915
853
836
846
835
813
802
784
773
759
753
774
759
741
741
736
745
768
775
784
803
829
841
868
883
928
991
972
1011
1026
986
944
925
883
857
839
841
887
914
918
957
934
910
877
864
864
865
864
888
848
838
818
826
815
814
794
800
782
787
795
815
833
896
953
1013
1014
1070
1039
974
972
980
978
1035
1077
1023
1036
1056
1016
1006
1034
1029
974
912
850
843
829
796
789
772
792
787
797
810
877
935
928
965
979
952
938
946
961
942
997
1007
989
1004
996
981
999
973
942
950
915
909
921
918
935
962
951
955
967
935
936
943
918
931
976
982
957
997
996
985
996
974
961
971
965
957
983
965
961
990
950
946
970
956
955
974
941
942
971
979
945
964
974
956
969
982
949
959
969
929
940
971
984
953
980
973
954
992
1002
972
971
983
939
952
977
975
954
988
986
1000
1031
1011
975
1000
999
953
921
845
822
814
804
786
801
798
816
846
882
853
836
833
830
854
890
890
901
974
1017
958
973
999
995
920
902
938
927
885
872
874
974
994
1007
1044
1038
1023
1032
1024
999
1055
1057
999
995
1017
997
959
1018
1039
988
1003
1042
1001
994
991
965
963
964
926
933
965
967
1000
1124
1101
1025
1027
1025
992
1026
1043
1037
1046
1036
1005
1017
1050
1008
970
1000
1021
978
975
1003
1003
988
1058
1027
983
964
892
864
899
934
942
993
1023
985
1006
1036
1025
977
1009
1024
1001
1029
1056
1037
1062
1072
1043
1036
1045
1033
944
970
992
957
961
1009
1044
1002
1019
1039
996
1027
1026
989
1006
1067
1071
1038
1078
1072
1037
1006
1032
1040
993
1022
1041
985
973
992
1018
987
1032
1065
1026
1012
1036
1031
1001
1039
1034
996
1025
1031
978
1004
1039
1035
1057
1032
998
969
991
1038
1026
1062
1140
1078
1068
1066
1059
1020
1043
1038
987
977
1041
1070
1005
992
1047
1051
1003
996
997
986
991
1034
1023
987
1019
1044
1063
1048
1063
1008
988
1021
1030
977
1033
1063
1011
1020
1055
1014
982
1011
985
967
993
988
954
974
975
939
968
988
963
941
969
1000
943
906
852
828
818
632
922
825
797
776
754
767
761
760
747
743
757
744
728
718
715
709
711
727
755
766
777
800
844
900
958
1013
1055
1045
943
882
854
849
833
845
863
868
850
875
882
937
957
1036
1070
1026
1026
1032
999
1005
1058
1073
1031
1018
1013
963
1004
1038
1051
1028
923
915
895
867
877
877
861
861
856
973
1092
1069
1049
1054
1041
990
939
932
944
909
946
984
961
1000
1012
996
999
991
969
973
1005
1030
1014
1022
1046
1049
1012
1004
942
929
943
936
946
997
1024
983
995
991
909
875
831
836
820
836
877
892
877
836
832
848
936
995
1023
1032
1076
1073
1000
999
1008
972
947
970
986
928
966
1033
1008
985
1023
1014
979
1009
993
960
962
967
977
981
1017
1008
998
1014
1003
988
1007
996
959
968
1013
997
986
1000
951
912
879
853
889
943
980
999
992
970
1008
1021
966
980
995
962
979
1000
1013
988
1014
1063
1005
1015
1026
1010
990
1008
991
984
1010
995
975
996
1013
967
975
978
964
987
988
974
988
1011
1003
988
1003
977
942
978
987
951
967
975
948
951
943
911
905
947
980
971
994
1051
1034
1038
1052
1049
980
1012
1028
1004
1028
1056
1029
1029
1064
1060
1012
1008
1027
980
987
1020
1017
971
1009
1016
977
976
1007
963
960
984
975
950
969
954
921
947
963
938
955
981
966
955
975
917
583
1069
786
762
755
741
761
747
623
883
788
771
771
753
757
762
774
818
886
918
953
998
1031
1017
1048
915
839
817
800
781
758
778
786
782
789
820
870
918
972
997
1026
1005
1004
989
986
968
969
998
1023
1036
1022
994
989
1078
1093
1089
1102
1128
1194
1200
1117
1062
1029
964
935
914
892
865
844
867
1054
1118
1102
1076
1072
1088
1056
1026
1037
1044
1020
994
1020
1038
972
995
1017
997
974
1012
1020
1007
1007
1034
1015
1025
1053
1031
1034
1068
1041
1031
1036
999
985
993
1000
971
1012
1016
1008
1022
1042
992
973
969
962
1001
1026
1036
1015
1019
1000
964
966
976
944
973
982
951
960
973
939
931
943
930
908
919
886
843
816
793
805
794
787
788
786
785
793
796
780
793
793
778
782
778
757
756
757
779
765
769
802
820
890
953
992
1009
1005
1028
941
871
898
982
1035
1076
1081
1082
1043
1037
1026
1000
988
959
952
924
912
945
870
880
913
953
931
917
904
899
875
880
907
933
955
969
926
857
825
797
781
754
756
746
740
734
729
724
719
1513
743
729
742
775
813
835
856
862
856
865
826
799
767
801
828
842
821
825
815
802
768
772
736
733
712
698
685
687
684
678
684
688
690
704
699
720
744
784
827
849
872
878
878
847
799
767
749
749
735
729
763
813
877
965
895
909
970
891
821
851
872
882
824
873
917
1039
988
898
853
878
896
874
903
908
927
920
863
844
830
911
957
943
941
874
881
866
860
814
853
870
835
841
838
847
859
836
845
840
821
797
803
849
951
984
1006
944
909
885
855
868
875
849
803
882
913
932
842
835
884
920
822
791
796
789
755
785
803
819
817
824
825
795
797
798
776
780
780
762
759
740
728
724
729
726
712
729
728
727
738
732
729
757
751
741
747
744
725
744
725
719
724
720
707
717
711
701
704
693
688
684
673
669
683
672
681
677
675
676
674
680
674
685
689
708
699
703
698
719
733
755
759
784
796
776
771
763
738
720
711
693
687
682
673
676
675
678
690
713
763
786
808
835
829
820
844
838
799
804
788
767
743
754
760
758
747
770
765
787
782
769
757
766
760
764
756
767
758
746
739
752
736
721
727
720
718
711
703
707
700
706
695
687
682
659
664
665
657
657
680
682
716
763
780
770
782
798
812
808
766
774
758
747
736
734
709
731
706
717
738
763
777
794
808
826
824
835
843
844
847
864
890
837
860
911
992
898
909
904
984
1015
1017
1057
1072
1059
1043
998
995
991
1002
1090
1088
1074
1088
1077
1075
1016
935
879
907
959
1042
1016
998
985
961
922
884
711
859
760
723
726
811
1081
853
858
876
868
1052
1161
1158
1104
913
890
800
794
772
754
737
770
852
966
919
927
886
897
956
983
944
1024
1070
1007
1029
1047
1044
1032
1081
1128
1140
1069
1013
1004
902
877
842
846
860
890
847
862
898
925
907
994
1085
1048
1023
1107
1063
1013
1039
1090
1035
1070
1060
982
1053
1074
1062
1081
1106
1064
1061
1052
1027
1078
1043
981
1051
1119
1033
1064
1085
1047
1076
1105
1133
1073
1056
1025
1064
1122
1108
1109
1153
1119
1123
1084
964
971
976
973
963
998
961
986
1038
1073
1017
1050
1023
994
1013
1055
1052
1032
1065
1081
1044
1065
1067
1033
1044
1004
1003
1044
1003
1042
1044
1024
989
1007
1016
923
922
997
1066
1039
1057
1077
1040
1022
1033
989
1039
1134
1113
1213
1157
962
907
851
824
896
1008
1054
1031
1059
1085
1067
1092
1066
1031
1036
1058
1034
998
1037
1037
1154
1117
1089
1050
1001
978
1044
1089
1060
1139
1144
1109
1114
1102
960
932
933
888
926
986
986
989
954
921
942
976
993
1038
1049
1009
1022
1043
991
1018
1058
1047
1074
1105
1088
1112
1150
1158
1119
1101
1037
1027
1049
1025
1047
1096
1051
1039
1057
1019
1038
1071
1009
942
972
971
923
926
942
902
917
933
924
980
985
1005
984
1032
1062
994
948
965
1036
1052
1165
1102
1037
998
1000
972
989
969
940
974
992
953
970
983
958
961
986
950
967
1002
972
960
1004
1014
980
1033
1059
962
938
963
924
923
1060
1093
1036
1065
1093
987
966
971
932
951
963
924
882
883
881
874
927
954
964
976
987
975
976
925
925
888
845
855
835
849
887
892
858
835
828
804
794
776
772
780
819
898
921
966
987
1013
954
904
957
927
956
1041
1069
1026
948
927
959
953
877
878
874
850
875
920
957
953
955
942
897
852
818
818
779
757
742
697
730
708
716
734
743
770
839
957
996
949
1027
972
869
859
881
829
811
808
799
820
942
944
932
902
884
893
873
859
843
802
815
776
790
788
783
792
815
823
833
847
844
821
796
787
782
770
775
760
738
748
738
723
728
731
715
712
725
721
739
750
740
742
751
753
733
768
753
752
743
759
744
748
741
738
721
731
713
733
728
738
742
733
757
774
768
791
797
795
798
819
820
838
796
797
820
805
806
797
781
769
731
739
711
685
691
676
682
682
691
705
716
730
733
757
763
783
870
824
803
788
773
734
717
707
698
680
673
668
654
663
684
716
734
790
822
816
735
747
712
702
692
698
675
694
704
711
703
700
700
705
701
699
689
690
693
688
680
413
933
681
666
655
691
689
716
736
737
735
754
768
769
787
794
787
783
801
786
783
807
800
800
804
806
794
797
768
796
788
793
801
835
834
820
816
808
790
771
766
751
742
748
739
742
748
796
809
804
799
822
807
800
806
808
800
776
784
774
766
779
803
814
805
826
825
811
798
789
775
767
763
774
784
797
835
859
859
869
854
836
807
805
802
806
806
819
813
811
839
864
856
884
888
867
877
880
792
788
762
735
737
755
764
789
793
806
804
809
787
792
774
763
761
745
743
731
753
760
754
757
807
861
844
809
839
835
834
796
775
801
778
755
772
797
754
797
819
978
869
950
957
958
910
863
920
949
887
854
841
822
851
866
814
790
808
854
894
889
585
1158
834
832
803
743
758
748
735
529
474
435
703
724
716
475
556
422
726
422
672
364
431
443
556
450
957
702
464
929
694
686
700
699
700
702
696
696
684
689
695
675
702
688
689
707
725
724
719
674
814
721
743
733
718
711
718
706
709
692
708
714
716
736
748
741
746
760
758
753
742
748
727
736
726
717
720
716
753
761
759
797
826
810
836
789
799
779
738
752
723
753
758
749
786
807
781
835
816
790
794
780
753
785
744
761
741
749
768
768
782
780
799
804
808
763
773
755
715
726
712
705
706
715
723
713
719
740
707
724
721
716
715
707
728
719
711
716
704
696
682
668
679
678
678
695
705
694
712
702
721
710
693
708
700
685
666
672
671
657
430
897
675
673
673
682
686
704
698
717
736
716
723
717
703
710
696
669
674
670
675
680
689
686
696
705
713
713
714
735
744
728
727
721
703
710
717
706
729
749
768
796
825
825
770
778
759
731
737
713
700
694
724
726
716
741
730
714
729
725
714
741
748
755
804
795
782
811
778
802
804
794
808
802
768
791
789
780
799
786
784
802
809
824
876
810
821
829
771
796
769
762
764
746
752
573
933
763
749
718
735
711
707
693
698
691
712
734
726
758
731
745
765
759
755
786
794
784
814
815
813
820
782
807
751
779
738
754
754
731
747
765
800
829
831
828
858
794
817
774
780
779
730
769
749
721
762
745
753
767
768
760
798
762
776
792
755
766
760
747
741
729
735
725
713
725
702
717
715
702
721
727
713
717
719
694
716
705
683
701
690
674
695
687
697
694
725
717
713
726
723
722
730
749
757
727
751
738
712
727
722
702
729
728
716
750
742
740
766
776
742
762
768
758
753
772
741
773
770
757
746
759
760
747
771
757
761
784
786
780
791
820
796
766
792
770
754
775
754
761
791
787
818
785
803
774
753
773
737
739
739
728
722
720
735
759
806
818
807
824
826
780
785
740
769
754
736
753
742
726
739
723
754
736
717
744
733
726
742
732
744
757
742
749
757
731
757
730
732
730
741
747
753
765
778
784
781
777
763
767
748
739
714
710
694
699
679
691
694
713
738
765
807
800
825
802
810
779
762
723
731
723
689
704
690
677
707
715
743
731
752
752
737
764
769
755
771
768
777
804
816
778
799
772
765
758
750
748
743
674
787
724
744
759
781
771
777
809
804
910
860
860
844
825
774
760
737
732
709
712
708
700
701
695
741
792
854
915
902
838
839
811
768
762
730
736
712
724
727
729
739
769
799
789
803
808
793
823
806
800
832
840
819
841
858
823
826
811
793
795
785
804
844
815
800
805
799
720
766
778
763
762
750
762
748
723
749
779
774
860
920
895
839
842
773
781
763
724
745
750
732
777
790
828
887
896
905
815
826
831
792
739
761
757
740
767
770
781
822
825
791
824
828
834
850
805
852
816
828
822
805
836
847
865
890
917
910
878
894
838
832
806
769
812
795
786
821
829
809
845
849
776
797
775
748
746
766
801
804
763
802
774
783
805
811
800
809
823
809
817
810
796
822
827
819
839
819
825
810
792
804
798
778
804
807
806
837
864
848
823
870
835
877
906
766
931
828
802
791
770
749
766
755
741
739
585
877
754
735
747
766
762
781
795
792
790
792
796
787
780
748
770
752
736
549
938
720
728
726
732
707
729
751
851
900
937
897
901
862
793
777
797
761
781
756
776
782
748
788
784
780
805
820
810
826
849
835
817
858
878
834
851
803
817
793
808
828
833
801
830
811
786
793
779
763
764
777
752
782
783
776
858
858
808
845
837
843
923
910
1003
925
907
955
878
856
978
877
853
985
869
850
989
921
825
823
837
817
859
848
864
895
833
841
800
775
791
774
764
796
789
787
789
802
790
792
783
769
791
785
806
813
816
824
844
850
841
864
851
859
859
846
864
815
821
817
795
821
820
794
776
768
759
751
774
762
766
819
783
790
777
792
792
766
774
763
760
754
760
765
784
807
798
843
849
793
821
783
822
833
821
829
815
798
784
769
755
728
779
806
794
836
843
807
848
850
821
848
828
819
806
817
807
804
812
785
780
756
770
829
845
810
824
801
765
750
761
729
752
729
727
755
810
864
847
834
835
763
777
746
741
710
716
738
742
768
772
768
758
745
755
764
805
778
764
762
740
744
735
724
725
711
720
740
763
796
806
780
799
791
741
772
744
717
743
726
721
688
724
748
749
813
807
795
785
754
773
763
737
732
736
734
723
750
762
754
765
768
759
776
763
753
754
724
724
705
725
733
732
760
744
747
762
760
752
742
753
771
774
777
755
755
772
729
722
713
705
703
698
699
693
695
724
710
746
738
715
733
732
706
718
708
682
698
693
664
688
677
664
679
685
688
682
709
712
708
719
717
687
781
734
737
723
736
747
754
729
724
743
739
751
789
817
810
792
789
751
739
720
704
714
715
696
714
719
709
712
724
724
722
743
732
728
749
729
733
744
712
734
731
718
747
765
763
753
754
730
722
724
709
701
699
682
689
692
678
685
690
665
680
667
657
651
635
643
642
640
632
632
616
642
642
640
637
627
640
639
641
639
613
628
623
630
607
621
617
624
622
630
637
652
664
670
675
676
681
677
671
673
674
672
668
668
670
664
656
662
667
669
682
708
735
731
739
734
744
737
718
721
720
708
709
712
718
720
732
740
732
743
701
715
692
691
674
674
549
797
675
620
764
689
706
719
710
730
754
747
777
812
831
806
815
808
797
806
777
742
763
718
742
742
725
743
749
730
738
735
751
732
773
763
792
790
809
850
847
817
788
756
773
745
756
767
752
758
789
759
783
790
824
852
833
843
813
788
802
767
799
793
769
793
774
767
784
771
780
784
766
782
795
842
841
850
860
837
825
814
778
785
755
782
801
754
798
743
778
777
768
790
775
801
[truncated: 24,421 more chars]
