# Supplementary material for: Comparison between Electrocardiographic and Earlobe Pulse Photoplethysmographic Detection for Evaluating Heart Rate Variability in Healthy Subjects in Short- and Long-Term Recordings
Source: Sensors (Basel). 2018 Mar 13;18(3):844. doi: 10.3390/s18030844 (PMC5877367; doi:10.3390/s18030844)
Supplement: Supplementary file 1 [file sensors-18-00844-s001.zip › DATA/24_hours/9/ppg_data.txt]

439
892
861
846
834
816
774
763
757
740
746
739
754
736
754
743
740
751
759
752
750
750
745
721
727
732
724
697
723
715
724
719
504
952
741
748
751
755
778
776
765
753
744
727
729
724
706
701
715
721
714
721
711
734
752
772
770
758
756
758
751
734
744
733
742
741
722
717
743
741
756
759
748
741
724
716
709
704
761
797
793
777
828
819
807
783
761
746
720
706
682
679
675
654
654
669
676
694
707
714
719
716
701
694
670
685
650
650
668
668
654
651
647
663
675
701
706
721
705
747
727
721
725
727
727
743
735
740
730
727
715
697
685
670
678
664
666
665
675
685
699
722
743
766
785
787
811
824
798
774
745
715
703
699
700
703
692
770
769
772
776
774
762
756
759
740
723
718
698
696
688
663
676
668
675
688
684
690
675
663
675
681
695
701
714
713
740
762
744
750
744
696
756
748
718
744
701
727
721
709
693
695
686
675
680
677
671
678
686
694
792
835
835
816
819
811
791
788
744
727
705
686
674
669
657
684
743
854
847
824
788
814
813
803
807
792
804
792
772
750
741
704
759
769
799
760
748
747
737
738
762
769
787
785
794
763
755
763
773
795
795
797
817
811
810
815
788
781
735
743
716
715
712
726
760
788
831
874
891
884
824
813
784
790
792
790
779
755
765
768
760
756
742
730
730
724
724
726
760
803
823
822
848
848
817
814
810
808
797
784
746
743
737
722
722
761
791
829
887
899
885
856
840
796
799
781
733
733
724
715
717
748
754
782
773
796
799
794
798
810
797
787
808
791
795
781
767
760
726
736
727
719
743
762
798
832
849
847
850
851
864
807
785
738
722
698
688
677
684
720
793
840
852
886
888
924
893
894
889
860
842
829
821
817
801
849
853
850
837
846
829
779
758
760
763
757
727
743
733
738
737
754
745
752
776
769
797
800
845
837
818
769
746
728
716
699
715
732
811
872
901
893
780
848
779
822
813
822
780
802
786
780
797
793
790
764
759
772
773
792
813
799
793
832
831
822
824
808
816
818
787
792
798
797
799
813
791
802
825
856
847
828
817
818
848
804
784
782
771
760
737
720
721
712
691
698
726
738
733
721
705
711
703
715
711
706
707
677
695
714
750
736
761
768
792
767
746
727
717
722
745
730
728
742
749
740
762
773
754
780
777
773
741
742
742
717
711
707
728
739
769
745
778
779
765
753
766
766
732
747
768
772
777
769
744
746
747
747
731
716
718
719
704
698
697
713
724
759
802
802
803
786
748
756
785
743
759
755
745
709
729
764
742
738
740
704
735
731
718
735
761
754
752
775
764
742
735
709
736
721
704
710
682
671
687
690
657
689
668
683
709
711
767
771
780
835
823
826
807
801
743
739
739
721
703
736
768
735
728
719
702
692
685
680
680
676
682
685
671
664
660
655
686
643
664
651
648
630
653
653
647
677
664
662
657
653
662
652
651
659
635
640
622
646
622
630
641
616
601
627
619
619
606
615
624
606
616
618
606
627
614
630
639
641
626
644
635
641
654
655
675
683
675
702
693
709
727
696
733
691
692
710
659
659
676
678
657
671
689
689
712
695
707
716
707
694
658
681
685
680
712
697
704
726
737
740
762
728
724
718
710
717
700
715
700
699
711
701
747
717
726
725
697
707
697
682
670
667
651
642
636
624
641
614
618
627
622
630
651
682
708
726
727
759
740
722
722
710
681
669
669
647
661
665
668
690
691
728
733
758
785
761
759
742
710
696
683
675
672
679
684
694
716
717
727
735
744
745
730
730
734
729
740
732
742
739
740
722
710
722
725
730
720
753
748
750
741
730
709
690
677
671
667
667
667
644
642
645
639
641
581
704
669
669
695
637
706
674
646
670
677
654
640
663
591
691
654
639
639
661
648
665
688
666
726
705
699
728
701
729
713
701
717
691
739
728
726
751
738
756
783
779
809
791
756
717
767
822
869
900
1053
917
877
1014
875
786
715
752
725
780
766
806
802
810
820
770
799
775
742
759
742
717
753
763
786
825
823
823
874
832
803
811
788
766
743
766
750
734
758
778
820
802
845
813
805
786
753
778
760
789
826
780
795
780
807
785
814
759
777
754
780
752
761
736
758
785
763
820
785
788
826
761
795
792
793
790
772
795
737
732
715
725
717
727
712
715
698
688
680
669
667
662
654
638
656
655
671
659
652
654
656
670
679
679
657
659
658
653
649
649
660
657
662
670
669
685
693
690
424
867
720
663
653
670
678
666
683
696
682
700
682
669
670
648
652
627
610
624
611
608
614
589
605
600
594
601
599
588
588
584
566
486
680
568
558
569
570
565
571
560
546
558
555
546
553
556
560
559
558
555
551
557
561
547
564
559
568
568
566
580
579
592
583
596
588
596
589
595
573
572
575
584
568
575
576
583
581
578
584
587
585
588
593
593
608
605
605
608
608
606
605
604
594
612
613
605
635
639
681
698
681
668
672
668
678
679
682
666
660
681
675
668
641
639
641
631
628
636
659
704
742
769
800
778
789
798
817
786
762
740
748
726
702
742
731
734
721
703
716
735
755
800
767
903
764
811
797
773
748
731
729
711
719
713
732
745
771
744
743
740
749
737
731
746
721
825
797
833
836
881
844
849
797
793
773
753
720
771
760
753
745
729
739
750
799
842
904
930
892
887
850
828
596
981
744
727
738
731
763
795
883
852
832
830
823
769
780
774
762
770
778
778
737
772
759
760
706
727
728
702
707
697
700
701
727
748
747
728
767
768
756
762
755
741
724
720
730
730
747
681
763
769
803
817
861
842
829
838
809
827
803
783
772
784
771
785
772
749
754
778
767
800
819
826
855
891
887
870
850
854
812
828
820
819
801
813
813
823
835
818
820
833
822
832
841
828
826
835
830
828
838
840
810
855
834
850
827
792
795
786
783
820
829
819
830
759
829
809
768
758
753
717
736
722
732
730
756
794
794
839
848
860
859
823
801
772
784
762
758
727
710
701
709
734
813
797
791
771
756
775
741
740
740
760
761
771
794
775
837
845
849
856
808
815
783
786
779
756
724
753
736
738
472
417
661
763
796
804
784
782
793
781
773
784
760
759
810
810
812
809
791
754
717
750
728
737
708
705
726
700
717
731
769
782
785
774
771
735
712
716
690
701
690
694
704
733
741
757
777
781
770
784
770
769
757
731
771
761
740
725
698
745
726
742
748
763
792
799
792
809
813
786
764
769
761
732
752
744
739
767
776
810
811
822
814
797
765
753
748
741
720
713
746
748
737
757
752
756
788
776
807
784
765
744
723
719
733
744
764
747
740
779
762
754
776
764
766
727
723
704
708
689
704
696
692
705
744
759
774
788
751
774
770
744
727
710
695
683
684
683
715
750
806
908
860
964
970
943
947
902
866
844
817
781
841
818
793
792
780
726
748
794
802
804
893
859
830
797
720
729
728
718
726
740
785
820
816
821
815
819
811
769
774
753
760
746
754
734
730
723
634
708
498
1057
336
350
689
669
337
328
649
628
638
606
613
615
615
617
612
613
623
607
632
645
637
638
645
651
657
666
649
673
665
686
697
714
709
740
734
731
740
705
708
700
704
703
699
693
705
699
699
1425
711
698
705
695
688
681
687
674
682
673
705
705
698
721
714
713
715
677
675
663
646
647
644
626
644
639
638
629
640
616
646
650
650
645
670
669
675
665
680
687
690
684
694
691
692
678
668
666
703
723
740
771
763
790
775
764
745
718
732
737
719
741
725
744
702
777
756
730
580
917
751
760
743
750
741
718
698
739
694
736
727
753
770
791
781
773
732
725
700
717
700
706
686
705
715
714
765
739
748
766
771
779
762
736
747
710
743
749
775
796
823
788
848
798
821
780
794
757
739
739
753
772
812
833
830
791
816
818
818
774
726
728
728
732
742
743
786
744
753
754
738
711
716
698
699
706
688
677
686
672
651
651
642
623
631
636
667
421
913
683
658
691
675
684
679
663
688
678
690
471
910
695
675
680
675
659
663
646
655
660
639
668
656
651
674
679
672
690
703
688
698
697
704
702
710
706
716
723
742
738
733
743
737
769
762
737
689
708
674
692
671
679
698
711
744
744
750
747
737
693
704
699
678
683
689
681
692
710
722
719
719
739
739
750
746
717
719
726
732
731
713
721
717
697
697
700
681
693
730
775
838
875
846
850
775
770
756
762
758
800
836
854
836
815
823
833
811
839
791
880
866
849
874
862
823
829
812
836
840
859
825
758
721
698
703
685
684
673
687
673
655
662
662
650
654
646
678
670
675
689
696
691
715
726
737
714
715
708
716
719
732
719
734
702
718
691
690
678
673
670
655
669
643
670
661
655
666
652
678
675
683
696
703
711
717
723
737
725
723
733
711
685
666
659
649
659
665
677
702
728
723
710
699
721
704
701
689
678
665
680
678
644
658
637
618
628
622
597
621
622
633
616
636
636
572
716
399
474
421
494
274
459
352
268
278
550
664
666
662
645
636
641
621
628
623
622
627
636
641
632
557
704
636
643
637
632
643
656
635
661
633
634
656
622
642
635
649
635
640
630
636
616
654
588
554
812
671
682
689
692
706
698
695
675
675
688
673
683
678
685
684
697
714
721
700
693
687
700
706
772
802
785
721
747
741
711
687
719
707
704
703
725
723
729
722
716
689
734
758
728
761
734
757
711
739
721
716
741
736
730
789
801
783
803
804
786
798
783
801
798
825
822
839
767
718
725
730
697
726
692
725
722
777
783
797
801
853
756
774
773
740
757
770
739
811
835
842
890
877
857
816
823
825
828
777
812
787
784
822
832
843
853
846
833
847
835
853
842
845
831
836
836
798
779
770
801
778
804
794
826
801
828
808
845
858
841
881
794
832
839
830
825
878
844
881
893
909
861
856
852
833
795
780
796
859
883
890
881
813
782
778
810
883
915
911
900
849
848
799
832
791
863
861
894
924
898
862
861
845
832
855
856
879
876
865
822
843
814
809
828
837
839
855
897
948
940
925
875
821
802
777
762
772
791
777
843
841
916
907
836
892
837
883
856
862
829
845
845
855
824
840
811
848
806
828
784
803
780
766
747
744
757
734
776
759
812
792
812
792
812
795
781
756
750
738
730
715
724
724
744
748
759
751
717
722
714
737
734
781
773
742
773
778
774
824
816
827
813
810
751
790
798
790
774
808
768
787
833
841
840
825
789
771
740
746
741
750
722
769
817
846
780
814
858
853
837
818
778
791
787
792
822
767
846
820
885
829
879
885
815
849
850
838
813
776
754
777
762
753
751
738
746
793
798
799
787
793
791
739
786
758
799
803
801
842
819
864
858
867
869
813
825
819
841
819
866
838
838
881
890
883
856
844
845
841
840
796
573
986
767
809
801
850
837
901
835
879
881
842
790
806
802
811
806
804
818
837
826
643
937
766
791
814
872
834
893
853
850
821
765
791
860
860
839
867
818
869
819
865
865
809
892
835
870
849
876
891
846
810
829
778
800
764
783
814
798
858
876
855
892
828
840
833
794
812
791
821
848
847
883
858
831
851
901
919
896
900
863
867
855
875
905
932
941
965
933
882
886
850
864
787
803
765
805
786
818
810
832
832
814
817
805
820
838
893
907
904
852
797
790
803
805
795
779
757
786
776
784
823
799
881
877
901
854
820
814
798
784
772
765
820
809
844
826
864
827
800
839
840
838
841
815
768
811
779
765
750
746
778
807
783
848
812
844
808
758
776
748
753
756
770
831
861
895
892
868
837
809
793
796
750
758
744
767
775
821
862
806
858
772
780
770
759
770
764
759
789
778
845
815
866
810
851
844
849
873
825
842
794
792
770
751
758
818
864
892
900
862
879
830
812
779
768
793
770
814
858
828
882
868
859
837
847
846
818
858
839
833
826
826
854
841
881
860
924
877
916
863
869
887
889
898
876
791
811
777
836
826
838
839
787
842
814
805
821
811
852
880
886
893
871
854
838
823
841
860
831
814
811
813
790
846
827
857
802
784
783
838
848
846
819
823
786
783
806
765
789
833
838
811
880
842
841
875
792
827
776
821
812
793
851
870
866
852
812
843
839
763
755
773
790
893
766
873
875
867
863
882
875
855
831
862
857
830
836
858
825
806
813
845
836
871
885
906
878
842
866
841
818
849
870
858
860
853
863
848
808
814
801
800
816
844
866
863
843
783
799
772
786
786
789
802
790
846
859
811
847
843
807
829
829
800
819
778
754
746
733
757
756
779
808
805
793
806
753
786
760
806
813
811
822
804
811
844
841
829
802
833
799
835
827
834
818
801
831
803
851
816
833
788
837
843
781
821
782
789
813
765
812
776
795
799
819
816
875
846
824
843
815
810
811
850
833
894
820
838
826
797
822
776
811
758
791
770
775
752
769
765
764
805
785
808
788
797
823
793
809
774
818
807
761
811
754
787
781
799
812
808
844
824
789
815
776
816
827
747
822
818
837
836
770
803
792
757
782
814
839
831
860
816
841
834
803
809
800
749
789
762
780
798
764
795
822
779
829
815
838
797
827
829
822
797
786
794
773
767
754
764
788
771
812
821
784
818
773
836
839
823
828
790
826
815
804
777
761
758
782
769
828
839
841
826
868
843
806
840
797
785
782
773
792
800
804
848
827
877
877
846
843
825
844
829
835
806
831
803
843
817
860
837
837
846
839
824
795
822
822
837
805
847
814
859
873
873
817
809
813
871
899
918
879
892
895
891
872
868
879
862
800
826
824
834
824
785
748
793
833
916
919
839
878
858
872
888
831
896
878
893
910
845
888
891
855
895
876
858
862
829
864
871
863
908
881
914
885
920
902
884
884
848
893
876
845
832
798
801
794
780
766
786
753
803
805
858
894
887
824
860
838
776
784
757
773
776
761
807
788
830
824
892
865
849
855
798
809
795
816
832
821
867
856
863
837
865
828
865
853
833
810
845
832
840
856
855
906
918
889
867
841
805
813
779
812
836
818
854
858
877
915
861
817
810
782
823
800
831
793
818
832
829
801
820
830
791
824
831
837
860
902
903
883
847
846
781
821
784
829
848
843
849
799
809
820
800
785
796
773
791
791
787
802
772
806
797
807
832
795
828
808
805
816
803
830
783
787
794
762
803
779
802
799
761
794
803
797
798
802
817
802
783
795
777
749
768
750
769
790
769
748
772
763
747
763
734
747
743
734
761
765
754
778
794
795
813
804
803
813
795
779
805
802
789
820
803
838
830
806
819
796
772
742
762
796
900
871
868
860
847
836
800
804
779
792
785
796
766
792
789
787
805
857
874
885
897
888
879
881
871
894
898
861
869
869
816
800
772
770
770
827
842
847
875
851
862
867
839
845
803
856
850
827
840
819
849
792
820
807
808
772
787
784
779
759
758
731
732
742
725
733
730
729
736
731
755
774
767
732
742
750
741
747
724
732
715
709
718
719
716
738
734
750
779
783
776
755
771
786
768
743
714
730
737
733
748
743
772
722
747
713
736
717
733
743
729
723
723
775
796
824
813
801
823
796
812
779
802
804
778
783
800
794
805
786
796
792
794
792
796
748
802
800
770
787
745
781
765
756
775
735
759
779
755
772
779
775
802
742
787
745
784
730
780
771
797
756
757
777
749
757
750
740
759
762
753
759
716
449
550
442
712
691
707
694
682
679
692
680
696
685
680
698
676
685
682
710
711
738
746
744
791
795
814
768
785
765
772
747
747
722
621
875
767
782
779
772
771
787
748
770
749
745
710
723
688
702
658
653
662
639
648
665
672
671
681
690
715
698
680
675
695
710
734
773
447
1162
818
891
902
893
810
787
810
614
870
735
753
844
758
737
737
878
753
713
723
709
700
700
684
678
670
670
677
684
688
675
679
682
666
665
683
680
480
876
654
673
680
669
667
603
705
664
658
672
707
707
708
700
694
681
676
674
647
656
651
641
628
629
637
626
627
610
602
617
620
613
617
600
595
606
609
605
599
607
602
608
614
606
592
616
595
609
615
609
606
628
632
609
634
629
626
638
627
627
634
623
624
623
610
617
613
613
612
621
610
607
625
627
636
632
624
641
651
636
656
669
664
671
666
642
645
645
643
426
849
630
637
640
654
680
708
730
766
800
773
766
763
732
724
717
715
713
735
733
727
746
768
774
796
787
793
791
760
753
754
750
748
776
795
805
810
811
815
854
843
843
831
835
827
848
832
834
868
795
790
786
750
734
720
720
722
693
725
695
698
698
685
704
709
717
731
736
778
735
775
765
774
754
715
744
736
765
781
775
804
801
787
783
777
784
760
748
768
774
789
822
860
839
826
841
810
805
810
816
753
744
752
717
719
707
701
706
718
703
707
748
726
761
767
808
797
782
782
778
779
790
742
758
727
743
745
744
756
758
725
742
727
734
751
746
772
786
808
817
824
821
837
846
839
814
815
805
783
806
812
800
803
801
789
795
736
738
733
712
682
675
674
686
680
732
737
744
753
730
743
733
735
731
726
750
752
799
799
786
812
780
786
785
779
796
749
736
756
739
770
796
774
774
759
775
795
800
788
788
856
826
788
791
803
787
794
766
825
824
845
829
823
847
848
859
765
926
825
805
822
802
806
849
825
808
853
823
843
839
817
812
842
787
808
791
797
801
775
810
814
788
814
812
800
809
779
787
784
756
771
743
755
780
769
820
793
782
773
796
760
764
727
735
718
708
706
706
713
721
713
691
704
694
700
714
736
723
762
755
741
759
760
778
771
831
832
799
812
777
751
772
762
735
722
708
707
729
769
790
816
801
807
792
791
787
767
802
763
808
805
793
803
776
811
792
772
795
762
803
787
788
797
802
818
816
782
807
795
802
808
791
783
808
798
778
800
784
758
777
756
729
741
711
725
747
751
751
758
743
782
762
750
768
754
735
736
748
751
761
789
770
809
810
778
798
774
754
756
765
760
761
742
769
756
772
764
749
764
760
750
751
755
736
763
745
761
770
768
795
758
779
778
766
794
807
795
802
787
783
786
759
771
772
753
767
779
785
808
807
788
813
804
782
798
783
767
781
781
764
786
786
773
780
789
798
809
814
810
788
801
750
783
766
766
790
795
808
823
811
817
785
800
775
778
756
762
773
774
776
789
770
791
801
780
802
781
815
814
786
801
788
775
785
784
811
828
802
814
820
779
809
796
781
798
765
790
794
802
798
776
796
782
767
792
778
748
784
770
760
779
757
768
751
761
762
771
789
808
831
815
790
772
748
745
750
770
789
785
792
787
818
851
838
849
821
789
775
767
731
709
686
741
710
775
737
715
715
741
711
709
734
738
745
723
734
740
719
711
696
697
686
658
663
669
670
680
709
670
722
730
743
738
752
728
734
721
703
685
704
475
920
725
734
733
748
742
756
763
743
708
739
789
822
741
914
809
803
788
767
746
761
785
791
796
752
776
777
778
712
828
785
770
752
744
750
727
757
758
762
833
822
809
773
781
766
750
751
737
754
712
733
745
737
751
733
698
721
713
720
716
750
718
742
733
730
744
740
771
771
765
769
754
754
761
742
782
763
760
773
768
768
767
723
724
705
727
730
770
770
755
795
780
777
813
850
841
870
905
880
875
814
790
784
764
752
767
790
785
789
808
794
807
826
810
801
774
790
787
782
784
743
743
739
718
723
736
748
783
824
819
851
841
838
811
843
843
856
832
809
773
784
779
766
800
807
848
880
839
824
824
772
806
821
804
834
850
822
830
838
820
830
811
799
799
813
795
808
799
788
812
834
804
813
824
802
790
791
776
792
784
797
736
774
767
783
757
754
774
755
749
752
733
693
698
684
710
722
726
755
777
770
791
833
803
813
769
865
867
855
831
796
768
748
732
739
731
731
783
807
799
854
865
823
834
789
786
761
780
756
754
729
730
720
694
722
710
739
767
757
758
780
788
784
782
777
755
737
781
767
788
795
811
802
813
799
812
825
829
827
821
795
762
753
783
801
788
791
773
771
772
758
755
746
744
738
738
762
761
780
775
756
763
766
794
833
872
890
906
906
852
832
800
793
778
779
812
832
851
847
845
836
836
840
823
798
809
797
804
826
817
842
811
806
810
810
795
800
799
792
762
736
641
779
688
675
680
691
679
728
730
763
769
761
802
782
771
743
717
689
692
693
721
735
713
750
708
749
735
740
760
749
761
787
768
793
765
794
771
787
768
789
767
766
768
733
745
736
751
746
725
710
719
730
738
775
781
794
824
831
835
829
821
822
795
825
833
796
784
760
750
741
749
755
760
794
782
785
764
765
748
757
748
723
766
731
721
690
691
711
695
689
694
674
666
645
655
673
623
718
702
691
712
722
750
777
804
812
789
779
770
760
755
741
710
707
673
670
667
664
665
688
706
708
723
697
730
747
769
790
827
760
771
711
705
705
695
700
730
711
708
717
723
739
756
769
762
735
700
714
701
685
709
695
679
704
703
741
734
744
706
719
696
701
724
726
723
736
746
755
757
769
772
792
783
799
807
841
849
838
862
891
881
931
882
882
851
846
826
835
871
879
901
900
884
881
855
857
882
875
871
852
856
839
848
861
890
892
901
857
837
850
839
815
818
803
784
789
795
780
806
800
756
761
779
780
737
716
743
733
723
735
727
748
758
773
747
761
762
764
766
781
794
812
852
848
858
897
896
897
897
874
875
903
885
905
932
888
882
798
808
766
769
741
769
773
773
819
902
878
891
913
897
892
875
787
816
775
818
858
871
878
913
919
902
898
871
882
847
882
846
875
839
865
859
834
875
841
884
878
889
880
889
888
874
884
886
918
878
866
825
847
844
862
875
892
875
887
887
872
842
775
765
757
755
760
773
794
832
849
870
844
813
835
829
812
809
770
743
720
725
718
716
728
741
729
742
751
773
784
781
808
810
801
819
787
809
787
823
834
863
865
817
826
801
819
819
784
792
793
836
809
801
816
792
801
793
758
766
770
754
740
722
703
708
686
679
685
703
709
710
708
718
734
722
712
700
690
686
675
698
705
714
772
850
868
892
915
877
900
883
840
816
780
773
776
789
768
777
781
796
836
995
1002
909
853
775
741
715
695
667
653
641
645
640
643
647
638
650
652
656
646
657
657
646
655
654
658
669
681
684
690
683
713
703
686
685
680
706
731
742
773
791
794
770
750
734
706
692
669
643
636
633
622
611
624
617
625
630
607
624
625
625
624
625
630
622
623
641
638
648
642
663
659
635
659
657
667
646
653
675
695
671
664
699
687
684
706
715
730
748
753
752
741
720
707
708
687
670
666
666
658
688
743
782
795
803
624
1022
759
754
775
772
768
733
726
741
727
726
743
736
754
751
745
743
766
810
810
798
848
795
772
768
765
764
766
795
815
825
846
822
850
843
846
865
864
839
853
858
889
876
887
925
911
892
887
859
891
882
879
887
881
852
850
858
847
847
820
820
808
825
817
817
818
837
833
838
810
815
820
800
719
728
701
683
680
663
660
664
672
682
678
692
681
686
677
696
695
735
733
723
750
743
738
735
705
695
668
669
663
652
664
648
676
714
772
784
779
792
793
762
786
768
781
770
757
771
755
722
753
706
719
714
694
709
694
686
711
730
742
746
777
773
785
778
763
765
742
720
737
726
728
715
692
713
701
708
728
748
778
793
803
780
759
772
776
782
773
774
747
720
755
751
726
753
741
748
811
795
779
748
782
772
762
764
757
744
739
759
769
763
755
758
759
782
758
767
786
800
799
810
792
773
775
755
756
771
776
777
801
773
821
816
831
813
790
775
766
770
777
758
762
742
741
725
745
730
759
775
775
782
748
728
745
783
822
825
816
789
772
735
732
723
738
736
770
751
783
796
789
790
775
761
754
755
752
742
754
735
710
730
695
721
722
718
743
744
729
756
733
745
726
722
720
706
732
731
768
789
790
804
774
789
757
754
743
718
732
707
722
728
718
721
733
742
764
773
762
752
753
762
767
764
770
750
770
805
815
818
859
883
872
878
883
867
917
895
974
960
880
923
884
787
727
712
692
701
722
707
726
732
759
740
718
798
849
813
797
805
804
789
787
775
746
743
717
718
684
691
677
656
664
653
647
668
661
658
667
686
684
696
708
725
766
798
809
819
849
814
819
832
823
824
840
834
887
908
864
873
835
834
846
846
816
779
769
763
741
760
765
761
751
754
812
791
800
797
800
787
786
795
784
810
807
799
828
839
869
865
859
844
833
820
787
802
775
781
798
748
749
740
734
751
750
764
791
821
818
812
823
816
821
836
822
826
827
828
851
856
844
881
864
860
877
852
875
879
881
877
871
855
845
798
794
790
801
829
759
812
798
842
845
844
874
821
826
803
811
817
778
777
752
780
761
754
758
767
792
786
809
791
793
805
768
782
738
738
759
741
741
737
732
733
724
724
715
739
734
724
715
720
712
726
701
708
719
705
694
702
694
681
674
692
689
694
699
708
721
719
714
684
706
689
669
667
694
699
713
736
744
771
735
725
742
732
730
726
746
737
737
752
738
740
737
737
707
708
703
695
703
707
713
704
721
748
755
759
760
737
734
719
709
703
704
703
685
700
710
706
709
729
717
713
714
714
712
712
714
719
720
723
710
715
702
705
709
700
688
702
704
696
698
694
708
715
707
696
690
700
697
689
697
689
687
697
705
690
688
673
663
681
665
679
683
689
724
743
777
801
801
784
802
766
759
759
761
742
750
748
728
719
714
736
783
795
807
820
799
810
800
803
796
792
802
787
808
812
816
808
823
825
797
791
762
737
742
729
726
733
724
745
743
754
758
760
764
767
771
770
769
787
776
780
788
782
760
767
729
763
764
763
762
770
763
737
738
725
730
717
720
725
746
763
784
800
799
801
797
768
775
716
736
729
724
734
735
731
741
736
757
755
751
738
729
712
715
717
709
707
712
673
695
689
705
703
709
745
775
769
750
753
732
732
738
732
730
732
746
747
709
735
770
791
789
808
796
816
792
782
772
728
741
734
752
754
775
780
791
777
767
734
736
717
678
699
678
670
675
681
685
699
706
695
710
716
691
693
692
668
686
674
678
691
679
754
760
766
830
800
795
809
788
788
773
773
764
753
747
728
707
722
722
720
763
784
791
801
811
787
784
774
742
723
719
710
736
765
772
795
801
789
774
729
729
739
739
743
738
750
738
740
731
720
697
698
693
678
695
666
671
668
654
674
671
661
690
681
680
685
696
694
695
706
708
736
756
755
727
726
721
720
707
704
721
724
731
707
734
729
728
734
718
736
714
697
704
706
695
703
700
717
712
726
702
735
723
713
708
695
711
686
725
688
682
673
659
661
647
662
660
669
661
647
675
640
652
641
654
680
690
687
697
690
700
712
703
719
695
695
718
722
730
750
752
753
739
710
734
691
685
692
708
683
710
708
726
723
734
726
718
720
726
726
727
743
732
742
741
740
733
744
742
718
738
715
714
734
746
758
756
750
758
716
740
712
715
723
720
702
723
721
705
730
755
728
741
735
727
739
704
707
694
695
432
753
986
755
743
761
762
747
742
755
734
736
737
740
757
780
764
772
775
795
783
793
779
738
760
745
739
759
776
765
761
765
763
770
739
766
780
794
813
817
817
801
790
785
775
762
770
759
752
757
731
750
702
693
705
695
712
781
855
878
885
854
854
821
822
791
774
765
726
733
728
719
738
731
727
733
738
746
763
757
722
728
728
697
707
710
712
727
735
753
763
783
748
758
761
743
779
812
813
867
899
893
904
915
898
886
882
886
827
820
798
764
766
752
750
773
757
743
744
711
693
705
676
671
677
701
706
723
780
801
811
851
852
814
804
768
715
702
720
747
876
814
863
873
837
820
819
771
740
726
746
753
755
759
748
720
713
725
729
665
820
734
739
740
756
732
743
697
709
688
678
688
692
686
688
694
689
711
711
726
699
699
680
688
690
682
688
698
700
709
723
727
753
763
758
785
830
855
866
913
896
870
792
717
752
785
819
873
886
898
922
864
873
981
875
1030
920
884
876
898
1030
860
786
777
750
720
715
717
714
755
814
837
803
849
871
810
881
898
813
844
880
867
829
860
866
841
882
817
835
862
872
840
912
930
845
941
964
919
955
958
932
936
946
903
936
972
933
973
984
902
897
895
821
874
901
843
903
918
878
910
919
886
885
896
896
901
938
931
925
954
902
859
876
870
904
932
875
899
879
860
876
883
876
914
918
922
926
925
902
923
897
931
907
885
921
916
899
904
900
883
783
766
796
806
813
831
832
828
840
825
808
817
812
781
758
750
765
778
805
841
859
874
886
893
902
912
904
899
886
907
902
925
935
937
938
945
927
913
908
895
901
916
902
918
937
879
924
911
896
904
878
878
870
842
858
893
883
879
879
874
877
850
848
824
847
835
844
857
895
901
923
933
891
899
876
873
885
866
875
887
867
883
880
872
879
860
855
873
843
839
848
826
854
862
861
892
922
881
885
850
826
826
821
873
870
881
893
849
850
858
853
850
848
855
863
862
861
861
875
884
893
917
885
884
869
836
845
843
856
843
838
886
870
845
858
851
844
825
831
840
859
853
862
864
855
881
884
873
890
783
763
716
714
677
700
683
666
668
682
665
671
652
643
642
628
642
627
644
645
645
649
651
501
790
663
664
682
689
723
722
712
724
731
708
709
701
703
700
685
684
693
705
685
712
708
696
711
713
696
731
697
692
685
679
681
686
693
721
736
760
775
771
789
799
803
782
811
806
769
767
761
773
793
841
833
881
906
883
896
840
857
884
844
868
882
869
891
889
906
908
909
901
895
913
887
888
903
890
874
896
898
892
902
894
880
898
868
862
849
783
816
779
779
786
804
833
794
827
817
819
812
811
795
831
818
820
862
850
851
851
858
851
852
853
849
862
885
873
893
864
867
861
852
850
797
868
847
815
831
813
831
836
799
817
799
819
832
822
837
847
817
848
859
834
856
831
824
824
765
695
736
712
709
702
699
701
696
697
707
694
708
703
711
724
732
747
760
766
741
732
740
724
712
723
731
740
770
797
837
800
835
827
794
791
766
752
731
724
720
695
704
699
700
717
717
714
721
722
748
783
802
800
834
809
797
801
817
829
828
822
796
827
826
851
882
897
882
851
773
771
766
758
790
805
838
809
853
890
864
880
880
881
857
877
890
869
877
889
864
928
922
895
894
901
884
885
883
870
811
858
873
879
852
861
874
908
881
873
852
824
818
884
890
828
878
880
844
877
880
858
858
845
882
870
856
891
912
880
901
887
876
846
858
872
865
933
920
888
889
869
839
813
734
743
758
726
723
699
714
704
691
688
694
682
697
699
705
703
723
721
717
728
736
724
733
742
752
760
771
772
780
771
779
798
805
818
806
792
792
792
801
769
763
771
789
794
827
833
836
848
844
826
802
788
763
754
723
754
757
777
816
849
857
849
844
819
797
768
753
752
730
742
761
783
812
840
846
815
794
751
756
753
748
761
776
778
786
757
750
737
720
709
709
718
735
736
722
738
750
746
761
758
733
714
731
744
760
783
790
747
765
720
733
702
698
693
680
684
693
706
698
737
899
789
800
805
779
812
759
785
769
757
748
752
760
748
739
738
737
703
708
718
691
700
708
701
699
702
690
705
709
714
707
746
759
729
741
730
740
736
726
731
726
719
731
732
723
727
728
750
784
815
856
863
865
826
764
751
731
705
701
717
699
722
734
754
770
776
767
765
761
752
742
746
733
753
760
744
783
817
850
861
848
784
802
782
803
776
809
815
832
851
838
844
811
803
758
778
750
743
759
854
961
990
962
969
950
936
866
854
855
836
869
889
923
904
850
863
852
833
836
855
868
878
859
834
808
814
809
818
853
880
918
907
864
849
834
864
836
822
808
775
780
822
878
899
882
892
921
911
887
865
836
804
775
755
747
742
760
775
785
848
901
884
863
829
832
816
812
820
789
823
818
795
829
857
838
852
825
787
762
763
761
787
816
866
829
836
866
835
854
863
831
851
824
801
803
819
801
846
885
824
882
896
856
895
902
854
876
852
850
854
861
849
841
815
784
749
759
747
722
718
689
686
687
676
654
676
738
788
814
818
802
831
848
917
913
875
865
815
777
749
771
785
806
808
803
798
793
797
799
824
809
838
872
873
849
869
874
884
913
851
876
885
854
841
858
834
793
786
801
792
814
782
805
795
781
808
829
832
859
846
880
833
845
821
820
846
891
887
877
846
834
851
796
835
811
821
822
778
786
773
776
787
791
771
789
782
764
769
777
777
821
829
833
808
806
809
808
810
816
843
859
875
877
863
868
855
818
766
792
800
810
832
871
864
812
843
826
837
883
840
879
874
886
866
864
847
830
771
732
770
783
810
797
848
828
830
826
811
828
830
834
831
834
852
834
847
874
848
872
880
877
887
847
874
863
822
852
832
847
827
865
831
825
800
839
857
892
879
861
850
825
799
763
761
752
782
824
851
898
893
906
896
892
882
882
858
828
811
807
763
754
760
763
764
775
780
785
776
779
746
772
770
769
787
787
819
828
833
832
850
862
889
861
847
847
836
833
820
786
783
784
788
788
752
775
797
815
846
865
852
856
854
856
847
842
805
780
762
795
809
875
841
895
893
890
887
869
838
794
812
788
785
811
839
866
882
900
902
905
882
875
832
812
771
732
742
730
724
727
754
782
786
774
763
753
744
734
706
705
708
702
718
830
918
926
921
927
963
985
977
946
931
876
866
889
865
844
874
889
883
863
852
870
896
900
892
865
882
871
839
814
786
789
794
829
837
923
930
954
931
930
891
842
822
768
783
771
778
795
797
803
823
822
809
795
862
887
909
863
851
853
836
855
838
851
887
901
921
898
917
920
899
902
894
909
905
876
886
883
883
875
896
946
928
911
869
807
813
792
763
776
753
777
836
897
896
891
908
887
899
912
862
857
839
834
864
870
865
885
921
971
962
930
899
854
797
759
746
733
727
758
762
804
801
867
946
987
997
957
947
931
900
876
872
837
811
769
775
760
775
773
787
808
828
835
817
816
792
790
779
785
795
800
818
807
799
749
761
745
777
828
861
863
850
814
835
826
849
838
831
833
804
795
768
724
751
749
760
821
901
869
871
873
860
860
858
826
798
804
778
790
796
799
797
800
804
801
771
785
792
802
784
820
830
850
862
831
841
837
839
837
866
861
861
843
842
798
780
764
734
743
737
755
778
796
828
876
883
874
877
853
829
791
787
778
770
761
780
781
799
806
836
817
866
883
850
834
851
828
837
816
804
822
818
836
852
833
844
822
769
768
779
785
777
823
822
808
796
784
755
730
709
713
721
737
720
740
747
756
752
744
754
737
731
730
727
728
701
709
711
699
711
703
709
683
700
732
762
802
832
889
900
893
895
856
854
868
888
911
906
952
973
930
944
916
829
841
837
842
823
884
901
864
899
917
867
863
889
913
869
920
921
894
888
919
845
864
873
912
916
846
803
861
912
966
930
920
951
1016
945
926
977
979
949
861
834
896
1005
1005
1003
992
966
977
937
956
958
919
913
869
847
901
950
930
882
948
966
897
944
914
876
909
929
939
928
953
919
889
931
924
916
943
962
892
909
949
928
951
947
918
935
952
955
964
927
858
885
865
875
837
862
880
851
870
884
870
901
921
887
859
902
891
854
893
901
887
934
946
945
924
940
899
933
929
917
908
937
933
901
923
924
876
913
930
892
908
937
920
917
958
919
933
933
907
882
884
890
843
836
800
821
827
814
872
873
849
897
863
846
881
883
835
865
871
838
863
877
802
788
755
760
774
787
766
758
757
746
745
726
718
725
719
739
731
718
737
780
781
837
867
860
915
918
894
928
956
889
943
956
882
919
971
954
986
981
950
966
960
944
971
955
908
937
934
899
904
897
869
931
928
901
929
954
947
981
935
897
869
868
817
857
864
846
924
884
844
884
896
862
907
924
878
865
885
842
875
891
900
955
938
987
1007
973
963
975
919
935
958
899
894
871
924
966
914
938
894
875
895
863
854
898
908
875
904
885
920
923
875
922
909
863
895
895
861
892
893
870
906
908
841
877
887
881
903
945
895
871
850
855
916
916
887
934
945
942
961
904
1053
933
847
854
903
920
869
805
779
764
812
857
902
902
924
927
918
908
920
863
903
902
883
890
934
895
928
926
883
892
920
915
907
931
884
844
828
861
813
853
863
870
838
890
886
894
926
908
926
910
911
935
933
929
980
997
956
968
987
971
1029
991
925
955
982
947
980
982
995
997
961
962
956
948
929
954
971
921
946
944
904
945
969
937
967
967
908
906
874
867
886
837
809
832
881
911
930
951
956
981
973
967
955
921
929
968
905
882
879
856
839
814
779
802
842
891
851
856
819
798
776
777
788
788
852
885
905
922
908
921
935
875
903
933
947
972
995
967
973
899
908
941
883
927
969
932
911
932
915
905
949
922
944
977
934
963
965
947
971
936
988
1004
989
1012
964
1004
991
982
979
938
991
986
964
992
981
947
969
932
862
882
908
881
932
953
925
968
936
948
948
906
914
933
869
904
903
866
893
915
884
903
921
887
947
964
927
908
825
783
836
854
873
908
943
923
951
957
900
929
924
894
924
921
887
928
966
892
959
963
913
921
952
959
973
953
909
872
823
826
849
850
897
921
873
900
903
903
938
942
913
897
907
881
941
937
915
955
959
928
950
953
913
922
937
930
962
925
947
956
929
990
972
910
969
1003
990
1011
1043
992
975
950
943
958
902
955
978
926
948
960
899
946
948
877
935
938
893
908
917
870
914
942
905
943
968
911
952
932
904
951
961
932
973
974
901
931
924
909
918
862
901
927
906
943
962
950
985
938
967
964
915
957
965
913
959
928
942
992
980
971
981
953
929
942
944
931
951
953
939
964
929
955
965
926
956
981
919
954
947
881
975
912
883
891
939
954
904
937
928
897
940
898
914
948
893
915
959
919
928
963
890
935
934
899
939
905
915
939
903
960
963
913
940
936
908
924
932
887
926
899
899
933
917
943
943
886
928
932
909
920
931
876
898
926
889
940
932
886
921
904
868
900
893
878
920
950
877
915
928
913
956
919
926
949
867
857
809
864
862
850
925
950
890
945
977
911
962
970
904
906
919
856
866
875
869
857
916
922
883
904
916
887
871
852
868
834
903
937
897
935
966
939
918
962
960
992
971
921
929
958
924
963
976
921
938
908
902
924
867
915
940
906
962
969
902
926
920
895
928
959
925
908
933
904
946
965
939
959
946
903
920
921
883
923
906
893
927
902
903
949
896
898
936
920
922
902
859
881
894
858
896
895
892
910
942
874
879
887
867
870
908
897
874
918
951
936
983
974
946
963
941
905
937
915
920
924
890
934
963
907
919
923
864
849
832
863
892
941
963
948
913
915
918
911
832
780
811
865
895
945
967
879
837
806
759
773
748
762
753
755
727
751
747
751
757
768
772
774
775
822
836
872
829
884
893
858
896
913
909
955
960
942
950
952
886
895
927
895
934
929
893
916
915
897
931
947
909
914
960
902
908
883
844
885
907
882
909
889
901
928
937
908
939
899
938
944
942
967
972
966
921
963
975
945
976
982
946
979
978
964
986
958
930
955
955
905
951
940
939
953
938
953
951
936
978
980
938
978
1004
968
996
987
973
983
957
970
976
930
946
969
944
972
955
914
930
963
941
950
957
931
962
949
953
988
962
971
986
919
960
969
932
965
921
896
914
931
907
940
947
886
945
919
896
866
845
886
862
854
886
923
914
899
937
904
921
940
915
925
915
880
920
933
913
958
955
899
944
965
917
935
943
930
954
943
947
940
897
930
932
871
893
861
849
903
917
853
882
856
849
880
907
871
914
925
846
862
907
950
912
960
977
945
955
950
876
880
862
882
892
895
883
900
933
864
908
893
881
905
897
864
898
869
847
841
848
879
883
888
892
902
896
874
911
904
869
910
905
903
922
913
885
925
941
904
910
920
895
941
922
875
913
916
881
904
926
883
925
946
910
927
952
916
932
928
872
916
900
912
948
929
960
961
950
956
962
946
929
940
909
920
946
914
930
917
901
910
863
847
804
774
792
825
882
930
903
940
941
899
919
929
888
906
912
861
918
916
862
912
888
880
938
960
933
955
947
915
927
958
924
947
899
908
912
886
930
962
912
957
949
925
940
956
909
910
898
829
864
863
865
917
926
883
913
915
897
883
915
939
927
905
954
954
904
939
970
933
931
956
973
925
944
952
891
873
894
892
903
902
880
898
883
892
889
840
859
842
866
871
860
876
890
883
896
913
898
933
919
934
940
902
934
945
901
946
933
916
938
902
852
817
859
913
866
830
801
786
790
781
774
760
746
757
752
745
780
796
804
827
862
908
920
891
863
868
875
894
894
920
928
905
876
843
880
817
841
832
833
824
859
828
799
786
773
750
779
775
795
828
843
864
876
873
852
826
813
800
784
794
819
799
814
846
854
846
890
874
834
879
868
877
914
881
895
865
857
861
854
848
822
825
848
874
881
841
861
830
824
814
812
800
822
834
862
898
899
896
896
884
894
909
884
852
830
817
775
824
838
875
877
870
889
911
906
908
884
867
854
842
810
801
773
809
816
787
778
784
827
844
865
899
901
887
862
861
890
874
882
902
902
924
867
845
819
873
853
831
805
764
763
742
739
708
709
691
685
675
672
666
672
668
665
686
672
705
697
717
720
734
743
740
746
793
762
820
759
747
765
761
762
767
852
781
802
778
738
764
765
809
805
821
791
772
809
849
878
884
885
916
925
951
939
930
900
860
863
879
881
904
899
850
883
907
847
897
891
849
889
910
870
916
922
912
891
890
886
928
942
908
939
933
906
911
914
844
882
861
882
881
872
923
933
900
941
954
905
942
951
920
944
935
914
966
990
997
1011
974
963
934
961
1000
984
974
972
912
904
955
933
967
979
924
946
925
916
919
898
942
946
897
950
953
928
960
986
919
943
939
879
873
834
833
853
857
884
872
889
867
852
885
861
851
880
851
866
901
909
908
945
918
947
959
903
939
954
918
951
920
898
903
877
874
860
845
905
922
883
931
902
836
859
825
831
854
823
896
920
887
910
905
846
835
790
756
733
726
742
741
744
754
754
753
745
745
740
743
718
720
711
695
717
706
687
695
693
698
700
709
710
710
702
704
694
691
682
688
682
663
665
652
659
658
648
667
659
646
656
645
652
653
647
644
636
638
657
629
646
623
632
647
650
653
651
650
660
656
648
650
631
636
650
650
660
655
682
681
682
674
676
681
694
707
710
710
715
743
737
721
705
711
707
694
703
739
781
815
833
826
812
828
826
786
805
774
780
796
795
795
856
840
865
856
835
806
794
795
791
790
781
799
798
796
777
756
743
732
731
720
728
741
762
757
763
777
753
739
755
745
750
748
749
774
768
747
783
783
784
802
817
789
791
807
807
812
825
816
807
776
762
776
786
797
808
871
846
862
881
871
848
842
800
779
773
778
792
825
840
891
883
824
797
788
766
754
774
783
795
797
832
829
861
866
862
847
838
811
779
790
776
792
802
835
814
786
774
777
773
759
745
751
740
731
719
710
710
701
701
691
684
684
671
668
665
663
659
662
660
645
658
656
653
664
665
657
686
685
692
683
674
686
695
691
698
698
683
712
729
750
748
778
764
745
734
736
727
705
713
698
704
704
701
701
708
726
730
719
702
697
684
687
662
659
663
668
651
654
638
639
650
652
633
639
655
641
646
642
650
666
666
696
686
706
710
705
746
742
748
735
739
741
738
724
742
756
757
765
752
772
776
780
803
819
773
783
747
784
753
767
736
757
753
736
752
786
772
791
769
775
769
763
801
788
750
754
739
752
751
767
772
798
783
796
803
802
778
771
778
783
767
796
812
832
833
834
847
829
821
813
802
820
761
734
767
736
711
724
697
712
710
702
720
703
689
731
735
915
848
910
903
879
848
812
758
765
750
767
776
774
778
797
810
836
849
833
870
845
849
834
825
786
823
797
823
821
823
782
754
764
749
715
732
718
721
721
732
747
783
798
813
799
793
798
782
787
772
742
731
730
734
766
755
784
783
781
800
793
800
783
771
777
776
790
521
1021
747
751
780
790
768
820
822
829
809
761
779
687
791
714
729
736
724
752
775
787
778
792
767
783
801
778
817
808
806
803
801
822
825
818
837
838
812
793
814
822
828
811
802
788
780
774
730
747
756
759
746
743
723
738
720
744
755
764
760
746
746
725
779
868
856
877
840
863
862
828
865
879
865
928
939
905
931
940
899
869
791
785
782
772
807
813
807
831
867
863
837
846
870
856
890
926
932
945
991
976
968
983
973
982
1015
1028
892
858
819
867
943
970
1002
1026
984
1008
1095
898
851
946
1065
1083
1101
1064
1051
1091
1036
1048
1002
1002
1021
966
1000
1016
974
996
1003
935
976
928
976
969
944
959
986
971
1019
1010
992
995
962
1020
1041
1010
965
886
879
865
885
884
852
860
822
845
825
849
807
830
835
853
874
843
901
878
903
917
913
932
916
922
962
978
988
1001
982
979
996
1034
1004
1024
984
960
962
962
945
997
997
979
1026
1008
947
945
929
938
963
973
991
1048
991
941
935
934
949
935
887
955
983
965
996
967
910
901
897
903
958
963
1004
1030
908
938
926
896
921
934
846
847
809
809
802
816
793
823
807
819
823
835
789
827
824
837
864
880
849
894
925
937
976
940
971
983
987
964
967
960
948
979
986
991
1011
945
978
988
916
946
947
911
945
974
938
986
983
955
974
957
933
950
949
932
980
920
951
915
881
899
902
863
865
845
796
786
840
856
854
831
809
826
841
838
882
904
906
907
906
881
938
958
963
982
911
886
910
909
940
939
901
928
958
962
997
1022
999
1003
967
968
967
980
974
970
957
955
958
951
924
922
906
893
912
900
888
902
889
916
918
906
911
923
938
956
935
892
870
862
868
878
872
903
883
904
932
913
909
899
881
869
873
911
932
911
909
925
977
944
938
980
959
932
912
921
922
930
914
927
915
920
906
892
880
875
887
893
900
927
928
927
955
943
952
952
923
932
934
967
998
972
961
1001
982
979
994
962
983
979
934
984
995
959
970
956
928
934
921
933
933
898
914
916
949
1003
962
952
951
921
928
932
925
935
922
930
953
941
950
933
912
940
917
935
954
926
977
997
976
956
925
949
944
907
937
945
910
942
954
984
979
912
908
902
891
900
887
919
901
901
914
893
905
921
912
932
897
926
935
938
940
925
939
944
935
957
946
917
935
907
917
950
904
915
907
915
928
921
929
932
924
938
917
899
888
872
890
887
878
917
914
914
923
928
926
929
912
908
909
899
906
913
896
921
916
920
937
916
911
912
887
828
810
813
766
780
754
750
738
755
792
828
848
832
839
853
820
833
856
821
866
881
821
825
828
856
939
941
967
1006
992
1014
977
980
923
881
888
865
898
914
929
962
968
953
1027
1034
1047
1064
1032
1031
1007
1004
992
949
965
985
981
1023
982
982
974
998
989
951
982
966
985
993
954
969
984
963
982
930
936
924
923
950
936
948
941
943
955
927
940
932
921
917
905
949
971
947
984
952
977
973
1032
1035
953
975
913
919
924
883
829
834
821
832
798
847
842
820
805
803
798
769
765
759
761
778
802
829
843
877
902
897
901
939
875
883
914
896
916
961
978
984
986
977
984
948
965
964
939
976
920
1000
1002
947
981
969
1009
972
936
954
903
928
946
937
963
944
946
965
935
965
975
911
950
928
977
1007
972
1010
1044
1002
1014
995
984
961
937
953
959
961
1014
1001
1001
1018
961
990
961
921
963
960
937
956
938
977
977
917
963
976
954
976
954
944
972
948
974
991
985
1018
1002
984
969
916
945
966
952
1007
1013
1000
1003
972
982
991
958
979
995
991
993
959
982
979
950
974
979
963
980
975
968
1008
975
968
976
945
968
963
967
986
960
978
958
993
1012
1002
1018
1004
1014
1028
981
987
993
937
953
984
960
969
980
919
950
956
885
921
909
890
900
876
901
858
901
933
919
945
920
920
935
935
948
948
971
973
955
948
944
966
984
954
975
977
961
967
938
944
964
940
969
968
925
930
925
919
947
931
941
956
938
963
971
972
987
959
978
956
960
972
957
975
985
976
956
954
967
971
948
961
989
965
964
959
973
993
960
1001
1005
975
976
934
919
898
930
925
954
967
985
973
959
931
937
910
920
945
917
942
951
951
960
934
956
961
954
954
928
931
941
902
890
902
911
944
914
962
922
907
911
917
942
968
931
951
955
942
966
987
967
993
969
1003
981
993
978
944
972
932
959
967
953
980
970
971
1022
984
979
946
954
961
921
934
941
920
890
928
865
904
887
884
912
923
923
973
955
969
972
924
932
940
915
940
944
947
962
946
958
973
941
966
975
974
965
942
972
982
953
920
878
941
950
933
972
944
943
944
930
952
927
937
944
900
904
937
935
960
950
973
956
936
944
937
918
943
912
925
947
913
914
923
877
918
926
902
947
920
912
953
951
986
1002
971
971
1009
992
987
984
966
1016
1023
1008
996
969
949
977
960
985
1007
929
967
966
957
994
974
922
935
898
939
959
900
937
947
959
996
977
960
943
923
948
897
896
887
869
910
922
929
952
895
953
952
933
971
928
937
936
953
969
960
937
993
959
988
992
989
1022
972
993
983
944
977
968
968
1018
990
980
997
962
977
970
960
987
984
985
1007
967
979
988
953
961
953
917
932
927
961
1003
942
954
955
967
1033
947
952
966
956
987
916
852
804
874
909
969
987
968
997
978
962
966
907
929
948
932
979
1003
983
1014
970
983
986
954
928
944
924
949
946
908
939
899
952
934
904
934
944
932
974
970
987
985
983
995
975
980
989
954
973
990
980
982
979
960
958
940
959
951
939
962
917
945
913
898
936
917
914
931
911
920
911
901
938
927
906
939
933
944
958
924
947
968
902
915
898
901
902
888
897
872
872
845
857
838
827
824
835
849
845
851
859
849
872
879
863
897
895
891
900
890
901
917
906
935
946
906
901
894
860
864
828
849
882
909
875
923
931
904
938
911
912
913
859
865
869
839
867
871
856
897
909
891
909
887
880
893
868
909
875
885
906
913
934
942
968
1002
945
954
938
939
954
929
932
939
918
928
925
933
947
929
936
931
909
916
921
918
922
940
901
927
921
919
937
923
913
915
890
906
896
899
900
899
887
879
906
951
954
966
979
934
939
965
929
937
934
939
933
877
933
931
917
941
952
947
922
925
969
921
867
833
866
886
911
911
905
886
912
865
904
911
926
909
909
923
919
954
967
987
1007
986
938
953
939
937
932
901
928
924
923
996
973
966
991
962
954
907
880
868
855
879
891
894
878
893
913
895
946
966
971
920
945
921
903
936
939
924
935
943
940
937
956
930
920
943
907
943
911
945
942
911
914
916
938
959
926
883
927
944
932
918
879
880
867
887
932
946
964
971
935
943
941
978
961
921
960
940
962
971
971
968
939
925
951
947
944
961
926
964
961
923
945
939
921
964
960
942
964
955
964
943
925
958
948
957
943
941
954
945
936
961
950
979
976
974
985
986
978
939
912
932
947
900
923
905
935
896
932
962
931
941
950
921
931
917
910
917
899
922
950
947
976
1018
951
930
888
884
861
843
884
888
906
910
884
904
884
894
896
875
929
939
912
941
965
976
981
926
946
913
921
943
895
921
946
932
928
911
915
908
913
922
913
921
920
884
939
929
958
963
944
954
973
928
933
933
904
913
892
938
941
897
918
926
952
972
937
945
931
921
932
925
956
952
939
954
961
945
972
936
955
957
925
945
877
835
814
819
883
936
940
966
958
951
908
899
884
852
876
892
885
877
874
879
890
881
951
963
929
962
922
916
924
909
911
939
914
960
962
912
937
928
905
939
932
919
910
875
949
979
954
983
955
961
947
958
970
952
967
958
914
923
919
955
970
962
975
958
943
939
924
970
999
947
942
914
911
878
876
873
878
912
936
924
908
852
852
818
785
795
777
814
822
819
844
845
851
849
847
888
908
868
897
920
877
908
928
924
943
942
949
959
917
932
922
919
957
929
951
999
970
1009
965
961
982
940
975
973
891
832
849
894
943
969
990
1021
968
970
974
932
962
953
952
944
933
919
952
959
987
996
934
918
925
894
912
882
907
932
914
954
928
967
953
939
976
964
966
986
974
1012
986
984
1004
951
978
964
968
960
950
972
932
970
975
994
1011
965
1009
984
963
949
946
940
971
943
961
962
931
964
940
949
946
906
945
913
895
911
921
929
971
924
950
935
925
926
911
913
938
949
992
996
959
953
931
921
946
892
810
785
799
798
797
805
820
826
840
829
792
798
771
750
748
722
730
736
777
857
907
888
889
901
894
918
896
854
865
807
806
784
765
742
732
729
729
728
722
712
704
701
710
729
734
759
747
747
715
729
705
692
685
688
682
675
687
667
671
676
661
655
663
657
675
705
716
727
721
756
743
753
781
847
858
896
938
911
913
890
866
824
829
817
803
781
775
771
741
755
757
786
782
755
764
748
744
736
733
716
721
703
700
697
705
709
719
755
744
775
762
761
785
774
780
814
845
826
895
894
847
908
1000
1005
927
964
992
867
895
870
896
937
959
967
959
899
917
881
869
886
861
877
924
953
908
927
872
907
930
991
952
982
961
1006
995
942
954
991
995
1009
959
949
890
825
796
782
792
814
823
803
788
777
762
758
745
755
742
740
750
742
762
801
832
817
864
891
879
925
968
939
959
951
916
967
975
918
958
910
927
961
937
1001
1006
985
997
942
983
1001
980
985
992
1001
1018
1004
1013
1032
976
944
917
927
899
902
925
925
845
888
888
943
933
937
954
964
990
982
948
966
982
962
996
979
968
1004
992
1007
1011
969
1014
1028
984
995
960
959
997
956
953
952
924
931
914
927
916
907
916
896
831
852
820
847
876
864
863
846
867
853
811
835
848
899
907
855
847
801
781
844
958
986
978
1011
1000
1015
1010
987
992
944
974
990
983
998
1036
1048
1063
1100
1065
1044
1019
960
969
979
1000
1013
1013
1008
1030
987
983
993
955
921
938
963
1001
931
948
978
935
957
950
947
916
904
949
991
1005
975
968
949
921
924
949
972
1025
1020
1021
1036
991
999
944
957
991
1019
983
967
964
995
1010
1004
1024
987
963
988
955
976
960
975
993
974
1004
1008
968
954
898
857
839
886
1067
1064
1079
1039
1018
1017
980
992
998
974
997
1020
974
1012
1024
979
1012
997
996
1026
1028
987
906
873
877
872
877
861
893
932
984
1012
975
1000
1021
965
964
977
934
997
1022
966
1010
1061
1063
1081
1082
1032
1048
1002
999
1024
1025
1003
979
920
930
939
939
1000
1002
983
1005
987
1001
985
955
983
1002
972
999
1008
998
1016
996
994
1022
982
1007
1015
952
1003
984
990
1023
982
984
1002
973
999
1001
972
986
1031
996
1001
1006
938
894
865
889
920
919
944
939
929
943
920
907
963
949
969
1010
975
999
993
973
933
928
960
936
923
943
934
977
1011
963
988
963
941
950
942
941
987
1008
991
1013
980
1002
1017
983
996
990
978
1021
1038
1019
1057
1029
996
1021
1031
981
1000
1013
1007
1008
1008
1003
1024
999
1003
1019
989
997
1000
980
1015
999
974
969
882
885
855
889
898
901
921
916
900
909
866
889
888
870
868
834
881
918
953
939
1006
1002
982
1019
1010
983
1004
1011
961
994
988
989
1040
1050
1017
1072
1040
989
996
986
974
986
981
967
930
897
918
842
835
836
823
837
807
808
802
801
851
855
848
881
862
843
862
866
851
881
902
889
902
845
891
884
877
897
917
916
927
919
931
933
900
925
905
946
967
937
992
991
959
991
979
1005
976
960
970
964
931
922
909
973
977
941
966
987
944
973
970
972
977
978
978
951
947
937
886
897
905
910
936
932
931
950
936
952
910
903
916
899
938
840
836
811
784
820
905
879
927
931
901
933
947
917
988
945
847
874
865
890
896
951
902
930
935
945
980
999
983
998
1015
948
948
944
925
948
962
916
917
857
860
826
820
814
794
774
763
783
761
783
799
782
795
819
828
870
863
876
919
931
939
946
928
949
955
949
1053
1002
1001
1005
957
970
974
993
1017
1022
1023
1029
986
997
974
1011
1008
1014
1026
1025
1031
1025
1044
1054
1014
1028
1043
1057
1044
998
1008
1039
999
1037
1006
1001
1010
992
998
968
994
1042
1022
1027
1016
1002
987
966
993
984
991
986
963
981
975
975
996
966
1008
993
985
995
971
993
980
994
996
951
987
1012
1015
1018
990
975
987
972
987
983
987
997
980
960
988
956
978
983
980
999
967
1002
975
1011
1017
1000
989
985
979
1004
977
996
983
990
1022
1044
1027
997
973
955
928
895
856
842
829
814
781
774
769
780
772
758
737
730
717
715
729
733
764
811
841
885
903
909
928
961
937
972
1029
1032
1048
1061
1024
1036
1036
1002
1055
1006
971
993
1009
1067
1051
1056
1084
1032
1053
1026
1041
1071
1078
1093
1076
1083
1086
1065
1081
1066
1094
1081
1094
1103
1064
1050
1058
1004
1036
1047
1025
1053
1054
1054
1058
1004
960
988
1013
974
885
850
906
990
1031
1075
1011
1016
997
989
1006
997
992
1017
1030
1021
1023
1022
1041
1059
1034
1050
1030
954
927
943
984
986
973
1002
1015
1064
1035
998
1034
1045
1066
1073
1086
1094
1091
1056
1010
961
977
998
1011
1026
1063
1062
1087
1032
975
963
954
952
978
954
970
974
975
974
962
960
925
958
950
971
996
944
984
1002
989
1013
988
1018
1062
1026
1038
1047
1060
1058
1026
1040
1000
998
1037
1007
1046
1032
1025
1024
958
979
979
943
988
990
1022
1012
997
1025
1045
1027
1047
1051
1037
1023
1017
1035
1032
1008
1025
1033
1009
1028
1039
1001
1028
1031
986
1014
999
975
963
971
966
981
982
1016
1024
1004
1039
1038
1054
987
965
961
994
997
1009
975
996
980
944
925
924
941
967
932
985
963
954
978
968
957
965
963
992
981
958
983
978
967
947
918
944
961
963
978
971
1013
1021
978
986
985
960
951
954
1005
1018
1006
1037
996
1004
1007
990
1008
1019
1001
1013
1006
1007
1018
988
1013
1054
1023
1022
1009
1030
1031
1001
1022
1024
1005
1001
987
988
1011
998
992
975
983
1002
976
1001
968
976
997
959
983
1024
1009
1017
1000
1002
974
974
989
996
1009
997
1016
1039
997
1003
1004
1023
1037
1032
1026
1014
1036
1025
999
1005
1023
1011
1012
987
990
1014
1007
1045
1045
992
992
970
985
999
1015
1003
916
917
937
937
990
970
977
976
955
962
971
959
981
956
925
955
942
976
995
956
975
949
954
950
945
959
970
953
971
970
968
949
938
920
913
915
927
918
967
977
939
931
898
906
907
879
901
948
953
988
1011
1016
996
962
958
936
940
979
959
996
1003
991
1005
963
966
990
977
968
966
959
982
970
967
969
951
968
999
951
980
964
947
985
943
935
956
930
939
932
954
981
992
986
994
970
971
958
968
1008
992
972
985
947
960
936
950
958
948
961
951
916
928
940
983
968
973
1017
989
958
968
956
983
966
965
942
931
942
925
937
936
956
969
977
934
953
948
930
965
971
938
962
942
946
970
921
949
977
962
916
897
886
908
921
946
984
984
996
934
968
917
986
977
949
969
972
983
994
965
1074
1044
1060
1052
1001
958
983
996
1005
918
841
885
927
1005
1009
994
949
943
917
909
929
943
932
922
918
934
938
961
988
973
994
1010
985
994
1002
989
999
996
1019
1000
1001
1004
938
935
942
944
950
929
997
967
959
987
982
978
936
969
970
961
956
927
971
951
904
928
929
970
949
925
911
954
939
1005
995
970
1005
954
960
945
890
808
807
793
785
779
790
790
802
812
823
828
858
858
850
812
826
855
873
895
932
871
848
900
916
889
868
858
840
804
835
793
786
791
845
843
858
864
838
815
788
800
786
769
803
793
793
838
868
816
795
802
821
841
781
791
803
805
845
886
912
899
944
951
973
934
863
828
862
964
1007
1057
1010
936
907
887
791
776
744
708
714
725
724
747
785
766
749
781
749
756
772
756
794
758
791
786
797
802
814
805
809
822
829
882
945
957
949
928
858
847
823
850
834
782
814
807
829
856
807
776
782
769
785
809
833
933
933
914
851
834
866
857
882
853
905
881
905
909
886
856
853
882
865
880
910
925
978
1015
958
966
976
1014
978
928
928
883
881
853
899
950
975
959
971
984
928
887
880
854
899
901
921
915
899
884
881
824
860
927
950
971
939
959
957
946
910
927
947
959
943
923
897
859
847
860
858
883
859
848
827
818
808
870
882
852
848
849
815
818
791
787
785
788
818
839
865
926
981
951
970
1003
985
1008
1026
1002
1045
1024
1058
1034
1000
1022
1004
1026
1040
1036
1033
1021
961
931
961
1023
1012
1015
1023
980
999
989
979
984
925
940
861
837
944
1010
1012
1013
994
1011
980
964
979
967
989
1021
1031
1027
1004
1001
1014
990
987
947
957
995
1018
1040
997
995
977
1004
1025
1044
1099
1071
1066
1077
1048
1064
1009
1012
1019
1030
1055
1040
1051
1019
1038
1003
1015
1008
961
986
984
994
1030
994
997
967
962
974
962
960
976
959
956
945
978
981
976
1007
1031
1026
1023
1011
959
991
966
1013
1037
1014
1045
1015
1033
1030
1033
1033
953
958
1006
1018
1030
1016
1036
1039
991
956
944
959
956
1009
1042
1036
1060
1069
1075
1015
983
1025
1043
996
983
1019
1013
1032
1028
1030
1020
1001
971
985
963
980
1000
976
1015
1030
1024
1067
1033
1029
1012
997
1004
981
947
961
997
1037
974
973
984
989
1010
1001
987
1004
983
979
1001
971
983
1003
1009
1002
994
1003
1015
1002
980
966
969
974
950
956
933
972
987
957
967
955
1018
1007
979
1004
1006
990
984
964
972
981
970
980
1023
996
1004
1023
1035
1003
991
930
956
962
934
990
1020
986
970
958
944
988
996
967
966
977
981
960
980
963
956
979
1017
1032
981
998
1009
967
964
987
982
1005
975
1016
940
936
903
906
899
873
822
809
815
820
820
841
835
860
868
830
827
799
799
774
761
755
746
762
752
756
757
752
768
769
773
805
816
907
935
1008
1020
977
954
930
900
839
827
814
809
787
788
761
780
799
831
861
837
843
816
807
794
790
765
794
798
850
863
844
879
882
880
887
877
877
878
906
910
904
892
957
990
1026
1003
939
924
949
931
933
930
892
929
882
898
906
965
983
950
973
882
865
936
979
960
952
927
918
881
890
866
912
921
984
967
977
974
950
938
951
946
925
945
972
956
954
975
967
973
914
934
908
917
923
931
956
962
977
979
985
995
986
984
974
937
958
997
1016
995
960
910
883
830
842
824
812
879
904
882
873
851
795
772
770
768
750
745
749
723
729
724
722
706
694
691
692
715
712
728
738
755
756
720
724
746
716
720
732
708
725
726
739
722
734
736
721
722
709
699
705
698
709
704
701
701
713
719
721
728
731
749
756
755
785
782
810
813
815
810
788
770
792
782
801
828
849
836
852
847
839
816
800
792
812
799
806
805
804
820
826
847
840
834
799
797
781
777
778
770
774
790
773
787
792
805
829
864
839
811
761
777
768
752
712
686
695
681
710
691
685
671
686
678
680
698
703
725
725
725
747
740
736
745
756
801
756
721
728
721
708
704
732
760
741
777
742
742
745
707
688
770
794
771
766
776
732
743
728
720
703
706
686
691
686
676
704
693
697
711
699
709
700
706
683
687
685
697
701
704
697
730
730
714
738
722
707
734
725
742
771
809
789
839
885
831
831
823
829
799
783
774
784
775
753
760
797
832
889
920
897
860
905
893
874
927
910
896
912
911
891
915
914
902
907
882
832
830
783
780
765
737
721
723
793
870
873
911
945
931
857
834
803
845
854
846
858
894
979
1047
1024
1027
1022
1031
998
938
980
867
827
797
799
799
798
805
804
798
815
795
833
848
850
851
854
840
862
881
865
876
909
948
970
956
980
925
919
897
910
924
901
926
875
859
832
824
821
818
788
800
798
791
794
794
758
771
796
778
765
809
811
828
830
815
810
796
814
841
890
939
893
884
876
874
839
851
838
843
829
832
823
827
814
806
799
795
787
796
771
638
888
770
740
728
728
721
721
744
724
730
723
727
736
742
743
747
737
712
735
730
721
757
804
823
882
920
951
939
928
886
842
818
824
855
891
907
894
934
923
901
882
841
869
887
857
864
870
847
823
815
807
819
811
809
818
806
792
806
843
771
830
779
791
819
823
799
791
792
803
799
823
821
859
884
900
940
901
902
880
850
869
840
859
872
880
892
914
913
918
910
899
884
869
872
814
767
817
813
825
809
832
840
884
889
910
940
955
927
931
926
941
919
917
921
928
938
961
965
928
929
898
893
822
802
780
794
811
794
791
797
825
818
821
862
876
907
901
884
839
814
831
851
844
843
844
848
830
851
868
863
849
831
809
845
839
819
824
799
821
817
857
864
875
913
870
860
901
883
824
839
833
848
884
869
896
855
880
885
882
905
890
869
896
896
912
876
872
869
834
828
839
815
878
921
897
923
938
926
913
911
901
899
856
883
860
857
824
842
819
807
799
791
799
779
810
839
848
862
830
827
790
810
801
792
816
824
818
860
834
816
827
820
783
785
775
765
768
779
760
779
804
813
827
830
824
843
814
802
820
822
854
849
823
833
844
861
839
832
814
813
793
807
799
826
858
817
798
830
833
859
865
871
839
820
825
826
827
813
807
844
836
844
870
870
876
848
840
815
781
783
774
785
784
761
751
759
778
860
887
911
853
844
818
844
831
827
839
891
868
864
877
852
838
852
859
880
811
787
865
894
871
872
848
846
827
796
799
775
776
789
807
790
812
817
838
823
859
871
865
861
838
838
796
837
823
905
913
902
925
932
924
896
856
859
877
891
916
935
878
876
860
848
842
855
859
863
868
873
882
918
934
922
897
893
890
885
901
900
889
894
883
850
864
876
847
842
909
926
913
894
868
843
855
866
893
909
912
898
937
936
958
973
980
942
915
897
862
862
861
880
913
926
944
941
982
939
919
909
904
915
883
879
891
879
904
931
917
935
893
901
898
881
864
888
901
894
902
862
850
830
802
815
801
810
810
789
828
814
832
842
832
812
799
790
784
759
828
850
909
898
885
853
786
816
795
806
803
831
816
850
839
863
856
872
870
848
831
819
768
800
800
808
796
765
765
761
764
806
853
857
876
862
804
820
799
774
796
796
815
815
807
840
835
832
825
803
801
785
791
790
783
752
791
797
817
822
851
837
832
825
812
901
811
795
836
851
965
845
821
769
764
775
763
774
770
771
769
736
748
733
716
730
718
727
729
768
770
803
774
821
797
829
817
779
791
779
764
766
745
749
717
779
770
781
767
805
798
783
777
764
750
754
742
768
758
759
789
808
805
799
768
757
781
774
752
812
810
811
778
798
773
777
770
759
762
765
759
768
764
777
793
779
802
786
815
790
803
811
795
797
797
789
799
791
805
801
788
819
804
810
816
797
804
804
823
803
805
794
828
819
830
782
806
778
787
757
758
753
736
752
737
763
786
832
844
842
876
858
854
831
796
827
800
783
787
783
785
798
811
828
825
831
807
827
792
823
811
799
814
805
785
816
829
815
826
807
828
826
835
841
853
874
859
857
809
801
783
772
791
790
795
790
803
807
799
831
806
802
809
826
815
799
830
815
813
797
803
796
797
809
789
789
814
789
817
840
810
835
819
806
817
813
803
816
813
783
796
798
813
825
823
864
827
835
841
845
820
788
802
759
773
769
765
764
758
764
751
764
749
775
748
771
768
766
756
770
771
753
739
750
738
743
744
739
734
733
734
754
744
778
794
774
824
793
797
788
764
762
742
758
747
743
746
733
755
747
745
753
740
765
775
757
781
789
793
783
785
778
755
766
745
753
755
731
755
753
743
749
756
769
769
757
767
766
772
767
764
768
758
767
773
773
795
784
795
777
781
755
752
758
768
764
756
775
766
775
769
764
792
770
769
780
778
778
792
764
798
820
824
762
747
757
748
733
751
751
773
772
793
778
793
769
781
749
736
717
719
729
743
751
746
783
768
773
777
765
776
796
806
779
773
729
725
716
705
696
701
715
743
789
782
804
794
765
793
796
787
733
754
734
743
724
728
723
720
739
726
735
736
745
770
803
834
837
862
866
860
864
857
863
852
835
849
823
799
788
775
815
801
826
825
815
941
934
969
958
935
910
889
890
856
829
834
825
868
917
989
1011
997
968
935
874
846
805
794
790
817
873
889
956
981
1030
971
997
963
929
921
893
856
849
877
863
896
903
911
927
923
905
954
957
929
928
928
834
797
853
928
952
967
932
976
961
912
893
902
908
913
965
956
1018
1020
1025
1011
987
1001
986
944
936
921
914
912
908
914
934
967
946
937
926
917
897
837
808
870
906
891
885
854
843
835
825
785
767
824
864
866
867
866
843
821
844
836
868
858
820
801
841
860
852
832
804
795
855
877
857
846
850
833
868
894
884
883
893
869
860
853
843
801
799
858
863
908
887
862
838
823
818
806
808
804
802
788
783
792
759
751
788
806
846
849
808
802
806
824
819
783
758
760
801
839
894
913
929
875
871
873
903
915
929
917
904
912
888
892
909
888
922
894
840
855
978
1007
1001
981
962
957
942
939
946
918
951
969
972
975
997
974
953
936
960
928
883
890
908
881
865
797
809
815
841
857
876
873
853
857
829
851
838
828
823
808
796
785
781
778
766
772
759
756
761
749
735
776
789
751
765
782
769
754
809
841
821
954
892
909
907
902
885
844
871
887
898
970
935
982
960
991
947
978
923
923
908
936
932
881
873
848
819
812
804
765
769
801
932
958
939
938
902
892
867
853
848
832
848
868
898
940
898
925
900
921
899
880
886
862
827
852
842
826
851
874
880
876
620
1072
826
817
788
774
776
796
796
810
815
824
821
830
843
876
876
841
838
833
828
838
852
881
904
912
917
918
890
903
875
862
825
831
826
827
786
814
841
809
803
776
788
830
852
813
784
778
783
788
769
743
759
808
852
823
795
827
822
801
778
761
737
731
721
707
701
696
690
696
709
729
754
747
771
769
757
759
759
725
758
737
728
734
722
715
761
767
784
794
812
820
806
756
772
751
741
740
722
766
741
760
766
791
795
803
861
828
816
842
849
853
957
856
815
800
763
774
778
848
901
764
1146
888
841
811
774
781
755
742
751
721
731
723
720
743
750
748
769
761
738
748
720
724
725
707
714
718
716
714
730
719
723
734
740
731
749
733
765
752
766
762
751
749
756
743
751
754
746
761
777
775
752
807
791
814
815
761
825
796
821
817
835
831
814
774
759
788
773
781
769
760
778
766
779
745
760
756
736
765
766
755
760
771
755
738
766
751
750
721
758
748
728
723
716
747
763
794
834
825
865
867
863
848
845
836
802
814
789
796
774
759
767
764
775
761
769
773
759
750
753
734
742
762
721
607
829
733
702
701
696
712
713
725
738
736
747
747
774
762
766
739
729
738
734
732
744
740
755
748
763
781
734
731
724
713
714
704
707
688
702
694
712
702
710
691
720
732
680
725
708
705
716
712
690
719
714
704
690
710
693
704
706
712
718
731
772
836
837
842
857
781
767
743
724
719
747
786
856
864
910
886
887
878
829
836
792
774
752
753
750
727
743
722
750
749
749
756
743
746
724
744
739
712
721
732
757
714
721
721
734
718
701
727
742
745
745
728
763
736
737
762
739
753
766
762
738
765
742
756
741
717
735
745
740
744
754
728
715
719
692
682
702
684
666
686
693
685
707
686
675
668
676
642
654
672
644
648
642
661
643
667
673
687
680
703
708
679
682
678
673
648
636
666
650
660
627
651
636
619
618
646
632
644
666
682
702
692
696
684
698
672
694
666
698
680
684
678
670
693
681
670
678
704
685
665
700
688
682
705
687
695
682
702
693
704
703
692
698
684
672
676
683
665
668
673
685
677
665
670
646
655
660
647
627
631
641
658
668
670
693
697
706
694
716
696
696
666
692
679
664
658
686
682
696
694
689
688
681
688
697
704
710
693
729
722
739
711
699
709
685
691
681
649
679
680
665
694
689
690
710
710
748
726
768
738
751
727
724
724
706
720
706
704
723
721
751
741
735
749
741
759
746
745
727
743
743
716
730
763
786
742
714
682
705
708
713
709
746
728
756
729
729
765
758
746
759
793
798
789
936
840
810
854
810
773
762
752
712
710
696
703
696
694
677
692
678
695
682
689
714
694
696
685
675
688
674
694
690
695
694
686
712
708
692
714
705
691
702
683
686
688
661
681
657
641
687
670
670
708
687
705
717
702
717
698
701
720
711
705
713
716
735
722
740
730
741
743
739
742
721
690
707
706
678
681
693
685
699
724
753
773
760
806
773
764
731
719
732
719
735
723
746
744
747
759
753
778
760
775
762
763
740
736
784
779
763
775
769
748
754
729
718
726
761
755
760
807
825
850
824
808
770
797
791
811
837
829
853
826
810
818
829
837
844
823
839
833
810
801
817
820
801
813
788
793
849
860
788
802
805
784
750
759
751
753
793
832
872
923
928
915
876
821
807
789
809
804
796
824
852
897
914
935
909
919
907
872
806
790
816
820
862
865
917
939
947
927
903
901
905
911
874
874
878
899
891
925
988
979
969
978
936
903
891
896
885
891
945
956
927
918
934
900
880
808
790
755
770
771
769
754
764
773
771
770
789
746
772
782
778
742
803
802
819
818
785
814
846
891
882
895
878
904
897
897
866
860
885
915
895
884
917
894
877
881
902
892
870
885
886
888
893
876
854
828
826
822
820
815
816
799
793
814
833
872
875
858
854
844
809
752
732
725
698
698
713
717
704
735
742
745
740
743
726
755
735
717
750
747
755
735
737
750
746
737
718
720
698
722
721
719
719
709
724
708
715
705
683
698
688
678
678
720
719
731
724
712
721
731
730
712
735
707
709
704
710
704
696
695
707
697
701
702
724
713
702
721
717
727
735
699
722
698
693
708
689
701
709
698
698
690
691
681
676
662
695
688
704
679
684
681
668
664
683
675
668
657
680
672
666
693
686
695
697
684
712
697
693
704
685
662
692
678
707
720
720
745
744
737
713
697
696
713
705
711
723
749
756
755
774
779
787
750
758
743
733
706
693
699
706
707
711
722
731
721
737
703
674
710
684
695
672
654
649
669
654
699
733
766
815
793
802
818
837
811
779
743
717
710
687
679
674
672
655
658
665
661
668
702
759
754
769
758
795
743
724
673
679
657
657
677
705
731
716
719
718
688
703
701
718
729
701
712
714
699
713
723
739
735
739
761
755
723
770
777
757
773
775
787
763
767
783
814
832
846
841
826
880
888
876
840
803
797
796
798
831
851
859
875
855
852
869
848
866
843
817
823
829
813
841
829
833
865
814
786
757
746
728
732
701
701
721
764
777
803
837
844
853
838
851
809
794
790
795
800
786
804
820
825
868
873
888
847
777
782
757
773
777
793
813
852
843
843
896
870
849
845
854
840
843
834
841
860
861
813
790
774
791
764
758
733
731
717
715
723
719
728
720
733
718
715
703
545
808
687
676
652
653
646
665
651
646
644
642
643
628
632
653
645
632
642
626
642
628
624
645
627
637
662
670
699
722
724
747
750
734
733
730
735
700
695
668
653
679
644
641
647
631
645
627
627
643
660
687
698
711
736
787
744
682
679
663
647
656
632
622
638
620
642
656
636
660
651
657
669
670
667
671
669
664
653
656
667
655
663
684
691
689
707
702
714
723
695
683
695
707
727
714
738
726
719
731
721
730
734
743
749
768
773
764
743
741
728
734
752
795
901
860
924
967
957
953
944
900
882
858
858
877
872
935
926
902
907
891
909
948
933
948
913
910
873
886
864
853
858
863
907
914
899
948
890
821
776
788
841
961
979
961
971
953
951
963
930
892
891
881
975
985
988
1023
995
981
974
945
953
899
898
871
912
967
952
991
970
963
975
937
943
940
938
958
917
942
943
940
946
930
934
934
943
949
932
945
912
945
955
941
955
919
938
927
928
957
950
991
976
966
930
905
868
844
863
867
937
965
943
963
912
945
910
906
910
823
855
853
912
965
925
939
899
900
921
935
934
935
920
912
882
919
896
908
910
897
941
899
897
864
865
869
856
881
882
921
930
921
915
899
915
857
867
879
887
925
928
933
961
903
932
918
926
910
896
910
893
895
888
850
838
825
798
788
804
850
838
845
872
847
824
814
789
788
791
814
850
896
888
900
883
869
849
827
813
784
756
797
949
951
950
928
931
938
913
909
904
916
913
911
916
924
898
886
833
839
836
808
819
804
820
844
852
869
849
814
814
832
816
845
858
858
871
887
878
894
883
901
880
870
894
885
891
902
878
875
891
896
920
874
846
822
809
801
819
827
834
861
868
867
881
873
907
936
903
909
935
936
911
888
895
919
953
957
943
948
957
973
975
934
930
914
872
876
849
898
918
874
889
868
877
892
881
853
816
794
803
784
833
885
862
915
952
925
942
906
917
902
871
859
836
852
875
850
910
914
919
923
892
887
861
889
890
885
884
876
877
874
853
871
879
904
901
888
899
880
862
880
859
857
838
823
832
819
829
869
854
864
866
853
850
845
843
852
808
813
870
859
913
942
931
940
913
893
848
813
844
848
844
882
866
848
862
851
858
885
929
878
881
878
865
903
895
899
910
889
889
920
929
918
901
900
881
877
893
892
875
897
851
845
855
848
852
847
815
812
798
777
791
790
811
822
830
862
857
850
839
815
838
826
847
870
875
850
805
797
766
755
777
838
898
903
922
915
891
900
933
899
903
883
851
835
845
871
874
910
906
870
885
888
886
854
842
860
834
860
886
880
918
950
935
956
947
902
906
912
881
899
893
861
873
914
885
890
927
893
926
949
914
935
912
913
950
923
926
930
914
916
884
888
911
902
942
972
927
931
952
905
937
920
883
910
934
901
897
908
905
934
921
929
916
891
913
933
926
971
970
959
986
965
942
943
910
915
844
785
774
793
794
868
944
940
921
926
913
907
896
875
854
856
863
841
887
890
886
913
908
951
947
919
964
977
944
958
969
981
971
972
979
980
968
985
981
940
956
977
940
945
977
972
981
969
956
972
973
956
966
931
910
927
904
945
918
834
828
809
829
819
814
826
816
842
820
821
836
811
834
833
803
824
812
814
840
855
852
891
883
909
894
894
907
885
914
929
888
904
940
886
834
826
790
760
750
752
787
816
832
861
869
847
805
796
806
781
813
825
861
897
880
880
899
865
897
874
906
921
904
926
960
945
931
904
914
911
932
926
910
924
935
920
924
912
945
912
914
949
965
969
1010
993
981
925
923
878
902
893
888
889
879
890
919
908
904
881
902
881
888
895
902
941
953
937
953
912
941
924
924
910
916
943
910
931
963
938
946
953
945
957
980
969
965
937
928
939
915
945
958
934
928
900
910
895
920
945
917
942
949
930
923
926
954
965
954
953
899
931
929
925
976
964
959
953
944
953
939
932
961
941
917
880
873
874
880
917
932
927
925
904
916
919
899
913
912
925
936
917
941
939
932
927
917
930
873
878
876
896
906
927
956
948
928
917
878
889
887
861
891
899
903
931
897
894
880
854
868
875
890
912
923
968
911
915
888
863
870
883
894
878
868
871
885
894
902
898
914
923
923
946
905
917
927
940
943
958
953
931
915
921
915
949
942
938
931
902
892
892
927
934
879
893
897
883
902
886
901
912
878
892
910
900
914
912
901
909
898
892
892
894
909
905
895
884
845
848
866
883
890
901
932
975
951
920
897
896
910
899
862
852
900
914
918
923
903
903
919
905
923
938
967
952
960
965
937
948
930
935
930
952
936
936
944
934
938
962
980
937
950
947
930
880
852
835
845
869
881
863
871
883
881
895
895
901
864
810
785
821
877
918
914
913
887
870
877
875
894
939
972
941
961
955
934
953
925
917
938
901
912
913
905
923
919
894
895
883
886
909
914
921
923
937
921
922
941
923
894
908
902
934
926
919
925
895
898
915
926
962
952
930
943
915
914
914
901
926
921
928
932
957
938
947
972
962
970
954
964
964
962
939
930
945
932
947
951
956
959
951
945
940
918
901
912
939
925
931
947
940
946
937
944
915
925
950
942
926
942
956
962
955
930
925
951
946
972
966
964
989
980
961
958
937
958
960
968
966
963
984
976
966
963
977
965
956
979
993
999
1007
994
946
954
926
913
936
934
938
931
929
927
922
923
921
944
931
921
923
934
945
870
869
857
862
880
894
906
902
922
952
937
933
907
890
885
877
897
913
917
939
944
942
922
890
891
911
935
938
871
922
901
906
934
945
933
937
934
928
917
939
924
953
949
966
937
943
935
920
907
868
870
879
934
934
930
948
948
926
914
930
944
934
928
930
931
949
941
934
919
935
944
930
975
939
932
942
946
950
960
950
977
972
970
945
938
923
932
965
970
966
951
927
969
1000
978
969
964
918
922
923
930
935
917
895
848
851
866
858
902
894
895
921
934
947
947
914
926
912
901
894
875
871
881
895
905
930
945
960
960
970
948
943
952
916
915
897
910
945
962
967
935
921
917
918
929
932
929
932
926
946
960
924
947
937
950
959
930
930
930
937
947
941
936
921
921
892
892
909
906
923
937
938
949
934
917
921
965
956
939
909
857
868
874
899
924
935
941
932
916
923
917
916
937
931
927
934
924
945
975
960
939
948
941
926
913
878
909
913
928
958
943
929
920
902
906
902
898
886
901
926
963
944
964
959
955
931
927
932
932
971
969
955
972
1004
995
981
947
947
927
938
918
912
914
891
900
897
878
863
852
881
887
909
933
958
965
930
908
872
906
905
925
899
908
939
960
963
961
958
930
968
943
969
979
981
964
939
947
952
943
911
889
903
932
926
953
955
964
935
938
963
938
934
954
938
906
912
907
907
936
938
934
913
917
901
926
929
937
918
922
914
928
943
921
904
886
894
913
876
902
934
909
935
934
913
913
920
932
927
900
882
886
871
868
869
883
873
863
868
890
888
906
902
909
882
871
803
780
809
873
876
893
895
914
914
925
912
898
916
913
927
937
931
897
869
895
898
915
936
930
926
901
874
892
901
937
945
957
950
956
956
945
933
892
872
893
932
959
959
971
981
995
999
983
978
928
931
928
920
924
946
947
986
937
904
888
891
908
893
908
921
907
931
934
939
906
898
905
914
927
928
925
919
901
909
991
961
930
963
972
954
935
922
912
864
817
783
749
753
797
794
801
797
805
804
776
746
748
738
735
740
739
735
732
752
750
757
778
789
789
816
825
774
796
791
781
800
817
829
843
828
816
819
791
781
771
723
728
724
770
798
829
828
814
809
806
788
777
760
787
746
748
763
804
853
912
868
901
914
872
918
919
874
905
945
908
944
924
912
886
900
932
918
875
893
917
909
891
864
821
829
828
829
831
845
859
818
829
840
790
817
826
870
880
883
860
835
834
829
827
849
866
893
844
864
891
924
888
934
975
948
945
955
977
963
928
919
953
955
965
943
897
891
880
887
880
888
884
871
884
881
918
923
956
948
941
935
973
971
953
954
953
921
940
942
931
952
958
946
952
991
1017
999
1014
976
976
910
812
769
781
806
816
831
812
864
876
843
829
835
831
892
843
811
784
765
797
829
854
905
954
948
980
1002
1036
1140
1013
1006
1086
1020
1032
961
963
962
972
960
930
934
914
942
936
907
922
910
940
952
941
912
917
926
920
964
967
950
941
932
936
943
916
935
918
949
945
954
946
896
911
902
923
945
924
932
932
943
928
937
954
915
933
904
923
909
919
940
911
936
921
924
920
922
922
926
903
863
823
829
835
846
897
950
932
935
921
909
920
906
918
916
911
915
928
931
930
914
937
946
937
951
937
930
934
905
891
872
880
895
908
907
911
907
925
904
918
911
909
901
886
899
903
898
874
877
887
887
892
930
931
937
966
945
940
927
901
891
883
893
914
917
929
902
919
913
907
889
901
909
918
901
911
921
933
944
911
916
853
842
844
868
897
920
927
932
920
932
916
911
907
892
887
873
874
859
867
875
928
911
904
890
907
914
897
897
906
912
935
913
869
848
852
855
889
888
877
942
949
942
962
911
895
869
891
895
894
904
903
897
896
908
913
908
910
909
929
921
901
902
907
903
891
900
896
890
895
902
888
904
912
895
889
901
914
942
906
891
879
890
871
853
883
899
917
936
928
902
919
928
891
874
885
884
904
912
911
911
916
853
842
847
844
891
916
948
943
905
902
868
864
873
883
906
909
896
910
911
885
901
896
884
915
933
923
938
900
910
886
904
906
923
925
912
923
981
959
965
964
970
956
938
939
950
952
912
890
905
889
901
904
904
914
901
918
917
907
896
878
895
884
878
886
861
871
856
865
865
875
878
905
908
892
893
869
872
884
863
896
877
894
957
915
917
927
913
885
870
871
878
867
914
925
909
940
912
910
909
889
887
873
918
901
922
904
902
899
905
908
879
876
907
915
919
925
903
885
869
876
893
903
878
876
857
856
861
872
912
936
929
921
916
914
902
880
904
893
888
905
878
903
926
930
942
926
909
941
924
935
947
917
896
835
786
772
823
849
854
875
899
898
953
923
901
896
882
843
855
872
855
836
823
825
822
842
865
894
874
914
910
852
861
839
807
755
791
779
781
789
802
819
818
814
827
839
841
822
775
815
816
832
870
851
890
901
902
877
903
943
900
912
875
903
903
876
915
878
796
823
790
776
720
740
746
731
744
764
758
700
728
693
692
696
683
678
664
650
651
652
647
636
659
658
669
667
654
644
666
656
655
674
654
683
659
670
687
671
666
687
677
679
710
716
718
705
707
718
737
716
731
720
728
744
756
745
758
735
742
751
758
776
772
788
809
835
806
800
789
811
805
713
759
744
731
720
728
718
723
753
767
777
799
797
810
786
760
780
777
822
787
786
788
778
787
851
864
893
929
938
951
945
901
921
910
808
781
783
776
793
757
764
745
819
821
797
767
795
824
829
793
821
788
779
779
789
752
749
768
758
779
774
769
763
753
820
782
754
743
787
790
796
798
777
798
812
786
789
781
790
770
767
752
760
770
734
766
794
807
854
861
823
808
777
746
748
752
755
746
731
766
796
801
785
776
781
784
771
758
768
765
751
759
775
790
759
779
751
742
739
775
789
797
794
772
752
769
764
762
737
757
774
762
766
754
765
768
758
772
804
815
866
857
844
832
738
850
818
796
753
715
740
694
703
697
701
708
745
744
790
757
812
773
776
745
759
733
731
730
693
705
681
679
689
684
686
673
707
693
508
894
698
724
712
699
716
703
706
725
699
713
716
727
711
719
723
749
740
724
720
703
691
695
672
670
673
669
672
680
702
704
705
708
704
687
686
679
676
681
670
687
681
691
684
702
703
716
706
722
725
724
715
715
699
694
701
697
701
694
692
706
722
730
751
738
723
706
695
689
689
688
697
706
738
741
720
705
695
702
698
672
655
654
661
658
668
652
653
654
673
696
642
671
653
672
672
681
677
688
704
720
727
740
743
720
714
720
708
706
704
707
736
755
791
808
816
813
826
829
858
861
845
849
825
808
758
726
729
725
747
770
785
744
761
760
753
715
706
718
688
696
687
675
652
536
761
642
651
645
666
675
675
708
688
687
688
679
678
676
697
688
743
765
815
823
765
822
797
775
760
744
755
748
725
721
739
743
727
709
715
708
699
704
696
684
692
686
669
664
662
662
650
634
640
640
648
641
637
658
648
639
653
643
622
654
631
615
627
641
625
643
634
655
655
677
680
674
691
674
651
645
635
645
624
617
629
622
608
627
630
622
662
648
651
663
664
666
676
655
670
662
651
633
657
639
638
658
669
649
649
642
650
637
654
659
644
655
641
672
677
673
674
693
679
688
685
692
685
683
698
704
692
715
728
745
773
796
804
829
785
766
762
776
779
805
862
878
909
898
913
859
836
831
809
821
864
857
885
881
872
860
848
854
846
828
862
873
877
919
914
897
896
855
899
929
909
922
931
902
910
911
912
900
892
895
885
911
933
944
976
986
978
983
965
984
960
919
924
903
926
931
920
955
922
927
951
951
954
948
967
990
950
981
974
970
1008
960
966
973
975
972
948
980
991
993
998
969
969
945
929
917
895
940
929
969
943
939
935
910
907
923
917
975
993
973
1003
978
964
972
948
980
955
961
987
971
980
975
959
968
963
954
969
938
947
937
903
921
905
904
946
917
950
949
952
954
910
917
921
906
915
903
908
939
933
953
950
918
933
923
944
963
944
936
965
951
902
933
927
906
937
943
924
930
891
914
914
924
917
907
893
913
908
913
933
957
937
939
951
938
920
917
890
852
869
901
934
910
904
930
901
911
906
892
900
905
898
878
871
903
919
956
951
922
919
887
910
925
917
893
928
901
859
821
797
819
867
870
878
870
867
889
844
822
797
752
754
761
776
788
787
767
767
786
848
878
905
897
862
888
825
822
844
887
904
954
960
952
971
972
979
1000
960
937
947
928
916
943
927
948
952
925
934
941
931
945
930
969
971
947
964
960
957
960
961
988
988
980
1016
989
986
975
955
952
983
964
964
919
889
903
904
923
984
960
966
982
963
944
891
853
837
829
897
953
926
948
938
933
949
928
949
956
935
967
967
932
929
884
882
892
901
959
935
927
920
892
889
883
874
881
882
895
882
887
933
895
891
878
840
878
904
904
947
943
958
934
906
915
885
868
877
884
896
902
940
925
902
902
907
890
879
871
874
902
900
925
929
891
907
886
874
885
880
909
921
905
920
933
941
961
934
929
936
913
934
935
938
926
924
935
946
928
922
910
901
923
924
931
940
920
927
899
898
905
912
900
906
901
900
914
890
878
866
843
850
857
875
898
896
902
896
881
871
873
857
861
896
891
923
963
944
946
935
896
902
892
900
916
920
906
901
889
910
893
886
909
900
889
878
864
832
862
859
862
884
879
898
889
891
874
903
875
883
906
911
930
949
931
934
937
905
913
912
911
924
903
902
913
907
888
902
886
887
901
881
902
920
889
907
905
875
881
876
866
883
896
888
914
913
929
944
901
923
907
874
892
887
884
911
893
895
934
929
935
935
923
912
976
936
951
969
957
949
956
932
928
923
928
962
963
936
937
923
902
933
912
919
952
964
928
925
919
913
906
893
911
916
911
923
933
873
845
874
869
915
929
916
938
923
930
942
894
903
879
853
787
789
838
872
909
901
897
911
875
885
895
895
911
908
881
906
893
890
918
897
914
909
893
921
912
912
911
876
894
903
892
894
882
882
934
925
921
927
909
912
895
887
896
900
895
908
901
910
924
909
916
929
911
925
913
913
906
893
905
921
904
926
933
930
938
918
922
927
909
897
885
909
919
897
893
914
888
855
864
818
818
787
803
836
861
868
887
856
869
887
867
870
867
839
863
890
893
917
921
878
791
752
732
733
721
722
457
947
721
722
715
729
720
745
731
727
739
753
729
742
742
745
729
755
760
778
824
862
858
903
918
900
897
891
866
862
849
844
873
857
876
890
888
867
873
862
890
836
824
780
801
803
807
833
870
884
903
897
861
895
875
879
879
870
872
899
910
839
856
885
865
856
830
834
851
857
883
880
875
889
924
889
922
875
902
920
888
910
930
889
915
855
819
774
761
768
758
774
739
756
755
765
784
774
806
807
803
831
844
829
840
847
852
831
812
766
774
737
738
740
726
713
709
715
710
716
715
710
700
710
707
712
699
697
690
703
704
692
717
708
717
734
754
778
764
752
786
800
820
846
869
881
849
876
862
877
873
790
811
803
790
816
815
818
858
851
891
894
884
855
857
854
841
840
786
767
774
774
827
877
903
896
905
913
897
842
866
901
835
884
881
871
860
876
881
916
965
961
969
936
875
879
841
848
855
824
851
865
889
913
928
933
907
843
856
819
857
886
849
848
833
873
850
832
851
854
864
886
826
839
871
875
842
802
785
807
803
870
908
904
928
980
1030
901
847
788
839
883
863
900
885
855
877
875
867
898
933
921
926
928
895
889
859
819
842
860
823
861
873
880
912
923
896
912
886
883
886
854
786
778
816
853
848
885
913
900
854
827
829
840
856
859
884
917
893
942
930
932
947
962
946
954
953
932
946
927
918
941
946
944
954
953
937
959
909
903
880
833
888
869
924
940
915
915
935
924
896
867
893
906
891
922
918
882
905
925
874
891
917
905
968
985
938
925
939
918
925
926
897
926
930
921
946
943
959
975
933
905
883
851
879
890
858
898
876
875
885
867
896
917
882
894
911
900
893
898
896
907
895
879
904
891
942
956
936
939
925
938
939
907
932
933
897
906
900
894
915
920
903
946
932
918
930
921
893
898
930
905
933
929
909
935
964
923
942
932
919
921
919
914
937
898
895
905
903
908
924
903
922
927
927
928
926
919
921
887
918
933
899
895
889
867
887
905
882
881
913
905
938
934
923
941
931
910
925
913
902
913
905
893
907
906
909
901
875
889
907
872
888
874
856
877
878
900
918
914
859
879
875
877
900
910
904
930
957
932
946
934
907
926
898
889
907
893
880
904
986
923
933
933
883
841
793
797
798
790
787
803
793
827
816
794
800
769
777
770
773
781
791
784
759
798
772
755
792
790
808
798
766
813
766
766
759
750
744
734
739
724
720
714
707
684
695
695
696
708
741
784
841
842
822
839
829
829
799
804
785
816
802
768
775
747
723
716
734
729
743
769
765
831
819
822
817
779
762
749
696
697
706
711
704
713
714
738
754
754
764
789
775
787
792
802
791
742
762
730
721
728
733
740
785
821
871
840
871
884
869
864
791
803
813
808
802
834
863
851
888
918
905
919
894
882
861
844
833
819
806
781
786
789
765
816
854
854
881
868
858
861
877
839
868
875
885
886
845
812
827
813
809
776
751
818
876
877
854
834
883
899
879
874
912
881
912
937
944
947
976
983
975
990
1008
965
986
965
927
954
986
964
995
1019
967
971
971
946
956
950
958
972
957
949
959
946
943
958
936
931
942
899
921
909
896
919
965
946
943
925
875
860
851
846
924
923
895
925
909
881
915
920
899
916
928
906
956
958
919
934
921
876
849
857
864
890
923
890
930
931
908
911
921
883
909
873
860
911
907
891
919
922
919
952
937
924
907
916
927
907
837
847
868
869
929
940
906
945
933
920
922
907
879
888
888
879
908
916
944
957
944
969
957
942
920
893
885
880
873
894
918
918
937
938
940
948
935
917
907
897
893
934
935
951
951
940
950
942
942
945
935
936
844
762
811
802
787
779
797
799
763
753
752
715
735
716
725
746
755
810
832
856
855
859
858
849
867
883
877
872
824
824
843
844
885
914
896
934
939
895
908
880
857
841
842
876
892
889
917
918
883
863
976
1012
1032
1028
901
821
774
767
763
754
743
752
750
763
778
838
867
863
899
894
918
918
899
897
876
864
883
905
897
928
913
892
903
909
953
979
962
960
947
931
928
905
910
904
915
906
922
938
949
940
940
928
931
886
878
896
892
892
924
899
909
883
916
933
892
867
863
891
880
876
912
925
916
922
889
897
878
881
896
892
907
901
886
884
900
863
875
843
854
880
848
844
856
853
886
902
907
916
912
898
876
858
853
850
869
885
862
870
882
890
909
922
930
941
954
915
914
911
912
918
895
895
892
872
889
891
887
905
879
825
855
857
869
890
893
917
924
917
943
933
897
911
889
878
896
900
889
897
889
903
907
877
873
878
890
914
905
902
922
895
879
851
838
840
823
835
880
869
857
864
882
888
866
871
863
859
859
856
871
889
893
872
854
874
875
872
885
886
874
880
875
873
860
853
869
889
903
906
937
915
920
902
880
881
877
890
904
862
874
832
844
842
824
839
840
847
876
883
880
875
878
883
870
891
883
865
857
872
894
914
907
904
899
886
878
888
868
877
882
857
881
872
866
875
853
858
865
862
854
814
813
815
805
842
829
829
851
853
860
847
849
874
811
794
777
750
765
794
830
853
841
794
808
792
745
735
739
745
759
775
805
848
863
859
870
858
846
854
861
827
858
862
854
886
920
890
871
870
874
880
905
900
902
918
918
943
954
915
933
921
891
897
923
913
922
917
901
927
910
928
920
908
901
907
916
921
898
890
860
890
905
901
929
943
909
936
935
934
926
902
925
938
925
917
942
918
928
947
957
895
939
903
893
931
910
871
888
782
859
857
839
901
903
917
854
895
882
854
863
849
856
868
871
851
844
847
835
855
865
858
863
892
881
922
898
929
973
961
954
968
951
933
956
943
958
954
880
870
846
834
809
838
828
843
846
867
871
859
838
825
834
832
848
854
834
849
803
817
823
837
828
881
893
866
898
861
895
870
841
850
845
854
874
889
866
882
879
876
848
826
863
881
817
832
865
898
936
926
920
940
918
919
891
879
917
956
911
942
927
909
919
949
895
922
930
904
922
897
832
834
822
816
856
877
883
945
961
969
985
934
935
940
894
897
921
834
884
901
854
902
903
896
946
950
913
937
943
910
938
913
932
947
913
923
929
918
929
937
921
947
947
918
926
898
911
919
902
908
839
822
851
853
841
891
905
885
898
908
880
904
875
865
892
880
877
872
851
897
898
890
910
903
883
915
885
912
907
917
912
907
864
921
913
922
956
920
930
927
900
913
918
896
923
928
890
906
848
873
870
846
856
865
862
879
862
886
895
898
887
872
842
845
863
830
857
857
842
827
830
852
847
873
871
839
854
841
823
851
875
858
888
914
858
884
882
868
876
880
855
876
888
891
882
835
864
866
818
756
745
753
762
762
814
848
869
870
870
808
801
792
774
766
731
749
728
699
702
720
705
692
694
681
685
685
698
688
705
695
692
687
701
720
731
748
756
760
792
793
831
845
856
843
856
827
815
791
766
825
862
898
902
894
887
854
884
915
868
896
890
873
886
875
902
917
893
874
825
859
862
817
830
836
857
895
894
915
920
894
912
910
921
945
930
885
913
922
905
941
911
936
945
912
930
931
913
924
920
895
848
837
836
856
860
902
922
928
938
919
913
917
912
907
924
914
916
930
934
939
924
922
929
903
912
893
874
873
875
882
911
853
867
892
893
904
912
915
933
882
893
890
881
914
912
906
909
890
888
913
916
914
945
940
948
950
938
954
927
926
960
936
970
951
942
943
926
966
958
960
944
967
927
901
906
892
917
892
889
916
905
925
911
910
914
917
891
883
864
850
856
856
842
801
790
795
796
816
852
879
845
864
897
872
880
864
877
899
902
896
899
870
875
875
875
909
856
873
869
854
844
856
872
863
849
859
871
857
887
889
917
901
888
918
902
899
891
914
904
888
861
863
870
855
870
871
889
909
884
908
858
851
873
891
893
889
907
898
874
880
890
878
899
900
874
885
871
864
882
878
853
826
768
769
757
770
782
792
810
828
822
826
817
813
842
824
806
816
841
863
873
885
882
881
896
884
914
889
914
919
903
865
831
829
816
841
859
861
881
922
883
904
895
852
841
831
847
855
846
882
894
889
851
793
795
834
871
880
896
863
816
783
787
814
783
769
749
772
891
904
904
928
869
872
860
824
825
812
805
795
805
833
858
879
903
864
891
874
878
847
790
787
784
773
751
757
756
767
726
745
762
784
800
798
823
847
836
808
821
836
851
825
851
873
885
939
941
898
925
918
886
900
926
897
933
922
905
921
856
842
887
891
877
910
876
909
945
910
939
933
890
919
916
895
915
912
931
934
902
931
922
893
820
776
784
767
800
777
806
805
812
843
987
840
851
892
982
906
990
1045
1000
902
870
901
919
876
915
944
891
913
917
878
906
915
838
852
858
858
878
882
858
883
888
854
889
877
871
846
836
818
774
823
829
862
838
880
875
839
835
863
848
882
887
809
857
882
868
911
920
878
920
933
890
910
913
909
943
958
928
947
929
945
961
919
919
932
925
936
884
863
907
944
956
955
926
899
897
856
876
902
863
902
932
895
930
935
888
892
874
859
861
849
823
856
892
904
957
963
958
980
924
930
905
883
915
909
908
933
949
911
934
935
915
932
911
886
868
796
826
815
815
839
883
924
953
969
928
920
915
903
896
887
871
944
950
921
971
938
895
913
931
906
939
949
923
920
896
893
885
827
839
846
831
863
872
897
946
955
928
933
915
897
917
917
882
919
923
910
903
859
893
904
903
916
926
910
935
913
908
938
943
895
906
905
886
928
932
904
908
932
890
912
898
896
894
904
894
915
907
887
897
874
900
931
858
858
823
835
867
890
859
880
837
844
859
870
848
867
900
867
900
902
896
920
917
879
909
913
884
883
886
882
900
922
882
893
890
857
877
888
867
893
917
901
877
838
827
837
839
841
867
897
907
907
899
880
885
869
878
886
887
888
888
886
876
876
848
876
893
873
889
892
892
844
838
839
807
806
813
774
786
754
735
752
732
750
762
785
757
799
817
818
801
787
748
755
691
701
682
687
689
697
715
736
754
731
715
740
781
804
825
829
825
822
821
796
809
800
810
814
858
867
858
891
901
864
885
876
876
836
871
879
886
928
906
891
886
878
870
896
878
866
875
878
924
917
914
903
895
899
892
899
902
902
884
899
895
898
897
888
880
896
885
906
897
897
876
863
857
867
873
913
903
911
917
908
912
905
914
914
898
918
886
878
876
880
891
903
898
888
919
916
910
919
887
873
821
773
736
752
755
754
785
823
879
868
922
879
850
866
845
830
801
763
776
776
803
854
867
880
903
889
872
918
887
886
886
853
867
892
889
913
911
891
905
867
816
816
799
821
819
879
900
856
878
853
822
833
830
809
819
817
855
857
859
863
856
860
858
838
869
868
858
874
850
880
877
852
852
842
856
871
870
891
887
876
870
845
854
875
872
918
883
881
894
883
863
829
816
812
813
841
875
887
894
930
887
897
878
850
880
884
871
882
866
867
890
874
877
856
861
902
906
893
884
883
899
896
885
874
875
875
883
872
860
883
889
880
902
881
843
824
784
806
790
776
820
847
867
873
905
856
874
887
888
877
881
855
869
881
885
886
887
872
800
777
822
822
835
818
829
810
758
784
819
838
820
794
790
792
797
805
805
804
832
818
800
823
826
761
753
727
733
718
705
688
701
675
664
676
680
668
677
674
664
671
660
639
659
637
661
660
673
707
725
738
811
812
863
889
884
887
890
872
877
822
817
799
803
799
775
763
753
767
750
734
773
774
823
849
835
771
744
779
742
751
749
742
717
709
703
693
708
690
689
670
687
677
690
673
717
701
721
741
745
759
779
761
781
796
730
781
741
769
751
762
763
803
847
856
858
893
930
922
938
921
865
907
917
871
845
805
830
870
837
902
904
873
877
840
828
854
883
859
891
883
885
856
807
812
761
790
815
831
798
844
828
855
854
843
854
871
868
857
836
850
832
867
857
897
890
877
890
857
873
857
865
880
868
865
844
843
848
818
840
871
878
814
800
868
894
932
906
935
926
893
892
892
890
925
910
928
910
911
877
842
826
843
862
900
920
882
847
886
913
907
927
938
928
933
940
926
908
890
935
947
916
850
830
796
772
744
747
777
823
927
862
925
913
891
868
854
860
869
836
816
765
776
751
732
723
751
800
876
891
883
870
888
886
912
922
932
943
942
925
932
933
916
932
928
920
919
912
913
917
896
909
889
877
904
922
921
927
884
891
888
876
885
900
897
909
919
939
934
914
917
934
896
871
867
868
929
934
936
945
910
925
875
881
828
828
813
779
796
770
797
800
796
826
837
839
796
788
808
834
854
854
864
886
885
856
873
852
858
843
872
881
839
900
916
910
869
831
790
797
765
780
782
796
825
874
843
843
859
870
890
886
889
880
858
914
925
917
943
941
870
852
882
855
893
860
887
885
861
858
842
863
883
850
862
849
799
781
784
832
824
855
879
883
888
879
893
892
877
911
901
884
900
922
892
906
874
884
875
912
922
926
853
834
851
845
844
841
845
881
888
903
930
906
933
921
926
941
938
926
948
926
935
933
936
940
914
930
927
926
947
938
902
929
937
921
935
937
918
947
933
964
966
918
923
910
870
877
876
858
875
872
867
823
826
803
796
785
773
747
747
755
795
793
831
846
833
809
827
814
788
821
791
830
791
811
836
851
862
842
794
787
774
758
738
753
742
780
787
816
788
773
764
754
745
743
732
751
747
740
747
776
806
839
873
908
901
855
888
836
854
870
885
887
894
892
918
927
918
891
906
910
883
925
897
914
901
824
846
876
837
884
901
871
899
877
875
832
802
836
822
875
887
871
840
783
816
836
821
856
867
868
911
878
889
877
860
862
862
885
940
897
927
933
920
919
938
925
962
956
921
942
956
904
911
901
910
922
885
875
909
873
919
895
886
907
882
884
874
893
911
900
937
920
888
901
912
880
897
889
899
903
891
878
839
878
834
892
904
896
942
908
889
918
897
862
887
893
926
873
921
933
924
944
889
894
885
919
880
895
929
912
890
875
844
801
798
775
775
804
795
821
828
861
867
853
827
806
806
803
794
798
834
834
856
883
864
888
883
874
902
933
895
935
949
940
895
915
919
935
925
856
868
866
837
852
820
850
863
849
912
891
904
969
950
968
917
866
864
867
846
825
846
856
841
870
867
871
881
847
875
889
882
889
814
832
835
831
821
818
838
882
869
877
880
838
849
877
892
871
895
936
917
949
931
956
967
957
945
934
915
864
873
871
863
853
862
858
839
864
902
886
893
925
934
924
902
872
868
861
807
808
814
811
825
822
801
807
836
828
834
835
835
820
805
772
790
741
757
742
740
731
730
726
722
718
741
742
750
786
814
839
879
904
907
920
941
956
959
940
856
843
862
926
914
881
832
860
871
903
872
908
913
889
904
905
922
907
889
840
846
848
840
813
841
862
891
876
901
926
864
815
796
836
848
882
874
901
904
890
899
877
846
804
816
854
835
846
921
946
952
970
928
937
919
910
877
803
832
811
817
823
841
831
828
806
840
861
895
899
907
908
944
931
876
904
943
958
964
966
958
969
932
908
906
860
795
820
825
880
898
885
899
869
861
897
903
886
921
902
906
915
894
879
920
886
876
873
886
891
913
909
876
928
929
906
951
967
931
956
944
901
930
925
899
932
927
885
907
883
854
808
824
781
772
773
752
734
763
787
781
768
761
727
770
767
780
808
785
808
768
738
745
748
723
731
710
739
750
752
759
750
730
771
782
770
778
765
778
774
796
800
816
824
807
819
827
815
853
856
857
892
919
907
950
913
893
901
906
882
916
944
899
853
859
863
806
779
838
905
901
924
908
909
908
890
876
913
924
936
923
929
941
992
996
937
905
885
865
864
891
892
932
913
915
901
926
937
950
956
958
964
940
960
962
958
998
961
906
849
831
823
791
734
814
770
776
766
795
738
778
775
791
791
761
764
756
714
739
745
749
826
892
845
895
954
931
924
889
871
839
814
811
781
784
779
797
793
797
759
752
765
773
809
809
814
805
790
807
785
804
809
788
803
791
790
766
735
741
743
748
755
783
762
780
794
795
787
633
917
792
767
789
757
764
767
755
751
732
719
706
700
689
714
703
692
723
719
742
754
763
763
760
764
750
766
768
753
752
776
811
822
836
813
774
776
755
754
743
744
763
757
767
750
747
737
746
771
785
767
801
764
724
757
730
773
785
786
802
785
779
799
793
751
768
747
756
757
710
740
787
778
724
775
777
788
776
749
777
768
764
761
765
813
821
870
850
886
834
850
819
816
810
798
817
824
818
836
841
856
859
864
862
823
827
840
810
850
880
874
793
826
834
792
820
795
777
792
775
788
790
798
780
834
858
859
906
916
873
881
879
847
874
909
877
916
899
827
817
798
808
763
821
815
806
823
823
840
843
826
854
834
865
881
839
847
854
876
906
861
885
816
851
911
867
885
877
848
815
852
856
855
797
817
838
877
905
913
904
912
901
870
889
893
864
895
927
895
934
923
913
934
937
904
910
905
870
883
895
879
897
887
861
832
863
859
831
864
861
832
870
823
858
859
884
901
975
962
914
923
886
908
900
885
860
854
819
785
787
778
789
775
721
783
827
936
823
811
763
756
754
765
736
740
736
724
734
733
727
707
704
694
700
720
787
758
820
801
779
775
744
750
756
750
778
812
849
868
880
881
888
920
823
800
883
921
915
904
900
908
878
897
903
877
873
832
797
760
739
725
738
758
750
790
804
837
842
853
871
860
861
866
877
875
850
875
872
856
888
897
895
895
838
839
840
796
825
816
840
878
917
943
930
952
945
930
893
875
834
825
788
815
803
801
840
868
867
902
895
891
849
843
861
844
863
846
828
857
884
908
888
918
952
931
961
960
922
931
933
902
908
899
895
911
912
896
897
891
895
879
869
893
882
887
879
917
906
891
935
889
841
859
839
811
822
788
802
805
826
782
848
858
844
861
847
860
877
780
810
771
764
725
763
775
801
817
853
851
856
849
851
826
811
841
862
885
897
901
857
890
899
922
911
918
920
914
923
911
905
934
922
955
991
975
994
971
951
961
966
945
954
928
999
991
999
1008
962
965
952
919
906
901
912
924
924
937
944
955
942
930
948
966
941
965
964
960
944
921
971
977
943
979
962
933
951
937
921
939
901
916
904
879
923
920
903
917
899
920
930
908
934
928
909
939
938
908
932
934
915
919
906
924
926
923
940
949
935
952
937
917
850
845
821
851
878
902
895
932
902
916
908
890
904
928
905
893
862
848
863
868
899
904
867
902
905
879
924
919
906
933
919
915
924
883
894
891
901
945
904
912
918
901
921
914
887
940
935
955
958
942
923
939
876
905
898
897
926
918
909
927
888
920
925
881
905
871
863
880
842
870
884
877
922
916
921
946
916
918
920
923
927
896
906
897
886
882
897
926
906
887
908
887
882
892
877
911
918
887
927
925
906
924
896
911
924
933
946
949
932
937
912
920
927
902
928
922
887
904
898
906
919
933
915
928
905
898
904
889
917
921
918
934
921
905
946
938
924
944
917
933
941
908
919
907
931
936
925
956
977
946
950
899
916
908
891
916
923
953
968
959
967
965
956
963
959
922
938
905
888
835
797
808
851
886
892
901
922
905
914
886
898
904
874
896
876
878
890
909
892
899
879
882
905
887
915
937
914
924
929
916
938
949
932
881
831
865
882
864
896
912
909
920
924
904
923
888
894
887
868
872
864
867
893
910
923
916
910
892
906
886
888
868
811
855
854
826
803
759
763
741
723
722
722
694
718
727
714
715
702
702
683
715
697
693
697
690
689
688
690
679
667
692
670
675
708
711
699
712
728
731
749
805
777
719
735
742
715
745
730
728
815
733
739
705
714
726
698
703
695
685
690
695
696
696
704
710
714
717
709
723
727
714
722
712
723
720
713
717
707
719
720
718
720
740
741
758
760
758
753
766
762
747
754
743
736
751
769
761
765
756
774
760
747
748
762
756
772
752
754
743
751
751
751
743
725
713
711
719
728
760
806
816
858
861
831
778
750
745
690
707
692
705
689
716
744
728
721
737
735
748
703
707
687
701
685
722
727
782
817
845
852
829
790
768
761
759
781
762
783
801
776
788
812
764
724
736
728
702
701
710
711
732
731
729
811
831
819
805
787
780
750
740
733
711
703
719
692
712
692
712
707
719
721
723
738
718
734
750
740
755
769
784
781
794
747
784
735
738
742
714
730
733
738
722
723
743
735
738
745
755
747
748
749
771
759
780
780
771
759
807
795
805
848
846
835
823
799
784
762
741
768
765
772
749
762
757
771
839
799
819
826
778
773
763
743
752
737
745
734
739
774
783
781
804
801
800
802
761
778
788
753
771
777
775
770
724
755
737
744
777
823
836
827
820
859
845
832
849
838
837
816
821
844
892
907
928
955
968
972
950
956
945
918
868
843
827
813
795
817
773
859
851
899
930
889
919
917
904
886
846
809
799
783
796
801
823
849
853
871
867
817
847
850
926
922
903
889
847
822
781
779
809
822
836
870
878
882
874
883
865
865
864
852
866
879
882
889
917
891
906
921
922
933
914
933
888
854
821
781
795
784
790
793
819
820
845
858
852
837
846
801
810
800
840
860
867
882
922
893
905
915
859
885
852
818
815
808
815
806
809
831
830
846
852
839
843
817
825
821
829
802
795
829
811
811
802
782
782
798
817
842
875
909
919
929
902
892
843
834
836
830
825
831
798
833
829
823
825
828
834
818
803
799
810
823
809
822
791
794
790
777
795
779
812
799
845
827
887
872
888
876
853
851
840
838
837
832
850
818
836
835
856
810
785
841
844
863
856
851
842
856
850
851
844
864
853
865
864
856
847
841
831
849
834
843
850
873
876
882
886
864
853
859
836
829
830
839
837
828
845
833
833
818
817
827
805
806
789
802
804
815
822
824
822
800
794
795
813
798
805
796
802
802
792
795
810
788
807
802
794
805
788
800
780
815
808
816
812
850
857
848
853
847
822
831
797
829
811
817
799
812
817
834
841
820
817
804
823
817
824
821
807
826
839
826
822
784
789
774
779
767
782
797
768
765
791
806
822
800
826
809
794
780
772
768
761
785
807
833
852
879
891
896
874
899
889
874
877
860
848
811
787
804
809
803
792
801
795
789
806
804
810
815
793
767
852
821
806
804
797
782
791
787
790
786
803
812
777
729
752
767
746
783
864
860
886
881
861
805
802
768
753
772
767
782
850
892
908
913
925
918
908
877
884
862
819
797
815
822
827
868
893
866
921
924
902
922
875
903
914
877
844
794
770
822
887
885
894
935
914
930
934
913
928
929
943
982
954
868
854
848
807
841
879
886
859
861
864
877
894
893
934
959
965
970
1003
947
962
986
965
998
1008
968
976
939
967
973
952
952
943
924
940
930
956
979
951
983
1007
982
991
960
928
963
983
958
958
929
943
963
963
903
870
843
823
832
827
822
819
821
801
809
768
756
759
744
712
714
749
814
852
869
914
924
911
900
904
908
943
957
977
1020
1036
1037
1031
964
932
951
909
941
881
925
960
980
943
960
967
923
948
891
885
868
878
875
855
876
851
869
854
905
908
879
871
897
875
891
894
925
935
944
907
846
814
790
789
805
837
837
855
856
874
876
892
851
854
862
837
878
859
893
885
897
905
873
905
921
919
929
923
902
889
864
877
869
880
874
876
887
876
887
905
889
905
901
857
868
910
869
901
903
859
892
898
893
882
887
898
874
902
902
868
854
805
832
887
919
939
951
904
912
913
873
896
899
872
904
911
897
907
892
876
872
916
928
922
957
959
916
919
908
876
874
846
832
829
790
776
806
823
860
868
853
854
833
796
813
818
847
859
886
902
865
882
899
875
866
878
872
843
882
898
889
881
892
920
898
923
923
876
889
824
835
901
919
944
919
942
936
888
894
898
852
879
890
857
893
919
868
908
919
902
941
944
917
938
948
943
935
953
960
968
930
896
907
889
915
909
921
912
876
905
858
868
844
804
859
931
907
920
931
892
855
860
873
865
887
869
859
877
894
887
911
921
908
919
897
866
896
867
868
840
875
896
895
850
899
902
876
907
896
885
844
808
806
879
917
946
964
936
914
925
897
893
892
846
860
870
867
879
890
858
894
905
848
891
859
868
867
873
861
867
893
874
835
815
848
892
940
944
948
967
988
929
930
919
870
859
844
828
856
869
844
836
857
869
890
904
919
871
896
883
865
871
883
893
847
862
807
837
986
948
964
972
921
899
893
852
843
860
860
844
868
885
875
867
900
913
888
911
910
887
876
887
889
875
888
873
825
824
848
853
828
787
828
919
925
907
862
881
856
815
827
812
803
835
819
819
825
846
813
788
826
923
988
979
905
884
894
882
888
860
887
910
881
900
914
900
883
876
898
852
868
868
881
857
896
908
918
923
929
928
872
891
876
804
800
866
875
918
931
912
929
903
911
886
906
883
860
860
874
859
873
883
879
843
856
864
854
852
899
893
853
879
855
807
830
806
779
805
799
801
829
841
840
816
818
778
755
751
745
731
755
741
743
765
764
730
766
747
743
788
893
917
893
941
924
887
886
895
851
843
860
845
841
877
927
889
939
946
900
913
920
825
802
781
813
844
891
866
888
900
875
893
896
861
879
882
856
877
865
847
863
886
866
889
917
879
797
792
781
804
762
808
787
795
837
857
865
826
880
897
874
859
883
842
812
867
946
867
888
814
793
790
800
803
820
783
766
780
832
807
807
762
742
722
697
679
678
670
689
716
736
742
765
795
799
821
830
809
790
761
762
756
739
758
755
750
765
777
772
807
790
803
771
759
762
745
724
765
774
761
784
804
747
785
775
764
760
777
784
793
798
829
801
809
823
790
832
859
844
861
801
822
802
774
757
741
766
764
747
750
746
753
738
744
747
747
737
720
721
718
702
679
712
712
698
702
702
713
698
704
706
700
709
700
715
701
708
717
698
702
694
681
679
685
676
683
669
675
679
677
674
685
700
680
690
691
702
704
694
710
716
689
710
702
701
713
698
712
709
725
726
747
756
755
757
769
764
766
754
757
755
747
751
732
740
740
758
752
770
797
787
800
813
567
609
1112
737
734
744
715
728
720
732
732
733
752
776
765
774
756
747
686
711
686
683
694
666
662
674
680
714
769
794
812
846
843
858
861
836
809
762
767
737
744
726
754
746
749
753
759
767
775
763
787
741
756
726
714
712
701
675
675
662
662
653
658
650
674
650
633
636
632
629
632
627
641
645
378
533
365
650
318
341
644
645
499
479
338
662
652
550
786
687
689
657
682
677
685
692
692
695
690
698
715
673
682
670
658
671
666
667
671
662
676
680
681
671
677
643
662
651
635
654
632
653
643
650
646
651
644
635
649
648
640
660
642
659
682
718
725
754
775
774
758
717
710
695
686
697
686
710
699
680
694
699
676
673
680
676
655
662
654
642
661
642
643
637
672
659
684
700
688
739
724
720
745
711
706
714
702
625
655
410
317
386
422
719
709
731
560
918
531
485
439
1427
713
709
738
746
737
728
737
733
718
730
732
510
941
741
758
784
826
823
855
943
832
816
765
638
473
321
711
700
695
585
559
631
390
564
279
272
330
276
390
428
298
726
565
329
425
308
467
688
701
676
687
669
673
668
687
668
688
691
680
680
728
715
714
750
724
731
731
719
720
713
700
719
691
720
714
724
758
756
766
779
777
807
838
809
812
817
803
843
840
833
839
857
886
926
901
898
878
868
856
793
818
817
800
833
849
834
861
843
833
822
795
811
809
805
816
801
822
833
846
847
834
804
810
793
809
816
832
847
876
897
874
872
880
918
868
860
862
850
876
846
844
828
818
778
782
808
814
841
886
876
879
894
885
886
872
884
864
859
878
893
879
868
884
897
857
857
855
886
892
914
900
882
865
861
868
859
842
854
865
893
919
889
866
840
763
733
738
774
498
1138
901
932
922
903
884
855
830
855
850
849
843
882
860
875
901
949
933
938
941
933
900
870
828
820
802
792
807
787
786
749
753
744
752
734
759
773
743
762
755
756
749
740
763
767
766
799
796
789
804
834
869
870
893
850
853
855
847
849
808
818
807
799
801
805
815
858
886
886
894
864
856
851
851
839
805
812
813
796
786
786
790
794
804
817
836
830
866
829
833
827
818
837
842
835
849
833
827
815
790
818
838
852
856
863
849
828
824
831
811
775
790
793
791
802
817
807
793
807
796
790
794
772
791
797
800
791
798
799
799
792
780
796
783
783
783
776
784
780
777
765
731
721
704
725
759
753
777
787
775
755
734
740
714
688
704
683
669
674
672
680
661
666
658
672
673
683
682
701
695
689
685
669
661
679
664
686
690
676
693
688
670
677
668
667
658
651
643
651
645
644
645
629
653
661
681
693
667
692
657
660
647
660
649
650
635
638
641
621
621
645
612
620
613
609
609
595
604
594
589
580
590
580
579
577
597
573
573
578
582
579
585
586
442
723
594
596
592
600
601
379
827
600
601
595
617
610
601
603
604
613
619
632
633
624
625
626
621
609
611
618
610
596
597
593
606
598
598
611
600
594
620
627
620
631
630
647
632
642
652
652
658
626
611
629
627
639
638
640
628
657
667
673
684
705
703
711
728
717
731
709
715
706
716
716
721
721
716
704
719
749
762
770
750
738
548
884
718
685
727
746
796
824
824
836
806
768
751
738
702
768
804
822
824
828
843
830
801
753
764
810
791
813
842
803
786
806
779
792
764
761
876
895
876
831
779
772
747
769
578
925
732
712
723
714
722
755
794
800
828
814
803
768
790
853
869
841
823
802
789
792
775
759
743
733
772
584
651
1000
468
1076
749
795
775
789
777
749
754
729
787
747
766
751
599
915
761
771
787
810
812
824
817
818
794
744
772
764
764
773
767
775
778
746
760
750
734
732
750
734
735
719
751
803
814
879
925
897
919
900
847
861
865
822
820
785
776
808
878
869
907
921
887
897
869
846
866
873
865
886
861
852
875
860
839
801
758
749
768
812
812
805
770
742
713
713
694
717
705
704
726
724
690
685
689
690
723
737
746
759
774
796
777
763
788
773
762
742
728
734
720
701
734
708
713
671
446
1015
462
971
720
683
710
687
671
685
673
664
654
654
668
682
673
675
699
662
697
674
662
695
687
672
726
708
698
729
742
793
925
839
810
779
719
732
736
747
769
783
778
782
774
784
794
794
800
773
783
774
745
757
750
751
781
789
787
812
817
803
836
816
820
830
798
813
814
835
849
874
854
828
809
745
736
764
785
779
825
810
809
845
855
874
875
866
867
892
878
903
886
878
903
890
849
859
833
833
825
814
822
823
828
798
807
868
851
864
899
824
819
820
805
816
826
847
862
870
874
856
823
871
863
857
814
794
802
817
547
524
538
825
824
796
793
775
825
848
861
917
897
850
901
953
926
928
894
821
811
809
810
790
855
845
846
859
886
856
824
823
825
826
831
868
888
904
860
856
854
851
833
837
842
878
890
873
883
874
844
796
762
785
812
862
852
870
892
875
852
870
877
852
876
858
859
872
881
872
889
874
882
873
867
832
795
752
794
830
884
880
909
896
897
890
886
860
886
905
905
925
925
917
923
934
921
925
893
916
920
907
929
932
923
940
916
927
914
899
887
867
895
902
903
905
918
905
921
909
918
849
796
846
886
883
899
879
863
863
863
844
857
845
833
834
865
889
899
908
913
901
915
911
905
904
891
886
882
835
827
843
858
859
883
897
896
895
864
867
867
856
859
878
848
859
870
873
893
923
907
897
885
864
874
882
875
886
895
914
889
873
863
873
863
880
881
867
887
874
913
904
887
878
843
800
787
829
882
869
898
910
915
900
888
856
861
849
849
875
889
885
895
912
880
887
885
882
893
918
914
928
900
857
839
803
835
845
837
866
889
890
928
904
867
857
844
838
847
861
869
870
864
877
853
799
788
863
899
895
900
903
887
900
880
869
862
865
877
898
892
904
909
934
904
914
902
907
926
890
895
883
856
863
882
857
883
877
866
904
877
895
882
875
867
879
868
873
899
897
929
909
897
883
877
869
870
856
904
921
907
903
892
894
877
887
874
857
854
863
869
842
847
815
802
772
755
784
814
828
824
838
861
842
847
846
845
863
859
840
870
909
877
908
897
899
906
902
921
946
934
937
951
940
946
943
925
940
955
923
908
904
874
876
866
878
877
871
863
840
843
846
840
860
878
898
892
885
856
832
832
827
837
831
818
803
778
772
798
845
868
885
857
866
845
842
847
845
850
867
859
848
876
891
888
908
905
902
922
918
918
931
910
901
911
907
910
926
929
958
956
930
920
927
918
927
919
947
943
915
946
927
938
946
931
966
963
938
943
946
933
936
896
896
878
843
862
849
831
821
796
778
815
819
846
856
856
834
840
834
847
847
848
831
859
831
822
838
844
864
870
863
875
884
889
897
889
881
853
843
843
847
840
845
846
876
902
922
926
928
898
876
878
874
869
877
885
879
885
866
848
858
826
829
836
831
834
843
859
870
880
861
856
858
853
877
869
852
857
845
798
797
799
813
848
853
866
877
842
850
807
766
790
827
878
904
881
852
866
859
880
883
876
899
926
934
928
926
912
921
901
893
899
896
895
897
902
879
899
862
866
873
862
883
887
874
891
908
892
898
913
906
917
922
892
887
878
869
884
873
874
884
877
877
870
858
851
870
872
853
858
862
849
851
853
858
864
863
857
873
873
869
864
843
793
781
816
866
869
873
868
864
863
879
876
903
915
899
902
890
880
887
879
849
869
872
854
860
871
868
880
872
851
848
791
759
769
795
797
804
831
824
840
878
870
889
861
851
860
847
858
877
882
891
852
825
801
818
813
803
815
795
789
799
783
749
717
736
748
756
787
815
835
850
841
850
868
826
862
879
881
899
922
906
912
902
888
900
901
879
892
895
900
892
876
891
883
859
884
892
888
894
887
886
889
843
826
850
839
854
875
865
880
886
908
910
915
883
883
886
863
866
863
892
918
924
923
909
893
880
889
898
919
902
905
930
903
924
912
893
891
877
893
914
893
917
924
900
925
964
942
944
939
927
938
939
920
934
931
909
920
928
911
916
911
919
909
905
893
880
866
849
862
870
868
884
873
865
876
898
891
900
906
883
896
876
858
878
895
873
891
888
877
877
879
866
874
872
878
876
885
874
891
878
873
868
851
858
861
853
861
857
855
851
854
844
849
841
847
863
857
857
863
880
876
865
858
855
864
857
857
873
843
853
840
842
798
770
766
741
751
782
801
818
823
820
835
844
817
824
828
834
859
859
870
886
880
888
892
895
911
934
925
940
943
916
919
915
893
913
902
907
905
895
893
892
869
869
866
854
863
891
843
805
826
775
788
754
745
729
733
726
731
744
742
746
756
753
728
730
724
713
721
705
718
716
749
754
785
786
795
803
818
836
862
852
842
846
845
850
846
850
885
889
897
986
895
873
834
812
778
769
819
851
895
884
900
890
862
868
856
854
876
903
892
865
839
836
827
837
846
860
864
875
888
873
864
872
868
873
855
873
891
915
909
928
960
934
919
907
884
843
852
835
843
862
882
879
903
890
892
868
841
815
823
834
829
831
810
818
840
858
836
835
849
862
867
840
849
844
838
842
869
856
872
879
873
887
897
878
875
875
838
812
806
807
836
864
884
912
904
915
886
870
848
827
824
831
842
843
851
846
857
880
900
867
852
847
864
864
867
889
878
872
867
885
894
895
899
841
813
852
847
892
858
810
769
768
783
765
750
747
771
778
808
799
822
825
843
832
856
838
847
853
882
875
904
903
856
899
900
865
903
884
860
883
859
890
915
920
915
929
937
927
953
943
969
951
893
896
889
868
890
895
856
898
897
865
881
856
845
876
863
882
887
886
882
858
864
868
867
889
910
925
913
886
889
894
870
891
890
889
880
892
869
862
885
903
922
906
925
934
919
925
921
907
908
895
867
873
879
888
907
894
877
876
885
862
867
869
874
889
899
872
895
886
855
863
887
865
873
881
864
885
886
875
893
906
886
907
897
882
902
898
887
890
897
876
859
843
842
845
844
834
830
817
811
822
786
755
730
719
733
730
724
738
759
749
781
778
785
766
737
742
757
755
779
803
855
888
869
901
906
867
886
894
851
880
879
871
894
884
858
862
861
852
847
834
842
863
875
874
861
847
826
816
785
809
785
782
801
762
779
787
803
840
870
854
867
876
879
896
895
886
890
891
898
912
912
903
854
811
826
821
801
847
883
874
906
916
900
896
895
886
829
770
769
723
764
753
769
809
838
805
876
833
781
816
776
752
758
737
737
748
770
775
789
816
836
808
817
769
747
766
778
809
844
888
870
892
905
906
895
877
825
796
772
797
855
904
913
865
888
890
877
850
820
794
776
763
755
772
739
739
778
807
834
825
830
840
829
813
809
812
818
836
834
838
861
888
901
936
927
923
947
896
937
880
868
872
900
890
933
939
923
885
884
855
887
908
912
926
937
891
898
888
879
892
822
778
773
783
793
821
854
857
890
899
869
890
866
842
863
854
839
828
910
875
879
852
869
967
869
870
829
776
824
865
863
875
876
892
927
938
894
893
848
869
868
850
894
882
876
863
867
838
871
907
875
888
884
869
885
893
881
927
952
934
945
954
900
909
900
918
911
862
909
908
852
898
863
794
819
819
839
863
952
961
962
902
833
807
816
834
843
876
913
932
949
985
967
960
966
908
908
918
872
897
896
893
950
993
943
893
892
882
869
863
844
855
853
866
855
821
830
813
797
807
804
817
831
832
844
824
801
772
761
780
846
862
879
885
895
907
886
905
904
895
886
903
894
902
909
898
908
905
916
908
900
914
943
897
909
890
870
859
861
865
901
898
884
879
852
828
806
793
789
806
804
825
832
863
874
889
881
879
879
865
884
893
906
919
933
929
944
936
947
947
952
938
925
930
906
908
938
919
921
915
921
932
908
918
918
895
899
925
910
917
905
889
878
829
809
807
838
841
864
886
917
919
884
887
847
827
837
828
836
834
849
860
866
882
908
886
895
888
893
896
869
862
838
833
831
861
869
853
897
911
928
955
963
945
956
953
900
872
863
853
885
897
912
951
954
942
957
927
910
904
921
921
932
920
894
878
818
826
847
842
855
873
886
909
926
903
902
890
878
852
833
861
891
865
893
880
881
866
869
862
873
866
877
863
857
877
868
868
901
902
898
910
876
889
928
924
902
886
904
913
920
911
929
901
891
902
895
894
873
863
859
857
833
838
835
855
870
870
864
867
832
786
795
812
831
852
872
864
850
764
757
730
722
746
757
792
814
806
756
749
707
729
712
726
727
764
773
786
804
821
836
830
821
836
836
825
818
843
857
862
904
904
925
923
913
917
884
874
875
881
875
871
865
896
885
872
877
787
829
806
826
844
878
905
910
882
879
852
876
899
838
839
820
817
831
798
824
837
829
882
898
888
905
909
897
899
894
884
897
894
901
913
914
897
917
892
898
917
884
890
896
823
859
865
866
912
894
911
920
900
910
905
883
870
833
842
877
868
901
921
889
896
921
887
925
916
891
909
909
900
923
896
891
900
906
914
898
872
897
893
898
902
904
900
909
903
926
916
894
887
894
907
907
878
896
921
902
898
882
857
882
867
893
912
907
923
933
920
919
903
878
908
896
906
911
896
895
865
882
877
880
885
890
889
905
918
923
912
903
898
896
914
902
895
921
903
907
898
913
943
939
942
954
943
920
928
920
909
903
881
896
892
905
921
909
883
896
915
904
906
894
888
907
888
857
861
886
896
912
888
838
819
813
800
838
855
824
789
786
796
811
826
848
861
867
872
887
883
858
853
820
775
806
837
868
866
879
865
883
882
894
887
900
893
856
826
812
813
812
849
859
836
861
890
869
880
890
876
882
900
889
896
933
941
957
958
959
988
983
953
976
963
897
822
798
807
809
810
802
797
811
791
811
813
804
807
789
800
788
752
782
784
789
817
858
860
896
909
879
890
892
892
909
902
916
911
914
916
926
907
881
883
914
912
917
907
911
916
886
889
899
870
893
888
893
933
931
906
914
928
923
932
919
922
915
906
904
933
911
903
910
900
914
906
896
906
934
908
912
909
892
898
917
907
908
883
865
883
877
864
879
887
868
879
891
876
888
824
810
806
801
810
832
846
870
857
864
819
786
787
771
777
806
801
782
809
814
822
829
856
882
909
913
873
873
863
857
890
898
887
910
913
884
914
890
916
931
917
906
906
903
888
901
906
914
913
915
931
912
893
883
896
899
855
846
887
896
896
912
889
868
916
905
927
908
893
902
887
892
900
892
909
906
904
934
923
911
900
914
897
914
887
896
910
902
873
832
813
762
762
766
727
714
729
700
717
684
661
663
698
681
665
662
659
658
669
660
658
659
670
678
678
687
692
703
709
703
717
717
702
732
717
736
752
768
781
802
827
853
839
793
787
760
761
752
723
728
736
729
747
758
784
804
807
832
833
811
817
794
786
784
762
747
750
784
767
769
771
757
783
770
772
740
765
759
746
758
777
775
789
792
793
769
748
798
792
772
764
751
750
731
740
704
714
725
716
765
801
827
840
860
851
836
835
810
722
744
722
715
723
742
727
736
765
745
735
740
731
698
721
717
700
713
720
715
692
705
684
691
705
720
819
818
816
851
797
760
716
751
744
705
447
948
713
699
707
728
700
685
691
691
690
681
695
703
727
749
760
823
741
794
770
761
748
737
714
706
683
681
665
676
680
696
750
808
888
890
859
864
841
794
708
658
1043
753
773
750
738
736
735
736
728
762
764
795
783
799
766
775
723
721
720
714
740
761
776
738
740
735
720
716
717
717
735
738
738
756
765
781
789
789
758
770
748
756
759
736
768
796
830
876
866
869
865
853
839
815
833
824
827
861
873
873
904
868
881
865
854
875
865
830
800
754
740
762
534
926
697
703
695
695
725
707
710
713
709
743
727
714
713
702
688
690
713
741
777
779
754
762
770
757
734
731
747
753
748
769
807
811
869
880
847
858
820
779
783
781
842
931
915
940
936
913
908
867
887
901
880
890
893
876
918
971
958
953
946
927
950
909
929
945
831
834
818
824
855
857
836
876
893
867
905
899
877
896
886
908
955
891
916
915
898
938
932
880
892
889
910
956
924
948
954
900
921
942
884
933
922
930
954
945
919
932
910
949
979
957
962
966
970
988
975
994
976
937
939
935
912
942
917
943
919
890
881
886
912
940
906
931
955
923
946
957
945
959
942
936
939
907
926
881
831
848
853
905
951
930
959
951
928
918
877
856
867
862
882
894
875
907
926
906
956
936
912
915
911
906
883
891
891
877
840
798
815
811
808
801
764
760
775
808
830
838
775
782
772
788
831
824
829
837
825
826
800
829
860
865
878
873
870
853
810
835
878
881
936
936
941
995
932
922
942
935
908
910
886
890
902
948
974
942
947
935
887
881
895
878
925
942
940
950
935
936
960
922
922
897
907
926
940
925
927
925
925
926
887
900
910
917
905
934
918
934
985
962
963
898
880
865
810
775
777
797
813
815
842
869
880
875
876
854
838
814
815
842
848
867
906
914
890
916
944
914
959
953
925
942
914
932
936
912
932
922
926
956
943
943
985
952
941
948
930
944
933
902
926
939
915
900
869
895
909
902
931
933
910
920
902
894
901
884
880
875
875
900
889
880
882
890
909
893
892
879
866
893
907
888
946
933
921
892
867
849
864
859
851
878
876
871
898
904
893
894
867
860
878
852
864
860
860
877
887
885
877
890
873
897
890
870
896
909
882
886
901
874
894
894
891
891
872
873
881
869
874
878
832
823
823
835
866
892
867
908
899
890
900
909
878
895
899
883
906
900
879
895
893
866
853
825
836
846
824
866
895
885
913
900
865
866
873
849
853
845
837
885
872
871
899
906
887
901
887
875
898
881
844
861
878
849
882
882
868
890
894
895
906
891
876
896
880
896
890
870
902
908
886
895
877
881
879
859
840
867
878
836
854
844
844
861
841
837
829
819
807
795
827
837
838
871
863
860
878
872
875
901
898
856
856
835
843
858
853
871
907
917
904
903
886
887
883
864
861
870
845
854
842
835
845
855
853
875
870
856
881
863
851
857
836
825
852
829
824
833
860
855
876
869
864
859
797
805
792
792
811
762
779
796
789
827
833
820
800
809
798
800
816
800
810
829
842
821
866
877
849
870
877
854
858
835
792
819
802
823
845
809
816
841
790
776
795
790
806
814
804
825
833
831
844
850
853
878
898
870
873
857
850
879
892
897
915
925
901
933
921
902
926
925
904
921
902
899
898
896
882
902
879
885
908
870
878
888
871
878
898
884
889
882
864
887
869
851
869
878
842
867
859
852
870
869
858
885
873
875
843
812
832
834
810
803
754
766
752
732
747
747
737
772
807
782
790
795
783
792
792
781
772
775
808
815
839
838
825
848
850
835
797
770
743
746
742
757
764
737
755
733
769
767
761
818
782
766
798
803
782
809
801
791
791
825
843
845
860
859
837
855
860
837
815
813
774
796
778
810
827
813
866
895
861
879
893
823
836
834
794
813
819
823
844
845
853
852
851
841
808
780
781
753
729
762
805
843
828
867
836
826
840
823
806
830
853
815
843
871
825
861
842
803
809
803
783
840
848
798
866
872
867
900
914
890
897
906
876
850
898
915
859
890
894
852
900
905
853
860
870
847
853
847
812
876
879
827
829
853
825
850
826
848
853
841
837
826
776
795
808
780
791
844
849
898
861
888
900
872
883
883
851
842
853
840
879
872
846
868
864
845
879
924
884
892
886
829
846
808
809
802
789
797
824
886
869
886
864
853
876
845
774
742
759
764
789
817
870
858
884
877
888
863
824
823
800
773
774
782
798
802
834
858
906
867
906
935
910
915
902
898
897
876
887
901
876
903
897
864
880
886
887
891
847
867
882
882
877
863
859
851
874
890
893
883
886
894
859
865
884
870
886
859
841
862
879
882
914
923
903
904
898
891
890
869
873
879
849
850
868
858
893
916
939
932
908
920
906
906
896
873
876
868
866
897
915
897
903
868
880
891
884
927
934
929
940
910
901
901
867
844
865
834
829
823
835
849
883
876
847
874
850
844
856
853
883
877
882
878
917
899
919
893
875
889
856
883
887
853
827
798
826
863
844
845
834
813
830
818
792
797
795
786
807
808
797
829
824
817
829
811
818
824
807
814
821
811
828
847
831
851
848
840
829
835
824
800
786
817
844
803
834
840
825
852
843
823
846
856
845
866
889
864
876
888
884
873
879
868
885
873
831
840
846
831
838
817
829
848
840
846
856
826
831
829
824
849
852
855
862
870
873
863
851
831
825
818
812
847
844
808
818
842
818
823
810
837
832
828
830
802
821
834
843
845
854
850
855
850
838
857
830
829
832
832
834
829
834
850
850
844
851
846
863
849
852
854
873
860
838
830
838
824
825
823
828
833
832
814
820
834
834
850
860
845
866
860
853
855
863
832
822
838
835
835
839
832
835
844
829
841
891
857
846
861
855
849
855
848
854
853
841
853
873
839
838
832
848
857
864
842
844
821
834
845
848
846
840
833
838
834
836
828
850
826
823
829
834
834
854
838
841
851
844
844
838
843
835
825
798
779
783
793
795
800
802
791
782
782
794
798
797
804
809
817
803
819
841
835
848
858
846
851
839
815
815
833
806
843
849
823
833
829
831
844
850
849
855
846
845
854
832
833
838
826
853
867
857
855
846
859
875
856
835
826
797
799
812
810
794
789
781
793
775
775
781
774
780
789
786
784
795
802
793
805
835
802
834
845
809
817
837
833
868
859
839
841
835
844
811
850
855
874
859
859
869
857
836
846
874
868
865
858
853
850
857
855
877
861
847
869
860
855
866
851
837
855
867
850
882
860
848
854
864
848
826
771
773
771
741
758
742
754
761
763
780
812
807
807
817
814
787
805
807
789
795
808
816
814
834
823
846
867
854
860
858
822
808
814
804
826
827
817
843
831
810
824
811
804
790
763
769
788
801
811
836
844
822
841
830
839
859
852
824
833
830
817
841
797
804
794
802
807
802
844
834
811
811
810
805
818
812
817
820
828
804
814
784
773
800
797
772
778
795
791
810
830
869
856
863
875
851
837
844
837
835
842
823
840
842
845
880
877
866
874
872
864
856
861
842
847
848
840
806
795
799
760
793
770
772
803
826
822
823
809
810
806
778
807
806
807
810
840
826
840
842
840
853
863
825
849
853
828
826
845
828
853
843
871
894
891
887
912
867
875
890
840
855
855
838
818
799
818
811
801
781
752
752
795
788
800
791
795
790
807
772
771
751
767
756
769
762
779
768
796
801
783
805
811
808
808
813
814
829
856
867
866
859
840
840
818
778
765
738
738
721
732
712
730
744
710
747
737
726
761
752
723
724
706
703
697
707
710
707
718
747
770
775
806
815
800
829
830
813
815
836
850
824
843
850
843
835
810
821
801
786
794
792
778
815
804
801
825
765
757
759
749
777
772
781
813
837
806
841
830
820
859
891
872
899
899
885
897
892
884
915
913
914
912
876
848
814
778
822
834
852
878
898
878
894
848
855
861
834
853
863
836
870
886
864
893
907
892
891
919
906
910
913
883
877
866
848
862
848
892
903
886
925
910
885
870
880
867
864
872
874
867
860
870
865
854
892
867
872
866
853
885
842
849
866
867
885
899
898
900
925
863
872
874
852
860
873
861
860
840
835
842
834
871
854
847
857
874
875
854
851
838
818
837
879
857
842
856
858
851
845
854
844
855
866
890
894
876
873
853
837
828
828
815
820
821
829
831
851
847
851
836
854
861
848
855
853
857
884
875
883
880
844
841
855
830
868
867
846
869
836
834
842
853
851
864
865
863
867
864
863
849
804
777
753
768
768
755
777
817
861
884
915
922
912
886
876
847
860
830
827
835
834
842
852
837
846
843
847
861
903
883
922
918
900
908
881
855
859
842
860
874
887
902
920
902
910
863
859
870
853
849
834
815
859
871
885
885
882
870
875
856
853
863
846
846
853
841
853
854
839
854
858
840
851
816
816
818
830
833
857
857
878
881
855
850
838
839
851
830
828
822
827
854
885
865
863
835
830
851
846
867
891
880
898
894
881
865
856
839
849
873
847
878
882
877
868
882
852
868
862
852
877
867
867
858
861
865
894
908
868
892
884
877
894
857
865
889
862
855
828
789
812
810
816
868
882
848
868
848
830
834
805
839
850
839
856
886
852
844
857
837
876
894
884
909
882
856
850
830
845
870
872
896
863
844
844
827
820
835
839
834
850
850
827
841
828
858
876
861
858
844
840
863
844
873
867
856
872
891
859
872
874
866
874
879
866
861
862
849
864
886
885
912
902
890
886
900
888
895
870
861
876
863
871
858
840
846
861
828
854
883
844
854
865
852
844
818
843
828
822
820
785
794
768
755
737
763
810
800
808
805
807
818
848
816
831
849
846
845
863
834
842
855
847
835
874
863
892
922
897
903
879
854
884
878
867
885
932
885
910
915
904
891
890
854
879
871
861
869
857
840
821
783
752
744
739
778
796
808
811
805
844
859
825
829
836
787
759
764
766
763
786
818
893
854
829
894
838
783
742
761
764
761
790
804
816
850
871
825
844
834
829
848
834
827
813
791
840
826
807
846
850
834
860
841
844
876
859
869
886
868
897
919
882
860
876
850
888
890
859
879
896
880
907
895
855
864
814
838
831
822
849
882
873
909
917
907
927
909
887
882
858
869
866
857
891
888
885
892
889
864
902
899
877
885
852
862
854
839
841
854
880
921
908
877
868
850
856
850
855
848
853
852
868
900
882
891
879
874
889
878
881
887
868
900
877
896
902
900
897
903
905
914
916
908
931
944
938
930
912
904
906
894
889
888
865
883
884
895
911
906
898
912
885
885
876
873
857
861
852
881
879
890
888
864
855
862
838
867
855
833
876
857
863
881
860
850
860
856
827
797
754
754
747
757
794
834
836
780
783
762
762
763
704
724
711
699
709
755
774
801
859
886
867
891
853
833
823
808
798
762
764
802
832
814
854
830
806
839
828
806
815
783
795
816
818
815
838
827
832
831
821
818
822
828
836
859
831
850
868
855
860
854
841
849
820
828
860
842
865
853
833
847
838
840
810
801
817
797
829
829
849
862
878
882
874
884
887
867
874
866
875
878
876
864
854
869
879
891
896
899
882
883
856
881
879
869
891
893
907
892
867
883
860
855
892
870
863
845
856
841
850
850
830
809
815
844
835
852
869
869
878
862
862
875
854
853
860
852
841
792
818
831
826
860
857
861
890
862
846
868
870
873
859
858
853
852
772
793
778
773
779
815
798
769
799
811
789
829
812
789
802
804
793
810
824
831
835
808
874
883
808
835
824
803
845
875
869
853
876
859
877
886
869
875
860
872
914
884
878
909
887
908
915
886
869
870
844
873
868
891
909
884
887
890
888
894
877
875
864
845
831
850
832
858
882
862
890
880
851
882
873
886
876
862
864
852
820
852
839
841
851
850
885
879
881
895
879
862
862
863
840
847
864
874
906
888
888
903
866
877
884
875
867
860
877
898
866
866
862
808
777
731
709
739
754
772
809
812
797
830
823
798
816
811
795
822
803
824
847
880
873
917
941
898
887
869
868
885
846
849
878
878
918
904
886
876
877
851
816
795
824
823
806
851
861
854
888
866
862
837
822
842
852
858
865
873
859
888
916
900
921
909
873
890
880
881
872
868
859
871
887
891
934
917
875
884
899
891
882
843
865
861
856
880
900
875
882
882
873
877
886
889
897
890
887
882
864
882
896
880
890
940
916
921
896
887
872
856
851
823
818
835
854
867
859
865
857
829
820
841
856
840
857
871
836
838
835
802
808
814
817
859
890
883
928
937
918
918
906
861
860
869
864
883
889
883
913
881
876
884
864
870
883
887
882
923
924
873
861
862
847
876
890
873
894
828
765
766
755
745
761
757
766
756
787
821
840
773
783
786
769
778
764
763
781
776
754
745
725
740
736
754
769
739
769
780
765
821
841
856
866
889
870
907
909
891
877
870
835
827
833
830
868
889
888
895
826
797
798
776
803
791
813
812
811
805
813
803
819
841
827
848
865
848
855
863
854
880
885
886
886
884
856
903
877
886
917
923
921
910
903
908
904
878
895
917
904
867
864
842
836
838
837
880
908
914
914
895
885
884
877
882
898
889
883
860
850
843
835
861
843
862
875
850
878
874
860
888
872
877
895
891
894
898
915
902
918
901
878
815
774
781
775
780
801
810
874
894
878
913
915
888
895
887
869
885
871
880
911
870
854
875
847
861
879
883
925
931
899
890
851
845
843
833
849
857
878
905
905
912
935
924
925
932
910
891
920
904
907
928
925
918
930
897
898
875
835
847
852
872
902
885
888
917
919
923
938
911
913
916
888
890
867
836
857
868
865
906
894
930
919
899
915
917
881
881
866
842
818
775
773
767
750
770
773
757
826
858
883
907
931
858
850
806
818
809
826
850
839
828
864
871
862
894
888
874
862
845
841
871
851
867
864
868
845
857
835
840
824
819
881
891
873
890
901
881
888
864
856
884
890
880
922
879
885
898
886
868
890
901
875
874
798
772
784
827
842
821
817
820
824
840
839
821
805
783
749
746
743
736
734
747
766
774
799
829
838
883
904
914
907
874
823
831
817
847
846
820
839
853
849
864
898
930
945
926
936
952
922
937
920
911
901
910
915
901
906
899
892
894
885
873
884
868
862
902
904
886
874
844
861
842
840
853
872
881
914
895
902
905
912
929
922
893
907
914
897
915
912
901
910
927
919
892
860
870
865
874
892
901
919
904
890
899
912
915
932
915
924
935
916
947
934
910
941
931
914
916
879
856
818
802
808
834
845
887
896
876
870
842
803
768
766
781
783
779
796
790
788
788
767
795
806
809
832
871
891
941
939
880
888
881
866
870
884
883
876
873
857
863
877
859
881
871
888
901
886
881
866
855
889
884
871
908
906
896
910
896
903
910
896
902
904
885
909
876
869
865
861
850
848
820
799
789
791
770
773
793
802
796
791
804
808
792
793
813
803
825
802
807
807
812
821
784
773
739
759
763
784
769
745
721
728
718
749
774
785
783
809
825
815
822
836
840
862
880
862
866
871
828
834
841
814
843
846
829
811
794
794
809
791
789
804
811
834
851
857
864
847
790
796
782
775
771
777
779
790
801
792
786
803
844
832
831
868
864
842
848
875
881
914
883
871
876
860
868
824
798
791
771
763
769
762
803
808
817
791
781
785
789
779
770
763
757
748
756
764
788
822
860
857
820
818
817
795
794
793
780
774
788
795
796
809
827
825
830
818
815
853
857
858
889
887
876
886
842
830
838
806
821
777
805
783
780
767
747
765
780
769
762
764
771
794
806
824
819
824
805
783
781
765
784
812
836
886
897
914
941
904
882
859
854
840
839
852
862
888
914
934
943
927
927
930
922
911
912
880
901
881
890
898
877
896
887
891
892
885
895
869
813
805
782
788
808
813
845
867
858
875
908
892
894
899
898
896
901
887
879
892
882
907
915
897
912
904
901
926
911
900
905
907
900
909
909
939
941
911
927
925
933
943
941
929
925
953
947
944
879
864
849
839
873
864
870
856
863
892
885
849
855
869
866
862
870
868
875
874
872
900
878
880
846
842
864
863
871
882
881
873
868
801
754
733
752
731
708
713
700
706
693
690
664
668
663
669
677
691
696
663
695
690
715
719
722
725
749
754
774
804
808
840
844
816
822
816
794
769
784
760
752
762
743
737
731
739
763
792
826
812
803
781
756
775
760
751
762
769
773
786
762
793
744
790
770
763
792
812
826
828
809
780
770
770
761
740
752
776
830
804
797
780
765
801
781
804
811
790
774
777
776
776
745
792
785
785
769
777
797
794
810
805
769
773
759
725
730
756
739
755
768
801
803
795
781
774
784
787
778
778
782
798
786
809
802
811
805
795
817
827
809
836
864
858
851
823
829
797
822
818
821
813
832
818
795
777
753
744
754
741
736
756
748
746
719
732
734
722
714
710
707
718
722
719
737
739
738
754
738
771
770
781
802
805
806
833
843
886
867
862
827
817
834
858
909
858
840
833
832
815
794
768
763
760
743
742
764
779
758
751
733
724
710
742
736
763
803
884
840
911
857
819
794
786
752
733
745
741
729
731
725
737
760
758
765
783
792
804
822
813
813
819
824
829
841
839
828
815
827
806
807
803
798
788
791
771
749
750
770
769
768
767
766
754
761
747
738
721
736
724
694
685
687
701
712
703
709
714
719
744
743
740
736
741
757
787
814
821
820
812
841
838
811
794
799
806
801
793
804
807
805
800
792
763
776
780
765
743
777
755
742
741
734
750
739
727
725
732
698
727
699
715
694
684
698
688
669
702
685
684
705
689
700
705
718
720
720
740
713
729
723
718
724
715
715
711
691
709
686
693
697
702
705
715
749
739
753
749
748
740
749
736
743
750
735
751
761
762
750
760
766
760
773
750
749
780
789
770
756
758
758
772
762
732
716
738
734
728
706
712
688
681
685
678
699
681
693
689
698
705
716
704
719
709
691
711
698
696
710
688
723
686
718
709
697
731
719
741
750
754
766
768
768
787
784
784
792
777
783
774
792
781
789
776
794
779
792
798
808
806
812
828
847
854
825
818
817
799
804
814
844
846
857
870
860
836
838
846
833
841
843
870
843
808
773
784
757
760
755
763
752
772
775
787
789
783
762
772
751
743
743
747
753
754
759
739
753
758
739
791
767
783
788
766
774
783
775
796
802
776
778
760
738
731
738
753
806
793
943
785
783
776
777
736
723
722
718
722
717
737
731
737
763
767
780
792
784
789
822
858
852
864
866
851
813
852
882
927
913
914
855
842
819
784
760
742
744
740
727
711
719
811
958
1017
1015
1019
990
952
947
902
830
842
806
838
850
882
964
922
927
914
889
852
842
793
804
828
788
806
825
827
827
834
819
788
777
805
837
804
798
804
793
813
807
768
767
764
758
745
724
746
729
729
735
734
765
770
779
782
775
774
761
762
767
758
793
794
824
869
847
878
890
863
869
831
833
790
805
778
763
753
735
726
736
722
741
792
848
795
805
783
799
817
862
881
849
805
805
794
792
769
753
778
760
759
756
764
780
772
791
784
773
781
787
788
803
771
790
803
802
786
784
805
800
823
833
856
849
846
892
874
877
841
808
774
790
784
775
823
817
819
844
853
888
859
895
862
880
873
866
878
870
879
903
894
907
929
892
909
913
889
863
820
793
776
768
754
753
741
730
742
765
812
827
880
891
856
893
849
867
891
890
948
966
965
987
988
994
974
958
956
928
937
889
901
899
915
953
960
971
932
931
934
904
946
928
925
908
861
803
808
818
831
874
921
866
820
819
801
790
801
781
789
807
817
826
815
845
851
839
822
833
815
805
814
789
809
809
792
818
793
832
870
843
881
894
892
888
864
863
844
805
787
796
808
819
878
902
918
849
823
803
784
750
761
772
775
811
842
841
816
831
829
825
815
834
850
832
807
834
844
839
849
802
827
845
871
903
914
895
830
862
837
776
807
772
811
819
827
889
893
862
874
900
895
928
898
869
883
891
877
874
864
857
828
817
817
786
806
811
817
840
876
885
922
928
918
913
909
881
923
913
866
900
914
917
910
930
901
895
916
906
857
915
928
925
963
990
929
945
941
860
850
859
832
835
785
788
780
764
777
778
805
811
811
878
911
893
914
900
888
901
881
912
950
944
972
944
922
922
877
908
883
834
851
874
920
900
861
893
905
905
895
879
877
863
888
814
820
773
799
777
787
813
855
840
873
872
859
864
883
855
822
806
837
830
883
911
899
911
914
934
921
918
922
906
825
836
769
762
748
775
856
838
797
838
838
816
809
772
765
748
754
732
750
769
790
818
833
867
871
860
900
899
910
919
911
870
887
907
928
947
947
975
953
967
947
929
929
933
954
946
935
936
929
916
904
886
915
891
886
898
904
918
902
922
936
926
933
940
900
895
899
892
892
907
894
901
869
886
875
891
904
904
925
917
919
907
912
913
895
902
885
913
895
879
869
887
890
881
876
888
881
898
906
905
884
900
877
871
891
895
895
905
898
895
895
882
875
899
906
930
917
914
930
896
900
907
917
918
953
929
933
918
905
922
906
916
913
898
904
888
892
907
890
883
886
913
920
912
940
913
897
890
874
874
884
892
890
887
905
907
895
906
930
923
897
895
886
863
897
875
868
877
895
907
943
935
938
936
927
915
911
896
918
920
938
947
937
967
942
933
964
915
905
923
941
909
927
925
909
924
933
909
916
878
863
879
876
897
907
909
898
877
881
906
882
905
912
917
949
944
946
959
920
928
931
914
962
961
954
958
919
876
903
869
907
899
895
923
930
901
919
914
925
916
900
887
863
890
903
890
911
896
889
912
906
906
952
909
930
937
904
923
914
881
911
906
909
931
917
931
944
920
914
838
860
850
839
865
884
852
828
808
797
798
795
804
793
810
818
820
839
844
840
860
859
831
856
879
857
874
896
882
850
867
896
869
887
876
893
948
916
920
930
906
934
952
938
946
947
929
925
897
900
920
926
965
958
936
944
938
944
930
937
936
920
934
958
933
937
956
956
952
947
921
899
824
843
799
831
853
832
867
881
877
915
898
877
907
889
906
912
930
948
906
901
929
948
947
960
933
933
952
921
924
960
948
946
903
862
853
866
859
864
880
890
886
856
842
856
877
887
903
924
906
928
911
921
930
929
929
911
926
935
915
939
933
916
954
950
922
917
906
913
903
878
903
881
849
832
834
855
850
888
844
830
854
851
847
876
878
828
801
825
849
870
877
858
887
863
831
850
868
889
891
889
907
923
932
923
917
930
917
944
928
930
915
903
910
897
910
897
883
891
881
894
900
891
866
856
857
860
876
934
910
889
893
869
890
894
887
914
902
896
907
900
891
886
880
888
877
890
892
916
919
906
934
913
913
936
917
929
943
918
926
915
868
867
833
771
767
763
786
765
770
758
720
751
727
729
752
757
762
750
779
771
792
834
850
891
895
853
868
837
870
855
850
864
876
869
861
883
846
872
859
856
865
864
869
853
869
894
888
925
905
922
910
943
948
957
944
928
914
868
850
861
839
865
875
870
913
887
891
901
904
888
871
903
878
923
918
887
916
926
892
925
933
892
918
937
924
927
943
941
958
959
961
984
979
950
976
955
962
976
945
961
950
930
933
939
912
934
897
903
915
923
935
940
903
914
925
888
901
909
879
907
903
917
912
920
896
903
881
863
835
771
739
771
756
768
780
808
823
841
834
827
815
806
800
792
814
829
874
884
912
920
932
915
865
862
862
829
885
890
875
901
927
932
956
973
956
956
944
948
933
961
966
942
935
916
887
908
888
887
894
865
889
862
864
884
879
905
945
908
930
935
891
890
904
900
895
883
904
887
894
899
899
913
925
927
938
939
950
957
934
937
918
922
917
916
922
931
933
920
920
916
912
916
918
913
949
910
916
883
848
794
826
823
828
842
857
871
881
849
846
826
818
797
797
768
786
791
822
846
886
888
903
887
872
859
793
779
757
727
728
762
762
758
782
824
823
826
843
842
829
845
842
833
863
908
935
970
985
972
994
998
990
984
960
967
942
904
940
934
947
980
960
968
953
954
930
945
943
948
953
946
940
948
956
972
980
972
984
976
965
976
967
978
958
950
949
942
947
961
944
932
934
951
959
922
934
914
932
952
946
956
948
910
936
920
927
927
915
883
888
914
918
967
984
956
924
944
898
912
898
896
908
878
915
915
904
944
920
944
950
918
927
923
918
944
959
937
980
955
964
932
926
946
930
945
941
948
943
950
981
962
957
978
958
970
985
946
948
927
902
884
875
915
938
934
960
945
935
934
906
934
928
927
944
929
903
894
854
856
869
874
916
926
968
970
972
983
967
953
951
945
938
968
943
964
970
962
975
980
999
1010
1020
988
1001
992
974
992
966
992
973
953
984
966
990
964
921
898
890
871
894
927
956
960
931
934
922
872
823
821
796
775
781
761
763
755
750
741
728
724
737
740
743
750
765
769
810
825
849
797
805
778
786
773
822
849
911
934
934
912
896
885
859
793
805
838
866
900
926
924
940
926
909
898
891
814
823
789
784
767
749
761
752
736
746
724
714
692
695
699
689
677
691
705
712
721
750
734
718
722
715
758
833
879
854
874
863
885
917
885
810
816
773
770
726
758
761
754
750
778
767
784
788
829
857
665
1038
835
846
807
825
799
821
798
817
787
769
758
768
736
729
733
709
733
710
702
711
720
736
764
767
783
744
741
743
731
756
767
795
830
876
863
865
842
863
865
845
851
854
836
790
754
738
727
738
749
748
770
778
785
794
770
811
786
784
750
756
745
766
802
814
810
838
815
831
830
806
824
800
826
812
847
842
836
855
830
781
748
773
762
778
808
813
847
855
821
791
809
867
1002
977
968
949
943
911
912
873
877
869
843
841
792
819
856
803
859
881
890
878
871
866
855
843
891
886
891
885
910
930
934
922
882
876
858
859
865
902
892
851
845
814
797
814
815
807
808
798
782
861
889
863
859
802
788
799
803
775
835
856
866
871
875
913
889
915
908
882
822
820
878
887
899
876
890
904
839
813
874
886
913
911
909
955
941
938
933
924
927
936
904
897
899
894
886
927
936
949
959
944
946
926
902
869
874
862
860
869
879
826
809
845
873
852
907
862
875
881
859
878
879
899
904
926
949
939
945
951
940
892
886
876
845
832
770
797
820
891
925
921
953
954
921
928
910
867
894
878
893
887
874
842
895
924
940
959
955
939
920
893
893
862
864
834
861
847
867
877
864
887
812
803
841
853
884
898
893
892
869
870
855
846
824
836
816
830
832
816
790
773
793
758
753
749
753
743
747
722
741
713
740
723
702
722
707
707
719
721
723
707
723
782
875
777
843
784
800
869
870
881
875
822
810
785
742
755
704
722
728
713
733
749
766
791
792
768
807
801
807
807
818
829
825
832
830
821
814
798
776
817
851
879
884
873
859
866
863
852
855
853
824
830
809
817
824
819
831
808
780
777
775
815
824
824
858
852
849
873
843
833
892
871
865
835
843
841
851
858
846
833
828
784
767
754
730
759
766
756
760
759
764
762
776
754
755
757
772
791
804
817
821
817
836
801
699
866
756
721
722
707
748
719
729
746
725
725
744
723
734
718
720
727
733
729
735
746
768
768
761
779
761
772
766
758
738
769
759
776
760
752
742
766
745
735
734
760
742
735
728
781
791
779
808
801
782
782
761
759
747
755
744
717
761
739
723
754
748
742
731
703
721
707
709
730
755
781
785
806
783
781
786
762
769
744
758
734
739
735
732
754
768
743
734
742
719
721
748
737
755
748
732
736
734
723
746
745
735
722
730
757
791
767
788
780
781
802
803
796
812
824
847
873
864
885
875
854
839
828
808
828
821
817
792
798
819
834
823
819
842
870
862
821
793
789
755
739
746
739
727
729
751
765
783
776
752
789
788
794
794
756
789
774
746
769
756
762
781
799
807
848
837
860
856
791
795
763
759
799
796
787
780
749
782
765
775
762
756
799
789
824
822
847
852
846
790
791
786
790
791
782
792
755
774
730
744
757
772
839
895
897
852
838
806
750
742
760
769
828
838
852
809
862
852
813
845
807
830
823
842
853
866
828
843
720
958
819
828
808
797
809
826
870
923
908
878
829
821
785
789
782
795
802
821
847
843
855
871
875
857
849
807
801
789
796
880
871
880
875
886
881
850
826
823
863
911
925
919
957
967
929
939
920
874
873
852
880
903
910
946
945
846
843
834
847
865
854
916
917
875
923
902
901
897
889
914
930
929
948
923
926
907
896
929
941
926
929
848
868
917
944
969
914
869
821
814
797
799
798
807
784
796
784
792
816
862
857
868
864
848
877
880
870
923
980
968
991
929
966
925
861
807
811
856
900
901
928
916
929
993
990
984
998
977
961
978
968
982
1000
995
992
952
968
975
923
919
923
896
942
914
902
879
851
839
829
771
746
741
707
715
719
706
705
703
714
703
700
732
735
751
777
784
777
786
804
805
796
791
787
807
792
778
763
773
772
750
765
805
804
834
845
818
840
825
818
803
815
797
776
769
762
771
761
768
781
772
799
807
797
814
819
853
819
837
816
852
832
801
787
781
760
761
752
783
823
834
858
877
876
863
852
859
846
836
713
917
775
761
760
758
740
739
727
727
745
768
780
794
826
848
847
827
827
821
797
776
795
792
764
779
783
802
794
798
840
843
825
853
866
838
868
868
853
837
822
836
813
836
843
835
866
862
846
857
857
829
851
819
778
793
782
761
786
792
794
798
818
809
783
769
809
797
801
793
747
771
744
745
740
746
752
766
790
794
803
845
891
936
916
916
919
918
906
876
864
864
848
830
808
805
781
791
792
794
835
842
845
843
826
844
858
839
837
854
819
832
824
820
806
780
807
806
801
817
780
809
804
818
816
812
821
794
806
802
796
792
789
781
772
790
783
804
836
874
869
830
812
814
775
752
737
746
740
770
766
791
787
791
831
822
814
809
830
847
818
822
806
749
832
839
831
852
854
845
825
860
860
855
866
843
805
749
740
736
718
731
599
628
1073
804
891
864
850
833
821
790
780
799
885
781
754
755
791
793
827
839
830
831
845
844
856
843
847
841
810
826
829
857
862
849
847
824
819
827
791
767
749
751
750
752
764
770
774
803
791
739
746
737
742
748
758
765
767
753
745
723
703
689
699
702
744
696
699
704
705
713
729
710
726
730
721
704
711
710
705
700
689
696
699
680
672
683
689
706
751
793
858
778
802
801
842
846
873
836
819
803
799
786
779
743
756
728
731
716
729
720
722
716
712
741
728
744
725
740
746
749
738
722
721
729
729
721
706
712
718
711
726
729
772
760
756
736
745
762
758
746
748
744
753
715
749
809
785
775
751
716
746
753
754
759
819
792
812
823
820
798
801
788
797
776
798
791
756
771
799
796
776
763
775
770
788
800
757
815
811
808
823
857
869
899
939
911
836
848
818
843
844
855
895
907
885
903
920
917
944
912
920
845
819
818
760
817
812
814
832
826
831
839
823
858
857
848
873
880
849
861
850
822
836
780
866
912
937
936
933
927
910
943
926
886
845
838
880
871
887
874
867
877
868
853
859
849
843
823
871
906
859
906
838
845
829
835
832
814
816
864
887
919
908
915
899
819
822
825
814
883
924
906
939
939
914
927
944
926
911
955
954
969
979
927
952
979
942
910
910
944
928
912
940
932
986
982
988
991
975
990
997
1012
958
922
935
916
968
1002
1008
1002
958
896
920
954
982
992
969
971
964
958
965
966
939
879
847
803
803
821
838
795
846
856
849
837
825
793
752
780
812
847
865
830
864
842
835
838
866
886
910
883
920
921
931
931
907
903
887
871
881
875
889
884
872
866
872
881
864
879
863
869
848
895
909
872
893
899
885
863
823
839
889
924
918
922
900
862
876
865
871
836
851
866
846
854
854
837
869
831
836
806
852
840
837
862
856
888
847
860
826
829
829
790
816
796
796
840
848
857
887
845
847
821
846
829
803
787
760
779
785
784
761
795
826
816
878
864
852
882
918
881
962
908
840
829
832
803
808
819
829
818
870
844
831
778
814
812
799
858
878
843
844
814
834
777
799
803
816
854
880
893
923
883
823
807
797
829
851
854
907
919
921
957
918
917
859
859
860
831
867
847
789
780
770
784
714
744
711
707
676
694
671
677
668
673
670
676
688
698
691
713
710
698
692
718
706
724
725
732
724
745
771
800
812
835
849
872
847
825
825
802
777
774
808
801
817
844
657
984
781
777
770
763
746
716
716
718
706
700
751
752
781
789
792
776
779
787
777
753
761
741
731
710
711
730
761
795
827
873
842
825
825
816
831
823
823
801
780
733
768
746
745
758
755
892
782
793
784
794
788
784
795
817
822
857
875
877
873
889
864
863
875
831
804
810
793
793
767
783
786
795
826
819
835
851
892
865
882
863
778
769
760
770
764
762
853
890
871
868
914
916
851
843
843
810
832
842
829
885
853
881
881
859
859
869
843
878
857
853
861
862
815
872
900
853
871
839
885
886
848
854
886
866
897
945
904
949
933
901
903
899
934
924
928
963
959
913
915
921
914
950
953
908
929
864
888
926
933
899
925
949
909
924
922
880
922
936
878
905
870
847
810
849
828
845
810
829
775
785
803
761
783
770
772
781
764
798
784
802
804
813
845
845
859
839
818
831
819
810
811
782
775
764
765
739
693
754
712
704
702
705
703
708
706
726
723
729
708
729
690
715
713
701
722
731
729
751
729
745
722
761
741
738
744
717
735
719
718
719
739
741
799
813
806
845
864
851
869
862
849
853
855
887
911
887
908
881
849
875
871
863
877
845
883
890
860
868
853
886
903
896
924
917
915
910
862
887
875
898
944
935
938
921
903
878
902
924
931
951
972
957
912
886
882
834
819
822
799
786
800
809
799
778
817
812
797
797
791
782
750
746
725
715
711
729
729
741
752
758
768
777
797
765
745
727
715
727
741
747
772
823
852
847
795
774
738
715
711
711
710
736
844
870
902
916
920
928
889
886
903
874
859
847
821
807
771
799
792
810
832
844
829
827
847
843
831
813
781
789
777
806
836
822
804
783
785
768
761
732
711
698
676
681
660
672
663
680
687
700
718
726
730
739
731
765
751
743
754
758
756
736
742
763
807
862
915
940
970
985
953
901
862
820
788
763
772
749
505
1032
785
809
795
776
771
774
753
787
734
614
666
948
729
709
709
666
733
696
699
723
732
720
743
743
719
718
766
751
765
779
812
789
829
826
815
806
786
768
736
750
747
721
740
752
747
758
777
802
833
848
861
815
788
797
790
788
771
772
746
731
765
776
788
808
805
783
767
751
728
716
738
705
738
772
779
763
771
768
762
764
709
740
709
696
717
675
715
708
703
709
716
723
711
710
695
701
698
703
714
730
739
760
739
769
799
811
794
763
786
789
790
774
725
778
780
746
732
727
752
781
769
763
769
756
745
721
720
738
739
732
738
745
778
796
797
726
759
759
750
733
756
779
769
754
781
779
782
805
797
790
799
783
781
736
759
754
764
758
732
785
790
815
823
780
802
831
808
792
792
780
760
752
779
782
811
778
824
784
770
815
805
810
791
776
790
760
795
764
769
757
758
796
790
781
780
762
758
743
707
713
736
736
768
796
860
858
856
846
831
810
808
781
746
725
699
692
687
699
694
729
764
831
847
808
856
846
829
832
818
811
803
767
776
779
770
769
773
782
793
780
818
771
799
791
781
810
800
812
780
769
752
753
744
720
696
747
745
783
804
771
797
786
762
798
790
791
792
796
786
787
787
784
791
792
815
835
870
901
861
832
819
798
765
762
750
766
752
724
744
754
786
771
789
770
740
738
489
957
714
689
692
666
699
699
695
716
705
721
737
726
758
753
768
773
782
793
790
802
822
810
818
773
780
761
761
761
737
755
729
742
734
744
732
722
759
741
739
751
764
773
797
830
826
800
787
766
750
752
763
765
749
758
750
799
797
761
759
726
735
703
708
719
708
704
722
731
712
751
742
731
720
744
749
775
809
816
851
891
884
870
883
846
885
908
910
922
926
898
915
898
828
807
760
786
754
756
752
744
758
470
1027
725
759
742
738
759
750
768
779
817
833
794
800
800
789
770
767
731
790
803
860
850
835
767
769
730
706
702
675
677
668
669
651
649
664
638
641
641
643
627
629
625
639
616
632
623
623
647
622
638
638
642
644
645
661
656
729
689
672
685
695
761
694
660
665
661
662
761
681
679
690
662
661
637
669
627
631
634
625
636
635
637
650
394
905
660
572
735
654
653
647
644
651
646
639
648
646
653
653
653
634
645
628
618
618
610
618
558
392
621
510
417
628
644
667
652
687
675
683
705
694
704
675
672
664
654
660
636
661
628
656
667
670
671
658
676
658
673
671
657
669
666
684
697
727
709
707
709
725
721
723
698
721
724
719
728
731
772
757
757
734
756
709
727
695
728
725
741
779
783
810
765
779
775
752
739
745
714
742
740
723
750
749
761
806
789
834
779
840
797
836
784
803
757
811
781
812
800
786
801
739
730
766
738
699
734
729
725
748
729
762
730
739
747
739
771
775
728
788
767
739
768
752
768
801
751
813
782
845
807
818
786
782
776
766
807
798
824
823
784
809
799
810
829
827
805
838
827
834
786
754
737
739
794
794
798
816
804
790
802
797
791
820
787
825
826
838
848
818
857
840
867
822
818
837
795
824
801
835
853
828
868
825
859
831
833
836
808
852
828
837
862
814
859
820
821
795
790
789
783
796
777
803
787
783
794
751
785
777
797
764
813
799
822
801
825
827
801
831
801
818
838
827
881
857
881
862
845
846
829
861
842
832
836
809
860
871
523
1189
854
804
827
827
809
811
833
834
848
831
859
847
886
914
920
899
892
901
915
929
945
922
879
877
858
881
822
863
847
890
875
916
881
895
902
883
864
859
882
869
876
843
868
816
847
803
835
811
858
870
861
844
821
801
796
827
820
847
873
859
883
860
882
868
876
852
887
889
886
894
881
879
859
857
820
842
852
826
856
841
874
867
877
871
881
876
876
862
839
784
811
779
786
800
761
839
844
877
857
843
858
871
863
808
801
758
758
751
779
790
796
846
841
803
842
829
865
851
809
832
811
792
775
790
826
912
941
847
856
840
852
852
831
856
848
887
896
865
894
854
881
870
879
842
891
870
923
908
900
879
915
924
897
878
805
821
798
826
799
834
852
868
893
945
917
899
913
892
897
911
892
907
862
875
847
863
853
826
855
868
840
868
861
800
801
851
885
897
870
893
869
826
796
802
771
805
821
820
802
848
865
877
890
866
824
823
828
828
847
883
885
891
880
856
875
868
845
832
864
865
847
888
872
875
876
862
862
817
803
807
784
834
835
844
864
842
869
844
837
826
874
566
1116
847
816
837
822
813
825
521
937
599
571
621
844
837
874
893
869
875
742
603
1175
865
869
875
859
796
855
834
794
804
818
798
835
841
835
883
900
859
888
907
906
868
860
842
832
785
765
749
726
749
791
807
884
921
945
961
897
886
824
837
798
834
818
845
852
850
830
832
828
836
839
882
893
874
829
829
842
820
814
804
773
807
823
812
831
822
848
839
855
837
889
908
894
877
852
839
836
826
861
834
849
845
860
835
887
873
868
853
831
832
779
781
773
775
813
853
825
876
853
857
845
792
813
812
833
847
822
839
842
828
811
833
835
808
836
848
862
861
836
823
836
815
827
848
841
851
827
850
805
841
806
863
883
842
828
836
841
789
815
806
798
764
811
803
769
836
840
855
853
840
820
818
769
812
793
799
796
797
784
836
831
824
857
823
863
871
865
858
829
822
807
820
821
819
865
816
865
858
863
901
813
795
842
842
838
828
833
786
825
823
825
831
802
831
819
804
809
796
773
793
794
833
851
829
847
848
837
827
839
829
795
803
821
821
813
848
827
857
881
882
870
873
872
874
841
859
819
823
824
850
834
791
829
823
834
857
884
879
842
841
836
825
836
848
861
853
853
864
851
858
853
887
841
853
857
819
856
813
846
794
843
829
820
812
856
871
868
872
819
862
839
829
809
791
804
794
816
802
813
845
807
850
827
796
834
808
818
820
799
839
817
770
802
803
799
759
791
786
780
814
802
846
850
856
832
839
853
845
869
904
846
868
877
856
829
807
815
811
792
802
814
828
831
866
888
896
920
900
922
935
935
944
897
912
890
883
901
864
872
855
857
875
842
888
887
894
928
891
893
872
839
857
874
852
881
875
901
895
865
877
858
862
879
848
875
881
842
869
840
868
853
838
869
818
844
842
843
852
843
850
819
839
810
808
802
760
798
832
844
844
861
883
902
909
543
1169
816
518
1057
767
802
765
815
856
857
859
865
841
847
827
842
825
831
823
819
821
846
845
859
871
826
812
846
811
842
863
831
869
863
880
874
832
847
829
839
855
828
835
817
847
867
864
905
908
870
900
885
864
883
883
897
901
885
901
874
883
897
846
893
892
895
914
876
910
839
885
870
880
826
785
789
795
857
906
914
917
890
881
868
856
784
761
777
777
740
724
724
767
812
836
810
828
824
801
804
772
595
682
251
276
443
310
325
276
267
260
264
276
345
936
717
276
597
804
834
839
828
816
840
842
828
885
847
844
859
870
866
864
850
834
838
824
808
821
827
826
810
869
845
875
845
826
837
804
819
781
785
797
778
801
802
787
832
831
824
848
835
856
819
813
827
802
816
841
799
788
779
791
759
785
768
780
805
783
825
791
815
796
808
824
796
807
793
828
811
813
817
816
829
793
816
824
823
834
811
800
803
796
773
787
793
781
823
826
818
851
816
845
828
819
818
839
818
850
847
841
838
836
840
845
826
838
825
814
809
824
841
867
832
873
834
848
829
852
844
858
852
864
851
814
839
811
805
814
805
796
819
802
830
808
788
784
811
820
805
850
853
852
829
800
802
801
751
806
813
824
802
781
813
794
784
783
772
808
825
888
874
910
901
902
872
871
858
814
847
827
838
823
832
802
810
811
801
803
812
829
821
813
819
815
806
803
805
819
832
839
832
795
807
774
763
773
730
741
719
739
726
726
715
736
740
758
784
816
810
821
804
789
786
773
766
759
778
777
806
790
802
790
796
788
817
784
790
791
761
806
762
806
799
789
791
799
797
772
808
797
795
780
826
803
802
815
815
813
841
848
843
869
854
850
812
792
817
773
798
805
782
813
838
870
886
845
861
864
883
858
881
858
862
841
850
862
832
860
782
791
809
810
813
794
792
791
785
749
794
775
803
813
830
820
795
782
797
772
808
799
781
808
770
781
783
795
787
810
775
803
788
831
837
828
799
810
806
825
814
819
809
820
836
832
851
808
838
825
837
834
837
798
827
808
810
846
847
830
850
848
838
843
805
816
803
780
829
847
792
780
695
933
819
820
820
774
800
785
809
819
826
823
822
838
841
828
848
822
843
855
867
852
850
818
823
802
789
796
802
820
802
827
834
821
816
787
775
771
779
790
803
793
809
862
849
844
848
829
831
787
806
784
778
777
734
762
743
753
742
732
749
798
780
835
814
865
865
873
885
874
854
853
828
781
818
787
824
793
796
777
767
774
769
772
770
728
726
752
753
730
749
745
736
747
755
748
740
721
715
453
921
424
915
671
668
672
664
539
425
283
253
520
291
383
675
494
878
691
677
694
705
691
695
696
683
666
669
663
659
680
662
651
653
654
646
654
654
653
662
663
679
681
677
689
683
676
693
666
669
676
672
660
685
671
670
678
600
751
670
673
678
674
665
668
681
694
714
726
740
716
721
711
686
695
691
667
686
668
667
680
656
667
680
671
693
689
703
681
710
689
701
697
677
713
691
706
710
729
738
749
763
777
764
787
792
781
788
767
807
833
797
799
749
751
716
695
653
677
646
646
659
646
642
630
641
626
616
625
625
604
617
596
610
605
604
591
596
606
605
604
627
636
641
642
643
674
674
692
702
690
684
661
666
635
647
644
619
627
639
640
645
630
650
640
661
642
666
663
644
663
643
645
654
643
643
649
647
640
647
636
653
649
657
650
650
690
678
686
706
704
700
714
698
672
678
649
663
664
684
669
684
550
847
686
707
703
693
712
713
711
701
699
704
699
694
688
703
711
694
706
692
683
686
670
653
664
671
663
691
699
703
688
704
709
714
732
709
725
717
720
740
726
746
743
783
791
785
787
754
747
747
722
726
718
710
741
743
769
787
826
810
816
808
808
817
819
837
850
826
807
791
807
813
826
815
791
785
798
816
825
780
797
785
785
788
792
793
786
789
785
793
784
766
771
721
730
762
767
780
763
762
766
754
764
720
731
749
776
761
755
792
800
805
788
777
820
813
789
772
747
755
771
765
692
760
770
779
726
753
767
719
721
730
730
724
725
712
725
735
740
758
740
725
716
717
723
729
723
743
774
791
805
796
772
789
792
798
762
732
752
754
787
791
765
789
775
760
776
787
786
800
823
838
845
850
849
852
816
811
801
815
810
804
834
829
855
868
833
813
806
788
781
764
769
781
791
804
821
821
801
798
784
761
773
759
778
777
758
745
774
750
732
729
714
721
723
745
742
736
736
739
756
781
769
762
746
739
723
709
713
738
772
782
772
778
789
767
756
793
816
831
793
759
754
757
760
780
763
769
778
807
816
787
839
866
865
854
857
808
803
788
758
754
764
744
763
780
818
829
795
770
810
805
799
779
773
770
747
736
801
866
913
913
524
1170
787
769
753
769
772
771
759
805
807
787
783
786
752
734
707
701
686
688
685
694
703
708
730
738
748
755
743
793
826
802
772
770
785
778
779
778
747
734
731
739
775
779
778
763
729
731
710
680
691
700
698
692
706
724
747
760
754
735
748
716
707
718
735
737
724
720
724
703
721
730
743
725
725
725
716
710
709
701
714
686
700
751
758
770
792
793
757
775
744
736
717
715
703
680
701
694
696
703
709
722
733
763
817
824
854
877
861
881
908
857
833
811
794
772
771
761
713
714
758
736
716
730
724
721
729
727
729
721
746
729
716
739
724
772
756
738
736
755
789
764
775
816
810
944
844
783
757
570
710
1020
744
803
821
848
856
839
833
809
803
789
781
791
813
819
814
826
785
781
782
765
763
755
763
765
784
792
776
790
785
745
759
761
727
714
701
699
672
700
736
739
732
752
723
739
738
732
746
767
788
808
845
848
782
799
767
772
777
763
771
772
785
805
831
851
852
789
755
751
722
729
724
699
703
689
712
705
701
723
707
718
708
674
701
684
678
673
674
661
679
694
692
717
726
709
687
698
678
683
669
669
672
681
689
679
687
666
671
691
674
680
693
709
716
717
726
721
717
699
701
696
681
685
682
645
666
636
648
651
648
418
884
673
649
675
674
660
681
669
669
684
670
663
675
666
666
680
687
737
750
745
713
728
698
689
710
725
704
746
774
816
799
774
813
792
785
790
800
778
765
726
736
743
752
763
752
815
800
765
780
741
747
729
705
719
704
718
721
715
741
751
796
827
815
791
801
784
792
813
806
821
822
831
826
840
825
858
834
817
817
795
816
782
788
816
810
820
809
796
799
793
784
792
769
806
810
824
835
834
825
836
833
831
839
835
857
841
828
818
824
799
821
822
824
842
826
801
803
790
799
794
781
783
789
799
811
817
819
826
813
819
823
781
802
796
785
792
804
804
822
738
746
729
704
701
692
711
738
767
794
800
807
781
769
769
782
791
761
777
792
788
818
863
910
930
939
954
916
926
912
910
918
940
934
921
933
914
914
902
850
821
812
789
801
763
795
807
797
809
834
847
812
827
818
821
806
824
806
809
796
799
802
817
819
805
826
812
803
794
814
835
792
842
849
861
882
873
845
835
829
843
844
844
829
851
858
860
852
823
816
810
764
805
814
826
851
841
842
792
783
796
798
809
826
840
832
861
841
820
794
806
798
798
813
833
835
852
860
836
791
781
844
887
863
810
798
762
799
785
765
771
763
773
782
789
791
795
786
806
808
811
824
824
854
838
863
854
843
827
822
805
810
799
656
489
449
764
803
785
760
753
693
719
688
712
672
677
675
676
653
465
872
661
658
658
664
660
645
646
648
642
625
660
648
641
656
649
448
849
646
660
659
679
662
677
695
702
709
705
686
697
687
691
689
669
711
720
716
690
531
910
746
739
755
748
740
746
732
726
725
713
712
704
705
692
689
680
674
678
689
704
687
703
694
694
689
704
706
694
671
688
668
672
667
653
679
664
660
673
665
655
676
641
673
670
641
662
654
660
635
653
626
630
641
614
626
620
600
617
615
622
627
621
637
640
654
644
661
639
681
672
670
682
675
672
675
644
649
638
629
641
628
638
649
641
664
666
667
669
676
676
675
669
653
679
673
662
669
681
439
449
436
346
332
380
276
653
291
352
636
653
639
657
365
938
660
669
650
693
672
675
703
683
677
684
669
658
662
664
647
656
654
632
633
653
666
673
679
683
674
667
695
690
681
700
682
689
696
677
701
708
699
706
700
716
710
706
718
714
708
708
704
688
705
678
692
695
683
689
717
705
704
746
715
722
737
725
719
737
732
727
743
726
751
760
757
757
737
712
715
716
695
719
716
722
736
731
760
775
727
738
720
730
709
701
700
665
683
648
669
664
664
669
684
668
707
713
706
695
713
727
753
737
764
759
747
762
776
786
803
786
807
792
795
791
780
794
801
807
826
850
854
853
836
848
823
852
849
872
865
875
862
832
808
811
822
822
830
828
837
839
852
833
798
791
818
826
875
891
938
930
976
934
883
838
858
843
865
851
836
852
898
910
925
922
909
876
884
870
861
887
884
921
933
909
916
890
880
878
887
862
893
898
891
872
896
896
881
858
835
824
822
829
829
849
844
848
843
856
856
847
831
845
876
865
869
857
851
872
857
893
888
854
836
808
801
777
803
808
852
875
872
835
836
824
834
863
850
836
857
857
856
851
827
812
782
777
766
770
812
856
902
909
945
926
913
894
890
883
856
834
804
756
794
832
861
859
867
859
864
855
854
864
846
863
876
856
839
862
856
850
883
885
885
886
873
879
691
1041
891
896
911
899
904
892
897
883
894
879
882
887
900
882
879
877
810
797
791
786
783
770
754
734
722
712
717
701
690
684
675
680
683
679
685
689
687
683
684
698
683
688
697
774
858
767
831
840
853
843
866
840
828
792
763
746
769
747
741
744
752
756
773
783
779
776
766
762
738
722
722
731
741
751
776
776
778
791
764
775
774
741
720
697
462
933
662
660
664
694
717
731
773
816
790
769
790
790
771
746
728
722
716
713
703
693
698
699
694
693
682
676
688
702
704
737
720
759
720
756
722
704
726
709
717
701
733
722
726
745
754
777
784
576
624
1061
739
741
711
719
552
843
691
687
681
675
678
663
656
663
658
660
655
653
680
676
676
669
672
562
790
679
695
706
719
719
736
740
739
704
728
733
717
726
701
727
711
722
715
705
716
697
692
685
674
686
676
692
713
715
728
747
720
763
725
720
738
702
715
719
732
713
746
746
761
765
775
768
767
772
765
767
780
790
790
800
801
805
800
832
808
823
818
799
805
796
822
839
836
856
820
843
825
824
839
788
815
796
762
788
740
777
772
777
769
792
806
794
803
772
758
779
778
811
783
809
815
806
826
794
699
866
775
770
771
757
793
791
803
822
815
814
813
790
650
614
903
954
757
630
801
815
720
737
724
737
641
829
753
740
731
728
720
721
692
708
729
711
732
702
733
737
725
723
729
730
716
725
739
729
739
756
736
732
740
718
717
729
749
765
761
770
742
764
767
762
778
750
738
742
746
740
753
766
770
789
779
800
788
779
792
774
779
780
775
767
776
767
780
789
773
765
756
738
727
749
738
749
750
751
769
763
754
736
738
688
707
695
672
705
698
678
671
677
679
669
670
665
655
655
649
640
634
650
636
675
713
786
763
782
788
761
777
758
748
731
736
737
730
736
743
721
704
687
676
666
675
674
674
690
700
707
729
725
733
738
725
718
705
702
696
687
676
671
676
663
661
404
375
378
387
397
669
660
654
689
687
691
685
687
720
724
702
703
672
695
684
678
669
676
676
685
683
702
720
714
727
740
754
772
775
764
793
811
841
855
881
887
862
895
841
844
810
794
792
784
798
814
843
868
891
912
856
853
853
820
817
802
812
835
831
821
851
861
878
867
877
877
855
863
871
890
927
939
932
924
928
918
911
902
882
853
848
837
865
848
862
857
874
884
888
895
915
886
865
840
842
829
825
811
807
793
795
843
873
523
1276
890
881
854
842
854
861
841
869
886
871
893
904
902
934
924
940
955
957
921
888
857
757
755
720
765
725
714
723
717
709
726
725
729
710
711
742
705
474
547
385
714
507
935
380
373
757
589
940
404
1111
738
730
725
722
718
735
742
729
720
745
845
818
845
847
868
887
885
947
844
822
792
737
736
738
742
758
761
789
846
852
967
875
828
834
869
944
969
880
862
851
836
850
847
837
799
753
727
719
704
701
695
678
701
681
681
699
707
723
716
692
713
698
711
691
682
706
699
712
707
726
714
714
720
698
697
714
711
712
726
722
713
690
732
711
748
761
773
766
808
824
805
827
831
828
829
803
801
799
780
759
486
438
539
741
738
621
848
762
772
739
764
735
728
714
701
690
712
703
702
723
710
707
725
737
736
746
764
750
751
751
747
759
747
745
763
806
850
821
810
790
778
744
745
721
730
738
755
814
804
835
858
827
798
766
748
719
718
733
739
792
788
776
793
800
771
787
743
774
728
738
755
747
769
782
791
796
790
793
791
785
767
751
773
770
760
751
756
756
757
661
831
770
770
794
763
826
800
797
797
772
786
744
768
719
741
727
747
752
729
755
751
752
764
773
789
779
786
810
787
781
753
747
743
740
748
735
735
749
766
765
773
799
783
771
733
753
742
732
753
759
767
794
742
757
738
743
740
736
742
744
736
727
740
736
734
730
749
731
740
732
714
703
700
692
703
707
685
696
701
712
730
729
720
704
694
686
671
687
670
668
665
660
669
680
705
724
757
782
763
784
746
734
738
700
721
697
701
692
683
683
678
678
685
696
690
694
721
718
754
770
782
801
771
777
725
740
714
716
715
709
712
720
727
745
752
742
749
759
705
758
752
757
735
719
698
681
685
684
684
722
741
749
752
750
768
740
760
751
762
766
739
739
718
720
681
716
693
696
687
692
674
692
681
679
674
683
674
689
698
699
707
731
720
684
667
708
683
669
665
650
669
677
669
682
669
688
716
718
706
730
711
717
701
697
686
679
681
668
669
665
669
654
678
682
680
683
686
689
694
695
671
691
670
665
694
678
677
690
709
706
725
703
714
705
701
682
685
693
682
677
679
695
703
708
734
722
780
770
740
746
747
735
742
767
760
771
764
733
746
741
729
721
753
853
773
826
823
519
1012
730
708
675
666
655
658
650
686
788
715
703
712
715
734
770
758
754
783
782
779
774
725
717
749
741
758
743
731
695
804
770
758
768
772
797
812
800
806
809
782
790
747
755
720
718
710
704
707
706
711
717
731
736
759
733
763
746
732
698
728
698
700
667
431
915
693
672
684
683
673
705
697
693
719
691
715
710
701
738
736
723
747
701
729
544
445
455
666
343
438
622
824
617
428
427
738
716
721
717
705
694
673
664
659
651
657
658
657
668
671
682
696
631
758
696
713
711
711
715
701
709
639
761
696
687
663
686
689
697
697
698
714
688
689
708
700
729
718
717
738
735
750
736
745
762
742
741
750
728
756
750
741
752
749
765
788
804
805
818
782
792
786
789
778
777
816
827
812
819
809
829
774
782
769
753
752
749
768
746
769
760
764
773
783
769
722
735
706
691
675
676
672
559
750
662
653
649
672
661
680
679
680
689
691
684
676
689
766
806
741
770
772
764
737
737
724
716
729
710
750
753
754
756
753
752
742
736
730
747
751
738
725
741
724
741
755
776
768
761
740
741
736
724
717
712
716
704
704
677
708
694
694
716
749
797
834
845
842
831
820
797
773
751
730
734
727
743
758
782
829
862
792
792
812
814
832
829
814
782
760
751
746
762
762
780
825
856
869
872
858
874
889
881
897
860
851
819
848
846
851
864
864
883
832
856
843
826
837
870
873
900
861
915
900
865
867
865
877
864
834
837
843
865
829
831
791
817
813
816
841
855
819
807
775
744
723
735
734
746
782
811
787
800
780
774
779
764
791
774
762
783
814
790
764
735
698
707
714
704
699
727
708
699
680
709
688
732
715
704
741
700
738
718
693
712
698
685
702
695
682
706
694
733
729
727
751
741
747
745
709
722
703
721
727
734
732
776
773
772
787
772
734
763
763
740
768
749
740
741
762
786
759
761
745
727
725
736
732
743
778
770
763
731
715
747
743
751
757
754
696
763
697
714
696
696
693
687
698
687
705
693
685
706
688
703
702
702
717
722
734
768
762
774
779
753
763
729
721
731
697
732
737
759
776
788
801
818
791
788
780
758
768
753
772
781
772
778
764
780
798
774
789
783
776
796
788
786
801
770
755
748
764
768
794
804
831
833
827
850
817
838
824
845
808
831
812
831
833
818
828
823
833
813
808
825
815
835
816
840
847
835
642
924
744
756
749
742
770
774
832
793
820
780
817
783
806
784
775
772
761
774
755
791
771
774
770
771
755
759
768
773
764
777
774
758
756
738
756
759
752
766
764
775
769
758
781
799
811
822
828
833
839
837
831
839
837
814
830
867
872
877
835
834
832
821
832
820
811
831
837
823
824
800
766
769
747
753
736
745
707
713
693
706
670
419
509
430
341
337
1351
676
703
689
702
700
717
722
747
741
771
791
797
799
818
838
883
865
870
886
885
899
845
809
786
751
737
749
746
745
752
777
762
759
774
760
739
747
741
731
717
717
728
710
709
698
704
709
717
734
732
750
750
736
766
750
748
732
741
738
689
746
742
758
745
754
740
730
715
720
713
713
668
698
691
668
704
701
689
679
692
672
667
655
672
685
707
691
702
705
721
718
736
719
705
712
688
690
688
686
689
676
692
682
682
689
694
684
694
693
694
698
701
691
686
691
684
676
694
684
698
703
687
687
693
670
664
707
669
663
688
434
917
666
666
670
684
701
714
691
676
713
698
708
698
455
945
695
721
719
735
727
723
696
692
711
683
691
723
757
719
766
777
836
856
628
826
714
741
735
721
721
731
713
722
734
758
755
792
756
798
797
777
782
803
804
810
809
833
826
806
865
840
816
816
818
844
904
850
826
853
828
784
804
821
836
837
824
832
814
807
823
806
810
790
828
828
862
867
827
815
816
814
809
844
859
874
895
884
853
848
842
798
811
810
811
865
835
813
825
832
808
824
840
837
851
839
870
877
873
831
818
803
800
801
804
801
800
795
756
770
767
774
788
843
900
905
956
930
932
928
904
877
843
829
828
806
785
799
816
852
873
872
837
854
899
931
935
894
855
867
856
849
843
815
821
818
832
876
932
933
901
869
857
833
824
789
776
768
795
804
820
833
852
871
841
821
814
805
794
787
792
807
829
854
914
928
925
863
848
825
798
793
764
776
780
760
778
786
817
832
861
843
838
833
823
821
798
776
752
735
720
714
718
729
693
463
488
781
1102
782
773
783
768
763
745
762
760
756
756
767
813
817
855
868
838
844
818
833
848
827
830
830
817
822
823
817
793
628
937
761
744
738
727
719
745
776
781
659
944
787
765
747
751
725
709
727
554
835
707
699
700
716
741
753
760
732
753
725
717
700
691
697
675
671
666
654
665
664
643
654
661
630
647
640
633
640
616
637
633
608
612
615
616
597
595
604
592
582
598
594
595
599
594
609
608
609
618
616
624
628
649
646
671
677
665
709
701
659
668
655
642
627
622
613
610
622
606
617
617
600
619
603
612
613
608
619
618
623
620
617
612
624
606
602
624
612
598
625
428
709
706
618
622
615
639
644
637
644
638
645
648
647
650
648
654
646
646
658
680
698
732
733
729
721
720
714
695
691
703
697
683
679
678
684
701
714
718
739
735
738
723
730
702
693
715
698
698
723
729
732
755
721
758
742
750
746
834
757
730
786
784
787
742
691
700
684
662
704
725
753
880
813
882
864
860
810
761
738
756
743
738
716
721
705
729
730
753
755
743
741
727
719
710
705
718
690
719
714
711
762
783
781
809
812
817
818
823
805
726
779
736
741
727
724
728
734
750
734
728
723
707
716
696
716
692
708
706
700
711
703
709
682
695
680
528
834
696
666
681
686
678
680
683
671
712
694
694
707
711
700
693
705
711
695
717
716
696
701
670
681
682
698
701
667
693
686
662
674
670
662
660
658
657
660
649
648
663
632
648
659
642
666
660
677
666
675
677
688
681
702
699
689
693
698
686
686
673
667
679
652
658
668
655
666
664
672
690
681
669
678
669
674
672
678
668
668
678
698
706
729
721
709
713
707
698
676
687
663
674
672
670
680
718
725
716
722
737
726
708
708
673
678
656
663
681
704
731
774
775
793
769
773
767
764
771
739
750
738
737
730
742
555
915
710
730
732
728
744
752
745
723
705
691
707
713
726
703
720
709
719
723
715
716
699
707
703
687
682
684
668
677
653
660
668
635
650
632
616
635
604
614
614
622
605
611
620
610
611
602
617
611
613
618
614
598
610
605
593
595
593
603
611
602
589
611
592
592
606
594
595
599
603
613
595
597
600
492
520
800
594
598
586
595
589
577
586
608
597
575
585
587
576
584
577
564
584
587
564
596
581
375
825
597
604
612
596
597
605
597
615
605
615
614
619
603
619
625
613
627
632
623
617
632
637
619
650
615
607
642
626
623
654
650
648
664
647
671
658
656
668
681
672
680
699
701
726
735
729
723
722
699
698
700
688
681
665
667
684
670
661
670
669
665
680
663
667
661
659
659
648
660
654
658
649
657
652
663
655
663
674
688
681
701
701
698
687
673
679
703
700
704
695
712
699
724
714
730
708
716
718
713
739
732
727
756
764
744
766
730
744
719
731
711
713
726
707
739
711
730
734
716
733
736
729
711
699
743
712
718
737
716
734
731
727
726
717
723
737
746
748
755
747
743
747
733
739
718
693
703
679
700
684
691
710
718
744
727
718
734
712
676
681
508
819
651
630
642
640
629
649
644
651
656
661
666
682
673
682
678
683
679
691
690
685
695
718
737
731
725
721
719
726
711
712
697
674
680
655
662
660
651
663
649
643
664
667
484
861
682
672
670
676
674
665
667
657
659
669
669
666
670
656
658
654
659
667
663
678
666
679
685
680
697
686
687
690
675
668
663
654
666
676
673
664
684
694
730
774
880
870
906
875
835
768
745
732
707
700
695
672
678
678
676
682
678
689
674
691
680
676
691
674
680
677
652
675
683
685
694
698
689
714
718
725
732
720
728
728
693
725
720
687
700
688
688
614
744
691
696
710
717
734
755
745
756
736
736
714
703
679
676
679
674
673
684
698
697
686
705
691
696
712
709
711
706
713
762
754
760
746
699
705
683
674
659
682
665
670
663
668
422
890
657
651
650
664
657
677
690
680
670
672
680
673
676
675
668
675
683
704
689
688
691
673
671
672
651
663
646
663
661
655
662
657
673
672
681
656
702
672
665
666
672
645
678
653
656
676
665
663
702
697
701
741
749
737
751
753
754
767
733
697
751
714
696
709
713
678
709
715
701
732
736
710
741
731
740
727
725
745
739
725
761
718
736
713
703
704
738
760
724
756
752
722
762
718
745
712
710
721
716
717
713
721
733
734
744
752
751
741
743
726
741
784
833
830
853
793
761
725
713
680
673
671
654
672
662
677
691
706
730
742
755
769
766
766
753
737
732
744
756
759
796
836
830
820
827
833
797
781
721
729
712
722
723
745
795
882
818
844
834
838
819
826
822
807
802
786
789
785
803
837
886
919
909
934
924
909
897
845
828
800
800
789
809
819
774
733
728
718
696
695
693
699
685
704
685
706
704
696
701
704
689
696
722
727
753
770
778
769
769
760
748
725
729
718
714
694
692
684
677
679
668
667
667
664
653
666
637
628
657
628
635
622
618
621
632
632
628
646
640
678
690
678
696
703
708
722
696
718
715
705
709
723
718
709
716
730
727
749
742
729
733
724
727
723
716
711
679
694
684
684
683
715
719
750
754
741
744
737
713
696
678
672
659
669
648
659
675
693
703
714
727
758
753
727
745
749
737
713
742
710
721
707
688
698
678
696
690
679
686
676
692
715
781
814
818
843
821
790
804
784
779
813
782
812
828
815
818
795
794
778
778
784
773
797
793
810
829
805
747
724
729
745
738
761
751
747
757
732
751
712
746
729
724
745
718
769
740
728
759
743
764
765
766
740
761
755
746
766
736
750
764
751
756
754
722
737
718
726
730
721
743
767
758
780
785
760
791
798
779
773
764
775
771
756
763
763
760
770
762
757
763
753
772
792
770
783
760
745
759
743
738
741
713
717
757
773
782
775
766
746
771
725
568
557
966
685
685
693
692
684
712
702
718
706
712
727
740
748
736
751
729
742
717
722
701
719
728
745
713
785
776
743
779
779
750
750
759
739
747
747
736
711
726
751
743
761
745
747
777
780
792
799
803
791
811
756
753
723
726
715
701
712
694
713
682
701
680
697
661
694
675
696
683
684
689
683
705
691
677
695
707
693
715
710
740
734
737
735
714
740
708
705
732
729
706
720
727
716
722
719
686
704
685
691
677
673
667
644
665
648
647
641
626
635
635
612
627
611
614
620
597
608
606
603
611
606
630
634
649
617
645
648
638
649
645
643
653
656
648
675
687
768
714
695
695
680
662
655
667
666
644
660
655
629
634
647
630
647
670
658
671
649
651
642
632
643
634
598
629
624
612
627
612
622
644
638
644
660
672
662
681
654
452
564
495
371
267
250
253
260
303
272
399
409
296
305
265
294
280
342
259
309
282
361
626
617
496
256
478
611
614
611
608
613
603
619
615
610
632
615
634
633
647
654
671
694
679
676
673
517
437
395
633
627
606
598
586
575
595
579
586
561
573
586
575
581
573
597
587
569
590
579
582
589
593
586
571
572
578
579
579
594
590
585
616
604
603
605
618
612
628
639
627
617
631
637
638
647
641
646
660
652
651
672
670
661
669
674
662
669
645
629
634
639
642
742
669
715
689
674
675
649
653
660
647
646
632
643
654
667
690
717
700
684
663
645
657
654
653
677
683
694
722
720
736
733
717
739
710
750
730
741
746
733
734
707
701
705
690
715
724
717
729
742
709
723
720
714
705
729
731
730
731
754
773
800
788
766
788
784
790
827
833
830
821
811
812
806
801
812
806
803
798
809
804
792
766
769
776
786
775
779
777
766
779
780
772
778
771
787
788
793
794
802
795
783
787
777
766
771
765
776
783
785
769
787
773
769
747
724
712
703
693
693
687
710
689
709
721
715
766
776
771
827
837
834
859
865
850
880
860
872
893
890
894
883
860
881
865
857
868
831
833
820
804
740
751
716
716
705
692
701
692
715
706
730
724
747
769
755
782
767
777
776
782
798
813
816
814
820
808
819
836
835
864
873
856
880
876
850
857
840
837
854
843
827
835
841
839
827
830
812
821
816
812
829
820
831
844
852
842
833
833
840
842
842
849
852
865
862
849
880
896
908
872
876
869
859
843
834
831
833
830
838
863
874
874
875
883
854
857
849
824
838
841
855
857
870
863
856
870
862
847
833
851
867
840
855
878
879
884
895
901
908
892
865
861
853
831
829
842
845
859
893
867
865
860
848
862
887
877
902
902
886
873
866
869
872
862
857
842
864
854
854
870
891
890
871
851
856
850
856
869
892
866
879
876
867
877
861
862
870
865
875
868
873
884
865
850
840
844
847
859
854
855
858
860
838
861
859
840
856
859
854
856
857
858
844
859
883
890
870
851
860
833
698
700
727
714
701
709
672
678
671
674
433
888
662
663
669
686
689
688
698
695
680
671
699
665
667
679
700
693
708
736
742
780
786
783
786
775
762
746
757
742
739
736
722
741
746
753
771
773
788
778
770
776
776
740
734
715
697
710
690
686
672
681
695
704
709
723
724
714
741
721
726
710
721
711
707
715
701
707
702
667
711
684
684
689
692
713
749
772
795
807
815
797
782
765
734
726
728
494
490
387
663
692
652
670
665
660
664
667
660
675
673
690
689
683
685
717
714
685
686
660
676
649
658
645
628
643
640
618
624
638
639
628
635
627
644
637
649
668
659
678
682
659
659
671
656
672
688
668
683
689
672
670
669
666
675
658
663
662
662
656
661
650
652
661
661
654
654
662
661
657
665
668
644
639
636
650
616
614
619
604
616
615
621
631
621
627
644
630
649
653
638
666
649
637
640
635
613
654
643
639
643
627
671
678
704
680
672
647
647
636
653
646
633
654
673
695
682
733
729
731
761
768
761
770
747
730
710
700
720
689
685
680
667
670
670
665
696
714
730
755
788
785
759
738
748
713
745
728
723
733
757
743
761
757
766
782
723
712
698
693
655
658
627
661
640
654
652
662
673
672
669
694
699
690
698
695
687
681
694
697
666
674
658
673
657
669
654
663
685
656
695
708
715
738
741
735
729
736
719
705
716
693
692
699
680
696
698
707
740
738
799
833
832
814
795
761
761
749
725
708
707
716
714
712
704
730
730
726
730
741
715
729
743
747
754
774
768
756
701
707
672
670
649
644
645
631
645
638
659
667
683
690
719
716
730
741
736
735
732
740
718
736
732
768
753
778
767
768
765
764
781
777
772
763
790
788
747
731
736
711
716
711
718
740
776
803
816
830
840
812
813
802
785
771
745
736
740
739
729
737
745
741
763
743
768
784
791
767
726
737
718
710
711
710
723
739
750
740
708
713
729
709
710
729
720
741
766
771
790
798
773
756
766
753
784
713
700
702
690
676
669
656
684
667
669
681
684
700
708
720
725
741
724
729
728
717
724
713
713
724
742
743
756
756
729
737
747
752
756
773
744
705
715
702
669
691
694
682
682
662
681
670
673
685
678
688
716
729
732
763
725
720
706
689
692
667
674
661
664
655
647
651
648
659
647
663
653
658
659
657
669
670
652
673
687
684
686
696
688
668
659
665
656
646
632
630
629
609
625
606
614
614
611
623
644
660
648
636
648
633
626
635
630
621
639
623
626
633
617
627
621
636
631
633
624
610
628
614
597
609
620
671
670
640
675
682
660
681
685
697
701
702
704
724
726
711
696
462
855
539
273
493
632
615
637
645
667
691
726
735
750
758
769
747
761
753
736
732
741
729
691
451
552
282
263
300
394
318
256
275
320
279
263
303
811
678
679
680
514
420
381
287
311
677
391
421
264
507
352
310
373
386
404
546
408
271
296
271
264
317
298
299
250
284
260
266
302
334
260
362
288
295
302
256
309
854
647
649
667
638
452
868
638
638
630
631
635
651
633
635
630
652
643
659
636
646
667
659
661
676
655
647
642
614
614
615
591
602
603
587
597
581
596
618
627
623
610
640
632
619
615
617
611
609
602
612
611
612
618
609
620
609
619
617
615
628
709
702
694
710
682
633
622
626
615
595
601
588
590
603
601
607
609
626
629
633
623
632
639
624
631
632
615
634
618
606
625
625
631
635
640
645
668
653
665
662
653
654
662
651
657
658
687
671
697
704
684
701
690
681
683
681
664
668
661
652
651
657
653
662
679
667
676
684
674
675
677
674
683
670
662
665
662
656
673
677
658
647
656
653
628
633
639
638
647
642
648
648
649
655
656
663
664
685
698
701
725
737
671
694
677
665
667
666
665
657
653
675
680
676
684
706
722
729
759
766
772
797
818
762
721
707
693
677
665
652
647
663
663
665
675
679
677
683
681
708
693
688
687
714
737
732
729
734
751
738
733
719
719
712
664
699
692
693
680
671
674
674
664
670
682
680
693
679
668
697
617
766
666
654
652
653
650
659
651
640
661
635
631
642
637
623
638
617
633
638
616
512
743
486
404
359
597
620
379
847
625
623
631
636
641
639
631
635
632
619
624
610
625
625
608
622
645
660
668
660
679
650
681
686
677
673
695
664
692
653
660
653
640
616
653
630
643
636
630
630
637
630
649
638
642
640
626
626
626
619
627
622
626
624
622
630
609
621
624
615
621
627
637
626
652
642
637
635
610
627
614
611
589
609
613
609
617
607
615
616
620
616
617
624
633
633
627
461
811
633
649
676
648
664
659
649
667
650
647
669
646
658
665
663
663
666
665
673
688
664
671
672
670
665
664
661
657
656
658
670
667
675
667
665
672
667
680
681
682
695
681
670
681
648
634
647
647
635
641
636
635
635
642
651
648
645
647
654
663
696
681
693
690
679
678
673
637
620
717
534
597
602
606
610
623
658
683
702
790
757
783
716
747
707
723
695
704
702
680
733
724
761
790
797
811
779
755
715
636
763
695
665
647
651
646
644
649
650
665
651
686
710
726
714
714
702
701
707
696
667
665
655
647
635
626
635
645
646
645
668
669
660
650
636
664
654
650
649
660
657
686
696
699
715
705
703
695
692
679
672
683
648
658
639
657
650
650
657
663
653
663
664
655
644
647
645
643
645
639
637
635
630
638
646
650
647
654
662
658
644
667
657
654
648
662
672
676
672
698
716
723
733
753
744
723
733
713
719
711
711
710
716
717
691
658
686
667
661
664
656
675
694
690
703
712
721
766
787
780
764
747
751
757
755
743
752
736
752
740
735
739
730
730
735
723
718
713
714
680
671
664
653
652
656
658
677
689
721
729
752
755
735
750
714
708
722
726
703
715
701
726
715
692
724
699
700
698
709
720
714
742
739
734
725
719
713
714
717
714
683
717
690
703
679
727
730
745
741
736
734
734
703
683
679
669
637
665
647
652
657
669
697
703
679
715
705
689
689
696
702
708
670
662
681
646
651
653
614
636
639
615
618
605
621
401
844
610
616
619
611
602
605
609
614
637
659
669
674
682
697
708
694
708
677
687
674
658
652
653
645
644
646
643
643
631
656
630
637
637
615
608
636
625
628
624
645
623
635
652
641
660
647
644
671
671
660
661
667
657
672
647
649
654
652
660
672
657
656
674
666
672
683
654
669
599
735
659
656
629
654
664
651
674
657
654
681
657
666
662
649
664
666
664
681
662
676
685
653
666
656
633
639
620
625
611
612
608
606
581
601
594
581
593
591
578
597
597
580
591
591
636
619
616
633
626
603
623
657
631
605
616
655
643
615
612
614
606
607
674
431
802
572
594
606
594
597
594
594
594
596
583
582
578
571
573
572
585
565
579
559
568
569
562
562
562
429
685
560
559
567
569
560
563
575
580
584
593
577
605
601
593
593
600
593
587
582
570
572
552
578
556
560
542
547
556
558
554
562
560
567
578
594
583
597
605
610
611
623
607
596
610
607
598
602
613
610
612
611
614
605
612
599
586
617
587
590
607
607
613
613
613
637
621
631
625
602
633
631
599
605
590
606
599
583
598
601
591
606
600
601
609
611
601
615
618
609
613
609
611
601
617
602
604
403
810
589
596
593
582
580
580
582
568
565
565
563
566
562
574
566
567
590
588
578
594
588
570
492
680
586
589
586
595
604
615
618
612
602
592
590
583
590
585
569
595
604
610
598
616
625
616
631
639
638
658
628
613
610
623
595
596
606
605
607
622
630
637
666
646
665
665
649
654
653
648
671
670
662
698
706
673
699
693
665
693
675
658
668
664
656
679
673
701
706
694
730
697
709
703
687
702
693
686
702
680
672
689
684
735
757
784
794
815
790
797
791
763
769
761
743
727
687
695
690
656
672
689
663
666
668
653
669
678
678
673
700
681
687
692
671
665
667
658
660
636
656
649
648
653
655
649
659
665
682
671
668
662
657
663
664
663
546
783
678
701
681
682
670
673
691
685
679
681
676
693
689
692
720
708
685
712
710
683
692
702
695
695
696
689
715
684
695
683
682
683
672
683
683
658
665
676
656
680
695
701
704
704
701
716
712
713
707
700
723
721
727
742
770
759
748
743
727
701
696
708
689
693
702
693
709
724
712
771
781
823
824
843
804
784
790
771
771
769
777
752
744
698
701
683
667
665
683
674
695
704
709
721
715
745
748
751
756
755
800
788
783
810
794
785
779
775
778
767
779
764
735
745
699
715
686
678
683
653
678
671
658
677
669
689
683
674
713
708
679
702
690
712
712
733
750
720
727
704
688
694
694
701
710
730
725
727
759
739
743
759
755
758
759
737
691
709
671
671
663
645
661
662
656
680
655
695
690
690
704
686
690
705
696
690
698
700
691
698
690
673
657
648
660
645
656
678
673
685
683
676
680
710
676
691
705
680
704
696
710
712
688
681
687
678
669
670
663
680
697
695
719
720
705
734
697
699
711
696
709
676
677
684
671
674
715
681
711
735
698
731
726
739
739
749
467
1069
725
689
701
691
670
681
681
680
678
700
710
705
715
715
719
730
723
714
722
696
697
700
678
698
694
678
677
686
664
653
654
658
657
653
662
661
637
644
654
672
666
670
657
662
640
649
615
623
606
609
597
607
598
597
611
618
613
611
597
590
626
619
602
625
603
605
625
612
609
610
613
600
611
599
592
604
608
613
584
613
602
593
571
587
580
569
573
565
585
586
578
556
575
574
558
577
577
571
567
587
571
574
582
571
569
588
569
579
584
585
580
587
592
569
571
583
580
584
587
581
574
580
567
578
586
578
579
580
583
589
586
579
574
589
582
580
579
582
578
574
576
576
593
574
586
575
569
585
590
579
577
597
588
579
580
584
591
595
590
588
581
581
577
588
578
593
589
577
575
588
583
581
582
577
582
573
576
571
582
578
586
578
590
586
572
584
596
571
585
588
590
597
600
609
590
609
608
609
600
623
605
602
604
606
593
612
599
601
602
614
606
609
619
618
604
606
610
596
612
615
593
613
611
609
607
627
613
602
606
604
611
619
605
601
603
595
598
604
584
591
601
609
605
613
609
601
615
603
603
606
607
594
595
609
605
592
613
606
593
601
597
584
590
591
584
583
595
588
587
596
594
600
603
606
593
597
586
595
583
602
593
599
608
624
628
615
626
615
630
619
621
635
631
646
655
676
672
685
706
706
697
705
703
720
721
746
733
670
678
653
640
630
631
626
623
624
634
631
622
617
627
613
631
634
638
652
648
657
656
659
672
673
670
664
664
660
660
650
652
655
656
653
639
648
638
626
625
610
608
613
612
615
620
613
629
639
641
641
644
645
648
642
636
640
654
660
668
667
655
658
667
665
664
671
676
660
665
653
658
670
670
683
672
670
664
669
647
652
661
657
658
666
669
656
647
662
643
643
634
647
651
652
665
672
668
666
659
665
669
675
674
663
662
659
668
672
660
666
660
663
684
685
687
695
695
696
694
707
704
712
707
713
720
714
712
704
692
680
692
674
675
676
677
681
688
693
689
695
699
700
706
715
714
717
718
720
719
715
718
732
723
720
725
714
731
737
732
724
738
716
727
717
727
729
738
726
735
721
724
722
702
698
697
700
712
730
722
743
746
753
765
736
745
746
737
750
742
738
752
756
761
760
740
747
727
731
726
739
737
744
747
738
761
749
773
761
736
711
709
702
714
697
693
700
680
670
663
653
665
673
664
668
676
688
689
694
687
679
672
680
663
666
670
669
673
677
660
673
678
679
673
693
690
707
719
728
722
697
669
672
663
645
627
627
624
615
620
622
621
617
617
626
621
634
635
625
631
620
617
637
644
727
867
793
835
796
759
743
744
748
747
747
720
703
722
701
690
690
672
679
666
674
679
688
680
686
679
660
654
652
654
662
637
636
631
651
655
664
673
692
684
681
682
677
684
701
693
689
698
692
710
692
702
694
658
654
651
615
633
627
620
618
620
609
610
607
604
589
603
608
613
613
625
633
642
640
658
657
647
645
633
646
658
648
666
659
672
681
673
681
672
660
664
641
647
655
663
684
708
721
734
685
687
675
650
668
670
643
635
640
644
642
657
648
657
677
683
681
687
685
666
637
670
658
629
656
636
628
639
657
653
654
661
681
684
691
688
694
679
671
652
644
661
640
624
649
642
648
643
656
622
650
654
631
628
641
639
642
649
647
649
658
643
657
677
649
660
662
667
662
679
677
665
668
680
652
682
686
664
671
673
678
663
676
677
668
687
687
693
702
737
747
767
776
792
765
739
743
724
698
695
675
680
686
717
730
740
778
774
759
746
703
710
699
700
706
730
752
742
721
725
663
691
675
662
648
658
690
738
746
761
795
785
771
772
772
751
733
740
746
729
735
756
739
735
728
713
723
723
719
718
717
721
713
708
715
729
722
723
718
708
725
752
748
724
722
704
711
702
678
693
681
681
684
669
701
682
679
706
717
701
682
694
698
671
679
666
669
685
680
672
693
683
518
437
414
444
325
547
648
650
648
655
653
653
666
648
659
662
653
646
662
660
661
650
664
685
724
696
707
716
723
704
699
698
695
671
691
658
639
625
618
630
638
649
675
675
676
697
693
678
693
687
675
668
672
659
673
655
678
653
648
659
659
648
659
641
640
653
649
645
652
656
670
673
688
674
662
667
650
648
653
636
646
648
653
650
664
671
668
654
643
643
627
628
623
609
613
596
610
610
610
626
636
623
645
629
631
638
618
613
633
621
620
620
630
618
624
624
618
632
630
626
609
629
637
612
621
618
609
612
609
601
593
583
577
590
576
583
582
579
590
594
586
588
577
579
575
567
459
713
605
616
638
629
643
650
628
625
630
618
631
631
641
644
641
633
646
647
621
626
622
410
690
442
447
459
630
646
658
688
691
728
725
730
743
733
728
736
755
748
764
772
760
768
774
766
779
773
792
799
831
823
790
791
758
740
749
754
768
775
781
807
810
803
820
828
815
837
850
826
865
832
841
855
820
806
804
809
825
804
815
828
800
803
792
775
773
807
801
849
847
818
836
864
821
818
807
805
849
831
821
835
799
817
814
795
829
802
809
815
821
807
812
798
790
798
784
790
802
787
802
801
777
797
770
776
785
824
787
782
779
765
759
781
787
797
800
804
807
780
786
774
782
770
781
786
808
824
815
812
809
789
806
796
795
806
793
802
807
792
785
793
752
796
788
805
814
803
814
810
794
783
792
804
789
803
836
838
854
830
799
793
779
765
782
770
770
810
809
827
827
810
807
794
787
784
781
784
790
801
798
837
822
789
752
745
767
777
803
776
806
822
791
804
818
806
818
847
839
845
853
845
828
572
994
738
733
717
694
696
663
666
667
652
644
652
644
649
657
657
660
652
654
648
652
649
658
648
649
626
637
631
632
632
633
654
673
653
674
685
773
757
749
741
729
719
730
722
703
689
676
659
651
651
631
619
613
611
607
432
369
422
631
658
678
712
744
784
755
758
743
728
743
727
699
710
677
700
668
684
680
689
700
700
682
689
668
670
658
659
645
652
673
657
661
671
678
680
692
693
687
677
679
672
681
682
663
660
646
655
658
640
657
658
664
657
680
684
679
679
667
654
673
665
659
655
668
651
670
659
660
663
663
668
648
657
650
647
637
637
634
642
653
648
665
677
669
670
674
675
681
688
693
683
712
687
690
701
691
689
702
711
718
708
716
747
716
734
721
711
710
712
705
713
697
698
699
708
699
698
691
690
685
703
683
700
694
689
690
698
688
701
712
735
745
755
741
712
727
716
706
701
723
724
712
718
705
706
697
692
699
688
688
684
692
702
713
695
703
692
688
696
689
684
702
708
730
731
732
737
724
723
734
736
747
750
760
767
780
773
759
756
756
760
764
780
765
766
757
757
762
769
775
768
769
769
775
753
759
760
751
755
764
771
749
766
754
749
754
762
768
803
815
863
835
832
800
773
764
752
751
770
786
820
828
838
816
831
829
824
810
803
802
797
822
843
842
835
863
858
845
807
785
760
762
506
512
496
737
714
715
700
699
702
699
689
685
697
703
701
707
716
725
717
706
703
702
694
692
706
702
708
716
740
743
768
769
760
767
773
754
769
763
767
778
784
811
813
842
816
799
809
779
781
789
785
795
817
829
829
823
828
825
834
801
823
838
809
807
804
790
800
803
807
816
799
800
793
793
787
788
800
804
784
798
770
789
787
776
774
773
791
785
813
808
802
824
813
813
828
812
806
788
819
847
855
881
804
775
758
759
756
742
728
737
724
709
718
716
734
726
727
734
735
727
730
741
736
724
734
723
726
730
747
750
759
798
810
812
784
777
739
728
732
724
739
749
784
781
802
813
800
792
783
777
782
782
778
803
803
801
813
828
799
818
799
802
800
808
806
800
821
855
831
823
814
802
802
791
801
780
749
774
786
811
823
818
786
765
770
747
749
750
744
747
765
810
812
808
824
819
801
765
755
730
730
719
710
703
698
687
692
676
684
682
687
697
710
713
718
690
698
686
678
675
663
655
662
668
694
712
767
804
855
815
803
803
800
773
781
770
760
773
763
762
761
772
767
784
781
787
780
753
747
719
673
695
686
663
652
645
638
644
637
624
633
628
608
635
610
622
633
641
649
652
662
659
683
686
695
707
720
715
717
708
679
694
678
664
681
725
749
770
818
770
745
773
836
856
855
856
842
821
808
795
796
757
740
748
717
725
704
700
713
668
691
680
684
667
663
664
656
638
645
647
632
628
626
650
671
699
763
796
799
798
839
803
778
771
751
734
752
717
713
682
696
687
674
693
724
744
798
847
731
930
755
771
763
756
742
729
715
679
660
662
658
647
654
636
661
659
657
665
674
695
708
713
747
742
749
748
747
733
720
680
708
492
866
687
678
695
721
720
438
424
358
599
457
751
339
422
722
716
702
703
673
671
668
653
645
651
652
610
643
633
632
651
662
663
659
669
681
663
674
645
657
638
625
635
621
608
612
586
610
610
590
598
599
592
611
596
620
604
591
611
609
608
589
616
601
586
606
616
609
601
596
605
632
614
619
602
626
631
616
626
625
623
604
610
601
599
606
600
596
599
599
593
611
618
608
598
606
599
614
604
601
610
607
591
596
593
586
586
587
589
592
610
607
592
613
601
589
611
600
581
610
586
577
589
583
599
595
570
582
588
570
573
587
558
580
590
583
588
584
592
592
606
599
601
604
583
601
583
585
597
586
595
599
592
605
597
601
608
593
599
607
596
598
603
593
599
589
610
590
610
598
590
594
596
582
580
582
582
581
578
563
585
583
580
581
560
582
572
574
568
565
561
552
553
550
541
539
543
533
532
523
528
539
536
533
540
541
545
544
549
541
551
552
553
558
550
555
560
554
532
554
541
533
538
536
522
527
533
531
533
549
548
541
542
554
539
556
556
557
548
567
553
551
558
543
556
557
542
551
546
533
538
542
536
541
539
528
539
555
538
545
556
558
567
565
547
563
559
556
558
560
555
557
557
549
560
566
555
544
535
551
544
554
557
568
562
561
563
567
581
583
564
569
547
553
537
565
555
562
575
581
595
602
581
594
599
587
600
599
584
613
584
569
582
568
559
588
592
594
607
614
616
607
616
597
604
602
583
580
598
575
579
589
574
559
582
580
574
604
596
599
612
601
614
639
619
623
617
616
632
607
629
628
601
625
614
623
626
623
625
620
612
618
618
605
595
595
591
599
588
618
618
615
628
620
627
625
605
618
612
582
606
590
585
583
580
583
584
583
586
587
578
600
571
587
588
572
565
566
574
558
562
567
562
561
567
560
571
560
569
570
562
571
586
583
574
576
585
576
573
558
557
560
562
547
541
549
541
536
540
541
528
552
529
548
550
546
548
559
541
546
544
553
540
549
547
534
545
541
540
532
536
531
522
522
530
527
518
529
531
520
516
532
534
536
531
529
535
530
538
531
532
522
530
526
532
540
526
539
539
536
553
547
548
555
567
543
536
563
570
540
548
553
540
557
557
558
556
564
548
558
559
562
562
584
614
635
662
671
667
683
705
666
617
610
598
586
582
592
576
567
557
557
565
571
570
563
578
571
578
571
580
580
551
574
567
558
565
552
548
535
550
540
549
554
546
554
566
552
555
564
561
572
557
553
573
566
572
590
594
613
603
602
599
594
606
601
600
597
587
584
572
548
577
564
543
562
552
549
559
566
567
569
581
581
588
588
579
584
583
589
585
580
589
584
568
569
572
567
574
587
607
608
620
619
601
612
607
590
603
590
594
602
589
617
647
635
663
651
655
641
653
647
635
644
637
638
652
643
649
657
643
664
638
642
641
635
645
650
630
634
636
622
634
624
607
623
611
601
607
599
598
594
594
583
586
576
575
576
567
577
557
586
571
575
583
585
590
579
598
616
607
600
607
609
603
596
592
572
567
564
562
563
564
563
557
570
561
556
571
577
582
578
604
591
584
605
616
629
631
647
642
637
632
631
620
602
596
618
584
590
598
585
594
626
632
625
617
585
634
616
608
627
618
620
617
632
642
644
639
657
624
638
622
616
622
620
614
614
612
634
628
669
644
611
641
606
605
613
605
582
595
602
609
621
629
646
651
637
641
645
638
635
624
645
638
624
631
635
608
623
611
610
600
629
631
647
654
655
649
652
632
663
655
680
684
663
687
682
687
675
642
656
634
626
609
605
605
620
617
617
620
621
612
617
608
609
609
612
616
635
602
628
656
660
712
721
714
697
699
705
686
635
662
642
626
636
635
632
643
650
662
664
665
669
677
676
652
640
640
642
633
647
666
687
645
679
654
670
663
657
658
657
653
660
656
645
649
622
637
616
594
607
604
590
600
606
617
647
651
648
666
666
679
681
683
676
698
690
701
683
712
696
689
682
686
678
672
666
667
650
662
655
646
658
664
655
639
635
623
627
609
605
595
599
600
604
608
603
607
616
618
604
613
597
594
595
586
590
577
591
592
611
603
614
627
620
617
631
639
657
649
661
698
696
706
710
689
691
693
685
694
681
649
653
640
617
638
620
618
624
628
620
645
639
643
630
645
628
625
627
620
643
668
664
664
657
628
611
607
600
606
609
638
640
650
662
647
668
670
666
686
679
669
682
657
644
640
629
631
626
624
640
648
691
707
719
699
754
726
729
717
708
687
678
656
653
649
645
672
688
689
714
721
709
696
686
707
725
728
714
717
672
677
667
657
657
649
666
704
715
711
717
714
713
698
667
690
649
657
660
641
663
671
675
694
721
714
748
730
741
735
725
725
708
715
713
692
705
656
664
661
633
649
535
713
626
624
651
641
675
670
672
679
680
672
660
661
649
655
565
498
441
417
634
636
633
645
639
649
648
647
635
642
646
631
643
642
632
645
639
638
666
649
650
673
675
664
670
672
645
663
644
645
646
633
640
645
646
649
656
664
666
676
669
660
658
648
657
664
637
676
644
653
654
666
646
655
641
653
649
651
645
654
655
670
675
671
678
672
653
654
638
631
627
620
624
617
632
640
651
645
640
634
627
635
616
616
632
630
621
644
637
643
647
645
642
612
628
603
611
611
588
605
599
610
614
633
648
648
661
659
673
663
665
656
633
622
633
617
636
620
648
638
633
663
677
681
677
697
679
726
707
714
737
734
724
747
733
754
743
727
742
722
711
710
697
708
705
709
681
702
685
682
688
674
645
651
642
630
656
729
764
728
723
734
714
703
696
660
674
665
658
644
630
652
647
643
651
667
633
644
656
666
683
696
685
706
708
694
696
701
717
713
730
739
735
737
742
739
740
724
721
723
702
701
704
714
698
629
677
647
619
645
622
622
630
614
618
638
537
710
627
640
640
637
635
652
618
642
627
641
618
617
649
639
648
670
674
681
687
679
676
666
672
657
663
650
669
668
661
651
652
652
644
640
646
638
629
623
615
615
620
611
626
620
614
615
630
632
631
636
628
635
644
645
639
640
616
638
614
643
651
655
660
669
683
694
698
703
702
697
680
668
636
644
638
636
663
647
658
671
689
691
732
752
575
840
812
758
754
750
729
726
729
709
512
911
694
683
670
453
894
641
663
653
657
659
405
499
344
334
423
298
361
641
657
638
654
651
657
638
663
658
662
652
643
640
654
644
655
638
648
666
668
677
678
690
697
705
678
692
724
718
693
704
692
682
694
694
704
730
703
672
683
665
640
640
632
623
640
415
607
834
606
619
627
626
637
632
653
673
560
423
274
274
404
637
624
632
624
630
633
632
642
658
658
670
647
646
657
660
645
651
642
642
655
644
641
649
638
636
639
616
639
633
617
623
564
700
632
420
414
321
337
268
290
477
625
619
622
612
605
631
624
609
609
625
609
633
618
636
637
636
631
648
627
641
650
646
641
631
640
633
614
625
608
596
598
594
589
590
579
581
581
578
586
589
582
591
593
578
575
580
570
575
580
571
577
567
566
569
572
577
597
610
636
641
623
635
632
633
637
639
641
643
650
630
625
632
617
627
634
638
646
658
642
667
646
647
671
669
681
701
729
749
758
789
786
787
780
778
755
748
743
729
712
711
700
696
706
718
735
755
738
745
731
724
724
719
718
690
700
701
698
686
683
682
682
687
699
703
706
695
685
664
666
641
661
641
659
666
663
684
685
688
686
701
709
729
722
720
714
704
689
680
653
647
662
679
717
726
723
744
755
765
793
822
827
818
776
764
726
728
745
741
763
757
762
775
764
764
771
764
758
759
740
711
695
672
658
654
632
652
647
654
700
676
684
696
685
699
723
729
726
729
733
725
730
742
756
751
696
722
691
684
686
652
686
681
696
678
701
710
705
717
686
667
691
642
614
644
629
647
633
668
725
755
774
767
724
713
714
696
689
684
679
676
681
686
690
697
676
657
672
636
642
647
629
660
663
667
672
696
683
694
683
660
669
649
638
655
637
662
674
687
680
721
860
838
858
833
811
789
767
743
733
693
699
660
667
650
648
654
662
680
711
739
753
767
767
769
764
732
719
681
696
670
671
646
644
633
641
634
624
623
622
614
602
608
617
619
624
635
632
629
620
630
625
623
635
641
633
651
649
644
649
635
650
644
646
644
661
641
653
643
678
677
661
687
693
694
706
692
724
744
772
751
739
794
805
736
691
675
694
682
697
682
696
677
677
686
671
692
679
697
682
696
706
716
693
704
688
683
693
683
699
685
697
705
711
710
728
719
715
722
609
808
692
667
662
653
654
654
664
679
714
726
752
754
748
705
729
726
700
699
712
703
704
707
715
713
702
694
686
678
683
686
691
688
701
701
714
708
702
691
688
661
665
649
641
624
661
674
695
745
743
757
730
748
718
724
715
706
683
650
683
658
659
674
671
684
701
713
719
742
736
739
749
736
730
746
722
713
718
698
698
702
703
701
701
696
689
709
680
680
683
680
678
685
696
706
707
704
702
700
690
698
675
664
658
672
650
660
648
652
657
648
662
670
680
686
672
681
675
677
682
683
670
688
704
713
719
728
735
770
764
751
701
714
682
683
699
689
689
691
691
714
708
707
717
717
705
704
694
680
662
662
658
646
645
670
652
664
671
671
658
655
655
694
702
711
703
697
683
674
662
665
637
631
620
617
611
607
614
623
635
663
673
663
692
691
688
690
681
672
664
684
673
663
661
660
659
659
656
653
647
651
649
644
650
648
655
669
652
662
669
657
652
643
630
631
601
606
596
574
598
573
580
580
565
566
570
566
573
554
576
567
583
576
581
595
596
594
602
599
599
596
600
588
594
596
587
600
604
588
598
601
593
599
613
593
616
631
634
627
642
616
620
607
618
599
574
601
594
604
599
624
615
633
630
633
644
629
622
615
631
607
623
608
611
617
625
630
615
618
626
618
625
612
598
602
586
526
654
592
560
592
581
571
581
588
596
582
595
598
606
606
598
596
603
606
600
607
613
604
612
614
607
608
594
428
746
596
585
571
590
608
606
627
620
536
710
617
600
596
600
599
588
595
587
603
603
608
610
619
614
606
606
626
614
624
607
597
613
601
596
591
592
600
613
622
613
619
639
631
625
617
632
634
621
616
614
613
605
603
600
588
607
609
589
606
594
607
601
587
600
596
589
588
580
584
597
597
610
616
631
642
631
651
628
630
609
619
606
602
593
602
587
602
608
597
622
628
632
608
623
608
603
616
614
618
588
621
627
639
652
655
667
694
690
685
700
677
663
639
616
633
616
596
629
610
617
630
647
654
687
715
706
723
721
718
723
728
695
701
667
673
648
641
670
660
671
672
667
699
689
701
709
700
713
728
719
713
699
703
699
687
678
686
670
674
686
679
687
696
701
691
673
682
654
659
663
650
654
638
661
652
654
671
668
693
679
684
691
670
685
672
689
678
680
657
649
645
642
605
642
627
612
634
619
607
623
608
596
609
583
589
584
576
579
581
589
575
574
581
585
567
573
581
581
577
578
584
576
582
580
579
588
583
595
596
590
592
590
592
575
584
574
583
579
582
566
584
568
577
562
582
582
586
585
603
594
587
590
597
593
577
578
590
592
598
596
604
601
594
598
608
583
583
578
578
581
586
603
604
613
612
511
720
622
634
629
627
629
628
615
617
620
627
620
635
620
624
619
629
643
644
636
657
663
674
683
691
688
690
691
675
681
680
678
678
691
700
710
719
709
716
703
693
703
699
694
688
690
680
679
672
667
649
648
644
636
647
641
641
666
672
687
687
693
683
709
683
700
693
666
691
666
693
676
674
675
726
736
730
725
708
585
814
699
696
708
700
720
723
726
744
734
742
742
743
732
725
716
688
682
655
673
649
630
638
622
640
660
671
702
709
705
744
726
745
740
734
745
737
726
734
738
734
737
744
732
723
707
723
709
722
709
711
715
726
720
731
721
730
702
703
693
688
686
688
691
679
690
692
691
692
674
675
666
658
675
666
664
663
647
650
620
651
639
634
641
630
644
660
680
694
726
708
711
702
726
710
698
703
559
915
829
824
863
760
758
756
769
773
760
763
774
788
786
771
727
537
926
727
722
726
729
767
768
781
786
786
772
793
756
762
715
759
716
755
740
772
758
744
741
748
726
743
761
760
755
784
806
806
820
793
766
751
768
766
768
758
756
750
750
730
690
726
735
735
739
752
760
745
736
741
728
719
729
713
678
692
667
665
663
660
687
726
776
803
811
823
791
752
772
747
755
764
743
739
735
733
713
715
707
698
720
715
734
748
738
746
751
764
768
785
770
771
785
766
754
751
731
719
718
701
692
699
701
712
716
713
713
718
698
654
667
652
647
680
723
763
839
845
872
849
830
754
744
708
689
682
655
657
645
635
659
662
656
679
674
686
694
713
712
727
721
730
720
699
706
466
615
465
373
701
434
352
292
303
357
1329
756
753
757
739
737
711
682
678
695
682
689
727
748
760
772
761
761
758
749
730
723
718
707
701
709
732
728
721
742
741
728
721
729
709
705
710
709
716
725
721
741
743
727
717
712
707
696
695
692
693
692
681
694
667
661
683
678
689
711
739
775
784
767
773
755
766
766
747
760
767
769
789
790
780
777
795
786
777
780
775
768
765
771
763
766
761
750
744
766
756
784
769
766
774
743
744
718
718
714
744
764
788
808
815
809
793
775
743
752
741
728
725
731
745
763
764
761
780
756
746
751
726
741
741
739
752
790
774
780
811
764
759
740
742
718
721
716
720
724
732
743
736
737
745
747
752
723
728
714
724
727
732
722
758
768
747
759
746
751
760
717
732
730
724
735
735
726
731
720
729
734
706
728
718
717
711
728
730
730
741
727
715
693
724
707
713
732
732
732
741
736
725
729
737
736
723
725
730
726
723
725
707
686
688
693
686
705
715
712
724
723
725
730
735
741
750
757
774
780
784
791
775
761
754
752
731
738
748
736
729
727
727
733
733
750
755
754
749
745
750
726
697
702
669
683
685
676
694
709
707
709
705
448
1002
734
739
748
750
742
695
706
686
686
683
662
662
675
661
685
677
694
702
738
739
742
766
769
752
721
705
711
698
699
711
705
703
706
691
699
670
673
670
670
670
681
677
707
613
788
722
715
712
712
699
700
699
688
694
697
714
694
701
704
722
722
723
719
743
756
755
747
730
721
717
708
690
699
685
699
704
691
696
698
695
704
718
721
731
739
713
710
693
701
676
665
665
649
627
641
638
638
642
645
669
690
718
726
741
734
734
753
738
728
692
726
723
729
722
714
745
739
766
760
774
767
779
788
773
764
784
753
724
696
697
675
676
662
661
672
697
746
766
798
790
797
790
773
743
744
699
714
691
679
729
747
784
857
857
847
865
804
767
771
752
747
750
750
770
754
772
747
757
748
743
759
771
783
784
787
795
757
751
733
737
734
728
739
735
746
729
739
719
718
716
713
701
461
933
683
682
658
665
650
661
666
670
667
695
698
701
702
704
700
714
709
709
701
431
629
267
334
421
530
567
304
700
582
655
564
488
421
663
358
297
637
652
643
637
625
559
722
645
647
657
439
629
794
725
472
788
635
628
625
612
395
634
404
405
606
619
627
635
636
635
638
551
741
660
672
651
674
679
672
672
699
705
724
721
699
468
917
688
670
660
653
638
654
646
642
640
655
644
646
669
692
702
700
716
736
736
740
746
736
731
725
713
709
705
699
694
685
695
685
684
693
682
676
668
651
650
641
649
651
635
640
632
654
654
431
907
663
686
671
698
685
691
684
685
684
694
686
692
689
700
680
691
687
690
694
687
680
675
666
669
667
672
651
650
660
643
645
627
631
615
611
611
629
646
671
693
736
766
800
800
814
800
763
778
759
707
720
690
680
705
696
719
750
796
873
906
913
873
838
796
803
787
742
746
721
768
761
772
802
808
810
841
857
819
797
787
771
770
766
764
771
719
749
718
743
716
705
645
744
696
697
697
432
978
727
735
743
740
722
725
696
666
674
659
672
660
674
709
708
707
716
732
714
718
727
724
699
688
691
668
535
784
659
669
673
682
701
705
751
739
738
598
875
719
710
692
711
704
688
703
675
696
687
703
716
731
751
734
722
704
715
691
694
690
687
691
675
676
693
681
689
696
691
702
708
722
743
749
744
749
744
714
701
686
697
682
678
684
685
704
708
716
735
748
748
737
732
746
729
719
724
708
700
659
659
668
642
646
648
665
686
687
716
723
763
774
781
784
784
791
770
771
747
739
728
710
718
702
711
704
690
642
778
718
748
771
765
777
765
772
764
742
734
744
729
721
707
716
698
703
703
717
716
736
749
756
753
737
730
744
728
753
727
731
735
725
733
740
754
704
719
720
713
734
747
751
765
772
730
761
757
725
747
748
722
740
733
745
743
744
741
750
764
744
724
716
718
713
701
703
717
712
726
726
727
720
755
755
764
810
856
796
783
745
745
712
722
684
693
680
696
701
698
731
700
747
726
746
768
764
771
777
800
788
800
780
754
761
755
760
760
767
777
805
799
824
816
809
791
811
830
811
799
798
764
742
750
703
704
702
674
688
690
702
722
765
787
815
845
806
799
793
786
772
754
720
701
683
682
661
654
662
649
658
661
717
759
842
760
824
836
897
889
848
836
812
812
796
787
771
764
752
752
743
754
741
743
746
748
736
725
696
711
700
666
678
677
694
715
710
726
741
778
801
802
806
776
817
821
782
777
764
758
825
766
745
716
703
680
673
690
683
699
734
745
734
760
750
770
757
749
748
744
757
751
760
800
763
783
769
767
767
785
759
781
774
762
762
736
716
710
698
696
689
690
700
719
718
737
731
747
748
745
753
746
750
747
740
734
740
731
710
717
741
745
772
786
823
809
803
801
791
775
749
740
729
721
737
768
739
755
732
746
745
752
768
775
770
783
779
758
769
762
744
738
738
725
735
734
731
727
720
713
730
749
750
773
773
746
766
745
769
760
737
757
761
762
770
774
759
764
757
769
790
796
796
818
821
825
827
815
816
822
814
812
809
819
789
782
777
726
757
715
746
737
732
755
752
750
755
762
743
758
752
753
748
766
782
784
809
793
757
731
728
751
778
776
790
801
794
799
794
799
793
755
742
749
742
737
767
751
765
771
753
741
727
713
699
709
687
689
704
716
720
719
721
688
690
677
673
683
710
732
743
734
751
753
722
730
724
718
736
723
685
714
765
780
816
800
771
769
770
744
737
733
736
730
726
740
732
737
733
727
733
724
698
734
755
763
781
758
753
738
731
729
750
733
717
713
714
720
718
686
713
713
708
709
728
712
753
730
716
729
727
721
725
722
723
745
735
743
756
751
766
754
738
728
729
740
728
704
740
741
741
755
756
741
739
737
731
730
719
718
728
722
719
711
688
683
679
669
676
687
698
715
730
726
751
743
727
739
721
717
702
677
690
696
705
710
715
702
690
691
680
722
752
761
803
809
772
736
749
745
712
729
709
698
709
707
723
747
777
795
773
722
733
722
719
702
707
711
696
707
712
724
727
725
732
721
718
715
703
709
702
708
715
705
697
712
684
688
677
680
673
672
663
668
673
684
698
695
706
702
712
696
694
696
691
683
676
689
679
659
665
676
669
668
648
648
632
627
633
635
632
631
656
631
661
700
749
787
790
831
818
819
793
793
775
741
751
717
722
721
698
691
688
720
768
674
940
825
811
803
803
782
772
744
729
745
737
750
780
808
831
864
824
800
784
772
768
764
733
752
749
764
750
778
760
774
782
788
779
778
763
759
737
725
723
699
714
730
759
774
778
782
778
775
752
761
748
724
720
718
707
680
689
667
658
664
665
674
711
801
828
871
897
886
857
809
784
768
736
723
725
728
742
752
792
806
803
822
786
774
813
826
821
785
787
763
749
726
706
711
695
698
721
720
756
766
810
808
792
805
787
771
742
760
782
790
804
802
823
779
767
764
749
731
736
735
748
703
699
689
676
676
659
665
677
696
679
723
749
761
755
759
742
711
711
728
734
737
737
763
763
772
781
794
778
781
793
787
752
795
785
771
784
767
789
770
761
768
778
784
759
764
744
720
723
765
798
793
791
775
762
742
739
766
799
825
818
835
831
799
817
805
697
860
791
767
784
776
766
753
739
749
744
750
743
744
723
742
741
745
743
724
732
725
724
736
718
717
719
707
702
692
680
708
746
780
793
795
783
782
766
752
711
710
707
712
733
740
778
777
809
838
799
793
787
765
749
736
727
730
735
737
727
730
717
692
685
729
755
782
826
849
838
818
803
789
792
773
750
748
725
739
714
697
740
789
814
858
907
875
862
855
838
826
809
771
769
773
753
741
743
740
750
713
743
789
799
809
779
765
762
776
787
797
796
783
776
754
745
724
723
721
717
716
699
700
713
729
745
753
737
722
727
709
694
701
719
743
731
724
744
770
783
784
765
763
747
749
762
751
738
739
741
734
778
775
762
780
769
762
735
734
750
769
796
788
812
789
793
795
795
787
774
755
757
750
710
728
727
727
739
725
733
743
742
740
741
797
805
777
755
757
778
775
775
779
777
759
755
745
745
773
755
769
763
757
769
764
775
771
767
763
745
725
746
788
829
838
819
816
823
817
805
798
800
812
810
822
847
889
871
830
804
822
809
794
795
793
803
803
795
799
822
805
833
892
926
902
898
937
893
1089
882
826
808
768
768
765
749
740
755
758
762
763
743
750
747
749
762
761
776
783
795
793
774
773
764
762
770
752
760
767
784
778
785
785
799
784
775
761
736
714
750
799
823
821
841
804
799
792
750
728
715
735
780
794
815
853
806
812
780
763
763
758
761
771
771
804
795
790
795
783
769
769
769
764
778
761
794
802
774
751
796
838
837
854
836
833
830
847
812
812
822
816
870
900
890
869
854
844
843
822
823
815
819
823
812
817
831
823
798
803
798
809
800
805
804
812
793
794
781
786
784
789
782
781
773
790
792
834
815
806
786
771
787
781
780
786
788
781
768
758
758
761
754
750
752
737
732
752
724
727
739
732
736
742
745
764
766
743
731
685
681
666
510
795
635
629
609
615
602
599
604
598
616
609
596
591
607
607
604
612
603
609
619
617
605
615
610
617
617
640
669
689
699
712
711
711
708
682
679
662
678
803
748
755
754
753
764
762
778
791
817
838
849
848
913
858
761
763
790
759
780
855
855
841
921
908
866
863
898
805
757
706
632
731
669
665
658
683
701
723
733
752
742
754
765
740
700
721
699
684
699
689
700
731
724
760
786
782
794
770
797
788
743
763
497
988
721
713
690
697
676
693
667
694
699
717
710
694
707
699
702
687
698
681
698
696
695
716
701
719
730
725
735
735
701
694
717
720
722
724
711
683
710
736
760
781
756
737
719
701
697
696
719
718
701
725
717
728
751
777
827
843
882
850
821
816
783
769
757
726
717
728
744
758
775
807
791
815
793
780
774
753
741
746
736
739
738
752
772
757
768
777
765
768
770
763
752
738
732
763
751
751
779
807
801
803
805
790
794
798
777
775
791
772
782
786
791
781
771
782
772
793
768
771
772
754
756
746
741
750
744
722
714
709
670
703
700
682
674
694
692
671
701
686
678
680
685
681
686
675
710
723
730
721
724
748
746
733
739
756
746
756
723
708
716
717
714
718
730
727
745
742
730
740
759
758
768
787
829
808
815
823
790
775
752
718
714
707
699
690
677
693
707
701
740
745
741
722
708
715
710
711
702
695
690
676
680
688
693
692
671
645
650
662
672
674
679
678
706
708
710
708
694
711
696
704
735
730
734
749
724
763
785
800
775
775
774
777
799
795
764
801
805
796
819
801
791
825
803
752
737
713
681
687
686
682
702
728
734
741
778
770
794
796
800
812
796
810
781
766
753
761
755
749
739
736
725
705
688
692
680
685
678
690
707
785
842
898
861
868
849
817
797
777
772
754
754
749
729
740
735
735
751
759
790
850
833
821
827
824
809
754
788
766
779
769
765
764
782
773
794
765
763
747
767
751
758
739
760
749
748
744
746
735
720
702
708
688
710
740
742
770
742
787
771
739
752
729
732
698
710
679
686
691
684
675
680
691
674
685
674
694
693
688
714
689
699
682
688
725
783
779
664
824
727
725
713
733
714
721
747
720
760
762
749
872
790
739
760
800
725
737
706
698
690
682
678
669
670
685
663
680
694
680
663
696
667
677
666
658
667
643
670
661
647
669
644
648
668
677
663
672
669
670
656
669
502
804
661
653
646
662
678
700
715
722
722
736
730
714
737
717
690
689
664
685
676
677
672
669
675
653
666
674
699
731
729
737
742
718
702
705
697
688
672
684
665
671
670
684
694
712
709
721
722
729
719
722
712
698
710
701
693
696
693
702
757
821
832
855
819
779
726
717
710
703
720
734
763
803
808
839
838
823
831
804
815
811
796
778
814
828
817
821
837
858
852
866
854
857
823
800
810
812
804
825
821
829
830
813
813
812
826
783
762
709
719
713
709
720
724
723
751
756
757
762
749
744
723
722
750
782
799
805
816
795
789
789
793
788
800
775
773
760
762
731
748
738
748
723
709
744
775
804
807
828
805
777
777
763
743
737
707
728
717
717
744
726
726
724
731
734
736
735
731
733
744
740
732
736
718
713
715
718
703
700
700
712
748
798
786
766
766
737
739
717
707
701
708
706
681
693
725
759
803
847
810
777
748
733
726
748
761
765
769
753
720
728
708
698
687
707
727
764
807
836
802
801
800
753
767
756
729
735
718
721
741
747
765
752
762
741
745
742
760
786
742
713
718
729
714
714
701
705
709
711
722
721
745
746
759
786
780
793
786
778
751
758
756
746
740
742
724
714
729
739
757
757
756
738
721
722
716
710
705
711
730
721
718
740
748
755
766
759
746
746
757
739
746
739
725
734
713
721
753
767
753
757
745
720
709
699
682
674
680
687
688
697
698
711
711
727
721
727
713
713
720
737
736
741
751
744
725
730
715
710
730
766
769
767
763
736
729
719
703
710
732
726
741
744
740
716
727
740
757
747
718
718
704
689
680
708
734
753
753
774
770
783
778
757
743
730
732
717
734
725
738
750
753
734
733
710
735
749
716
741
734
583
845
707
693
690
682
685
726
747
751
461
1070
775
777
797
805
812
808
800
788
778
768
755
736
716
757
742
746
754
771
761
751
743
740
736
741
735
740
733
749
739
741
748
734
723
727
710
714
749
785
786
767
762
749
712
712
720
725
720
702
711
719
721
718
733
732
728
728
731
729
729
733
717
721
717
714
712
709
706
684
688
719
752
758
752
762
753
727
704
699
690
672
689
682
704
709
718
729
738
751
739
744
734
720
709
714
739
736
730
727
736
751
750
753
745
732
726
699
740
737
775
809
809
802
791
769
744
737
714
693
703
698
703
714
726
724
683
688
684
674
667
679
683
680
702
710
718
720
700
706
681
707
675
711
704
743
797
846
898
918
881
924
946
846
842
891
956
1016
1065
964
838
814
783
778
772
757
746
756
764
748
721
730
732
730
720
722
731
744
728
715
744
747
798
799
770
754
743
731
722
727
716
729
729
741
737
751
728
743
726
738
762
785
792
802
772
759
755
751
736
739
760
741
738
752
758
753
737
779
844
823
849
865
859
820
807
759
739
734
724
699
705
710
716
709
711
726
755
753
786
797
769
773
762
760
754
761
759
764
778
794
787
808
815
801
795
791
769
747
753
777
820
813
817
803
805
795
766
768
753
741
745
744
713
754
785
781
783
760
771
750
759
761
763
770
795
791
773
808
808
802
808
818
797
783
808
788
751
748
760
790
825
796
783
782
780
765
753
761
765
751
756
765
748
750
785
774
807
797
765
778
777
745
725
748
735
724
743
739
760
744
763
767
753
757
744
744
780
778
794
812
798
781
774
794
789
789
782
782
773
771
776
774
780
777
762
765
727
755
779
788
793
793
757
764
755
766
759
785
762
759
773
763
729
736
716
733
727
696
679
684
677
659
664
647
644
654
665
652
656
688
686
689
677
685
709
741
764
777
761
738
745
720
726
700
672
685
669
688
704
693
713
728
734
739
755
750
768
764
749
756
724
732
705
688
696
689
686
701
691
707
717
718
729
716
724
724
718
707
706
717
699
711
708
728
729
716
702
683
682
684
691
685
698
712
711
721
733
720
709
705
693
685
673
689
703
678
679
695
728
732
742
737
734
736
745
741
753
748
771
789
775
795
797
763
747
813
844
873
988
856
794
750
732
707
703
711
695
707
715
710
704
721
739
727
735
748
794
793
797
809
813
815
790
798
769
753
741
731
721
722
716
705
728
728
744
752
763
758
771
794
781
792
813
820
832
778
730
714
709
698
678
670
699
721
589
886
747
759
736
725
744
717
715
728
729
725
719
756
757
745
735
711
689
711
682
706
720
738
762
764
794
775
791
773
772
779
772
774
752
743
723
703
713
712
721
724
750
808
851
843
823
827
808
776
754
764
746
737
713
684
686
668
682
689
688
694
718
761
765
761
743
754
745
747
745
736
743
751
741
742
735
725
722
723
733
732
743
746
794
797
810
826
817
807
791
775
766
751
740
720
709
703
710
717
727
746
766
776
801
814
808
827
813
794
786
788
764
774
777
779
786
790
790
772
774
753
766
765
769
776
782
802
788
792
794
796
787
786
778
777
770
782
751
743
710
717
717
702
703
706
705
703
708
713
708
686
693
689
680
697
668
652
657
685
691
703
733
729
749
743
752
736
742
758
738
717
745
730
728
470
1019
746
735
766
776
725
733
606
367
297
255
370
442
255
282
293
505
278
802
576
299
554
957
430
315
724
726
729
723
737
733
747
753
754
751
759
760
729
718
733
720
732
726
711
742
749
741
751
781
789
799
761
770
751
756
773
775
789
776
752
764
760
852
787
761
768
776
894
786
752
732
727
747
746
744
752
740
737
754
745
748
769
769
785
781
754
773
761
746
741
747
721
713
700
721
691
698
693
711
700
707
725
759
753
768
766
751
726
736
701
702
695
508
431
402
672
658
642
644
643
635
645
635
633
625
618
609
626
597
448
755
589
590
572
582
572
567
572
568
576
571
579
574
569
416
364
285
2396
587
589
616
597
626
612
634
626
636
635
624
622
635
623
623
610
616
614
617
615
598
585
603
594
588
577
593
586
579
568
576
506
370
324
265
270
393
274
328
269
288
328
276
269
260
553
302
244
844
585
579
584
587
572
585
573
580
579
561
573
578
581
576
610
608
622
653
672
651
660
650
662
650
629
622
629
614
611
604
604
585
600
588
597
588
608
609
598
591
607
606
619
633
628
641
646
647
650
669
637
656
646
653
668
670
653
692
677
665
679
678
673
703
691
690
720
718
728
741
720
697
710
690
714
696
706
700
710
687
708
725
726
712
695
680
681
651
661
665
676
674
674
687
677
653
678
655
651
664
651
653
664
674
671
694
702
692
713
689
676
686
666
664
668
663
651
653
664
684
683
711
728
744
746
750
753
743
732
729
693
685
673
639
657
632
638
660
681
703
731
752
755
747
751
768
753
766
764
763
768
770
761
766
776
794
797
814
811
807
802
796
789
783
750
770
758
774
787
806
795
800
795
793
785
776
760
752
749
745
739
738
761
781
763
788
772
785
786
798
795
786
796
789
794
811
802
801
821
804
794
780
736
756
730
742
761
761
775
528
1014
774
739
710
703
675
671
659
669
662
667
668
690
700
705
729
724
732
741
729
722
729
717
711
718
709
703
729
695
726
721
731
745
730
709
727
714
705
709
692
703
686
700
692
682
703
721
727
747
757
750
749
733
717
717
721
709
712
711
698
677
706
694
680
678
710
693
701
710
722
721
717
713
699
686
703
660
662
662
673
655
674
660
585
740
672
647
647
647
669
661
655
535
784
661
650
657
644
655
641
650
652
643
650
645
653
647
664
631
651
470
810
628
633
623
624
619
383
463
361
618
292
313
592
592
611
607
600
608
612
634
653
682
685
692
698
720
719
707
646
564
455
682
854
780
587
688
386
734
1478
682
689
245
408
659
642
647
639
624
637
626
641
634
627
630
623
622
637
623
644
630
635
657
644
656
671
670
696
705
727
724
734
765
749
785
808
791
849
822
735
743
701
694
716
725
712
729
716
731
729
722
711
717
697
703
677
685
673
674
672
673
679
672
683
704
690
695
699
672
706
672
670
684
675
652
691
671
680
702
691
707
714
690
705
714
699
720
706
706
728
745
723
699
679
687
662
643
652
655
648
680
679
698
713
719
709
712
691
699
685
692
679
678
667
674
655
663
677
685
705
742
744
760
738
743
733
719
708
695
694
680
674
694
683
703
699
731
720
718
725
717
713
730
714
706
708
726
707
708
708
678
676
690
695
695
709
687
694
682
675
661
676
669
695
676
683
689
685
691
704
684
694
688
700
702
696
710
705
699
699
694
691
692
693
694
695
698
700
695
711
713
702
731
708
721
726
711
701
705
700
682
685
693
730
747
747
748
742
744
729
726
725
720
718
729
748
728
735
738
736
718
701
681
682
702
677
662
670
656
652
662
643
664
633
652
642
650
635
656
665
673
678
687
675
688
677
694
695
695
726
727
728
750
732
754
735
730
751
752
703
706
708
696
728
703
685
709
672
685
668
673
653
671
660
664
653
659
643
652
662
658
660
667
659
669
652
673
672
669
697
700
702
729
738
725
741
734
738
732
717
713
740
757
784
773
788
798
778
762
759
790
795
848
835
823
823
790
754
784
766
774
790
797
805
800
793
797
806
834
834
831
811
803
788
773
787
774
786
803
810
819
818
812
804
791
818
835
846
845
866
870
896
852
863
869
867
822
818
808
784
765
768
791
807
820
811
839
827
837
855
844
833
825
817
834
816
835
833
817
828
851
824
843
851
842
857
850
829
845
827
840
838
827
842
795
761
778
803
806
825
814
822
812
812
815
829
833
849
836
833
837
856
863
907
882
884
857
843
844
811
816
811
794
787
756
733
752
766
778
797
785
784
783
786
808
818
818
836
839
836
837
858
872
865
885
863
855
852
818
805
845
837
837
838
844
840
862
845
841
839
833
826
835
811
843
862
837
814
779
803
884
884
887
876
868
874
870
861
867
868
865
861
860
874
857
855
832
810
819
827
827
813
810
812
831
801
769
778
800
792
761
759
758
776
775
804
818
752
771
749
766
766
779
804
797
820
837
851
829
848
844
838
804
792
790
809
813
814
846
849
869
885
866
840
848
856
861
854
827
808
795
796
775
767
769
819
872
862
831
799
802
759
769
760
756
758
774
790
800
814
809
828
811
812
821
823
830
867
843
856
852
856
868
879
868
848
836
826
835
817
821
821
810
807
824
783
786
768
760
750
747
749
766
757
772
785
797
803
783
781
775
750
735
746
767
776
791
804
801
819
820
810
849
864
880
883
871
854
862
849
852
877
883
882
892
864
841
835
824
819
832
829
823
845
819
791
813
818
813
812
811
831
829
840
855
856
825
825
816
827
825
844
842
850
856
868
853
850
854
848
818
812
814
842
860
897
868
857
865
795
782
775
798
810
835
855
865
844
839
793
801
780
789
807
828
837
833
834
806
827
834
831
838
858
849
859
847
837
832
837
828
824
808
809
815
822
842
823
813
788
787
741
750
782
795
825
825
829
831
853
852
867
844
864
863
837
807
803
809
830
848
855
859
873
871
866
892
906
877
880
897
884
884
897
900
888
893
873
880
868
875
879
884
876
876
856
859
858
866
862
842
833
837
836
866
856
868
877
865
845
801
766
751
763
784
826
842
840
840
839
846
852
834
843
836
863
838
854
847
858
875
867
878
860
858
835
831
825
819
815
830
824
848
858
864
875
857
843
848
827
798
790
783
778
770
759
767
767
781
818
825
841
846
886
849
825
793
784
774
770
775
762
785
791
806
809
822
822
820
824
808
811
814
827
858
857
860
867
836
849
835
845
844
847
856
857
867
856
848
862
839
852
843
840
847
858
857
863
839
813
825
818
830
865
879
873
892
897
889
875
834
830
852
844
850
853
857
857
864
855
866
872
877
875
867
851
850
838
851
846
833
824
822
824
835
836
839
810
794
763
757
716
720
689
700
671
674
663
641
651
641
619
633
624
614
619
607
616
636
679
869
883
958
1046
1035
1028
974
932
923
903
913
909
900
906
850
866
858
857
859
878
871
866
858
828
850
831
843
845
850
837
866
852
853
850
844
873
855
845
839
829
835
821
814
815
811
796
798
767
770
751
750
770
756
772
794
794
778
772
756
752
754
735
726
737
719
724
733
729
723
729
738
758
790
792
812
816
829
837
842
805
809
810
829
848
851
851
880
876
864
883
872
854
860
824
826
837
849
860
865
836
842
810
774
758
798
866
868
887
847
834
812
806
816
781
787
778
808
802
814
801
831
844
848
875
852
835
834
833
843
848
825
836
836
801
823
834
831
836
837
829
849
860
857
874
847
840
841
825
829
854
827
828
834
816
856
864
849
865
855
856
855
842
854
848
854
861
884
864
862
870
819
820
823
821
819
837
814
852
869
861
858
836
818
821
822
810
820
806
810
833
828
831
829
838
831
831
828
838
830
831
852
850
844
823
839
836
821
804
804
816
825
834
851
834
832
849
847
849
861
833
810
820
807
807
814
815
801
814
795
803
809
799
797
815
834
829
845
845
837
839
841
830
843
820
823
817
808
839
833
812
826
821
812
822
832
802
831
822
805
808
801
790
806
802
812
835
815
806
799
787
788
805
787
789
789
774
780
803
803
798
821
832
810
816
818
800
819
835
818
849
834
836
854
839
830
857
879
821
808
778
789
770
780
755
767
778
782
741
738
718
732
702
686
689
663
660
653
642
634
632
619
617
604
613
599
596
611
601
605
609
619
650
675
740
733
774
817
830
834
818
795
772
728
714
683
665
657
650
652
646
662
665
656
674
665
657
668
660
666
602
697
644
636
634
645
637
633
649
640
629
645
641
637
626
624
637
627
622
644
636
642
649
650
668
683
693
721
739
726
781
715
702
688
681
661
669
656
653
643
659
661
646
670
659
665
673
672
656
654
644
634
630
619
615
605
619
622
619
609
603
602
617
612
608
615
611
594
597
600
581
600
594
599
597
571
597
595
578
592
596
585
608
597
592
595
592
600
607
597
593
592
587
603
597
601
588
586
594
594
586
603
579
582
593
593
610
614
612
604
633
630
637
640
643
636
642
623
635
634
635
629
638
638
649
640
656
652
659
666
666
664
662
653
646
628
649
640
647
661
699
700
713
721
719
711
719
714
696
687
679
691
685
670
678
676
689
676
701
703
706
715
716
721
716
705
710
717
694
685
689
700
698
699
726
741
740
778
756
753
759
739
745
724
713
716
694
689
699
693
700
727
749
694
712
689
675
701
706
695
728
730
724
707
747
723
722
738
726
740
749
729
745
761
782
798
798
791
815
820
803
797
801
814
800
793
485
1082
778
783
780
786
777
767
772
750
708
723
711
668
702
707
723
729
727
749
744
756
773
782
754
773
774
772
770
760
778
766
746
754
731
713
718
712
707
696
697
717
730
763
742
767
758
760
768
755
775
746
759
764
758
781
771
771
775
755
756
733
735
722
751
747
746
746
749
735
744
748
718
764
767
753
754
730
759
749
771
762
760
773
807
796
836
847
859
853
841
831
784
804
811
797
817
798
791
782
777
780
787
793
764
751
754
739
743
764
775
782
756
762
753
722
729
702
710
691
709
704
719
736
762
762
751
723
714
722
701
722
720
703
706
690
708
692
701
721
738
772
805
828
859
855
852
848
821
803
811
783
793
744
753
730
720
710
488
884
691
697
686
700
711
718
729
741
728
791
791
936
848
900
879
894
990
812
772
757
710
708
693
694
697
687
682
692
680
670
670
649
661
654
649
663
652
649
654
651
649
647
640
661
660
661
660
677
673
677
682
672
673
677
667
674
675
649
659
640
658
647
642
634
664
653
455
806
624
611
630
606
615
602
606
613
626
611
599
601
618
598
587
603
599
593
587
584
595
586
582
584
574
586
578
581
576
584
570
587
584
591
603
593
594
610
606
599
602
601
597
600
597
598
603
608
584
608
583
599
596
596
596
608
608
611
623
611
629
614
623
631
613
618
614
615
608
619
610
602
609
607
604
627
613
601
630
609
616
630
629
626
631
619
647
631
631
642
623
650
630
632
643
632
649
638
651
648
653
660
655
647
640
624
618
628
620
610
617
632
629
643
640
634
643
643
640
633
616
620
616
601
613
616
624
612
627
620
618
629
624
608
613
621
608
617
609
608
596
598
598
602
601
603
582
602
604
596
594
602
599
601
605
606
615
623
619
629
629
624
640
610
617
613
610
605
604
599
598
602
599
592
620
610
604
623
619
638
630
632
630
619
609
621
604
598
606
597
605
607
603
612
628
625
631
660
652
651
664
659
667
661
652
655
646
654
640
649
655
665
661
668
666
658
660
664
666
661
663
659
662
654
670
680
692
696
691
680
670
656
660
643
635
663
656
679
719
709
707
726
723
729
726
712
710
719
725
705
715
717
713
700
699
692
694
704
691
708
713
705
716
696
695
706
702
715
735
746
749
747
739
739
723
702
691
689
688
689
690
639
753
700
700
701
705
719
696
698
696
714
705
458
996
714
751
751
764
770
779
779
755
748
532
939
726
713
701
696
670
650
653
636
639
399
741
820
676
665
689
688
677
712
743
742
752
762
738
736
746
715
711
691
684
699
690
684
681
676
678
687
667
684
684
676
694
693
688
707
714
720
727
746
716
701
679
684
668
686
683
691
688
721
700
719
725
715
747
756
735
736
730
715
737
730
727
753
754
744
760
729
732
718
710
728
721
744
714
732
712
723
712
697
706
704
693
685
672
676
669
658
670
662
657
663
665
666
676
687
696
716
732
726
737
759
766
761
788
807
785
798
826
829
788
763
744
730
738
735
740
744
760
756
751
741
740
732
742
741
735
736
747
756
743
746
755
768
774
787
788
797
820
812
804
803
807
799
812
783
769
769
762
764
768
742
724
737
720
724
742
719
726
714
726
716
719
705
710
713
718
712
734
745
733
759
758
758
769
769
762
772
775
786
793
796
783
777
740
754
738
724
725
736
753
757
755
773
802
790
781
779
760
769
770
777
792
804
818
827
842
837
821
815
801
766
752
749
735
747
746
744
746
754
744
735
745
738
732
749
750
735
743
746
733
735
736
746
750
746
767
756
772
785
771
761
765
750
737
744
743
734
736
743
724
734
734
719
733
720
719
732
718
723
735
743
742
735
753
749
761
755
750
757
775
781
797
805
791
807
816
792
794
801
798
788
787
766
763
766
768
768
775
777
769
764
765
743
745
728
718
717
716
723
740
737
734
744
742
744
750
738
755
751
749
756
759
763
765
749
761
752
746
765
774
788
790
791
787
817
814
785
764
766
746
752
767
773
763
777
773
755
747
748
740
749
750
742
752
759
749
761
753
768
768
755
755
752
750
749
751
751
739
728
735
713
687
695
717
730
732
742
754
752
747
744
735
741
743
755
749
765
732
736
764
761
757
764
757
747
771
770
756
760
762
782
784
794
794
778
790
798
775
794
801
778
795
785
776
797
797
780
779
783
779
788
806
796
803
808
801
785
772
777
769
783
768
775
782
781
776
814
814
804
795
813
793
774
786
781
774
795
792
772
765
763
765
765
758
764
762
792
788
792
810
805
796
800
787
794
788
790
781
761
768
744
745
726
737
726
703
712
711
720
724
741
736
757
757
762
756
767
771
748
756
749
751
756
774
774
785
803
789
788
780
780
783
763
764
759
763
771
783
786
783
804
804
806
803
778
782
784
770
780
776
762
726
696
701
682
680
686
677
683
704
716
735
734
741
730
735
711
704
710
705
704
719
694
708
705
715
718
730
745
767
769
763
785
782
763
795
796
807
825
846
838
832
830
819
811
814
795
798
811
809
780
787
785
775
783
793
775
806
804
798
780
780
762
759
765
762
764
768
785
776
763
785
787
784
765
757
748
754
763
751
758
747
742
753
761
747
754
750
735
755
735
710
710
704
692
706
706
710
712
712
722
727
728
725
732
739
733
728
722
722
724
736
722
722
730
741
745
751
734
749
742
734
734
741
737
737
746
766
737
747
749
766
754
762
766
761
752
760
758
754
758
757
763
768
761
764
771
766
760
761
754
741
749
730
730
718
720
719
731
736
739
739
745
743
736
733
748
741
745
733
729
740
738
727
724
731
731
735
722
736
736
746
745
743
751
733
743
733
750
741
736
741
744
739
740
732
743
749
746
736
734
745
744
758
756
753
759
757
742
750
742
732
726
738
731
724
726
718
735
737
740
745
745
762
756
760
747
745
738
725
708
697
705
693
724
720
732
744
760
745
743
742
723
729
722
728
733
738
738
742
772
794
773
783
783
783
771
775
779
775
780
777
766
776
756
736
741
733
755
773
784
810
829
816
804
791
778
775
776
773
776
762
782
764
764
794
793
782
786
801
785
795
782
786
797
792
782
779
778
763
765
783
754
749
755
744
751
759
767
769
770
768
758
752
753
742
747
743
734
739
752
737
747
756
764
764
765
748
764
775
765
761
766
754
763
756
746
748
753
746
742
748
737
738
733
740
737
746
748
747
755
752
753
766
777
770
756
757
744
741
742
740
743
739
738
746
748
739
762
749
749
742
742
744
745
729
730
749
745
750
745
742
739
737
736
739
725
728
730
721
707
708
713
731
731
733
778
786
779
774
762
767
747
740
751
748
735
750
747
747
737
747
740
743
758
756
766
750
765
756
749
721
713
714
705
717
710
705
702
709
734
741
756
749
762
764
772
755
769
772
774
761
775
777
800
788
778
793
797
798
811
790
805
801
795
806
783
807
791
778
795
791
804
791
802
784
798
797
820
823
809
803
795
813
826
828
824
829
820
812
809
809
821
788
779
778
760
761
768
759
769
790
784
802
799
774
759
765
753
758
750
759
755
767
777
770
744
726
716
732
724
736
721
744
733
744
742
734
739
743
752
744
748
758
770
749
757
780
765
755
749
738
729
731
734
746
768
768
769
801
784
783
793
767
750
725
720
702
704
696
696
709
699
711
735
733
749
769
792
808
795
819
799
789
783
770
781
806
809
775
749
724
720
714
715
705
710
711
715
737
728
712
696
707
728
735
744
747
772
766
766
766
772
764
764
746
746
717
719
741
769
782
796
795
800
802
805
781
781
776
762
775
774
793
795
814
818
825
823
791
787
761
760
764
802
811
821
814
829
826
799
799
805
803
811
801
801
788
784
789
806
781
795
793
778
775
774
758
765
783
800
795
798
805
822
808
837
830
817
819
809
802
791
785
793
784
752
750
741
739
744
754
755
744
757
755
750
743
742
749
752
756
755
749
715
720
711
704
708
715
717
727
743
755
750
742
751
752
753
753
817
785
783
753
739
709
687
689
676
660
677
656
654
652
655
660
665
661
668
655
654
652
641
634
634
628
620
642
645
654
642
673
668
656
640
668
664
647
670
662
666
678
700
712
707
734
719
705
719
708
695
676
673
667
664
666
664
669
678
693
683
688
691
678
675
665
678
663
660
672
687
685
684
717
753
774
760
762
729
715
706
687
703
661
659
679
669
672
690
688
691
716
710
736
752
759
764
754
750
724
744
722
734
729
733
728
736
750
750
782
767
763
772
750
744
741
718
702
698
694
675
686
674
695
688
684
691
700
694
694
677
695
655
681
665
650
655
661
652
655
673
661
671
657
685
669
664
686
671
681
684
683
695
722
708
710
697
711
704
683
705
691
688
688
675
692
703
696
713
696
734
732
715
747
715
714
715
689
724
723
703
703
691
684
694
695
708
708
686
685
681
663
658
640
661
639
668
696
663
695
673
680
688
693
694
717
705
685
671
693
690
692
686
742
741
757
743
720
706
699
671
694
688
675
681
687
701
699
688
693
692
690
704
703
703
680
697
694
666
686
655
650
666
669
676
658
666
671
683
684
693
691
704
706
703
718
710
708
741
711
705
735
707
719
726
727
761
788
785
728
746
731
733
735
702
698
716
702
699
692
697
688
698
725
751
762
747
785
732
730
735
717
720
722
750
717
760
742
739
728
746
726
718
731
705
702
690
677
711
716
732
716
743
751
733
740
732
729
733
735
724
736
732
725
708
697
717
712
709
715
726
716
722
709
715
718
718
730
735
743
755
741
753
728
727
712
687
698
672
664
674
663
675
678
667
678
666
687
686
693
712
693
682
688
661
674
680
680
658
684
673
663
673
670
672
677
675
688
688
710
717
720
708
702
684
694
687
660
658
678
678
669
679
702
721
724
736
725
725
717
698
697
698
705
687
686
663
665
663
641
651
647
640
642
644
632
632
621
611
625
611
597
599
594
599
601
597
589
597
605
593
607
596
592
607
602
587
593
593
588
594
598
585
594
584
599
588
585
595
597
600
616
626
632
643
647
642
659
647
650
646
640
636
632
629
628
614
615
619
618
625
623
639
630
633
651
661
667
675
681
684
707
701
696
727
748
780
892
808
752
744
733
726
738
744
698
690
713
717
717
712
722
714
712
694
700
699
710
708
730
739
739
737
753
744
757
767
759
755
738
741
746
760
769
768
779
776
767
768
767
770
767
765
772
764
771
777
801
782
774
752
744
747
742
750
779
797
776
803
790
781
804
772
777
785
794
784
810
773
760
763
750
746
657
799
726
721
749
773
759
755
759
745
738
735
746
751
763
769
779
784
787
792
805
801
799
809
794
801
793
801
797
790
782
762
773
764
755
774
781
799
794
805
802
794
788
774
770
784
768
759
748
747
733
726
711
689
693
693
710
723
721
723
729
720
708
724
696
668
677
658
669
695
727
755
769
780
784
778
796
803
821
847
849
850
863
863
852
854
831
827
846
844
818
808
807
793
778
752
732
733
706
693
696
704
710
707
697
689
675
670
652
650
646
642
634
644
655
656
665
667
673
693
676
694
688
706
727
750
778
788
803
784
772
782
792
777
766
755
750
741
759
749
736
740
725
725
741
735
736
753
757
769
789
782
774
763
755
755
743
746
747
752
737
739
727
740
727
743
740
787
758
760
725
721
704
694
694
692
691
706
706
704
706
719
715
719
731
729
727
720
720
713
729
720
741
735
758
750
764
764
752
739
745
728
738
732
726
714
694
702
683
671
672
673
682
694
699
698
709
724
718
729
722
722
727
726
746
736
747
739
748
761
751
762
761
742
732
748
742
735
735
726
724
737
734
737
736
746
747
747
745
757
760
760
748
768
768
765
771
759
758
743
746
751
728
738
733
745
755
740
743
750
748
749
733
742
737
749
747
755
738
750
745
764
761
754
750
753
750
756
760
750
747
745
747
751
757
746
755
737
749
759
763
761
776
780
785
788
782
780
786
756
761
770
781
780
778
785
779
789
776
772
762
742
758
799
821
790
781
771
753
739
743
760
758
768
764
755
745
737
752
749
748
756
744
752
737
754
745
736
737
747
735
748
735
748
756
761
752
754
747
737
761
756
749
766
773
753
757
767
753
759
761
756
764
760
760
755
746
742
735
745
726
748
732
728
736
724
720
726
725
728
732
743
743
752
756
749
764
769
780
763
761
761
759
755
757
755
762
768
757
771
758
779
775
761
759
746
729
730
742
747
762
870
804
767
776
774
750
755
744
731
736
722
741
740
760
747
750
754
735
747
758
731
688
713
695
713
729
749
758
774
779
772
776
784
756
761
772
753
763
759
755
769
788
774
764
762
768
756
764
758
769
759
786
784
772
775
792
797
809
810
811
813
835
805
821
830
805
819
831
777
811
793
783
796
809
795
807
843
807
803
796
786
769
789
787
791
784
792
792
807
808
779
801
784
766
747
724
710
694
690
683
668
679
705
725
747
786
775
766
785
782
762
750
757
755
767
779
773
774
795
806
824
861
866
837
857
849
808
834
834
829
837
838
828
811
831
827
809
810
818
819
835
812
783
796
798
802
807
807
799
795
792
804
801
804
819
803
803
757
716
704
722
699
666
665
665
641
655
651
655
662
656
649
646
642
627
631
623
477
779
632
638
669
685
750
778
790
862
891
892
884
843
844
788
795
756
750
746
739
721
682
694
679
688
666
676
684
684
695
692
700
708
701
694
681
679
683
697
694
699
697
689
697
713
531
935
730
705
704
697
679
664
664
672
643
654
647
647
638
624
627
638
620
632
633
654
654
668
693
695
718
726
738
718
731
697
695
672
661
663
638
653
645
648
646
629
632
640
624
637
629
651
629
654
652
643
643
635
639
432
548
682
541
300
610
631
611
618
630
617
617
630
613
629
626
518
754
631
648
640
653
640
650
651
627
627
650
628
617
632
621
642
650
660
660
649
654
621
648
633
637
637
638
637
658
653
663
672
669
672
675
666
659
650
651
642
646
656
640
644
635
628
643
639
638
660
664
651
685
676
676
686
676
664
690
734
721
733
749
726
733
714
718
706
698
703
691
719
725
737
779
790
801
841
832
803
838
832
802
785
794
781
777
778
742
752
741
731
756
755
765
769
773
765
774
782
799
804
810
833
829
826
820
798
796
809
795
791
761
749
746
728
716
712
715
736
708
638
668
500
376
265
279
891
710
700
719
527
867
715
713
727
724
731
724
732
738
548
951
754
710
764
734
776
781
812
817
833
898
872
880
918
891
920
960
936
871
970
884
825
795
791
756
751
750
731
741
724
707
687
692
688
688
691
674
685
677
674
677
672
697
696
692
711
721
714
719
726
730
724
692
720
709
720
730
728
728
734
738
729
733
732
703
440
973
701
704
678
695
679
673
689
699
700
701
696
714
718
725
718
721
692
716
712
724
722
719
718
725
701
708
689
689
697
674
679
677
661
674
653
673
666
664
703
700
710
744
775
771
773
762
778
785
788
784
774
775
764
797
779
761
762
789
768
755
766
768
751
759
760
768
782
788
810
788
786
786
766
792
799
779
796
803
808
814
810
793
780
773
766
765
771
766
782
796
772
783
774
765
795
790
784
774
770
768
771
776
776
796
810
811
808
790
758
773
761
739
775
772
788
831
863
853
862
869
832
815
808
808
814
796
789
790
782
790
787
803
815
832
825
835
816
794
790
779
784
799
799
826
848
855
843
834
824
841
834
791
819
806
805
808
806
794
811
812
798
801
784
803
795
801
821
827
815
844
851
839
844
818
801
791
776
762
782
754
751
771
792
782
790
771
795
791
792
814
811
815
822
816
802
775
774
776
793
780
799
788
780
787
813
816
840
831
834
815
785
787
776
772
753
753
799
883
874
888
887
837
828
780
755
765
756
750
742
728
714
724
700
695
683
680
676
673
664
668
650
659
673
672
687
740
745
769
802
776
808
815
820
836
820
816
813
817
805
821
788
775
755
519
456
509
714
713
692
705
713
750
775
768
768
778
768
761
746
760
736
746
724
734
723
705
720
697
719
719
710
721
735
711
753
721
745
721
727
714
704
720
709
723
733
746
766
768
768
761
755
731
709
697
694
695
672
666
653
677
706
728
755
773
794
815
804
773
780
760
734
724
698
713
703
699
706
709
704
700
682
688
531
837
678
701
713
735
739
746
748
717
708
714
696
690
707
692
695
725
738
725
741
754
738
770
774
754
759
768
777
755
791
785
769
797
802
803
787
785
774
763
760
750
747
732
738
698
706
695
697
693
697
686
692
691
697
692
692
706
704
707
701
717
712
699
708
704
706
726
720
727
752
764
752
784
779
759
760
743
733
737
710
714
720
714
722
736
738
729
746
733
740
743
735
717
731
721
715
714
707
696
702
694
688
702
692
703
713
711
706
704
711
699
695
681
686
683
671
662
659
669
666
664
652
666
670
669
684
692
703
703
705
698
702
691
696
680
674
674
683
657
668
663
674
668
687
685
690
690
691
690
682
684
678
667
669
666
679
675
680
686
676
668
670
647
657
663
676
666
691
684
699
700
699
716
699
683
686
679
675
667
662
662
667
658
656
656
646
662
657
640
643
656
650
646
658
666
677
671
690
697
696
708
711
715
723
720
714
705
703
696
685
690
673
687
692
704
725
720
719
714
703
709
698
690
684
685
699
701
698
695
693
697
691
689
698
687
671
685
693
685
703
692
695
682
698
686
686
681
696
707
705
710
705
706
701
702
660
666
660
653
663
642
658
646
422
902
688
695
682
694
692
690
701
687
688
703
706
723
735
766
769
775
781
788
773
773
744
760
779
765
773
793
768
765
764
753
737
727
721
708
713
712
701
708
706
694
711
707
711
716
722
715
719
745
738
760
737
741
746
729
733
720
699
710
688
705
705
707
708
720
721
733
695
706
731
729
766
741
765
755
722
743
716
724
720
721
745
756
749
751
759
796
816
805
817
819
815
825
788
809
821
792
820
823
815
823
789
788
769
750
735
726
701
724
710
690
724
708
756
773
781
761
826
826
826
852
829
815
807
787
789
757
781
779
765
756
748
748
744
735
753
749
758
773
781
756
752
709
758
703
719
708
702
712
709
717
745
586
896
753
750
730
727
702
721
727
738
738
738
778
741
770
766
757
770
776
773
769
781
771
778
786
766
761
754
719
740
710
707
689
731
706
709
697
689
719
722
734
744
747
727
733
714
706
697
674
700
688
683
701
696
705
688
715
688
684
702
684
700
689
670
675
678
419
937
668
672
681
664
592
748
676
684
677
693
662
671
681
672
664
692
690
683
718
718
736
722
714
721
713
695
684
709
697
686
701
689
680
698
681
690
679
679
693
699
687
707
691
692
678
694
665
684
665
674
699
674
702
690
675
698
700
696
719
716
687
708
686
720
714
711
710
702
707
725
720
710
720
709
707
707
703
694
696
668
694
673
668
670
666
671
681
694
691
720
713
730
718
734
746
741
740
746
729
725
731
738
727
721
724
712
702
699
680
711
706
736
740
734
713
697
701
667
667
679
662
663
670
680
668
665
674
682
681
684
705
701
709
711
724
716
711
702
723
709
709
731
725
696
705
690
674
651
666
674
681
694
689
707
696
702
697
681
681
704
695
713
695
699
696
700
706
687
700
685
702
695
664
694
670
669
675
683
688
689
700
702
703
696
699
700
705
687
689
690
689
670
657
665
671
673
670
685
679
709
757
754
764
761
754
737
721
725
749
749
754
744
704
688
691
674
654
666
654
681
670
681
678
722
711
723
739
717
746
734
710
713
705
738
745
792
783
787
780
783
773
766
739
762
750
745
763
774
807
801
819
820
817
799
774
757
736
723
733
713
715
730
737
731
731
744
712
704
712
717
716
743
731
728
748
728
709
701
722
731
726
728
736
737
722
713
715
694
689
698
690
687
728
786
811
829
812
833
796
779
776
762
739
732
718
727
728
730
734
779
784
765
758
736
762
742
732
729
727
744
750
737
774
772
759
767
767
756
786
779
761
804
795
778
805
823
812
797
829
812
803
819
788
800
811
769
798
781
763
789
785
763
774
759
763
771
748
752
767
765
751
785
769
755
757
732
725
735
770
784
783
802
788
761
787
780
759
775
780
776
804
811
810
842
825
812
835
798
791
806
815
796
807
805
779
802
795
784
813
809
806
836
818
810
820
823
796
811
807
785
807
793
790
804
806
802
822
821
806
840
830
803
831
799
810
823
807
801
785
797
818
828
811
821
797
785
780
799
792
793
782
791
784
811
818
808
850
814
811
821
809
803
793
790
790
800
783
790
802
803
794
818
807
766
795
796
781
774
761
773
781
793
789
802
786
776
789
774
774
792
793
786
788
784
796
803
781
785
783
779
783
804
792
785
784
785
778
809
803
806
804
808
803
817
806
793
812
802
790
795
798
785
783
770
769
769
773
783
785
801
777
813
798
798
796
765
771
760
765
763
769
748
760
773
784
780
779
761
767
767
763
770
780
780
781
789
818
767
792
775
778
785
784
771
790
784
759
770
762
776
769
778
768
779
787
780
782
769
769
789
791
792
796
782
800
815
795
798
794
798
776
786
795
795
811
794
803
818
811
794
801
770
759
728
719
708
671
674
667
658
651
635
642
630
624
622
621
616
616
618
635
651
665
692
771
816
804
787
810
809
811
788
788
789
819
806
783
798
859
893
908
876
855
849
852
861
886
885
856
848
837
830
796
778
788
782
798
796
792
794
803
768
792
773
775
771
759
776
772
771
770
786
795
794
789
779
783
784
787
807
804
762
757
764
786
797
806
815
782
808
802
787
770
757
753
733
719
723
731
744
827
892
894
855
827
816
782
774
768
771
769
775
822
868
854
853
833
819
799
816
819
830
831
795
790
800
784
769
755
776
797
835
851
864
868
848
810
790
778
767
758
759
753
767
832
881
877
872
835
800
798
787
787
796
813
776
796
809
842
855
860
874
861
841
846
849
847
848
858
845
857
841
825
857
864
827
860
853
856
836
820
792
795
793
779
802
800
803
815
807
834
850
847
867
846
819
838
816
800
807
789
810
811
829
834
820
821
802
828
818
820
805
817
828
825
803
795
806
792
797
795
789
800
768
776
775
795
760
735
724
717
698
696
699
678
698
687
685
688
677
653
657
674
678
694
706
712
731
763
794
804
790
818
793
796
809
812
790
811
787
771
778
798
808
822
797
779
747
783
831
823
844
819
792
791
794
757
784
785
803
789
809
815
831
807
807
804
772
784
797
784
761
776
776
748
737
732
723
745
736
737
760
760
748
758
733
700
716
717
713
725
740
753
778
826
834
829
830
802
794
792
769
763
771
761
774
782
781
818
848
858
850
856
837
837
827
823
811
809
804
779
790
779
771
775
783
779
790
764
761
769
778
790
807
817
817
827
831
798
795
787
750
740
744
761
762
758
788
828
801
820
808
781
768
784
764
777
759
759
776
761
762
781
769
795
792
788
797
810
798
831
827
807
816
822
788
824
816
815
816
828
820
809
812
826
790
772
770
754
756
757
762
755
761
788
779
790
794
786
798
798
802
786
765
769
773
750
763
756
731
753
772
799
797
797
812
825
811
824
827
815
808
813
808
821
807
799
793
775
772
739
744
744
750
733
748
748
743
756
769
764
782
776
763
776
766
764
770
758
765
775
766
785
769
769
783
808
812
799
815
805
794
802
807
801
786
739
730
746
729
743
769
779
798
809
812
811
800
783
750
740
733
710
735
717
607
727
856
580
620
395
360
468
400
259
788
783
760
750
749
755
750
757
764
771
743
743
736
701
716
692
725
754
777
793
795
794
778
777
770
760
752
768
764
789
809
804
817
824
838
834
826
836
837
767
779
740
744
723
731
736
724
758
749
753
762
773
767
775
765
773
786
755
777
759
752
756
807
792
761
765
745
725
730
707
717
703
702
709
707
709
708
685
697
688
723
705
686
686
695
687
651
656
654
648
642
660
658
682
698
754
835
761
725
748
775
778
926
806
714
710
681
670
669
657
645
654
641
633
635
623
635
630
619
630
625
633
623
632
637
626
630
631
623
627
637
635
637
637
645
651
660
665
663
678
676
683
683
687
688
687
691
688
682
698
679
672
679
537
804
651
663
650
646
652
648
655
649
669
670
674
690
683
686
691
712
701
704
706
706
715
723
728
740
752
754
760
758
759
790
758
765
760
762
758
787
783
760
776
749
750
743
741
758
794
788
801
819
774
772
773
736
735
721
707
713
717
703
738
732
704
742
721
735
723
704
727
703
713
690
708
730
746
803
852
830
871
879
814
839
788
776
827
801
769
759
787
821
806
795
799
765
768
757
775
770
775
788
743
757
752
728
735
724
728
741
743
744
788
804
793
858
882
863
855
862
847
867
860
857
888
826
820
810
782
797
790
765
773
761
772
785
777
797
813
808
825
831
824
831
845
852
832
849
787
784
792
793
809
823
817
769
745
719
704
705
690
730
764
763
800
803
781
772
775
763
730
734
708
710
699
698
695
665
692
666
675
671
656
674
663
686
690
693
701
731
750
761
775
784
769
756
749
731
740
742
729
725
727
721
733
752
759
763
786
798
793
800
813
742
770
735
737
757
752
765
764
747
724
742
719
703
725
717
729
747
765
779
775
800
804
816
833
819
814
820
790
803
803
782
761
765
750
760
763
756
748
758
752
743
730
730
732
745
721
745
745
758
778
786
777
787
786
785
766
747
721
713
710
694
701
700
708
709
703
721
725
742
760
756
729
744
733
750
738
745
741
735
762
756
765
763
764
732
732
738
712
714
714
730
717
735
752
758
762
792
802
787
805
812
782
742
756
729
720
746
745
737
770
823
850
891
917
876
853
836
837
839
850
832
823
817
806
835
846
858
880
896
884
876
891
861
860
871
879
895
888
859
862
858
851
865
873
868
861
872
845
851
846
832
842
827
827
839
842
845
852
869
851
852
862
856
862
858
874
884
860
837
833
840
838
873
885
875
890
900
879
880
854
845
834
859
838
841
863
847
864
865
863
863
863
840
830
850
843
842
802
817
823
824
835
822
842
826
813
830
827
800
817
810
803
822
824
830
848
856
863
868
848
836
839
835
866
862
824
825
828
846
831
825
844
819
816
801
781
772
734
729
711
702
685
684
677
662
695
673
685
676
686
704
697
698
716
723
720
727
723
736
743
750
762
723
757
751
730
742
734
753
748
747
744
745
739
735
751
495
978
718
716
518
906
732
724
726
700
709
697
694
720
706
712
731
743
750
753
743
735
745
727
709
695
667
683
668
664
658
655
666
670
692
704
720
708
705
709
716
705
718
720
688
687
686
688
685
691
688
715
696
693
708
712
702
695
698
707
692
690
696
685
701
701
677
731
714
718
712
720
716
726
709
725
730
737
727
731
734
718
734
732
718
744
752
754
770
802
832
796
835
832
770
787
770
762
831
862
828
885
855
875
875
844
830
838
857
815
822
796
759
791
777
794
764
813
829
840
905
934
893
899
859
823
807
831
806
820
817
780
813
817
786
828
811
813
840
844
831
868
884
836
861
870
878
893
886
881
887
862
875
858
839
858
867
859
873
832
803
811
765
752
746
734
502
622
1069
485
461
485
708
708
735
734
763
766
769
762
763
763
766
766
769
757
754
748
744
732
759
789
838
817
834
821
765
873
798
779
778
770
763
729
739
735
725
735
736
744
754
773
790
795
801
844
849
848
861
858
812
781
768
762
751
784
798
800
826
840
850
858
863
850
840
860
862
882
883
878
880
877
884
875
881
882
863
835
848
841
827
791
731
717
763
734
715
708
708
728
725
710
718
704
715
684
698
685
679
687
666
701
702
701
698
741
792
836
875
851
823
809
785
775
759
757
754
740
758
724
751
742
755
734
766
759
775
805
803
793
811
799
805
815
790
795
825
832
842
837
864
876
857
862
863
871
851
838
802
771
753
769
720
723
697
719
720
714
731
747
759
761
753
744
747
721
716
720
719
728
719
728
695
720
709
700
714
699
703
713
722
719
697
724
725
735
738
740
757
771
770
787
794
798
776
797
770
779
791
792
798
805
802
808
788
789
781
752
772
744
751
797
807
815
803
800
789
798
778
763
737
713
688
694
687
694
721
759
822
849
825
802
783
794
786
782
775
779
768
776
758
766
763
766
780
760
764
762
777
755
775
782
773
785
796
794
775
776
755
766
757
750
751
741
740
735
743
738
731
738
732
730
744
735
730
719
721
711
695
687
694
692
697
700
713
711
745
739
738
753
731
751
747
751
746
749
744
746
742
746
737
716
737
734
733
747
746
759
774
766
775
770
768
768
754
747
746
707
722
689
686
704
692
697
716
712
739
741
761
786
769
795
792
757
770
747
758
743
738
736
744
747
759
781
774
806
827
824
857
879
876
879
865
830
837
829
807
757
762
770
753
776
777
771
792
804
818
753
779
741
732
744
739
721
742
746
769
751
808
828
812
829
848
834
848
862
871
862
907
896
872
903
886
851
873
894
852
854
866
844
872
824
835
802
827
832
838
855
855
863
876
870
904
909
893
903
922
884
905
918
904
938
917
915
904
876
858
849
830
843
870
898
885
886
890
848
841
842
851
863
861
838
783
784
750
744
728
722
713
734
735
747
777
762
765
799
792
799
791
801
819
785
798
778
804
787
782
788
773
798
790
800
808
854
858
853
876
892
881
868
816
811
791
776
771
773
784
768
777
750
777
770
753
770
773
771
769
767
759
744
744
707
714
695
715
713
705
714
702
697
682
692
680
678
695
682
712
743
753
766
786
781
764
766
735
759
739
724
720
708
693
710
705
707
708
693
706
712
719
721
722
733
707
716
720
723
747
761
745
730
726
732
723
737
733
735
740
749
752
772
790
792
794
821
828
796
799
799
780
788
767
784
801
793
798
803
779
783
784
785
802
811
817
808
806
826
840
836
814
811
812
807
789
768
757
724
735
725
729
716
724
767
828
836
848
868
848
842
832
811
791
765
760
750
748
763
761
794
806
811
834
813
830
814
824
816
836
824
843
824
797
813
798
780
782
794
793
784
789
786
781
783
775
773
776
749
725
715
715
714
706
720
724
734
742
761
758
759
754
755
758
752
746
749
753
724
725
723
730
722
728
739
746
766
810
818
893
926
947
926
859
889
886
885
909
877
871
878
815
858
864
839
889
874
863
891
855
888
876
893
887
869
879
845
839
826
821
808
792
808
787
636
952
773
798
808
785
823
816
814
814
792
794
786
783
770
767
771
768
790
806
801
848
843
861
911
893
881
871
821
820
812
811
808
807
796
794
787
782
780
782
779
776
810
823
834
841
826
807
802
812
795
796
799
793
810
791
814
806
816
821
809
799
812
799
838
829
833
836
859
819
829
847
817
826
827
601
1017
816
796
782
803
793
800
802
804
792
804
814
810
816
814
806
798
812
789
740
750
723
715
723
711
698
704
721
738
768
746
736
775
762
782
784
772
792
783
815
819
835
843
854
874
865
849
856
818
850
855
831
834
860
828
824
853
516
1160
858
854
849
878
889
876
930
885
875
878
854
881
899
856
887
868
857
894
862
864
855
862
889
868
885
901
865
858
855
863
864
879
854
862
850
881
877
856
843
774
788
738
747
727
731
721
725
701
720
723
721
722
760
758
768
784
792
797
810
859
892
846
879
886
867
868
881
849
825
805
804
795
795
808
808
802
788
775
750
745
753
736
729
737
749
766
800
828
820
808
825
805
765
775
771
773
747
775
765
771
754
753
723
728
727
699
734
743
721
734
743
778
794
786
755
762
739
729
722
720
716
710
714
717
732
734
758
775
792
808
784
793
781
761
765
749
755
745
752
770
790
819
776
756
762
759
755
739
743
715
753
731
748
755
749
758
779
788
821
826
806
834
811
796
770
787
766
751
733
753
760
777
752
774
761
788
808
794
799
802
780
785
774
783
783
789
789
772
796
795
794
832
817
807
826
794
800
781
757
766
768
762
783
791
794
784
789
784
770
789
783
779
787
756
752
735
717
709
702
690
701
694
694
709
729
732
738
762
755
755
740
759
745
788
777
765
784
794
809
821
832
857
836
792
784
767
755
766
739
758
752
770
765
771
763
748
775
766
782
759
781
791
796
804
830
783
793
776
761
747
753
736
730
736
738
740
757
769
782
770
755
754
753
770
773
780
795
818
803
791
785
781
766
748
761
743
735
736
740
763
770
756
760
723
734
719
737
721
753
741
726
730
735
739
745
743
750
755
750
756
768
769
770
778
792
795
799
813
821
828
832
827
809
811
821
791
791
799
779
776
777
763
778
795
788
786
791
791
796
771
739
736
730
704
696
707
705
711
714
734
752
762
790
818
834
829
804
790
781
780
780
783
778
784
795
758
794
759
766
755
747
765
766
781
797
809
801
795
786
796
750
726
723
707
692
711
727
743
753
792
800
790
827
824
777
793
769
780
767
784
780
786
794
812
816
822
845
847
855
880
876
870
853
850
828
815
813
790
793
803
807
791
784
792
781
777
772
776
788
792
808
814
814
811
820
810
791
792
781
785
776
791
783
790
791
796
770
745
745
731
721
717
696
726
725
705
745
767
789
813
855
859
874
857
855
851
823
844
845
830
832
861
834
822
828
830
784
789
791
766
777
780
762
777
781
783
806
810
785
782
784
781
784
770
766
763
762
772
806
804
792
802
821
787
764
782
775
770
793
796
778
775
778
766
770
776
760
745
743
731
710
697
686
688
710
706
738
750
771
786
813
804
826
831
833
837
826
799
759
771
767
734
741
734
726
701
710
723
727
728
739
761
771
799
816
848
855
861
885
883
873
868
865
857
853
873
834
853
855
854
853
846
788
739
772
765
773
756
768
763
784
807
815
834
834
875
876
860
830
810
787
781
781
804
819
858
893
918
927
932
918
915
887
876
860
827
780
772
758
756
783
771
782
816
812
803
819
825
809
816
779
765
757
753
731
753
755
741
780
795
790
812
831
813
834
848
793
783
774
757
743
734
727
716
712
717
716
730
727
748
758
773
763
776
779
788
788
770
793
783
768
751
745
734
711
727
710
717
729
758
782
786
787
794
799
776
792
783
767
773
768
766
765
725
745
719
724
716
749
759
774
793
825
763
746
731
727
712
696
691
699
680
703
711
734
757
777
778
780
785
765
765
780
787
815
842
824
865
875
874
870
892
896
872
885
882
869
828
794
815
816
799
804
783
803
807
790
818
827
813
852
861
839
795
806
808
801
810
858
871
846
841
826
806
825
840
820
814
799
782
796
791
808
824
850
844
855
868
842
864
858
840
826
836
828
829
808
805
819
803
795
779
767
778
776
765
779
763
753
762
752
750
760
760
777
804
820
828
848
845
848
833
840
826
800
807
805
800
797
791
826
830
837
827
861
842
840
839
826
801
777
771
754
743
741
743
732
739
738
746
743
766
757
783
777
791
798
813
812
784
825
860
846
882
882
886
903
903
886
888
870
878
863
868
840
850
870
853
838
802
790
791
779
750
765
776
792
789
807
818
779
814
792
797
785
817
830
829
831
854
871
827
861
855
839
851
869
841
862
868
851
836
858
825
824
823
791
796
764
782
777
824
821
850
850
850
864
851
815
825
817
803
822
801
817
826
832
847
833
829
845
841
815
791
786
781
780
789
788
803
834
837
833
826
819
846
842
856
847
877
861
852
866
868
869
866
875
848
859
873
861
864
835
825
845
839
846
814
799
793
789
788
793
778
774
778
779
775
792
805
845
867
854
850
834
830
851
845
865
841
830
827
815
830
820
833
844
868
859
858
839
840
851
868
850
854
847
871
886
911
870
889
881
869
880
852
832
840
844
848
853
857
850
858
831
826
802
785
797
807
823
813
836
832
832
828
822
833
805
806
817
816
831
837
863
853
852
882
866
865
872
868
859
857
833
831
825
839
856
856
855
827
797
792
775
798
795
793
808
812
817
840
815
820
815
820
810
826
816
804
813
796
777
782
778
768
766
783
784
814
777
764
754
753
767
802
778
807
821
829
810
799
801
781
787
787
767
782
773
790
803
837
876
855
872
873
870
871
870
869
861
841
859
867
852
862
849
840
830
857
836
847
845
819
837
796
806
772
759
568
444
509
789
791
755
756
734
721
727
708
706
716
713
700
713
708
735
783
833
922
942
961
940
946
925
912
855
813
823
783
737
723
727
754
724
711
708
711
719
698
716
706
708
722
727
740
743
762
771
785
776
620
871
735
730
717
728
716
704
703
699
710
694
729
736
748
773
774
749
775
756
748
754
753
757
749
747
736
797
793
752
753
756
719
718
698
712
697
705
697
691
711
714
693
707
694
684
674
685
691
714
717
713
749
761
780
796
805
792
782
723
733
731
715
701
687
698
681
694
702
696
685
677
695
711
723
747
769
775
759
760
738
736
748
760
749
754
799
822
819
847
880
858
835
830
806
818
813
820
809
799
795
778
779
752
742
740
722
727
722
724
716
708
706
703
714
702
703
690
696
699
683
677
682
671
664
687
683
675
684
704
715
695
725
699
730
726
735
743
751
763
764
768
796
777
790
779
796
787
732
771
752
756
764
743
763
763
776
787
795
792
775
787
784
752
755
737
738
745
507
939
722
763
790
792
792
762
778
760
777
758
752
771
755
780
771
756
738
731
748
742
735
723
733
729
726
717
704
711
733
737
746
745
719
724
732
718
707
697
687
708
727
724
717
721
700
708
707
715
705
707
685
694
713
703
721
729
695
709
714
729
719
703
708
694
676
681
664
647
662
653
655
665
694
727
733
744
746
746
753
746
738
748
751
727
706
719
699
692
703
697
715
737
754
752
785
801
817
833
833
831
833
821
819
807
855
836
835
859
826
800
795
765
756
745
744
753
734
758
755
752
758
806
833
796
814
814
798
816
824
801
827
852
833
865
845
845
843
812
849
845
828
830
832
837
836
833
846
858
846
846
852
839
832
819
796
808
797
770
767
759
759
774
772
777
776
764
774
755
730
715
726
727
707
718
715
701
723
722
710
716
705
688
685
677
678
689
708
701
701
707
710
692
734
717
712
731
736
726
762
762
761
802
801
811
824
812
765
786
748
756
735
731
723
741
761
789
797
800
815
782
788
802
799
794
842
831
808
792
804
808
779
810
791
791
809
798
793
800
809
798
793
806
803
768
776
805
852
841
855
875
856
861
879
864
868
880
862
867
894
874
903
924
905
890
888
853
848
850
809
797
826
866
875
942
933
910
907
905
904
900
890
883
909
929
892
905
899
882
920
935
877
858
852
899
863
824
806
791
777
821
830
834
844
833
846
839
827
825
797
799
778
796
824
819
822
875
894
890
963
923
907
925
893
901
906
863
898
908
861
875
1037
1034
1021
1016
973
952
951
932
930
946
934
928
950
894
902
854
886
857
886
900
878
899
905
869
885
872
908
859
869
877
836
857
856
831
852
861
844
876
885
820
831
842
824
811
792
800
821
848
858
850
829
836
826
832
831
821
832
829
811
841
841
827
852
858
826
834
837
832
832
820
809
812
782
814
813
786
776
749
760
731
711
708
698
687
674
683
672
688
686
706
721
732
731
745
732
718
740
738
736
745
751
757
786
798
778
788
782
790
795
784
773
754
762
762
761
783
782
778
772
768
749
738
737
742
735
731
732
728
723
730
741
731
742
715
710
721
703
691
711
683
685
688
683
691
690
685
670
671
680
680
701
714
718
735
733
719
733
723
710
709
713
712
707
726
720
725
734
778
799
780
786
781
770
761
761
758
748
739
744
736
738
761
746
757
760
762
760
731
708
722
701
689
681
706
690
710
697
698
702
695
722
722
723
722
709
725
729
715
730
709
722
723
731
717
736
742
735
780
786
789
823
517
1119
834
821
841
834
840
844
828
847
853
833
816
833
802
818
804
783
786
790
774
774
780
772
794
777
781
756
719
718
708
689
692
675
680
680
687
693
712
710
723
725
731
740
750
772
784
685
771
944
625
1045
852
627
1060
826
820
817
810
796
797
776
770
777
782
627
697
603
483
808
791
519
992
751
742
750
750
730
735
729
728
747
767
770
762
762
754
732
726
712
717
545
924
751
616
891
755
770
783
788
773
774
736
799
755
746
743
743
743
722
713
698
725
715
717
722
725
712
716
706
717
718
731
751
747
757
753
771
760
763
771
767
794
785
763
760
741
739
750
746
746
754
780
803
789
776
796
774
801
825
832
821
811
819
818
799
818
814
819
801
778
759
759
729
721
701
726
749
737
753
761
731
755
736
752
754
776
806
827
845
869
872
863
883
875
882
877
837
853
830
818
816
814
820
809
823
835
809
806
798
797
726
780
508
1069
766
779
799
794
794
763
763
770
772
765
758
753
758
772
777
770
760
745
744
750
761
768
754
759
771
755
740
721
731
756
760
763
765
757
747
769
759
763
745
724
729
733
726
726
711
718
715
689
696
696
678
713
725
734
713
716
724
756
763
751
750
745
734
739
759
758
780
759
775
804
817
818
794
798
794
774
774
771
780
828
843
840
800
807
823
831
811
779
751
753
750
776
785
829
850
867
849
842
824
793
803
792
776
786
768
776
661
931
762
767
779
785
768
774
792
806
833
837
819
811
792
817
825
855
834
858
823
789
816
850
820
816
812
807
813
770
769
790
792
816
821
810
809
834
827
811
785
795
841
842
816
779
760
771
759
759
723
721
708
720
728
731
742
735
750
748
737
747
741
726
733
744
744
750
764
775
785
808
799
784
792
790
805
799
800
788
790
780
779
781
757
782
769
763
760
790
823
847
847
815
838
849
807
835
806
794
825
822
805
835
842
853
865
884
888
894
954
939
956
907
965
873
911
949
957
996
980
856
801
773
755
735
734
730
716
717
726
710
707
722
725
734
744
740
747
787
813
852
823
831
787
749
756
743
739
742
743
735
760
760
760
758
754
769
746
752
729
717
747
751
746
769
780
771
807
799
798
827
854
869
927
937
935
917
877
880
867
868
889
907
907
860
818
825
853
836
825
834
795
804
817
826
833
855
824
846
858
886
851
784
780
785
793
825
856
913
898
898
919
901
885
859
846
813
799
818
833
848
903
966
962
964
958
924
922
938
899
931
933
912
919
920
910
928
902
899
875
875
861
860
854
865
879
871
869
876
862
864
892
864
882
877
878
900
889
912
907
891
906
909
917
939
898
896
892
884
868
864
844
840
825
826
832
824
842
833
838
826
837
850
843
868
862
841
812
816
808
839
834
851
860
868
873
860
858
811
807
787
784
792
775
800
830
872
884
935
876
868
826
811
781
777
769
780
793
815
823
828
833
865
861
870
881
859
868
842
869
920
931
952
911
895
905
910
875
910
885
916
925
931
936
944
898
834
838
820
838
873
856
873
886
893
876
863
886
882
886
901
906
878
876
871
831
837
816
817
846
850
886
925
913
933
923
909
900
881
880
837
857
850
864
865
882
863
890
896
904
915
886
885
834
823
803
791
783
812
847
863
821
818
806
804
807
827
848
879
909
935
949
916
858
865
860
876
859
862
846
831
855
875
897
908
915
935
944
940
922
900
911
916
913
909
931
924
930
918
921
924
921
924
932
909
928
917
899
894
878
865
865
858
850
850
868
906
903
907
900
865
881
855
854
854
862
873
880
869
877
887
875
882
874
890
879
893
897
876
882
870
873
871
871
856
839
814
833
837
834
846
872
882
876
872
860
872
883
857
860
866
861
872
876
872
837
791
798
731
740
738
727
713
720
723
723
708
733
718
693
718
712
712
715
734
748
772
812
886
920
968
992
945
958
912
858
843
829
824
825
819
840
841
855
861
887
880
888
875
873
885
834
792
754
789
790
775
767
761
786
788
797
796
793
803
791
806
797
773
790
800
798
813
790
779
832
803
770
779
774
766
767
769
756
751
735
737
729
717
706
693
677
676
677
654
673
675
642
647
640
644
641
653
641
653
658
641
660
665
653
651
673
662
668
667
663
684
673
696
696
703
714
706
704
710
705
699
690
672
670
673
657
672
653
655
667
655
654
662
679
671
684
690
693
679
698
686
677
673
672
669
657
653
660
533
764
654
638
661
654
670
692
717
730
754
751
775
786
771
791
747
764
743
744
751
735
746
762
751
755
763
757
751
774
768
763
768
781
523
1004
732
738
723
478
984
732
732
750
752
758
793
782
807
806
790
808
786
803
772
770
793
795
828
812
820
798
698
919
794
796
790
800
837
1028
934
868
842
801
778
774
780
773
774
806
807
803
834
854
851
849
869
828
855
874
858
891
871
868
885
853
845
848
814
814
838
834
817
840
857
818
839
822
811
808
817
810
799
830
808
812
816
806
779
789
774
797
844
881
881
880
918
879
864
854
855
820
826
813
800
810
789
807
804
819
839
827
838
831
840
809
822
830
821
830
839
820
832
848
848
857
876
886
906
917
898
933
904
932
898
890
869
874
883
875
861
872
879
854
876
866
856
844
848
823
847
871
845
855
845
848
846
859
809
800
797
797
776
780
785
794
801
807
824
842
865
839
821
809
785
779
747
710
732
532
490
400
724
731
745
747
776
749
808
765
777
788
741
799
811
842
870
841
836
836
827
868
837
848
886
876
978
991
949
929
932
948
970
974
952
956
923
948
1009
989
963
1001
1066
974
947
947
907
918
945
917
866
863
831
852
865
887
884
990
1036
933
864
866
894
984
1164
1143
1124
1115
1084
678
979
785
790
755
765
849
929
954
878
839
784
779
758
797
1132
1151
1118
979
901
838
822
844
1023
1097
989
865
833
795
752
792
857
1200
1218
1222
1077
989
931
875
848
926
1121
1163
1074
931
846
807
795
821
873
1096
1092
1110
1053
919
826
806
777
733
748
830
1107
1198
1134
1030
940
866
828
822
831
957
1027
915
849
817
774
781
819
1049
1151
1145
1030
918
846
834
858
855
818
834
805
792
780
777
796
805
856
901
957
955
1004
961
922
928
939
911
933
928
926
916
976
978
932
1001
1175
1118
1012
938
874
849
822
822
850
961
1022
924
852
811
784
776
775
793
802
851
1147
1102
1053
985
947
881
850
878
862
829
864
879
885
882
917
937
937
922
931
927
913
941
932
933
913
914
900
915
932
959
946
961
950
928
935
941
924
952
987
968
963
992
995
998
950
907
870
833
816
790
780
797
828
851
888
936
930
917
921
924
912
930
944
935
931
962
971
928
932
977
948
966
982
961
947
945
948
941
977
966
942
966
941
904
893
857
881
881
909
888
892
896
897
901
930
928
922
916
927
925
935
926
918
933
916
900
858
849
955
834
806
808
865
903
910
908
916
887
868
848
831
836
837
857
893
918
965
978
965
938
924
899
904
869
877
846
837
822
812
821
840
856
873
899
899
903
906
932
956
947
937
944
923
937
918
885
883
883
902
939
991
968
950
983
962
941
947
927
922
927
924
937
932
956
935
942
927
895
905
881
870
868
876
880
890
883
883
907
917
914
906
912
901
892
872
877
876
857
865
867
896
898
901
870
864
858
842
840
841
845
840
863
875
889
914
923
937
934
925
891
887
888
861
841
856
848
859
858
876
862
884
909
882
884
880
877
878
886
903
906
919
916
921
903
899
900
890
885
881
894
884
865
860
844
837
849
849
846
867
876
883
898
909
890
903
883
869
878
871
879
901
916
938
940
955
946
918
933
916
899
912
914
910
936
951
971
980
974
934
913
867
871
859
839
853
870
883
900
911
920
916
916
925
907
911
909
896
904
903
891
894
928
911
914
931
895
874
888
881
895
889
900
869
887
860
833
827
815
816
822
830
824
819
824
813
854
868
861
883
878
881
895
912
898
904
912
909
910
941
959
932
933
928
925
943
944
922
939
935
897
915
892
852
843
832
815
809
864
910
912
945
941
911
919
931
923
927
928
879
853
840
843
866
854
900
904
901
923
934
933
966
995
968
1011
1010
965
959
998
985
934
936
905
901
886
885
853
828
835
847
853
881
945
941
980
984
972
962
978
960
946
947
918
920
946
962
951
971
978
963
1010
989
984
971
993
975
943
959
951
942
968
975
966
976
1009
1002
981
993
992
961
974
949
904
882
870
894
929
963
992
1000
974
952
959
972
966
962
971
963
948
978
976
962
972
991
968
988
976
959
930
925
909
885
890
892
888
901
892
885
912
909
910
929
928
928
923
952
944
929
948
934
951
964
967
964
959
949
915
917
907
903
898
898
872
857
833
826
839
853
851
863
857
839
826
837
830
824
837
844
831
862
858
848
874
887
871
876
874
871
903
926
920
909
919
884
888
907
898
909
922
921
912
910
861
820
822
816
798
817
801
811
818
849
852
866
873
848
865
864
862
850
850
858
863
868
864
854
867
897
908
893
902
930
895
895
891
875
884
908
900
900
907
892
884
900
908
895
893
910
908
923
939
912
899
895
899
895
909
897
877
892
855
847
854
858
858
863
861
871
876
882
859
853
854
843
863
848
828
851
876
837
849
832
811
809
822
838
821
799
749
783
800
814
799
820
812
823
796
798
777
764
748
728
737
728
737
779
824
867
902
927
914
920
931
950
934
927
958
977
974
977
1003
959
950
922
876
822
806
804
789
769
779
757
777
779
776
790
793
783
795
788
772
774
751
754
744
735
728
715
733
721
730
732
730
715
706
697
688
679
697
668
690
675
711
719
729
725
736
741
751
740
745
732
738
732
698
735
696
695
696
692
688
683
676
668
659
668
665
691
672
671
681
665
673
679
687
672
687
674
682
702
727
759
752
768
818
745
733
753
758
756
926
819
771
750
761
727
738
712
715
691
709
684
689
688
701
690
696
693
694
699
697
690
679
690
683
674
687
689
672
685
703
694
722
721
744
765
785
792
772
804
776
776
787
819
821
869
899
866
875
840
816
823
816
775
797
778
784
819
820
832
860
865
850
880
853
846
837
807
830
797
784
798
805
829
818
830
844
812
831
811
765
787
753
748
745
725
747
754
718
566
952
735
741
759
732
744
758
790
759
754
745
749
774
824
1040
1055
1062
1021
983
918
914
939
905
908
884
897
921
922
878
904
862
844
859
799
837
813
837
862
864
867
915
941
897
918
932
904
944
1005
941
950
896
881
915
887
905
971
926
931
943
891
905
882
868
916
910
935
978
946
980
978
942
956
964
932
960
909
906
898
836
853
828
839
854
858
889
946
913
891
890
888
916
908
928
979
979
978
960
956
852
850
836
818
764
779
769
752
773
772
797
831
861
865
911
915
948
957
893
868
843
829
777
800
783
791
769
807
828
835
887
906
902
926
926
902
968
939
941
977
930
924
941
910
930
914
859
846
818
826
816
783
801
865
963
989
998
985
978
981
936
894
859
864
932
990
1022
964
964
943
909
906
874
886
896
886
951
974
973
1004
934
905
892
857
880
906
897
928
973
946
967
960
905
860
828
824
785
789
822
880
914
928
974
947
962
977
942
951
993
993
1004
975
960
965
897
906
896
900
912
886
934
954
930
929
888
909
887
862
866
884
940
960
992
1051
980
978
962
976
1000
971
999
1007
1026
1033
1017
1019
1015
998
1017
1016
988
1015
966
990
1042
1002
998
1027
958
960
933
920
940
954
949
970
946
958
920
865
873
836
859
847
838
888
886
930
957
942
940
964
952
966
977
992
981
959
964
947
964
972
970
946
908
937
961
954
981
998
984
1012
1005
992
1039
987
1004
962
929
921
910
919
929
943
973
977
980
992
970
981
980
948
944
937
930
974
1028
1009
1024
967
944
957
914
938
938
953
989
986
991
1010
998
1004
1018
991
1015
1016
992
1027
1018
1015
1046
1018
1031
1018
994
1002
1015
985
947
952
926
935
941
945
954
996
986
975
998
961
976
972
958
983
968
943
949
929
948
930
938
990
939
955
964
952
987
970
989
977
969
1002
955
943
957
940
971
963
968
967
924
935
897
905
967
980
993
1017
949
960
951
923
930
904
900
900
851
869
896
841
874
877
844
895
902
913
954
927
951
937
932
962
928
953
979
941
972
1030
986
995
972
954
976
968
981
958
919
904
933
912
944
986
969
997
1012
964
974
951
942
932
913
949
1001
935
934
981
915
936
857
859
820
813
817
791
783
781
801
814
811
786
781
776
755
740
759
654
786
711
747
731
726
743
742
741
719
753
736
786
787
773
759
778
784
801
810
928
1047
1017
987
999
1004
897
884
869
701
945
861
806
808
833
839
887
930
917
893
888
861
857
900
903
942
997
1062
1082
1076
1066
1059
1076
1077
1120
1091
1063
1075
1126
1056
1057
997
935
948
1050
1006
1055
1090
1056
1031
1003
995
973
976
991
994
985
986
1009
975
1017
1023
993
998
1043
1081
1018
1045
1056
1014
1020
1055
1018
980
988
997
999
1032
1040
1051
1039
1016
1015
1002
979
953
990
999
1037
1156
1092
1108
1127
1223
1138
1172
1143
1088
1042
1058
1049
1022
1061
1110
1057
1063
1090
1052
1009
1126
1078
1009
990
1029
998
981
1069
1022
1025
1044
1007
993
1011
993
1008
1016
987
962
995
1023
987
1009
1031
1026
1051
1061
1031
1021
1023
997
974
992
978
1005
1033
1033
997
1019
1035
1006
1016
1012
991
964
1013
1003
1003
1017
973
969
977
948
938
994
1002
990
1045
1027
983
990
1020
1012
1003
1044
1000
967
993
1023
993
1083
1103
1037
1059
1045
1041
1080
1034
1012
1030
1048
1023
1048
1063
1030
1029
1025
1035
979
1011
1027
1009
995
1020
997
986
1010
1008
978
1117
1006
938
972
1027
1027
988
1015
1086
1042
1059
1063
1008
1008
1057
1024
995
998
982
994
1044
1127
1073
1082
1063
991
1005
1022
991
1033
1043
1027
1068
1079
1007
1015
1001
1002
988
1008
969
1027
1019
994
1001
1021
991
1005
1044
1004
1041
1039
997
975
1025
980
968
1011
1042
1000
1016
1100
1100
1064
1112
1064
1030
1044
1042
1019
1021
1032
1051
1022
1061
1063
1016
1082
1088
1058
1034
1060
1068
1037
1021
1014
986
966
984
980
947
950
1002
946
965
998
971
936
941
952
947
943
969
984
953
978
993
967
989
987
969
953
1022
1049
999
1017
1056
1043
992
1023
981
959
982
1024
985
1023
1020
1000
975
954
944
985
1016
1017
1027
1025
1007
1037
1017
973
1003
974
972
983
1000
979
997
1004
990
958
1012
969
957
948
990
1026
990
969
1008
994
1045
1100
1074
1060
1054
1027
1049
1056
1015
1013
1058
1021
990
981
1009
990
993
1039
1050
1016
1029
1035
1016
1045
1008
1007
1028
1014
998
988
1016
1021
1007
1036
1016
1023
1043
1057
1010
1027
1045
1021
1000
1003
985
969
981
998
942
972
986
994
1016
1040
1028
1035
1013
957
939
937
982
948
1005
1080
1106
1090
1105
1077
1041
1030
1034
997
1010
1036
995
1023
1013
1007
965
965
988
993
1007
999
969
1021
1006
994
985
993
993
1028
1018
991
965
1025
1060
1045
1070
1067
979
1022
945
896
887
913
970
952
966
1026
1009
1001
1012
996
987
1037
1018
980
1004
1007
967
985
1017
1005
999
1003
994
942
926
918
899
921
958
948
936
959
958
929
960
968
927
912
912
893
909
957
1000
992
1067
1063
1016
1074
1070
1031
1018
1081
1047
935
939
952
957
969
1039
1087
1049
1075
1076
1078
1062
1040
1021
1018
1011
1015
995
971
985
962
967
991
980
946
993
1048
1006
1004
985
950
953
917
886
838
830
824
900
959
996
1155
1081
1113
1101
1049
980
1005
1044
984
1006
1045
1071
980
988
1023
986
999
1045
1059
1004
1036
1044
1018
1056
1077
1048
1061
1064
1008
985
1013
1002
936
957
1015
986
1043
1081
1055
1010
1058
1049
1002
1004
1008
1072
970
980
1009
990
1028
1044
1029
984
1033
1069
1026
1025
1043
1045
1047
1061
1041
993
1025
1053
1034
1053
1105
1056
1061
1095
1089
1008
960
988
965
989
1033
1017
1063
1027
1003
1007
1049
1004
1039
1045
1010
1007
992
973
947
970
981
945
949
965
964
903
928
950
958
966
1053
1039
995
983
998
965
961
955
956
953
979
1059
1024
986
1022
1016
979
1011
1002
976
1004
1024
1017
1035
989
968
956
954
976
969
997
1043
1020
966
976
974
939
955
965
921
942
966
943
976
972
1005
973
1007
1030
989
967
977
954
939
966
965
935
963
994
968
962
1007
978
948
957
985
958
947
971
956
975
993
1004
1024
961
1014
961
948
934
989
1016
972
1001
983
954
965
962
914
926
938
932
940
974
944
913
938
982
950
977
1018
1018
993
1021
1019
989
946
957
915
902
912
927
903
922
963
942
944
955
952
907
924
949
902
931
936
956
941
956
976
975
994
1021
997
994
1010
994
978
996
1049
921
908
919
910
910
968
1006
990
1020
997
992
965
969
944
935
950
946
917
940
978
948
937
970
961
908
920
929
927
902
940
988
957
1011
1035
965
915
923
945
905
926
973
946
922
943
920
861
855
873
906
880
877
892
908
916
935
1018
1081
979
986
998
962
983
956
924
923
972
988
970
1032
1090
1045
1001
1014
1013
957
958
970
955
980
973
956
922
944
959
961
939
975
999
999
1027
1027
981
948
963
961
947
979
994
923
924
928
924
926
948
952
933
974
985
947
951
961
958
918
933
932
910
933
986
1007
1001
995
1032
1012
1003
1007
980
972
973
956
976
969
964
931
941
999
957
980
1007
967
966
955
942
919
944
949
924
948
946
928
896
921
938
916
933
977
972
941
972
989
937
950
964
934
938
955
953
923
923
937
922
919
938
946
935
969
984
944
975
988
991
916
975
931
924
896
926
953
938
952
950
959
950
959
947
892
916
906
893
915
953
944
944
960
1008
971
964
997
950
959
936
913
906
914
935
952
938
1033
1038
984
1012
1022
967
970
986
973
942
957
943
928
942
977
967
966
998
1002
938
948
942
913
924
965
932
930
953
941
907
923
929
888
918
944
919
946
995
997
976
1002
985
935
930
935
923
877
915
914
912
891
918
948
903
918
924
921
895
913
927
891
895
911
940
938
937
961
998
924
958
941
923
945
976
947
972
994
1006
925
935
935
889
908
912
915
908
914
931
952
918
941
961
911
919
946
940
890
920
950
910
928
978
935
959
924
923
886
902
919
870
881
915
879
878
927
920
911
892
906
885
847
842
855
859
823
841
823
809
808
817
810
855
951
993
921
950
969
958
967
1015
1030
990
971
973
972
931
971
984
967
932
928
957
958
923
973
977
964
948
956
939
899
899
925
935
917
950
964
920
903
908
895
902
953
996
964
941
977
1005
972
981
968
975
961
978
992
984
970
1036
986
985
891
874
856
849
869
917
927
927
977
972
950
942
963
942
933
953
951
983
973
952
927
934
953
959
911
954
943
998
1039
990
954
966
988
965
953
979
964
921
933
949
936
909
937
965
933
946
953
924
920
949
939
915
926
939
918
894
925
939
909
896
915
926
907
973
1001
970
1005
1014
990
896
860
843
838
860
877
900
944
1034
1080
1056
1072
1069
1018
957
943
912
942
954
946
935
961
996
980
971
950
921
906
933
981
988
949
988
1017
956
988
1045
1002
991
975
934
909
902
890
865
910
942
917
888
918
935
929
965
962
926
936
981
1015
973
972
963
942
973
1008
986
978
1012
1033
958
1001
1010
957
964
1002
1005
955
969
985
946
945
967
931
911
912
912
914
898
905
918
879
909
956
967
993
1047
1024
964
977
955
919
941
961
950
912
950
966
933
935
992
976
960
951
946
890
885
900
904
895
929
969
958
981
1036
1001
956
986
1027
1016
994
1009
967
912
914
930
892
882
898
916
913
977
1026
997
1035
1039
1016
983
985
971
891
880
905
951
908
907
923
956
978
1054
1038
975
959
976
936
951
980
948
913
945
959
938
883
897
948
961
951
1010
1027
974
959
946
927
931
983
942
958
1032
944
860
842
811
778
763
759
749
744
747
765
773
769
784
800
799
817
857
877
858
898
906
902
876
922
955
932
916
928
966
928
918
953
948
921
937
962
909
914
942
971
904
924
927
886
863
885
887
877
908
956
950
938
978
994
936
917
913
916
891
926
926
916
951
970
918
926
932
899
903
921
878
854
835
833
828
832
790
797
806
791
773
780
779
773
778
761
761
778
804
818
807
840
854
898
957
961
1006
1042
1022
1024
1017
966
946
903
904
904
869
859
847
841
846
856
840
841
834
821
822
811
801
805
791
782
790
801
813
841
924
948
931
935
968
950
953
979
1006
996
1019
1032
983
997
1035
977
948
952
984
946
972
984
959
926
959
989
920
949
976
919
924
975
986
952
972
989
947
950
1000
993
991
1004
971
937
950
965
915
938
951
968
947
983
1009
944
943
1000
957
909
925
918
911
957
1076
1045
1033
1020
984
965
963
931
941
977
1004
996
1024
1010
995
1030
1030
1001
1008
1046
1006
973
978
984
962
1007
1048
986
1008
1047
978
928
957
947
942
985
1027
980
1009
1017
976
945
936
911
952
966
954
999
1033
1009
1002
1055
1037
958
938
961
990
1037
1061
1052
1076
1076
980
937
953
974
965
1002
1055
1035
1048
1046
1017
1031
1026
989
1018
1043
1002
980
987
951
922
935
975
937
917
958
1027
947
962
986
965
948
962
985
945
967
991
1010
984
1000
1002
968
957
1002
987
972
978
961
920
946
996
974
937
957
927
919
936
970
961
943
997
1023
1008
1026
1038
1028
992
1014
1002
945
957
991
962
940
941
971
942
927
936
961
1012
1101
1083
1010
1026
1027
993
969
989
984
973
1009
1020
1017
999
1002
977
978
988
1019
994
1048
1058
1020
988
999
961
958
970
983
939
975
977
958
997
998
956
955
968
965
1011
1014
980
999
1019
991
975
1001
1008
996
1021
993
996
1021
990
1041
1017
949
941
971
961
940
961
978
949
961
993
978
958
976
1000
958
954
985
955
946
997
1004
991
1041
1074
1010
1032
1044
979
983
1011
1029
991
1020
1053
1007
1002
1028
1002
972
1009
1014
989
973
980
967
950
985
1030
1012
989
1012
1031
970
943
977
987
954
968
996
950
979
981
965
957
974
965
950
951
969
954
959
1003
986
971
970
949
921
909
910
904
915
933
946
939
976
1017
1039
1032
1074
1029
981
998
982
949
974
967
975
988
986
956
995
1010
986
971
985
997
1009
1012
1004
966
937
951
921
941
952
901
921
937
941
946
954
967
956
972
937
924
940
946
917
925
955
963
966
976
957
961
991
967
944
964
971
935
935
948
928
921
949
959
919
931
960
960
929
946
989
972
987
1023
996
995
1012
1009
952
945
951
916
927
962
977
965
965
969
940
947
950
920
917
948
948
922
964
983
967
980
1007
972
956
960
979
952
965
993
977
979
1003
950
950
971
972
923
949
985
944
957
964
948
910
923
932
909
908
931
945
921
929
959
937
934
943
951
925
939
938
925
912
927
928
902
935
946
904
903
949
928
938
962
955
933
955
954
922
940
953
918
914
909
888
889
900
925
913
947
970
959
943
972
975
952
960
1003
968
960
979
1006
958
976
988
941
944
959
937
926
943
950
936
947
964
935
949
988
977
978
956
955
937
932
952
940
913
935
992
939
921
935
929
900
916
920
896
934
931
917
913
986
949
936
931
920
914
963
962
942
986
966
926
925
987
964
956
979
999
975
968
963
959
913
937
955
944
953
943
946
922
930
937
917
927
957
942
936
960
934
907
938
940
932
930
974
996
976
973
975
952
927
934
953
919
937
946
965
979
949
952
937
933
939
956
911
930
946
911
929
943
945
934
952
971
937
957
967
966
935
957
946
928
965
973
927
948
944
914
898
930
948
942
998
1048
961
952
970
960
955
1001
989
930
970
966
925
928
938
930
931
948
950
926
937
938
915
905
929
942
929
940
969
966
924
939
936
906
917
933
927
907
941
967
925
928
977
958
946
973
969
954
954
986
987
967
992
1009
959
933
938
925
902
902
929
924
939
956
953
939
936
969
954
960
949
945
917
909
933
937
918
936
947
916
936
954
919
904
911
897
896
914
923
973
908
891
953
907
935
953
928
914
946
989
974
980
1010
987
961
994
988
915
871
871
884
910
965
905
877
844
829
812
808
794
823
819
845
861
840
855
848
850
850
875
922
924
896
940
991
1008
951
960
993
972
902
913
927
903
909
932
968
976
1037
1046
1002
1003
1031
1004
924
918
909
907
921
997
1013
981
1028
1030
993
1023
1041
1025
953
938
945
933
960
1033
1035
958
926
924
912
916
962
957
949
989
964
921
935
945
916
935
975
945
921
965
960
935
928
971
970
948
976
1004
955
904
904
918
920
903
957
1009
974
1004
1022
976
941
972
985
946
968
982
984
960
998
1016
984
936
954
939
924
938
1002
998
982
1013
1032
979
964
971
975
917
950
954
942
966
986
939
922
934
959
935
970
1000
950
952
973
960
919
931
956
919
904
906
909
920
986
1025
1011
1019
1087
1081
1002
973
988
976
925
936
934
917
898
925
949
923
940
919
934
916
946
966
957
935
979
1001
967
946
974
957
921
935
939
920
948
958
952
915
955
981
973
945
939
922
934
945
919
857
869
853
833
849
849
836
853
854
851
846
868
865
848
863
877
915
901
916
936
925
972
972
986
954
937
977
972
945
1023
1029
1012
940
944
954
920
900
926
954
955
966
1038
982
970
956
916
913
910
917
929
931
915
877
865
892
919
895
891
927
968
948
1016
1094
1051
995
1054
1052
984
975
986
1010
934
919
943
966
953
1021
1084
1050
1039
993
983
950
973
990
952
950
998
980
975
966
982
976
946
933
922
920
912
944
933
904
945
964
962
956
999
1013
985
1012
1025
988
966
983
997
969
972
973
955
915
918
942
932
929
943
951
938
951
998
985
921
934
945
929
904
939
986
966
927
964
963
942
941
973
968
931
936
963
974
953
979
966
941
950
973
976
963
1050
961
938
925
959
968
969
985
1005
943
933
935
928
915
937
964
940
926
972
975
958
967
1046
978
939
949
975
966
933
958
961
954
944
937
952
920
940
919
910
913
902
918
915
920
965
972
940
932
924
913
890
893
893
884
911
947
1048
998
960
1005
959
916
926
944
947
986
1033
1050
1011
1037
1056
999
1002
998
964
971
986
963
913
912
932
927
896
907
902
903
894
913
949
938
940
962
945
949
953
950
929
924
946
963
953
950
952
959
922
928
959
970
967
945
954
932
931
925
905
891
899
901
900
921
945
924
904
959
994
969
996
1000
974
949
958
961
944
898
906
919
938
975
1033
984
940
967
996
953
963
1012
1006
966
980
978
938
917
948
938
901
910
920
909
911
919
928
902
921
961
948
937
963
962
926
946
944
944
910
934
967
949
923
919
934
917
919
966
958
936
946
948
924
919
952
944
943
964
954
927
960
965
949
931
939
957
944
980
973
992
963
946
950
908
959
970
922
930
964
951
927
950
950
917
911
927
927
910
926
933
937
932
952
961
955
962
963
954
928
967
1000
941
944
948
929
932
948
966
951
946
962
939
939
933
933
924
934
958
942
958
972
934
894
923
959
918
913
955
954
918
898
912
904
873
884
893
887
876
900
933
920
937
970
973
928
939
946
899
892
898
906
929
934
980
990
942
971
992
956
967
956
930
912
923
914
909
936
950
915
917
922
940
908
906
945
921
891
922
938
899
951
928
897
904
906
928
898
941
945
941
926
958
972
936
902
929
929
908
905
929
938
902
931
941
922
913
928
968
941
922
950
940
932
935
933
927
900
895
935
936
927
969
960
934
948
957
940
895
905
908
885
886
920
936
918
925
936
943
912
900
933
922
899
918
938
933
929
941
888
898
902
910
889
897
920
917
905
941
915
883
910
917
902
926
1021
940
892
901
916
900
887
902
945
948
949
988
952
918
928
924
912
929
970
982
939
960
967
953
941
944
953
923
928
948
941
909
919
921
895
902
927
940
919
941
951
925
886
898
926
931
912
939
971
935
930
953
950
927
936
933
924
921
908
898
869
941
941
929
929
945
963
944
898
907
919
901
899
920
897
901
911
920
910
907
921
894
894
914
925
915
937
934
923
911
979
931
918
917
947
925
910
951
907
900
912
923
904
890
880
902
916
929
944
966
911
939
954
932
941
949
949
926
941
981
958
941
995
963
913
917
929
915
881
872
888
896
902
909
925
954
911
952
949
910
907
924
923
908
913
930
921
932
926
959
948
946
939
910
905
933
927
921
938
943
912
929
963
963
941
982
969
930
928
931
891
929
949
936
920
932
955
950
941
962
976
949
944
954
931
935
925
927
892
891
893
874
899
931
925
894
914
913
882
910
934
940
925
958
960
939
929
926
927
906
916
941
958
920
913
931
932
949
955
945
908
907
929
894
906
937
939
931
942
950
939
955
966
927
908
929
940
920
919
924
905
899
909
945
930
922
950
948
908
886
908
906
897
909
1018
1004
955
935
967
986
967
939
935
918
900
942
962
941
957
983
962
952
968
965
929
932
946
927
914
896
902
880
894
905
937
933
925
973
973
947
976
934
909
906
925
949
934
982
1008
978
989
1010
985
953
949
955
934
915
924
919
905
925
918
899
887
923
974
916
942
963
944
936
958
956
923
962
971
911
900
908
888
882
895
896
919
931
950
991
963
953
958
934
898
917
920
905
916
919
895
882
890
907
889
885
896
922
915
958
982
943
951
959
951
909
932
955
934
968
997
990
965
968
963
922
942
951
928
914
928
928
907
904
931
920
912
926
940
925
942
979
980
937
959
950
928
903
916
922
893
897
902
914
918
930
953
949
945
990
973
956
951
962
945
949
940
907
895
913
905
890
890
897
914
897
923
953
921
948
998
977
940
940
958
922
920
938
947
933
927
938
920
929
939
956
926
935
946
955
946
964
986
950
977
973
957
938
959
951
934
914
911
922
899
913
919
911
931
942
975
921
905
907
892
908
914
922
931
932
944
935
908
916
919
908
904
939
946
932
970
986
961
946
965
969
917
911
926
928
907
957
998
951
956
934
941
915
945
972
956
940
1004
968
946
956
961
926
906
925
927
928
932
969
984
953
941
941
930
919
912
914
900
924
950
944
948
983
968
940
969
980
974
980
990
967
928
936
959
907
902
905
937
939
943
1001
997
969
982
986
965
967
957
927
947
947
970
915
933
963
958
979
1028
1018
1020
1045
1028
970
1001
1000
959
948
935
928
916
939
940
942
948
955
942
927
943
954
936
932
936
911
902
923
944
994
930
949
967
927
902
922
924
929
946
964
974
924
958
960
933
945
971
985
944
966
979
947
946
957
930
893
902
903
891
887
896
926
949
913
941
951
915
912
940
946
919
941
941
957
930
959
917
887
869
873
896
876
874
881
887
918
934
972
970
960
980
985
969
977
985
944
929
920
942
933
921
903
896
897
884
913
904
900
896
892
921
912
899
899
922
915
933
950
950
896
913
921
924
940
981
972
948
963
963
914
889
890
882
861
853
876
929
944
983
1013
977
941
929
898
875
888
916
929
938
946
970
969
974
999
975
956
959
978
1000
967
975
974
957
891
878
865
877
873
904
911
913
887
916
950
926
935
958
953
927
944
971
967
924
950
938
942
917
962
1000
977
969
980
970
946
958
976
948
911
941
906
886
887
924
995
934
929
959
977
962
1011
1037
1021
1015
1043
979
995
1002
995
947
924
921
893
893
911
908
915
899
906
912
919
939
974
980
946
954
981
954
935
951
950
925
923
929
948
920
923
925
927
939
938
963
940
952
958
932
932
942
920
907
896
911
885
896
887
888
875
858
860
867
859
871
888
882
895
962
940
899
924
957
913
905
901
930
914
906
923
929
950
918
933
930
916
905
912
924
937
917
936
930
915
934
937
964
955
940
948
923
971
971
945
939
921
914
894
878
889
885
871
857
854
849
840
832
834
820
813
807
805
799
820
829
838
861
871
873
871
875
885
870
861
867
856
841
848
862
871
858
866
887
896
897
879
878
874
878
866
863
880
905
915
902
914
923
919
906
896
889
870
878
867
856
845
864
861
871
887
895
905
905
908
918
920
915
917
905
895
875
895
865
871
876
905
920
907
904
898
917
898
908
896
896
887
864
869
854
850
842
843
830
821
839
824
817
825
821
819
826
837
825
827
830
828
821
824
825
814
813
812
819
809
816
804
813
796
799
803
797
812
815
822
812
834
835
833
818
816
809
801
812
801
822
828
847
843
837
848
839
839
830
834
827
837
830
838
839
845
866
858
872
858
880
895
872
863
870
871
849
874
866
858
848
871
872
875
863
855
848
846
857
852
850
842
860
853
840
841
851
845
847
837
838
849
856
879
884
906
903
905
900
891
878
846
824
832
819
807
815
818
868
901
878
872
874
861
843
827
834
820
805
798
803
776
778
775
750
741
731
723
718
721
704
693
685
665
660
658
654
640
631
631
628
614
614
618
618
630
652
702
858
980
1031
1058
1100
1093
1088
1083
1110
1134
1056
1066
1064
1024
1028
1033
1011
1045
1031
1008
976
994
1008
1009
1010
987
1000
978
968
951
945
948
957
975
1023
1068
1031
1030
1006
987
995
997
1004
1012
1015
1022
1002
987
973
1009
947
912
897
873
884
888
888
868
877
910
860
847
839
846
871
886
953
936
946
941
944
937
927
922
926
935
941
951
940
962
966
983
985
961
974
942
935
909
886
874
890
957
1014
960
1013
1052
1053
1046
1004
1017
993
940
938
951
906
906
905
907
917
957
958
945
974
975
976
925
922
922
929
918
931
960
924
914
923
905
907
913
897
899
870
849
842
855
885
856
872
910
924
972
986
986
980
996
983
973
972
969
955
964
958
943
939
921
898
903
889
895
931
935
922
945
970
1040
1043
1015
1012
1008
1010
946
924
952
958
951
983
994
1002
977
981
973
959
958
953
962
956
967
969
953
938
946
947
907
894
885
882
881
906
944
970
955
986
996
967
967
948
950
958
950
954
941
941
922
947
945
975
994
989
993
1005
945
951
975
987
951
945
906
887
889
922
944
911
925
935
941
958
975
1001
946
934
930
940
992
985
998
990
1013
998
986
990
981
954
946
961
960
957
952
978
966
945
951
961
955
946
944
1002
959
930
939
959
951
950
953
974
924
921
909
908
896
866
889
885
889
901
926
927
961
949
951
950
923
921
940
934
921
927
941
948
959
977
1037
1010
1007
1001
1003
967
987
982
960
952
963
939
927
906
903
909
935
958
993
982
964
967
956
934
924
939
915
926
925
940
929
932
937
939
935
944
953
939
929
934
912
890
876
849
854
887
888
893
940
958
941
971
965
951
927
921
920
892
913
899
887
884
886
872
905
894
890
926
944
976
961
976
957
963
939
946
950
933
938
939
941
928
923
901
890
894
898
889
883
902
924
918
914
906
904
923
944
949
930
914
929
937
986
974
979
971
957
938
958
945
943
952
954
938
942
937
935
921
933
931
932
928
916
915
917
921
944
933
945
954
946
945
937
943
918
905
908
900
928
911
900
897
897
899
924
915
962
959
963
957
949
941
934
917
903
904
886
885
875
874
864
844
841
842
830
843
824
811
794
803
785
786
787
821
850
863
888
883
908
929
978
927
934
953
963
953
932
933
920
922
936
905
897
919
927
980
983
1008
996
1045
1022
1013
1034
988
974
996
970
938
948
958
943
953
935
919
912
898
909
873
898
924
968
986
1013
1026
1012
1089
957
911
889
871
829
820
824
805
838
886
913
911
928
976
980
957
923
925
911
946
944
987
986
991
983
1000
982
959
940
948
932
927
921
932
927
929
965
927
923
928
941
943
936
935
951
918
932
923
926
923
868
857
837
836
838
844
845
862
932
899
913
936
971
974
934
947
958
973
992
1019
1081
1025
1004
1017
1049
1022
1013
1005
1036
1018
981
958
963
971
973
954
990
960
968
958
953
964
931
941
940
945
968
956
958
959
959
959
978
948
969
925
931
935
891
863
832
840
827
821
844
851
895
944
960
910
887
937
946
960
959
989
1021
1002
982
1021
1034
994
995
1009
996
978
964
952
974
932
911
930
951
969
955
1016
1016
1027
1014
1026
994
943
897
879
867
876
920
951
981
993
1050
1030
983
969
982
943
931
932
930
926
917
916
916
936
908
934
941
925
925
927
943
942
928
1010
918
852
828
817
794
775
786
838
849
844
831
823
818
809
801
785
778
771
750
736
735
745
753
771
790
855
914
1008
1052
1099
1134
1100
1089
1070
1049
1075
1076
976
895
905
917
943
1022
944
907
950
969
1014
986
1015
1029
965
952
975
983
973
984
1029
1056
1033
1109
1003
979
972
997
1027
989
998
1066
993
945
952
955
933
895
881
845
820
809
841
850
851
899
924
966
1063
1071
1042
1051
1042
1022
998
997
981
981
967
977
990
996
1007
1013
997
1033
1042
1022
1011
981
969
958
938
944
963
944
930
896
863
842
838
843
835
886
982
929
900
892
882
886
914
1005
960
935
940
947
988
993
1048
1095
1079
1023
1031
1012
951
925
942
962
976
1029
1025
1020
1071
1018
970
935
894
856
837
824
798
812
816
861
868
916
1003
1121
1073
1018
1018
990
967
969
993
1003
964
1000
996
991
959
993
969
922
897
904
906
917
930
985
989
976
919
877
849
839
843
846
840
863
859
842
822
832
826
823
807
801
781
774
753
732
713
703
688
700
668
428
469
425
664
664
658
656
646
659
661
669
675
680
724
740
787
836
880
1001
1045
1142
1121
1109
1116
1127
1089
1114
1081
1061
1013
992
1003
994
996
1030
1055
951
952
965
1014
1025
1022
1072
1036
1012
1007
983
957
980
975
968
1011
1066
1057
1022
1030
1043
1025
1053
1067
1032
1033
1034
1021
997
943
973
920
898
936
1022
1028
1034
1076
1066
1003
1024
1015
1014
1045
1050
1008
1023
1004
978
957
935
929
931
887
880
855
833
830
799
807
793
814
840
872
875
877
849
832
809
807
777
774
748
747
754
748
759
784
811
858
939
994
1002
1119
1154
1107
1073
1025
1030
969
985
1055
1051
1072
1110
1046
1016
1027
1007
1015
992
973
980
964
977
998
975
952
962
982
998
949
961
1017
1039
1025
1055
1031
962
915
934
917
901
892
924
951
945
964
1027
1047
971
923
885
879
859
853
878
885
992
1087
1094
1046
1070
1082
960
965
988
976
991
1019
1026
990
1018
1010
1007
1058
1043
1060
1015
1068
1083
1063
1042
1068
1068
978
982
1021
1037
1011
1037
1042
1028
989
927
893
931
971
1004
1016
972
958
973
985
1062
1091
1065
1101
1076
1024
1028
1027
1018
960
951
983
1016
1010
1023
1042
1047
1016
1031
1026
979
962
946
951
971
998
1019
1013
1027
1058
1031
1012
1032
1022
1023
990
998
996
976
982
939
908
886
915
980
1031
1021
983
962
974
984
953
945
953
1021
1076
1079
1064
1135
1082
998
1010
993
1005
1024
1051
1059
1033
1023
1031
1011
981
969
985
986
967
967
983
948
944
933
930
910
911
925
921
922
933
923
898
887
882
891
867
847
840
868
900
942
1036
1016
1017
998
1020
1052
984
921
885
863
827
814
816
814
837
872
918
940
918
913
915
930
916
949
968
975
966
1046
1072
1034
1022
1053
1061
1029
1033
1016
1003
972
1004
1019
1015
991
1083
976
947
953
1027
1071
1031
1090
1107
1057
1034
1033
1057
1022
1046
1071
1020
982
1011
977
987
977
976
962
967
986
1008
1002
979
995
992
979
972
964
963
962
996
1001
1037
1008
1025
1032
1025
1036
1017
999
971
1003
999
953
976
1002
990
999
1052
1074
1022
1041
1039
1018
1004
1019
1018
986
966
992
1003
964
954
919
909
898
916
896
888
944
970
997
1044
1064
1052
1007
1029
1005
985
981
1005
991
987
1005
1009
1016
1044
1016
1023
1021
1034
1032
1020
954
931
913
883
899
908
869
860
919
986
975
955
947
995
1020
1055
1054
1020
1034
1041
1036
1027
1059
1066
1045
1013
1014
1030
998
986
1005
1002
991
990
996
991
985
1018
1021
974
1004
987
983
1020
1041
1058
995
994
991
986
994
959
952
945
899
910
897
889
915
897
897
944
976
1012
1061
1066
1067
1024
1051
1055
1023
995
1017
1012
1021
974
995
993
951
985
1032
1025
992
1038
1046
1023
1042
1033
1028
974
995
1006
997
971
1019
1005
1006
1000
1009
1031
989
1003
1048
1014
974
971
963
940
960
959
966
962
983
995
968
988
1010
1000
985
1001
1001
964
999
971
935
927
951
960
951
1017
1050
1067
1036
1083
1083
1036
954
949
955
960
1002
1039
975
983
1023
1044
1016
1046
1068
1035
1026
967
960
934
962
977
1011
983
1014
1018
998
969
983
984
966
980
1018
1023
1031
1030
986
957
938
968
960
950
907
892
874
864
865
866
867
895
908
962
969
1057
1106
1104
1042
1062
1059
993
988
987
1001
980
1010
1061
1057
1032
1034
1035
1040
994
978
924
920
959
986
1022
1011
1039
1058
1005
998
979
970
955
979
996
982
963
961
998
971
1009
1025
995
966
1020
998
982
977
988
994
985
1006
1001
993
1031
1054
1050
1041
1071
1049
1022
1032
1054
1024
1017
984
991
956
972
1015
1009
981
927
907
878
867
865
880
862
888
881
921
953
977
994
972
1019
1034
1009
1000
1002
995
976
994
987
975
979
985
990
964
965
965
975
961
991
1015
978
970
994
1013
1010
976
983
994
972
995
1007
997
982
998
996
975
990
1017
992
979
1015
1013
960
957
1004
985
977
1016
974
967
947
975
1006
1022
993
1025
1041
1002
990
1016
1009
998
1035
1004
977
992
1019
1042
987
1001
1002
979
979
1000
993
979
978
1000
981
968
1010
990
987
955
988
960
944
997
997
982
971
986
1015
995
982
1000
992
963
1025
1009
989
992
964
952
923
972
995
986
1002
952
939
887
872
885
879
890
918
949
986
1053
1027
1039
1021
962
966
975
989
997
1038
1044
1023
1025
1020
1009
964
978
993
950
939
946
980
947
956
971
959
989
967
970
955
987
1004
977
984
987
1005
972
1001
998
987
979
1002
943
922
908
905
927
917
987
986
1029
1051
1049
1029
981
977
969
951
975
978
984
985
1030
1047
1033
1044
1019
978
987
983
980
977
986
1019
1049
1001
1000
994
1010
1023
1017
1028
1021
996
966
992
983
966
971
973
964
968
986
1020
1002
1017
1005
995
999
988
979
964
976
997
983
961
939
953
971
977
958
917
895
884
896
915
877
886
924
939
962
1025
1026
1006
1046
1028
1014
1017
1033
1041
1003
1040
1056
1015
1004
1016
993
962
974
994
998
992
1023
1037
1011
1005
1034
1023
994
1019
1040
992
963
1017
1003
988
974
978
995
1007
1012
977
1003
980
1002
1013
1015
1046
1019
1008
983
1004
979
979
983
987
976
954
970
984
969
956
965
979
992
1000
1006
992
971
991
982
996
1030
1061
1037
1004
1023
1000
974
1002
961
939
908
922
931
933
970
1014
997
978
968
957
957
932
976
949
989
936
924
916
955
977
1067
1076
1039
1070
1084
1040
1022
1001
964
945
979
981
996
970
992
984
965
1006
1042
1037
1000
1010
995
985
1000
994
985
968
996
951
967
948
987
958
953
948
961
1022
918
923
918
902
928
995
981
1011
971
1014
1032
996
982
985
997
962
889
895
887
897
874
892
878
894
948
1004
1031
1013
1030
1048
978
967
979
996
954
1000
1007
1019
994
1027
1036
1018
976
1011
1009
1011
1025
1028
1028
993
1001
985
979
985
979
974
993
1001
1013
1006
1034
1040
1070
1048
1021
1029
1002
988
1001
1017
994
982
998
981
922
944
962
953
918
929
960
971
933
973
975
979
958
1053
944
913
924
955
965
952
1013
1021
990
985
989
990
961
982
1000
995
988
1024
1019
1002
962
984
971
978
1040
1025
1019
1027
1031
1016
990
996
1010
996
983
991
971
976
964
991
960
935
946
945
931
952
1003
983
967
971
975
945
988
947
929
914
937
957
975
956
1019
1028
985
982
1004
980
960
998
997
977
975
990
975
957
985
962
963
956
1050
989
946
901
882
916
919
934
974
979
982
1004
993
943
989
998
983
999
1036
1022
996
1029
1050
1006
1005
985
989
967
998
1012
999
973
992
925
885
871
902
905
963
1029
1041
1100
1084
1041
1056
1031
1009
1006
1004
997
1008
1005
973
999
1016
974
999
986
977
968
990
990
982
987
994
988
998
939
901
892
898
893
929
978
997
1006
995
1011
996
983
992
967
954
976
999
970
995
1018
1004
999
1022
1009
1000
1004
983
976
995
1003
935
932
985
998
975
946
977
968
960
975
998
994
1010
1010
983
972
952
942
929
935
940
956
997
1028
1031
1042
1034
1017
1004
1008
1009
987
993
964
980
982
1010
1040
1011
1027
1029
997
1006
991
976
959
954
985
986
973
1004
999
993
1033
1022
997
1026
1018
1003
989
1004
991
951
965
949
950
914
955
930
928
971
1011
1073
967
951
987
972
977
1015
1004
992
1014
1007
1010
1002
1008
1029
1000
1001
989
968
967
967
970
952
983
959
944
942
953
934
949
943
929
922
953
986
970
966
961
969
982
929
924
940
936
962
975
977
981
1013
975
1064
989
954
966
985
979
989
985
1008
1001
988
994
1000
973
942
964
967
942
968
976
945
924
926
928
905
912
921
907
922
917
925
973
960
965
955
941
932
942
932
939
941
939
970
964
963
974
959
949
959
967
986
967
973
966
954
962
924
935
909
949
958
956
947
967
973
954
970
963
965
927
925
963
942
940
962
1012
969
991
993
1007
971
974
971
941
959
949
963
952
979
962
938
971
984
975
974
988
994
970
1002
983
976
998
1002
964
964
994
982
978
1011
1009
1033
935
939
960
960
949
977
1013
960
968
959
948
925
935
933
906
917
932
924
917
944
960
950
942
958
946
933
952
975
953
960
963
942
953
959
976
1012
1040
981
988
971
995
1021
1027
1042
1051
1020
1002
1013
980
954
940
958
958
928
946
952
948
902
909
927
959
949
1019
1046
1024
1024
1020
995
975
974
980
968
957
984
985
959
957
980
974
936
942
945
941
926
964
953
953
946
941
940
922
952
947
964
923
946
936
953
959
970
967
953
1012
968
957
894
888
877
908
917
969
1011
1017
969
993
998
964
980
970
987
960
979
983
1017
917
918
931
943
929
988
992
983
1014
1013
1013
996
985
995
963
959
985
990
964
977
949
945
949
933
943
964
917
904
913
915
945
991
972
1020
1027
1022
997
996
1030
939
912
948
932
957
998
1016
993
1010
1042
1009
1004
1007
1000
995
987
990
979
916
939
943
955
937
952
979
950
944
936
958
924
959
956
980
952
976
983
959
963
990
968
946
1006
960
940
936
973
967
977
951
991
961
953
943
942
936
921
945
963
980
970
1011
973
948
912
931
890
893
919
905
935
942
955
983
1007
1002
1024
1017
978
959
956
950
933
977
1001
991
968
997
1009
974
949
910
895
899
913
932
963
963
993
1020
1025
1011
1034
987
948
940
940
936
952
980
978
959
945
974
1002
921
876
868
903
936
938
1033
1007
974
1008
1015
1051
1018
1034
1010
992
998
1020
965
968
948
946
934
947
971
987
979
1002
1009
1006
1022
978
957
935
922
947
963
963
955
986
964
921
910
913
955
952
964
1003
982
969
992
971
965
1009
972
947
947
974
998
973
979
1003
985
982
962
957
967
1000
928
904
903
908
925
938
919
935
948
963
950
962
982
984
958
1046
979
902
887
873
877
877
868
887
898
945
1024
1092
1057
997
1031
1034
1010
998
1026
1034
1001
1027
1015
990
966
968
966
963
942
982
1007
999
992
1001
1022
983
970
977
968
956
974
984
952
970
989
985
951
960
968
961
951
1008
915
911
907
925
959
966
959
1008
1010
985
954
997
994
976
971
995
992
976
1003
1014
987
984
998
1015
991
996
1000
967
943
956
962
941
932
973
951
971
1015
995
958
937
980
990
975
989
998
986
986
977
973
935
971
944
946
946
1003
1031
1031
1011
1014
998
960
918
924
941
933
983
1005
998
1002
998
988
930
938
947
923
912
942
931
949
981
962
926
937
967
974
958
1005
1007
1016
978
1095
960
937
932
943
967
976
1001
948
974
977
961
997
1006
978
976
971
939
943
952
947
919
914
932
943
931
949
1001
1009
979
972
961
973
966
981
986
984
964
955
942
944
934
956
964
957
982
1023
1008
992
987
1009
1008
997
1006
993
976
1001
991
979
971
944
937
889
888
906
923
927
937
963
940
940
961
955
930
926
977
961
939
942
950
954
929
945
946
933
962
983
983
979
945
1015
950
926
925
979
1024
1019
1022
1050
1022
966
989
968
960
953
978
975
960
941
960
957
932
971
987
955
960
957
962
972
949
961
972
943
968
992
967
932
958
953
940
940
968
1028
929
898
890
891
902
914
956
991
966
1027
979
949
965
964
933
915
911
928
971
999
995
1013
993
1005
998
994
947
964
974
942
934
944
951
958
921
959
972
964
973
993
1004
969
938
972
970
980
984
989
998
973
1012
1017
941
952
919
887
899
885
904
915
918
915
969
976
957
991
994
992
953
968
967
966
948
978
970
977
986
1037
1017
958
954
974
953
923
924
957
973
956
983
1011
973
966
961
972
960
964
972
966
963
995
1009
987
984
973
967
979
969
984
1020
1003
1002
1009
998
967
962
983
975
960
970
973
952
948
946
941
956
934
941
957
963
981
956
933
944
951
996
983
975
959
993
1013
974
955
960
972
935
932
906
902
889
924
940
941
965
1020
1001
970
966
973
982
948
941
962
915
917
944
951
933
942
936
975
948
933
984
925
896
891
894
896
922
954
976
954
1005
1016
974
986
953
934
953
952
975
1030
1019
1011
998
990
961
940
943
940
937
977
984
985
955
973
987
955
948
992
965
949
971
989
949
938
985
997
986
976
959
949
932
916
937
912
915
938
955
979
993
1015
999
959
918
928
927
917
921
969
959
971
993
955
923
921
911
917
925
946
958
985
956
982
1027
999
986
996
980
990
953
955
962
943
929
946
957
931
889
932
921
934
928
974
981
981
955
954
972
977
950
998
983
978
989
978
958
947
950
929
925
913
930
921
938
929
950
941
931
926
953
935
937
972
970
930
918
911
947
950
988
1001
996
982
1031
1003
965
952
977
966
967
969
979
966
949
957
979
945
960
940
921
880
860
849
889
945
1042
1042
1048
1024
1051
1057
1018
998
1019
1010
972
986
984
986
981
981
982
981
971
968
964
948
916
940
930
926
981
1001
1016
1018
1042
1021
969
942
964
980
965
976
1001
970
926
935
938
922
947
950
959
947
939
998
986
970
964
969
959
942
949
964
960
952
982
970
947
1001
968
947
936
948
938
970
953
997
982
991
976
1002
1013
989
969
971
944
934
950
955
977
927
938
959
959
912
938
948
941
932
956
963
943
943
956
969
954
972
997
960
960
969
971
937
939
956
951
947
965
965
963
961
979
987
987
959
969
940
959
985
987
972
967
985
973
950
943
925
921
917
909
928
913
916
922
925
893
919
946
938
916
969
940
933
934
948
959
946
957
965
949
981
945
915
915
961
981
991
1015
992
1003
992
957
965
975
953
964
968
946
935
942
923
908
905
922
921
899
874
934
926
935
919
928
929
915
935
936
918
912
929
935
932
944
947
968
976
897
852
824
801
777
772
752
744
755
736
719
720
701
691
688
688
664
653
670
661
668
663
675
676
664
676
693
704
712
735
754
756
790
799
833
826
814
832
854
873
865
917
872
838
827
805
820
877
986
941
903
988
908
904
897
875
863
907
907
909
912
919
934
922
952
966
962
972
971
996
943
930
927
941
926
943
964
961
984
955
909
877
862
864
864
906
964
906
919
947
961
965
978
973
970
945
942
961
969
975
960
944
943
990
985
980
993
964
962
942
952
909
894
876
864
850
872
900
928
969
993
1008
1021
1041
995
975
1009
1015
959
951
987
1012
1012
1059
1014
1009
1031
1031
1018
1004
980
1008
988
985
1063
981
971
917
895
866
860
863
859
874
899
896
901
948
957
993
994
1014
1000
990
964
906
887
874
885
909
940
977
1032
1038
1006
1017
1010
1017
992
998
984
973
989
993
992
977
986
995
1011
951
900
878
874
899
936
968
1023
1032
1024
1044
1011
932
898
888
878
851
832
815
783
769
774
753
745
730
727
704
727
715
706
689
681
663
665
666
658
637
647
646
650
662
666
690
707
726
753
758
769
766
766
770
775
798
840
910
985
1027
1108
1111
1054
1039
1032
1046
1115
1050
999
996
910
891
928
937
987
1054
1036
1018
1025
989
957
984
949
926
959
987
972
1002
992
992
967
993
973
963
995
1008
974
938
984
922
881
917
912
975
932
970
942
940
933
946
934
937
961
972
954
962
959
935
952
974
979
969
1010
1011
986
971
1006
926
874
861
844
822
829
844
899
960
1017
1062
1045
1085
1057
1047
1021
974
942
934
939
888
894
909
957
955
954
960
1008
1019
1027
1061
1020
995
1023
1003
985
986
1015
1020
983
1002
1014
925
878
860
824
797
781
764
774
792
822
870
948
1019
931
926
920
900
864
839
808
792
782
770
751
749
759
756
761
754
764
760
785
833
921
956
971
976
1011
1034
1024
964
943
970
998
987
948
977
978
981
1005
956
944
971
1046
1067
992
987
979
965
961
995
979
984
936
938
996
1066
1094
1087
1118
1122
1070
1006
1014
1027
1007
1012
1031
1022
990
972
951
927
935
931
943
919
924
961
949
972
940
919
917
900
886
874
945
898
846
817
807
702
853
723
792
765
754
736
728
719
725
707
696
693
691
666
651
638
647
637
640
640
660
675
690
702
726
744
759
806
872
941
984
1035
1064
1035
1049
1021
975
948
985
1005
974
995
1026
945
892
900
918
943
1028
1079
1030
1034
1042
1013
980
911
877
848
837
887
909
915
941
980
995
935
965
930
851
849
867
897
895
927
1005
1013
954
964
971
965
964
984
975
930
940
931
894
902
917
941
911
983
986
971
982
999
966
958
943
910
899
941
880
867
882
935
957
949
986
1011
1004
1023
1062
962
893
883
881
866
874
936
950
954
902
919
894
908
917
921
907
940
978
1007
951
991
1002
966
968
977
937
926
929
907
885
858
895
893
878
874
898
951
946
923
922
939
901
909
905
865
842
841
837
811
809
812
819
807
817
803
808
828
837
858
865
871
898
914
943
936
966
962
934
951
949
941
970
1001
1005
1001
1015
1049
1020
964
949
971
985
995
1013
963
929
963
1008
922
885
906
932
909
943
969
980
950
982
1005
994
1025
1049
1016
986
1008
1001
994
959
968
905
887
918
944
954
933
955
947
920
958
976
955
937
950
928
903
906
931
939
920
949
980
969
911
916
919
891
893
919
928
921
939
971
963
927
973
980
917
906
936
966
958
991
1036
991
949
968
966
933
928
902
901
900
898
912
931
926
960
1016
966
934
955
958
923
944
971
944
949
963
974
944
930
961
962
949
952
971
958
932
928
913
907
919
927
895
899
924
930
910
912
931
921
908
911
924
927
924
928
936
922
920
909
906
904
911
919
932
920
926
929
926
943
919
908
903
902
903
904
889
895
864
843
838
837
837
848
873
909
932
911
913
921
897
869
888
851
836
817
822
827
818
818
827
849
840
833
861
834
845
842
863
865
876
884
868
884
873
858
864
872
863
853
864
868
852
858
859
892
928
866
839
831
796
816
838
879
904
920
982
993
957
963
980
952
920
915
906
899
881
867
891
915
877
831
827
821
831
848
859
907
973
1040
1095
1103
1011
995
1001
970
941
952
917
887
889
910
918
905
920
951
938
903
934
939
925
928
951
959
951
951
943
943
922
942
949
921
907
927
928
926
916
915
905
891
911
910
912
909
910
902
895
898
905
887
899
901
900
893
930
939
953
935
948
935
924
925
919
912
915
913
905
905
906
886
878
880
893
870
873
886
894
888
895
893
884
886
879
881
869
868
858
859
838
841
828
839
825
826
813
801
799
808
812
820
818
823
855
861
862
869
886
877
846
842
831
818
794
785
780
782
792
798
820
821
834
831
829
853
889
895
918
918
904
899
925
914
889
889
899
885
881
862
880
870
863
856
868
867
882
894
931
928
935
939
939
939
939
937
932
935
903
917
907
901
901
899
891
878
891
880
877
881
876
874
887
899
879
884
888
916
903
920
902
919
920
904
907
897
886
874
891
879
894
887
901
891
892
892
881
900
881
904
881
887
877
875
869
870
846
844
847
840
838
840
853
849
845
843
840
833
824
828
811
808
805
813
801
801
806
807
822
826
819
808
819
852
832
846
834
825
817
811
810
801
821
808
831
825
825
863
900
887
880
895
935
932
897
920
902
878
865
895
897
907
928
907
919
920
931
932
914
929
932
915
919
909
875
888
875
838
835
831
842
873
883
911
951
939
928
938
936
922
939
935
928
926
927
912
896
903
885
882
893
919
922
919
936
939
936
933
919
928
924
937
916
918
916
925
938
922
945
932
931
929
935
909
917
913
901
900
894
897
892
878
877
878
883
876
879
871
871
874
880
873
868
880
884
866
881
870
862
863
862
845
856
841
841
838
836
826
829
829
824
821
829
821
834
822
840
838
827
846
843
824
830
827
824
833
822
820
817
800
803
799
794
805
795
808
817
816
814
818
825
820
833
835
840
829
827
841
830
825
822
810
821
816
824
823
806
819
824
824
822
831
840
837
844
850
854
858
858
857
868
851
857
850
840
849
838
828
832
831
834
828
825
831
829
827
825
828
822
822
821
839
822
828
836
827
824
821
842
842
841
845
863
858
861
859
868
857
849
846
840
834
818
835
824
815
820
828
823
832
830
844
853
859
853
859
854
835
847
837
843
835
839
827
830
829
843
850
860
851
876
864
868
876
871
853
861
839
836
840
846
840
836
837
845
858
861
843
848
871
855
855
850
852
847
852
860
862
857
874
884
872
870
860
863
855
847
843
832
831
824
833
817
819
828
828
847
852
858
870
883
872
894
872
875
882
862
861
844
847
846
827
833
839
834
843
846
868
873
876
892
893
885
897
874
871
870
863
852
842
859
854
859
859
871
875
881
901
910
899
885
890
877
887
867
857
851
849
839
833
838
833
836
824
832
839
839
839
833
851
841
827
824
828
798
767
745
757
736
751
787
823
840
870
863
887
875
859
867
869
835
837
828
817
801
808
809
807
818
823
829
832
851
857
862
862
877
871
876
875
874
875
883
883
871
888
881
872
878
887
876
878
886
872
876
880
862
874
867
863
862
877
877
882
901
893
888
893
886
879
881
873
873
862
875
874
865
853
865
839
829
843
849
862
869
882
879
876
867
878
902
924
916
913
930
937
922
924
917
920
909
911
916
906
900
906
909
898
900
908
923
905
913
917
915
913
933
916
909
906
921
903
911
915
904
912
883
901
899
893
897
894
897
910
912
900
889
901
886
887
866
882
871
870
881
868
868
874
857
868
858
873
858
859
869
876
872
880
868
879
870
866
844
852
838
828
836
830
829
837
840
836
846
854
845
851
850
839
838
834
825
818
825
808
814
818
831
838
851
860
874
843
832
831
813
817
809
797
804
806
805
815
811
811
804
823
816
807
805
815
799
804
813
819
807
816
824
826
826
837
847
832
842
839
840
838
839
827
830
827
818
825
831
835
819
851
843
847
864
849
842
850
846
839
841
840
827
829
831
831
838
844
837
832
844
837
834
843
851
853
863
882
872
873
871
861
848
842
852
844
830
844
824
833
834
850
847
852
848
853
834
810
781
776
770
760
799
867
940
906
910
931
913
886
901
890
853
834
832
829
808
821
845
847
843
831
844
849
846
849
880
905
910
902
915
947
919
898
890
899
910
890
928
942
923
909
923
912
908
900
947
928
914
898
903
917
907
930
944
921
902
918
942
934
935
945
923
907
917
922
914
903
914
954
956
929
947
954
947
923
941
924
911
909
914
907
902
904
897
905
899
912
904
920
890
932
930
924
941
949
947
935
950
935
927
947
922
926
934
925
915
918
917
921
910
915
943
909
924
924
920
909
911
917
907
917
916
910
914
930
906
902
890
903
904
904
912
917
926
913
924
913
917
917
908
896
901
893
897
892
914
914
913
920
942
940
938
946
943
950
927
940
915
935
927
899
903
897
898
883
886
898
892
890
876
901
894
893
906
911
902
900
904
898
888
871
881
865
858
851
863
859
862
864
857
864
863
860
868
871
845
841
849
836
851
915
957
1002
979
1011
1014
948
959
947
923
892
886
871
838
833
817
802
783
786
815
821
859
873
916
947
965
995
992
971
981
951
935
931
909
902
904
893
893
896
899
895
904
900
915
895
922
922
912
912
905
912
888
897
901
896
897
908
890
886
911
912
909
906
922
918
891
914
917
901
905
920
919
912
918
918
901
916
887
881
884
879
860
863
856
850
850
837
849
845
849
856
858
847
864
864
851
873
879
867
870
870
873
875
862
870
867
852
863
854
850
849
841
845
833
843
842
852
851
840
857
833
836
841
834
833
854
846
844
852
854
855
844
868
868
861
859
864
856
841
836
824
818
822
822
844
862
865
885
897
891
907
899
888
897
889
877
886
888
878
868
874
880
868
886
871
868
864
881
870
854
871
880
894
879
900
893
875
869
872
846
837
825
826
809
801
805
814
857
926
896
903
916
953
954
959
956
911
922
897
896
875
901
901
895
886
907
909
905
917
923
923
909
915
920
901
901
912
916
911
929
931
918
924
910
928
910
917
918
928
920
935
956
931
976
962
939
955
939
936
911
920
909
882
886
924
955
926
926
964
956
934
935
926
919
913
896
905
904
905
904
912
907
899
911
907
914
917
922
912
907
903
894
857
858
872
911
979
1066
1091
1033
1042
986
947
968
940
918
902
898
871
861
853
878
866
847
863
870
873
867
882
891
903
896
912
894
861
850
845
843
837
857
824
816
809
789
767
768
774
755
773
788
802
842
886
919
959
1047
1036
1038
1074
1107
1089
1165
1129
1019
1003
976
965
922
923
931
955
967
941
976
970
954
970
1027
1019
1057
997
951
994
1010
1001
1001
1021
1010
988
993
991
958
973
993
966
949
928
890
866
825
816
828
847
915
1007
989
992
1029
1018
950
925
908
886
871
852
864
870
868
886
861
852
839
837
825
810
803
804
784
759
755
737
738
734
716
710
705
695
691
691
686
695
717
764
822
922
1050
1084
1048
1099
1002
1003
1049
1064
1019
1022
1039
995
978
991
1028
947
948
1045
1069
1003
979
1030
1000
1022
1027
997
1003
1014
1028
994
1016
1034
991
967
991
1003
935
958
959
932
925
947
952
955
923
937
914
906
965
1038
987
1000
1040
1011
989
1035
996
969
1010
1003
957
952
973
979
947
975
972
963
942
959
955
937
917
931
940
941
945
933
951
955
913
905
871
865
884
900
948
1086
1173
1079
1078
1122
1024
965
969
969
961
980
980
979
965
970
983
963
973
988
993
962
986
1000
1018
971
984
1045
986
951
954
977
984
1028
1017
1010
982
975
999
968
965
986
999
979
983
1011
1007
974
968
937
933
927
943
959
931
946
953
960
943
921
910
889
879
895
933
977
1086
1160
1114
1029
1048
1042
1015
1024
1017
992
994
1012
970
959
971
976
947
978
983
994
991
1002
1009
977
972
1011
977
949
979
999
1016
957
974
977
952
983
1054
1052
1014
1047
1003
966
935
979
985
1002
1042
1063
1130
1037
999
1011
1018
942
947
931
916
918
955
975
907
898
895
890
888
923
931
934
938
951
942
958
1005
1016
1011
1052
1061
998
1015
1020
994
997
1032
1012
1007
1017
1013
975
953
947
952
953
985
1026
1015
1005
1058
1062
1038
1041
1045
990
964
986
1005
964
991
981
978
957
989
1009
1016
980
986
1032
1015
1000
982
989
973
988
1016
965
981
1012
1076
993
987
994
982
962
989
1025
1009
971
998
1005
982
988
994
995
963
989
979
957
937
960
925
892
895
905
937
921
934
940
946
967
1007
1018
993
960
958
932
934
964
945
932
936
949
961
942
979
975
934
952
954
957
970
975
995
962
946
981
1002
1011
989
998
1021
998
980
1006
1032
1013
1013
1001
1011
977
1011
999
957
988
983
971
956
967
975
962
971
994
1009
997
1028
1050
985
961
983
1019
1029
986
1004
1010
981
975
984
973
963
980
988
951
984
1007
1009
997
1016
1011
992
1006
968
974
943
985
984
997
1028
1045
1031
982
978
991
963
972
975
977
971
988
975
980
981
966
943
951
915
916
898
959
975
973
963
1012
1041
1049
1021
1042
1076
1017
1005
1057
996
978
998
970
999
973
1007
1008
952
918
902
913
922
992
1047
1045
1015
1038
1064
1074
1045
1016
1003
982
1002
1023
998
977
1007
1028
1017
1038
1064
1025
981
993
978
992
972
992
978
954
985
1003
952
940
950
986
967
993
1036
1036
1003
1018
1004
975
972
967
972
953
972
963
960
939
976
992
959
1014
978
966
932
946
962
954
958
991
1011
972
980
980
971
939
978
964
928
958
951
921
920
952
923
958
955
992
1048
984
994
1037
1003
985
999
1000
973
978
994
971
967
984
971
952
965
987
1006
979
1009
1012
980
943
949
967
973
949
958
992
1018
996
933
941
952
954
988
1023
1037
1017
1032
1037
985
1037
1005
1007
995
976
977
958
1001
1002
1005
1046
1083
1087
1044
1078
1054
1023
1018
1030
1022
1006
1028
1031
1051
934
929
943
920
945
937
923
901
902
921
919
933
935
991
1049
1042
1041
1056
1045
999
1024
1033
1005
1001
1021
1002
975
1004
1008
982
971
993
936
963
1022
986
995
975
962
947
983
1004
966
965
984
961
985
994
987
988
990
1007
984
997
1023
1016
988
1033
1054
984
986
970
959
947
947
992
975
1005
1001
988
964
985
1000
974
994
1011
966
963
987
978
952
976
983
933
955
957
956
933
976
984
980
1007
1040
1029
1015
1023
1047
1004
1015
1002
967
967
1000
978
952
962
973
955
981
995
993
945
957
932
892
894
867
855
854
871
892
901
951
1030
977
955
1001
1008
988
982
935
926
971
1012
998
1024
1080
1069
1014
1002
997
1005
990
979
1018
978
998
1022
1021
981
1003
1035
1012
999
936
890
887
903
954
954
1041
1120
1075
1095
1112
1065
1058
1031
992
996
1035
1025
981
1007
1048
1029
1066
1100
1029
1005
958
909
917
952
1012
1035
1066
1118
1120
1093
1061
1046
1022
1040
1030
988
1019
1012
977
966
1012
997
970
1012
1054
1064
1005
1046
1051
1017
1012
1038
1004
963
979
991
951
999
940
929
937
984
974
936
958
1010
1052
1021
1103
1099
1035
1003
1021
975
966
1019
986
940
984
999
964
968
1028
968
941
965
963
948
961
1016
1034
1003
1057
1056
1002
986
1035
1006
972
994
980
948
957
991
961
925
964
999
978
946
1004
1045
922
901
883
845
849
849
875
864
873
913
932
957
1044
1050
1013
1058
1037
1005
963
979
963
938
964
1013
958
948
978
1028
1032
995
1024
1062
1036
1025
1081
1048
1004
1026
972
958
976
1014
1012
981
1060
1043
1027
1013
1041
1031
1005
1043
991
959
984
1009
961
918
928
957
944
939
1053
983
936
950
998
944
940
1011
1055
1038
1033
1079
1022
998
1032
1010
971
935
970
986
972
950
1013
981
957
961
973
971
920
945
957
974
938
975
1006
964
974
1036
1019
950
961
973
948
967
1001
1035
896
904
871
832
829
835
858
850
870
899
933
979
1046
1027
984
1005
1014
1017
1047
1043
970
951
990
1034
1039
1044
1078
1085
1058
1077
1091
1044
1050
1044
1025
963
990
952
942
945
990
1017
951
967
980
949
929
977
973
956
947
990
1001
958
979
1010
981
922
930
921
935
928
1015
1063
1031
987
1037
1025
996
1025
1043
1039
993
1039
1061
1004
987
1033
1040
963
944
968
965
924
951
990
981
941
976
975
938
945
963
956
944
920
956
951
937
935
971
980
933
986
974
933
900
921
938
972
955
1034
1053
1007
987
1018
996
940
974
986
956
939
971
970
926
952
999
970
955
1015
1010
967
961
994
1016
968
1014
1013
976
960
971
962
925
949
979
997
980
1033
1032
972
984
1001
991
952
983
1011
985
989
1056
1028
986
1011
1047
1015
969
1014
1025
989
990
1027
1028
964
948
920
915
890
914
938
901
878
868
817
812
802
789
779
831
856
916
984
1073
1063
1051
1063
1028
1008
1025
1020
966
947
976
1013
954
988
1030
1002
988
1033
1024
981
997
1033
1052
933
959
1004
1022
985
1085
1014
986
1026
1077
1052
1040
1107
1094
1029
1052
1038
980
971
992
984
967
982
1009
980
963
1014
1014
974
1029
1051
1023
986
1007
994
956
987
1006
970
957
993
1002
961
976
1003
1014
980
1032
1039
1018
976
1014
1001
987
959
1001
1040
1000
989
1051
1048
988
1006
1014
971
943
994
996
956
935
991
982
942
944
986
1007
957
1013
1043
995
970
1031
1012
956
985
1028
1024
977
1016
1015
978
958
975
1002
974
977
1035
1020
979
1002
1006
953
921
991
978
921
947
1000
1015
975
1054
1054
982
1014
1030
1027
975
1012
1026
964
975
961
943
915
940
994
958
910
947
1019
915
872
861
848
852
939
1021
1077
1032
1108
1060
1023
1039
1043
980
1006
1007
996
970
1024
1025
977
1009
1018
999
961
1016
984
941
929
970
972
931
970
991
965
944
977
990
945
943
985
995
936
949
955
945
918
951
963
936
902
930
965
910
864
878
916
893
919
968
1042
1023
1002
1009
1002
970
987
985
1012
991
1019
1031
1002
978
1008
1003
959
946
969
965
933
965
1025
1014
966
996
989
928
938
959
984
895
920
951
949
940
1017
1018
974
1007
1041
1010
1001
1056
1014
970
1002
1022
990
972
1018
1014
982
1034
997
994
982
1053
1045
969
997
993
972
959
1028
1056
1008
1001
1020
995
941
962
953
918
956
1021
1017
982
1026
1038
920
908
942
974
960
1026
1044
1010
1001
1052
1033
1000
1061
987
948
976
1001
1038
1000
1099
1094
1051
1063
1079
1049
1000
1048
1024
980
1002
1002
976
939
987
985
961
1003
1013
990
956
999
1013
959
989
1007
999
969
1015
991
944
996
1008
989
940
996
970
925
937
986
980
950
979
979
958
983
1014
1065
1006
1025
1026
990
983
998
999
940
961
961
947
919
958
958
924
951
997
975
930
967
986
982
976
1060
1045
1000
1022
1030
989
974
1029
1018
968
976
998
1001
984
937
949
953
926
990
988
960
1004
999
979
970
986
984
949
965
978
990
965
993
1004
995
960
1011
994
964
982
1032
1006
951
1006
977
952
930
972
970
935
932
957
960
922
938
950
946
933
923
916
877
878
911
921
892
934
987
1012
1000
1061
1074
1015
985
928
880
839
847
825
804
829
817
808
816
815
810
831
876
920
957
1011
1081
1044
1039
1028
1017
1002
1046
1049
1013
1027
1064
1038
1008
1041
1049
996
1042
1036
983
952
1015
1010
977
943
1009
1000
930
904
934
895
874
853
898
953
965
996
1090
1077
1116
1023
963
935
974
1012
952
960
994
1012
991
1037
1018
1047
1056
1040
1006
1018
1047
1022
1027
1034
980
1013
1009
994
996
1063
1059
996
1020
1030
1006
1030
1076
1033
1013
995
969
965
972
969
955
981
1015
995
987
1005
1002
959
974
982
963
983
1017
988
989
1029
997
963
995
1011
957
967
1003
959
943
961
976
939
958
953
950
965
968
1023
992
972
986
965
1005
1003
980
1006
1015
1008
985
992
994
968
976
982
969
1013
1034
1054
1047
1058
1025
979
998
1000
977
981
999
960
968
985
932
959
975
957
956
989
973
928
948
982
955
959
994
960
939
960
959
930
947
961
944
934
946
1018
963
958
965
940
978
989
967
969
960
956
998
1019
986
1024
1056
1035
994
974
962
945
980
983
964
996
1011
970
984
988
950
945
983
982
954
979
988
952
955
997
980
973
982
978
949
961
979
919
942
965
955
956
1006
1014
980
977
979
937
962
985
987
939
966
995
946
977
979
949
975
988
944
934
935
950
913
970
982
950
968
984
973
943
960
952
936
950
960
963
949
948
975
962
964
979
973
976
1011
1016
990
1003
1009
973
979
1008
969
1008
974
956
920
960
991
982
980
1015
1038
953
949
962
933
969
978
984
956
979
974
951
965
972
933
948
955
950
920
952
912
908
931
982
1021
1039
971
984
998
1012
978
992
1009
970
986
954
931
920
905
974
1009
1003
977
995
1045
995
997
1022
1032
977
955
970
897
898
909
938
907
920
962
983
966
964
958
919
951
932
929
949
950
976
949
932
978
940
965
951
968
948
1010
977
950
985
995
997
960
971
1008
968
966
970
953
922
967
973
933
995
958
957
921
960
982
942
998
988
987
951
955
972
958
945
957
975
929
1003
985
973
957
934
934
914
961
986
1004
1003
1043
1075
1034
1044
1042
1019
989
1026
1026
1014
1032
1046
1022
1028
1048
1018
962
974
989
951
976
957
977
938
962
975
938
925
959
942
932
988
967
952
991
1003
1016
991
1047
1008
963
985
973
996
973
993
1005
963
991
1013
981
966
1011
1016
961
980
984
945
923
971
965
944
980
1000
953
1009
1043
1033
976
956
944
899
912
934
935
951
991
1015
1022
1015
1052
1009
1038
1030
1010
963
988
973
941
956
993
1001
969
988
968
941
981
1001
966
992
1004
1002
988
1008
1024
978
996
1006
977
981
971
993
946
970
998
1038
994
1017
1035
1008
972
1004
1015
962
967
967
949
937
956
963
946
1004
1023
1017
999
1013
1040
1002
993
1010
977
962
954
958
934
988
1021
1054
986
1013
1052
1011
979
987
995
949
989
1011
967
982
999
958
931
925
942
918
969
967
952
925
947
972
970
936
956
966
936
973
951
949
922
955
943
939
918
942
950
932
960
991
995
967
1007
1001
934
929
944
976
941
963
954
907
890
856
831
821
834
863
860
856
878
874
823
825
802
783
765
789
767
766
742
736
734
740
743
744
732
719
705
697
704
693
690
687
697
682
695
692
703
723
766
800
870
931
949
1005
1073
1108
1082
1103
977
945
1061
1033
1057
1124
1199
1117
1119
1050
1063
979
951
950
1013
1011
1008
1028
1028
1023
1070
1088
1048
1065
1031
976
1011
1020
973
1046
1107
1021
1048
1091
1037
1059
1084
1032
1014
1058
982
954
942
909
889
873
887
868
900
937
1007
952
1018
1004
980
1018
1018
1019
1038
999
971
1008
1065
1033
1118
1138
1059
1066
1054
1035
989
1046
1065
974
934
1012
1093
1070
1102
1094
1024
1041
993
928
894
896
900
849
878
895
934
1064
1125
1075
1100
1136
1093
1025
1029
1015
981
1006
1055
962
915
891
874
860
914
1044
1046
1081
977
901
883
855
832
817
805
813
825
861
1013
1062
1069
1143
1120
1134
1145
1091
1081
1140
1131
1048
1049
1083
1049
1045
1085
1040
997
1043
1021
976
975
1004
1011
1002
1019
1058
1008
1033
1043
998
997
978
960
939
970
939
971
1072
1063
1028
1084
1062
971
947
973
896
908
944
959
991
1037
1035
991
990
939
1010
1050
1046
1003
1030
1072
1032
1045
1096
1034
1037
1027
1029
947
963
1009
993
1044
1039
1016
1071
1074
1048
1006
1056
1060
1008
1043
1043
1008
1037
1052
1003
961
972
995
980
995
1004
978
989
1043
1015
971
1001
1003
940
983
978
938
952
979
975
934
993
1002
981
1009
1068
1033
1063
1050
989
976
975
975
934
963
996
959
993
1041
1020
1000
1014
1027
968
993
999
978
986
983
955
950
968
960
960
927
935
952
914
968
1036
1012
1010
1032
1021
1007
1026
1064
997
1021
1009
978
1013
1049
1001
926
970
995
931
990
1042
1028
998
1008
991
1007
975
986
953
988
1037
1029
992
1041
1028
1003
1031
1026
1023
1030
1004
954
960
972
996
961
973
994
982
995
992
963
942
973
992
1006
1000
1017
991
978
1037
1030
975
990
1039
1013
975
1020
1051
997
1032
1063
1021
1014
1049
1023
978
982
1007
941
981
970
966
940
997
1025
1002
1042
1030
988
992
1021
1020
1013
996
1005
992
1031
1041
995
978
995
990
956
971
1010
962
988
996
941
947
957
968
929
941
961
939
960
948
921
942
964
937
939
955
962
916
927
957
949
922
959
1008
968
972
1015
961
1018
997
987
959
974
1030
1004
1044
1057
1027
1036
1050
1042
971
997
1008
983
968
1026
1032
976
987
996
988
943
973
990
942
969
969
955
907
956
956
924
962
993
967
941
976
1025
951
985
1029
984
990
1064
1058
987
1029
1022
981
986
1021
1013
951
953
975
908
972
1003
975
959
976
975
1002
988
1042
1010
1067
1023
983
946
912
889
870
932
992
982
1011
1126
1080
1064
1018
1011
959
973
1002
995
994
1013
1020
993
997
1015
1008
963
1002
988
965
967
989
969
968
977
990
972
995
1002
971
995
1005
993
1010
1021
1010
1023
1047
1046
1034
1022
1030
1024
986
1003
1027
960
976
987
992
956
987
998
970
971
999
979
968
981
998
947
980
987
1060
965
950
962
943
965
969
946
964
1008
1008
967
986
1011
969
991
1024
999
1002
1031
1027
982
1010
1022
981
953
982
981
945
982
1016
974
974
956
916
909
939
949
916
923
959
955
937
989
1036
985
1015
1060
1024
1003
1020
1024
996
1014
1031
1024
977
1016
1016
977
985
985
962
973
972
936
967
982
989
965
972
989
963
975
992
999
980
1001
1001
980
975
980
979
947
975
984
944
936
957
952
932
979
985
924
930
921
918
913
948
978
947
973
1019
1013
997
1026
1023
1000
1013
1027
969
1005
997
943
944
956
961
919
967
980
965
985
1008
973
991
992
983
955
969
980
961
992
986
957
968
1006
974
1007
1025
1016
1001
1008
979
917
935
942
914
921
949
991
940
964
1007
975
987
1012
976
956
964
976
953
958
968
967
942
967
965
915
948
1008
1000
962
976
966
933
951
965
941
978
1027
1025
1013
1020
1025
971
998
989
976
1013
992
961
980
1001
984
990
988
990
934
952
962
993
948
986
997
985
996
1005
980
1010
1003
972
948
988
994
947
958
992
979
988
1011
1023
1001
958
951
914
925
954
983
945
981
994
977
995
994
966
951
964
987
954
975
999
984
968
997
1003
1044
973
1013
1045
1020
1018
1001
1010
950
960
952
934
944
967
967
965
999
1027
958
1012
984
946
955
976
1018
973
980
1000
949
974
969
966
932
1015
975
963
976
996
975
958
976
1000
957
1003
1017
980
981
988
988
968
1007
992
955
972
995
1006
964
1000
1031
977
1000
998
953
959
965
985
959
974
976
962
927
966
981
956
976
967
952
924
956
978
954
955
972
963
958
983
992
940
962
980
959
921
978
976
944
960
1002
981
961
980
1009
961
973
978
955
947
963
957
914
940
968
930
967
954
996
955
1024
1016
978
971
1006
1002
942
972
980
948
961
1016
1010
976
1001
1070
1036
1034
1035
951
928
988
993
977
1005
1062
989
1008
1001
973
932
972
973
936
968
962
972
921
948
941
915
967
979
972
976
1006
1041
995
1009
1021
994
993
996
1003
965
989
1016
987
974
1002
993
949
963
995
990
974
992
1011
978
996
1038
983
984
1012
961
974
1035
990
969
982
980
950
932
971
956
933
1010
1039
1005
1012
983
975
911
914
939
967
976
1016
1039
1007
1013
1049
1028
1022
1032
1073
1008
1017
1009
970
984
1005
974
975
1003
997
974
977
981
951
948
959
945
911
967
995
939
1004
1051
1012
985
1015
1029
991
1010
1026
969
939
966
959
953
996
991
951
984
1006
984
991
1016
1027
1004
1040
1035
994
983
1007
953
978
989
979
941
980
989
962
957
977
997
990
993
1006
979
969
965
986
943
979
1007
961
999
1013
995
993
1006
987
974
985
1002
990
973
986
989
935
960
961
944
953
988
972
960
1000
1015
984
994
1023
963
943
956
952
923
954
970
945
938
987
966
1024
961
947
933
947
966
972
965
1007
1037
984
1008
1026
994
979
1001
1001
965
998
1007
1000
959
989
1031
982
994
981
971
961
1002
1041
964
976
997
1021
980
1014
1019
957
978
990
967
974
1004
1008
973
989
1084
967
967
965
947
922
962
1021
998
998
1003
951
973
989
991
975
990
1003
956
987
1002
941
951
961
943
954
999
989
978
1012
1011
951
959
1018
995
912
946
968
940
948
950
914
932
974
998
949
966
981
1020
974
1021
1026
993
1009
990
961
945
960
983
937
963
961
968
959
1000
992
946
952
962
951
879
948
972
934
969
977
967
1004
1024
1015
992
1028
1027
976
993
1001
962
984
964
946
927
964
989
940
960
971
959
937
960
1000
979
996
1006
1003
996
1010
1010
984
981
966
959
946
950
946
909
925
976
945
940
977
1009
981
1017
1042
990
996
1012
1000
957
982
978
960
975
960
978
951
967
990
972
1001
993
973
957
976
997
968
998
1012
1006
978
1001
1000
956
986
1007
959
947
995
974
968
978
1018
991
985
1003
997
959
973
984
944
976
991
957
928
982
951
925
958
966
979
939
978
1008
950
943
923
930
917
973
934
903
899
897
920
913
909
938
937
925
921
940
935
961
968
976
957
1002
1018
1020
1005
1050
1018
989
982
962
939
956
966
943
930
978
954
932
953
971
965
939
992
969
963
970
975
993
951
979
968
935
950
982
966
946
966
1002
998
1018
992
1011
966
977
1019
967
999
1046
1004
957
991
1013
985
1014
1062
1016
1013
1039
1014
948
960
958
961
936
959
993
992
982
1014
970
971
998
1002
981
1016
1021
1001
1014
1056
1040
1015
1006
1033
1024
1010
1061
1070
1026
1046
1022
987
965
977
979
953
993
1041
970
991
1008
1010
1021
1034
1017
975
997
994
967
991
1021
985
1008
1026
1019
997
1012
1005
970
990
986
978
1000
1024
1007
964
1008
1035
984
993
1017
1029
994
1028
1006
968
979
992
1000
972
989
986
985
991
1014
1008
948
958
970
941
943
962
971
949
983
965
955
969
982
969
971
1026
1007
986
1047
1018
989
1002
1008
964
957
973
970
945
973
983
962
976
975
952
940
994
1031
986
1017
1054
1021
966
968
991
947
980
980
921
950
962
958
966
990
1005
999
1020
1073
1057
1041
1057
1042
998
1008
1038
975
994
1021
980
981
1001
992
977
981
1022
972
979
1005
988
967
981
990
998
950
910
889
886
914
928
916
930
970
968
941
971
959
938
962
974
967
938
988
1021
995
997
1047
1026
1018
1066
1077
1054
1039
1073
1065
1004
982
1001
976
971
1004
1003
979
987
1012
998
958
980
1016
984
987
985
991
969
1018
1043
1044
1014
1032
1018
962
955
970
973
931
981
981
950
957
979
991
977
983
1012
948
964
981
1018
963
998
1043
1009
1021
1033
1021
1010
1019
1028
969
1013
1015
1003
994
1020
1021
1015
1006
1044
1023
955
954
959
945
977
995
962
950
982
978
954
1029
970
964
947
966
930
899
897
911
893
899
918
910
922
957
990
975
993
1002
970
982
1006
1019
992
1033
1092
1071
1031
1068
1078
1048
1026
1041
1055
1012
991
993
958
985
1003
976
982
1037
1030
1001
1018
1052
1030
999
1017
1035
1044
1022
1085
1083
1047
1061
1091
1041
993
984
981
971
1030
1032
1008
1024
1040
1026
1014
1009
1016
989
996
1031
1007
1012
1040
1021
1002
1065
1053
968
940
938
962
950
952
974
964
954
945
918
900
882
867
838
822
808
795
779
765
759
753
748
732
718
711
697
642
701
672
668
661
663
678
670
669
667
657
662
670
680
672
693
714
719
733
767
774
757
787
791
789
789
920
1070
1124
1092
1150
1155
1132
974
961
1011
1048
1155
1250
1158
1188
1185
1030
1064
1159
1143
1054
1067
1165
1150
1145
1176
1245
1146
1122
1094
1113
1120
1118
1072
1078
1114
1095
1060
1067
1053
1002
957
911
912
923
905
889
866
921
923
975
1050
998
1066
1165
1131
1169
1178
1168
1169
1174
1149
1174
1205
1108
1118
1191
1155
1190
1216
1080
1080
1135
1095
1076
1151
1099
1045
1068
1083
1045
1068
1077
1018
969
964
984
976
920
919
890
875
841
842
875
951
978
1007
1020
1028
1012
1061
1100
1126
1134
1025
998
1061
1142
1128
1174
1185
1135
1159
1152
1119
1159
1227
1157
1098
1127
1159
1080
1101
1171
1197
1078
1132
1129
979
934
924
912
904
890
870
912
994
1003
996
1069
1119
1063
1085
1096
1072
1028
1016
988
970
987
934
927
899
887
876
866
882
883
903
901
920
943
932
961
1008
1091
1157
1131
1154
1154
1157
1136
1174
1157
1132
1003
934
893
875
900
967
1019
1002
1053
1077
1088
1159
1237
1203
1263
1246
1183
1179
1183
1155
1143
1070
997
981
956
945
975
995
1045
1031
932
919
896
874
847
819
834
642
959
788
791
776
758
769
760
741
741
738
732
721
716
707
706
692
698
685
703
702
722
723
761
815
857
901
1001
1072
1141
1157
1199
1217
1306
1300
1327
1276
1245
1250
1185
1193
1170
1087
1065
1106
1157
1120
1122
1134
1100
1101
1094
1095
1018
1082
1116
1046
1098
1085
1073
1081
1099
1071
1065
1113
1111
1074
1046
1090
1082
1051
1174
1144
1036
1029
1082
991
1007
1062
1055
1031
1030
1025
1018
1047
1039
1000
1055
1072
1073
1031
1071
1070
1009
1043
1055
1076
1072
981
972
1004
1084
1084
1089
1074
1122
1035
982
1011
1040
1037
1033
1014
986
961
946
926
916
899
877
863
848
832
825
838
826
821
801
807
815
792
802
812
860
929
939
960
978
973
964
976
958
935
940
960
1003
1025
1107
1127
1117
1119
1093
1073
1114
1133
1079
1004
962
938
914
884
862
837
821
825
807
795
800
778
778
779
740
748
732
734
712
724
711
704
705
704
720
740
795
850
925
957
890
894
955
891
887
888
876
869
860
866
899
959
1097
1170
1198
1205
1252
1246
1256
1214
1168
1136
1139
1158
1169
1185
1144
1052
957
910
900
882
884
887
900
927
930
961
1047
1094
1126
1131
1120
1114
1126
1117
1085
1093
1085
1074
1083
1064
1062
1110
1086
1064
1049
1034
1008
1030
928
860
843
836
835
842
832
861
901
946
976
1015
1041
1088
1073
1096
1126
1110
1134
1098
1127
1151
1163
1150
1158
1112
1136
1127
1057
1002
1008
996
1058
979
958
997
1028
966
966
977
991
1067
1114
1096
1126
1143
1081
1091
1089
1061
1055
1069
1077
1038
1061
1075
1064
1070
1035
961
942
982
1038
956
971
996
953
983
1035
1018
1045
1072
1089
1111
1113
1071
1115
1086
1051
1085
1081
1041
1074
1047
1036
1035
1084
1085
1078
1056
1084
1068
1044
1048
1035
996
973
965
978
1054
1066
1075
1124
1096
1075
1075
1126
1064
1052
1066
1047
1008
1009
1026
1037
1005
1018
1002
1002
1002
1061
1036
1003
1022
1024
1037
997
985
997
967
988
944
976
1014
1068
1100
1086
1077
1098
1080
1066
1073
1057
1058
1042
1023
1036
1034
1009
1039
1052
1065
1058
1085
1068
1029
1035
1041
1002
969
1013
1042
1049
1029
1023
1039
1022
1035
982
1012
1034
978
965
971
975
1015
998
1030
1102
1121
1155
1149
1115
1118
1099
1096
1102
1080
1110
1133
1139
1133
1162
1164
1135
1089
1106
1102
1131
1093
1070
1085
1078
1038
1063
1106
1071
1055
1107
1120
1035
1001
982
962
966
1016
988
1016
964
915
981
1031
1115
1121
1129
1123
1099
1110
1125
1117
1147
1178
1163
1163
1150
1196
1170
1145
1161
1158
1140
1121
1122
1110
1073
1080
1098
1077
1060
1083
1101
1071
1047
1094
1108
1082
971
953
910
905
907
874
861
846
820
824
803
815
848
925
980
1012
1092
1072
1091
1131
1137
1128
1124
1181
1135
1119
1102
1139
1148
1213
1192
1204
1153
1248
1115
1067
1088
1103
1105
1076
1107
1026
1029
1074
1133
1142
1121
1120
1122
1050
1026
1077
1086
1121
1087
1105
1088
1050
1070
1072
1070
1063
1075
1062
1069
1102
1103
1050
1117
1149
1211
1240
1151
1143
1139
1091
1096
1086
1064
1030
1014
1065
1104
1117
1093
1165
1140
1189
1122
1128
1118
1143
1096
1098
1056
1047
1022
1011
1008
1036
994
996
1009
934
930
911
898
918
959
970
968
995
1017
1003
998
991
949
961
967
970
968
997
1063
1059
1100
1127
1111
1097
1102
1097
1082
1082
1078
1105
1099
1104
1109
1115
1110
1102
1112
1087
1076
1094
1071
1053
1064
1051
1024
1044
1052
1039
1030
1072
1055
1049
974
939
947
971
1012
1066
1050
1052
1034
1033
1037
1030
1030
1034
1022
1017
1011
1003
1030
1038
1036
1042
1067
1080
1063
1081
1081
1107
1111
1037
1025
1044
1053
1012
1041
1086
1018
1051
1080
1060
1088
1126
1090
1079
1079
1065
1055
1052
1091
1085
1060
1069
1049
1051
1035
1022
1030
1023
1011
1018
1013
1013
1018
1015
1034
1029
1012
1033
1035
1043
1031
1041
1058
1056
1107
1107
1080
1068
1079
1031
1007
1032
1018
1013
1032
1036
1045
1058
1038
1023
1037
1028
1029
1007
1012
1000
986
1016
1024
1059
1012
1031
1018
1013
999
1012
1014
1010
1006
1004
989
956
905
863
857
857
959
1074
1002
1081
1107
1073
1024
998
976
961
946
942
939
936
931
937
930
943
953
1010
1059
1033
1056
1064
1080
1065
1102
1070
1059
1065
1050
1040
1066
1056
1039
1038
1041
1022
1010
1013
1017
1030
1037
1041
1041
1040
1038
1030
1029
1031
996
993
1006
958
959
921
900
860
850
824
809
774
793
768
748
738
735
707
732
725
698
709
696
684
681
687
689
673
664
697
689
685
692
698
692
694
713
728
742
777
835
864
946
1010
1112
1287
1337
1178
1325
1361
1285
1118
1067
1035
1098
1146
1081
1068
1070
1097
1049
1051
1055
1001
960
960
924
903
938
948
976
1007
1099
1182
1067
1130
1269
1240
1109
1053
1036
1060
1102
1081
1063
1063
1050
1051
1084
1103
1069
1043
1033
1046
996
990
1052
1108
1134
1202
1170
1177
1173
1053
1065
1103
1097
1067
1073
1129
1098
1093
1081
1056
1066
1078
1105
1090
1091
1102
1086
1118
1150
1122
1091
1099
1091
1072
1083
1139
1128
1134
1153
1133
1147
1116
1069
1037
1069
1047
1031
1065
1096
1168
1175
1183
1177
1128
1118
1088
1090
1087
1085
1104
1126
1124
1085
1070
1050
1034
1040
1035
1021
1034
1048
1042
1066
1033
1024
1028
1052
1027
1064
1122
1093
1086
1121
1076
1065
1112
1120
1099
1125
1063
1070
1058
1071
1057
1041
1044
1037
1026
1040
1043
1074
1061
1026
1054
1031
1023
1029
1008
1011
1006
1020
1011
989
1002
1037
1098
1113
1113
1176
1133
1154
1113
1085
1036
1043
1030
1011
1022
1049
1093
1080
1073
1085
1102
1121
1134
1164
1219
1162
1150
1154
1140
1113
1088
1067
1077
1050
1033
1001
976
971
1056
1148
1219
1267
1210
1126
1147
1102
1057
1085
1212
1232
1162
1186
1214
1126
1085
1057
1091
1087
1118
1168
1156
1170
1148
1158
1166
1135
1135
1134
1088
1062
1062
1054
1052
1060
1023
1050
1074
1057
1076
1041
1019
1000
1033
1072
1085
1169
1153
1179
1204
1086
1045
1039
1065
1066
1292
1470
1188
1167
1133
1124
1140
1162
1117
1095
1118
1295
1130
1021
978
936
915
908
914
998
1167
1281
1237
1144
1157
1124
1060
1034
1058
1009
978
1000
1008
1061
1025
1102
1231
1227
1107
1064
1053
1035
1031
1109
1086
1024
1015
918
902
867
841
826
807
805
794
797
795
815
826
852
890
904
939
935
955
960
959
985
1029
1036
1076
1151
1070
1085
1088
1119
1152
1108
1123
1135
1089
1069
1045
1011
997
1013
1037
1032
1079
1092
1049
1048
1043
1014
979
963
965
972
954
951
963
963
966
999
1018
976
970
934
912
896
864
858
843
834
824
821
823
811
805
810
822
829
835
865
903
936
1015
1086
1117
1116
1142
1128
1089
1091
1070
1058
1119
1135
1077
1037
1042
1014
997
1001
1017
1014
1057
1120
1072
1117
1106
1045
1027
1042
1024
991
1003
1026
1036
1035
1068
1073
1077
1057
1048
1037
1062
1038
995
1002
1008
1057
1042
989
1020
1046
1055
1057
1102
1068
1029
1015
1027
999
1011
1058
1076
1134
1210
1173
1134
1123
1108
1075
1066
1053
1064
1085
1085
1058
1097
1087
1058
1060
1074
1046
1057
1051
1050
1027
1026
1016
988
973
980
982
983
1010
998
1015
1038
1029
1026
1026
1066
1067
1054
1059
1063
1055
1031
995
975
947
947
972
977
994
1087
1149
1116
1130
1081
1045
1066
1041
1028
1038
1042
1072
1070
1088
1119
1075
1105
1086
1125
1075
1113
1156
1089
1075
1131
1053
1018
1051
1104
1036
1070
1078
1056
1032
1034
1023
1004
988
994
975
1010
1060
1043
1128
1113
1070
1063
1076
1092
1136
1157
1161
1200
1134
1096
1118
1131
1090
1099
1104
1083
1078
1098
1081
1067
1097
1103
1097
1099
1104
1096
1098
1087
1092
1059
1068
1054
1039
1054
1084
1077
1069
1085
1085
1052
1089
1071
1047
1067
1086
1105
1116
1159
1159
1164
1142
1091
1108
1104
1084
1076
1099
1075
1096
1075
1081
1093
1086
1085
1121
1121
1093
1191
1127
1112
1192
1192
1184
1170
1144
1167
1070
1029
1033
1027
1004
998
1018
998
1001
1025
1029
1052
1070
1044
1052
1023
1003
996
1016
1023
1011
1032
1014
1014
979
974
988
1075
1136
1084
1117
1133
1084
1072
1059
1038
1075
1057
1034
1060
1041
1041
1007
1014
1049
1024
1044
1069
1093
1068
1097
1100
1072
1083
1110
1094
1096
1112
1153
1111
1094
1102
1068
1088
1092
1071
1055
1058
1030
1011
1032
982
971
992
1006
1034
1145
1194
1105
1125
1059
1057
1063
1071
1062
1046
1051
1026
1069
1092
1087
1059
1077
1073
1068
1117
1091
1053
1074
1085
1123
1113
1157
1143
1087
1108
1097
1110
1067
1085
1100
1104
1124
1135
1104
1092
1097
1103
1075
1081
1096
1088
1087
1091
1050
1086
1073
1042
1029
1011
1049
1050
1156
1230
1152
1108
1109
1111
1140
1140
1144
1092
1102
1095
1114
1147
1120
1122
1138
1089
1108
1113
1079
1080
1110
1106
1068
1085
1135
1126
1142
1217
1181
1167
1196
1112
1092
1097
1075
1077
1057
1071
1066
1080
1064
1051
1066
1038
1041
1072
1057
1055
1042
1044
1060
1050
1053
1096
1086
1110
1101
1102
1081
1079
1070
1074
1066
1051
1067
1019
983
960
1048
1221
1207
1295
1212
1095
1141
1101
1051
1130
1130
1127
1111
1156
1134
1122
1159
1146
1103
1139
1159
1147
1106
1123
1094
1096
1123
1110
1107
1115
1075
1073
1070
1062
1055
1070
1051
1074
1054
1049
1069
1045
1017
1029
1038
1005
984
946
964
970
1009
1042
1031
1153
1211
1147
1172
1145
1112
1121
1112
1112
1111
1117
1111
1102
1111
1096
1120
1090
1118
1126
1098
1096
1103
1095
1090
1096
1079
1050
1024
1047
1048
1023
1056
1092
1129
1136
1127
1115
1086
1088
1099
1066
1035
1029
1056
1066
1055
1037
1072
1045
1013
992
1015
1076
1097
1162
1130
1108
1129
1112
1085
1077
1063
1062
1068
1070
1056
1049
1088
1108
1123
1098
1086
1117
1103
1092
1112
1057
1051
1033
1036
1009
1002
1022
1025
1050
1020
1042
1046
1040
1048
1043
1043
1030
1020
1039
1039
1072
1055
1040
1029
1038
1034
1032
1018
1024
1034
1009
1024
1032
1028
1027
1035
1035
1053
1042
1038
1040
1051
1072
1068
1052
1067
1044
1033
1029
1014
1021
1024
1024
1057
1034
1043
1048
1053
1026
1031
1012
1021
1022
1028
1032
1047
1062
1051
1047
1045
1068
1046
1058
1023
1003
1014
1026
1034
1019
997
1009
994
1012
1003
992
1004
983
986
999
1037
1033
1038
1030
1034
1026
1018
1020
1002
996
995
989
980
1007
1001
1013
1028
1008
1020
1019
1004
1007
998
972
987
1015
1078
1068
1138
1148
1099
1083
1076
1054
1021
1008
993
969
966
970
988
999
1050
1079
1074
1038
1047
1044
1009
1021
1033
1043
1057
1089
1088
1086
1101
1090
1095
1077
1029
1025
1029
1027
1045
1060
1067
1067
1072
1058
1033
1047
1044
1030
1034
1021
1017
1023
1010
1013
1026
1045
1046
1045
1043
1077
1035
1013
1017
998
1009
984
958
958
973
967
967
998
1007
995
986
987
968
961
955
935
944
937
933
947
962
961
968
972
960
969
957
956
948
980
995
1026
1002
1019
1015
974
963
953
927
917
941
954
990
1021
1072
1054
1075
1096
1109
1087
1076
1057
1049
1056
1034
1045
1035
1022
992
987
987
1000
1004
1024
1026
1014
1020
1021
1019
1019
1009
1019
1012
1011
1008
1023
1009
1006
1017
1025
1025
1008
1000
996
1006
1007
1003
1013
989
989
999
989
983
999
1014
1027
1029
1040
1072
1058
1040
1034
1036
1019
1007
1006
994
992
1006
998
1021
1011
1007
1015
1012
1012
1026
1017
1008
1021
1020
1019
993
989
989
978
971
968
970
963
969
961
945
958
950
952
979
982
988
996
986
983
994
993
982
989
985
979
964
983
968
958
983
971
966
988
983
990
989
988
977
988
979
988
980
1006
1027
1038
1044
1042
1041
1021
1016
1002
1008
1024
1039
1042
1036
1036
1064
1064
1069
1054
1065
1071
1041
1036
1035
1024
1026
1036
1014
997
1010
992
990
987
982
979
971
967
971
975
978
996
985
1010
1014
999
1011
1044
1038
1033
1040
1031
1037
1035
1014
996
987
1004
993
979
999
1006
1014
1008
1014
1065
1038
1044
1052
1043
1045
1035
1019
995
989
1003
1005
1006
1015
1037
1032
1028
1034
1031
1011
1013
1008
1015
1022
1025
1037
1048
1062
1060
1047
1032
1026
1010
1006
989
979
977
977
969
982
991
997
1008
1020
1001
962
945
885
862
835
822
820
819
826
895
1410
1221
1180
1154
1089
1080
1087
1051
1044
1047
1033
1022
1017
1017
1008
1020
1040
1038
1072
1074
1080
1083
1102
1121
1080
1081
1075
1082
1094
1054
1057
1065
1058
1025
1043
1035
1033
1041
1048
1052
1063
1071
1051
1050
1071
1060
1056
1079
1029
1001
989
968
956
1023
1097
1123
1146
1013
990
958
932
918
903
907
903
903
931
961
976
1006
1083
1119
1093
1134
1211
1222
1149
1146
1150
1134
1136
1107
1088
1085
1072
1065
1079
1094
1057
1094
1088
1066
1067
1082
1094
1136
1153
1173
1116
1131
1093
1072
1067
1058
1066
1050
1051
1058
1023
1042
1065
1049
1052
1047
1082
1051
1065
1084
1040
1071
1069
1061
1035
1059
1121
1111
1141
1142
1115
1124
1086
1054
1043
1028
1013
1006
1008
994
995
1042
989
962
946
933
980
978
1004
1066
1091
1010
1043
1065
994
996
1012
1015
1030
1060
1103
1107
1101
1103
1070
1094
1074
1078
1081
1081
1063
1072
1045
1039
1052
1070
1099
1074
1092
1102
1103
1071
1023
1045
1062
1074
1032
1056
1098
1115
1046
1047
1037
1030
1112
1120
1150
1219
1167
1160
1121
1071
1040
1040
1039
1067
1044
1057
1048
992
976
1004
1081
1170
1184
1100
1122
1098
1097
1061
1063
1048
1049
1047
1059
1026
1050
1053
1033
1047
1039
1013
983
995
999
976
994
1076
1031
1048
1086
1075
1050
1043
1099
1050
1005
1030
996
1066
1132
1188
1210
1184
1184
1192
1140
1101
1088
1078
1095
1096
1067
1052
1079
1050
1066
1099
1124
1158
1161
1154
1130
1131
1128
1115
1108
1070
1023
1034
1045
1033
1019
1022
1008
1003
994
1008
1007
1015
1005
1034
1030
1022
1041
1054
1021
1036
1036
1033
1036
1012
1013
1024
1033
1028
1020
1017
1029
1027
1045
1051
1041
1016
1035
1032
1012
1035
1037
1046
1019
1012
1009
1001
1009
1026
1063
1045
1043
1032
1023
1008
974
954
903
890
897
923
962
999
1035
1036
980
1035
1071
1009
1029
1037
1020
989
973
964
953
919
919
936
915
942
979
1069
1071
1147
1156
1081
1127
1109
1065
1106
1090
1066
1041
1041
1044
1025
1062
1140
1118
1160
1171
1113
1171
1130
1138
1106
1116
1099
1054
1029
1020
1007
1014
1082
1056
1049
1122
1193
1159
1144
1125
1116
1102
1113
1079
1106
1097
1069
1102
1129
1128
1099
1102
1065
1060
1009
982
944
905
890
872
890
909
959
999
1092
1178
1112
1092
1107
1134
1189
1177
1101
1082
1096
1103
1073
1099
1093
1077
1098
1083
1055
1101
1062
1046
1068
1064
1037
1047
1061
1043
1085
1034
1025
1021
1044
1052
1050
1060
1059
1044
1070
1023
971
975
978
967
998
1131
1158
1170
1176
1140
1114
1133
1117
1121
1116
1088
1034
1057
1038
1043
1054
1082
1071
1108
1128
1176
1129
1169
1158
1120
1139
1103
1122
995
937
907
889
910
941
961
1023
1169
1161
1170
1166
1148
1150
1156
1100
1088
1085
1050
1085
1085
1083
1049
1076
1081
1094
1057
1113
1039
1195
1145
1113
1100
1165
1127
1134
1092
1067
1075
1095
1098
1014
1065
1065
1056
1049
1015
1024
1013
1040
1088
1059
1067
1104
1117
1092
1081
1067
1034
1055
1055
1077
1067
1090
1076
1065
1073
1043
1036
1051
1086
1143
1079
1128
1138
1098
1119
1130
1091
1082
1042
1041
1037
1038
1016
1040
1073
1089
1097
1102
1082
1107
1025
986
1002
1024
1080
1179
1221
1166
1175
1161
1116
1080
1081
1059
1095
1087
1094
1094
1151
1108
1083
1050
1052
1020
1030
1102
1167
1169
1219
1164
1150
1159
1143
1090
1073
1058
1019
1042
1050
1060
1026
1023
1055
1047
1042
1079
1092
1085
1097
1075
1064
1095
1183
1155
1091
1039
1063
995
1013
1034
1001
1035
1143
1170
1179
1201
1176
1125
1078
1048
1000
1017
1044
1048
1061
1093
1088
1076
1120
1153
1098
1126
1162
1077
1058
1080
1072
1040
1029
1039
1040
1013
995
972
963
979
997
984
1063
1170
1155
1195
1155
1125
1146
1144
1115
1138
1136
1071
1106
1140
1141
1154
1147
1107
1143
1182
1137
1125
1101
1081
1039
1008
1004
1017
1210
1112
1094
1080
1072
1055
1086
1095
1082
1080
1119
1083
1055
1069
1066
1044
1075
1074
1037
1029
1041
1037
1053
1078
1057
1026
1070
1080
1061
1055
1105
1060
1046
1077
1084
1084
1103
1115
1069
1060
1021
998
1002
1025
1039
1017
1111
1050
1039
1067
1062
1013
1034
1036
1028
1059
1063
1107
1065
1069
1053
1056
1033
1054
1194
1035
988
978
1006
1113
1236
1095
1010
993
1035
1027
1052
1066
1046
1043
1059
1067
1066
1100
1091
1103
1123
1129
1118
1098
1098
1066
1082
1090
1116
1070
1092
1107
1095
1129
1084
1076
990
987
985
1024
1076
1038
1073
1092
1093
1114
1100
1088
1095
1113
1072
1070
1081
1050
1086
1068
1052
1037
1011
1025
1012
1021
1017
952
965
982
1024
1130
1196
1150
1139
1070
989
989
1014
1003
1088
1159
1190
1220
1214
1184
1173
1174
1128
1144
1148
1101
1112
1100
1069
1123
1103
1083
1068
1050
1026
1018
1031
1027
1018
1037
1053
1042
1072
1037
1031
1100
1089
1072
1100
1140
1117
1092
1163
1095
1016
985
957
984
1017
1149
1230
1335
1223
1201
1133
1160
1104
1100
1107
1079
1059
1068
1052
1055
1109
1101
1077
1100
1168
1072
1070
1085
1078
1125
1133
1122
1098
1105
1111
1002
980
951
937
972
1017
1077
1117
1163
1182
1191
1185
1119
1070
1046
990
981
1009
1035
1050
1124
1151
1145
1139
1157
1126
1108
1093
1068
1086
1081
1070
1098
1094
1052
1108
1102
1068
1071
1089
1099
1045
1053
1037
1051
1052
1062
1043
1022
1077
1086
1166
1144
1063
1038
1055
1026
1037
1044
1017
1028
1066
1067
1050
1066
1047
1014
1029
1038
1052
1063
1099
1077
1107
1147
1056
1047
1074
1049
1052
1059
1066
1070
1122
1174
1140
1197
1126
1014
988
951
919
909
884
890
901
883
906
915
920
934
958
961
985
1085
1163
1184
1195
1210
1189
1169
1195
1187
1130
1001
991
955
909
915
917
905
935
953
906
911
883
860
847
825
808
790
784
782
782
775
763
762
758
743
730
728
748
740
738
736
734
745
763
774
784
809
879
915
972
1022
1125
1271
1278
1357
1295
1362
1179
1103
1120
1153
1141
1058
1007
1007
972
982
987
1024
1014
1073
1104
1138
1181
1224
1154
1134
1154
1098
1174
1222
1194
1195
1186
1096
1072
1071
1115
1123
1127
1124
1070
1056
1051
1017
1013
991
948
953
979
979
1118
1075
1021
1041
1077
996
974
934
904
956
998
1099
1114
1087
1129
1136
1109
1110
1081
1013
1043
1065
1081
1171
1180
1181
1166
1197
1171
1178
1226
1152
1133
1203
1181
1117
1130
1132
1112
1119
1182
1117
1117
1081
1121
1068
1018
1049
1014
989
994
990
1020
1093
1065
1092
1138
1126
1123
1122
1114
1093
1126
1105
1066
1066
1092
1052
1078
1162
1119
1131
1159
1136
1071
1124
1151
1186
1173
1128
1055
1103
1091
1103
1228
1199
1189
1212
1148
1178
1256
1080
1005
1026
1048
1106
1183
1147
1218
1145
1102
1115
1153
1120
1100
1052
1049
1073
1048
1122
1103
1187
1241
1157
1149
1156
1120
1215
1123
1101
1130
1170
1113
1167
1175
1117
1159
1170
1157
1179
1213
1091
1100
1127
1024
986
991
1009
1001
1048
1145
1215
1229
1054
990
970
946
937
929
909
889
901
904
934
1000
1158
1239
1275
1282
1199
1171
1137
1100
1091
1123
1127
1069
1097
1116
1078
1022
1011
1045
1051
1099
1169
1134
1204
1187
1154
1144
1162
1099
1171
1234
1188
1200
1281
1135
1113
1133
1166
1118
1091
1138
1089
1169
1144
1103
1158
1202
1085
1052
1084
1115
1081
1178
1158
1004
1011
1005
972
1014
1077
1112
1087
1146
1135
1060
1058
1081
1028
968
923
953
928
916
951
1038
1043
1032
1078
1079
1060
1074
1040
1068
1156
1204
1178
1218
1220
1174
1087
1114
1127
1070
1101
1146
1104
1115
1073
1043
1094
1129
1086
1148
1244
1199
1160
1150
1091
1146
1134
1087
1138
1140
1115
1173
1150
1119
1088
1108
1057
1050
1019
1031
1123
1226
1193
1232
1269
1165
1158
1166
1106
1145
1145
1130
1169
1202
1150
1074
1091
1106
1069
1068
1107
1005
976
985
1062
1019
1054
1146
1192
1251
1189
1144
1197
1185
1124
1129
1105
1102
1108
1174
1131
1111
1104
1150
1109
1102
1071
1117
1105
1117
1146
1185
1156
1100
1015
964
968
1019
1101
1131
1154
1046
992
998
993
1007
1031
1098
1162
1036
974
964
948
958
982
1002
1013
1047
1075
1193
1208
1211
1163
1044
1046
1148
1160
1270
1227
1170
1177
1119
1063
1146
1109
1072
1116
1083
1038
1037
1115
1179
1102
1087
1070
1171
1303
1218
1247
1165
1106
1159
1206
1180
1201
1221
1147
1154
1145
1056
1108
1174
1031
992
934
908
913
920
925
950
1006
1070
1064
1077
1160
1094
1084
1131
1185
1176
1205
1247
1179
1174
1137
1066
1087
1098
1109
1045
1063
1075
1050
1072
1141
1137
1078
1091
1136
1119
1132
1149
1095
1128
1194
1074
1042
1063
1067
1080
1119
1199
1169
1254
1211
1128
1060
1060
1050
1132
1166
1193
1221
1186
1199
1169
1112
1150
1128
1087
1055
1064
1054
1020
1071
1101
1105
1137
1195
1126
1105
1117
1101
1096
1113
1049
1047
1078
1059
1035
1067
1120
1145
1087
1145
1155
1186
1187
1104
1142
1184
1131
1147
1243
1185
1118
1145
1187
1143
1166
1170
1128
1158
1189
1182
1184
1189
1127
1132
1120
1084
1156
1178
1093
1144
1193
1160
1168
1180
1128
1161
1180
1148
1126
1157
1126
1077
1126
1089
1095
1066
1045
1033
1063
1089
1070
1121
1121
1091
1078
1067
1073
1108
1100
1109
1147
1122
1094
1106
1119
1081
1106
1157
1113
1111
1097
1068
1098
1113
1093
1080
1114
1112
1106
1074
1109
1105
1171
1228
1192
1203
1250
1231
1221
1154
1095
1124
1113
1100
1146
1199
1122
1137
1188
1096
1115
1130
1086
1122
1125
1074
1085
1104
1098
1083
1073
1107
1069
1089
1095
1057
1102
1130
1144
1131
1182
1103
993
997
1033
1083
1165
1205
1175
1197
1205
1162
1153
1148
1119
1066
1064
1085
1073
1092
1125
1113
1167
1190
1170
1173
1168
1141
1126
1131
1084
1055
1050
1049
1025
1111
1131
1088
1077
1091
1079
1115
1123
1105
1128
1154
1080
1128
1115
1082
1170
1087
970
944
900
888
862
849
859
834
839
892
1093
1190
1148
1184
1188
1156
1193
1175
1116
1129
1169
1123
1128
1178
1163
1101
1078
1084
1058
938
956
949
936
1010
1060
1073
1143
1211
1184
1190
1190
1158
1109
1166
1177
1149
1146
1123
1107
1059
1110
1187
1127
1128
1143
1161
1122
1094
1123
1095
1152
1205
1214
1154
1180
1174
1121
1145
1138
1100
1121
1112
1064
1063
1106
1111
1059
1079
1057
1010
1033
1046
1065
1117
1154
1123
1070
1112
1124
1107
1145
1137
1099
1124
1130
1087
1146
1155
1143
1134
1160
1114
1132
1156
1108
1071
1118
1096
1044
1086
1097
1073
1108
1126
1079
1107
1117
1075
1058
1101
1124
1097
1110
1129
1093
1128
1121
1101
1125
1153
1074
1046
1109
1063
1080
1123
1115
1105
1137
1113
1083
1082
1091
1073
1112
1135
1087
1109
1086
1049
1087
1117
1102
1093
1114
1081
1116
1139
1172
1156
1161
1138
1107
1098
1076
1096
1126
1110
1144
1149
1133
1138
1166
1151
1118
1087
1032
1038
1057
1030
1030
1096
1138
1157
1170
1154
1138
1165
1140
1126
1121
1101
1097
1102
1068
1043
1070
1082
1077
1119
1110
1082
1080
1115
1067
1100
1110
1063
1082
1130
1082
1126
1150
1109
1096
1023
952
956
933
905
888
862
844
836
811
798
792
787
773
772
754
748
748
727
726
716
699
702
712
733
748
783
797
811
835
836
856
857
859
955
1097
1196
1321
1344
1353
1388
1343
1317
1404
1326
1278
1366
1261
1119
1064
1071
1071
1285
1329
1145
1206
1269
1173
1165
1237
1145
1085
1112
1079
1058
1119
1190
1149
1108
1174
1199
1146
1164
1208
1180
1264
1241
1195
1251
1260
1175
1196
1117
1068
1023
1049
1124
1120
1185
1176
1018
989
981
956
988
1010
1001
1088
1146
1148
1257
1302
1220
1252
1190
1102
1091
1112
1205
1282
1221
1224
1153
1151
1217
1109
1159
1188
1173
1250
1228
1130
1159
1159
1187
1191
1212
1221
1207
1266
1227
1218
1242
1209
1133
1169
1184
1122
1127
1149
1136
1121
1103
1039
1096
1104
1141
1206
1215
1216
1196
1171
1121
1127
1141
1119
1119
1137
1110
1089
1104
1090
1000
1026
1042
1060
1127
1194
1197
1234
1190
1201
1207
1183
1188
1285
1171
1126
1154
1131
1116
1211
1211
1172
1234
1236
1150
1149
1143
1103
1172
1232
1189
1187
1210
1178
1240
1196
1169
1089
1072
1049
1103
1126
1126
1115
1153
1142
1157
1144
1074
1111
1157
1148
1116
1127
1125
1190
1191
1146
1225
1172
1116
1151
1171
1153
1178
1177
1126
1136
1135
1076
1087
1130
1075
1117
1102
1080
1104
1108
1081
1139
1133
1102
1128
1106
1115
1118
1150
1107
1077
1122
1101
1082
1113
1160
1124
1185
1148
1113
1128
1142
1123
1112
1125
1101
1112
1121
1083
1115
1114
1062
1073
1115
1140
1176
1194
1182
1114
1110
1090
1077
1116
1112
1112
1140
1120
1103
1118
1112
1097
1148
1111
1100
1121
1089
1106
1128
1118
1108
1082
1092
1067
1096
1075
1043
1045
1053
1050
1068
1085
1066
1103
1103
1083
1109
1139
1098
1130
1100
1119
1076
1085
1107
1108
1123
1128
1088
1082
1135
1117
1145
1141
1117
1080
1096
1086
1115
1163
1125
1147
1154
1088
1077
1078
1063
1068
1139
1112
1153
1164
1120
1108
1120
1105
1088
1141
1119
1124
1149
1131
1106
1177
1147
1198
1169
1117
1116
1167
1161
1145
1152
1114
1111
1151
1100
1081
1095
1103
1141
1136
1140
1132
1133
1087
1065
1065
1014
997
1028
1080
1075
1124
1138
1119
1130
1146
1116
1135
1116
1099
1119
1111
1056
1057
1051
1048
1030
1064
1077
1115
1120
1084
1111
1135
1106
1101
1126
1110
1093
1098
1109
1108
1156
1163
1128
1127
1121
1069
1080
1097
1078
1065
1076
1053
1082
1076
1063
1076
1092
1046
1062
1078
1062
1093
1107
1092
1100
1072
1081
1067
1085
1096
1088
1092
1101
1111
1066
1081
1065
1073
1078
1086
1082
1090
1088
1085
1134
1112
1075
1087
1078
1101
1102
1091
1054
1069
1086
1069
1078
1086
1050
1049
1050
1066
1166
1063
1083
1028
1089
1104
1111
1081
1130
1119
1099
1121
1116
1111
1119
1114
1098
1077
1061
1043
1051
1104
1135
1133
1166
1150
1134
1169
1157
1104
1113
1120
1109
1105
1099
1091
1052
1051
1075
1038
1080
1081
1095
1123
1150
1084
1096
1100
1071
1088
1102
1075
1094
1106
1093
1084
1087
1048
1085
1103
1112
1105
1191
1126
1091
1029
1058
1028
1055
1076
1076
1088
1115
1081
1082
1132
1111
1057
1045
1040
1044
1059
1060
1066
1081
1094
1066
1077
1064
1048
1016
1056
1056
1089
1117
1089
1120
1125
1081
1069
1061
1046
1056
1087
1082
1060
1085
1092
1075
1061
1088
1071
1058
1088
1112
1159
1196
1131
1139
1131
1089
1083
1109
1069
1091
1127
1089
1132
1119
1107
1122
1108
1099
1109
1107
1096
1117
1116
1090
1031
1055
1038
1048
1071
1086
1063
1085
1089
1066
1063
1060
1031
1023
1080
1013
1040
1073
1076
1080
1119
1095
1082
1093
1054
1027
1078
1084
1067
1097
1084
1071
1070
1104
1090
1099
1128
1109
1125
1121
1085
1059
1074
1090
1029
1075
1054
1017
1051
1057
1076
1078
1108
1088
1093
1112
1092
1083
1102
1079
1036
1048
1072
1033
1034
1045
1033
1061
1066
1057
1057
1090
1051
1036
1067
1031
1009
1043
1050
1051
1040
1065
1058
1079
1065
1027
1047
1039
1028
1010
1025
1026
1004
1044
1032
1024
1040
1040
1038
1058
1049
1029
1022
1055
1036
1080
1113
1096
1101
1085
1038
1058
1058
1037
1052
1065
1060
1082
1089
1084
1067
1062
1035
1022
1048
1028
1016
1054
1056
1042
1065
1032
1035
1041
1035
1028
1032
1034
1006
1019
1030
1031
1056
1080
1071
1064
1087
1074
1054
1082
1077
1070
1092
1098
1055
1084
1086
1075
1080
1075
1080
1069
1084
1064
1041
1071
1064
1017
1023
1019
1015
1030
1071
1045
1068
1037
1014
1003
1020
1043
1019
1044
1034
1042
1072
1020
963
947
954
931
943
973
962
924
907
902
883
859
845
842
819
812
795
796
785
766
773
749
757
744
744
730
752
748
747
750
759
793
808
826
851
882
941
988
1015
1098
1221
1228
1110
1061
1071
1077
1069
1195
1208
1135
1167
1206
1138
1121
1145
1113
1151
1198
1189
1193
1210
1201
1170
1174
1180
1109
1122
1109
1196
1196
1261
1242
1208
1160
1061
987
986
993
998
1023
1075
1065
1074
1148
1293
1250
1160
1085
1034
1032
1045
1123
1146
1152
1218
1175
1127
1145
1124
1088
1094
1104
1060
1048
1079
1110
1112
1145
1161
1137
1168
1157
1103
1073
1086
1083
1059
1124
1123
1124
1132
1122
1105
1163
1143
1080
1013
1019
1004
1089
1269
1274
1268
1312
1272
1245
1211
1138
1119
1132
1119
1133
1169
1175
1193
1187
1194
1154
1181
1179
1133
1194
1199
1131
1157
1158
1149
1190
1201
1155
1145
1129
1048
1011
995
1014
1076
1044
1047
1003
998
1015
994
984
982
977
980
984
986
984
993
974
997
1035
989
995
1001
1052
1110
1184
1183
1218
1205
1152
1102
1105
1121
1102
1091
1142
1176
1134
1152
1150
1111
983
986
993
988
974
1013
1010
1035
1079
1140
1175
1235
1221
1151
1131
1136
1092
1123
1104
1084
1095
1112
1105
1210
1192
1170
1191
1256
1208
1243
1211
1193
1204
1188
1159
1134
1130
1138
1102
1107
1106
1121
1091
1100
1115
1139
1145
1131
1153
1007
974
945
909
886
865
845
835
813
802
798
778
780
768
770
766
755
749
736
727
715
698
690
670
672
657
653
654
655
643
633
656
657
681
714
681
729
715
720
761
860
971
1084
1224
1377
1392
1392
1389
1195
1107
1317
1379
1328
1156
1197
1227
1298
1333
1191
1210
1231
1144
1183
1237
1165
1030
1039
962
983
1141
1219
1148
1087
1170
1228
1047
1098
1145
1183
1307
1360
1251
1311
1134
1102
1194
1184
1150
1163
1233
1176
1138
1085
1002
1041
1106
1154
1049
1006
963
916
934
1003
1086
1171
1143
1244
1316
1269
1267
1228
1185
1180
1116
1105
1121
1159
1113
1151
1173
1218
1095
1167
1069
946
949
927
936
992
1196
1316
1186
1062
1072
1046
988
955
930
890
872
853
816
793
779
771
772
788
810
824
838
840
874
869
887
905
907
896
890
867
854
875
850
826
814
815
795
798
789
802
824
889
924
978
1100
1224
1223
1224
1208
1108
981
914
877
866
878
910
957
985
1073
1259
1245
1229
1247
1256
1211
1234
1188
1165
1105
1074
1086
1141
1112
1008
1038
985
1007
1117
1238
1338
1351
1264
1245
1247
1148
1069
1071
1075
1169
1212
1148
1158
1193
1127
1111
1163
1082
1026
1055
1093
1081
1031
1082
1142
1158
1069
1061
1061
1048
1094
1158
1074
1137
1113
1072
1058
1143
1000
987
1043
1078
1212
1257
1259
1279
1131
1073
1064
1098
1052
1088
1033
993
1013
1034
1054
1056
1034
1100
1099
1087
1143
1076
1041
1077
1146
1070
1066
1075
1064
1106
1111
1161
1163
1194
1155
1127
1188
1214
1163
1226
1093
1044
1081
1096
1088
1059
1079
1102
1061
1038
1046
1075
1134
1123
1127
1100
1143
1133
1086
1143
1038
1007
1000
1033
1051
1019
1074
1103
1059
1101
1142
1085
1094
1034
1011
1061
1092
1078
1094
1154
1177
1097
1119
1099
1044
1048
1072
1054
1086
1076
1060
1062
1059
1049
1016
1041
1039
1063
1049
1051
1059
1041
1054
1049
1048
1027
1057
1048
1021
1029
1037
1037
1027
1037
1029
1017
1028
1016
1006
961
954
971
974
938
984
1067
1055
1004
1037
1024
1031
1018
1032
1031
1002
1048
1049
1022
1032
1032
1020
994
1001
989
948
951
932
897
873
875
913
1078
1051
1126
1154
1121
1077
1089
1064
1004
1009
999
992
984
990
999
1011
1061
1101
1076
1041
1031
1028
951
963
1058
1115
1159
1183
1156
1127
1148
1119
1063
1052
1067
1040
1044
1066
1089
1085
1095
1123
1062
1059
1109
1023
953
948
990
1051
1059
1177
1279
1159
1207
1187
1114
1067
1083
1041
1040
1061
1047
1034
1038
1029
1049
1079
1044
987
959
914
892
848
823
818
783
768
766
765
752
753
763
776
798
803
846
896
973
1032
1042
1091
1094
1089
1052
1033
1081
1116
1140
1143
1125
1061
967
977
1088
1053
1106
1025
993
1035
1096
1078
1094
1174
1185
1158
1130
1133
1090
1046
1150
1098
1087
1112
1082
1065
1079
1184
1193
1160
1193
1138
1082
1114
1102
1094
1060
1186
1074
1043
1038
1024
994
1038
1054
1034
1040
1055
1011
1028
1012
1049
1022
1013
1066
1032
1020
1130
1023
966
956
1027
1164
1207
1194
1203
1200
1146
1107
1097
1061
1025
1023
978
976
1009
993
969
997
1011
1010
1000
1010
1019
997
989
1004
985
1013
1042
1075
1048
1065
1068
1045
1069
1106
1059
1044
1002
1004
1021
1004
1036
1051
1036
1029
1049
1047
1051
1059
1048
1061
1023
1019
1004
994
1006
1019
1021
1046
1037
1036
1032
1033
1069
1080
1059
1053
1049
1029
1039
1030
1005
1009
1038
1018
997
1022
1012
1001
974
942
914
911
925
946
950
1002
1038
983
1004
1012
1013
978
1005
1008
970
953
951
942
951
956
987
1010
998
1027
1029
1006
1044
1068
1063
1045
1079
1124
1080
1102
1081
1113
1073
1052
1084
1044
1070
1070
1036
1058
1038
1012
1033
1028
1018
1049
1041
1013
1064
1091
1099
1071
1058
1045
1032
987
1005
1000
965
977
980
983
998
1027
1071
1048
1026
1001
1000
957
947
970
951
951
931
947
956
932
955
956
960
939
963
957
956
959
962
972
952
970
978
952
964
939
937
921
932
928
917
896
895
872
853
850
874
914
943
1017
1044
1031
976
947
932
927
916
912
950
946
979
1035
1045
1049
1104
1059
1028
1043
1046
1053
1026
1039
1057
1037
999
1018
1020
994
990
1018
1020
993
970
1029
1003
991
1017
1074
1049
1055
1071
1039
1046
1027
1029
1045
1026
1042
1047
1017
1028
1015
1013
1018
1016
1019
1018
1009
1001
1022
1010
1012
994
931
901
858
809
814
799
779
756
740
735
720
720
708
717
714
705
696
698
702
700
704
693
705
711
719
736
764
782
806
893
911
878
945
1068
1111
1040
1090
1053
1009
999
1013
1030
981
1063
1054
1039
1038
1063
1058
993
1016
1093
1099
1133
1141
1042
1010
1044
999
1013
1081
1139
1053
1026
1057
1004
998
1042
1020
1066
1060
1035
1027
1031
1028
1003
1022
1037
1020
1044
1060
1020
1036
1035
1006
981
967
1003
969
965
1018
1059
1027
1055
1063
1025
1066
1089
1080
1120
1175
1090
1093
1095
1080
1079
1114
1137
1099
1089
1102
1084
1130
1132
1079
1024
1025
976
931
951
949
946
1005
1016
982
1033
1051
986
1012
1052
1032
1047
1114
1107
1079
1110
1114
1090
1097
1146
1154
1131
1113
1104
1101
1127
1107
1045
1098
1005
945
946
977
969
979
1074
1149
1036
1081
1124
1125
1052
1086
1187
1242
1318
1297
1237
1156
1069
1110
1090
1069
1082
1080
1122
1126
1102
1163
1219
1196
1192
1157
1151
1145
1106
1056
1067
1093
1043
1018
1084
1004
953
944
975
967
969
1008
1098
1034
1064
1063
1020
1068
1047
1026
1028
1031
1023
1002
1045
1138
1186
1191
1278
1208
1154
1131
1161
1169
1153
1171
1162
1137
1113
1066
998
925
908
871
850
815
796
771
772
766
765
739
734
745
713
700
713
688
677
682
685
720
810
827
907
1064
1115
1124
1237
1186
1204
1306
1215
1259
1264
1245
1305
1360
1225
1318
1325
1292
1320
1285
1234
1234
1218
1171
1085
1059
989
943
942
932
949
1059
1106
1172
1152
1141
1046
1120
1135
1118
1216
1269
1149
1185
1162
1093
1041
1030
1121
1076
1112
1132
1115
1197
1230
1177
1238
1188
1036
988
977
1008
999
1032
1137
1217
1264
1214
1027
956
908
907
981
1018
1164
1253
1214
1292
1246
1219
1230
1186
1129
1117
1074
1011
1050
1147
1200
1167
1216
1130
1070
1069
1052
997
976
994
992
945
1014
1077
1073
1098
1146
1129
1144
1139
1097
1040
1090
1041
969
925
883
831
808
762
777
761
757
765
750
737
777
765
762
753
747
735
726
728
734
723
721
734
762
813
869
943
984
971
1031
1048
1032
963
911
890
901
992
1049
1076
1131
1130
1076
1048
1073
1062
1043
1084
1108
1076
1153
1181
1230
1249
1147
1091
1117
1109
1063
1016
1033
1039
993
1017
1028
1040
1017
1031
1047
1061
1062
1104
1085
1023
1001
1010
1051
1043
1118
1165
1095
1027
1021
1025
982
1021
1033
1044
1019
1028
1064
1075
1057
1101
1089
1044
1012
1088
1120
1127
1080
1091
1091
1097
1019
1014
1038
1063
1047
1098
1104
1101
1104
1129
1130
1079
1092
1100
1095
1074
1112
1167
1036
1027
1035
1000
967
1004
1038
1072
1073
1245
1291
1217
1179
1142
1079
1068
1073
1093
1107
1108
1109
1141
1113
1139
1130
1083
1060
1054
1004
975
963
993
1016
963
1020
1044
1012
993
1058
1028
994
1016
1008
991
988
1026
1092
1136
1118
1177
1160
1171
1097
1029
1025
999
982
1014
1055
978
968
970
999
1058
1196
1223
1172
1164
1143
1097
1085
1080
1096
1072
1077
1127
1050
1069
1033
1069
1097
1065
1012
1007
1033
994
1011
1147
1204
1129
1136
1148
1069
1069
1056
1029
1011
1029
1018
1038
1002
962
982
1009
1075
1101
1176
1201
1165
1145
1100
1015
984
988
982
969
1022
1098
1091
1040
1122
1127
1077
1098
1097
1082
1086
1084
1032
1043
1065
1028
1006
1042
1023
1005
1044
1084
1091
1138
1217
1206
1108
1117
1127
1066
1112
1143
1116
1116
1100
1081
1016
1044
1075
1071
1042
1100
1112
1128
1085
1054
1034
1055
1020
1083
1170
1135
1012
1008
1027
1008
1014
1029
1031
999
1018
1036
1048
1020
1050
1106
1108
1142
1130
1124
1081
1097
1095
1087
1054
1091
1101
1104
1094
1112
1143
1131
1081
1072
1071
1066
1104
1046
1028
975
1042
1100
1128
1214
1272
1162
1165
1137
1083
1084
1106
1112
1060
1102
1117
1111
1076
1107
1147
1129
1095
1134
1102
1106
1146
1132
1121
1127
1091
1108
1163
1121
1106
1165
1155
1035
1029
1118
1189
1137
1037
1064
1120
1089
1192
1224
1189
1127
1116
1103
1075
1117
1107
1085
1025
1008
1014
1009
1037
1045
1061
1042
1072
1038
985
970
1007
1062
1038
1031
1007
1019
1032
1029
1014
1035
1107
1100
1169
1213
1163
1085
1151
1198
1196
1097
1133
1092
1020
1043
1096
1089
1067
1104
1126
1094
1048
1062
1045
998
1033
1067
1094
1053
1032
1028
1022
998
1044
1058
1038
1014
1031
991
980
997
1075
1107
1204
1202
1162
1205
1153
1097
1088
1074
1057
1077
1110
1062
1102
1114
1101
1073
1103
1134
1121
1030
1052
1056
989
996
1058
1164
1170
1116
1140
1117
1013
1018
1037
998
986
1008
1040
1053
1075
1137
1144
1166
1181
1134
1107
1093
1077
1091
1086
1140
1115
1081
1134
1180
1150
1077
1116
1164
1081
1059
1060
1011
962
973
1000
1007
1004
1049
1086
1064
1010
1001
985
971
999
1029
1049
1144
1260
1283
1192
1191
1164
1118
1122
1126
1132
1076
1056
1070
1078
1087
1129
1132
1098
1073
1100
1110
1089
1132
1167
1154
1120
1134
1174
1110
1131
1172
1146
1054
1027
1018
1007
1095
1193
1066
1038
1101
1097
1064
1141
1198
1073
1002
1011
1050
1072
1181
1198
1150
1210
1200
1139
1134
1161
1141
1109
1036
1043
1038
1093
1147
1124
1154
1165
1107
1136
1142
1076
1122
1095
1048
1008
1065
1059
1018
1041
1057
1006
1017
1040
1071
1015
1055
1116
1083
1082
1091
1041
975
976
1009
991
1028
1093
1059
1052
1114
1136
1079
1167
1163
1087
1105
1113
1075
996
932
912
879
884
846
820
800
791
786
779
764
757
754
748
738
734
726
725
728
711
714
739
775
792
806
840
883
897
948
1025
1132
1303
1441
1373
1356
1404
1401
1296
1338
1236
1321
1413
1244
1224
1190
1225
1160
1193
1195
1175
1186
1194
1129
1123
1118
1060
1101
1108
1119
1083
1140
1211
1157
1184
1227
1186
1198
1244
1175
1192
1221
1081
1064
1095
1078
1078
1149
1183
1120
1125
1163
1083
1098
1136
1093
1149
1124
1119
1083
1148
1177
1064
1030
997
1007
1016
1091
1101
1168
1189
1154
1148
1052
991
987
957
985
1020
1071
1071
1077
1065
1026
1027
1015
1018
1034
1091
1067
1045
1058
1035
1068
1097
1133
1160
1207
1204
1154
1162
1236
1090
1088
1081
1008
1018
1073
1033
1047
1063
1092
1235
1265
1168
1194
1259
1213
1206
1202
1210
1157
1155
1202
1148
1159
1157
1095
1073
1125
1121
1124
1194
1243
1245
1278
1260
1196
1183
1144
1130
1158
1188
1168
1224
1253
1212
1212
1185
1111
1181
1163
1115
1129
1188
1172
1128
1174
1169
1138
1216
1183
1187
1114
1109
1157
1162
1162
1219
1336
1283
1262
1279
1193
1143
1203
1235
1194
1218
1239
1154
1160
1170
1104
1118
1174
1173
1153
1203
1197
1164
1132
1141
1115
1059
1103
1112
1115
1177
1140
1126
1141
1119
1076
1114
1136
1110
1084
1105
1105
1121
1135
1135
1116
1084
1127
1100
1100
1098
1147
1135
1289
1355
1294
1269
1245
1196
1240
1215
1200
1244
1204
1149
1141
1167
1126
1158
1233
1173
1145
1211
1127
1011
1036
1103
1206
1124
1208
1216
1167
1177
1200
1131
1175
1186
1090
1060
1092
1136
1174
1252
1239
1175
1257
1226
1240
1286
1228
1228
1165
1160
1212
1236
1180
1102
1062
1061
1100
1183
1258
1177
1160
1152
1053
1031
1088
1101
1099
1162
1150
1061
1104
1105
1110
1164
1249
1173
1236
1250
1184
1127
1127
1077
1069
1101
1170
1152
1153
1174
1147
1164
1164
1157
1229
1166
1156
1232
1199
1204
1177
1145
1146
1129
1076
1101
1089
1104
1076
1099
1136
1131
1203
1218
1162
1140
1156
1115
1127
1114
1091
1092
1107
1112
1099
1071
1079
1101
1116
1078
1103
1101
1090
1102
1086
1054
1074
1063
1048
1028
1024
1034
1040
1052
1054
1087
1053
1051
1047
1032
1061
1036
1024
1026
1049
1022
1032
1007
987
1008
1010
1018
1012
1021
1020
1000
987
985
976
968
976
1007
1044
1048
1047
1069
1045
1045
1054
1000
997
993
984
985
965
978
988
988
1007
997
1008
1007
1030
1031
1016
1006
1013
1001
1039
1034
1024
1038
1044
1042
1044
1065
1079
1158
1139
1133
1100
1081
1076
1087
1084
1057
1069
1085
1047
1058
1057
1053
1047
1019
1020
1035
1016
1020
1023
1051
1023
1033
1027
1007
1011
1018
1015
1046
1078
1082
1091
1083
1070
1031
1057
1055
1059
1049
1030
1062
1019
1005
994
983
971
992
982
990
986
1003
1002
1009
1009
977
983
982
972
993
993
1006
1023
1015
1014
1012
1026
1028
1014
1042
1028
1021
1021
1011
994
994
1009
972
975
971
973
967
969
973
982
991
1002
989
1001
995
974
983
978
966
980
972
984
980
985
992
966
971
962
955
962
955
958
970
971
972
981
982
1000
998
1000
999
993
1019
1009
998
1007
978
1009
1030
1004
1009
1007
1021
1011
996
983
962
964
944
945
955
953
948
956
963
972
962
981
994
993
1014
995
1006
994
973
990
974
957
954
967
980
989
994
996
1008
988
984
998
1013
970
964
957
948
982
990
1036
1063
1024
1011
1031
1018
1003
988
980
970
991
986
987
961
969
996
977
960
977
959
927
921
901
851
802
778
754
739
724
715
715
694
680
678
679
681
680
677
677
698
710
729
788
918
968
959
1064
1137
1100
1069
1113
1098
1062
1082
1136
1090
1111
1067
1068
1037
1030
1080
1085
986
1037
1124
1043
1107
1123
1137
1085
1026
1040
1085
1153
1202
1130
1137
1156
1098
1109
1077
1029
1060
1056
1005
979
972
955
984
1006
1044
1015
1003
1007
980
977
961
943
952
968
960
975
969
961
966
989
977
990
1035
1036
1050
1033
1059
1062
1050
1066
1091
1111
1126
1083
1076
1118
1221
1159
1147
1151
1132
1125
1089
1052
1054
1067
1014
1043
973
943
927
1022
991
1087
1146
1084
1077
1130
1115
1066
1110
1144
1111
1067
1078
1064
1070
1110
1096
1099
1146
1152
1059
1051
1093
1103
1049
1100
1158
1057
1013
1018
1023
1022
1058
1136
1092
1084
1127
1164
1115
1041
1054
1070
1082
1083
1111
1044
1047
1059
1064
1092
1133
1160
1122
1186
1119
1040
1041
1031
1036
1058
1152
1126
1078
1142
1159
1066
1057
1059
1031
1063
1133
1216
1190
1178
1191
1144
1124
1133
1101
1121
1120
1092
1101
1104
1119
1091
1104
1100
1086
1039
1075
1077
1038
1046
1281
1201
1190
1179
1275
1203
1200
1192
1152
1151
1184
1174
1144
1138
1143
1168
1187
1269
1237
1224
1230
1238
1220
1176
1140
1117
1142
1122
1082
1095
1089
1085
1065
1100
1086
1066
1069
1054
1050
1052
1065
1057
1048
1053
1056
1039
1059
1081
1127
1163
1163
1186
1149
1098
1094
1075
1077
1083
1094
1080
1080
1139
1114
1173
1150
1140
1141
1133
1072
1101
1100
1042
1056
1046
1013
1034
1114
1118
1105
1124
1154
1124
1140
1139
1123
1149
1117
1128
1119
1076
1065
1073
1048
1043
1066
1058
1079
1093
1019
1023
1037
1031
1034
1060
1049
1024
1061
1070
1058
1061
1083
1089
1074
1075
1039
1046
1069
1041
1042
1053
1036
1039
1065
1079
1067
1081
1094
1080
1076
1057
1050
1071
1051
1037
1026
974
923
902
880
970
1099
1198
1206
1221
1250
1223
1157
1086
1087
1077
1066
1133
1065
998
1020
1025
1044
1063
1035
1016
1035
1063
977
981
967
1019
1077
1119
1173
1226
1246
1158
1156
1136
1091
1080
1090
1061
1067
1065
1035
1043
1069
1054
1032
1038
1065
1076
1058
1097
1064
1065
1077
1088
1079
1086
1110
1069
1062
1036
1037
1052
1028
1036
1036
1050
1033
1028
1039
1055
1037
1041
1084
1064
1013
971
949
942
976
1131
1176
1164
1175
1061
1014
1030
1087
1067
1111
1122
1094
1152
1136
1149
1104
1065
1057
1081
1124
1084
1064
1078
1074
1039
1065
1063
1063
1069
1092
1096
1139
1132
1130
1117
1089
1046
1024
1022
1016
1030
1040
1020
1015
1006
1008
1005
1014
996
1007
999
984
996
1040
1046
1070
1061
1090
1090
1084
1053
1050
1046
1037
1061
1068
1084
1090
1123
1116
1057
1031
1037
1025
1029
1041
1043
1062
1092
1118
1114
1084
1063
1068
1031
1034
1049
976
960
926
920
978
1069
1134
1112
1111
1088
1038
1092
1078
1059
1049
1077
1083
1058
1052
1065
1037
1032
1032
1040
1041
1034
1007
995
1010
1023
1004
1020
1018
1041
1073
1110
1126
1105
1108
1098
1083
1061
1072
1060
1039
1042
1039
1033
1034
1018
1036
1035
1028
1047
1046
1048
1050
1069
1077
1049
1042
1060
1031
1036
1032
1023
1011
1012
1001
990
1002
997
999
995
1011
1023
1050
1036
1066
1069
1067
1051
1035
1050
1031
1020
1031
1038
1027
1030
1013
1025
1031
1026
1024
1039
1048
1024
1016
1008
991
984
993
982
988
1001
1001
1025
1007
998
993
1014
998
956
946
927
923
900
885
902
897
943
1007
1062
1054
1104
1089
1081
1082
1065
1062
1055
1013
1016
1036
1005
1043
1022
1051
1043
1052
1045
1054
1070
1023
1002
993
976
985
984
1003
1002
1012
1018
1003
1007
1002
1004
1009
1004
1016
1011
1002
1012
1006
1016
1016
1032
1052
1055
1049
1049
1087
1043
1021
1030
1038
1023
990
976
973
946
935
921
902
915
931
944
951
984
1012
995
977
1007
998
978
975
1004
1005
986
1009
1008
986
994
993
972
958
952
973
958
951
967
993
1040
1038
1003
1018
1024
1015
1005
1001
1005
985
997
999
997
982
977
1001
994
988
998
1011
1010
1024
977
946
916
907
950
931
979
981
1015
990
973
999
1016
975
981
982
995
1023
1037
1061
1030
1032
1027
1016
1004
970
949
925
912
899
907
920
940
975
1042
1058
1099
1101
1077
1095
1083
1066
1045
1014
974
956
988
1035
1121
996
945
927
900
859
838
819
794
773
757
753
743
591
863
713
713
694
690
676
693
676
657
670
669
663
670
720
730
718
739
762
802
877
918
1008
1030
1083
1185
1144
1207
1265
1261
1240
1346
1275
1290
1300
1246
1245
1233
1146
1132
1145
1061
1118
1094
1057
1084
1046
1049
1098
1154
1144
1198
1065
1032
1086
974
913
877
849
840
832
828
813
816
819
835
861
896
920
962
1016
1032
1006
1040
1064
1043
1045
1078
1077
1051
1068
1060
1109
1168
1162
1134
1093
1023
1027
1023
1021
1078
1147
1098
1079
1090
1074
1061
1083
1073
1071
1056
1082
1067
1031
1044
1047
1023
1069
1178
1063
1009
1002
1007
1006
962
1004
1052
1037
1093
1118
1081
1095
1089
1002
998
970
957
946
941
923
926
884
853
849
837
831
823
804
801
787
772
764
752
745
754
787
819
822
842
864
912
892
906
933
962
982
1067
1092
1080
1080
1116
1067
1049
1034
1030
980
987
1023
1022
1035
1060
1109
1080
1138
1150
1112
1093
1085
1069
991
974
941
900
887
905
967
1000
1128
1273
1280
1294
1182
1084
1003
970
942
920
955
1006
1036
1110
1176
1185
1180
1156
1116
1074
1066
1095
1097
1071
1048
1052
1016
965
1015
965
929
981
1030
1004
1026
1036
1027
1015
1041
1004
991
1005
998
992
1008
1054
1063
1096
1130
1134
1152
1103
1133
1102
1067
1024
1045
1051
997
974
968
933
906
894
873
849
808
790
767
757
735
732
738
724
731
725
737
721
734
714
734
717
709
727
704
701
708
723
752
780
846
919
965
1031
1079
1071
1079
1135
1089
1106
1136
1137
1097
1171
1213
1109
1062
1068
1033
1013
1042
1004
1017
1014
998
1007
1018
990
971
993
1022
1013
1045
1050
1010
1004
1004
992
966
998
1056
1010
1042
1130
1076
1101
1140
1119
1081
1110
1114
1029
982
987
1005
988
1079
1145
1062
1069
1083
1047
980
1010
1072
1066
1129
1188
1176
1077
1098
1118
1109
1033
1064
1124
1138
1095
1130
1133
1073
1070
1135
1057
1097
1096
1039
1065
1171
1202
1168
1205
1172
1055
1069
1039
983
908
890
894
890
893
886
869
892
912
934
986
1065
1069
1106
1044
991
954
883
893
867
862
838
840
884
888
941
919
918
936
951
915
940
941
932
992
1105
1095
993
1029
1080
1023
1033
1079
1071
1030
1076
1116
1089
1135
1138
1071
1093
1124
1112
1092
1152
1165
1131
1127
1123
1070
1004
1038
1082
1040
1045
1120
1156
1126
1104
1155
1108
1078
1131
1104
1037
1073
1134
1158
1065
1073
1139
1111
1023
1043
1089
1061
1098
1204
1081
1016
1030
1047
1008
1025
1105
1158
1180
1273
1209
1141
1173
1155
1079
1144
1126
1132
1079
1120
1118
1069
967
965
963
924
889
887
892
880
845
853
863
960
965
1067
1094
1055
1075
1103
1034
1044
1040
988
986
1027
988
1027
1066
1049
1015
1032
1056
1015
1042
1069
1001
1000
1034
1042
1027
1086
1153
1044
1069
1103
1087
1145
1175
1111
1129
1215
1140
1037
1045
1087
1074
1080
1094
1100
1103
1119
1147
1062
1116
1181
1148
1219
1231
1119
1136
1172
1146
1095
1116
1102
1122
1027
1023
1074
1133
1035
1045
1040
1006
1078
1118
1068
1133
1194
1130
1108
1105
1087
1036
1003
1063
1089
1069
1171
1195
1087
1128
1151
1077
1094
1166
1152
1098
1151
1231
1150
1188
1165
1121
1090
1148
1165
1087
1075
1060
1023
1043
1117
1069
1102
1131
1069
1051
1068
1023
1052
1111
1086
1126
1212
1181
1149
1173
1149
1125
1100
1102
1081
1036
1062
1139
1101
1040
1093
1096
1017
1099
1217
1185
1171
1229
1131
1130
1171
1145
1074
1080
1129
1085
1069
1110
1122
1051
1081
1148
1107
1022
1033
1059
996
1052
1195
1190
1144
1245
1231
1167
1202
1204
1077
1089
1143
1131
1054
1137
1190
1165
1124
1151
1152
1115
1057
1085
1116
1100
1110
1151
1073
997
1031
1069
1113
1031
1079
1082
1067
970
1031
1074
1060
1053
1088
1161
1080
1123
1192
1178
1108
1151
1150
1068
1038
1086
1105
1030
1029
1132
1204
1129
1138
1180
1145
1070
1112
1016
922
892
864
875
884
861
822
833
863
851
819
826
829
811
805
800
782
769
761
748
726
728
724
726
750
788
847
920
991
976
1016
1151
1217
1273
1343
1309
1232
1236
1145
1056
1044
1054
1171
1290
1250
1246
1209
1211
1204
1149
1089
1102
1224
1189
1090
1098
1106
1053
1044
1037
984
1001
1055
1118
1047
1105
1194
1153
1187
1162
1068
1080
1091
1085
1034
1031
1053
1037
1059
1082
1006
1068
1074
1026
1010
1093
1095
1075
1095
1093
1046
1089
1123
1063
1027
1074
1060
1030
1129
1249
1204
1175
1187
1163
1119
1121
1128
1106
1132
1140
1101
1124
1176
1039
930
934
900
864
894
870
868
935
1043
1121
1189
1119
1141
1173
1161
1155
1230
1198
1227
1270
1196
1173
1186
1168
1136
1137
1148
1064
1053
1103
1003
1018
1186
1222
1147
1193
1174
1125
1128
1104
1090
1121
1222
1135
1173
1169
1090
1062
1101
1122
1118
1125
1200
1168
1229
1216
1215
1209
1158
1104
1125
1132
1041
1090
1109
1112
1291
1325
1164
1128
1214
1154
1118
1142
1104
1142
1213
1132
1100
1135
1122
1089
1085
1216
1104
1173
1285
1170
1173
1223
1143
1145
1187
1158
1060
1100
1160
1149
1078
1118
1159
1132
1132
1195
1186
1104
1113
1161
1094
1106
1135
1125
1122
1164
1109
1208
1239
1130
1185
1218
1181
1158
1181
1166
1096
1183
1139
1077
1088
1157
1169
1083
1085
1082
1051
1103
1174
1115
1150
1146
1071
1153
1191
1105
1155
1216
1162
1270
1301
1237
1205
1252
1117
1090
1184
1222
1206
1296
1203
1180
1243
1192
1083
1118
1138
1082
1154
1249
1206
1177
1212
1210
1154
1155
1146
1114
1167
1177
1124
1107
1221
1235
1278
1217
1128
1124
1251
1173
1109
1153
1183
1127
1193
1242
1205
1264
1248
1135
1155
1190
1172
1237
1129
1032
1012
1067
1051
1078
1257
1221
1286
1286
1174
1253
1243
1149
1177
1207
1143
1163
1179
1120
1125
1242
1221
1121
1153
1193
1198
1137
1193
1189
1107
1145
1160
1109
1155
1264
1214
1185
1231
1197
1112
1210
1168
1105
1175
1183
1095
1104
1149
1132
1200
1257
1208
1126
1071
1091
1019
1058
1119
1064
1115
1160
1108
1135
1113
1137
1221
1242
1187
1192
1174
1180
1092
1104
1132
1109
1038
1070
1093
1029
1135
1218
1116
1103
1135
1158
1129
1214
1183
1125
1224
1197
1155
1167
1215
1198
1186
1259
1192
1148
1189
1249
1180
1195
1251
1169
1214
1270
1177
1240
1279
1201
1234
1191
1149
1109
1171
1197
1175
1095
1069
1007
1043
1243
1137
1087
1050
1016
1043
989
990
1052
1010
1029
1071
1038
1109
1168
1163
1266
1292
1209
1222
1216
1188
1234
1141
1124
1139
1149
1075
1162
1224
1128
1166
1215
1175
1063
1130
1179
1151
1169
1310
1242
1172
1207
1179
1111
1129
1173
1120
1115
1173
1135
1089
1149
1210
1164
1175
1242
1217
1170
1172
1147
1156
1198
1132
1050
1071
1113
1029
1050
1113
1050
1009
917
848
657
1159
851
840
831
806
796
794
770
769
765
761
758
746
745
738
741
722
708
682
690
686
680
679
665
666
676
702
716
738
779
808
828
860
879
989
1022
1116
1217
1231
1274
1299
1282
1258
1227
1175
1217
1255
1247
1084
1045
1146
1298
1238
1270
1195
1152
1158
1127
1066
1019
1059
1026
1029
1085
1159
1203
1245
1232
1163
1100
1073
1048
1120
1118
1122
1084
1036
1112
1122
1045
1058
1132
1066
1043
1099
1133
1062
948
905
851
860
919
773
1263
1073
1021
1020
1046
1010
998
995
932
955
980
1010
1021
1150
1193
1187
1179
1213
1200
1195
1199
1165
1157
1173
1212
1239
1128
1125
1134
1147
1010
951
985
971
972
1022
1026
995
1077
1215
1261
1249
1241
1181
1179
1143
1171
1161
1165
1145
1135
1113
1130
1173
1143
1117
1136
1154
1129
1080
1165
1118
1083
1109
1198
1081
1018
986
744
1208
992
985
1031
1086
1086
1084
1124
1111
1148
1207
1197
1145
1153
1147
1132
1102
1114
1134
1143
1142
1140
1166
1141
1124
1105
1015
971
971
1042
996
1024
1131
1125
1093
1198
1312
1261
1255
1216
1126
1116
1115
1102
1124
1158
1173
1124
1179
1131
1140
1150
1210
1204
1112
1099
1095
1037
1043
1107
1155
1080
1111
1176
1076
1089
1127
1105
1008
1050
1088
1033
1056
1135
1133
1030
1103
1173
1134
1106
1087
1067
1030
1085
1144
1075
1125
1207
1148
1050
1126
1176
1111
1113
1160
1158
1052
1087
1114
1069
1122
1181
1126
1049
1052
1106
1047
999
1044
1054
1003
1017
1131
1218
1092
1128
1145
1098
1021
986
998
956
1018
1159
1177
1102
1194
1157
1085
1058
1151
1169
1150
1149
1169
1166
1112
1154
1180
1133
1040
1016
1002
941
957
1028
1008
947
784
1073
910
876
851
818
890
818
826
836
847
833
830
619
956
797
778
760
766
763
748
741
754
773
770
784
790
833
841
898
935
955
987
1018
1047
1094
1220
1134
957
939
902
901
914
898
884
559
1174
855
831
824
821
800
778
752
753
753
748
745
719
727
733
749
764
777
807
854
892
946
987
1002
980
1033
1071
1108
1106
1115
1096
1109
1018
923
884
858
846
885
904
939
943
988
943
919
951
960
1003
982
1020
1057
1019
1020
1089
1119
1139
1163
1165
1154
1092
1120
1111
1077
1101
1163
1129
1081
1091
1103
1054
1069
1085
1040
1022
1080
1110
1091
1046
1077
1080
1039
1126
1148
1116
1106
1067
1006
1036
1058
1068
1070
1038
1057
1048
1044
1132
1154
1073
1011
1053
1043
1022
1047
1057
988
999
955
938
950
972
941
995
1036
1048
1042
1080
1055
1068
1066
983
954
950
918
948
991
1044
1079
1162
1124
1093
1124
1146
1094
1098
1118
1072
1086
1100
1058
992
985
980
953
948
967
973
962
974
969
948
959
1008
1011
1011
1087
1074
1054
1122
1156
1123
1104
1130
1154
1119
1074
1038
965
936
967
986
969
1000
1041
979
978
1029
1007
1003
1049
1078
1032
1069
1084
1076
1182
1192
1138
1104
1112
1126
1116
1091
1100
1122
1090
1078
1089
1092
1062
1067
1096
1112
1048
1113
1158
1163
1116
1009
1029
1015
956
965
983
988
986
1064
1097
1048
1101
1174
1160
1159
1159
1114
1112
1101
1083
1068
1079
1090
1107
1074
1049
1144
1086
1016
1078
1092
1071
1019
1076
1066
1009
1031
1025
1001
989
1005
1057
1047
1116
1146
1095
1122
1130
1095
1027
1039
1116
1143
1157
1217
1169
1135
1151
1141
1107
1101
1118
1075
1104
1063
1223
1080
1088
1178
1094
1107
985
916
912
875
876
848
839
855
858
865
921
958
968
979
1014
1035
1004
1030
1047
1007
1010
1036
1060
1016
1051
1097
1024
1023
1085
1134
1090
1103
1110
1098
1169
1225
1162
1134
1133
1124
1090
1095
1181
1199
1136
1161
1135
1126
1140
1184
1159
1097
1130
1177
1079
1065
1096
1124
1154
1197
1236
1142
1106
1086
1061
1121
1166
1092
1098
1109
1103
1049
1077
1117
1063
1054
1057
1062
1082
1059
1100
1097
1032
1058
1054
1043
994
1005
1027
1002
1087
1141
1101
1059
1073
1124
1061
976
967
953
930
944
906
904
915
943
984
984
1054
1102
1073
1015
933
912
866
831
835
806
790
801
789
800
818
835
857
895
903
894
933
957
966
927
957
958
895
885
886
867
876
913
954
960
987
1033
1043
1018
1069
1095
1094
1065
1079
1110
1043
1069
1053
988
990
1027
1064
1022
1059
1110
1064
1068
1106
1095
1055
994
943
914
932
946
923
995
1031
986
993
1019
1022
977
1010
1044
1016
992
1050
1061
993
1004
974
914
941
915
901
925
948
963
930
960
971
998
993
1051
1074
1040
1099
1130
1133
1092
1108
1127
1068
1070
1076
1034
967
990
992
967
1009
1069
1118
1101
1239
1225
1118
1109
1113
1050
1042
1086
1134
1091
1175
1188
1098
1140
1125
1075
1067
1032
1021
937
952
954
931
1006
1061
1070
1078
1158
1224
1185
1217
1263
1180
1161
1172
1148
1118
1150
1190
1147
1063
999
1039
1016
979
1036
1078
1064
1077
1177
1241
1233
1201
1161
1172
1174
1165
1098
1151
1126
1134
1125
1022
1062
1066
1010
988
954
979
947
925
983
1021
971
1039
1088
1042
1032
1083
1054
973
958
932
920
948
949
933
968
1005
1012
997
1062
1066
1024
1099
1143
1204
1204
1231
1213
1261
1177
1097
1094
1131
1122
1047
1067
1119
1068
1038
1055
1049
971
956
937
895
912
950
977
987
1045
1064
1011
1005
1038
1021
971
1005
1012
983
1004
1033
994
962
1002
1018
978
992
1032
1021
987
1033
1017
990
978
1016
1034
972
1005
1007
959
983
1000
987
902
931
939
914
958
989
967
968
1009
1007
957
962
985
949
964
997
1021
965
958
922
868
892
894
879
894
923
935
930
942
970
940
923
943
909
902
922
934
914
969
991
973
972
999
993
959
1007
1009
961
970
988
934
924
857
834
848
839
810
806
787
773
763
751
769
760
748
747
744
754
766
781
789
803
833
843
870
880
932
991
964
1009
1028
988
952
916
884
863
836
844
889
915
917
963
934
906
876
864
863
874
865
887
845
835
827
832
816
812
788
802
782
782
797
817
836
899
952
1013
1015
1071
1034
987
974
984
975
1034
1080
1018
1033
1059
1018
995
1036
1031
969
916
856
849
828
788
792
768
794
788
795
811
869
935
934
963
978
944
940
944
960
941
1004
1011
997
1006
999
984
994
973
946
951
916
914
928
919
936
962
953
954
967
940
937
944
922
932
968
981
962
1003
1001
978
993
970
966
981
968
953
989
962
958
979
946
952
977
945
960
976
940
938
969
982
949
965
978
952
965
979
955
959
967
926
937
976
982
952
979
980
958
989
1005
976
974
986
946
957
981
977
947
990
991
1003
1039
1012
974
998
994
952
923
838
818
812
803
781
792
803
817
852
877
857
838
830
832
852
897
896
903
975
1023
952
971
999
994
918
901
937
931
890
872
872
969
994
1010
1049
1040
1027
1032
1020
1001
1065
1067
1006
996
1014
1000
959
1016
1032
993
1006
1037
1003
999
986
968
972
967
926
932
970
971
1004
1123
1102
1018
1028
1022
996
1027
1045
1033
1057
1034
1003
1026
1055
1012
972
1001
1020
974
976
998
1003
985
1063
1022
976
964
900
865
903
935
941
989
1026
988
1001
1040
1011
977
1010
1024
1000
1030
1057
1035
1074
1069
1043
1037
1042
1042
947
970
997
961
956
1012
1052
1000
1015
1037
993
1028
1027
989
1004
1071
1077
1039
1084
1076
1035
1005
1027
1044
1001
1028
1044
999
976
1000
1023
990
1038
1069
1035
1017
1031
1029
1012
1041
1033
997
1030
1032
979
996
1040
1037
1060
1038
994
969
985
1036
1031
1062
1141
1072
1072
1067
1062
1015
1038
1034
993
980
1040
1071
999
998
1047
1046
994
999
999
994
997
1045
1027
989
1014
1053
1072
1046
1062
1009
989
1025
1035
988
1030
1057
1016
1010
1056
1010
972
1019
1004
969
987
985
956
977
973
944
970
981
967
949
978
1005
939
905
855
829
815
636
917
825
801
770
746
763
764
765
749
747
760
745
727
725
719
702
713
735
760
767
772
798
849
899
956
1017
1058
1040
938
875
852
845
843
845
866
865
855
884
884
941
949
1036
1076
1029
1033
1035
999
1006
1064
1071
1026
1021
1017
963
1011
1037
1051
1030
924
920
896
868
880
878
860
864
854
982
1095
1070
1048
1065
1045
999
939
929
934
914
950
989
964
1002
1006
994
997
987
980
972
1005
1025
1015
1027
1048
1047
1007
1011
941
934
949
934
939
1001
1027
982
1003
993
912
870
827
832
817
836
873
897
879
840
832
850
942
990
1027
1037
1081
1066
999
1003
1008
979
962
972
992
928
957
1030
999
988
1020
1022
970
1016
986
955
959
963
984
977
1019
1005
998
1019
999
990
1008
1000
952
963
1016
998
993
1006
959
913
880
860
889
946
978
1004
990
978
1003
1019
959
980
997
964
981
996
1021
993
1013
1068
1010
1006
1028
1006
990
1013
999
981
1006
1001
980
994
1014
970
976
983
969
989
990
972
988
1013
1008
990
1010
981
939
985
989
949
971
974
943
955
946
912
902
952
978
972
995
1043
1038
1034
1050
1050
976
1013
1022
1009
1032
1049
1033
1031
1066
1065
1009
1006
1021
986
985
1027
1019
972
1011
1014
988
980
1010
959
967
986
973
952
970
948
920
946
969
941
953
982
963
952
979
915
596
1071
782
756
766
740
755
741
622
882
787
764
764
754
751
767
766
817
893
920
956
997
1031
1014
1045
909
842
820
801
781
768
781
785
783
789
823
878
912
966
1001
1026
1008
1005
1000
990
974
979
1000
1022
1035
1031
997
990
1083
1098
1084
1103
1127
1203
1194
1117
1056
1030
966
934
914
893
869
845
875
1059
1130
1097
1075
1073
1095
1059
1032
1040
1048
1022
996
1021
1040
979
998
1015
1002
986
1018
1018
1009
1011
1036
1020
1026
1051
1027
1037
1070
1040
1041
1049
1001
988
993
1000
969
1009
1018
1012
1024
1045
993
970
970
968
999
1021
1038
1018
1018
998
957
961
974
950
973
984
942
962
967
940
929
943
928
910
918
894
842
814
792
800
799
794
784
785
790
806
802
777
789
789
784
782
785
754
757
766
792
767
769
803
819
889
961
991
1002
1002
1025
944
873
906
977
1039
1075
1080
1079
1046
1040
1032
1009
989
962
953
928
917
954
874
875
911
947
943
920
909
902
877
873
908
934
958
973
930
858
830
793
783
755
752
741
740
732
727
722
720
1512
748
725
743
770
806
837
850
867
858
867
826
799
766
802
833
848
827
817
814
800
773
785
740
731
715
704
686
691
687
680
684
683
696
710
701
715
750
789
825
848
869
879
871
842
799
768
745
747
729
728
758
814
871
963
899
916
974
883
825
859
871
880
820
877
914
1041
989
894
857
883
893
873
906
901
924
913
860
847
830
914
960
946
938
885
882
863
853
809
853
871
844
845
836
842
860
833
841
843
822
797
797
848
947
988
1009
948
909
882
856
875
872
849
803
878
909
932
841
838
886
919
815
791
803
787
748
783
807
823
823
823
825
803
801
801
775
782
782
769
770
741
725
722
720
725
717
727
735
725
743
737
732
750
749
739
750
745
722
741
727
721
727
722
713
718
713
703
703
696
686
676
679
670
686
665
683
668
672
682
674
679
677
685
690
713
697
699
706
721
730
751
763
784
804
772
773
760
737
720
706
688
690
680
682
675
685
685
695
714
767
786
806
838
830
824
837
835
803
806
787
772
740
747
765
765
752
766
764
784
786
770
762
767
758
767
762
764
759
753
746
753
727
731
726
715
721
707
699
704
694
697
690
692
679
667
664
673
651
661
687
677
714
763
780
772
789
803
809
812
769
775
760
747
740
737
708
736
705
718
742
761
770
787
804
821
826
834
852
840
852
867
893
829
859
911
997
897
905
903
982
1016
1009
1070
1078
1059
1042
995
1000
997
1005
1090
1086
1074
1089
1078
1083
1015
932
878
909
965
1046
1018
1004
979
957
923
885
711
847
758
727
719
816
1085
860
862
877
870
1051
1156
1153
1107
910
896
803
790
775
759
735
768
843
967
923
930
892
896
958
981
948
1020
1070
1004
1027
1044
1044
1031
1077
1137
1143
1072
1018
1003
909
881
840
852
858
886
843
867
904
929
904
994
1088
1052
1024
1106
1060
1018
1039
1088
1033
1078
1063
980
1057
1080
1063
1090
1117
1068
1063
1047
1029
1078
1046
982
1054
1116
1033
1069
1082
1049
1073
1102
1133
1068
1061
1021
1069
1127
1106
1106
1154
1123
1124
1085
965
972
980
977
959
996
962
978
1041
1070
1014
1051
1032
995
1012
1052
1048
1032
1061
1080
1041
1061
1075
1032
1046
1007
1004
1039
997
1043
1047
1036
988
1008
1017
927
923
989
1065
1036
1060
1076
1039
1025
1028
992
1044
1138
1110
1216
1153
959
905
856
824
899
1007
1053
1027
1056
1084
1069
1093
1071
1036
1037
1066
1030
993
1038
1044
1144
1110
1090
1056
1000
981
1043
1077
1054
1133
1147
1107
1119
1111
965
935
939
890
923
987
981
990
955
920
950
977
1000
1039
1050
1009
1015
1045
994
1012
1059
1047
1079
1100
1087
1107
1151
1160
1120
1103
1038
1028
1058
1028
1054
1097
1057
1042
1066
1020
1047
1077
1009
944
967
974
923
928
940
909
921
934
931
982
986
1007
982
1035
1070
998
950
969
1047
1053
1169
1101
1031
1004
998
976
989
974
944
979
989
954
968
990
958
960
993
952
971
1012
968
961
1001
1014
980
1034
1057
956
944
956
925
929
1062
1094
1045
1067
1100
993
961
971
931
956
963
927
881
883
881
869
924
954
968
977
987
984
977
924
933
897
838
850
828
845
888
892
859
836
837
809
802
779
771
781
819
893
916
958
979
1014
953
903
954
927
961
1045
1069
1030
950
926
960
953
877
875
877
853
879
923
958
964
951
947
903
846
818
812
776
764
739
704
721
710
719
733
750
778
850
960
995
955
1025
966
873
858
878
832
810
804
807
827
946
945
936
906
881
896
874
858
841
803
812
772
791
792
781
801
822
824
836
846
844
816
793
784
780
764
781
762
738
752
745
724
725
733
713
715
731
714
741
746
750
746
753
755
722
770
754
756
743
763
742
745
744
742
726
731
716
738
727
739
747
739
757
775
768
791
797
801
786
813
822
835
807
798
813
806
804
797
783
758
728
743
713
682
695
673
681
686
694
696
718
724
731
754
765
788
867
832
796
786
773
736
722
710
699
680
672
669
645
672
684
717
734
794
824
818
729
747
713
701
692
702
671
692
711
711
701
698
701
698
703
697
689
699
699
686
679
412
929
678
667
654
701
699
713
740
740
743
755
766
768
796
800
783
782
803
788
785
801
796
810
811
801
796
806
769
798
791
797
796
836
838
813
824
814
790
771
772
758
740
752
746
742
750
793
811
794
807
831
802
814
802
805
800
772
783
775
768
787
797
817
806
828
827
818
805
784
766
766
756
776
779
803
834
862
861
872
855
838
809
813
804
807
803
823
821
805
834
871
855
882
882
861
879
880
799
787
769
738
742
760
768
789
802
801
804
805
793
793
777
771
764
751
738
733
749
762
759
756
803
859
848
811
847
836
839
799
777
802
782
750
771
799
749
799
824
977
876
947
959
964
913
861
919
947
892
844
845
821
848
868
816
787
807
862
897
895
582
1157
834
832
800
737
759
745
731
534
478
442
707
721
720
474
563
426
730
422
674
358
435
438
556
444
951
701
463
932
700
680
695
702
696
700
693
694
678
690
699
665
702
688
695
712
722
725
717
674
809
726
747
729
717
709
720
701
714
700
710
719
716
740
747
740
746
762
766
755
745
752
722
737
719
720
722
718
761
770
753
802
824
813
837
794
799
781
738
754
735
761
752
744
782
813
792
829
813
791
797
779
749
779
753
765
742
754
771
773
783
788
805
806
808
767
773
761
712
715
712
701
709
717
722
707
719
739
710
731
724
719
718
711
722
720
713
723
710
703
685
673
669
674
680
696
705
696
708
699
727
709
697
712
706
677
662
667
673
655
431
894
672
674
672
681
690
699
697
723
737
714
721
714
703
712
697
665
677
670
677
683
689
686
698
702
717
707
724
733
743
731
724
723
696
702
717
705
725
754
763
792
826
829
769
780
760
733
741
711
703
693
725
725
713
734
733
721
733
730
713
739
761
760
802
786
771
812
779
807
799
802
815
811
771
795
795
775
799
791
784
799
808
821
886
810
819
832
781
799
775
768
766
746
757
571
930
763
756
725
737
706
704
698
697
693
715
731
737
755
736
756
767
768
756
791
791
780
815
823
812
821
799
801
745
784
744
762
758
727
746
764
809
825
831
823
859
800
820
775
786
784
733
769
758
718
760
739
755
765
767
766
799
764
779
802
757
772
759
751
745
738
734
730
713
727
702
714
714
697
728
723
723
719
715
692
724
702
681
705
686
677
694
690
698
698
731
719
716
729
727
723
729
748
755
728
753
738
714
730
731
700
730
728
713
749
745
740
765
778
744
768
764
761
752
782
747
773
774
759
744
757
756
754
769
761
759
783
785
778
801
811
798
761
793
774
757
775
753
761
783
796
824
776
806
771
764
780
733
745
742
735
723
713
738
764
808
819
811
827
817
778
792
739
765
755
739
753
749
731
736
728
755
737
727
740
727
726
747
731
744
761
744
753
754
734
756
731
736
736
734
744
751
761
785
787
780
770
762
773
741
740
716
712
687
705
679
691
698
712
738
770
797
801
821
808
814
786
761
724
730
725
694
709
698
676
711
720
739
733
759
751
734
766
770
753
776
761
774
802
821
781
800
775
774
763
752
749
740
665
792
730
743
762
781
778
784
807
804
911
864
863
838
831
765
757
730
735
706
706
715
703
697
705
735
795
852
917
907
839
840
808
764
763
725
746
707
724
730
735
739
764
798
788
809
811
791
829
809
790
834
845
819
845
869
829
820
813
789
794
789
798
849
813
807
797
805
721
770
772
770
767
755
768
743
724
747
784
769
860
925
897
834
842
777
781
769
725
741
759
737
775
792
821
880
893
901
816
826
837
801
754
757
756
741
767
776
774
824
828
790
819
831
842
850
801
851
819
819
823
806
837
851
862
893
929
909
868
892
840
837
806
773
813
799
789
821
828
807
848
853
773
796
773
756
745
774
802
813
757
797
772
784
802
808
797
811
830
814
815
807
801
827
822
818
842
829
830
807
790
808
801
775
799
802
814
836
862
852
823
868
843
876
906
775
933
827
804
799
776
754
765
755
742
735
593
868
756
721
738
762
767
785
799
792
790
802
791
788
779
749
772
756
737
552
937
716
733
728
731
714
733
748
848
894
935
899
908
858
800
780
804
757
787
754
779
779
746
791
781
780
811
828
813
825
852
835
814
862
882
835
848
809
822
795
812
829
831
801
827
817
776
799
778
765
763
772
753
789
784
775
858
857
815
848
845
842
923
908
1003
932
899
956
875
851
977
883
854
996
870
848
983
922
815
826
834
822
859
847
863
895
837
848
803
777
783
772
764
799
781
790
798
802
775
793
788
758
786
785
811
811
818
820
848
852
837
856
852
861
862
849
861
810
824
819
791
819
812
787
770
777
766
751
774
761
768
820
781
801
773
800
787
766
778
759
761
762
760
769
786
808
795
849
849
789
821
785
823
830
818
838
818
796
786
776
757
728
781
799
793
841
843
804
845
852
822
851
827
819
803
818
809
798
809
795
782
760
777
827
847
818
823
807
767
750
767
729
754
734
724
756
810
865
851
833
829
762
767
745
742
700
719
739
736
770
781
778
759
743
753
768
802
774
764
760
740
746
731
723
722
714
716
736
772
800
815
777
806
790
746
774
742
717
748
726
726
683
726
740
752
821
817
795
781
757
768
762
746
735
741
732
720
754
761
747
763
775
761
780
754
752
756
721
733
699
723
728
733
767
741
748
764
767
752
744
752
775
767
779
758
760
771
726
723
720
707
709
697
691
695
697
722
712
751
737
714
738
736
711
719
706
679
701
701
668
691
682
657
686
687
688
680
715
714
705
722
719
688
784
742
741
722
733
757
756
724
716
749
748
747
791
820
822
795
794
753
743
721
710
709
709
698
722
727
706
717
721
724
724
742
739
736
743
725
740
745
706
735
734
722
755
765
762
754
748
743
723
729
706
703
696
680
695
695
677
691
690
665
678
676
653
658
630
642
636
636
632
635
614
641
652
629
637
632
634
641
644
641
614
628
624
631
607
617
620
630
626
625
638
654
663
668
680
671
684
688
668
674
682
667
665
669
670
668
658
658
666
672
687
699
745
729
743
733
748
740
711
725
727
706
707
717
717
716
733
734
730
745
705
717
692
691
668
679
552
806
678
629
769
698
710
719
714
732
758
746
785
808
835
812
817
814
795
806
776
740
766
725
742
740
726
744
746
730
733
742
753
730
782
761
789
790
810
849
846
819
786
756
777
737
758
773
756
754
789
766
[truncated: 24,598 more chars]
